# Supplementary material for: White matter micro- and macrostructure brain charts for the human lifespan
Source: Nature. 2026 May 13;655(8124):979–89. doi: 10.1038/s41586-026-10454-2 (PMC13391363; doi:10.1038/s41586-026-10454-2)
Supplement: Supplementary file 4 — Dataset information summary table for typically developing and ageing participants. Sample sizes of typically ageing and developing participants for each dataset used to construct the brain charts, with the minimum and maximum ages in years for each dataset as well as the number of male and female participants. [file 41586_2026_10454_MOESM4_ESM.csv]

dataset	sex	count	min_age	max_age
ABCD	M	4630	8.31506849315068	15.3452054794521
ABCD	F	4370	8.97540983606557	15.1890410958904
ADNI	M	224	56.2	95.4
ADNI	F	360	50.5	89.9
AOMICID1000	M	411	19.0	26.0
AOMICID1000	F	447	20.0	26.0
AOMICPIOP1	M	87	18.25	26.25
AOMICPIOP1	F	117	18.25	26.25
AOMICPIOP2	M	96	18.25	25.75
AOMICPIOP2	F	128	18.25	25.5
Ageility	M	66	15.0	35.0
Ageility	F	65	15.0	35.0
BANDA	M	29	14.0	16.5
BANDA	F	34	14.083333333333334	16.833333333333332
BIOCARD	M	56	34.0	84.0
BIOCARD	F	97	36.0	89.0
BLSA	M	408	22.4	94.7
BLSA	F	534	24.2	91.9
BSNIP1	M	67	17.0	65.0
BSNIP1	F	130	17.0	65.0
BSNIP2	M	88	18.0	59.0
BSNIP2	F	145	18.0	60.0
CALM	M	122	5.5	15.916666666666666
CALM	F	67	5.916666666666667	17.916666666666668
CAMCAN	M	298	18.5	87.33
CAMCAN	F	315	18.83	88.92
VUMC-ASD	M	45	5.0	52.0
VUMC-ASD	F	18	6.0	34.0
CUTTING	M	291	5.08	15.58
CUTTING	F	306	5.17	16.58
Calgary	M	45	1.9722	6.2167
Calgary	F	43	2.6306	6.0167
DLBS	M	164	21.0	88.0
DLBS	F	280	21.0	89.0
EBDT	M	242	0.0	6.333333333333333
EBDT	F	213	0.0833333333333333	6.833333333333333
HABSHD	M	620	50.0	87.0
HABSHD	F	1265	50.0	90.0
HBCD	M	155	0.0109514031485284	0.7145790554414785
HBCD	F	130	0.0136892539356605	0.5393566050650239
HBN	M	629	5.055783	21.419461
HBN	F	420	5.036048	21.899041
HCP	M	490	22.0	37.0
HCP	F	574	22.0	36.0
HCPA	M	315	36.0	100.0
HCPA	F	403	36.1666666666667	100.0
HCPBaby	M	94	0.096153846	5.0
HCPBaby	F	103	0.115384615	10.0
HCPD	M	285	5.58333333333333	21.9166666666667
HCPD	F	336	6.08333333333333	21.9166666666667
Babies-ABC	M	53	0.0410958904109589	0.5726027397260274
Babies-ABC	F	32	0.0712328767123287	0.5863013698630137
IBIS	M	101	0.5	2.25
IBIS	F	66	0.5	2.333333333333333
ICBM	M	83	19.0	73.0
ICBM	F	102	19.0	80.0
Lexical	M	61	8.24	14.05
Lexical	F	51	8.21	14.6
MAP	M	55	63.1156741957563	95.4633812457221
MAP	F	218	58.8145106091718	96.5585215605749
MARS	M	21	69.1663244353183	95.501711156742
MARS	F	122	63.1266255989049	91.791923340178
MASiVar	M	48	5.4	7.9
MASiVar	F	35	5.4	8.1
MORGAN	M	53	18.0	71.0
MORGAN	F	57	18.0	65.0
NACC	M	160	45.1	90.3
NACC	F	325	45.8	100.1
NKI	M	291	6.0	84.0
NKI	F	549	6.0	85.0
PING	M	361	2.0	21.666666666666668
PING	F	334	2.1666666666666665	21.58333333333333
QTAB	M	212	8.0	13.0
QTAB	F	202	8.0	14.0
ROS	M	5	72.0766598220397	87.3839835728953
ROS	F	30	62.4941820670773	89.8672142368241
SCAN	M	60	42.7597535934292	91.0088980150582
SCAN	F	128	52.6954140999316	93.9301848049281
SWU	M	118	17.0	26.0
SWU	F	113	17.0	27.0
TempleSocial	M	38	21.0	80.0
TempleSocial	F	65	21.0	80.0
UCLA_LA5c	M	59	21.0	49.0
UCLA_LA5c	F	57	21.0	50.0
UKBB	M	3748	46.083333333333336	82.41666666666667
UKBB	F	4761	46.333333333333336	82.75
UPennRisk	M	89	18.0	34.0
UPennRisk	F	62	18.0	34.0
UTAustin579	M	106	5.037645448323066	9.401779603011637
UTAustin579	F	131	5.045859000684462	9.42094455852156
VMAP_v2	M	106	50.0	81.0
VMAP_v2	F	160	50.0	90.0
VMAP	M	98	61.0	91.0
VMAP	F	62	60.0	91.0
TN_Alz_Proj	M	27	55.0	86.0
TN_Alz_Proj	F	31	57.0	78.0
WRAP	M	110	44.37234770705	73.782340862423
WRAP	F	222	44.2737850787132	75.0773442847365
dHCP	M	158	-0.0822176591375769	0.0849007529089664
dHCP	F	127	-0.0849007529089664	0.098507871321013
