# Supplementary material for: White matter micro- and macrostructure brain charts for the human lifespan
Source: Nature. 2026 May 13;655(8124):979–89. doi: 10.1038/s41586-026-10454-2 (PMC13391363; doi:10.1038/s41586-026-10454-2)
Supplement: Supplementary file 5 — Brain chart participant summary information. Sample sizes of typically ageing and developing participants used to construct the brain charts, with the minimum and maximum ages in years for each chart as well as the number of male and female participants. [file 41586_2026_10454_MOESM5_ESM.csv]

tract	measure	sex	count	min_age	max_age
AF_left	ad-mean	F	18798	-0.0849007529089664	100.1
AF_left	ad-mean	M	16006	-0.0822176591375769	100.0
AF_left	avg_length	F	18816	-0.0849007529089664	100.1
AF_left	avg_length	M	16037	-0.0822176591375769	100.0
AF_left	fa-mean	F	18806	-0.0849007529089664	100.1
AF_left	fa-mean	M	16008	-0.0822176591375769	100.0
AF_left	md-mean	F	18784	-0.0849007529089664	100.1
AF_left	md-mean	M	16004	-0.0822176591375769	100.0
AF_left	rd-mean	F	18785	-0.0849007529089664	100.1
AF_left	rd-mean	M	16005	-0.0822176591375769	100.0
AF_left	surface_area	F	18847	-0.0849007529089664	100.1
AF_left	surface_area	M	16044	-0.0822176591375769	100.0
AF_left	volume	F	18840	-0.0849007529089664	100.1
AF_left	volume	M	16043	-0.0822176591375769	100.0
AF_right	ad-mean	F	17423	-0.0849007529089664	100.0
AF_right	ad-mean	M	14148	-0.0822176591375769	100.0
AF_right	avg_length	F	17436	-0.0849007529089664	100.0
AF_right	avg_length	M	14171	-0.0822176591375769	100.0
AF_right	fa-mean	F	17440	-0.0849007529089664	100.0
AF_right	fa-mean	M	14159	-0.0822176591375769	100.0
AF_right	md-mean	F	17415	-0.0849007529089664	100.0
AF_right	md-mean	M	14151	-0.0822176591375769	100.0
AF_right	rd-mean	F	17414	-0.0849007529089664	100.0
AF_right	rd-mean	M	14148	-0.0822176591375769	100.0
AF_right	surface_area	F	17474	-0.0849007529089664	100.0
AF_right	surface_area	M	14185	-0.0822176591375769	100.0
AF_right	volume	F	17471	-0.0849007529089664	100.0
AF_right	volume	M	14185	-0.0822176591375769	100.0
ATR_left	ad-mean	F	18855	-0.0849007529089664	100.1
ATR_left	ad-mean	M	16082	-0.0822176591375769	100.0
ATR_left	avg_length	F	18925	-0.0849007529089664	100.1
ATR_left	avg_length	M	16156	-0.0822176591375769	100.0
ATR_left	fa-mean	F	18869	-0.0849007529089664	100.1
ATR_left	fa-mean	M	16105	-0.0822176591375769	100.0
ATR_left	md-mean	F	18857	-0.0849007529089664	100.1
ATR_left	md-mean	M	16090	-0.0822176591375769	100.0
ATR_left	rd-mean	F	18863	-0.0849007529089664	100.1
ATR_left	rd-mean	M	16101	-0.0822176591375769	100.0
ATR_left	surface_area	F	18931	-0.0849007529089664	100.1
ATR_left	surface_area	M	16159	-0.0822176591375769	100.0
ATR_left	volume	F	18931	-0.0849007529089664	100.1
ATR_left	volume	M	16156	-0.0822176591375769	100.0
ATR_right	ad-mean	F	18848	-0.0657357973990417	100.1
ATR_right	ad-mean	M	16056	-0.0822176591375769	100.0
ATR_right	avg_length	F	18906	-0.0657357973990417	100.1
ATR_right	avg_length	M	16122	-0.0822176591375769	100.0
ATR_right	fa-mean	F	18848	-0.0657357973990417	100.1
ATR_right	fa-mean	M	16075	-0.0822176591375769	100.0
ATR_right	md-mean	F	18855	-0.0657357973990417	100.1
ATR_right	md-mean	M	16070	-0.0822176591375769	100.0
ATR_right	rd-mean	F	18847	-0.0657357973990417	100.1
ATR_right	rd-mean	M	16063	-0.0822176591375769	100.0
ATR_right	surface_area	F	18914	-0.0657357973990417	100.1
ATR_right	surface_area	M	16123	-0.0822176591375769	100.0
ATR_right	volume	F	18908	-0.0657357973990417	100.1
ATR_right	volume	M	16121	-0.0822176591375769	100.0
CA	ad-mean	F	14782	-0.0657357973990417	100.0
CA	ad-mean	M	11803	-0.0383299110198494	100.0
CA	avg_length	F	14816	-0.0657357973990417	100.0
CA	avg_length	M	11835	-0.0383299110198494	100.0
CA	fa-mean	F	14799	-0.0657357973990417	100.0
CA	fa-mean	M	11823	-0.0383299110198494	100.0
CA	md-mean	F	14774	-0.0657357973990417	100.0
CA	md-mean	M	11795	-0.0383299110198494	100.0
CA	rd-mean	F	14794	-0.0657357973990417	100.0
CA	rd-mean	M	11819	-0.0383299110198494	100.0
CA	surface_area	F	14815	-0.0657357973990417	100.0
CA	surface_area	M	11834	-0.0383299110198494	100.0
CA	volume	F	14816	-0.0657357973990417	100.0
CA	volume	M	11826	-0.0383299110198494	100.0
CC	ad-mean	F	18841	-0.0849007529089664	100.1
CC	ad-mean	M	16034	-0.0822176591375769	100.0
CC	avg_length	F	18886	-0.0849007529089664	100.1
CC	avg_length	M	16079	-0.0822176591375769	100.0
CC	fa-mean	F	18853	-0.0849007529089664	100.1
CC	fa-mean	M	16036	-0.0822176591375769	100.0
CC	md-mean	F	18849	-0.0849007529089664	100.1
CC	md-mean	M	16032	-0.0822176591375769	100.0
CC	rd-mean	F	18851	-0.0849007529089664	100.1
CC	rd-mean	M	16031	-0.0822176591375769	100.0
CC	surface_area	F	18874	-0.0849007529089664	100.1
CC	surface_area	M	16066	-0.0822176591375769	100.0
CC	volume	F	18870	-0.0849007529089664	100.1
CC	volume	M	16063	-0.0822176591375769	100.0
CC_1	ad-mean	F	18814	-0.0657357973990417	100.1
CC_1	ad-mean	M	16055	-0.0822176591375769	100.0
CC_1	avg_length	F	18860	-0.0657357973990417	100.1
CC_1	avg_length	M	16099	-0.0822176591375769	100.0
CC_1	fa-mean	F	18825	-0.0657357973990417	100.1
CC_1	fa-mean	M	16066	-0.0822176591375769	100.0
CC_1	md-mean	F	18822	-0.0657357973990417	100.1
CC_1	md-mean	M	16061	-0.0822176591375769	100.0
CC_1	rd-mean	F	18830	-0.0657357973990417	100.1
CC_1	rd-mean	M	16068	-0.0822176591375769	100.0
CC_1	surface_area	F	18866	-0.0657357973990417	100.1
CC_1	surface_area	M	16111	-0.0822176591375769	100.0
CC_1	volume	F	18870	-0.0657357973990417	100.1
CC_1	volume	M	16113	-0.0822176591375769	100.0
CC_2	ad-mean	F	18874	-0.0849007529089664	100.1
CC_2	ad-mean	M	16127	-0.0822176591375769	100.0
CC_2	avg_length	F	18936	-0.0849007529089664	100.1
CC_2	avg_length	M	16175	-0.0822176591375769	100.0
CC_2	fa-mean	F	18895	-0.0849007529089664	100.1
CC_2	fa-mean	M	16145	-0.0822176591375769	100.0
CC_2	md-mean	F	18879	-0.0849007529089664	100.1
CC_2	md-mean	M	16131	-0.0822176591375769	100.0
CC_2	rd-mean	F	18890	-0.0849007529089664	100.1
CC_2	rd-mean	M	16131	-0.0822176591375769	100.0
CC_2	surface_area	F	18931	-0.0849007529089664	100.1
CC_2	surface_area	M	16168	-0.0822176591375769	100.0
CC_2	volume	F	18921	-0.0849007529089664	100.1
CC_2	volume	M	16161	-0.0822176591375769	100.0
CC_3	ad-mean	F	18579	-0.0849007529089664	100.1
CC_3	ad-mean	M	15689	-0.0492539356605065	100.0
CC_3	avg_length	F	18644	-0.0849007529089664	100.1
CC_3	avg_length	M	15729	-0.0492539356605065	100.0
CC_3	fa-mean	F	18602	-0.0849007529089664	100.1
CC_3	fa-mean	M	15704	-0.0492539356605065	100.0
CC_3	md-mean	F	18589	-0.0849007529089664	100.1
CC_3	md-mean	M	15685	-0.0492539356605065	100.0
CC_3	rd-mean	F	18602	-0.0849007529089664	100.1
CC_3	rd-mean	M	15692	-0.0492539356605065	100.0
CC_3	surface_area	F	18648	-0.0849007529089664	100.1
CC_3	surface_area	M	15729	-0.0492539356605065	100.0
CC_3	volume	F	18647	-0.0849007529089664	100.1
CC_3	volume	M	15732	-0.0492539356605065	100.0
CC_4	ad-mean	F	18341	-0.0849007529089664	100.1
CC_4	ad-mean	M	15160	-0.0822176591375769	100.0
CC_4	avg_length	F	18385	-0.0849007529089664	100.1
CC_4	avg_length	M	15186	-0.0822176591375769	100.0
CC_4	fa-mean	F	18357	-0.0849007529089664	100.1
CC_4	fa-mean	M	15160	-0.0822176591375769	100.0
CC_4	md-mean	F	18348	-0.0849007529089664	100.1
CC_4	md-mean	M	15147	-0.0822176591375769	100.0
CC_4	rd-mean	F	18355	-0.0849007529089664	100.1
CC_4	rd-mean	M	15150	-0.0822176591375769	100.0
CC_4	surface_area	F	18391	-0.0849007529089664	100.1
CC_4	surface_area	M	15192	-0.0822176591375769	100.0
CC_4	volume	F	18395	-0.0849007529089664	100.1
CC_4	volume	M	15193	-0.0822176591375769	100.0
CC_5	ad-mean	F	18866	-0.0849007529089664	100.1
CC_5	ad-mean	M	16115	-0.0822176591375769	100.0
CC_5	avg_length	F	18901	-0.0849007529089664	100.1
CC_5	avg_length	M	16127	-0.0822176591375769	100.0
CC_5	fa-mean	F	18881	-0.0849007529089664	100.1
CC_5	fa-mean	M	16126	-0.0822176591375769	100.0
CC_5	md-mean	F	18878	-0.0849007529089664	100.1
CC_5	md-mean	M	16124	-0.0822176591375769	100.0
CC_5	rd-mean	F	18881	-0.0849007529089664	100.1
CC_5	rd-mean	M	16128	-0.0822176591375769	100.0
CC_5	surface_area	F	18917	-0.0849007529089664	100.1
CC_5	surface_area	M	16154	-0.0822176591375769	100.0
CC_5	volume	F	18916	-0.0849007529089664	100.1
CC_5	volume	M	16154	-0.0822176591375769	100.0
CC_6	ad-mean	F	18883	-0.0849007529089664	100.1
CC_6	ad-mean	M	16126	-0.0822176591375769	100.0
CC_6	avg_length	F	18906	-0.0849007529089664	100.1
CC_6	avg_length	M	16148	-0.0822176591375769	100.0
CC_6	fa-mean	F	18892	-0.0849007529089664	100.1
CC_6	fa-mean	M	16121	-0.0822176591375769	100.0
CC_6	md-mean	F	18887	-0.0849007529089664	100.1
CC_6	md-mean	M	16119	-0.0822176591375769	100.0
CC_6	rd-mean	F	18881	-0.0849007529089664	100.1
CC_6	rd-mean	M	16119	-0.0822176591375769	100.0
CC_6	surface_area	F	18930	-0.0849007529089664	100.1
CC_6	surface_area	M	16170	-0.0822176591375769	100.0
CC_6	volume	F	18917	-0.0849007529089664	100.1
CC_6	volume	M	16161	-0.0822176591375769	100.0
CC_7	ad-mean	F	18766	-0.0849007529089664	100.1
CC_7	ad-mean	M	15894	-0.0822176591375769	100.0
CC_7	avg_length	F	18735	-0.0849007529089664	100.1
CC_7	avg_length	M	15848	-0.0822176591375769	100.0
CC_7	fa-mean	F	18761	-0.0849007529089664	100.1
CC_7	fa-mean	M	15889	-0.0822176591375769	100.0
CC_7	md-mean	F	18773	-0.0849007529089664	100.1
CC_7	md-mean	M	15894	-0.0822176591375769	100.0
CC_7	rd-mean	F	18770	-0.0849007529089664	100.1
CC_7	rd-mean	M	15890	-0.0822176591375769	100.0
CC_7	surface_area	F	18798	-0.0849007529089664	100.1
CC_7	surface_area	M	15931	-0.0822176591375769	100.0
CC_7	volume	F	18799	-0.0849007529089664	100.1
CC_7	volume	M	15931	-0.0822176591375769	100.0
CG_left	ad-mean	F	18873	-0.0849007529089664	100.1
CG_left	ad-mean	M	16140	-0.0822176591375769	100.0
CG_left	avg_length	F	18926	-0.0849007529089664	100.1
CG_left	avg_length	M	16174	-0.0822176591375769	100.0
CG_left	fa-mean	F	18899	-0.0849007529089664	100.1
CG_left	fa-mean	M	16149	-0.0822176591375769	100.0
CG_left	md-mean	F	18886	-0.0849007529089664	100.1
CG_left	md-mean	M	16139	-0.0822176591375769	100.0
CG_left	rd-mean	F	18903	-0.0849007529089664	100.1
CG_left	rd-mean	M	16145	-0.0822176591375769	100.0
CG_left	surface_area	F	18936	-0.0849007529089664	100.1
CG_left	surface_area	M	16174	-0.0822176591375769	100.0
CG_left	volume	F	18933	-0.0849007529089664	100.1
CG_left	volume	M	16172	-0.0822176591375769	100.0
CG_right	ad-mean	F	18875	-0.0849007529089664	100.1
CG_right	ad-mean	M	16124	-0.0822176591375769	100.0
CG_right	avg_length	F	18918	-0.0849007529089664	100.1
CG_right	avg_length	M	16171	-0.0822176591375769	100.0
CG_right	fa-mean	F	18899	-0.0849007529089664	100.1
CG_right	fa-mean	M	16143	-0.0822176591375769	100.0
CG_right	md-mean	F	18886	-0.0849007529089664	100.1
CG_right	md-mean	M	16134	-0.0822176591375769	100.0
CG_right	rd-mean	F	18901	-0.0849007529089664	100.1
CG_right	rd-mean	M	16145	-0.0822176591375769	100.0
CG_right	surface_area	F	18931	-0.0849007529089664	100.1
CG_right	surface_area	M	16166	-0.0822176591375769	100.0
CG_right	volume	F	18925	-0.0849007529089664	100.1
CG_right	volume	M	16166	-0.0822176591375769	100.0
CST_left	ad-mean	F	18038	-0.0849007529089664	100.1
CST_left	ad-mean	M	14994	-0.0822176591375769	100.0
CST_left	avg_length	F	18090	-0.0849007529089664	100.1
CST_left	avg_length	M	15043	-0.0822176591375769	100.0
CST_left	fa-mean	F	18060	-0.0849007529089664	100.1
CST_left	fa-mean	M	15006	-0.0822176591375769	100.0
CST_left	md-mean	F	18028	-0.0849007529089664	100.1
CST_left	md-mean	M	14994	-0.0822176591375769	100.0
CST_left	rd-mean	F	18053	-0.0849007529089664	100.1
CST_left	rd-mean	M	15006	-0.0822176591375769	100.0
CST_left	surface_area	F	18092	-0.0849007529089664	100.1
CST_left	surface_area	M	15039	-0.0822176591375769	100.0
CST_left	volume	F	18096	-0.0849007529089664	100.1
CST_left	volume	M	15041	-0.0822176591375769	100.0
CST_right	ad-mean	F	17313	-0.0849007529089664	100.0
CST_right	ad-mean	M	14096	-0.0822176591375769	100.0
CST_right	avg_length	F	17376	-0.0849007529089664	100.0
CST_right	avg_length	M	14153	-0.0822176591375769	100.0
CST_right	fa-mean	F	17336	-0.0849007529089664	100.0
CST_right	fa-mean	M	14124	-0.0822176591375769	100.0
CST_right	md-mean	F	17306	-0.0849007529089664	100.0
CST_right	md-mean	M	14095	-0.0822176591375769	100.0
CST_right	rd-mean	F	17327	-0.0849007529089664	100.0
CST_right	rd-mean	M	14117	-0.0822176591375769	100.0
CST_right	surface_area	F	17373	-0.0849007529089664	100.0
CST_right	surface_area	M	14147	-0.0822176591375769	100.0
CST_right	volume	F	17381	-0.0849007529089664	100.0
CST_right	volume	M	14152	-0.0822176591375769	100.0
FPT_left	ad-mean	F	18608	-0.0849007529089664	100.1
FPT_left	ad-mean	M	15874	-0.0822176591375769	100.0
FPT_left	avg_length	F	18639	-0.0849007529089664	100.1
FPT_left	avg_length	M	15916	-0.0822176591375769	100.0
FPT_left	fa-mean	F	18624	-0.0849007529089664	100.1
FPT_left	fa-mean	M	15882	-0.0822176591375769	100.0
FPT_left	md-mean	F	18610	-0.0849007529089664	100.1
FPT_left	md-mean	M	15870	-0.0822176591375769	100.0
FPT_left	rd-mean	F	18620	-0.0657357973990417	100.1
FPT_left	rd-mean	M	15880	-0.0822176591375769	100.0
FPT_left	surface_area	F	18669	-0.0849007529089664	100.1
FPT_left	surface_area	M	15915	-0.0822176591375769	100.0
FPT_left	volume	F	18666	-0.0849007529089664	100.1
FPT_left	volume	M	15921	-0.0822176591375769	100.0
FPT_right	ad-mean	F	18610	-0.0849007529089664	100.1
FPT_right	ad-mean	M	15858	-0.0822176591375769	100.0
FPT_right	avg_length	F	18615	-0.0849007529089664	100.1
FPT_right	avg_length	M	15905	-0.0822176591375769	100.0
FPT_right	fa-mean	F	18618	-0.0849007529089664	100.1
FPT_right	fa-mean	M	15875	-0.0822176591375769	100.0
FPT_right	md-mean	F	18594	-0.0849007529089664	100.1
FPT_right	md-mean	M	15854	-0.0822176591375769	100.0
FPT_right	rd-mean	F	18606	-0.0849007529089664	100.1
FPT_right	rd-mean	M	15870	-0.0822176591375769	100.0
FPT_right	surface_area	F	18655	-0.0849007529089664	100.1
FPT_right	surface_area	M	15906	-0.0822176591375769	100.0
FPT_right	volume	F	18645	-0.0849007529089664	100.1
FPT_right	volume	M	15908	-0.0822176591375769	100.0
FX_left	ad-mean	F	13640	0.0300889801505818	100.0
FX_left	ad-mean	M	10754	-0.0026830937713894	95.4
FX_left	avg_length	F	13804	0.0300889801505818	100.0
FX_left	avg_length	M	10860	-0.0026830937713894	95.4
FX_left	fa-mean	F	13778	0.0300889801505818	100.0
FX_left	fa-mean	M	10853	-0.0026830937713894	95.4
FX_left	md-mean	F	13776	0.0300889801505818	100.0
FX_left	md-mean	M	10847	-0.0026830937713894	95.4
FX_left	rd-mean	F	13779	0.0300889801505818	100.0
FX_left	rd-mean	M	10849	-0.0026830937713894	95.4
FX_left	surface_area	F	13806	0.0300889801505818	100.0
FX_left	surface_area	M	10862	-0.0026830937713894	95.4
FX_left	volume	F	13805	0.0300889801505818	100.0
FX_left	volume	M	10862	-0.0026830937713894	95.4
FX_right	ad-mean	F	13261	0.0300889801505818	100.0
FX_right	ad-mean	M	10522	-0.0026830937713894	94.1
FX_right	avg_length	F	13379	0.0300889801505818	100.0
FX_right	avg_length	M	10595	-0.0026830937713894	94.1
FX_right	fa-mean	F	13371	0.0300889801505818	100.0
FX_right	fa-mean	M	10583	-0.0026830937713894	94.1
FX_right	md-mean	F	13372	0.0300889801505818	100.0
FX_right	md-mean	M	10577	-0.0026830937713894	94.1
FX_right	rd-mean	F	13368	0.0300889801505818	100.0
FX_right	rd-mean	M	10580	-0.0026830937713894	94.1
FX_right	surface_area	F	13387	0.0300889801505818	100.0
FX_right	surface_area	M	10598	-0.0026830937713894	94.1
FX_right	volume	F	13383	0.0300889801505818	100.0
FX_right	volume	M	10595	-0.0026830937713894	94.1
ICP_left	ad-mean	F	17773	-0.0849007529089664	100.1
ICP_left	ad-mean	M	14762	-0.0822176591375769	100.0
ICP_left	avg_length	F	17827	-0.0849007529089664	100.1
ICP_left	avg_length	M	14790	-0.0822176591375769	100.0
ICP_left	fa-mean	F	17786	-0.0849007529089664	100.1
ICP_left	fa-mean	M	14767	-0.0822176591375769	100.0
ICP_left	md-mean	F	17785	-0.0849007529089664	100.1
ICP_left	md-mean	M	14773	-0.0822176591375769	100.0
ICP_left	rd-mean	F	17788	-0.0849007529089664	100.1
ICP_left	rd-mean	M	14775	-0.0822176591375769	100.0
ICP_left	surface_area	F	17815	-0.0849007529089664	100.1
ICP_left	surface_area	M	14774	-0.0822176591375769	100.0
ICP_left	volume	F	17830	-0.0849007529089664	100.1
ICP_left	volume	M	14784	-0.0822176591375769	100.0
ICP_right	ad-mean	F	17528	-0.0849007529089664	100.1
ICP_right	ad-mean	M	14376	-0.0822176591375769	100.0
ICP_right	avg_length	F	17575	-0.0849007529089664	100.1
ICP_right	avg_length	M	14400	-0.0822176591375769	100.0
ICP_right	fa-mean	F	17530	-0.0849007529089664	100.1
ICP_right	fa-mean	M	14380	-0.0822176591375769	100.0
ICP_right	md-mean	F	17546	-0.0849007529089664	100.1
ICP_right	md-mean	M	14382	-0.0822176591375769	100.0
ICP_right	rd-mean	F	17549	-0.0849007529089664	100.1
ICP_right	rd-mean	M	14381	-0.0822176591375769	100.0
ICP_right	surface_area	F	17574	-0.0849007529089664	100.1
ICP_right	surface_area	M	14391	-0.0822176591375769	100.0
ICP_right	volume	F	17578	-0.0849007529089664	100.1
ICP_right	volume	M	14395	-0.0822176591375769	100.0
IFO_left	ad-mean	F	18665	-0.0849007529089664	100.1
IFO_left	ad-mean	M	15755	-0.0822176591375769	100.0
IFO_left	avg_length	F	18630	-0.0849007529089664	100.1
IFO_left	avg_length	M	15768	-0.0822176591375769	100.0
IFO_left	fa-mean	F	18667	-0.0849007529089664	100.1
IFO_left	fa-mean	M	15759	-0.0822176591375769	100.0
IFO_left	md-mean	F	18667	-0.0849007529089664	100.0
IFO_left	md-mean	M	15750	-0.0822176591375769	100.0
IFO_left	rd-mean	F	18665	-0.0849007529089664	100.0
IFO_left	rd-mean	M	15751	-0.0822176591375769	100.0
IFO_left	surface_area	F	18710	-0.0849007529089664	100.1
IFO_left	surface_area	M	15801	-0.0822176591375769	100.0
IFO_left	volume	F	18703	-0.0849007529089664	100.1
IFO_left	volume	M	15794	-0.0822176591375769	100.0
IFO_right	ad-mean	F	18745	-0.0849007529089664	100.1
IFO_right	ad-mean	M	15855	-0.0822176591375769	100.0
IFO_right	avg_length	F	18729	-0.0849007529089664	100.1
IFO_right	avg_length	M	15886	-0.0822176591375769	100.0
IFO_right	fa-mean	F	18771	-0.0849007529089664	100.1
IFO_right	fa-mean	M	15883	-0.0822176591375769	100.0
IFO_right	md-mean	F	18752	-0.0849007529089664	100.1
IFO_right	md-mean	M	15856	-0.0822176591375769	100.0
IFO_right	rd-mean	F	18755	-0.0849007529089664	100.1
IFO_right	rd-mean	M	15859	-0.0822176591375769	100.0
IFO_right	surface_area	F	18805	-0.0849007529089664	100.1
IFO_right	surface_area	M	15916	-0.0822176591375769	100.0
IFO_right	volume	F	18790	-0.0849007529089664	100.1
IFO_right	volume	M	15909	-0.0822176591375769	100.0
ILF_left	ad-mean	F	18828	-0.0849007529089664	100.1
ILF_left	ad-mean	M	16019	-0.0492539356605065	100.0
ILF_left	avg_length	F	18862	-0.0849007529089664	100.1
ILF_left	avg_length	M	16082	-0.0492539356605065	100.0
ILF_left	fa-mean	F	18834	-0.0849007529089664	100.1
ILF_left	fa-mean	M	16048	-0.0492539356605065	100.0
ILF_left	md-mean	F	18837	-0.0849007529089664	100.0
ILF_left	md-mean	M	16037	-0.0492539356605065	100.0
ILF_left	rd-mean	F	18840	-0.0849007529089664	100.0
ILF_left	rd-mean	M	16050	-0.0492539356605065	100.0
ILF_left	surface_area	F	18875	-0.0849007529089664	100.1
ILF_left	surface_area	M	16087	-0.0492539356605065	100.0
ILF_left	volume	F	18874	-0.0849007529089664	100.1
ILF_left	volume	M	16087	-0.0492539356605065	100.0
ILF_right	ad-mean	F	18788	-0.0657357973990417	100.0
ILF_right	ad-mean	M	16010	-0.0822176591375769	100.0
ILF_right	avg_length	F	18808	-0.0657357973990417	100.1
ILF_right	avg_length	M	16060	-0.0822176591375769	100.0
ILF_right	fa-mean	F	18789	-0.0657357973990417	100.1
ILF_right	fa-mean	M	16040	-0.0822176591375769	100.0
ILF_right	md-mean	F	18784	-0.0657357973990417	100.0
ILF_right	md-mean	M	16012	-0.0822176591375769	100.0
ILF_right	rd-mean	F	18783	-0.0657357973990417	100.0
ILF_right	rd-mean	M	16033	-0.0822176591375769	100.0
ILF_right	surface_area	F	18827	-0.0657357973990417	100.1
ILF_right	surface_area	M	16067	-0.0822176591375769	100.0
ILF_right	volume	F	18829	-0.0657357973990417	100.1
ILF_right	volume	M	16068	-0.0822176591375769	100.0
MCP	ad-mean	F	18762	-0.0849007529089664	100.1
MCP	ad-mean	M	15982	-0.0822176591375769	100.0
MCP	avg_length	F	18804	-0.0849007529089664	100.1
MCP	avg_length	M	15975	-0.0822176591375769	100.0
MCP	fa-mean	F	18801	-0.0849007529089664	100.1
MCP	fa-mean	M	16018	-0.0822176591375769	100.0
MCP	md-mean	F	18749	-0.0849007529089664	100.1
MCP	md-mean	M	15979	-0.0822176591375769	100.0
MCP	rd-mean	F	18771	-0.0849007529089664	100.1
MCP	rd-mean	M	15986	-0.0822176591375769	100.0
MCP	surface_area	F	18856	-0.0849007529089664	100.1
MCP	surface_area	M	16041	-0.0822176591375769	100.0
MCP	volume	F	18851	-0.0849007529089664	100.1
MCP	volume	M	16041	-0.0822176591375769	100.0
MLF_left	ad-mean	F	18893	-0.0849007529089664	100.1
MLF_left	ad-mean	M	16119	-0.0822176591375769	100.0
MLF_left	avg_length	F	18924	-0.0849007529089664	100.1
MLF_left	avg_length	M	16162	-0.0822176591375769	100.0
MLF_left	fa-mean	F	18891	-0.0849007529089664	100.1
MLF_left	fa-mean	M	16115	-0.0822176591375769	100.0
MLF_left	md-mean	F	18894	-0.0849007529089664	100.1
MLF_left	md-mean	M	16116	-0.0822176591375769	100.0
MLF_left	rd-mean	F	18892	-0.0849007529089664	100.1
MLF_left	rd-mean	M	16113	-0.0822176591375769	100.0
MLF_left	surface_area	F	18930	-0.0849007529089664	100.1
MLF_left	surface_area	M	16166	-0.0822176591375769	100.0
MLF_left	volume	F	18924	-0.0849007529089664	100.1
MLF_left	volume	M	16168	-0.0822176591375769	100.0
MLF_right	ad-mean	F	18886	-0.0849007529089664	100.1
MLF_right	ad-mean	M	16127	-0.0822176591375769	100.0
MLF_right	avg_length	F	18927	-0.0849007529089664	100.1
MLF_right	avg_length	M	16167	-0.0822176591375769	100.0
MLF_right	fa-mean	F	18900	-0.0849007529089664	100.1
MLF_right	fa-mean	M	16132	-0.0822176591375769	100.0
MLF_right	md-mean	F	18892	-0.0849007529089664	100.1
MLF_right	md-mean	M	16119	-0.0822176591375769	100.0
MLF_right	rd-mean	F	18884	-0.0849007529089664	100.1
MLF_right	rd-mean	M	16116	-0.0822176591375769	100.0
MLF_right	surface_area	F	18925	-0.0849007529089664	100.1
MLF_right	surface_area	M	16168	-0.0822176591375769	100.0
MLF_right	volume	F	18922	-0.0849007529089664	100.1
MLF_right	volume	M	16169	-0.0822176591375769	100.0
OR_left	ad-mean	F	18714	-0.0849007529089664	100.1
OR_left	ad-mean	M	15826	-0.0822176591375769	100.0
OR_left	avg_length	F	18762	-0.0849007529089664	100.1
OR_left	avg_length	M	15890	-0.0822176591375769	100.0
OR_left	fa-mean	F	18723	-0.0849007529089664	100.1
OR_left	fa-mean	M	15848	-0.0822176591375769	100.0
OR_left	md-mean	F	18711	-0.0849007529089664	100.1
OR_left	md-mean	M	15817	-0.0822176591375769	100.0
OR_left	rd-mean	F	18709	-0.0849007529089664	100.0
OR_left	rd-mean	M	15816	-0.0822176591375769	100.0
OR_left	surface_area	F	18776	-0.0849007529089664	100.1
OR_left	surface_area	M	15894	-0.0822176591375769	100.0
OR_left	volume	F	18773	-0.0849007529089664	100.1
OR_left	volume	M	15894	-0.0822176591375769	100.0
OR_right	ad-mean	F	18704	-0.0849007529089664	100.0
OR_right	ad-mean	M	15753	-0.0822176591375769	100.0
OR_right	avg_length	F	18737	-0.0849007529089664	100.0
OR_right	avg_length	M	15826	-0.0822176591375769	100.0
OR_right	fa-mean	F	18695	-0.0849007529089664	100.0
OR_right	fa-mean	M	15778	-0.0822176591375769	100.0
OR_right	md-mean	F	18690	-0.0849007529089664	100.0
OR_right	md-mean	M	15731	-0.0822176591375769	100.0
OR_right	rd-mean	F	18685	-0.0849007529089664	100.0
OR_right	rd-mean	M	15740	-0.0822176591375769	100.0
OR_right	surface_area	F	18752	-0.0849007529089664	100.0
OR_right	surface_area	M	15827	-0.0822176591375769	100.0
OR_right	volume	F	18749	-0.0849007529089664	100.0
OR_right	volume	M	15827	-0.0822176591375769	100.0
POPT_left	ad-mean	F	18669	-0.0849007529089664	100.1
POPT_left	ad-mean	M	15911	-0.0822176591375769	100.0
POPT_left	avg_length	F	18721	-0.0849007529089664	100.1
POPT_left	avg_length	M	15958	-0.0822176591375769	100.0
POPT_left	fa-mean	F	18685	-0.0849007529089664	100.1
POPT_left	fa-mean	M	15919	-0.0822176591375769	100.0
POPT_left	md-mean	F	18674	-0.0849007529089664	100.1
POPT_left	md-mean	M	15904	-0.0822176591375769	100.0
POPT_left	rd-mean	F	18681	-0.0849007529089664	100.1
POPT_left	rd-mean	M	15915	-0.0822176591375769	100.0
POPT_left	surface_area	F	18723	-0.0849007529089664	100.1
POPT_left	surface_area	M	15959	-0.0822176591375769	100.0
POPT_left	volume	F	18719	-0.0849007529089664	100.1
POPT_left	volume	M	15955	-0.0822176591375769	100.0
POPT_right	ad-mean	F	18662	-0.0849007529089664	100.1
POPT_right	ad-mean	M	15858	-0.0822176591375769	100.0
POPT_right	avg_length	F	18725	-0.0849007529089664	100.1
POPT_right	avg_length	M	15920	-0.0822176591375769	100.0
POPT_right	fa-mean	F	18684	-0.0849007529089664	100.1
POPT_right	fa-mean	M	15894	-0.0822176591375769	100.0
POPT_right	md-mean	F	18670	-0.0849007529089664	100.1
POPT_right	md-mean	M	15866	-0.0822176591375769	100.0
POPT_right	rd-mean	F	18682	-0.0849007529089664	100.1
POPT_right	rd-mean	M	15881	-0.0822176591375769	100.0
POPT_right	surface_area	F	18722	-0.0849007529089664	100.1
POPT_right	surface_area	M	15920	-0.0822176591375769	100.0
POPT_right	volume	F	18725	-0.0849007529089664	100.1
POPT_right	volume	M	15918	-0.0822176591375769	100.0
SCP_left	ad-mean	F	18838	-0.0849007529089664	100.1
SCP_left	ad-mean	M	16051	-0.0822176591375769	100.0
SCP_left	avg_length	F	18861	-0.0849007529089664	100.1
SCP_left	avg_length	M	16059	-0.0822176591375769	100.0
SCP_left	fa-mean	F	18823	-0.0849007529089664	100.1
SCP_left	fa-mean	M	16055	-0.0822176591375769	100.0
SCP_left	md-mean	F	18850	-0.0657357973990417	100.1
SCP_left	md-mean	M	16072	-0.0822176591375769	100.0
SCP_left	rd-mean	F	18843	-0.0657357973990417	100.1
SCP_left	rd-mean	M	16075	-0.0822176591375769	100.0
SCP_left	surface_area	F	18875	-0.0849007529089664	100.1
SCP_left	surface_area	M	16079	-0.0822176591375769	100.0
SCP_left	volume	F	18880	-0.0849007529089664	100.1
SCP_left	volume	M	16095	-0.0822176591375769	100.0
SCP_right	ad-mean	F	18836	-0.0849007529089664	100.1
SCP_right	ad-mean	M	16041	-0.0822176591375769	100.0
SCP_right	avg_length	F	18832	-0.0849007529089664	100.1
SCP_right	avg_length	M	16031	-0.0822176591375769	100.0
SCP_right	fa-mean	F	18823	-0.0849007529089664	100.1
SCP_right	fa-mean	M	16048	-0.0822176591375769	100.0
SCP_right	md-mean	F	18838	-0.0849007529089664	100.1
SCP_right	md-mean	M	16054	-0.0822176591375769	100.0
SCP_right	rd-mean	F	18841	-0.0849007529089664	100.1
SCP_right	rd-mean	M	16061	-0.0822176591375769	100.0
SCP_right	surface_area	F	18850	-0.0849007529089664	100.1
SCP_right	surface_area	M	16039	-0.0822176591375769	100.0
SCP_right	volume	F	18869	-0.0849007529089664	100.1
SCP_right	volume	M	16074	-0.0822176591375769	100.0
SLF_III_left	ad-mean	F	17766	-0.0849007529089664	100.1
SLF_III_left	ad-mean	M	14375	-0.0822176591375769	100.0
SLF_III_left	avg_length	F	17823	-0.0849007529089664	100.1
SLF_III_left	avg_length	M	14410	-0.0822176591375769	100.0
SLF_III_left	fa-mean	F	17785	-0.0849007529089664	100.1
SLF_III_left	fa-mean	M	14372	-0.0822176591375769	100.0
SLF_III_left	md-mean	F	17768	-0.0849007529089664	100.1
SLF_III_left	md-mean	M	14375	-0.0822176591375769	100.0
SLF_III_left	rd-mean	F	17770	-0.0849007529089664	100.1
SLF_III_left	rd-mean	M	14370	-0.0822176591375769	100.0
SLF_III_left	surface_area	F	17824	-0.0849007529089664	100.1
SLF_III_left	surface_area	M	14409	-0.0822176591375769	100.0
SLF_III_left	volume	F	17823	-0.0849007529089664	100.1
SLF_III_left	volume	M	14410	-0.0822176591375769	100.0
SLF_III_right	ad-mean	F	17684	-0.0657357973990417	100.1
SLF_III_right	ad-mean	M	14508	-0.0822176591375769	100.0
SLF_III_right	avg_length	F	17744	-0.0657357973990417	100.1
SLF_III_right	avg_length	M	14553	-0.0822176591375769	100.0
SLF_III_right	fa-mean	F	17704	-0.0657357973990417	100.1
SLF_III_right	fa-mean	M	14523	-0.0822176591375769	100.0
SLF_III_right	md-mean	F	17683	-0.0657357973990417	100.1
SLF_III_right	md-mean	M	14519	-0.0822176591375769	100.0
SLF_III_right	rd-mean	F	17680	-0.0657357973990417	100.1
SLF_III_right	rd-mean	M	14520	-0.0822176591375769	100.0
SLF_III_right	surface_area	F	17744	-0.0657357973990417	100.1
SLF_III_right	surface_area	M	14556	-0.0822176591375769	100.0
SLF_III_right	volume	F	17746	-0.0657357973990417	100.1
SLF_III_right	volume	M	14557	-0.0822176591375769	100.0
SLF_II_left	ad-mean	F	17460	-0.0274058863791923	100.1
SLF_II_left	ad-mean	M	14420	-0.010924024640657	100.0
SLF_II_left	avg_length	F	17488	-0.0274058863791923	100.1
SLF_II_left	avg_length	M	14450	-0.010924024640657	100.0
SLF_II_left	fa-mean	F	17470	-0.0274058863791923	100.1
SLF_II_left	fa-mean	M	14420	-0.010924024640657	100.0
SLF_II_left	md-mean	F	17459	-0.0274058863791923	100.1
SLF_II_left	md-mean	M	14410	-0.010924024640657	100.0
SLF_II_left	rd-mean	F	17460	-0.0274058863791923	100.1
SLF_II_left	rd-mean	M	14410	-0.010924024640657	100.0
SLF_II_left	surface_area	F	17505	-0.0274058863791923	100.1
SLF_II_left	surface_area	M	14449	-0.010924024640657	100.0
SLF_II_left	volume	F	17505	-0.0274058863791923	100.1
SLF_II_left	volume	M	14451	-0.010924024640657	100.0
SLF_II_right	ad-mean	F	18012	-0.0356468172484599	100.1
SLF_II_right	ad-mean	M	15149	-0.0218480492813141	100.0
SLF_II_right	avg_length	F	18054	-0.0356468172484599	100.1
SLF_II_right	avg_length	M	15182	-0.0218480492813141	100.0
SLF_II_right	fa-mean	F	18026	-0.0356468172484599	100.1
SLF_II_right	fa-mean	M	15153	-0.0218480492813141	100.0
SLF_II_right	md-mean	F	17998	-0.0356468172484599	100.1
SLF_II_right	md-mean	M	15144	-0.0218480492813141	100.0
SLF_II_right	rd-mean	F	18005	-0.0356468172484599	100.1
SLF_II_right	rd-mean	M	15142	-0.0218480492813141	100.0
SLF_II_right	surface_area	F	18065	-0.0356468172484599	100.1
SLF_II_right	surface_area	M	15184	-0.0218480492813141	100.0
SLF_II_right	volume	F	18065	-0.0356468172484599	100.1
SLF_II_right	volume	M	15186	-0.0218480492813141	100.0
SLF_I_left	ad-mean	F	18722	-0.0849007529089664	100.1
SLF_I_left	ad-mean	M	15855	-0.0822176591375769	100.0
SLF_I_left	avg_length	F	18743	-0.0849007529089664	100.1
SLF_I_left	avg_length	M	15882	-0.0822176591375769	100.0
SLF_I_left	fa-mean	F	18726	-0.0849007529089664	100.1
SLF_I_left	fa-mean	M	15865	-0.0822176591375769	100.0
SLF_I_left	md-mean	F	18707	-0.0849007529089664	100.1
SLF_I_left	md-mean	M	15850	-0.0822176591375769	100.0
SLF_I_left	rd-mean	F	18712	-0.0849007529089664	100.1
SLF_I_left	rd-mean	M	15852	-0.0822176591375769	100.0
SLF_I_left	surface_area	F	18759	-0.0849007529089664	100.1
SLF_I_left	surface_area	M	15888	-0.0822176591375769	100.0
SLF_I_left	volume	F	18758	-0.0849007529089664	100.1
SLF_I_left	volume	M	15888	-0.0822176591375769	100.0
SLF_I_right	ad-mean	F	18730	-0.0849007529089664	100.1
SLF_I_right	ad-mean	M	15955	-0.0492539356605065	100.0
SLF_I_right	avg_length	F	18772	-0.0849007529089664	100.1
SLF_I_right	avg_length	M	15983	-0.0492539356605065	100.0
SLF_I_right	fa-mean	F	18736	-0.0849007529089664	100.1
SLF_I_right	fa-mean	M	15960	-0.0492539356605065	100.0
SLF_I_right	md-mean	F	18717	-0.0849007529089664	100.1
SLF_I_right	md-mean	M	15952	-0.0492539356605065	100.0
SLF_I_right	rd-mean	F	18720	-0.0849007529089664	100.1
SLF_I_right	rd-mean	M	15945	-0.0492539356605065	100.0
SLF_I_right	surface_area	F	18781	-0.0849007529089664	100.1
SLF_I_right	surface_area	M	15986	-0.0492539356605065	100.0
SLF_I_right	volume	F	18781	-0.0849007529089664	100.1
SLF_I_right	volume	M	15986	-0.0492539356605065	100.0
STR_left	ad-mean	F	18406	-0.0849007529089664	100.1
STR_left	ad-mean	M	15305	-0.0822176591375769	100.0
STR_left	avg_length	F	18447	-0.0849007529089664	100.1
STR_left	avg_length	M	15351	-0.0822176591375769	100.0
STR_left	fa-mean	F	18416	-0.0849007529089664	100.1
STR_left	fa-mean	M	15312	-0.0822176591375769	100.0
STR_left	md-mean	F	18391	-0.0849007529089664	100.1
STR_left	md-mean	M	15290	-0.0822176591375769	100.0
STR_left	rd-mean	F	18405	-0.0849007529089664	100.1
STR_left	rd-mean	M	15313	-0.0822176591375769	100.0
STR_left	surface_area	F	18456	-0.0849007529089664	100.1
STR_left	surface_area	M	15351	-0.0822176591375769	100.0
STR_left	volume	F	18457	-0.0849007529089664	100.1
STR_left	volume	M	15351	-0.0822176591375769	100.0
STR_right	ad-mean	F	18736	-0.0849007529089664	100.1
STR_right	ad-mean	M	15810	-0.0822176591375769	100.0
STR_right	avg_length	F	18778	-0.0849007529089664	100.1
STR_right	avg_length	M	15843	-0.0822176591375769	100.0
STR_right	fa-mean	F	18757	-0.0849007529089664	100.1
STR_right	fa-mean	M	15823	-0.0822176591375769	100.0
STR_right	md-mean	F	18727	-0.0849007529089664	100.1
STR_right	md-mean	M	15804	-0.0822176591375769	100.0
STR_right	rd-mean	F	18735	-0.0849007529089664	100.1
STR_right	rd-mean	M	15804	-0.0822176591375769	100.0
STR_right	surface_area	F	18764	-0.0849007529089664	100.1
STR_right	surface_area	M	15838	-0.0822176591375769	100.0
STR_right	volume	F	18769	-0.0849007529089664	100.1
STR_right	volume	M	15843	-0.0822176591375769	100.0
ST_FO_left	ad-mean	F	18760	-0.046570841889117	100.1
ST_FO_left	ad-mean	M	15984	-0.0492539356605065	100.0
ST_FO_left	avg_length	F	18829	-0.046570841889117	100.1
ST_FO_left	avg_length	M	16052	-0.0492539356605065	100.0
ST_FO_left	fa-mean	F	18782	-0.046570841889117	100.1
ST_FO_left	fa-mean	M	15993	-0.0492539356605065	100.0
ST_FO_left	md-mean	F	18767	-0.046570841889117	100.1
ST_FO_left	md-mean	M	16000	-0.0492539356605065	100.0
ST_FO_left	rd-mean	F	18767	-0.046570841889117	100.1
ST_FO_left	rd-mean	M	15992	-0.0492539356605065	100.0
ST_FO_left	surface_area	F	18802	-0.046570841889117	100.1
ST_FO_left	surface_area	M	16040	-0.0492539356605065	100.0
ST_FO_left	volume	F	18822	-0.046570841889117	100.1
ST_FO_left	volume	M	16051	-0.0492539356605065	100.0
ST_FO_right	ad-mean	F	18736	-0.046570841889117	100.1
ST_FO_right	ad-mean	M	15961	-0.0218480492813141	100.0
ST_FO_right	avg_length	F	18805	-0.046570841889117	100.1
ST_FO_right	avg_length	M	16036	-0.0218480492813141	100.0
ST_FO_right	fa-mean	F	18747	-0.046570841889117	100.1
ST_FO_right	fa-mean	M	15984	-0.0218480492813141	100.0
ST_FO_right	md-mean	F	18747	-0.046570841889117	100.1
ST_FO_right	md-mean	M	15978	-0.0218480492813141	100.0
ST_FO_right	rd-mean	F	18758	-0.046570841889117	100.1
ST_FO_right	rd-mean	M	15983	-0.0218480492813141	100.0
ST_FO_right	surface_area	F	18794	-0.046570841889117	100.1
ST_FO_right	surface_area	M	16033	-0.0218480492813141	100.0
ST_FO_right	volume	F	18803	-0.046570841889117	100.1
ST_FO_right	volume	M	16039	-0.0218480492813141	100.0
ST_OCC_left	ad-mean	F	18757	-0.0849007529089664	100.1
ST_OCC_left	ad-mean	M	15891	-0.0822176591375769	100.0
ST_OCC_left	avg_length	F	18800	-0.0849007529089664	100.1
ST_OCC_left	avg_length	M	15947	-0.0822176591375769	100.0
ST_OCC_left	fa-mean	F	18775	-0.0849007529089664	100.1
ST_OCC_left	fa-mean	M	15908	-0.0822176591375769	100.0
ST_OCC_left	md-mean	F	18743	-0.0849007529089664	100.1
ST_OCC_left	md-mean	M	15872	-0.0822176591375769	100.0
ST_OCC_left	rd-mean	F	18745	-0.0849007529089664	100.1
ST_OCC_left	rd-mean	M	15881	-0.0822176591375769	100.0
ST_OCC_left	surface_area	F	18811	-0.0849007529089664	100.1
ST_OCC_left	surface_area	M	15954	-0.0822176591375769	100.0
ST_OCC_left	volume	F	18804	-0.0849007529089664	100.1
ST_OCC_left	volume	M	15947	-0.0822176591375769	100.0
ST_OCC_right	ad-mean	F	18796	-0.0849007529089664	100.1
ST_OCC_right	ad-mean	M	15941	-0.0822176591375769	100.0
ST_OCC_right	avg_length	F	18842	-0.0849007529089664	100.1
ST_OCC_right	avg_length	M	16008	-0.0822176591375769	100.0
ST_OCC_right	fa-mean	F	18804	-0.0849007529089664	100.1
ST_OCC_right	fa-mean	M	15964	-0.0822176591375769	100.0
ST_OCC_right	md-mean	F	18785	-0.0849007529089664	100.0
ST_OCC_right	md-mean	M	15922	-0.0822176591375769	100.0
ST_OCC_right	rd-mean	F	18785	-0.0849007529089664	100.0
ST_OCC_right	rd-mean	M	15922	-0.0822176591375769	100.0
ST_OCC_right	surface_area	F	18854	-0.0849007529089664	100.1
ST_OCC_right	surface_area	M	16010	-0.0822176591375769	100.0
ST_OCC_right	volume	F	18845	-0.0849007529089664	100.1
ST_OCC_right	volume	M	16010	-0.0822176591375769	100.0
ST_PAR_left	ad-mean	F	18888	-0.0849007529089664	100.1
ST_PAR_left	ad-mean	M	16124	-0.0822176591375769	100.0
ST_PAR_left	avg_length	F	18925	-0.0849007529089664	100.1
ST_PAR_left	avg_length	M	16162	-0.0822176591375769	100.0
ST_PAR_left	fa-mean	F	18892	-0.0849007529089664	100.1
ST_PAR_left	fa-mean	M	16115	-0.0822176591375769	100.0
ST_PAR_left	md-mean	F	18886	-0.0849007529089664	100.1
ST_PAR_left	md-mean	M	16113	-0.0822176591375769	100.0
ST_PAR_left	rd-mean	F	18889	-0.0849007529089664	100.1
ST_PAR_left	rd-mean	M	16107	-0.0822176591375769	100.0
ST_PAR_left	surface_area	F	18933	-0.0849007529089664	100.1
ST_PAR_left	surface_area	M	16161	-0.0822176591375769	100.0
ST_PAR_left	volume	F	18930	-0.0849007529089664	100.1
ST_PAR_left	volume	M	16159	-0.0822176591375769	100.0
ST_PAR_right	ad-mean	F	18877	-0.0849007529089664	100.1
ST_PAR_right	ad-mean	M	16131	-0.0822176591375769	100.0
ST_PAR_right	avg_length	F	18924	-0.0849007529089664	100.1
ST_PAR_right	avg_length	M	16159	-0.0822176591375769	100.0
ST_PAR_right	fa-mean	F	18894	-0.0849007529089664	100.1
ST_PAR_right	fa-mean	M	16134	-0.0822176591375769	100.0
ST_PAR_right	md-mean	F	18876	-0.0849007529089664	100.1
ST_PAR_right	md-mean	M	16119	-0.0822176591375769	100.0
ST_PAR_right	rd-mean	F	18874	-0.0849007529089664	100.1
ST_PAR_right	rd-mean	M	16124	-0.0822176591375769	100.0
ST_PAR_right	surface_area	F	18924	-0.0849007529089664	100.1
ST_PAR_right	surface_area	M	16162	-0.0822176591375769	100.0
ST_PAR_right	volume	F	18919	-0.0849007529089664	100.1
ST_PAR_right	volume	M	16162	-0.0822176591375769	100.0
ST_POSTC_left	ad-mean	F	18890	-0.0849007529089664	100.1
ST_POSTC_left	ad-mean	M	16119	-0.0822176591375769	100.0
ST_POSTC_left	avg_length	F	18929	-0.0849007529089664	100.1
ST_POSTC_left	avg_length	M	16162	-0.0822176591375769	100.0
ST_POSTC_left	fa-mean	F	18895	-0.0849007529089664	100.1
ST_POSTC_left	fa-mean	M	16125	-0.0822176591375769	100.0
ST_POSTC_left	md-mean	F	18889	-0.0849007529089664	100.1
ST_POSTC_left	md-mean	M	16110	-0.0822176591375769	100.0
ST_POSTC_left	rd-mean	F	18886	-0.0849007529089664	100.1
ST_POSTC_left	rd-mean	M	16114	-0.0822176591375769	100.0
ST_POSTC_left	surface_area	F	18932	-0.0849007529089664	100.1
ST_POSTC_left	surface_area	M	16166	-0.0822176591375769	100.0
ST_POSTC_left	volume	F	18931	-0.0849007529089664	100.1
ST_POSTC_left	volume	M	16167	-0.0822176591375769	100.0
ST_POSTC_right	ad-mean	F	18872	-0.0849007529089664	100.1
ST_POSTC_right	ad-mean	M	16130	-0.0822176591375769	100.0
ST_POSTC_right	avg_length	F	18918	-0.0849007529089664	100.1
ST_POSTC_right	avg_length	M	16157	-0.0822176591375769	100.0
ST_POSTC_right	fa-mean	F	18884	-0.0849007529089664	100.1
ST_POSTC_right	fa-mean	M	16125	-0.0822176591375769	100.0
ST_POSTC_right	md-mean	F	18869	-0.0849007529089664	100.1
ST_POSTC_right	md-mean	M	16119	-0.0822176591375769	100.0
ST_POSTC_right	rd-mean	F	18874	-0.0849007529089664	100.1
ST_POSTC_right	rd-mean	M	16123	-0.0822176591375769	100.0
ST_POSTC_right	surface_area	F	18910	-0.0849007529089664	100.1
ST_POSTC_right	surface_area	M	16150	-0.0822176591375769	100.0
ST_POSTC_right	volume	F	18915	-0.0849007529089664	100.1
ST_POSTC_right	volume	M	16154	-0.0822176591375769	100.0
ST_PREC_left	ad-mean	F	18876	-0.0849007529089664	100.1
ST_PREC_left	ad-mean	M	16110	-0.0822176591375769	100.0
ST_PREC_left	avg_length	F	18915	-0.0849007529089664	100.1
ST_PREC_left	avg_length	M	16149	-0.0822176591375769	100.0
ST_PREC_left	fa-mean	F	18886	-0.0849007529089664	100.1
ST_PREC_left	fa-mean	M	16114	-0.0822176591375769	100.0
ST_PREC_left	md-mean	F	18867	-0.0849007529089664	100.1
ST_PREC_left	md-mean	M	16098	-0.0822176591375769	100.0
ST_PREC_left	rd-mean	F	18871	-0.0849007529089664	100.1
ST_PREC_left	rd-mean	M	16102	-0.0822176591375769	100.0
ST_PREC_left	surface_area	F	18924	-0.0849007529089664	100.1
ST_PREC_left	surface_area	M	16155	-0.0822176591375769	100.0
ST_PREC_left	volume	F	18912	-0.0849007529089664	100.1
ST_PREC_left	volume	M	16146	-0.0822176591375769	100.0
ST_PREC_right	ad-mean	F	18876	-0.0849007529089664	100.1
ST_PREC_right	ad-mean	M	16126	-0.0822176591375769	100.0
ST_PREC_right	avg_length	F	18915	-0.0849007529089664	100.1
ST_PREC_right	avg_length	M	16154	-0.0822176591375769	100.0
ST_PREC_right	fa-mean	F	18890	-0.0849007529089664	100.1
ST_PREC_right	fa-mean	M	16131	-0.0822176591375769	100.0
ST_PREC_right	md-mean	F	18874	-0.0849007529089664	100.1
ST_PREC_right	md-mean	M	16114	-0.0822176591375769	100.0
ST_PREC_right	rd-mean	F	18875	-0.0849007529089664	100.1
ST_PREC_right	rd-mean	M	16120	-0.0822176591375769	100.0
ST_PREC_right	surface_area	F	18921	-0.0849007529089664	100.1
ST_PREC_right	surface_area	M	16161	-0.0822176591375769	100.0
ST_PREC_right	volume	F	18908	-0.0849007529089664	100.1
ST_PREC_right	volume	M	16147	-0.0822176591375769	100.0
ST_PREF_left	ad-mean	F	18866	-0.0849007529089664	100.1
ST_PREF_left	ad-mean	M	16115	-0.0822176591375769	100.0
ST_PREF_left	avg_length	F	18937	-0.0849007529089664	100.1
ST_PREF_left	avg_length	M	16175	-0.0822176591375769	100.0
ST_PREF_left	fa-mean	F	18887	-0.0849007529089664	100.1
ST_PREF_left	fa-mean	M	16129	-0.0822176591375769	100.0
ST_PREF_left	md-mean	F	18876	-0.0849007529089664	100.1
ST_PREF_left	md-mean	M	16124	-0.0822176591375769	100.0
ST_PREF_left	rd-mean	F	18879	-0.0849007529089664	100.1
ST_PREF_left	rd-mean	M	16124	-0.0822176591375769	100.0
ST_PREF_left	surface_area	F	18937	-0.0849007529089664	100.1
ST_PREF_left	surface_area	M	16171	-0.0822176591375769	100.0
ST_PREF_left	volume	F	18933	-0.0849007529089664	100.1
ST_PREF_left	volume	M	16171	-0.0822176591375769	100.0
ST_PREF_right	ad-mean	F	18847	-0.0849007529089664	100.1
ST_PREF_right	ad-mean	M	16092	-0.0822176591375769	100.0
ST_PREF_right	avg_length	F	18938	-0.0849007529089664	100.1
ST_PREF_right	avg_length	M	16174	-0.0822176591375769	100.0
ST_PREF_right	fa-mean	F	18885	-0.0849007529089664	100.1
ST_PREF_right	fa-mean	M	16133	-0.0822176591375769	100.0
ST_PREF_right	md-mean	F	18875	-0.0849007529089664	100.1
ST_PREF_right	md-mean	M	16115	-0.0822176591375769	100.0
ST_PREF_right	rd-mean	F	18873	-0.0849007529089664	100.1
ST_PREF_right	rd-mean	M	16115	-0.0822176591375769	100.0
ST_PREF_right	surface_area	F	18937	-0.0849007529089664	100.1
ST_PREF_right	surface_area	M	16168	-0.0822176591375769	100.0
ST_PREF_right	volume	F	18927	-0.0849007529089664	100.1
ST_PREF_right	volume	M	16169	-0.0822176591375769	100.0
ST_PREM_left	ad-mean	F	18831	-0.0849007529089664	100.1
ST_PREM_left	ad-mean	M	16064	-0.0822176591375769	100.0
ST_PREM_left	avg_length	F	18902	-0.0849007529089664	100.1
ST_PREM_left	avg_length	M	16124	-0.0822176591375769	100.0
ST_PREM_left	fa-mean	F	18854	-0.0849007529089664	100.1
ST_PREM_left	fa-mean	M	16085	-0.0822176591375769	100.0
ST_PREM_left	md-mean	F	18830	-0.0849007529089664	100.1
ST_PREM_left	md-mean	M	16065	-0.0822176591375769	100.0
ST_PREM_left	rd-mean	F	18835	-0.0849007529089664	100.1
ST_PREM_left	rd-mean	M	16072	-0.0822176591375769	100.0
ST_PREM_left	surface_area	F	18906	-0.0849007529089664	100.1
ST_PREM_left	surface_area	M	16131	-0.0822176591375769	100.0
ST_PREM_left	volume	F	18904	-0.0849007529089664	100.1
ST_PREM_left	volume	M	16130	-0.0822176591375769	100.0
ST_PREM_right	ad-mean	F	18706	-0.0548117727583846	100.1
ST_PREM_right	ad-mean	M	15863	-0.0356468172484599	100.0
ST_PREM_right	avg_length	F	18774	-0.0548117727583846	100.1
ST_PREM_right	avg_length	M	15922	-0.0356468172484599	100.0
ST_PREM_right	fa-mean	F	18724	-0.0548117727583846	100.1
ST_PREM_right	fa-mean	M	15879	-0.0356468172484599	100.0
ST_PREM_right	md-mean	F	18702	-0.0548117727583846	100.1
ST_PREM_right	md-mean	M	15864	-0.0356468172484599	100.0
ST_PREM_right	rd-mean	F	18703	-0.0548117727583846	100.1
ST_PREM_right	rd-mean	M	15870	-0.0356468172484599	100.0
ST_PREM_right	surface_area	F	18773	-0.0548117727583846	100.1
ST_PREM_right	surface_area	M	15921	-0.0356468172484599	100.0
ST_PREM_right	volume	F	18778	-0.0548117727583846	100.1
ST_PREM_right	volume	M	15923	-0.0356468172484599	100.0
T_OCC_left	ad-mean	F	18717	-0.0849007529089664	100.1
T_OCC_left	ad-mean	M	15830	-0.0492539356605065	100.0
T_OCC_left	avg_length	F	18748	-0.0849007529089664	100.1
T_OCC_left	avg_length	M	15882	-0.0492539356605065	100.0
T_OCC_left	fa-mean	F	18719	-0.0849007529089664	100.1
T_OCC_left	fa-mean	M	15850	-0.0492539356605065	100.0
T_OCC_left	md-mean	F	18716	-0.0849007529089664	100.1
T_OCC_left	md-mean	M	15808	-0.0492539356605065	100.0
T_OCC_left	rd-mean	F	18710	-0.0849007529089664	100.0
T_OCC_left	rd-mean	M	15820	-0.0492539356605065	100.0
T_OCC_left	surface_area	F	18778	-0.0849007529089664	100.1
T_OCC_left	surface_area	M	15901	-0.0492539356605065	100.0
T_OCC_left	volume	F	18775	-0.0849007529089664	100.1
T_OCC_left	volume	M	15896	-0.0492539356605065	100.0
T_OCC_right	ad-mean	F	18674	-0.0849007529089664	100.1
T_OCC_right	ad-mean	M	15683	-0.0822176591375769	100.0
T_OCC_right	avg_length	F	18711	-0.0849007529089664	100.1
T_OCC_right	avg_length	M	15752	-0.0822176591375769	100.0
T_OCC_right	fa-mean	F	18674	-0.0849007529089664	100.1
T_OCC_right	fa-mean	M	15707	-0.0822176591375769	100.0
T_OCC_right	md-mean	F	18661	-0.0849007529089664	100.0
T_OCC_right	md-mean	M	15664	-0.0822176591375769	100.0
T_OCC_right	rd-mean	F	18654	-0.0849007529089664	100.0
T_OCC_right	rd-mean	M	15665	-0.0822176591375769	100.0
T_OCC_right	surface_area	F	18732	-0.0849007529089664	100.1
T_OCC_right	surface_area	M	15760	-0.0822176591375769	100.0
T_OCC_right	volume	F	18728	-0.0849007529089664	100.1
T_OCC_right	volume	M	15760	-0.0822176591375769	100.0
T_PAR_left	ad-mean	F	18881	-0.0849007529089664	100.1
T_PAR_left	ad-mean	M	16105	-0.0822176591375769	100.0
T_PAR_left	avg_length	F	18928	-0.0849007529089664	100.1
T_PAR_left	avg_length	M	16146	-0.0822176591375769	100.0
T_PAR_left	fa-mean	F	18893	-0.0849007529089664	100.1
T_PAR_left	fa-mean	M	16107	-0.0822176591375769	100.0
T_PAR_left	md-mean	F	18878	-0.0849007529089664	100.1
T_PAR_left	md-mean	M	16097	-0.0822176591375769	100.0
T_PAR_left	rd-mean	F	18875	-0.0849007529089664	100.1
T_PAR_left	rd-mean	M	16099	-0.0822176591375769	100.0
T_PAR_left	surface_area	F	18932	-0.0849007529089664	100.1
T_PAR_left	surface_area	M	16159	-0.0822176591375769	100.0
T_PAR_left	volume	F	18919	-0.0849007529089664	100.1
T_PAR_left	volume	M	16151	-0.0822176591375769	100.0
T_PAR_right	ad-mean	F	18868	-0.0849007529089664	100.1
T_PAR_right	ad-mean	M	16111	-0.0822176591375769	100.0
T_PAR_right	avg_length	F	18918	-0.0849007529089664	100.1
T_PAR_right	avg_length	M	16150	-0.0822176591375769	100.0
T_PAR_right	fa-mean	F	18879	-0.0849007529089664	100.1
T_PAR_right	fa-mean	M	16115	-0.0822176591375769	100.0
T_PAR_right	md-mean	F	18861	-0.0849007529089664	100.1
T_PAR_right	md-mean	M	16091	-0.0822176591375769	100.0
T_PAR_right	rd-mean	F	18861	-0.0849007529089664	100.1
T_PAR_right	rd-mean	M	16097	-0.0822176591375769	100.0
T_PAR_right	surface_area	F	18915	-0.0849007529089664	100.1
T_PAR_right	surface_area	M	16150	-0.0822176591375769	100.0
T_PAR_right	volume	F	18908	-0.0849007529089664	100.1
T_PAR_right	volume	M	16148	-0.0822176591375769	100.0
T_POSTC_left	ad-mean	F	18547	-0.0849007529089664	100.1
T_POSTC_left	ad-mean	M	15577	-0.0492539356605065	100.0
T_POSTC_left	avg_length	F	18579	-0.0849007529089664	100.1
T_POSTC_left	avg_length	M	15600	-0.0492539356605065	100.0
T_POSTC_left	fa-mean	F	18566	-0.0849007529089664	100.1
T_POSTC_left	fa-mean	M	15587	-0.0492539356605065	100.0
T_POSTC_left	md-mean	F	18547	-0.0849007529089664	100.1
T_POSTC_left	md-mean	M	15570	-0.0492539356605065	100.0
T_POSTC_left	rd-mean	F	18555	-0.0849007529089664	100.1
T_POSTC_left	rd-mean	M	15580	-0.0492539356605065	100.0
T_POSTC_left	surface_area	F	18576	-0.0849007529089664	100.1
T_POSTC_left	surface_area	M	15599	-0.0492539356605065	100.0
T_POSTC_left	volume	F	18588	-0.0849007529089664	100.1
T_POSTC_left	volume	M	15607	-0.0492539356605065	100.0
T_POSTC_right	ad-mean	F	18019	-0.0849007529089664	100.1
T_POSTC_right	ad-mean	M	14805	-0.0822176591375769	100.0
T_POSTC_right	avg_length	F	18055	-0.0849007529089664	100.1
T_POSTC_right	avg_length	M	14831	-0.0822176591375769	100.0
T_POSTC_right	fa-mean	F	18029	-0.0849007529089664	100.1
T_POSTC_right	fa-mean	M	14806	-0.0822176591375769	100.0
T_POSTC_right	md-mean	F	18014	-0.0849007529089664	100.1
T_POSTC_right	md-mean	M	14806	-0.0822176591375769	100.0
T_POSTC_right	rd-mean	F	18020	-0.0849007529089664	100.1
T_POSTC_right	rd-mean	M	14803	-0.0822176591375769	100.0
T_POSTC_right	surface_area	F	18040	-0.0849007529089664	100.1
T_POSTC_right	surface_area	M	14821	-0.0822176591375769	100.0
T_POSTC_right	volume	F	18062	-0.0849007529089664	100.1
T_POSTC_right	volume	M	14840	-0.0822176591375769	100.0
T_PREC_left	ad-mean	F	18882	-0.0849007529089664	100.1
T_PREC_left	ad-mean	M	16119	-0.0822176591375769	100.0
T_PREC_left	avg_length	F	18920	-0.0849007529089664	100.1
T_PREC_left	avg_length	M	16160	-0.0822176591375769	100.0
T_PREC_left	fa-mean	F	18892	-0.0849007529089664	100.1
T_PREC_left	fa-mean	M	16128	-0.0822176591375769	100.0
T_PREC_left	md-mean	F	18874	-0.0849007529089664	100.1
T_PREC_left	md-mean	M	16118	-0.0822176591375769	100.0
T_PREC_left	rd-mean	F	18884	-0.0849007529089664	100.1
T_PREC_left	rd-mean	M	16123	-0.0822176591375769	100.0
T_PREC_left	surface_area	F	18919	-0.0849007529089664	100.1
T_PREC_left	surface_area	M	16156	-0.0822176591375769	100.0
T_PREC_left	volume	F	18909	-0.0849007529089664	100.1
T_PREC_left	volume	M	16150	-0.0822176591375769	100.0
T_PREC_right	ad-mean	F	18875	-0.0849007529089664	100.1
T_PREC_right	ad-mean	M	16099	-0.0822176591375769	100.0
T_PREC_right	avg_length	F	18905	-0.0849007529089664	100.1
T_PREC_right	avg_length	M	16138	-0.0822176591375769	100.0
T_PREC_right	fa-mean	F	18888	-0.0849007529089664	100.1
T_PREC_right	fa-mean	M	16100	-0.0822176591375769	100.0
T_PREC_right	md-mean	F	18869	-0.0849007529089664	100.1
T_PREC_right	md-mean	M	16101	-0.0822176591375769	100.0
T_PREC_right	rd-mean	F	18875	-0.0849007529089664	100.1
T_PREC_right	rd-mean	M	16109	-0.0822176591375769	100.0
T_PREC_right	surface_area	F	18908	-0.0849007529089664	100.1
T_PREC_right	surface_area	M	16132	-0.0822176591375769	100.0
T_PREC_right	volume	F	18895	-0.0849007529089664	100.1
T_PREC_right	volume	M	16132	-0.0822176591375769	100.0
T_PREF_left	ad-mean	F	18849	-0.0849007529089664	100.1
T_PREF_left	ad-mean	M	16106	-0.0822176591375769	100.0
T_PREF_left	avg_length	F	18933	-0.0849007529089664	100.1
T_PREF_left	avg_length	M	16175	-0.0822176591375769	100.0
T_PREF_left	fa-mean	F	18869	-0.0849007529089664	100.1
T_PREF_left	fa-mean	M	16118	-0.0822176591375769	100.0
T_PREF_left	md-mean	F	18871	-0.0849007529089664	100.1
T_PREF_left	md-mean	M	16106	-0.0822176591375769	100.0
T_PREF_left	rd-mean	F	18882	-0.0849007529089664	100.1
T_PREF_left	rd-mean	M	16118	-0.0822176591375769	100.0
T_PREF_left	surface_area	F	18933	-0.0849007529089664	100.1
T_PREF_left	surface_area	M	16169	-0.0822176591375769	100.0
T_PREF_left	volume	F	18920	-0.0849007529089664	100.1
T_PREF_left	volume	M	16167	-0.0822176591375769	100.0
T_PREF_right	ad-mean	F	18867	-0.0849007529089664	100.1
T_PREF_right	ad-mean	M	16107	-0.0822176591375769	100.0
T_PREF_right	avg_length	F	18934	-0.0849007529089664	100.1
T_PREF_right	avg_length	M	16169	-0.0822176591375769	100.0
T_PREF_right	fa-mean	F	18875	-0.0849007529089664	100.1
T_PREF_right	fa-mean	M	16124	-0.0822176591375769	100.0
T_PREF_right	md-mean	F	18876	-0.0849007529089664	100.1
T_PREF_right	md-mean	M	16121	-0.0822176591375769	100.0
T_PREF_right	rd-mean	F	18878	-0.0849007529089664	100.1
T_PREF_right	rd-mean	M	16119	-0.0822176591375769	100.0
T_PREF_right	surface_area	F	18938	-0.0849007529089664	100.1
T_PREF_right	surface_area	M	16169	-0.0822176591375769	100.0
T_PREF_right	volume	F	18922	-0.0849007529089664	100.1
T_PREF_right	volume	M	16162	-0.0822176591375769	100.0
T_PREM_left	ad-mean	F	18848	-0.0849007529089664	100.1
T_PREM_left	ad-mean	M	16075	-0.0822176591375769	100.0
T_PREM_left	avg_length	F	18917	-0.0849007529089664	100.1
T_PREM_left	avg_length	M	16157	-0.0822176591375769	100.0
T_PREM_left	fa-mean	F	18868	-0.0849007529089664	100.1
T_PREM_left	fa-mean	M	16107	-0.0822176591375769	100.0
T_PREM_left	md-mean	F	18853	-0.0849007529089664	100.1
T_PREM_left	md-mean	M	16084	-0.0822176591375769	100.0
T_PREM_left	rd-mean	F	18857	-0.0849007529089664	100.1
T_PREM_left	rd-mean	M	16096	-0.0822176591375769	100.0
T_PREM_left	surface_area	F	18921	-0.0849007529089664	100.1
T_PREM_left	surface_area	M	16153	-0.0822176591375769	100.0
T_PREM_left	volume	F	18924	-0.0849007529089664	100.1
T_PREM_left	volume	M	16157	-0.0822176591375769	100.0
T_PREM_right	ad-mean	F	18748	-0.0657357973990417	100.1
T_PREM_right	ad-mean	M	15862	-0.0822176591375769	100.0
T_PREM_right	avg_length	F	18772	-0.0657357973990417	100.1
T_PREM_right	avg_length	M	15897	-0.0822176591375769	100.0
T_PREM_right	fa-mean	F	18758	-0.0657357973990417	100.1
T_PREM_right	fa-mean	M	15857	-0.0822176591375769	100.0
T_PREM_right	md-mean	F	18738	-0.0657357973990417	100.1
T_PREM_right	md-mean	M	15851	-0.0822176591375769	100.0
T_PREM_right	rd-mean	F	18742	-0.0657357973990417	100.1
T_PREM_right	rd-mean	M	15861	-0.0822176591375769	100.0
T_PREM_right	surface_area	F	18796	-0.0657357973990417	100.1
T_PREM_right	surface_area	M	15911	-0.0822176591375769	100.0
T_PREM_right	volume	F	18801	-0.0657357973990417	100.1
T_PREM_right	volume	M	15911	-0.0822176591375769	100.0
UF_left	ad-mean	F	18705	-0.0356468172484599	100.1
UF_left	ad-mean	M	15938	-0.0383299110198494	100.0
UF_left	avg_length	F	18754	-0.0356468172484599	100.1
UF_left	avg_length	M	15997	-0.0383299110198494	100.0
UF_left	fa-mean	F	18708	-0.0356468172484599	100.1
UF_left	fa-mean	M	15938	-0.0383299110198494	100.0
UF_left	md-mean	F	18708	-0.0356468172484599	100.1
UF_left	md-mean	M	15942	-0.0383299110198494	100.0
UF_left	rd-mean	F	18714	-0.0356468172484599	100.1
UF_left	rd-mean	M	15952	-0.0383299110198494	100.0
UF_left	surface_area	F	18752	-0.0356468172484599	100.1
UF_left	surface_area	M	15997	-0.0383299110198494	100.0
UF_left	volume	F	18753	-0.0356468172484599	100.1
UF_left	volume	M	15997	-0.0383299110198494	100.0
UF_right	ad-mean	F	18822	-0.0657357973990417	100.1
UF_right	ad-mean	M	16054	-0.0822176591375769	100.0
UF_right	avg_length	F	18901	-0.0657357973990417	100.1
UF_right	avg_length	M	16133	-0.0822176591375769	100.0
UF_right	fa-mean	F	18847	-0.0657357973990417	100.1
UF_right	fa-mean	M	16078	-0.0822176591375769	100.0
UF_right	md-mean	F	18847	-0.0657357973990417	100.1
UF_right	md-mean	M	16080	-0.0822176591375769	100.0
UF_right	rd-mean	F	18852	-0.0657357973990417	100.1
UF_right	rd-mean	M	16090	-0.0822176591375769	100.0
UF_right	surface_area	F	18898	-0.0657357973990417	100.1
UF_right	surface_area	M	16137	-0.0822176591375769	100.0
UF_right	volume	F	18897	-0.0657357973990417	100.1
UF_right	volume	M	16136	-0.0822176591375769	100.0
