# Supplementary material for: White matter micro- and macrostructure brain charts for the human lifespan
Source: Nature. 2026 May 13;655(8124):979–89. doi: 10.1038/s41586-026-10454-2 (PMC13391363; doi:10.1038/s41586-026-10454-2)
Supplement: Supplementary file 6 — Participant count of each tract and feature for diagnostic groups. Sample sizes used for the statistical tests in Fig. 5, Extended Data Figs. 6 and 7 and Supplementary Information, section C analyses. [file 41586_2026_10454_MOESM6_ESM.csv]

tract	measure	diagnosis	count
AF_left	fa-mean	ADHD	1514
AF_left	fa-mean	MCI	1494
AF_left	fa-mean	AD	530
AF_left	fa-mean	Depression	467
AF_left	fa-mean	Schizophrenia	394
AF_left	fa-mean	Anxiety	391
AF_left	fa-mean	Bipolar	368
AF_left	fa-mean	Schizoaffective Disorder	235
AF_left	fa-mean	Autism	209
AF_left	fa-mean	Substance Abuse	208
AF_left	fa-mean	Epilepsy	141
AF_left	fa-mean	Defiance/Conduct Disorder	126
AF_left	fa-mean	Social Anxiety	91
AF_left	fa-mean	Dyslexia	91
AF_left	fa-mean	Suicidality and Self-Injury	60
AF_left	fa-mean	CN*	40
AF_left	md-mean	ADHD	1512
AF_left	md-mean	MCI	1491
AF_left	md-mean	AD	528
AF_left	md-mean	Depression	467
AF_left	md-mean	Schizophrenia	394
AF_left	md-mean	Anxiety	391
AF_left	md-mean	Bipolar	368
AF_left	md-mean	Schizoaffective Disorder	235
AF_left	md-mean	Autism	208
AF_left	md-mean	Substance Abuse	208
AF_left	md-mean	Epilepsy	141
AF_left	md-mean	Defiance/Conduct Disorder	125
AF_left	md-mean	Social Anxiety	91
AF_left	md-mean	Dyslexia	91
AF_left	md-mean	Suicidality and Self-Injury	60
AF_left	md-mean	CN*	39
AF_left	ad-mean	ADHD	1512
AF_left	ad-mean	MCI	1493
AF_left	ad-mean	AD	529
AF_left	ad-mean	Depression	467
AF_left	ad-mean	Schizophrenia	394
AF_left	ad-mean	Anxiety	391
AF_left	ad-mean	Bipolar	370
AF_left	ad-mean	Schizoaffective Disorder	234
AF_left	ad-mean	Autism	208
AF_left	ad-mean	Substance Abuse	208
AF_left	ad-mean	Epilepsy	141
AF_left	ad-mean	Defiance/Conduct Disorder	126
AF_left	ad-mean	Social Anxiety	91
AF_left	ad-mean	Dyslexia	91
AF_left	ad-mean	Suicidality and Self-Injury	59
AF_left	ad-mean	CN*	40
AF_left	rd-mean	ADHD	1512
AF_left	rd-mean	MCI	1489
AF_left	rd-mean	AD	527
AF_left	rd-mean	Depression	467
AF_left	rd-mean	Schizophrenia	394
AF_left	rd-mean	Anxiety	391
AF_left	rd-mean	Bipolar	368
AF_left	rd-mean	Schizoaffective Disorder	235
AF_left	rd-mean	Autism	208
AF_left	rd-mean	Substance Abuse	208
AF_left	rd-mean	Epilepsy	141
AF_left	rd-mean	Defiance/Conduct Disorder	125
AF_left	rd-mean	Social Anxiety	91
AF_left	rd-mean	Dyslexia	91
AF_left	rd-mean	Suicidality and Self-Injury	60
AF_left	rd-mean	CN*	39
AF_left	volume	ADHD	1516
AF_left	volume	MCI	1497
AF_left	volume	AD	530
AF_left	volume	Depression	467
AF_left	volume	Schizophrenia	395
AF_left	volume	Anxiety	391
AF_left	volume	Bipolar	371
AF_left	volume	Schizoaffective Disorder	235
AF_left	volume	Autism	209
AF_left	volume	Substance Abuse	207
AF_left	volume	Epilepsy	141
AF_left	volume	Defiance/Conduct Disorder	126
AF_left	volume	Social Anxiety	91
AF_left	volume	Dyslexia	91
AF_left	volume	Suicidality and Self-Injury	60
AF_left	volume	CN*	40
AF_left	avg_length	ADHD	1516
AF_left	avg_length	MCI	1496
AF_left	avg_length	AD	529
AF_left	avg_length	Depression	467
AF_left	avg_length	Schizophrenia	394
AF_left	avg_length	Anxiety	390
AF_left	avg_length	Bipolar	371
AF_left	avg_length	Schizoaffective Disorder	235
AF_left	avg_length	Autism	209
AF_left	avg_length	Substance Abuse	206
AF_left	avg_length	Epilepsy	141
AF_left	avg_length	Defiance/Conduct Disorder	126
AF_left	avg_length	Social Anxiety	91
AF_left	avg_length	Dyslexia	91
AF_left	avg_length	Suicidality and Self-Injury	60
AF_left	avg_length	CN*	40
AF_left	surface_area	ADHD	1517
AF_left	surface_area	MCI	1497
AF_left	surface_area	AD	530
AF_left	surface_area	Depression	467
AF_left	surface_area	Schizophrenia	395
AF_left	surface_area	Anxiety	391
AF_left	surface_area	Bipolar	371
AF_left	surface_area	Schizoaffective Disorder	235
AF_left	surface_area	Autism	209
AF_left	surface_area	Substance Abuse	208
AF_left	surface_area	Epilepsy	141
AF_left	surface_area	Defiance/Conduct Disorder	126
AF_left	surface_area	Social Anxiety	91
AF_left	surface_area	Dyslexia	91
AF_left	surface_area	Suicidality and Self-Injury	60
AF_left	surface_area	CN*	40
AF_right	fa-mean	ADHD	1460
AF_right	fa-mean	MCI	1346
AF_right	fa-mean	AD	481
AF_right	fa-mean	Depression	436
AF_right	fa-mean	Anxiety	372
AF_right	fa-mean	Schizophrenia	343
AF_right	fa-mean	Bipolar	343
AF_right	fa-mean	Schizoaffective Disorder	202
AF_right	fa-mean	Autism	197
AF_right	fa-mean	Substance Abuse	197
AF_right	fa-mean	Epilepsy	130
AF_right	fa-mean	Defiance/Conduct Disorder	120
AF_right	fa-mean	Social Anxiety	91
AF_right	fa-mean	Dyslexia	85
AF_right	fa-mean	Suicidality and Self-Injury	58
AF_right	fa-mean	CN*	32
AF_right	md-mean	ADHD	1458
AF_right	md-mean	MCI	1345
AF_right	md-mean	AD	479
AF_right	md-mean	Depression	436
AF_right	md-mean	Anxiety	371
AF_right	md-mean	Schizophrenia	342
AF_right	md-mean	Bipolar	342
AF_right	md-mean	Schizoaffective Disorder	201
AF_right	md-mean	Autism	197
AF_right	md-mean	Substance Abuse	197
AF_right	md-mean	Epilepsy	130
AF_right	md-mean	Defiance/Conduct Disorder	119
AF_right	md-mean	Social Anxiety	91
AF_right	md-mean	Dyslexia	85
AF_right	md-mean	Suicidality and Self-Injury	58
AF_right	md-mean	CN*	31
AF_right	ad-mean	ADHD	1458
AF_right	ad-mean	MCI	1346
AF_right	ad-mean	AD	480
AF_right	ad-mean	Depression	436
AF_right	ad-mean	Anxiety	371
AF_right	ad-mean	Schizophrenia	342
AF_right	ad-mean	Bipolar	342
AF_right	ad-mean	Schizoaffective Disorder	201
AF_right	ad-mean	Autism	197
AF_right	ad-mean	Substance Abuse	197
AF_right	ad-mean	Epilepsy	130
AF_right	ad-mean	Defiance/Conduct Disorder	119
AF_right	ad-mean	Social Anxiety	91
AF_right	ad-mean	Dyslexia	85
AF_right	ad-mean	Suicidality and Self-Injury	58
AF_right	ad-mean	CN*	32
AF_right	rd-mean	ADHD	1458
AF_right	rd-mean	MCI	1344
AF_right	rd-mean	AD	477
AF_right	rd-mean	Depression	436
AF_right	rd-mean	Anxiety	371
AF_right	rd-mean	Bipolar	343
AF_right	rd-mean	Schizophrenia	342
AF_right	rd-mean	Schizoaffective Disorder	202
AF_right	rd-mean	Autism	197
AF_right	rd-mean	Substance Abuse	197
AF_right	rd-mean	Epilepsy	130
AF_right	rd-mean	Defiance/Conduct Disorder	119
AF_right	rd-mean	Social Anxiety	91
AF_right	rd-mean	Dyslexia	85
AF_right	rd-mean	Suicidality and Self-Injury	58
AF_right	rd-mean	CN*	31
AF_right	volume	ADHD	1463
AF_right	volume	MCI	1348
AF_right	volume	AD	482
AF_right	volume	Depression	436
AF_right	volume	Anxiety	372
AF_right	volume	Bipolar	344
AF_right	volume	Schizophrenia	343
AF_right	volume	Schizoaffective Disorder	202
AF_right	volume	Autism	197
AF_right	volume	Substance Abuse	197
AF_right	volume	Epilepsy	130
AF_right	volume	Defiance/Conduct Disorder	120
AF_right	volume	Social Anxiety	91
AF_right	volume	Dyslexia	85
AF_right	volume	Suicidality and Self-Injury	58
AF_right	volume	CN*	32
AF_right	avg_length	ADHD	1463
AF_right	avg_length	MCI	1346
AF_right	avg_length	AD	480
AF_right	avg_length	Depression	436
AF_right	avg_length	Anxiety	370
AF_right	avg_length	Schizophrenia	342
AF_right	avg_length	Bipolar	341
AF_right	avg_length	Schizoaffective Disorder	201
AF_right	avg_length	Autism	197
AF_right	avg_length	Substance Abuse	197
AF_right	avg_length	Epilepsy	130
AF_right	avg_length	Defiance/Conduct Disorder	120
AF_right	avg_length	Social Anxiety	90
AF_right	avg_length	Dyslexia	85
AF_right	avg_length	Suicidality and Self-Injury	58
AF_right	avg_length	CN*	32
AF_right	surface_area	ADHD	1463
AF_right	surface_area	MCI	1348
AF_right	surface_area	AD	482
AF_right	surface_area	Depression	436
AF_right	surface_area	Anxiety	372
AF_right	surface_area	Bipolar	344
AF_right	surface_area	Schizophrenia	343
AF_right	surface_area	Schizoaffective Disorder	202
AF_right	surface_area	Autism	197
AF_right	surface_area	Substance Abuse	197
AF_right	surface_area	Epilepsy	130
AF_right	surface_area	Defiance/Conduct Disorder	120
AF_right	surface_area	Social Anxiety	91
AF_right	surface_area	Dyslexia	85
AF_right	surface_area	Suicidality and Self-Injury	58
AF_right	surface_area	CN*	32
IFO_left	fa-mean	MCI	1471
IFO_left	fa-mean	ADHD	1448
IFO_left	fa-mean	AD	515
IFO_left	fa-mean	Depression	448
IFO_left	fa-mean	Schizophrenia	392
IFO_left	fa-mean	Bipolar	370
IFO_left	fa-mean	Anxiety	361
IFO_left	fa-mean	Schizoaffective Disorder	237
IFO_left	fa-mean	Autism	198
IFO_left	fa-mean	Substance Abuse	152
IFO_left	fa-mean	Epilepsy	141
IFO_left	fa-mean	Defiance/Conduct Disorder	120
IFO_left	fa-mean	Social Anxiety	90
IFO_left	fa-mean	Dyslexia	86
IFO_left	fa-mean	Suicidality and Self-Injury	60
IFO_left	fa-mean	CN*	38
IFO_left	md-mean	MCI	1473
IFO_left	md-mean	ADHD	1441
IFO_left	md-mean	AD	515
IFO_left	md-mean	Depression	446
IFO_left	md-mean	Schizophrenia	391
IFO_left	md-mean	Bipolar	370
IFO_left	md-mean	Anxiety	361
IFO_left	md-mean	Schizoaffective Disorder	236
IFO_left	md-mean	Autism	197
IFO_left	md-mean	Substance Abuse	152
IFO_left	md-mean	Epilepsy	141
IFO_left	md-mean	Defiance/Conduct Disorder	120
IFO_left	md-mean	Social Anxiety	89
IFO_left	md-mean	Dyslexia	86
IFO_left	md-mean	Suicidality and Self-Injury	60
IFO_left	md-mean	CN*	38
IFO_left	ad-mean	MCI	1473
IFO_left	ad-mean	ADHD	1442
IFO_left	ad-mean	AD	516
IFO_left	ad-mean	Depression	447
IFO_left	ad-mean	Schizophrenia	390
IFO_left	ad-mean	Bipolar	369
IFO_left	ad-mean	Anxiety	362
IFO_left	ad-mean	Schizoaffective Disorder	236
IFO_left	ad-mean	Autism	196
IFO_left	ad-mean	Substance Abuse	152
IFO_left	ad-mean	Epilepsy	141
IFO_left	ad-mean	Defiance/Conduct Disorder	120
IFO_left	ad-mean	Social Anxiety	89
IFO_left	ad-mean	Dyslexia	86
IFO_left	ad-mean	Suicidality and Self-Injury	60
IFO_left	ad-mean	CN*	38
IFO_left	rd-mean	MCI	1472
IFO_left	rd-mean	ADHD	1440
IFO_left	rd-mean	AD	515
IFO_left	rd-mean	Depression	446
IFO_left	rd-mean	Schizophrenia	391
IFO_left	rd-mean	Bipolar	369
IFO_left	rd-mean	Anxiety	361
IFO_left	rd-mean	Schizoaffective Disorder	236
IFO_left	rd-mean	Autism	197
IFO_left	rd-mean	Substance Abuse	152
IFO_left	rd-mean	Epilepsy	141
IFO_left	rd-mean	Defiance/Conduct Disorder	120
IFO_left	rd-mean	Social Anxiety	89
IFO_left	rd-mean	Dyslexia	86
IFO_left	rd-mean	Suicidality and Self-Injury	60
IFO_left	rd-mean	CN*	38
IFO_left	volume	MCI	1474
IFO_left	volume	ADHD	1451
IFO_left	volume	AD	516
IFO_left	volume	Depression	446
IFO_left	volume	Schizophrenia	393
IFO_left	volume	Bipolar	372
IFO_left	volume	Anxiety	362
IFO_left	volume	Schizoaffective Disorder	237
IFO_left	volume	Autism	198
IFO_left	volume	Substance Abuse	151
IFO_left	volume	Epilepsy	141
IFO_left	volume	Defiance/Conduct Disorder	120
IFO_left	volume	Social Anxiety	90
IFO_left	volume	Dyslexia	86
IFO_left	volume	Suicidality and Self-Injury	60
IFO_left	volume	CN*	38
IFO_left	avg_length	MCI	1469
IFO_left	avg_length	ADHD	1446
IFO_left	avg_length	AD	514
IFO_left	avg_length	Depression	445
IFO_left	avg_length	Schizophrenia	391
IFO_left	avg_length	Bipolar	369
IFO_left	avg_length	Anxiety	362
IFO_left	avg_length	Schizoaffective Disorder	236
IFO_left	avg_length	Autism	196
IFO_left	avg_length	Substance Abuse	151
IFO_left	avg_length	Epilepsy	140
IFO_left	avg_length	Defiance/Conduct Disorder	120
IFO_left	avg_length	Social Anxiety	90
IFO_left	avg_length	Dyslexia	86
IFO_left	avg_length	Suicidality and Self-Injury	60
IFO_left	avg_length	CN*	38
IFO_left	surface_area	MCI	1474
IFO_left	surface_area	ADHD	1451
IFO_left	surface_area	AD	516
IFO_left	surface_area	Depression	448
IFO_left	surface_area	Schizophrenia	393
IFO_left	surface_area	Bipolar	372
IFO_left	surface_area	Anxiety	362
IFO_left	surface_area	Schizoaffective Disorder	237
IFO_left	surface_area	Autism	198
IFO_left	surface_area	Substance Abuse	152
IFO_left	surface_area	Epilepsy	141
IFO_left	surface_area	Defiance/Conduct Disorder	120
IFO_left	surface_area	Social Anxiety	90
IFO_left	surface_area	Dyslexia	86
IFO_left	surface_area	Suicidality and Self-Injury	60
IFO_left	surface_area	CN*	38
IFO_right	fa-mean	MCI	1479
IFO_right	fa-mean	ADHD	1474
IFO_right	fa-mean	AD	516
IFO_right	fa-mean	Depression	450
IFO_right	fa-mean	Schizophrenia	389
IFO_right	fa-mean	Anxiety	372
IFO_right	fa-mean	Bipolar	370
IFO_right	fa-mean	Schizoaffective Disorder	236
IFO_right	fa-mean	Autism	200
IFO_right	fa-mean	Substance Abuse	166
IFO_right	fa-mean	Epilepsy	141
IFO_right	fa-mean	Defiance/Conduct Disorder	125
IFO_right	fa-mean	Social Anxiety	92
IFO_right	fa-mean	Dyslexia	87
IFO_right	fa-mean	Suicidality and Self-Injury	60
IFO_right	fa-mean	CN*	40
IFO_right	md-mean	MCI	1477
IFO_right	md-mean	ADHD	1462
IFO_right	md-mean	AD	511
IFO_right	md-mean	Depression	448
IFO_right	md-mean	Schizophrenia	385
IFO_right	md-mean	Anxiety	371
IFO_right	md-mean	Bipolar	370
IFO_right	md-mean	Schizoaffective Disorder	236
IFO_right	md-mean	Autism	198
IFO_right	md-mean	Substance Abuse	164
IFO_right	md-mean	Epilepsy	141
IFO_right	md-mean	Defiance/Conduct Disorder	123
IFO_right	md-mean	Social Anxiety	91
IFO_right	md-mean	Dyslexia	86
IFO_right	md-mean	Suicidality and Self-Injury	60
IFO_right	md-mean	CN*	40
IFO_right	ad-mean	MCI	1478
IFO_right	ad-mean	ADHD	1463
IFO_right	ad-mean	AD	516
IFO_right	ad-mean	Depression	449
IFO_right	ad-mean	Schizophrenia	387
IFO_right	ad-mean	Anxiety	371
IFO_right	ad-mean	Bipolar	370
IFO_right	ad-mean	Schizoaffective Disorder	236
IFO_right	ad-mean	Autism	198
IFO_right	ad-mean	Substance Abuse	165
IFO_right	ad-mean	Epilepsy	141
IFO_right	ad-mean	Defiance/Conduct Disorder	124
IFO_right	ad-mean	Social Anxiety	90
IFO_right	ad-mean	Dyslexia	86
IFO_right	ad-mean	Suicidality and Self-Injury	60
IFO_right	ad-mean	CN*	40
IFO_right	rd-mean	MCI	1476
IFO_right	rd-mean	ADHD	1461
IFO_right	rd-mean	AD	511
IFO_right	rd-mean	Depression	448
IFO_right	rd-mean	Schizophrenia	385
IFO_right	rd-mean	Anxiety	371
IFO_right	rd-mean	Bipolar	369
IFO_right	rd-mean	Schizoaffective Disorder	236
IFO_right	rd-mean	Autism	198
IFO_right	rd-mean	Substance Abuse	166
IFO_right	rd-mean	Epilepsy	141
IFO_right	rd-mean	Defiance/Conduct Disorder	123
IFO_right	rd-mean	Social Anxiety	91
IFO_right	rd-mean	Dyslexia	86
IFO_right	rd-mean	Suicidality and Self-Injury	60
IFO_right	rd-mean	CN*	40
IFO_right	volume	MCI	1480
IFO_right	volume	ADHD	1475
IFO_right	volume	AD	516
IFO_right	volume	Depression	449
IFO_right	volume	Schizophrenia	389
IFO_right	volume	Anxiety	372
IFO_right	volume	Bipolar	369
IFO_right	volume	Schizoaffective Disorder	236
IFO_right	volume	Autism	200
IFO_right	volume	Substance Abuse	166
IFO_right	volume	Epilepsy	141
IFO_right	volume	Defiance/Conduct Disorder	124
IFO_right	volume	Social Anxiety	92
IFO_right	volume	Dyslexia	87
IFO_right	volume	Suicidality and Self-Injury	60
IFO_right	volume	CN*	40
IFO_right	avg_length	MCI	1472
IFO_right	avg_length	ADHD	1466
IFO_right	avg_length	AD	511
IFO_right	avg_length	Depression	450
IFO_right	avg_length	Schizophrenia	387
IFO_right	avg_length	Anxiety	371
IFO_right	avg_length	Bipolar	370
IFO_right	avg_length	Schizoaffective Disorder	235
IFO_right	avg_length	Autism	200
IFO_right	avg_length	Substance Abuse	165
IFO_right	avg_length	Epilepsy	141
IFO_right	avg_length	Defiance/Conduct Disorder	125
IFO_right	avg_length	Social Anxiety	91
IFO_right	avg_length	Dyslexia	87
IFO_right	avg_length	Suicidality and Self-Injury	60
IFO_right	avg_length	CN*	40
IFO_right	surface_area	MCI	1480
IFO_right	surface_area	ADHD	1476
IFO_right	surface_area	AD	516
IFO_right	surface_area	Depression	450
IFO_right	surface_area	Schizophrenia	389
IFO_right	surface_area	Anxiety	372
IFO_right	surface_area	Bipolar	370
IFO_right	surface_area	Schizoaffective Disorder	236
IFO_right	surface_area	Autism	200
IFO_right	surface_area	Substance Abuse	166
IFO_right	surface_area	Epilepsy	141
IFO_right	surface_area	Defiance/Conduct Disorder	124
IFO_right	surface_area	Social Anxiety	92
IFO_right	surface_area	Dyslexia	87
IFO_right	surface_area	Suicidality and Self-Injury	60
IFO_right	surface_area	CN*	40
ILF_left	fa-mean	MCI	1500
ILF_left	fa-mean	ADHD	1493
ILF_left	fa-mean	AD	526
ILF_left	fa-mean	Depression	470
ILF_left	fa-mean	Schizophrenia	396
ILF_left	fa-mean	Anxiety	387
ILF_left	fa-mean	Bipolar	370
ILF_left	fa-mean	Schizoaffective Disorder	237
ILF_left	fa-mean	Substance Abuse	208
ILF_left	fa-mean	Autism	207
ILF_left	fa-mean	Epilepsy	139
ILF_left	fa-mean	Defiance/Conduct Disorder	126
ILF_left	fa-mean	Social Anxiety	92
ILF_left	fa-mean	Dyslexia	89
ILF_left	fa-mean	Suicidality and Self-Injury	60
ILF_left	fa-mean	CN*	41
ILF_left	md-mean	MCI	1496
ILF_left	md-mean	ADHD	1490
ILF_left	md-mean	AD	518
ILF_left	md-mean	Depression	470
ILF_left	md-mean	Schizophrenia	395
ILF_left	md-mean	Anxiety	385
ILF_left	md-mean	Bipolar	370
ILF_left	md-mean	Schizoaffective Disorder	236
ILF_left	md-mean	Autism	207
ILF_left	md-mean	Substance Abuse	207
ILF_left	md-mean	Epilepsy	139
ILF_left	md-mean	Defiance/Conduct Disorder	125
ILF_left	md-mean	Social Anxiety	92
ILF_left	md-mean	Dyslexia	89
ILF_left	md-mean	Suicidality and Self-Injury	59
ILF_left	md-mean	CN*	41
ILF_left	ad-mean	MCI	1498
ILF_left	ad-mean	ADHD	1490
ILF_left	ad-mean	AD	522
ILF_left	ad-mean	Depression	470
ILF_left	ad-mean	Schizophrenia	394
ILF_left	ad-mean	Anxiety	387
ILF_left	ad-mean	Bipolar	369
ILF_left	ad-mean	Schizoaffective Disorder	236
ILF_left	ad-mean	Autism	208
ILF_left	ad-mean	Substance Abuse	206
ILF_left	ad-mean	Epilepsy	139
ILF_left	ad-mean	Defiance/Conduct Disorder	126
ILF_left	ad-mean	Social Anxiety	92
ILF_left	ad-mean	Dyslexia	89
ILF_left	ad-mean	Suicidality and Self-Injury	59
ILF_left	ad-mean	CN*	41
ILF_left	rd-mean	MCI	1496
ILF_left	rd-mean	ADHD	1493
ILF_left	rd-mean	AD	521
ILF_left	rd-mean	Depression	470
ILF_left	rd-mean	Schizophrenia	393
ILF_left	rd-mean	Anxiety	386
ILF_left	rd-mean	Bipolar	370
ILF_left	rd-mean	Schizoaffective Disorder	236
ILF_left	rd-mean	Autism	208
ILF_left	rd-mean	Substance Abuse	207
ILF_left	rd-mean	Epilepsy	139
ILF_left	rd-mean	Defiance/Conduct Disorder	125
ILF_left	rd-mean	Social Anxiety	92
ILF_left	rd-mean	Dyslexia	89
ILF_left	rd-mean	Suicidality and Self-Injury	60
ILF_left	rd-mean	CN*	41
ILF_left	volume	MCI	1501
ILF_left	volume	ADHD	1500
ILF_left	volume	AD	526
ILF_left	volume	Depression	470
ILF_left	volume	Schizophrenia	397
ILF_left	volume	Anxiety	387
ILF_left	volume	Bipolar	371
ILF_left	volume	Schizoaffective Disorder	237
ILF_left	volume	Autism	208
ILF_left	volume	Substance Abuse	208
ILF_left	volume	Epilepsy	139
ILF_left	volume	Defiance/Conduct Disorder	126
ILF_left	volume	Social Anxiety	92
ILF_left	volume	Dyslexia	89
ILF_left	volume	Suicidality and Self-Injury	60
ILF_left	volume	CN*	41
ILF_left	avg_length	MCI	1498
ILF_left	avg_length	ADHD	1498
ILF_left	avg_length	AD	526
ILF_left	avg_length	Depression	470
ILF_left	avg_length	Schizophrenia	397
ILF_left	avg_length	Anxiety	387
ILF_left	avg_length	Bipolar	371
ILF_left	avg_length	Schizoaffective Disorder	237
ILF_left	avg_length	Autism	208
ILF_left	avg_length	Substance Abuse	207
ILF_left	avg_length	Epilepsy	138
ILF_left	avg_length	Defiance/Conduct Disorder	126
ILF_left	avg_length	Social Anxiety	92
ILF_left	avg_length	Dyslexia	89
ILF_left	avg_length	Suicidality and Self-Injury	60
ILF_left	avg_length	CN*	41
ILF_left	surface_area	MCI	1501
ILF_left	surface_area	ADHD	1500
ILF_left	surface_area	AD	526
ILF_left	surface_area	Depression	470
ILF_left	surface_area	Schizophrenia	397
ILF_left	surface_area	Anxiety	387
ILF_left	surface_area	Bipolar	371
ILF_left	surface_area	Schizoaffective Disorder	237
ILF_left	surface_area	Autism	208
ILF_left	surface_area	Substance Abuse	208
ILF_left	surface_area	Epilepsy	139
ILF_left	surface_area	Defiance/Conduct Disorder	126
ILF_left	surface_area	Social Anxiety	92
ILF_left	surface_area	Dyslexia	89
ILF_left	surface_area	Suicidality and Self-Injury	60
ILF_left	surface_area	CN*	41
ILF_right	fa-mean	ADHD	1502
ILF_right	fa-mean	MCI	1499
ILF_right	fa-mean	AD	528
ILF_right	fa-mean	Depression	469
ILF_right	fa-mean	Schizophrenia	394
ILF_right	fa-mean	Anxiety	388
ILF_right	fa-mean	Bipolar	371
ILF_right	fa-mean	Schizoaffective Disorder	236
ILF_right	fa-mean	Substance Abuse	208
ILF_right	fa-mean	Autism	206
ILF_right	fa-mean	Epilepsy	139
ILF_right	fa-mean	Defiance/Conduct Disorder	126
ILF_right	fa-mean	Social Anxiety	91
ILF_right	fa-mean	Dyslexia	88
ILF_right	fa-mean	Suicidality and Self-Injury	60
ILF_right	fa-mean	CN*	41
ILF_right	md-mean	ADHD	1502
ILF_right	md-mean	MCI	1498
ILF_right	md-mean	AD	524
ILF_right	md-mean	Depression	469
ILF_right	md-mean	Schizophrenia	391
ILF_right	md-mean	Anxiety	388
ILF_right	md-mean	Bipolar	372
ILF_right	md-mean	Schizoaffective Disorder	235
ILF_right	md-mean	Autism	206
ILF_right	md-mean	Substance Abuse	206
ILF_right	md-mean	Epilepsy	139
ILF_right	md-mean	Defiance/Conduct Disorder	125
ILF_right	md-mean	Social Anxiety	91
ILF_right	md-mean	Dyslexia	88
ILF_right	md-mean	Suicidality and Self-Injury	60
ILF_right	md-mean	CN*	41
ILF_right	ad-mean	ADHD	1499
ILF_right	ad-mean	MCI	1498
ILF_right	ad-mean	AD	526
ILF_right	ad-mean	Depression	469
ILF_right	ad-mean	Schizophrenia	392
ILF_right	ad-mean	Anxiety	388
ILF_right	ad-mean	Bipolar	370
ILF_right	ad-mean	Schizoaffective Disorder	235
ILF_right	ad-mean	Substance Abuse	208
ILF_right	ad-mean	Autism	206
ILF_right	ad-mean	Epilepsy	139
ILF_right	ad-mean	Defiance/Conduct Disorder	125
ILF_right	ad-mean	Social Anxiety	91
ILF_right	ad-mean	Dyslexia	88
ILF_right	ad-mean	Suicidality and Self-Injury	60
ILF_right	ad-mean	CN*	41
ILF_right	rd-mean	ADHD	1502
ILF_right	rd-mean	MCI	1498
ILF_right	rd-mean	AD	523
ILF_right	rd-mean	Depression	469
ILF_right	rd-mean	Schizophrenia	392
ILF_right	rd-mean	Anxiety	388
ILF_right	rd-mean	Bipolar	371
ILF_right	rd-mean	Schizoaffective Disorder	234
ILF_right	rd-mean	Substance Abuse	207
ILF_right	rd-mean	Autism	206
ILF_right	rd-mean	Epilepsy	139
ILF_right	rd-mean	Defiance/Conduct Disorder	125
ILF_right	rd-mean	Social Anxiety	91
ILF_right	rd-mean	Dyslexia	88
ILF_right	rd-mean	Suicidality and Self-Injury	60
ILF_right	rd-mean	CN*	41
ILF_right	volume	ADHD	1506
ILF_right	volume	MCI	1500
ILF_right	volume	AD	529
ILF_right	volume	Depression	469
ILF_right	volume	Schizophrenia	395
ILF_right	volume	Anxiety	388
ILF_right	volume	Bipolar	371
ILF_right	volume	Schizoaffective Disorder	236
ILF_right	volume	Substance Abuse	208
ILF_right	volume	Autism	206
ILF_right	volume	Epilepsy	139
ILF_right	volume	Defiance/Conduct Disorder	126
ILF_right	volume	Social Anxiety	91
ILF_right	volume	Dyslexia	88
ILF_right	volume	Suicidality and Self-Injury	60
ILF_right	volume	CN*	41
ILF_right	avg_length	ADHD	1504
ILF_right	avg_length	MCI	1500
ILF_right	avg_length	AD	528
ILF_right	avg_length	Depression	469
ILF_right	avg_length	Schizophrenia	394
ILF_right	avg_length	Anxiety	388
ILF_right	avg_length	Bipolar	369
ILF_right	avg_length	Schizoaffective Disorder	235
ILF_right	avg_length	Substance Abuse	208
ILF_right	avg_length	Autism	206
ILF_right	avg_length	Epilepsy	138
ILF_right	avg_length	Defiance/Conduct Disorder	126
ILF_right	avg_length	Social Anxiety	91
ILF_right	avg_length	Dyslexia	88
ILF_right	avg_length	Suicidality and Self-Injury	60
ILF_right	avg_length	CN*	41
ILF_right	surface_area	ADHD	1506
ILF_right	surface_area	MCI	1500
ILF_right	surface_area	AD	529
ILF_right	surface_area	Depression	469
ILF_right	surface_area	Schizophrenia	395
ILF_right	surface_area	Anxiety	387
ILF_right	surface_area	Bipolar	371
ILF_right	surface_area	Schizoaffective Disorder	236
ILF_right	surface_area	Substance Abuse	208
ILF_right	surface_area	Autism	206
ILF_right	surface_area	Epilepsy	139
ILF_right	surface_area	Defiance/Conduct Disorder	126
ILF_right	surface_area	Social Anxiety	91
ILF_right	surface_area	Dyslexia	88
ILF_right	surface_area	Suicidality and Self-Injury	60
ILF_right	surface_area	CN*	41
MLF_right	fa-mean	ADHD	1521
MLF_right	fa-mean	MCI	1507
MLF_right	fa-mean	AD	534
MLF_right	fa-mean	Depression	469
MLF_right	fa-mean	Schizophrenia	395
MLF_right	fa-mean	Anxiety	391
MLF_right	fa-mean	Bipolar	372
MLF_right	fa-mean	Schizoaffective Disorder	237
MLF_right	fa-mean	Autism	212
MLF_right	fa-mean	Substance Abuse	209
MLF_right	fa-mean	Epilepsy	141
MLF_right	fa-mean	Defiance/Conduct Disorder	126
MLF_right	fa-mean	Social Anxiety	92
MLF_right	fa-mean	Dyslexia	91
MLF_right	fa-mean	Suicidality and Self-Injury	60
MLF_right	fa-mean	CN*	41
MLF_right	md-mean	ADHD	1521
MLF_right	md-mean	MCI	1502
MLF_right	md-mean	AD	529
MLF_right	md-mean	Depression	470
MLF_right	md-mean	Schizophrenia	394
MLF_right	md-mean	Anxiety	390
MLF_right	md-mean	Bipolar	372
MLF_right	md-mean	Schizoaffective Disorder	237
MLF_right	md-mean	Autism	212
MLF_right	md-mean	Substance Abuse	209
MLF_right	md-mean	Epilepsy	141
MLF_right	md-mean	Defiance/Conduct Disorder	124
MLF_right	md-mean	Social Anxiety	92
MLF_right	md-mean	Dyslexia	91
MLF_right	md-mean	Suicidality and Self-Injury	60
MLF_right	md-mean	CN*	40
MLF_right	ad-mean	ADHD	1516
MLF_right	ad-mean	MCI	1505
MLF_right	ad-mean	AD	532
MLF_right	ad-mean	Depression	470
MLF_right	ad-mean	Schizophrenia	395
MLF_right	ad-mean	Anxiety	390
MLF_right	ad-mean	Bipolar	371
MLF_right	ad-mean	Schizoaffective Disorder	237
MLF_right	ad-mean	Autism	212
MLF_right	ad-mean	Substance Abuse	209
MLF_right	ad-mean	Epilepsy	141
MLF_right	ad-mean	Defiance/Conduct Disorder	125
MLF_right	ad-mean	Social Anxiety	92
MLF_right	ad-mean	Dyslexia	91
MLF_right	ad-mean	Suicidality and Self-Injury	60
MLF_right	ad-mean	CN*	41
MLF_right	rd-mean	ADHD	1520
MLF_right	rd-mean	MCI	1501
MLF_right	rd-mean	AD	529
MLF_right	rd-mean	Depression	470
MLF_right	rd-mean	Schizophrenia	393
MLF_right	rd-mean	Anxiety	391
MLF_right	rd-mean	Bipolar	372
MLF_right	rd-mean	Schizoaffective Disorder	237
MLF_right	rd-mean	Autism	212
MLF_right	rd-mean	Substance Abuse	209
MLF_right	rd-mean	Epilepsy	141
MLF_right	rd-mean	Defiance/Conduct Disorder	124
MLF_right	rd-mean	Social Anxiety	92
MLF_right	rd-mean	Dyslexia	91
MLF_right	rd-mean	Suicidality and Self-Injury	60
MLF_right	rd-mean	CN*	40
MLF_right	volume	ADHD	1524
MLF_right	volume	MCI	1509
MLF_right	volume	AD	535
MLF_right	volume	Depression	470
MLF_right	volume	Schizophrenia	397
MLF_right	volume	Anxiety	391
MLF_right	volume	Bipolar	373
MLF_right	volume	Schizoaffective Disorder	237
MLF_right	volume	Autism	212
MLF_right	volume	Substance Abuse	209
MLF_right	volume	Epilepsy	140
MLF_right	volume	Defiance/Conduct Disorder	126
MLF_right	volume	Social Anxiety	92
MLF_right	volume	Dyslexia	91
MLF_right	volume	Suicidality and Self-Injury	60
MLF_right	volume	CN*	41
MLF_right	avg_length	ADHD	1522
MLF_right	avg_length	MCI	1507
MLF_right	avg_length	AD	535
MLF_right	avg_length	Depression	470
MLF_right	avg_length	Schizophrenia	397
MLF_right	avg_length	Anxiety	391
MLF_right	avg_length	Bipolar	373
MLF_right	avg_length	Schizoaffective Disorder	237
MLF_right	avg_length	Autism	211
MLF_right	avg_length	Substance Abuse	209
MLF_right	avg_length	Epilepsy	141
MLF_right	avg_length	Defiance/Conduct Disorder	126
MLF_right	avg_length	Social Anxiety	92
MLF_right	avg_length	Dyslexia	91
MLF_right	avg_length	Suicidality and Self-Injury	60
MLF_right	avg_length	CN*	41
MLF_right	surface_area	ADHD	1524
MLF_right	surface_area	MCI	1509
MLF_right	surface_area	AD	535
MLF_right	surface_area	Depression	470
MLF_right	surface_area	Schizophrenia	397
MLF_right	surface_area	Anxiety	391
MLF_right	surface_area	Bipolar	372
MLF_right	surface_area	Schizoaffective Disorder	237
MLF_right	surface_area	Autism	212
MLF_right	surface_area	Substance Abuse	209
MLF_right	surface_area	Epilepsy	140
MLF_right	surface_area	Defiance/Conduct Disorder	126
MLF_right	surface_area	Social Anxiety	92
MLF_right	surface_area	Dyslexia	91
MLF_right	surface_area	Suicidality and Self-Injury	60
MLF_right	surface_area	CN*	41
MLF_left	fa-mean	ADHD	1519
MLF_left	fa-mean	MCI	1507
MLF_left	fa-mean	AD	534
MLF_left	fa-mean	Depression	470
MLF_left	fa-mean	Schizophrenia	395
MLF_left	fa-mean	Anxiety	390
MLF_left	fa-mean	Bipolar	372
MLF_left	fa-mean	Schizoaffective Disorder	237
MLF_left	fa-mean	Autism	212
MLF_left	fa-mean	Substance Abuse	209
MLF_left	fa-mean	Epilepsy	141
MLF_left	fa-mean	Defiance/Conduct Disorder	126
MLF_left	fa-mean	Social Anxiety	92
MLF_left	fa-mean	Dyslexia	91
MLF_left	fa-mean	Suicidality and Self-Injury	60
MLF_left	fa-mean	CN*	41
MLF_left	md-mean	ADHD	1520
MLF_left	md-mean	MCI	1502
MLF_left	md-mean	AD	530
MLF_left	md-mean	Depression	470
MLF_left	md-mean	Schizophrenia	396
MLF_left	md-mean	Anxiety	390
MLF_left	md-mean	Bipolar	373
MLF_left	md-mean	Schizoaffective Disorder	237
MLF_left	md-mean	Autism	212
MLF_left	md-mean	Substance Abuse	209
MLF_left	md-mean	Epilepsy	141
MLF_left	md-mean	Defiance/Conduct Disorder	125
MLF_left	md-mean	Social Anxiety	92
MLF_left	md-mean	Dyslexia	90
MLF_left	md-mean	Suicidality and Self-Injury	60
MLF_left	md-mean	CN*	40
MLF_left	ad-mean	ADHD	1518
MLF_left	ad-mean	MCI	1503
MLF_left	ad-mean	AD	532
MLF_left	ad-mean	Depression	470
MLF_left	ad-mean	Schizophrenia	396
MLF_left	ad-mean	Anxiety	390
MLF_left	ad-mean	Bipolar	372
MLF_left	ad-mean	Schizoaffective Disorder	236
MLF_left	ad-mean	Autism	212
MLF_left	ad-mean	Substance Abuse	208
MLF_left	ad-mean	Epilepsy	141
MLF_left	ad-mean	Defiance/Conduct Disorder	126
MLF_left	ad-mean	Social Anxiety	92
MLF_left	ad-mean	Dyslexia	90
MLF_left	ad-mean	Suicidality and Self-Injury	60
MLF_left	ad-mean	CN*	41
MLF_left	rd-mean	ADHD	1522
MLF_left	rd-mean	MCI	1502
MLF_left	rd-mean	AD	530
MLF_left	rd-mean	Depression	470
MLF_left	rd-mean	Schizophrenia	396
MLF_left	rd-mean	Anxiety	391
MLF_left	rd-mean	Bipolar	372
MLF_left	rd-mean	Schizoaffective Disorder	237
MLF_left	rd-mean	Autism	212
MLF_left	rd-mean	Substance Abuse	209
MLF_left	rd-mean	Epilepsy	141
MLF_left	rd-mean	Defiance/Conduct Disorder	125
MLF_left	rd-mean	Social Anxiety	92
MLF_left	rd-mean	Dyslexia	91
MLF_left	rd-mean	Suicidality and Self-Injury	60
MLF_left	rd-mean	CN*	40
MLF_left	volume	ADHD	1522
MLF_left	volume	MCI	1509
MLF_left	volume	AD	534
MLF_left	volume	Depression	470
MLF_left	volume	Schizophrenia	397
MLF_left	volume	Anxiety	391
MLF_left	volume	Bipolar	373
MLF_left	volume	Schizoaffective Disorder	237
MLF_left	volume	Autism	212
MLF_left	volume	Substance Abuse	209
MLF_left	volume	Epilepsy	141
MLF_left	volume	Defiance/Conduct Disorder	126
MLF_left	volume	Social Anxiety	92
MLF_left	volume	Dyslexia	91
MLF_left	volume	Suicidality and Self-Injury	60
MLF_left	volume	CN*	41
MLF_left	avg_length	ADHD	1524
MLF_left	avg_length	MCI	1508
MLF_left	avg_length	AD	535
MLF_left	avg_length	Depression	470
MLF_left	avg_length	Schizophrenia	397
MLF_left	avg_length	Anxiety	391
MLF_left	avg_length	Bipolar	373
MLF_left	avg_length	Schizoaffective Disorder	237
MLF_left	avg_length	Autism	212
MLF_left	avg_length	Substance Abuse	209
MLF_left	avg_length	Epilepsy	141
MLF_left	avg_length	Defiance/Conduct Disorder	126
MLF_left	avg_length	Social Anxiety	92
MLF_left	avg_length	Dyslexia	91
MLF_left	avg_length	Suicidality and Self-Injury	60
MLF_left	avg_length	CN*	41
MLF_left	surface_area	ADHD	1523
MLF_left	surface_area	MCI	1509
MLF_left	surface_area	AD	534
MLF_left	surface_area	Depression	470
MLF_left	surface_area	Schizophrenia	397
MLF_left	surface_area	Anxiety	391
MLF_left	surface_area	Bipolar	373
MLF_left	surface_area	Schizoaffective Disorder	237
MLF_left	surface_area	Autism	212
MLF_left	surface_area	Substance Abuse	209
MLF_left	surface_area	Epilepsy	141
MLF_left	surface_area	Defiance/Conduct Disorder	126
MLF_left	surface_area	Social Anxiety	92
MLF_left	surface_area	Dyslexia	91
MLF_left	surface_area	Suicidality and Self-Injury	60
MLF_left	surface_area	CN*	41
SLF_I_left	fa-mean	ADHD	1515
SLF_I_left	fa-mean	MCI	1443
SLF_I_left	fa-mean	AD	511
SLF_I_left	fa-mean	Depression	464
SLF_I_left	fa-mean	Anxiety	391
SLF_I_left	fa-mean	Schizophrenia	386
SLF_I_left	fa-mean	Bipolar	368
SLF_I_left	fa-mean	Schizoaffective Disorder	231
SLF_I_left	fa-mean	Autism	211
SLF_I_left	fa-mean	Substance Abuse	208
SLF_I_left	fa-mean	Epilepsy	139
SLF_I_left	fa-mean	Defiance/Conduct Disorder	126
SLF_I_left	fa-mean	Social Anxiety	92
SLF_I_left	fa-mean	Dyslexia	91
SLF_I_left	fa-mean	Suicidality and Self-Injury	60
SLF_I_left	fa-mean	CN*	36
SLF_I_left	md-mean	ADHD	1516
SLF_I_left	md-mean	MCI	1438
SLF_I_left	md-mean	AD	506
SLF_I_left	md-mean	Depression	462
SLF_I_left	md-mean	Anxiety	390
SLF_I_left	md-mean	Schizophrenia	383
SLF_I_left	md-mean	Bipolar	369
SLF_I_left	md-mean	Schizoaffective Disorder	231
SLF_I_left	md-mean	Autism	211
SLF_I_left	md-mean	Substance Abuse	208
SLF_I_left	md-mean	Epilepsy	138
SLF_I_left	md-mean	Defiance/Conduct Disorder	125
SLF_I_left	md-mean	Social Anxiety	92
SLF_I_left	md-mean	Dyslexia	91
SLF_I_left	md-mean	Suicidality and Self-Injury	60
SLF_I_left	md-mean	CN*	36
SLF_I_left	ad-mean	ADHD	1517
SLF_I_left	ad-mean	MCI	1440
SLF_I_left	ad-mean	AD	509
SLF_I_left	ad-mean	Depression	463
SLF_I_left	ad-mean	Anxiety	390
SLF_I_left	ad-mean	Schizophrenia	384
SLF_I_left	ad-mean	Bipolar	369
SLF_I_left	ad-mean	Schizoaffective Disorder	232
SLF_I_left	ad-mean	Autism	211
SLF_I_left	ad-mean	Substance Abuse	208
SLF_I_left	ad-mean	Epilepsy	138
SLF_I_left	ad-mean	Defiance/Conduct Disorder	125
SLF_I_left	ad-mean	Social Anxiety	92
SLF_I_left	ad-mean	Dyslexia	91
SLF_I_left	ad-mean	Suicidality and Self-Injury	60
SLF_I_left	ad-mean	CN*	36
SLF_I_left	rd-mean	ADHD	1516
SLF_I_left	rd-mean	MCI	1437
SLF_I_left	rd-mean	AD	506
SLF_I_left	rd-mean	Depression	461
SLF_I_left	rd-mean	Anxiety	390
SLF_I_left	rd-mean	Schizophrenia	383
SLF_I_left	rd-mean	Bipolar	368
SLF_I_left	rd-mean	Schizoaffective Disorder	231
SLF_I_left	rd-mean	Autism	211
SLF_I_left	rd-mean	Substance Abuse	208
SLF_I_left	rd-mean	Epilepsy	138
SLF_I_left	rd-mean	Defiance/Conduct Disorder	125
SLF_I_left	rd-mean	Social Anxiety	92
SLF_I_left	rd-mean	Dyslexia	91
SLF_I_left	rd-mean	Suicidality and Self-Injury	60
SLF_I_left	rd-mean	CN*	36
SLF_I_left	volume	ADHD	1518
SLF_I_left	volume	MCI	1447
SLF_I_left	volume	AD	513
SLF_I_left	volume	Depression	463
SLF_I_left	volume	Anxiety	391
SLF_I_left	volume	Schizophrenia	386
SLF_I_left	volume	Bipolar	369
SLF_I_left	volume	Schizoaffective Disorder	232
SLF_I_left	volume	Autism	211
SLF_I_left	volume	Substance Abuse	208
SLF_I_left	volume	Epilepsy	139
SLF_I_left	volume	Defiance/Conduct Disorder	126
SLF_I_left	volume	Social Anxiety	92
SLF_I_left	volume	Dyslexia	91
SLF_I_left	volume	Suicidality and Self-Injury	60
SLF_I_left	volume	CN*	37
SLF_I_left	avg_length	ADHD	1518
SLF_I_left	avg_length	MCI	1445
SLF_I_left	avg_length	AD	513
SLF_I_left	avg_length	Depression	463
SLF_I_left	avg_length	Anxiety	391
SLF_I_left	avg_length	Schizophrenia	386
SLF_I_left	avg_length	Bipolar	369
SLF_I_left	avg_length	Schizoaffective Disorder	232
SLF_I_left	avg_length	Autism	210
SLF_I_left	avg_length	Substance Abuse	207
SLF_I_left	avg_length	Epilepsy	139
SLF_I_left	avg_length	Defiance/Conduct Disorder	126
SLF_I_left	avg_length	Social Anxiety	92
SLF_I_left	avg_length	Dyslexia	91
SLF_I_left	avg_length	Suicidality and Self-Injury	60
SLF_I_left	avg_length	CN*	37
SLF_I_left	surface_area	ADHD	1518
SLF_I_left	surface_area	MCI	1447
SLF_I_left	surface_area	AD	513
SLF_I_left	surface_area	Depression	463
SLF_I_left	surface_area	Anxiety	391
SLF_I_left	surface_area	Schizophrenia	386
SLF_I_left	surface_area	Bipolar	369
SLF_I_left	surface_area	Schizoaffective Disorder	232
SLF_I_left	surface_area	Autism	211
SLF_I_left	surface_area	Substance Abuse	208
SLF_I_left	surface_area	Epilepsy	139
SLF_I_left	surface_area	Defiance/Conduct Disorder	126
SLF_I_left	surface_area	Social Anxiety	92
SLF_I_left	surface_area	Dyslexia	91
SLF_I_left	surface_area	Suicidality and Self-Injury	60
SLF_I_left	surface_area	CN*	37
SLF_I_right	fa-mean	ADHD	1514
SLF_I_right	fa-mean	MCI	1476
SLF_I_right	fa-mean	AD	516
SLF_I_right	fa-mean	Depression	467
SLF_I_right	fa-mean	Anxiety	391
SLF_I_right	fa-mean	Schizophrenia	391
SLF_I_right	fa-mean	Bipolar	371
SLF_I_right	fa-mean	Schizoaffective Disorder	233
SLF_I_right	fa-mean	Autism	210
SLF_I_right	fa-mean	Substance Abuse	208
SLF_I_right	fa-mean	Epilepsy	141
SLF_I_right	fa-mean	Defiance/Conduct Disorder	126
SLF_I_right	fa-mean	Social Anxiety	92
SLF_I_right	fa-mean	Dyslexia	90
SLF_I_right	fa-mean	Suicidality and Self-Injury	60
SLF_I_right	fa-mean	CN*	40
SLF_I_right	md-mean	ADHD	1517
SLF_I_right	md-mean	MCI	1471
SLF_I_right	md-mean	AD	512
SLF_I_right	md-mean	Depression	467
SLF_I_right	md-mean	Anxiety	391
SLF_I_right	md-mean	Schizophrenia	390
SLF_I_right	md-mean	Bipolar	371
SLF_I_right	md-mean	Schizoaffective Disorder	233
SLF_I_right	md-mean	Autism	210
SLF_I_right	md-mean	Substance Abuse	208
SLF_I_right	md-mean	Epilepsy	140
SLF_I_right	md-mean	Defiance/Conduct Disorder	126
SLF_I_right	md-mean	Social Anxiety	92
SLF_I_right	md-mean	Dyslexia	90
SLF_I_right	md-mean	Suicidality and Self-Injury	60
SLF_I_right	md-mean	CN*	39
SLF_I_right	ad-mean	ADHD	1518
SLF_I_right	ad-mean	MCI	1470
SLF_I_right	ad-mean	AD	514
SLF_I_right	ad-mean	Depression	467
SLF_I_right	ad-mean	Anxiety	391
SLF_I_right	ad-mean	Schizophrenia	391
SLF_I_right	ad-mean	Bipolar	372
SLF_I_right	ad-mean	Schizoaffective Disorder	233
SLF_I_right	ad-mean	Autism	210
SLF_I_right	ad-mean	Substance Abuse	208
SLF_I_right	ad-mean	Epilepsy	140
SLF_I_right	ad-mean	Defiance/Conduct Disorder	126
SLF_I_right	ad-mean	Social Anxiety	92
SLF_I_right	ad-mean	Dyslexia	90
SLF_I_right	ad-mean	Suicidality and Self-Injury	60
SLF_I_right	ad-mean	CN*	39
SLF_I_right	rd-mean	ADHD	1516
SLF_I_right	rd-mean	MCI	1469
SLF_I_right	rd-mean	AD	512
SLF_I_right	rd-mean	Depression	467
SLF_I_right	rd-mean	Anxiety	391
SLF_I_right	rd-mean	Schizophrenia	390
SLF_I_right	rd-mean	Bipolar	370
SLF_I_right	rd-mean	Schizoaffective Disorder	233
SLF_I_right	rd-mean	Autism	210
SLF_I_right	rd-mean	Substance Abuse	208
SLF_I_right	rd-mean	Epilepsy	140
SLF_I_right	rd-mean	Defiance/Conduct Disorder	126
SLF_I_right	rd-mean	Social Anxiety	92
SLF_I_right	rd-mean	Dyslexia	90
SLF_I_right	rd-mean	Suicidality and Self-Injury	60
SLF_I_right	rd-mean	CN*	39
SLF_I_right	volume	ADHD	1521
SLF_I_right	volume	MCI	1478
SLF_I_right	volume	AD	519
SLF_I_right	volume	Depression	467
SLF_I_right	volume	Schizophrenia	392
SLF_I_right	volume	Anxiety	391
SLF_I_right	volume	Bipolar	372
SLF_I_right	volume	Schizoaffective Disorder	233
SLF_I_right	volume	Autism	210
SLF_I_right	volume	Substance Abuse	207
SLF_I_right	volume	Epilepsy	141
SLF_I_right	volume	Defiance/Conduct Disorder	126
SLF_I_right	volume	Social Anxiety	92
SLF_I_right	volume	Dyslexia	90
SLF_I_right	volume	Suicidality and Self-Injury	60
SLF_I_right	volume	CN*	40
SLF_I_right	avg_length	ADHD	1521
SLF_I_right	avg_length	MCI	1478
SLF_I_right	avg_length	AD	519
SLF_I_right	avg_length	Depression	467
SLF_I_right	avg_length	Schizophrenia	392
SLF_I_right	avg_length	Anxiety	391
SLF_I_right	avg_length	Bipolar	372
SLF_I_right	avg_length	Schizoaffective Disorder	233
SLF_I_right	avg_length	Autism	210
SLF_I_right	avg_length	Substance Abuse	208
SLF_I_right	avg_length	Epilepsy	141
SLF_I_right	avg_length	Defiance/Conduct Disorder	126
SLF_I_right	avg_length	Social Anxiety	91
SLF_I_right	avg_length	Dyslexia	89
SLF_I_right	avg_length	Suicidality and Self-Injury	60
SLF_I_right	avg_length	CN*	40
SLF_I_right	surface_area	ADHD	1521
SLF_I_right	surface_area	MCI	1478
SLF_I_right	surface_area	AD	519
SLF_I_right	surface_area	Depression	467
SLF_I_right	surface_area	Schizophrenia	392
SLF_I_right	surface_area	Anxiety	391
SLF_I_right	surface_area	Bipolar	372
SLF_I_right	surface_area	Schizoaffective Disorder	233
SLF_I_right	surface_area	Autism	210
SLF_I_right	surface_area	Substance Abuse	207
SLF_I_right	surface_area	Epilepsy	141
SLF_I_right	surface_area	Defiance/Conduct Disorder	126
SLF_I_right	surface_area	Social Anxiety	92
SLF_I_right	surface_area	Dyslexia	90
SLF_I_right	surface_area	Suicidality and Self-Injury	60
SLF_I_right	surface_area	CN*	40
SLF_II_left	fa-mean	ADHD	1446
SLF_II_left	fa-mean	MCI	1252
SLF_II_left	fa-mean	Depression	437
SLF_II_left	fa-mean	AD	414
SLF_II_left	fa-mean	Anxiety	373
SLF_II_left	fa-mean	Schizophrenia	346
SLF_II_left	fa-mean	Bipolar	345
SLF_II_left	fa-mean	Schizoaffective Disorder	202
SLF_II_left	fa-mean	Substance Abuse	199
SLF_II_left	fa-mean	Autism	190
SLF_II_left	fa-mean	Epilepsy	135
SLF_II_left	fa-mean	Defiance/Conduct Disorder	116
SLF_II_left	fa-mean	Social Anxiety	83
SLF_II_left	fa-mean	Dyslexia	78
SLF_II_left	fa-mean	Suicidality and Self-Injury	57
SLF_II_left	fa-mean	CN*	31
SLF_II_left	md-mean	ADHD	1445
SLF_II_left	md-mean	MCI	1247
SLF_II_left	md-mean	Depression	437
SLF_II_left	md-mean	AD	408
SLF_II_left	md-mean	Anxiety	373
SLF_II_left	md-mean	Schizophrenia	346
SLF_II_left	md-mean	Bipolar	345
SLF_II_left	md-mean	Schizoaffective Disorder	202
SLF_II_left	md-mean	Substance Abuse	199
SLF_II_left	md-mean	Autism	190
SLF_II_left	md-mean	Epilepsy	135
SLF_II_left	md-mean	Defiance/Conduct Disorder	116
SLF_II_left	md-mean	Social Anxiety	83
SLF_II_left	md-mean	Dyslexia	77
SLF_II_left	md-mean	Suicidality and Self-Injury	57
SLF_II_left	md-mean	CN*	31
SLF_II_left	ad-mean	ADHD	1445
SLF_II_left	ad-mean	MCI	1251
SLF_II_left	ad-mean	Depression	437
SLF_II_left	ad-mean	AD	413
SLF_II_left	ad-mean	Anxiety	373
SLF_II_left	ad-mean	Schizophrenia	346
SLF_II_left	ad-mean	Bipolar	344
SLF_II_left	ad-mean	Schizoaffective Disorder	202
SLF_II_left	ad-mean	Substance Abuse	199
SLF_II_left	ad-mean	Autism	190
SLF_II_left	ad-mean	Epilepsy	134
SLF_II_left	ad-mean	Defiance/Conduct Disorder	116
SLF_II_left	ad-mean	Social Anxiety	83
SLF_II_left	ad-mean	Dyslexia	77
SLF_II_left	ad-mean	Suicidality and Self-Injury	56
SLF_II_left	ad-mean	CN*	31
SLF_II_left	rd-mean	ADHD	1445
SLF_II_left	rd-mean	MCI	1247
SLF_II_left	rd-mean	Depression	437
SLF_II_left	rd-mean	AD	408
SLF_II_left	rd-mean	Anxiety	373
SLF_II_left	rd-mean	Schizophrenia	346
SLF_II_left	rd-mean	Bipolar	344
SLF_II_left	rd-mean	Schizoaffective Disorder	202
SLF_II_left	rd-mean	Substance Abuse	199
SLF_II_left	rd-mean	Autism	190
SLF_II_left	rd-mean	Epilepsy	135
SLF_II_left	rd-mean	Defiance/Conduct Disorder	116
SLF_II_left	rd-mean	Social Anxiety	83
SLF_II_left	rd-mean	Dyslexia	78
SLF_II_left	rd-mean	Suicidality and Self-Injury	57
SLF_II_left	rd-mean	CN*	31
SLF_II_left	volume	ADHD	1449
SLF_II_left	volume	MCI	1255
SLF_II_left	volume	Depression	437
SLF_II_left	volume	AD	414
SLF_II_left	volume	Anxiety	373
SLF_II_left	volume	Schizophrenia	347
SLF_II_left	volume	Bipolar	346
SLF_II_left	volume	Schizoaffective Disorder	202
SLF_II_left	volume	Substance Abuse	199
SLF_II_left	volume	Autism	190
SLF_II_left	volume	Epilepsy	136
SLF_II_left	volume	Defiance/Conduct Disorder	116
SLF_II_left	volume	Social Anxiety	83
SLF_II_left	volume	Dyslexia	78
SLF_II_left	volume	Suicidality and Self-Injury	57
SLF_II_left	volume	CN*	32
SLF_II_left	avg_length	ADHD	1449
SLF_II_left	avg_length	MCI	1255
SLF_II_left	avg_length	Depression	437
SLF_II_left	avg_length	AD	414
SLF_II_left	avg_length	Anxiety	373
SLF_II_left	avg_length	Schizophrenia	347
SLF_II_left	avg_length	Bipolar	346
SLF_II_left	avg_length	Schizoaffective Disorder	202
SLF_II_left	avg_length	Substance Abuse	199
SLF_II_left	avg_length	Autism	190
SLF_II_left	avg_length	Epilepsy	136
SLF_II_left	avg_length	Defiance/Conduct Disorder	115
SLF_II_left	avg_length	Social Anxiety	83
SLF_II_left	avg_length	Dyslexia	78
SLF_II_left	avg_length	Suicidality and Self-Injury	57
SLF_II_left	avg_length	CN*	32
SLF_II_left	surface_area	ADHD	1449
SLF_II_left	surface_area	MCI	1255
SLF_II_left	surface_area	Depression	437
SLF_II_left	surface_area	AD	414
SLF_II_left	surface_area	Anxiety	373
SLF_II_left	surface_area	Schizophrenia	347
SLF_II_left	surface_area	Bipolar	346
SLF_II_left	surface_area	Schizoaffective Disorder	202
SLF_II_left	surface_area	Substance Abuse	199
SLF_II_left	surface_area	Autism	190
SLF_II_left	surface_area	Epilepsy	136
SLF_II_left	surface_area	Defiance/Conduct Disorder	116
SLF_II_left	surface_area	Social Anxiety	83
SLF_II_left	surface_area	Dyslexia	78
SLF_II_left	surface_area	Suicidality and Self-Injury	57
SLF_II_left	surface_area	CN*	32
SLF_II_right	fa-mean	ADHD	1501
SLF_II_right	fa-mean	MCI	1382
SLF_II_right	fa-mean	AD	490
SLF_II_right	fa-mean	Depression	451
SLF_II_right	fa-mean	Anxiety	388
SLF_II_right	fa-mean	Schizophrenia	374
SLF_II_right	fa-mean	Bipolar	359
SLF_II_right	fa-mean	Schizoaffective Disorder	215
SLF_II_right	fa-mean	Substance Abuse	202
SLF_II_right	fa-mean	Autism	200
SLF_II_right	fa-mean	Epilepsy	135
SLF_II_right	fa-mean	Defiance/Conduct Disorder	125
SLF_II_right	fa-mean	Social Anxiety	90
SLF_II_right	fa-mean	Dyslexia	87
SLF_II_right	fa-mean	Suicidality and Self-Injury	59
SLF_II_right	fa-mean	CN*	36
SLF_II_right	md-mean	ADHD	1501
SLF_II_right	md-mean	MCI	1377
SLF_II_right	md-mean	AD	487
SLF_II_right	md-mean	Depression	451
SLF_II_right	md-mean	Anxiety	388
SLF_II_right	md-mean	Schizophrenia	373
SLF_II_right	md-mean	Bipolar	359
SLF_II_right	md-mean	Schizoaffective Disorder	215
SLF_II_right	md-mean	Substance Abuse	202
SLF_II_right	md-mean	Autism	200
SLF_II_right	md-mean	Epilepsy	135
SLF_II_right	md-mean	Defiance/Conduct Disorder	124
SLF_II_right	md-mean	Social Anxiety	90
SLF_II_right	md-mean	Dyslexia	87
SLF_II_right	md-mean	Suicidality and Self-Injury	59
SLF_II_right	md-mean	CN*	35
SLF_II_right	ad-mean	ADHD	1501
SLF_II_right	ad-mean	MCI	1379
SLF_II_right	ad-mean	AD	490
SLF_II_right	ad-mean	Depression	451
SLF_II_right	ad-mean	Anxiety	388
SLF_II_right	ad-mean	Schizophrenia	371
SLF_II_right	ad-mean	Bipolar	358
SLF_II_right	ad-mean	Schizoaffective Disorder	215
SLF_II_right	ad-mean	Substance Abuse	202
SLF_II_right	ad-mean	Autism	200
SLF_II_right	ad-mean	Epilepsy	134
SLF_II_right	ad-mean	Defiance/Conduct Disorder	124
SLF_II_right	ad-mean	Social Anxiety	90
SLF_II_right	ad-mean	Dyslexia	86
SLF_II_right	ad-mean	Suicidality and Self-Injury	59
SLF_II_right	ad-mean	CN*	35
SLF_II_right	rd-mean	ADHD	1501
SLF_II_right	rd-mean	MCI	1376
SLF_II_right	rd-mean	AD	487
SLF_II_right	rd-mean	Depression	451
SLF_II_right	rd-mean	Anxiety	388
SLF_II_right	rd-mean	Schizophrenia	373
SLF_II_right	rd-mean	Bipolar	358
SLF_II_right	rd-mean	Schizoaffective Disorder	215
SLF_II_right	rd-mean	Substance Abuse	202
SLF_II_right	rd-mean	Autism	200
SLF_II_right	rd-mean	Epilepsy	135
SLF_II_right	rd-mean	Defiance/Conduct Disorder	124
SLF_II_right	rd-mean	Social Anxiety	90
SLF_II_right	rd-mean	Dyslexia	87
SLF_II_right	rd-mean	Suicidality and Self-Injury	59
SLF_II_right	rd-mean	CN*	35
SLF_II_right	volume	ADHD	1504
SLF_II_right	volume	MCI	1384
SLF_II_right	volume	AD	491
SLF_II_right	volume	Depression	451
SLF_II_right	volume	Anxiety	388
SLF_II_right	volume	Schizophrenia	374
SLF_II_right	volume	Bipolar	360
SLF_II_right	volume	Schizoaffective Disorder	215
SLF_II_right	volume	Substance Abuse	202
SLF_II_right	volume	Autism	200
SLF_II_right	volume	Epilepsy	135
SLF_II_right	volume	Defiance/Conduct Disorder	125
SLF_II_right	volume	Social Anxiety	90
SLF_II_right	volume	Dyslexia	87
SLF_II_right	volume	Suicidality and Self-Injury	59
SLF_II_right	volume	CN*	36
SLF_II_right	avg_length	ADHD	1502
SLF_II_right	avg_length	MCI	1383
SLF_II_right	avg_length	AD	491
SLF_II_right	avg_length	Depression	451
SLF_II_right	avg_length	Anxiety	388
SLF_II_right	avg_length	Schizophrenia	374
SLF_II_right	avg_length	Bipolar	359
SLF_II_right	avg_length	Schizoaffective Disorder	215
SLF_II_right	avg_length	Substance Abuse	202
SLF_II_right	avg_length	Autism	200
SLF_II_right	avg_length	Epilepsy	135
SLF_II_right	avg_length	Defiance/Conduct Disorder	125
SLF_II_right	avg_length	Social Anxiety	90
SLF_II_right	avg_length	Dyslexia	87
SLF_II_right	avg_length	Suicidality and Self-Injury	59
SLF_II_right	avg_length	CN*	36
SLF_II_right	surface_area	ADHD	1504
SLF_II_right	surface_area	MCI	1384
SLF_II_right	surface_area	AD	491
SLF_II_right	surface_area	Depression	451
SLF_II_right	surface_area	Anxiety	388
SLF_II_right	surface_area	Schizophrenia	374
SLF_II_right	surface_area	Bipolar	360
SLF_II_right	surface_area	Schizoaffective Disorder	215
SLF_II_right	surface_area	Substance Abuse	202
SLF_II_right	surface_area	Autism	200
SLF_II_right	surface_area	Epilepsy	135
SLF_II_right	surface_area	Defiance/Conduct Disorder	125
SLF_II_right	surface_area	Social Anxiety	90
SLF_II_right	surface_area	Dyslexia	87
SLF_II_right	surface_area	Suicidality and Self-Injury	59
SLF_II_right	surface_area	CN*	36
SLF_III_left	fa-mean	ADHD	1488
SLF_III_left	fa-mean	MCI	1287
SLF_III_left	fa-mean	Depression	445
SLF_III_left	fa-mean	AD	425
SLF_III_left	fa-mean	Anxiety	385
SLF_III_left	fa-mean	Schizophrenia	363
SLF_III_left	fa-mean	Bipolar	353
SLF_III_left	fa-mean	Schizoaffective Disorder	213
SLF_III_left	fa-mean	Autism	204
SLF_III_left	fa-mean	Substance Abuse	202
SLF_III_left	fa-mean	Epilepsy	134
SLF_III_left	fa-mean	Defiance/Conduct Disorder	123
SLF_III_left	fa-mean	Social Anxiety	92
SLF_III_left	fa-mean	Dyslexia	91
SLF_III_left	fa-mean	Suicidality and Self-Injury	58
SLF_III_left	fa-mean	CN*	29
SLF_III_left	md-mean	ADHD	1485
SLF_III_left	md-mean	MCI	1287
SLF_III_left	md-mean	Depression	445
SLF_III_left	md-mean	AD	424
SLF_III_left	md-mean	Anxiety	384
SLF_III_left	md-mean	Schizophrenia	361
SLF_III_left	md-mean	Bipolar	353
SLF_III_left	md-mean	Schizoaffective Disorder	213
SLF_III_left	md-mean	Autism	204
SLF_III_left	md-mean	Substance Abuse	202
SLF_III_left	md-mean	Epilepsy	133
SLF_III_left	md-mean	Defiance/Conduct Disorder	123
SLF_III_left	md-mean	Social Anxiety	92
SLF_III_left	md-mean	Dyslexia	91
SLF_III_left	md-mean	Suicidality and Self-Injury	58
SLF_III_left	md-mean	CN*	29
SLF_III_left	ad-mean	ADHD	1483
SLF_III_left	ad-mean	MCI	1288
SLF_III_left	ad-mean	Depression	444
SLF_III_left	ad-mean	AD	424
SLF_III_left	ad-mean	Anxiety	384
SLF_III_left	ad-mean	Schizophrenia	361
SLF_III_left	ad-mean	Bipolar	354
SLF_III_left	ad-mean	Schizoaffective Disorder	213
SLF_III_left	ad-mean	Autism	204
SLF_III_left	ad-mean	Substance Abuse	202
SLF_III_left	ad-mean	Epilepsy	133
SLF_III_left	ad-mean	Defiance/Conduct Disorder	123
SLF_III_left	ad-mean	Social Anxiety	92
SLF_III_left	ad-mean	Dyslexia	91
SLF_III_left	ad-mean	Suicidality and Self-Injury	58
SLF_III_left	ad-mean	CN*	29
SLF_III_left	rd-mean	ADHD	1486
SLF_III_left	rd-mean	MCI	1286
SLF_III_left	rd-mean	Depression	445
SLF_III_left	rd-mean	AD	424
SLF_III_left	rd-mean	Anxiety	385
SLF_III_left	rd-mean	Schizophrenia	361
SLF_III_left	rd-mean	Bipolar	353
SLF_III_left	rd-mean	Schizoaffective Disorder	213
SLF_III_left	rd-mean	Autism	204
SLF_III_left	rd-mean	Substance Abuse	202
SLF_III_left	rd-mean	Epilepsy	134
SLF_III_left	rd-mean	Defiance/Conduct Disorder	123
SLF_III_left	rd-mean	Social Anxiety	92
SLF_III_left	rd-mean	Dyslexia	91
SLF_III_left	rd-mean	Suicidality and Self-Injury	58
SLF_III_left	rd-mean	CN*	29
SLF_III_left	volume	ADHD	1491
SLF_III_left	volume	MCI	1291
SLF_III_left	volume	Depression	445
SLF_III_left	volume	AD	426
SLF_III_left	volume	Anxiety	385
SLF_III_left	volume	Schizophrenia	363
SLF_III_left	volume	Bipolar	355
SLF_III_left	volume	Schizoaffective Disorder	213
SLF_III_left	volume	Autism	204
SLF_III_left	volume	Substance Abuse	202
SLF_III_left	volume	Epilepsy	134
SLF_III_left	volume	Defiance/Conduct Disorder	123
SLF_III_left	volume	Social Anxiety	92
SLF_III_left	volume	Dyslexia	91
SLF_III_left	volume	Suicidality and Self-Injury	58
SLF_III_left	volume	CN*	29
SLF_III_left	avg_length	ADHD	1491
SLF_III_left	avg_length	MCI	1291
SLF_III_left	avg_length	Depression	445
SLF_III_left	avg_length	AD	426
SLF_III_left	avg_length	Anxiety	385
SLF_III_left	avg_length	Schizophrenia	363
SLF_III_left	avg_length	Bipolar	355
SLF_III_left	avg_length	Schizoaffective Disorder	213
SLF_III_left	avg_length	Autism	204
SLF_III_left	avg_length	Substance Abuse	201
SLF_III_left	avg_length	Epilepsy	134
SLF_III_left	avg_length	Defiance/Conduct Disorder	123
SLF_III_left	avg_length	Social Anxiety	92
SLF_III_left	avg_length	Dyslexia	91
SLF_III_left	avg_length	Suicidality and Self-Injury	58
SLF_III_left	avg_length	CN*	29
SLF_III_left	surface_area	ADHD	1491
SLF_III_left	surface_area	MCI	1291
SLF_III_left	surface_area	Depression	445
SLF_III_left	surface_area	AD	426
SLF_III_left	surface_area	Anxiety	385
SLF_III_left	surface_area	Schizophrenia	363
SLF_III_left	surface_area	Bipolar	355
SLF_III_left	surface_area	Schizoaffective Disorder	213
SLF_III_left	surface_area	Autism	204
SLF_III_left	surface_area	Substance Abuse	202
SLF_III_left	surface_area	Epilepsy	134
SLF_III_left	surface_area	Defiance/Conduct Disorder	123
SLF_III_left	surface_area	Social Anxiety	92
SLF_III_left	surface_area	Dyslexia	91
SLF_III_left	surface_area	Suicidality and Self-Injury	58
SLF_III_left	surface_area	CN*	29
SLF_III_right	fa-mean	ADHD	1490
SLF_III_right	fa-mean	MCI	1289
SLF_III_right	fa-mean	AD	451
SLF_III_right	fa-mean	Depression	447
SLF_III_right	fa-mean	Anxiety	383
SLF_III_right	fa-mean	Bipolar	354
SLF_III_right	fa-mean	Schizophrenia	349
SLF_III_right	fa-mean	Schizoaffective Disorder	209
SLF_III_right	fa-mean	Autism	202
SLF_III_right	fa-mean	Substance Abuse	201
SLF_III_right	fa-mean	Epilepsy	130
SLF_III_right	fa-mean	Defiance/Conduct Disorder	124
SLF_III_right	fa-mean	Social Anxiety	88
SLF_III_right	fa-mean	Dyslexia	88
SLF_III_right	fa-mean	Suicidality and Self-Injury	59
SLF_III_right	fa-mean	CN*	32
SLF_III_right	md-mean	ADHD	1490
SLF_III_right	md-mean	MCI	1287
SLF_III_right	md-mean	AD	449
SLF_III_right	md-mean	Depression	447
SLF_III_right	md-mean	Anxiety	381
SLF_III_right	md-mean	Bipolar	354
SLF_III_right	md-mean	Schizophrenia	348
SLF_III_right	md-mean	Schizoaffective Disorder	209
SLF_III_right	md-mean	Autism	202
SLF_III_right	md-mean	Substance Abuse	201
SLF_III_right	md-mean	Epilepsy	130
SLF_III_right	md-mean	Defiance/Conduct Disorder	122
SLF_III_right	md-mean	Social Anxiety	88
SLF_III_right	md-mean	Dyslexia	87
SLF_III_right	md-mean	Suicidality and Self-Injury	59
SLF_III_right	md-mean	CN*	32
SLF_III_right	ad-mean	ADHD	1488
SLF_III_right	ad-mean	MCI	1289
SLF_III_right	ad-mean	AD	449
SLF_III_right	ad-mean	Depression	446
SLF_III_right	ad-mean	Anxiety	382
SLF_III_right	ad-mean	Bipolar	354
SLF_III_right	ad-mean	Schizophrenia	348
SLF_III_right	ad-mean	Schizoaffective Disorder	209
SLF_III_right	ad-mean	Autism	202
SLF_III_right	ad-mean	Substance Abuse	201
SLF_III_right	ad-mean	Epilepsy	129
SLF_III_right	ad-mean	Defiance/Conduct Disorder	123
SLF_III_right	ad-mean	Social Anxiety	88
SLF_III_right	ad-mean	Dyslexia	88
SLF_III_right	ad-mean	Suicidality and Self-Injury	59
SLF_III_right	ad-mean	CN*	32
SLF_III_right	rd-mean	ADHD	1488
SLF_III_right	rd-mean	MCI	1285
SLF_III_right	rd-mean	AD	449
SLF_III_right	rd-mean	Depression	447
SLF_III_right	rd-mean	Anxiety	381
SLF_III_right	rd-mean	Bipolar	355
SLF_III_right	rd-mean	Schizophrenia	348
SLF_III_right	rd-mean	Schizoaffective Disorder	209
SLF_III_right	rd-mean	Autism	202
SLF_III_right	rd-mean	Substance Abuse	201
SLF_III_right	rd-mean	Epilepsy	130
SLF_III_right	rd-mean	Defiance/Conduct Disorder	123
SLF_III_right	rd-mean	Social Anxiety	88
SLF_III_right	rd-mean	Dyslexia	87
SLF_III_right	rd-mean	Suicidality and Self-Injury	59
SLF_III_right	rd-mean	CN*	32
SLF_III_right	volume	ADHD	1494
SLF_III_right	volume	MCI	1292
SLF_III_right	volume	AD	453
SLF_III_right	volume	Depression	447
SLF_III_right	volume	Anxiety	383
SLF_III_right	volume	Bipolar	356
SLF_III_right	volume	Schizophrenia	349
SLF_III_right	volume	Schizoaffective Disorder	209
SLF_III_right	volume	Autism	202
SLF_III_right	volume	Substance Abuse	201
SLF_III_right	volume	Epilepsy	130
SLF_III_right	volume	Defiance/Conduct Disorder	124
SLF_III_right	volume	Social Anxiety	88
SLF_III_right	volume	Dyslexia	88
SLF_III_right	volume	Suicidality and Self-Injury	59
SLF_III_right	volume	CN*	32
SLF_III_right	avg_length	ADHD	1494
SLF_III_right	avg_length	MCI	1292
SLF_III_right	avg_length	AD	453
SLF_III_right	avg_length	Depression	447
SLF_III_right	avg_length	Anxiety	383
SLF_III_right	avg_length	Bipolar	356
SLF_III_right	avg_length	Schizophrenia	349
SLF_III_right	avg_length	Schizoaffective Disorder	209
SLF_III_right	avg_length	Autism	202
SLF_III_right	avg_length	Substance Abuse	201
SLF_III_right	avg_length	Epilepsy	130
SLF_III_right	avg_length	Defiance/Conduct Disorder	124
SLF_III_right	avg_length	Social Anxiety	88
SLF_III_right	avg_length	Dyslexia	88
SLF_III_right	avg_length	Suicidality and Self-Injury	59
SLF_III_right	avg_length	CN*	32
SLF_III_right	surface_area	ADHD	1493
SLF_III_right	surface_area	MCI	1292
SLF_III_right	surface_area	AD	453
SLF_III_right	surface_area	Depression	447
SLF_III_right	surface_area	Anxiety	383
SLF_III_right	surface_area	Bipolar	356
SLF_III_right	surface_area	Schizophrenia	349
SLF_III_right	surface_area	Schizoaffective Disorder	209
SLF_III_right	surface_area	Autism	202
SLF_III_right	surface_area	Substance Abuse	201
SLF_III_right	surface_area	Epilepsy	130
SLF_III_right	surface_area	Defiance/Conduct Disorder	124
SLF_III_right	surface_area	Social Anxiety	88
SLF_III_right	surface_area	Dyslexia	88
SLF_III_right	surface_area	Suicidality and Self-Injury	59
SLF_III_right	surface_area	CN*	32
UF_left	fa-mean	MCI	1492
UF_left	fa-mean	ADHD	1468
UF_left	fa-mean	AD	528
UF_left	fa-mean	Depression	463
UF_left	fa-mean	Schizophrenia	386
UF_left	fa-mean	Anxiety	378
UF_left	fa-mean	Bipolar	369
UF_left	fa-mean	Schizoaffective Disorder	231
UF_left	fa-mean	Substance Abuse	209
UF_left	fa-mean	Autism	202
UF_left	fa-mean	Epilepsy	140
UF_left	fa-mean	Defiance/Conduct Disorder	121
UF_left	fa-mean	Social Anxiety	89
UF_left	fa-mean	Dyslexia	86
UF_left	fa-mean	Suicidality and Self-Injury	60
UF_left	fa-mean	CN*	40
UF_left	md-mean	MCI	1494
UF_left	md-mean	ADHD	1469
UF_left	md-mean	AD	524
UF_left	md-mean	Depression	463
UF_left	md-mean	Schizophrenia	384
UF_left	md-mean	Anxiety	378
UF_left	md-mean	Bipolar	369
UF_left	md-mean	Schizoaffective Disorder	229
UF_left	md-mean	Substance Abuse	209
UF_left	md-mean	Autism	202
UF_left	md-mean	Epilepsy	140
UF_left	md-mean	Defiance/Conduct Disorder	122
UF_left	md-mean	Social Anxiety	90
UF_left	md-mean	Dyslexia	86
UF_left	md-mean	Suicidality and Self-Injury	60
UF_left	md-mean	CN*	40
UF_left	ad-mean	MCI	1495
UF_left	ad-mean	ADHD	1465
UF_left	ad-mean	AD	524
UF_left	ad-mean	Depression	463
UF_left	ad-mean	Schizophrenia	384
UF_left	ad-mean	Anxiety	378
UF_left	ad-mean	Bipolar	369
UF_left	ad-mean	Schizoaffective Disorder	230
UF_left	ad-mean	Substance Abuse	208
UF_left	ad-mean	Autism	202
UF_left	ad-mean	Epilepsy	139
UF_left	ad-mean	Defiance/Conduct Disorder	121
UF_left	ad-mean	Social Anxiety	89
UF_left	ad-mean	Dyslexia	85
UF_left	ad-mean	Suicidality and Self-Injury	59
UF_left	ad-mean	CN*	40
UF_left	rd-mean	MCI	1492
UF_left	rd-mean	ADHD	1470
UF_left	rd-mean	AD	526
UF_left	rd-mean	Depression	463
UF_left	rd-mean	Schizophrenia	385
UF_left	rd-mean	Anxiety	378
UF_left	rd-mean	Bipolar	368
UF_left	rd-mean	Schizoaffective Disorder	229
UF_left	rd-mean	Substance Abuse	209
UF_left	rd-mean	Autism	202
UF_left	rd-mean	Epilepsy	140
UF_left	rd-mean	Defiance/Conduct Disorder	121
UF_left	rd-mean	Social Anxiety	90
UF_left	rd-mean	Dyslexia	86
UF_left	rd-mean	Suicidality and Self-Injury	60
UF_left	rd-mean	CN*	40
UF_left	volume	MCI	1496
UF_left	volume	ADHD	1472
UF_left	volume	AD	529
UF_left	volume	Depression	463
UF_left	volume	Schizophrenia	387
UF_left	volume	Anxiety	378
UF_left	volume	Bipolar	370
UF_left	volume	Schizoaffective Disorder	231
UF_left	volume	Substance Abuse	209
UF_left	volume	Autism	203
UF_left	volume	Epilepsy	140
UF_left	volume	Defiance/Conduct Disorder	122
UF_left	volume	Social Anxiety	90
UF_left	volume	Dyslexia	86
UF_left	volume	Suicidality and Self-Injury	60
UF_left	volume	CN*	40
UF_left	avg_length	MCI	1496
UF_left	avg_length	ADHD	1472
UF_left	avg_length	AD	529
UF_left	avg_length	Depression	463
UF_left	avg_length	Schizophrenia	387
UF_left	avg_length	Anxiety	378
UF_left	avg_length	Bipolar	370
UF_left	avg_length	Schizoaffective Disorder	231
UF_left	avg_length	Substance Abuse	209
UF_left	avg_length	Autism	203
UF_left	avg_length	Epilepsy	140
UF_left	avg_length	Defiance/Conduct Disorder	122
UF_left	avg_length	Social Anxiety	90
UF_left	avg_length	Dyslexia	86
UF_left	avg_length	Suicidality and Self-Injury	60
UF_left	avg_length	CN*	40
UF_left	surface_area	MCI	1496
UF_left	surface_area	ADHD	1472
UF_left	surface_area	AD	529
UF_left	surface_area	Depression	463
UF_left	surface_area	Schizophrenia	387
UF_left	surface_area	Anxiety	378
UF_left	surface_area	Bipolar	370
UF_left	surface_area	Schizoaffective Disorder	231
UF_left	surface_area	Substance Abuse	209
UF_left	surface_area	Autism	203
UF_left	surface_area	Epilepsy	140
UF_left	surface_area	Defiance/Conduct Disorder	122
UF_left	surface_area	Social Anxiety	90
UF_left	surface_area	Dyslexia	86
UF_left	surface_area	Suicidality and Self-Injury	60
UF_left	surface_area	CN*	40
UF_right	fa-mean	MCI	1507
UF_right	fa-mean	ADHD	1502
UF_right	fa-mean	AD	532
UF_right	fa-mean	Depression	468
UF_right	fa-mean	Schizophrenia	396
UF_right	fa-mean	Anxiety	388
UF_right	fa-mean	Bipolar	372
UF_right	fa-mean	Schizoaffective Disorder	237
UF_right	fa-mean	Autism	209
UF_right	fa-mean	Substance Abuse	209
UF_right	fa-mean	Epilepsy	140
UF_right	fa-mean	Defiance/Conduct Disorder	126
UF_right	fa-mean	Social Anxiety	92
UF_right	fa-mean	Dyslexia	89
UF_right	fa-mean	Suicidality and Self-Injury	59
UF_right	fa-mean	CN*	41
UF_right	md-mean	MCI	1503
UF_right	md-mean	ADHD	1499
UF_right	md-mean	AD	529
UF_right	md-mean	Depression	469
UF_right	md-mean	Schizophrenia	394
UF_right	md-mean	Anxiety	388
UF_right	md-mean	Bipolar	371
UF_right	md-mean	Schizoaffective Disorder	236
UF_right	md-mean	Autism	208
UF_right	md-mean	Substance Abuse	208
UF_right	md-mean	Epilepsy	140
UF_right	md-mean	Defiance/Conduct Disorder	124
UF_right	md-mean	Social Anxiety	92
UF_right	md-mean	Dyslexia	89
UF_right	md-mean	Suicidality and Self-Injury	60
UF_right	md-mean	CN*	41
UF_right	ad-mean	MCI	1505
UF_right	ad-mean	ADHD	1501
UF_right	ad-mean	AD	532
UF_right	ad-mean	Depression	469
UF_right	ad-mean	Schizophrenia	394
UF_right	ad-mean	Anxiety	387
UF_right	ad-mean	Bipolar	371
UF_right	ad-mean	Schizoaffective Disorder	236
UF_right	ad-mean	Substance Abuse	209
UF_right	ad-mean	Autism	208
UF_right	ad-mean	Epilepsy	140
UF_right	ad-mean	Defiance/Conduct Disorder	125
UF_right	ad-mean	Social Anxiety	91
UF_right	ad-mean	Dyslexia	89
UF_right	ad-mean	Suicidality and Self-Injury	60
UF_right	ad-mean	CN*	41
UF_right	rd-mean	MCI	1504
UF_right	rd-mean	ADHD	1498
UF_right	rd-mean	AD	530
UF_right	rd-mean	Depression	469
UF_right	rd-mean	Schizophrenia	394
UF_right	rd-mean	Anxiety	388
UF_right	rd-mean	Bipolar	370
UF_right	rd-mean	Schizoaffective Disorder	236
UF_right	rd-mean	Autism	208
UF_right	rd-mean	Substance Abuse	208
UF_right	rd-mean	Epilepsy	140
UF_right	rd-mean	Defiance/Conduct Disorder	124
UF_right	rd-mean	Social Anxiety	92
UF_right	rd-mean	Dyslexia	89
UF_right	rd-mean	Suicidality and Self-Injury	60
UF_right	rd-mean	CN*	41
UF_right	volume	MCI	1509
UF_right	volume	ADHD	1506
UF_right	volume	AD	533
UF_right	volume	Depression	469
UF_right	volume	Schizophrenia	396
UF_right	volume	Anxiety	388
UF_right	volume	Bipolar	373
UF_right	volume	Schizoaffective Disorder	237
UF_right	volume	Autism	209
UF_right	volume	Substance Abuse	209
UF_right	volume	Epilepsy	140
UF_right	volume	Defiance/Conduct Disorder	126
UF_right	volume	Social Anxiety	92
UF_right	volume	Dyslexia	89
UF_right	volume	Suicidality and Self-Injury	60
UF_right	volume	CN*	41
UF_right	avg_length	MCI	1509
UF_right	avg_length	ADHD	1506
UF_right	avg_length	AD	533
UF_right	avg_length	Depression	469
UF_right	avg_length	Schizophrenia	396
UF_right	avg_length	Anxiety	388
UF_right	avg_length	Bipolar	373
UF_right	avg_length	Schizoaffective Disorder	237
UF_right	avg_length	Autism	209
UF_right	avg_length	Substance Abuse	209
UF_right	avg_length	Epilepsy	140
UF_right	avg_length	Defiance/Conduct Disorder	126
UF_right	avg_length	Social Anxiety	92
UF_right	avg_length	Dyslexia	89
UF_right	avg_length	Suicidality and Self-Injury	60
UF_right	avg_length	CN*	41
UF_right	surface_area	MCI	1509
UF_right	surface_area	ADHD	1506
UF_right	surface_area	AD	533
UF_right	surface_area	Depression	469
UF_right	surface_area	Schizophrenia	396
UF_right	surface_area	Anxiety	388
UF_right	surface_area	Bipolar	373
UF_right	surface_area	Schizoaffective Disorder	237
UF_right	surface_area	Autism	209
UF_right	surface_area	Substance Abuse	209
UF_right	surface_area	Epilepsy	140
UF_right	surface_area	Defiance/Conduct Disorder	126
UF_right	surface_area	Social Anxiety	92
UF_right	surface_area	Dyslexia	89
UF_right	surface_area	Suicidality and Self-Injury	60
UF_right	surface_area	CN*	41
CG_left	fa-mean	ADHD	1518
CG_left	fa-mean	MCI	1503
CG_left	fa-mean	AD	534
CG_left	fa-mean	Depression	470
CG_left	fa-mean	Schizophrenia	397
CG_left	fa-mean	Anxiety	391
CG_left	fa-mean	Bipolar	371
CG_left	fa-mean	Schizoaffective Disorder	237
CG_left	fa-mean	Autism	212
CG_left	fa-mean	Substance Abuse	209
CG_left	fa-mean	Epilepsy	141
CG_left	fa-mean	Defiance/Conduct Disorder	126
CG_left	fa-mean	Social Anxiety	92
CG_left	fa-mean	Dyslexia	91
CG_left	fa-mean	Suicidality and Self-Injury	60
CG_left	fa-mean	CN*	41
CG_left	md-mean	ADHD	1516
CG_left	md-mean	MCI	1504
CG_left	md-mean	AD	532
CG_left	md-mean	Depression	470
CG_left	md-mean	Schizophrenia	395
CG_left	md-mean	Anxiety	391
CG_left	md-mean	Bipolar	371
CG_left	md-mean	Schizoaffective Disorder	237
CG_left	md-mean	Autism	212
CG_left	md-mean	Substance Abuse	209
CG_left	md-mean	Epilepsy	141
CG_left	md-mean	Defiance/Conduct Disorder	126
CG_left	md-mean	Social Anxiety	92
CG_left	md-mean	Dyslexia	91
CG_left	md-mean	Suicidality and Self-Injury	60
CG_left	md-mean	CN*	41
CG_left	ad-mean	ADHD	1513
CG_left	ad-mean	MCI	1505
CG_left	ad-mean	AD	534
CG_left	ad-mean	Depression	470
CG_left	ad-mean	Schizophrenia	397
CG_left	ad-mean	Anxiety	391
CG_left	ad-mean	Bipolar	369
CG_left	ad-mean	Schizoaffective Disorder	237
CG_left	ad-mean	Autism	212
CG_left	ad-mean	Substance Abuse	209
CG_left	ad-mean	Epilepsy	140
CG_left	ad-mean	Defiance/Conduct Disorder	126
CG_left	ad-mean	Social Anxiety	92
CG_left	ad-mean	Dyslexia	91
CG_left	ad-mean	Suicidality and Self-Injury	60
CG_left	ad-mean	CN*	41
CG_left	rd-mean	ADHD	1517
CG_left	rd-mean	MCI	1504
CG_left	rd-mean	AD	534
CG_left	rd-mean	Depression	470
CG_left	rd-mean	Schizophrenia	396
CG_left	rd-mean	Anxiety	391
CG_left	rd-mean	Bipolar	370
CG_left	rd-mean	Schizoaffective Disorder	237
CG_left	rd-mean	Autism	212
CG_left	rd-mean	Substance Abuse	209
CG_left	rd-mean	Epilepsy	141
CG_left	rd-mean	Defiance/Conduct Disorder	126
CG_left	rd-mean	Social Anxiety	92
CG_left	rd-mean	Dyslexia	91
CG_left	rd-mean	Suicidality and Self-Injury	60
CG_left	rd-mean	CN*	41
CG_left	volume	ADHD	1523
CG_left	volume	MCI	1506
CG_left	volume	AD	534
CG_left	volume	Depression	470
CG_left	volume	Schizophrenia	397
CG_left	volume	Anxiety	391
CG_left	volume	Bipolar	372
CG_left	volume	Schizoaffective Disorder	237
CG_left	volume	Autism	212
CG_left	volume	Substance Abuse	209
CG_left	volume	Epilepsy	141
CG_left	volume	Defiance/Conduct Disorder	126
CG_left	volume	Social Anxiety	92
CG_left	volume	Dyslexia	91
CG_left	volume	Suicidality and Self-Injury	60
CG_left	volume	CN*	41
CG_left	avg_length	ADHD	1522
CG_left	avg_length	MCI	1506
CG_left	avg_length	AD	534
CG_left	avg_length	Depression	470
CG_left	avg_length	Schizophrenia	397
CG_left	avg_length	Anxiety	391
CG_left	avg_length	Bipolar	373
CG_left	avg_length	Schizoaffective Disorder	237
CG_left	avg_length	Autism	212
CG_left	avg_length	Substance Abuse	209
CG_left	avg_length	Epilepsy	141
CG_left	avg_length	Defiance/Conduct Disorder	126
CG_left	avg_length	Social Anxiety	92
CG_left	avg_length	Dyslexia	91
CG_left	avg_length	Suicidality and Self-Injury	60
CG_left	avg_length	CN*	41
CG_left	surface_area	ADHD	1523
CG_left	surface_area	MCI	1505
CG_left	surface_area	AD	534
CG_left	surface_area	Depression	470
CG_left	surface_area	Schizophrenia	397
CG_left	surface_area	Anxiety	391
CG_left	surface_area	Bipolar	372
CG_left	surface_area	Schizoaffective Disorder	237
CG_left	surface_area	Autism	212
CG_left	surface_area	Substance Abuse	209
CG_left	surface_area	Epilepsy	141
CG_left	surface_area	Defiance/Conduct Disorder	126
CG_left	surface_area	Social Anxiety	92
CG_left	surface_area	Dyslexia	91
CG_left	surface_area	Suicidality and Self-Injury	60
CG_left	surface_area	CN*	41
CG_right	fa-mean	ADHD	1515
CG_right	fa-mean	MCI	1506
CG_right	fa-mean	AD	530
CG_right	fa-mean	Depression	470
CG_right	fa-mean	Schizophrenia	397
CG_right	fa-mean	Anxiety	391
CG_right	fa-mean	Bipolar	371
CG_right	fa-mean	Schizoaffective Disorder	237
CG_right	fa-mean	Autism	212
CG_right	fa-mean	Substance Abuse	209
CG_right	fa-mean	Epilepsy	141
CG_right	fa-mean	Defiance/Conduct Disorder	126
CG_right	fa-mean	Social Anxiety	92
CG_right	fa-mean	Dyslexia	90
CG_right	fa-mean	Suicidality and Self-Injury	60
CG_right	fa-mean	CN*	41
CG_right	md-mean	ADHD	1515
CG_right	md-mean	MCI	1504
CG_right	md-mean	AD	527
CG_right	md-mean	Depression	470
CG_right	md-mean	Schizophrenia	395
CG_right	md-mean	Anxiety	390
CG_right	md-mean	Bipolar	372
CG_right	md-mean	Schizoaffective Disorder	237
CG_right	md-mean	Autism	212
CG_right	md-mean	Substance Abuse	209
CG_right	md-mean	Epilepsy	141
CG_right	md-mean	Defiance/Conduct Disorder	126
CG_right	md-mean	Social Anxiety	92
CG_right	md-mean	Dyslexia	90
CG_right	md-mean	Suicidality and Self-Injury	60
CG_right	md-mean	CN*	41
CG_right	ad-mean	ADHD	1512
CG_right	ad-mean	MCI	1505
CG_right	ad-mean	AD	529
CG_right	ad-mean	Depression	470
CG_right	ad-mean	Schizophrenia	396
CG_right	ad-mean	Anxiety	390
CG_right	ad-mean	Bipolar	371
CG_right	ad-mean	Schizoaffective Disorder	237
CG_right	ad-mean	Autism	212
CG_right	ad-mean	Substance Abuse	209
CG_right	ad-mean	Epilepsy	141
CG_right	ad-mean	Defiance/Conduct Disorder	126
CG_right	ad-mean	Social Anxiety	92
CG_right	ad-mean	Dyslexia	90
CG_right	ad-mean	Suicidality and Self-Injury	60
CG_right	ad-mean	CN*	41
CG_right	rd-mean	ADHD	1514
CG_right	rd-mean	MCI	1505
CG_right	rd-mean	AD	527
CG_right	rd-mean	Depression	470
CG_right	rd-mean	Schizophrenia	396
CG_right	rd-mean	Anxiety	390
CG_right	rd-mean	Bipolar	371
CG_right	rd-mean	Schizoaffective Disorder	237
CG_right	rd-mean	Autism	212
CG_right	rd-mean	Substance Abuse	209
CG_right	rd-mean	Epilepsy	141
CG_right	rd-mean	Defiance/Conduct Disorder	125
CG_right	rd-mean	Social Anxiety	92
CG_right	rd-mean	Dyslexia	90
CG_right	rd-mean	Suicidality and Self-Injury	60
CG_right	rd-mean	CN*	41
CG_right	volume	ADHD	1520
CG_right	volume	MCI	1507
CG_right	volume	AD	530
CG_right	volume	Depression	470
CG_right	volume	Schizophrenia	397
CG_right	volume	Anxiety	391
CG_right	volume	Bipolar	372
CG_right	volume	Schizoaffective Disorder	236
CG_right	volume	Autism	212
CG_right	volume	Substance Abuse	209
CG_right	volume	Epilepsy	141
CG_right	volume	Defiance/Conduct Disorder	126
CG_right	volume	Social Anxiety	92
CG_right	volume	Dyslexia	90
CG_right	volume	Suicidality and Self-Injury	60
CG_right	volume	CN*	41
CG_right	avg_length	ADHD	1520
CG_right	avg_length	MCI	1507
CG_right	avg_length	AD	530
CG_right	avg_length	Depression	470
CG_right	avg_length	Schizophrenia	396
CG_right	avg_length	Anxiety	391
CG_right	avg_length	Bipolar	373
CG_right	avg_length	Schizoaffective Disorder	237
CG_right	avg_length	Autism	212
CG_right	avg_length	Substance Abuse	209
CG_right	avg_length	Epilepsy	141
CG_right	avg_length	Defiance/Conduct Disorder	126
CG_right	avg_length	Social Anxiety	92
CG_right	avg_length	Dyslexia	90
CG_right	avg_length	Suicidality and Self-Injury	60
[truncated: 6,065 more rows]
