# Supplementary material for: White matter micro- and macrostructure brain charts for the human lifespan
Source: Nature. 2026 May 13;655(8124):979–89. doi: 10.1038/s41586-026-10454-2 (PMC13391363; doi:10.1038/s41586-026-10454-2)
Supplement: Supplementary file 7 — Tract-specific median centiles of brain charts. SDT.T4.1-504 contain the discretized, sex-agnostic brain charts used to derive the myelination plots and assessments in Fig. 4 and Supplementary Fig. S4.F9. Age is expressed in years. Tract measurements are reported in metric-specific units: diffusivities in mm2 s−1, volume in mm3, surface area in mm2, average length in mm, and FA is dimensionless (unitless). [file 41586_2026_10454_MOESM7_ESM.zip]

Archive with 504 entries (504 files):
- SDT.T4/SDT.T4.1-AF_left_ad-mean.csv
- SDT.T4/SDT.T4.10-AF_right_fa-mean.csv
- SDT.T4/SDT.T4.100-CG_right_avg_length.csv
- SDT.T4/SDT.T4.101-CG_right_fa-mean.csv
- SDT.T4/SDT.T4.102-CG_right_md-mean.csv
- SDT.T4/SDT.T4.103-CG_right_rd-mean.csv
- SDT.T4/SDT.T4.104-CG_right_surface_area.csv
- SDT.T4/SDT.T4.105-CG_right_volume.csv
- SDT.T4/SDT.T4.106-CST_left_ad-mean.csv
- SDT.T4/SDT.T4.107-CST_left_avg_length.csv
- SDT.T4/SDT.T4.108-CST_left_fa-mean.csv
- SDT.T4/SDT.T4.109-CST_left_md-mean.csv
- SDT.T4/SDT.T4.11-AF_right_md-mean.csv
- SDT.T4/SDT.T4.110-CST_left_rd-mean.csv
- SDT.T4/SDT.T4.111-CST_left_surface_area.csv
- SDT.T4/SDT.T4.112-CST_left_volume.csv
- SDT.T4/SDT.T4.113-CST_right_ad-mean.csv
- SDT.T4/SDT.T4.114-CST_right_avg_length.csv
- SDT.T4/SDT.T4.115-CST_right_fa-mean.csv
- SDT.T4/SDT.T4.116-CST_right_md-mean.csv
- SDT.T4/SDT.T4.117-CST_right_rd-mean.csv
- SDT.T4/SDT.T4.118-CST_right_surface_area.csv
- SDT.T4/SDT.T4.119-CST_right_volume.csv
- SDT.T4/SDT.T4.12-AF_right_rd-mean.csv
- SDT.T4/SDT.T4.120-FPT_left_ad-mean.csv
- SDT.T4/SDT.T4.121-FPT_left_avg_length.csv
- SDT.T4/SDT.T4.122-FPT_left_fa-mean.csv
- SDT.T4/SDT.T4.123-FPT_left_md-mean.csv
- SDT.T4/SDT.T4.124-FPT_left_rd-mean.csv
- SDT.T4/SDT.T4.125-FPT_left_surface_area.csv
- SDT.T4/SDT.T4.126-FPT_left_volume.csv
- SDT.T4/SDT.T4.127-FPT_right_ad-mean.csv
- SDT.T4/SDT.T4.128-FPT_right_avg_length.csv
- SDT.T4/SDT.T4.129-FPT_right_fa-mean.csv
- SDT.T4/SDT.T4.13-AF_right_surface_area.csv
- SDT.T4/SDT.T4.130-FPT_right_md-mean.csv
- SDT.T4/SDT.T4.131-FPT_right_rd-mean.csv
- SDT.T4/SDT.T4.132-FPT_right_surface_area.csv
- SDT.T4/SDT.T4.133-FPT_right_volume.csv
- SDT.T4/SDT.T4.134-FX_left_ad-mean.csv
- SDT.T4/SDT.T4.135-FX_left_avg_length.csv
- SDT.T4/SDT.T4.136-FX_left_fa-mean.csv
- SDT.T4/SDT.T4.137-FX_left_md-mean.csv
- SDT.T4/SDT.T4.138-FX_left_rd-mean.csv
- SDT.T4/SDT.T4.139-FX_left_surface_area.csv
- SDT.T4/SDT.T4.14-AF_right_volume.csv
- SDT.T4/SDT.T4.140-FX_left_volume.csv
- SDT.T4/SDT.T4.141-FX_right_ad-mean.csv
- SDT.T4/SDT.T4.142-FX_right_avg_length.csv
- SDT.T4/SDT.T4.143-FX_right_fa-mean.csv
- SDT.T4/SDT.T4.144-FX_right_md-mean.csv
- SDT.T4/SDT.T4.145-FX_right_rd-mean.csv
- SDT.T4/SDT.T4.146-FX_right_surface_area.csv
- SDT.T4/SDT.T4.147-FX_right_volume.csv
- SDT.T4/SDT.T4.148-ICP_left_ad-mean.csv
- SDT.T4/SDT.T4.149-ICP_left_avg_length.csv
- SDT.T4/SDT.T4.15-ATR_left_ad-mean.csv
- SDT.T4/SDT.T4.150-ICP_left_fa-mean.csv
- SDT.T4/SDT.T4.151-ICP_left_md-mean.csv
- SDT.T4/SDT.T4.152-ICP_left_rd-mean.csv
- SDT.T4/SDT.T4.153-ICP_left_surface_area.csv
- SDT.T4/SDT.T4.154-ICP_left_volume.csv
- SDT.T4/SDT.T4.155-ICP_right_ad-mean.csv
- SDT.T4/SDT.T4.156-ICP_right_avg_length.csv
- SDT.T4/SDT.T4.157-ICP_right_fa-mean.csv
- SDT.T4/SDT.T4.158-ICP_right_md-mean.csv
- SDT.T4/SDT.T4.159-ICP_right_rd-mean.csv
- SDT.T4/SDT.T4.16-ATR_left_avg_length.csv
- SDT.T4/SDT.T4.160-ICP_right_surface_area.csv
- SDT.T4/SDT.T4.161-ICP_right_volume.csv
- SDT.T4/SDT.T4.162-IFO_left_ad-mean.csv
- SDT.T4/SDT.T4.163-IFO_left_avg_length.csv
- SDT.T4/SDT.T4.164-IFO_left_fa-mean.csv
- SDT.T4/SDT.T4.165-IFO_left_md-mean.csv
- SDT.T4/SDT.T4.166-IFO_left_rd-mean.csv
- SDT.T4/SDT.T4.167-IFO_left_surface_area.csv
- SDT.T4/SDT.T4.168-IFO_left_volume.csv
- SDT.T4/SDT.T4.169-IFO_right_ad-mean.csv
- SDT.T4/SDT.T4.17-ATR_left_fa-mean.csv
- SDT.T4/SDT.T4.170-IFO_right_avg_length.csv
- SDT.T4/SDT.T4.171-IFO_right_fa-mean.csv
- SDT.T4/SDT.T4.172-IFO_right_md-mean.csv
- SDT.T4/SDT.T4.173-IFO_right_rd-mean.csv
- SDT.T4/SDT.T4.174-IFO_right_surface_area.csv
- SDT.T4/SDT.T4.175-IFO_right_volume.csv
- SDT.T4/SDT.T4.176-ILF_left_ad-mean.csv
- SDT.T4/SDT.T4.177-ILF_left_avg_length.csv
- SDT.T4/SDT.T4.178-ILF_left_fa-mean.csv
- SDT.T4/SDT.T4.179-ILF_left_md-mean.csv
- SDT.T4/SDT.T4.18-ATR_left_md-mean.csv
- SDT.T4/SDT.T4.180-ILF_left_rd-mean.csv
- SDT.T4/SDT.T4.181-ILF_left_surface_area.csv
- SDT.T4/SDT.T4.182-ILF_left_volume.csv
- SDT.T4/SDT.T4.183-ILF_right_ad-mean.csv
- SDT.T4/SDT.T4.184-ILF_right_avg_length.csv
- SDT.T4/SDT.T4.185-ILF_right_fa-mean.csv
- SDT.T4/SDT.T4.186-ILF_right_md-mean.csv
- SDT.T4/SDT.T4.187-ILF_right_rd-mean.csv
- SDT.T4/SDT.T4.188-ILF_right_surface_area.csv
- SDT.T4/SDT.T4.189-ILF_right_volume.csv
- SDT.T4/SDT.T4.19-ATR_left_rd-mean.csv
- SDT.T4/SDT.T4.190-MCP_ad-mean.csv
- SDT.T4/SDT.T4.191-MCP_avg_length.csv
- SDT.T4/SDT.T4.192-MCP_fa-mean.csv
- SDT.T4/SDT.T4.193-MCP_md-mean.csv
- SDT.T4/SDT.T4.194-MCP_rd-mean.csv
- SDT.T4/SDT.T4.195-MCP_surface_area.csv
- SDT.T4/SDT.T4.196-MCP_volume.csv
- SDT.T4/SDT.T4.197-MLF_left_ad-mean.csv
- SDT.T4/SDT.T4.198-MLF_left_avg_length.csv
- SDT.T4/SDT.T4.199-MLF_left_fa-mean.csv
- SDT.T4/SDT.T4.2-AF_left_avg_length.csv
- SDT.T4/SDT.T4.20-ATR_left_surface_area.csv
- SDT.T4/SDT.T4.200-MLF_left_md-mean.csv
- SDT.T4/SDT.T4.201-MLF_left_rd-mean.csv
- SDT.T4/SDT.T4.202-MLF_left_surface_area.csv
- SDT.T4/SDT.T4.203-MLF_left_volume.csv
- SDT.T4/SDT.T4.204-MLF_right_ad-mean.csv
- SDT.T4/SDT.T4.205-MLF_right_avg_length.csv
- SDT.T4/SDT.T4.206-MLF_right_fa-mean.csv
- SDT.T4/SDT.T4.207-MLF_right_md-mean.csv
- SDT.T4/SDT.T4.208-MLF_right_rd-mean.csv
- SDT.T4/SDT.T4.209-MLF_right_surface_area.csv
- SDT.T4/SDT.T4.21-ATR_left_volume.csv
- SDT.T4/SDT.T4.210-MLF_right_volume.csv
- SDT.T4/SDT.T4.211-OR_left_ad-mean.csv
- SDT.T4/SDT.T4.212-OR_left_avg_length.csv
- SDT.T4/SDT.T4.213-OR_left_fa-mean.csv
- SDT.T4/SDT.T4.214-OR_left_md-mean.csv
- SDT.T4/SDT.T4.215-OR_left_rd-mean.csv
- SDT.T4/SDT.T4.216-OR_left_surface_area.csv
- SDT.T4/SDT.T4.217-OR_left_volume.csv
- SDT.T4/SDT.T4.218-OR_right_ad-mean.csv
- SDT.T4/SDT.T4.219-OR_right_avg_length.csv
- SDT.T4/SDT.T4.22-ATR_right_ad-mean.csv
- SDT.T4/SDT.T4.220-OR_right_fa-mean.csv
- SDT.T4/SDT.T4.221-OR_right_md-mean.csv
- SDT.T4/SDT.T4.222-OR_right_rd-mean.csv
- SDT.T4/SDT.T4.223-OR_right_surface_area.csv
- SDT.T4/SDT.T4.224-OR_right_volume.csv
- SDT.T4/SDT.T4.225-POPT_left_ad-mean.csv
- SDT.T4/SDT.T4.226-POPT_left_avg_length.csv
- SDT.T4/SDT.T4.227-POPT_left_fa-mean.csv
- SDT.T4/SDT.T4.228-POPT_left_md-mean.csv
- SDT.T4/SDT.T4.229-POPT_left_rd-mean.csv
- SDT.T4/SDT.T4.23-ATR_right_avg_length.csv
- SDT.T4/SDT.T4.230-POPT_left_surface_area.csv
- SDT.T4/SDT.T4.231-POPT_left_volume.csv
- SDT.T4/SDT.T4.232-POPT_right_ad-mean.csv
- SDT.T4/SDT.T4.233-POPT_right_avg_length.csv
- SDT.T4/SDT.T4.234-POPT_right_fa-mean.csv
- SDT.T4/SDT.T4.235-POPT_right_md-mean.csv
- SDT.T4/SDT.T4.236-POPT_right_rd-mean.csv
- SDT.T4/SDT.T4.237-POPT_right_surface_area.csv
- SDT.T4/SDT.T4.238-POPT_right_volume.csv
- SDT.T4/SDT.T4.239-SCP_left_ad-mean.csv
- SDT.T4/SDT.T4.24-ATR_right_fa-mean.csv
- SDT.T4/SDT.T4.240-SCP_left_avg_length.csv
- SDT.T4/SDT.T4.241-SCP_left_fa-mean.csv
- SDT.T4/SDT.T4.242-SCP_left_md-mean.csv
- SDT.T4/SDT.T4.243-SCP_left_rd-mean.csv
- SDT.T4/SDT.T4.244-SCP_left_surface_area.csv
- SDT.T4/SDT.T4.245-SCP_left_volume.csv
- SDT.T4/SDT.T4.246-SCP_right_ad-mean.csv
- SDT.T4/SDT.T4.247-SCP_right_avg_length.csv
- SDT.T4/SDT.T4.248-SCP_right_fa-mean.csv
- SDT.T4/SDT.T4.249-SCP_right_md-mean.csv
- SDT.T4/SDT.T4.25-ATR_right_md-mean.csv
- SDT.T4/SDT.T4.250-SCP_right_rd-mean.csv
- SDT.T4/SDT.T4.251-SCP_right_surface_area.csv
- SDT.T4/SDT.T4.252-SCP_right_volume.csv
- SDT.T4/SDT.T4.253-SLF_III_left_ad-mean.csv
- SDT.T4/SDT.T4.254-SLF_III_left_avg_length.csv
- SDT.T4/SDT.T4.255-SLF_III_left_fa-mean.csv
- SDT.T4/SDT.T4.256-SLF_III_left_md-mean.csv
- SDT.T4/SDT.T4.257-SLF_III_left_rd-mean.csv
- SDT.T4/SDT.T4.258-SLF_III_left_surface_area.csv
- SDT.T4/SDT.T4.259-SLF_III_left_volume.csv
- SDT.T4/SDT.T4.26-ATR_right_rd-mean.csv
- SDT.T4/SDT.T4.260-SLF_III_right_ad-mean.csv
- SDT.T4/SDT.T4.261-SLF_III_right_avg_length.csv
- SDT.T4/SDT.T4.262-SLF_III_right_fa-mean.csv
- SDT.T4/SDT.T4.263-SLF_III_right_md-mean.csv
- SDT.T4/SDT.T4.264-SLF_III_right_rd-mean.csv
- SDT.T4/SDT.T4.265-SLF_III_right_surface_area.csv
- SDT.T4/SDT.T4.266-SLF_III_right_volume.csv
- SDT.T4/SDT.T4.267-SLF_II_left_ad-mean.csv
- SDT.T4/SDT.T4.268-SLF_II_left_avg_length.csv
- SDT.T4/SDT.T4.269-SLF_II_left_fa-mean.csv
- SDT.T4/SDT.T4.27-ATR_right_surface_area.csv
- SDT.T4/SDT.T4.270-SLF_II_left_md-mean.csv
- SDT.T4/SDT.T4.271-SLF_II_left_rd-mean.csv
- SDT.T4/SDT.T4.272-SLF_II_left_surface_area.csv
- SDT.T4/SDT.T4.273-SLF_II_left_volume.csv
- SDT.T4/SDT.T4.274-SLF_II_right_ad-mean.csv
- SDT.T4/SDT.T4.275-SLF_II_right_avg_length.csv
- SDT.T4/SDT.T4.276-SLF_II_right_fa-mean.csv
- SDT.T4/SDT.T4.277-SLF_II_right_md-mean.csv
- SDT.T4/SDT.T4.278-SLF_II_right_rd-mean.csv
- SDT.T4/SDT.T4.279-SLF_II_right_surface_area.csv
- SDT.T4/SDT.T4.28-ATR_right_volume.csv
- SDT.T4/SDT.T4.280-SLF_II_right_volume.csv
- SDT.T4/SDT.T4.281-SLF_I_left_ad-mean.csv
- SDT.T4/SDT.T4.282-SLF_I_left_avg_length.csv
- SDT.T4/SDT.T4.283-SLF_I_left_fa-mean.csv
- SDT.T4/SDT.T4.284-SLF_I_left_md-mean.csv
- SDT.T4/SDT.T4.285-SLF_I_left_rd-mean.csv
- SDT.T4/SDT.T4.286-SLF_I_left_surface_area.csv
- SDT.T4/SDT.T4.287-SLF_I_left_volume.csv
- SDT.T4/SDT.T4.288-SLF_I_right_ad-mean.csv
- SDT.T4/SDT.T4.289-SLF_I_right_avg_length.csv
- SDT.T4/SDT.T4.29-CA_ad-mean.csv
- SDT.T4/SDT.T4.290-SLF_I_right_fa-mean.csv
- SDT.T4/SDT.T4.291-SLF_I_right_md-mean.csv
- SDT.T4/SDT.T4.292-SLF_I_right_rd-mean.csv
- SDT.T4/SDT.T4.293-SLF_I_right_surface_area.csv
- SDT.T4/SDT.T4.294-SLF_I_right_volume.csv
- SDT.T4/SDT.T4.295-STR_left_ad-mean.csv
- SDT.T4/SDT.T4.296-STR_left_avg_length.csv
- SDT.T4/SDT.T4.297-STR_left_fa-mean.csv
- SDT.T4/SDT.T4.298-STR_left_md-mean.csv
- SDT.T4/SDT.T4.299-STR_left_rd-mean.csv
- SDT.T4/SDT.T4.3-AF_left_fa-mean.csv
- SDT.T4/SDT.T4.30-CA_avg_length.csv
- SDT.T4/SDT.T4.300-STR_left_surface_area.csv
- SDT.T4/SDT.T4.301-STR_left_volume.csv
- SDT.T4/SDT.T4.302-STR_right_ad-mean.csv
- SDT.T4/SDT.T4.303-STR_right_avg_length.csv
- SDT.T4/SDT.T4.304-STR_right_fa-mean.csv
- SDT.T4/SDT.T4.305-STR_right_md-mean.csv
- SDT.T4/SDT.T4.306-STR_right_rd-mean.csv
- SDT.T4/SDT.T4.307-STR_right_surface_area.csv
- SDT.T4/SDT.T4.308-STR_right_volume.csv
- SDT.T4/SDT.T4.309-ST_FO_left_ad-mean.csv
- SDT.T4/SDT.T4.31-CA_fa-mean.csv
- SDT.T4/SDT.T4.310-ST_FO_left_avg_length.csv
- SDT.T4/SDT.T4.311-ST_FO_left_fa-mean.csv
- SDT.T4/SDT.T4.312-ST_FO_left_md-mean.csv
- SDT.T4/SDT.T4.313-ST_FO_left_rd-mean.csv
- SDT.T4/SDT.T4.314-ST_FO_left_surface_area.csv
- SDT.T4/SDT.T4.315-ST_FO_left_volume.csv
- SDT.T4/SDT.T4.316-ST_FO_right_ad-mean.csv
- SDT.T4/SDT.T4.317-ST_FO_right_avg_length.csv
- SDT.T4/SDT.T4.318-ST_FO_right_fa-mean.csv
- SDT.T4/SDT.T4.319-ST_FO_right_md-mean.csv
- SDT.T4/SDT.T4.32-CA_md-mean.csv
- SDT.T4/SDT.T4.320-ST_FO_right_rd-mean.csv
- SDT.T4/SDT.T4.321-ST_FO_right_surface_area.csv
- SDT.T4/SDT.T4.322-ST_FO_right_volume.csv
- SDT.T4/SDT.T4.323-ST_OCC_left_ad-mean.csv
- SDT.T4/SDT.T4.324-ST_OCC_left_avg_length.csv
- SDT.T4/SDT.T4.325-ST_OCC_left_fa-mean.csv
- SDT.T4/SDT.T4.326-ST_OCC_left_md-mean.csv
- SDT.T4/SDT.T4.327-ST_OCC_left_rd-mean.csv
- SDT.T4/SDT.T4.328-ST_OCC_left_surface_area.csv
- SDT.T4/SDT.T4.329-ST_OCC_left_volume.csv
- SDT.T4/SDT.T4.33-CA_rd-mean.csv
- SDT.T4/SDT.T4.330-ST_OCC_right_ad-mean.csv
- SDT.T4/SDT.T4.331-ST_OCC_right_avg_length.csv
- SDT.T4/SDT.T4.332-ST_OCC_right_fa-mean.csv
- SDT.T4/SDT.T4.333-ST_OCC_right_md-mean.csv
- SDT.T4/SDT.T4.334-ST_OCC_right_rd-mean.csv
- SDT.T4/SDT.T4.335-ST_OCC_right_surface_area.csv
- SDT.T4/SDT.T4.336-ST_OCC_right_volume.csv
- SDT.T4/SDT.T4.337-ST_PAR_left_ad-mean.csv
- SDT.T4/SDT.T4.338-ST_PAR_left_avg_length.csv
- SDT.T4/SDT.T4.339-ST_PAR_left_fa-mean.csv
- SDT.T4/SDT.T4.34-CA_surface_area.csv
- SDT.T4/SDT.T4.340-ST_PAR_left_md-mean.csv
- SDT.T4/SDT.T4.341-ST_PAR_left_rd-mean.csv
- SDT.T4/SDT.T4.342-ST_PAR_left_surface_area.csv
- SDT.T4/SDT.T4.343-ST_PAR_left_volume.csv
- SDT.T4/SDT.T4.344-ST_PAR_right_ad-mean.csv
- SDT.T4/SDT.T4.345-ST_PAR_right_avg_length.csv
- SDT.T4/SDT.T4.346-ST_PAR_right_fa-mean.csv
- SDT.T4/SDT.T4.347-ST_PAR_right_md-mean.csv
- SDT.T4/SDT.T4.348-ST_PAR_right_rd-mean.csv
- SDT.T4/SDT.T4.349-ST_PAR_right_surface_area.csv
- SDT.T4/SDT.T4.35-CA_volume.csv
- SDT.T4/SDT.T4.350-ST_PAR_right_volume.csv
- SDT.T4/SDT.T4.351-ST_POSTC_left_ad-mean.csv
- SDT.T4/SDT.T4.352-ST_POSTC_left_avg_length.csv
- SDT.T4/SDT.T4.353-ST_POSTC_left_fa-mean.csv
- SDT.T4/SDT.T4.354-ST_POSTC_left_md-mean.csv
- SDT.T4/SDT.T4.355-ST_POSTC_left_rd-mean.csv
- SDT.T4/SDT.T4.356-ST_POSTC_left_surface_area.csv
- SDT.T4/SDT.T4.357-ST_POSTC_left_volume.csv
- SDT.T4/SDT.T4.358-ST_POSTC_right_ad-mean.csv
- SDT.T4/SDT.T4.359-ST_POSTC_right_avg_length.csv
- SDT.T4/SDT.T4.36-CC_1_ad-mean.csv
- SDT.T4/SDT.T4.360-ST_POSTC_right_fa-mean.csv
- SDT.T4/SDT.T4.361-ST_POSTC_right_md-mean.csv
- SDT.T4/SDT.T4.362-ST_POSTC_right_rd-mean.csv
- SDT.T4/SDT.T4.363-ST_POSTC_right_surface_area.csv
- SDT.T4/SDT.T4.364-ST_POSTC_right_volume.csv
- SDT.T4/SDT.T4.365-ST_PREC_left_ad-mean.csv
- SDT.T4/SDT.T4.366-ST_PREC_left_avg_length.csv
- SDT.T4/SDT.T4.367-ST_PREC_left_fa-mean.csv
- SDT.T4/SDT.T4.368-ST_PREC_left_md-mean.csv
- SDT.T4/SDT.T4.369-ST_PREC_left_rd-mean.csv
[truncated: 204 more entries]
