# Supplementary material for: White matter micro- and macrostructure brain charts for the human lifespan
Source: Nature. 2026 May 13;655(8124):979–89. doi: 10.1038/s41586-026-10454-2 (PMC13391363; doi:10.1038/s41586-026-10454-2)
Supplement: Supplementary file 7 — Tract-specific median centiles of brain charts. SDT.T4.1-504 contain the discretized, sex-agnostic brain charts used to derive the myelination plots and assessments in Fig. 4 and Supplementary Fig. S4.F9. Age is expressed in years. Tract measurements are reported in metric-specific units: diffusivities in mm2 s−1, volume in mm3, surface area in mm2, average length in mm, and FA is dimensionless (unitless). [file 41586_2026_10454_MOESM7_ESM.zip › SDT.T4/SDT.T4.1-AF_left_ad-mean.csv]

age	value
1.0	0.0013100488311741044
1.1	0.0013064416908528933
1.2000000000000002	0.001301896921175476
1.3000000000000003	0.001296480301731951
1.4000000000000004	0.0012911631779309674
1.5000000000000004	0.001286221162576524
1.6000000000000005	0.00128160607647779
1.7000000000000006	0.0012772784612724117
1.8000000000000007	0.001273206956135459
1.9000000000000008	0.001269361404024225
2.000000000000001	0.0012657188267636956
2.100000000000001	0.0012622595833340913
2.200000000000001	0.0012589676453886123
2.300000000000001	0.001255826694168274
2.4000000000000012	0.0012528239923393794
2.5000000000000013	0.0012499483356536762
2.6000000000000014	0.0012471898404847583
2.7000000000000015	0.001244540366229158
2.8000000000000016	0.001241991010856764
2.9000000000000017	0.0012395348043096595
3.0000000000000018	0.0012371654932546382
3.100000000000002	0.0012348779015463047
3.200000000000002	0.0012326661547311794
3.300000000000002	0.0012305256231593398
3.400000000000002	0.001228452084970418
3.500000000000002	0.0012264416973032698
3.6000000000000023	0.0012244912976614442
3.7000000000000024	0.00122259708521255
3.8000000000000025	0.0012207560869314236
3.9000000000000026	0.001218965573470554
4.000000000000003	0.0012172233026906962
4.100000000000003	0.0012155264982490605
4.200000000000003	0.0012138729879129044
4.3000000000000025	0.0012122607505104547
4.400000000000003	0.0012106879164157725
4.5000000000000036	0.0012091529676029249
4.600000000000003	0.00120765392577462
4.700000000000003	0.0012061892609109076
4.800000000000003	0.0012047575511349546
4.900000000000004	0.0012033576472163558
5.0000000000000036	0.001201988011696247
5.100000000000003	0.0012006474586016087
5.200000000000004	0.0011993348701247568
5.300000000000004	0.0011980492033503041
5.400000000000004	0.0011967896274905337
5.5000000000000036	0.0011955549767564298
5.600000000000004	0.0011943443638282607
5.700000000000005	0.0011931569588543378
5.800000000000004	0.0011919921046122785
5.900000000000004	0.001190848856409151
6.000000000000004	0.001189726498165762
6.100000000000005	0.0011886243488827936
6.200000000000005	0.0011875417705938642
6.300000000000004	0.0011864782660647338
6.400000000000005	0.0011854330871999075
6.500000000000005	0.0011844056749470517
6.600000000000005	0.0011833955051093002
6.700000000000005	0.0011824021717232022
6.800000000000005	0.0011814250500317475
6.900000000000006	0.0011804636754749681
7.000000000000005	0.001179517603324931
7.100000000000005	0.0011785864165527451
7.2000000000000055	0.0011776697975716698
7.300000000000006	0.0011767672355435558
7.400000000000006	0.001175878356118912
7.500000000000005	0.001175002808335958
7.600000000000006	0.0011741403266668986
7.700000000000006	0.0011732904746812333
7.800000000000006	0.0011724529343133385
7.900000000000006	0.001171627399529581
8.000000000000007	0.001170813583758937
8.100000000000007	0.0011700112738885758
8.200000000000006	0.0011692201041832342
8.300000000000006	0.0011684398119946374
8.400000000000006	0.0011676701516483673
8.500000000000007	0.0011669109416275751
8.600000000000007	0.0011661618638628144
8.700000000000006	0.0011654226912668323
8.800000000000008	0.0011646932044648767
8.900000000000007	0.0011639731987240017
9.000000000000007	0.0011632625253804642
9.100000000000007	0.0011625609126453469
9.200000000000006	0.0011618681693100462
9.300000000000008	0.0011611841172624057
9.400000000000007	0.0011605086279781985
9.500000000000007	0.0011598414616886049
9.600000000000009	0.0011591824507312127
9.700000000000008	0.0011585314326100537
9.800000000000008	0.0011578882564469727
9.900000000000007	0.001157252815240689
10.000000000000007	0.001156624900846151
10.100000000000009	0.00115600436983234
10.200000000000008	0.0011553910893673316
10.300000000000008	0.0011547849658059184
10.40000000000001	0.0011541858133573759
10.500000000000009	0.001153593504788069
10.600000000000009	0.001153007916452554
10.700000000000008	0.001152428934315011
10.800000000000008	0.001151856479349955
10.90000000000001	0.0011512903881475383
11.000000000000009	0.0011507305504181136
11.100000000000009	0.0011501768647759073
11.20000000000001	0.0011496292613471795
11.30000000000001	0.0011490875928334941
11.40000000000001	0.001148551760446147
11.500000000000009	0.001148021667964737
11.600000000000009	0.0011474972273800789
11.70000000000001	0.0011469783790528836
11.80000000000001	0.0011464649919951059
11.90000000000001	0.001145956979616023
12.00000000000001	0.001145454263026478
12.10000000000001	0.0011449567890322128
12.20000000000001	0.0011444644385723596
12.30000000000001	0.001143977133443744
12.40000000000001	0.001143494797329054
12.50000000000001	0.0011430173611088736
12.60000000000001	0.0011425447789384091
12.70000000000001	0.0011420769439418835
12.800000000000011	0.0011416137869172105
12.900000000000011	0.0011411552454791292
13.00000000000001	0.0011407012784284665
13.10000000000001	0.001140251787922959
13.20000000000001	0.0011398067110190147
13.300000000000011	0.0011393659861884968
13.400000000000011	0.00113892955834178
13.50000000000001	0.0011384973916737818
13.600000000000012	0.0011380693976413502
13.700000000000012	0.001137645520085674
13.800000000000011	0.0011372257089930968
13.900000000000011	0.001136809931974584
14.00000000000001	0.0011363981074649573
14.100000000000012	0.0011359901840685763
14.200000000000012	0.0011355861114725947
14.300000000000011	0.0011351858452172698
14.400000000000013	0.0011347893569479018
14.500000000000012	0.0011343965723282622
14.600000000000012	0.001134007445172341
14.700000000000012	0.0011336219349157336
14.800000000000011	0.001133240015759393
14.900000000000013	0.0011328616188505585
15.000000000000012	0.0011324867016915317
15.100000000000012	0.0011321152226268308
15.200000000000014	0.001131747145391924
15.300000000000013	0.0011313824472551418
15.400000000000013	0.0011310210650749741
15.500000000000012	0.0011306629604193122
15.600000000000012	0.0011303081000605063
15.700000000000014	0.0011299564632077487
15.800000000000013	0.0011296079910941275
15.900000000000013	0.0011292626481874011
16.000000000000014	0.0011289203996201235
16.100000000000016	0.0011285812155434798
16.200000000000014	0.001128245077532756
16.30000000000001	0.001127911931398192
16.400000000000013	0.0011275817448261685
16.500000000000014	0.0011272544903688634
16.600000000000016	0.0011269301510950674
16.700000000000014	0.001126608676351969
16.800000000000015	0.0011262900361369659
16.900000000000013	0.001125974200979166
17.000000000000014	0.0011256611461212132
17.100000000000016	0.0011253508564804668
17.200000000000014	0.0011250432851192473
17.300000000000015	0.001124738404615909
17.400000000000013	0.001124436192135239
17.500000000000014	0.0011241366337571821
17.600000000000016	0.0011238396854381023
17.700000000000014	0.0011235453216205172
17.800000000000015	0.0011232535171772004
17.900000000000016	0.001122964251440847
18.000000000000014	0.001122677511952109
18.100000000000016	0.0011223932577173496
18.200000000000017	0.0011221114652725445
18.300000000000015	0.0011218321155066306
18.400000000000016	0.0011215551968744636
18.500000000000014	0.0011212806707759418
18.600000000000016	0.0011210085152672281
18.700000000000017	0.0011207387087563347
18.800000000000015	0.0011204712338978998
18.900000000000016	0.001120206080312623
19.000000000000014	0.0011199432119301835
19.100000000000016	0.0011196826085224517
19.200000000000017	0.0011194242540169595
19.300000000000015	0.0011191681387597485
19.400000000000016	0.0011189142286793688
19.500000000000018	0.0011186625047996121
19.600000000000016	0.0011184129484348088
19.700000000000017	0.0011181655449646506
19.80000000000002	0.0011179202856741103
19.900000000000016	0.0011176771386095835
20.000000000000018	0.0011174360862142951
20.100000000000016	0.001117197114918814
20.200000000000017	0.00111696021658808
20.30000000000002	0.0011167253609525296
20.400000000000016	0.0011164925314956615
20.500000000000018	0.0011162617119429437
20.600000000000016	0.0011160328899298903
20.700000000000017	0.0011158060580837089
20.80000000000002	0.001115581187922936
20.900000000000016	0.001115358264115417
21.000000000000018	0.0011151372751716886
21.10000000000002	0.0011149182141858617
21.200000000000017	0.0011147010541067007
21.30000000000002	0.0011144857804735587
21.40000000000002	0.001114272379028968
21.500000000000018	0.0011140608392914942
21.60000000000002	0.0011138511549785117
21.700000000000017	0.0011136433005601743
21.80000000000002	0.0011134372625718428
21.90000000000002	0.0011132330312664405
22.000000000000018	0.001113030600739389
22.10000000000002	0.0011128299466844948
22.200000000000017	0.001112631056372739
22.30000000000002	0.0011124339172469385
22.40000000000002	0.0011122385204096702
22.500000000000018	0.0011120448604692195
22.60000000000002	0.0011118529144231273
22.70000000000002	0.001111662670386012
22.80000000000002	0.0011114741200812703
22.90000000000002	0.0011112872584248042
23.00000000000002	0.0011111020634681859
23.10000000000002	0.001110918523951247
23.20000000000002	0.0011107366287601542
23.30000000000002	0.0011105563703395134
23.40000000000002	0.0011103777440295978
23.50000000000002	0.001110200729006542
23.60000000000002	0.0011100253147295323
23.70000000000002	0.0011098514941715806
23.80000000000002	0.0011096792629242873
23.90000000000002	0.0011095086010773968
24.00000000000002	0.00110933949862488
24.10000000000002	0.0011091719456860685
24.20000000000002	0.0011090059358501876
24.300000000000022	0.0011088414650617191
24.40000000000002	0.0011086785143863173
24.50000000000002	0.0011085170744351085
24.600000000000023	0.0011083571392499346
24.70000000000002	0.001108198704981218
24.800000000000022	0.0011080417534911635
24.90000000000002	0.0011078862758510312
25.00000000000002	0.0011077322632401178
25.100000000000023	0.0011075797102299818
25.20000000000002	0.0011074286132657456
25.300000000000022	0.00110727895506132
25.40000000000002	0.0011071307272204497
25.50000000000002	0.001106983924704745
25.600000000000023	0.0011068385441284426
25.70000000000002	0.0011066945689036812
25.800000000000022	0.0011065519910323136
25.900000000000023	0.0011064108026097846
26.00000000000002	0.0011062709990557105
26.100000000000023	0.0011061325772313193
26.200000000000024	0.0011059955212959652
26.300000000000022	0.0011058598237134033
26.400000000000023	0.0011057254802412904
26.50000000000002	0.0011055924878798703
26.600000000000023	0.0011054608314036475
26.700000000000024	0.0011053305036225801
26.800000000000022	0.001105201497428103
26.900000000000023	0.001105073808976014
27.00000000000002	0.0011049474354741752
27.100000000000023	0.0011048223623559142
27.200000000000024	0.0011046985828338097
27.300000000000022	0.001104576093358251
27.400000000000023	0.0011044548912513576
27.500000000000025	0.001104334962490986
27.600000000000023	0.0011042163005922279
27.700000000000024	0.0011040988991414702
27.800000000000026	0.0011039827549370114
27.900000000000023	0.0011038678654758881
28.000000000000025	0.0011037542173194933
28.100000000000023	0.0011036418043355396
28.200000000000024	0.001103530623580348
28.300000000000026	0.0011034206726447623
28.400000000000023	0.0011033119385743257
28.500000000000025	0.0011032044155022782
28.600000000000023	0.0011030980976245099
28.700000000000024	0.0011029929823028518
28.800000000000026	0.0011028890672757715
28.900000000000023	0.0011027863401079216
29.000000000000025	0.001102684795242691
29.100000000000026	0.0011025844302690593
29.200000000000024	0.0011024852430022716
29.300000000000026	0.0011023872214392502
29.400000000000027	0.0011022903602574297
29.500000000000025	0.0011021946541895592
29.600000000000026	0.0011021001010941944
29.700000000000024	0.0011020066989112431
29.800000000000026	0.001101914436101302
29.900000000000027	0.0011018233076157753
30.000000000000025	0.0011017333115141213
30.100000000000026	0.0011016444457987915
30.200000000000024	0.0011015566993178754
30.300000000000026	0.0011014700672298905
30.400000000000027	0.0011013845447423371
30.500000000000025	0.0011013001301536283
30.600000000000026	0.0011012168215715021
30.700000000000028	0.0011011346082598341
30.800000000000026	0.0011010534856200286
30.900000000000027	0.0011009734521290416
31.00000000000003	0.0011008945059451801
31.100000000000026	0.0011008166366809566
31.200000000000028	0.00110073983992176
31.300000000000026	0.001100664111296552
31.400000000000027	0.001100589449495022
31.50000000000003	0.0011005158527643323
31.600000000000026	0.0011004433110912064
31.700000000000028	0.0011003718202771957
31.800000000000026	0.0011003013791713585
31.900000000000027	0.001100231986061296
32.00000000000003	0.0011001636312485484
32.10000000000002	0.0011000963106986607
32.20000000000003	0.0011000300204160854
32.300000000000026	0.0010999647594400685
32.40000000000003	0.0010999005261330683
32.50000000000003	0.0010998373111345858
32.60000000000003	0.0010997751106031984
32.70000000000003	0.001099713923721079
32.800000000000026	0.0010996537488825132
32.90000000000003	0.0010995945770122478
33.00000000000003	0.0010995364044155478
33.10000000000003	0.0010994792274325114
33.20000000000003	0.0010994230454160606
33.300000000000026	0.001099367856823355
33.40000000000003	0.0010993136528853666
33.50000000000003	0.0010992604300802927
33.60000000000003	0.0010992081878897695
33.70000000000003	0.0010991569247954585
33.800000000000026	0.001099106632287588
33.90000000000003	0.0010990573069760044
34.00000000000003	0.0010990089455018104
34.10000000000003	0.0010989615475006076
34.20000000000003	0.0010989151115065822
34.30000000000003	0.001098869629288314
34.40000000000003	0.0010988250976110645
34.50000000000003	0.0010987815162268372
34.60000000000003	0.0010987388836880352
34.70000000000003	0.0010986971919996194
34.80000000000003	0.0010986564380453545
34.90000000000003	0.0010986166187371518
35.00000000000003	0.0010985777339663392
35.10000000000003	0.0010985397823289245
35.20000000000003	0.0010985027560836923
35.30000000000003	0.0010984666522544809
35.400000000000034	0.0010984314708383414
35.50000000000003	0.0010983972104441032
35.60000000000003	0.001098363863546694
35.70000000000003	0.001098331427276918
35.80000000000003	0.001098299898791025
35.900000000000034	0.001098269278212673
36.00000000000003	0.0010982395641865208
36.10000000000003	0.001098210749419615
36.20000000000003	0.00109818283116941
36.30000000000003	0.0010981558096559594
36.400000000000034	0.0010981296835320734
36.50000000000003	0.0010981044457030245
36.60000000000003	0.001098080093523073
36.70000000000003	0.0010980566243695303
36.80000000000003	0.001098034038577954
36.900000000000034	0.0010980123348302414
37.00000000000003	0.0010979915062444994
37.10000000000003	0.0010979715502897943
37.20000000000003	0.0010979524673899656
37.30000000000003	0.0010979342562309638
37.400000000000034	0.0010979169101132042
37.500000000000036	0.001097900426593618
37.60000000000003	0.0010978848032500502
37.70000000000003	0.0010978700406121095
37.80000000000003	0.0010978561373889406
37.900000000000034	0.0010978430870766608
38.000000000000036	0.0010978308873364898
38.10000000000003	0.0010978195387792114
38.20000000000003	0.0010978090401144878
38.30000000000003	0.0010977993850065037
38.400000000000034	0.0010977905711964527
38.500000000000036	0.0010977825964446051
38.60000000000004	0.0010977754614589525
38.70000000000003	0.0010977691649671454
38.80000000000003	0.001097763700813761
38.900000000000034	0.0010977590668350297
39.000000000000036	0.001097755263813885
39.10000000000004	0.0010977522904753833
39.20000000000003	0.0010977501408194724
39.30000000000003	0.0010977488127553265
39.400000000000034	0.001097748304209529
39.500000000000036	0.0010977486160546775
39.60000000000004	0.0010977497470292382
39.70000000000003	0.0010977516912998987
39.80000000000003	0.001097754446862619
39.900000000000034	0.0010977580146594615
40.000000000000036	0.001097762393423569
40.10000000000004	0.0010977675774655707
40.20000000000003	0.0010977735648481297
40.30000000000003	0.001097780353649802
40.400000000000034	0.0010977879448957012
40.500000000000036	0.001097796337328314
40.60000000000004	0.0010978055254127475
40.70000000000004	0.0010978155072910866
40.80000000000003	0.0010978262840530767
40.900000000000034	0.001097837854433466
41.000000000000036	0.0010978502130310657
41.10000000000004	0.0010978633580490814
41.20000000000004	0.0010978772877053213
41.30000000000003	0.001097892003166712
41.400000000000034	0.001097907503173726
41.500000000000036	0.001097923782468595
41.60000000000004	0.0010979408393274246
41.70000000000004	0.0010979586749775185
41.80000000000004	0.0010979772881494496
41.900000000000034	0.0010979966737099333
42.000000000000036	0.0010980168299912201
42.10000000000004	0.0010980377553389462
42.20000000000004	0.0010980594510523723
42.30000000000004	0.001098081915864587
42.400000000000034	0.0010981051447758368
42.500000000000036	0.0010981291361853603
42.60000000000004	0.0010981538914490482
42.70000000000004	0.0010981794092881625
42.80000000000004	0.0010982056848191045
42.900000000000034	0.001098232716492768
43.000000000000036	0.001098260502772403
43.10000000000004	0.0010982890450812644
43.20000000000004	0.0010983183421402378
43.30000000000004	0.0010983483891902764
43.400000000000034	0.0010983791847440194
43.500000000000036	0.0010984107302780247
43.60000000000004	0.0010984430244996156
43.70000000000004	0.001098476062758364
43.80000000000004	0.0010985098436145488
43.90000000000004	0.0010985443656398224
44.000000000000036	0.0010985796303740547
44.10000000000004	0.0010986156365216013
44.20000000000004	0.0010986523795484678
44.30000000000004	0.0010986898580719105
44.40000000000004	0.001098728073682153
44.500000000000036	0.0010987670250684081
44.60000000000004	0.0010988067077984907
44.70000000000004	0.0010988471205336855
44.80000000000004	0.0010988882619458256
44.90000000000004	0.0010989301336847873
45.00000000000004	0.001098972734434475
45.10000000000004	0.0010990160598717837
45.20000000000004	0.0010990601087107143
45.30000000000004	0.0010991048826489175
45.40000000000004	0.0010991503803537365
45.50000000000004	0.0010991965975976816
45.60000000000004	0.0010992435331355123
45.70000000000004	0.0010992911857317363
45.80000000000004	0.0010993395571404496
45.90000000000004	0.001099388646021537
46.00000000000004	0.0010994384482499078
46.10000000000004	0.0010994889626291776
46.20000000000004	0.0010995401909589145
46.30000000000004	0.00109959213188114
46.40000000000004	0.001099644781360744
46.50000000000004	0.0010996981382391544
46.60000000000004	0.0010997522013668525
46.70000000000004	0.001099806972596958
46.80000000000004	0.0010998624505620992
46.90000000000004	0.0010999186313235029
47.00000000000004	0.001099975513767957
47.100000000000044	0.0011000330997920091
47.20000000000004	0.0011000913880092407
47.30000000000004	0.0011001503745657207
47.40000000000004	0.0011002100583833619
47.50000000000004	0.0011002704383925163
47.600000000000044	0.0011003315165407305
47.70000000000004	0.0011003932914304113
47.80000000000004	0.0011004557592984281
47.90000000000004	0.0011005189191089077
48.00000000000004	0.0011005827728510357
48.100000000000044	0.0011006473191070589
48.200000000000045	0.0011007125541940238
48.30000000000004	0.0011007784771087461
48.40000000000004	0.0011008450868558936
48.50000000000004	0.0011009123854733632
48.600000000000044	0.0011009803715305922
48.700000000000045	0.0011010490414303962
48.80000000000004	0.0011011183942089013
48.90000000000004	0.001101188431944064
49.00000000000004	0.0011012591531841458
49.100000000000044	0.0011013305544078588
49.200000000000045	0.0011014026346818247
49.30000000000004	0.0011014753930799956
49.40000000000004	0.00110154883172702
49.50000000000004	0.0011016229491568263
49.600000000000044	0.001101697741929272
49.700000000000045	0.0011017732091476765
49.80000000000004	0.001101849352975333
49.90000000000004	0.0011019261719240451
50.00000000000004	0.0011020036626256406
50.100000000000044	0.0011020818242119422
50.200000000000045	0.0011021606558216106
50.30000000000005	0.0011022401596628218
50.40000000000004	0.0011023203342316423
50.50000000000004	0.001102401176236857
50.600000000000044	0.0011024826848445792
50.700000000000045	0.0011025648623003855
50.80000000000005	0.0011026477070773268
50.90000000000004	0.0011027312159525692
51.00000000000004	0.001102815388118894
51.100000000000044	0.0011029002227755079
51.200000000000045	0.0011029857222112716
51.30000000000005	0.001103071884882169
51.40000000000005	0.0011031587076384577
51.50000000000004	0.00110324618970506
51.600000000000044	0.0011033343334071405
51.700000000000045	0.0011034231371768318
51.80000000000005	0.0011035125979295024
51.90000000000005	0.0011036027149150445
52.00000000000004	0.0011036934873893704
52.100000000000044	0.0011037849177195204
52.200000000000045	0.0011038770043193358
52.30000000000005	0.0011039697441737185
52.40000000000005	0.0011040631365627227
52.50000000000004	0.001104157183888732
52.600000000000044	0.0011042518845409037
52.700000000000045	0.001104347235566261
52.80000000000005	0.0011044432362683069
52.90000000000005	0.0011045398859561763
53.00000000000004	0.001104637187072849
53.100000000000044	0.00110473513798808
53.200000000000045	0.0011048337358151661
53.30000000000005	0.0011049329798859173
53.40000000000005	0.0011050328726778305
53.50000000000005	0.0011051334125352
53.600000000000044	0.0011052345966306681
53.700000000000045	0.0011053364243181053
53.80000000000005	0.0011054388949566923
53.90000000000005	0.0011055420110633893
54.00000000000005	0.0011056457709620012
54.100000000000044	0.0011057501718884594
54.200000000000045	0.0011058552132232704
54.30000000000005	0.0011059608975172023
54.40000000000005	0.0011060672230678531
54.50000000000005	0.0011061741871679482
54.60000000000005	0.0011062817892187739
54.700000000000045	0.0011063900286266241
54.80000000000005	0.0011064989079807483
54.90000000000005	0.0011066084255571954
55.00000000000005	0.001106718578709266
55.10000000000005	0.0011068293668633428
55.200000000000045	0.001106940792641833
55.30000000000005	0.001107052854293901
55.40000000000005	0.0011071655492272848
55.50000000000005	0.0011072788768879632
55.60000000000005	0.0011073928367266327
55.700000000000045	0.0011075074314033323
55.80000000000005	0.0011076226591447
55.90000000000005	0.0011077385174164847
56.00000000000005	0.0011078550056883769
56.10000000000005	0.0011079721266530364
56.200000000000045	0.0011080898785095178
56.30000000000005	0.0011082082587758576
56.40000000000005	0.0011083272669402486
56.50000000000005	0.00110844690249533
56.60000000000005	0.0011085671681706156
56.70000000000005	0.0011086880621416898
56.80000000000005	0.0011088095819823186
56.90000000000005	0.0011089317272030812
57.00000000000005	0.0011090545005656577
57.10000000000005	0.0011091779002173705
57.20000000000005	0.0011093019237822825
57.30000000000005	0.0011094265707884705
57.40000000000005	0.0011095518407682476
57.50000000000005	0.0011096777365195041
57.60000000000005	0.0011098042561651803
57.70000000000005	0.001109931397382907
57.800000000000054	0.0011100591597219822
57.90000000000005	0.0011101875460120564
58.00000000000005	0.001110316554347158
58.10000000000005	0.001110446182453396
58.20000000000005	0.0011105764298966444
58.300000000000054	0.001110707296246767
58.40000000000005	0.0011108387843690635
58.50000000000005	0.0011109708923323209
58.60000000000005	0.0011111036179142287
58.70000000000005	0.0011112369607007683
58.800000000000054	0.001111370923588682
58.90000000000005	0.0011115055046171897
59.00000000000005	0.0011116407016107828
59.10000000000005	0.0011117765141711576
59.20000000000005	0.001111912941903808
59.300000000000054	0.0011120499877406488
59.40000000000005	0.0011121876496947966
59.50000000000005	0.0011123259256404913
59.60000000000005	0.0011124648151985246
59.70000000000005	0.001112604321332017
59.800000000000054	0.001112744442023877
59.900000000000055	0.0011128851751935926
60.00000000000005	0.00111302652047689
60.10000000000005	0.0011131684775131266
60.20000000000005	0.0011133110493001385
60.300000000000054	0.001113454233793922
60.400000000000055	0.001113598028962051
60.50000000000005	0.0011137424344584178
60.60000000000005	0.0011138874533118631
60.70000000000005	0.0011140330834475364
60.800000000000054	0.0011141793228768289
60.900000000000055	0.0011143261712678332
61.00000000000006	0.001114473628292081
61.10000000000005	0.001114621697012799
61.20000000000005	0.0011147703753274592
61.300000000000054	0.0011149196612939604
61.400000000000055	0.0011150695545976755
61.50000000000006	0.0011152200583326936
61.60000000000005	0.0011153711703650248
61.70000000000005	0.0011155228887950468
61.800000000000054	0.0011156752133216828
61.900000000000055	0.0011158281436471275
62.00000000000006	0.0011159816828995692
62.10000000000005	0.0011161358289165104
62.20000000000005	0.0011162905798434372
62.300000000000054	0.0011164459353957465
62.400000000000055	0.0011166018987324104
62.50000000000006	0.0011167584676588399
62.60000000000005	0.0011169156403617881
62.70000000000005	0.0011170734165695747
62.800000000000054	0.0011172317960136322
62.900000000000055	0.0011173907818867945
63.00000000000006	0.0011175503719652233
63.10000000000006	0.0011177105644794494
63.20000000000005	0.0011178713591735083
63.300000000000054	0.0011180327592709728
63.400000000000055	0.0011181947625152914
63.50000000000006	0.0011183573671771233
63.60000000000006	0.0011185205730128486
63.70000000000005	0.0011186843797818583
63.800000000000054	0.001118848790741405
63.900000000000055	0.0011190138036049158
64.00000000000006	0.0011191794166856334
64.10000000000005	0.001119345629754977
64.20000000000006	0.0011195124461009392
64.30000000000005	0.001119679863403608
64.40000000000006	0.0011198478800153188
64.50000000000006	0.0011200164957193032
64.60000000000005	0.0011201857103016555
64.70000000000006	0.001120355527083932
64.80000000000005	0.0011205259437154496
64.90000000000006	0.001120696958590022
65.00000000000006	0.0011208685715052577
65.10000000000005	0.0011210407858134636
65.20000000000006	0.0011212135991300232
65.30000000000005	0.0011213870098868866
65.40000000000006	0.0011215610178929658
65.50000000000006	0.0011217356229599345
65.60000000000005	0.0011219108284736127
65.70000000000006	0.0011220866320178686
65.80000000000005	0.0011222630320650575
65.90000000000006	0.0011224400284379097
66.00000000000006	0.001122617624553052
66.10000000000005	0.001122795817959787
66.20000000000006	0.001122974607167734
66.30000000000005	0.0011231539920104722
66.40000000000006	0.001123333972324203
66.50000000000006	0.0011235145515590423
66.60000000000005	0.0011236957272320234
66.70000000000006	0.0011238774978922545
66.80000000000005	0.0011240598633865558
66.90000000000006	0.0011242428271959408
67.00000000000006	0.0011244263868022551
67.10000000000007	0.001124610540791069
67.20000000000006	0.001124795289019622
67.30000000000005	0.0011249806313476697
67.40000000000006	0.0011251665712897212
67.50000000000006	0.0011253531062946351
67.60000000000007	0.0011255402349865838
67.70000000000006	0.0011257279572355306
67.80000000000005	0.0011259162765870185
67.90000000000006	0.0011261051904540725
68.00000000000006	0.0011262946974966053
68.10000000000007	0.0011264847975945896
68.20000000000006	0.001126675490630449
68.30000000000005	0.0011268667801832438
68.40000000000006	0.0011270586636323205
68.50000000000006	0.001127251139675366
68.60000000000007	0.0011274442082046014
68.70000000000006	0.001127637872830294
68.80000000000005	0.0011278321308953341
68.90000000000006	0.0011280269811324436
69.00000000000006	0.0011282224234435143
69.10000000000007	0.0011284184577327648
69.20000000000006	0.0011286150876440835
69.30000000000005	0.0011288123104859107
69.40000000000006	0.0011290101250280313
69.50000000000006	0.0011292085311841284
69.60000000000007	0.0011294075326294777
69.70000000000006	0.0011296071266354091
69.80000000000007	0.0011298073120061482
69.90000000000006	0.0011300080886646954
70.00000000000006	0.001130209456536294
70.10000000000007	0.001130411419329933
70.20000000000006	0.0011306139742817871
70.30000000000007	0.0011308171202324877
70.40000000000006	0.0011310208571163867
70.50000000000006	0.001131225188674082
70.60000000000007	0.0011314301121040009
70.70000000000006	0.0011316356262806302
70.80000000000007	0.0011318417311473174
70.90000000000006	0.0011320484266495996
71.00000000000006	0.0011322557165619705
71.10000000000007	0.0011324635980469342
71.20000000000006	0.0011326720700147567
71.30000000000007	0.0011328811324197935
71.40000000000006	0.0011330907890683625
71.50000000000006	0.0011333010370845518
71.60000000000007	0.0011335118754119838
71.70000000000006	0.0011337233040137108
71.80000000000007	0.0011339353228548834
71.90000000000006	0.001134147935775861
72.00000000000006	0.0011343611398641294
72.10000000000007	0.0011345749340985326
72.20000000000006	0.0011347893184527444
72.30000000000007	0.0011350042967992106
72.40000000000006	0.0011352198661863451
72.50000000000006	0.00113543602562588
72.60000000000007	0.0011356527750998949
72.70000000000006	0.001135870114592523
72.80000000000007	0.0011360880480104976
72.90000000000006	0.0011363065723648473
73.00000000000006	0.0011365256867020093
73.10000000000007	0.0011367453910143715
73.20000000000006	0.0011369656892410334
73.30000000000007	0.0011371865783532773
73.40000000000006	0.0011374080574300244
73.50000000000007	0.0011376301264718128
73.60000000000007	0.0011378527854811532
73.70000000000006	0.0011380760384316578
73.80000000000007	0.0011382998822565048
73.90000000000006	0.0011385243160688529
74.00000000000007	0.0011387493398792234
74.10000000000007	0.0011389749576938973
74.20000000000006	0.001139201166405632
74.30000000000007	0.0011394279651596722
74.40000000000006	0.0011396553539744613
74.50000000000007	0.0011398833328703497
74.60000000000007	0.0011401119058883774
74.70000000000006	0.001140341069882439
74.80000000000007	0.001140570824031624
74.90000000000006	0.001140801168364069
75.00000000000007	0.0011410321069538238
75.10000000000007	0.0011412636366136548
75.20000000000006	0.001141495756554411
75.30000000000007	0.0011417284668119043
75.40000000000006	0.0011419617674238269
75.50000000000007	0.0011421956624992561
75.60000000000007	0.0011424301488113407
75.70000000000006	0.0011426652256044275
75.80000000000007	0.001142900892923756
75.90000000000006	0.0011431371549117492
76.00000000000007	0.0011433740082997317
76.10000000000007	0.001143611452363509
76.20000000000007	0.001143849487155793
76.30000000000007	0.0011440881127310963
76.40000000000006	0.0011443273332671993
76.50000000000007	0.0011445671454550852
76.60000000000007	0.001144807548603683
76.70000000000007	0.001145048542774861
76.80000000000007	0.00114529013218011
76.90000000000006	0.0011455323134678729
77.00000000000007	0.0011457750859782834
77.10000000000007	0.001146018449780498
77.20000000000007	0.0011462624049454367
77.30000000000007	0.0011465069557202786
77.40000000000006	0.001146752098712314
77.50000000000007	0.001146997833294524
77.60000000000007	0.0011472441595450015
77.70000000000007	0.0011474910817450134
77.80000000000007	0.001147738596458582
77.90000000000006	0.0011479867030896723
78.00000000000007	0.001148235401723479
78.10000000000007	0.0011484846924469038
78.20000000000007	0.0011487345795772438
78.30000000000007	0.0011489850596366046
78.40000000000006	0.0011492361320615632
78.50000000000007	0.00114948779694602
78.60000000000007	0.001149740058641756
78.70000000000007	0.0011499929136268745
78.80000000000007	0.0011502463613687433
78.90000000000006	0.0011505004019681903
79.00000000000007	0.0011507550355277156
79.10000000000007	0.0011510102664354896
79.20000000000007	0.0011512660911269352
79.30000000000007	0.0011515225091017968
79.40000000000006	0.0011517795204693993
79.50000000000007	0.0011520371296528415
79.60000000000007	0.0011522953330427889
79.70000000000007	0.0011525541301696156
79.80000000000007	0.0011528135211494085
79.90000000000008	0.0011530735060999073
80.00000000000007	0.0011533340894810105
80.10000000000007	0.0011535952676398663
80.20000000000007	0.0011538570401390354
80.30000000000007	0.0011541194071029528
80.40000000000008	0.001154382373026851
80.50000000000007	0.0011546459342123797
80.60000000000007	0.0011549100902525902
80.70000000000007	0.0011551748412785365
80.80000000000007	0.0011554401874228676
80.90000000000008	0.0011557061332180005
81.00000000000007	0.0011559726749212813
81.10000000000007	0.0011562398121578155
81.20000000000007	0.001156507545066805
81.30000000000007	0.0011567758782164677
81.40000000000008	0.0011570448078178544
81.50000000000007	0.0011573143335264857
81.60000000000007	0.0011575844554880213
81.70000000000007	0.0011578551738496991
81.80000000000007	0.0011581264932173645
81.90000000000008	0.001158398409756979
82.00000000000007	0.001158670923155946
82.10000000000007	0.0011589440335679278
82.20000000000007	0.0011592177456350484
82.30000000000007	0.001159492055476162
82.40000000000008	0.0011597669628090272
82.50000000000007	0.0011600424677936233
82.60000000000008	0.0011603185705915185
82.70000000000007	0.0011605952758828855
82.80000000000007	0.001160872579740656
82.90000000000008	0.001161150481914408
83.00000000000007	0.0011614289825719571
83.10000000000008	0.0011617080864302666
83.20000000000007	0.0011619877895143725
83.30000000000007	0.0011622680916041255
83.40000000000008	0.001162548992873582
83.50000000000007	0.0011628304934983155
83.60000000000008	0.0011631125982338338
83.70000000000007	0.0011633953030583712
83.80000000000007	0.0011636786077835453
83.90000000000008	0.0011639625125911064
84.00000000000007	0.0011642470222738104
84.10000000000008	0.0011645321327612053
84.20000000000007	0.0011648178438951468
84.30000000000007	0.0011651041558635076
84.40000000000008	0.0011653910688556605
84.50000000000007	0.0011656785877033691
84.60000000000008	0.0011659667082885388
84.70000000000007	0.0011662554304847743
84.80000000000007	0.0011665447544875137
84.90000000000008	0.0011668346851662881
85.00000000000007	0.0011671252183534802
85.10000000000008	0.001167416353952946
85.20000000000007	0.0011677080921661173
85.30000000000007	0.001168000433195917
85.40000000000008	0.0011682933819514116
85.50000000000007	0.0011685869342164847
85.60000000000008	0.0011688810899266862
85.70000000000007	0.001169175849290921
85.80000000000007	0.0011694712172565513
85.90000000000008	0.0011697671895570805
86.00000000000007	0.001170063766158321
86.10000000000008	0.0011703609472751226
86.20000000000007	0.0011706587331237258
86.30000000000008	0.0011709571286915312
86.40000000000008	0.0011712561296626746
86.50000000000007	0.0011715557360347179
86.60000000000008	0.0011718559480298153
86.70000000000007	0.0011721567706742058
86.80000000000008	0.0011724581996007861
86.90000000000008	0.0011727602348374207
87.00000000000007	0.0011730628766121185
87.10000000000008	0.0011733661251542747
87.20000000000007	0.0011736699855307011
87.30000000000008	0.0011739744533240198
87.40000000000008	0.001174279528593904
87.50000000000007	0.0011745852115755506
87.60000000000008	0.0011748915073751982
87.70000000000007	0.0011751984115233336
87.80000000000008	0.001175505924110008
87.90000000000008	0.0011758140453761844
88.00000000000007	0.0011761227755642506
88.10000000000008	0.0011764321198215531
88.20000000000007	0.0011767420736273973
88.30000000000008	0.0011770526371036821
88.40000000000008	0.0011773638104985106
88.50000000000007	0.0011776755989992142
88.60000000000008	0.0011779879980320835
88.70000000000007	0.0011783010077494945
88.80000000000008	0.0011786146284052353
88.90000000000008	0.0011789288602544697
89.00000000000009	0.0011792437085262428
89.10000000000008	0.0011795591685947488
89.20000000000007	0.001179875240644276
89.30000000000008	0.001180191924935644
89.40000000000008	0.0011805092267384752
89.50000000000009	0.00118082714137304
89.60000000000008	0.0011811456690542052
89.70000000000007	0.0011814648100484254
89.80000000000008	0.0011817699477409166
89.90000000000008	0.0011820172015220912
90.00000000000009	0.001182206455802331
