# Supplementary material for: White matter micro- and macrostructure brain charts for the human lifespan
Source: Nature. 2026 May 13;655(8124):979–89. doi: 10.1038/s41586-026-10454-2 (PMC13391363; doi:10.1038/s41586-026-10454-2)
Supplement: Supplementary file 7 — Tract-specific median centiles of brain charts. SDT.T4.1-504 contain the discretized, sex-agnostic brain charts used to derive the myelination plots and assessments in Fig. 4 and Supplementary Fig. S4.F9. Age is expressed in years. Tract measurements are reported in metric-specific units: diffusivities in mm2 s−1, volume in mm3, surface area in mm2, average length in mm, and FA is dimensionless (unitless). [file 41586_2026_10454_MOESM7_ESM.zip › SDT.T4/SDT.T4.10-AF_right_fa-mean.csv]

age	value
1.0	0.3053225302512997
1.1	0.3081858993446156
1.2000000000000002	0.3118137644966409
1.3000000000000003	0.31615939695719336
1.4000000000000004	0.32046689119390853
1.5000000000000004	0.324512378309055
1.6000000000000005	0.3283237352449543
1.7000000000000006	0.33192443552818013
1.8000000000000007	0.33533337098242466
1.9000000000000008	0.33856967984746505
2.000000000000001	0.3416481026719497
2.100000000000001	0.3445815043863225
2.200000000000001	0.3473804332097676
2.300000000000001	0.3500561784092002
2.4000000000000012	0.35261758721177733
2.5000000000000013	0.3550725750557842
2.6000000000000014	0.35742823456756434
2.7000000000000015	0.3596903968634042
2.8000000000000016	0.36186575380227687
2.9000000000000017	0.3639595424956412
3.0000000000000018	0.36597652187008545
3.100000000000002	0.367920611878305
3.200000000000002	0.36979647372771707
3.300000000000002	0.37160776914037835
3.400000000000002	0.3733578753127617
3.500000000000002	0.37504989771580444
3.6000000000000023	0.37668637278197914
3.7000000000000024	0.3782704866096564
3.8000000000000025	0.3798047197955742
3.9000000000000026	0.3812913692257688
4.000000000000003	0.38273230622314597
4.100000000000003	0.38412994588904115
4.200000000000003	0.3854861676401888
4.3000000000000025	0.38680273447753516
4.400000000000003	0.3880812887511921
4.5000000000000036	0.3893231526368352
4.600000000000003	0.39053011447417957
4.700000000000003	0.3917035504091968
4.800000000000003	0.3928447471144161
4.900000000000004	0.3939547366648835
5.0000000000000036	0.3950349459133643
5.100000000000003	0.39608647060557367
5.200000000000004	0.39711034979955045
5.300000000000004	0.39810755794707003
5.400000000000004	0.3990788667008335
5.5000000000000036	0.4000253881208949
5.600000000000004	0.400947966245503
5.700000000000005	0.4018473940779134
5.800000000000004	0.40272429735656967
5.900000000000004	0.40357959434161933
6.000000000000004	0.40441398020600294
6.100000000000005	0.40522811913270823
6.200000000000005	0.4060226358894275
6.300000000000004	0.4067980172618833
6.400000000000005	0.40755500478745826
6.500000000000005	0.4082941533992109
6.600000000000005	0.40901598544107437
6.700000000000005	0.40972090670684036
6.800000000000005	0.41040954473193597
6.900000000000006	0.41108236791644437
7.000000000000005	0.41173982626026995
7.100000000000005	0.41238234331388013
7.2000000000000055	0.4130102442235789
7.300000000000006	0.4136240491085826
7.400000000000006	0.41422414191370904
7.500000000000005	0.414810883961805
7.600000000000006	0.41538455206734604
7.700000000000006	0.41594559456888
7.800000000000006	0.4164943416216027
7.900000000000006	0.41703111175760804
8.000000000000007	0.4175562044521005
8.100000000000007	0.41806984665807845
8.200000000000006	0.4185724174178205
8.300000000000006	0.41906419294826
8.400000000000006	0.41954543274686906
8.500000000000007	0.4200163332754674
8.600000000000007	0.4204772259700398
8.700000000000006	0.42092835183907995
8.800000000000008	0.4213699441865502
8.900000000000007	0.42180222182892346
9.000000000000007	0.4222253488412674
9.100000000000007	0.42263960983837295
9.200000000000006	0.4230452097603149
9.300000000000008	0.4234423405892586
9.400000000000007	0.4238311462957026
9.500000000000007	0.4242118786014986
9.600000000000009	0.4245847184360421
9.700000000000008	0.42494984142094794
9.800000000000008	0.4253074117061039
9.900000000000007	0.4256575513743629
10.000000000000007	0.4260004793211312
10.100000000000009	0.42633635144924853
10.200000000000008	0.4266653132493018
10.300000000000008	0.42698747306181484
10.40000000000001	0.42730302629110695
10.500000000000009	0.4276121119104461
10.600000000000009	0.4279148651192831
10.700000000000008	0.42821141174643806
10.800000000000008	0.4285018448491337
10.90000000000001	0.4287863361119649
11.000000000000009	0.4290650066081794
11.100000000000009	0.42933796880968916
11.20000000000001	0.42960530609383263
11.30000000000001	0.42986717290527404
11.40000000000001	0.43012367804574647
11.500000000000009	0.43037492756232343
11.600000000000009	0.4306210196628488
11.70000000000001	0.43086202675617113
11.80000000000001	0.4310980857121942
11.90000000000001	0.4313292922008574
12.00000000000001	0.43155573463385155
12.10000000000001	0.4317774784255125
12.20000000000001	0.43199464750154154
12.30000000000001	0.4322073284270569
12.40000000000001	0.43241560571119986
12.50000000000001	0.43261955718302425
12.60000000000001	0.4328192401985584
12.70000000000001	0.43301476538320555
12.800000000000011	0.4332062094587274
12.900000000000011	0.4333936429201867
13.00000000000001	0.43357711795705894
13.10000000000001	0.4337567352858676
13.20000000000001	0.43393256473726366
13.300000000000011	0.43410467457784524
13.400000000000011	0.43427312729974116
13.50000000000001	0.43443796905096493
13.600000000000012	0.4345992902988997
13.700000000000012	0.4347571533580724
13.800000000000011	0.4349116151321764
13.900000000000011	0.4350627178787644
14.00000000000001	0.4352105443527291
14.100000000000012	0.4353551515624927
14.200000000000012	0.4354965953068192
14.300000000000011	0.4356349263366224
14.400000000000013	0.4357701822989097
14.500000000000012	0.4359024379263212
14.600000000000012	0.43603174439526204
14.700000000000012	0.43615814813268466
14.800000000000011	0.43628168380573024
14.900000000000013	0.4364024200569093
15.000000000000012	0.4365204039151933
15.100000000000012	0.436635681460362
15.200000000000014	0.4367482943205242
15.300000000000013	0.43685827358850793
15.400000000000013	0.4369656815415505
15.500000000000012	0.43707056061922533
15.600000000000012	0.4371729490590297
15.700000000000014	0.43727287563635897
15.800000000000013	0.43737039775838277
15.900000000000013	0.43746555457979863
16.000000000000014	0.43755838450093354
16.100000000000016	0.4376489219688867
16.200000000000014	0.43773719294884383
16.30000000000001	0.4378232497366688
16.400000000000013	0.43790712783033103
16.500000000000014	0.43798885898672457
16.600000000000016	0.4380684673438241
16.700000000000014	0.43814600125955266
16.800000000000015	0.4382214935995218
16.900000000000013	0.4382949766229714
17.000000000000014	0.4383664790593063
17.100000000000016	0.43843602280886573
17.200000000000014	0.43850365208154324
17.300000000000015	0.438569396796937
17.400000000000013	0.43863328352758885
17.500000000000014	0.438695332715005
17.600000000000016	0.438755585353322
17.700000000000014	0.4388140692305068
17.800000000000015	0.4388708116421533
17.900000000000016	0.43892583671851676
18.000000000000014	0.43897916309875545
18.100000000000016	0.43903082837885643
18.200000000000017	0.4390808579497249
18.300000000000015	0.43912927419620895
18.400000000000016	0.439176094579301
18.500000000000014	0.43922135404578827
18.600000000000016	0.43926507624413774
18.700000000000017	0.439307284419347
18.800000000000015	0.439347998968463
18.900000000000016	0.43938723588538464
19.000000000000014	0.4394250273094999
19.100000000000016	0.43946139492139724
19.200000000000017	0.43949635769387096
19.300000000000015	0.4395299306591934
19.400000000000016	0.43956214375702646
19.500000000000018	0.439593017231528
19.600000000000016	0.43962257099350016
19.700000000000017	0.4396508223848556
19.80000000000002	0.4396777852320553
19.900000000000016	0.439703487137765
20.000000000000018	0.43972794671750653
20.100000000000016	0.43975118014226483
20.200000000000017	0.43977320044586277
20.30000000000002	0.43979403339144896
20.400000000000016	0.4398136964012369
20.500000000000018	0.4398322066199438
20.600000000000016	0.43984957887080806
20.700000000000017	0.4398658251876863
20.80000000000002	0.43988096937494997
20.900000000000016	0.4398950274970055
21.000000000000018	0.4399080134078986
21.10000000000002	0.43991993848212424
21.200000000000017	0.43993082497586194
21.30000000000002	0.43994068795521124
21.40000000000002	0.4399495422536907
21.500000000000018	0.4399574006042649
21.60000000000002	0.43996427354525053
21.700000000000017	0.43997018168083896
21.80000000000002	0.4399751389375023
21.90000000000002	0.439979157241061
22.000000000000018	0.43998224657661034
22.10000000000002	0.4399844262377346
22.200000000000017	0.4399857093103631
22.30000000000002	0.43998610868426685
22.40000000000002	0.43998563534716106
22.500000000000018	0.4399842985794865
22.60000000000002	0.43998211627369327
22.70000000000002	0.4399791005533121
22.80000000000002	0.439975261730117
22.90000000000002	0.439970608616624
23.00000000000002	0.4399651579899135
23.10000000000002	0.43995892126162844
23.20000000000002	0.4399519096770178
23.30000000000002	0.439944132758588
23.40000000000002	0.4399355987207168
23.50000000000002	0.4399263231459802
23.60000000000002	0.43991631662868613
23.70000000000002	0.43990558812239927
23.80000000000002	0.43989414544269967
23.90000000000002	0.4398820032183537
24.00000000000002	0.43986917143746773
24.10000000000002	0.43985565994625203
24.20000000000002	0.4398414770309202
24.300000000000022	0.43982662999586364
24.40000000000002	0.43981113244669784
24.50000000000002	0.43979499367376645
24.600000000000023	0.4397782214821832
24.70000000000002	0.4397608228340106
24.800000000000022	0.4397428105156048
24.90000000000002	0.43972419329851253
25.00000000000002	0.4397049798326814
25.100000000000023	0.4396851773563843
25.20000000000002	0.4396647923919975
25.300000000000022	0.4396438368457124
25.40000000000002	0.4396223188905148
25.50000000000002	0.4396002453561347
25.600000000000023	0.4395776224690913
25.70000000000002	0.4395544614290379
25.800000000000022	0.4395307699629008
25.900000000000023	0.43950655569292657
26.00000000000002	0.4394818249653594
26.100000000000023	0.43945658362624285
26.200000000000024	0.43943084211506556
26.300000000000022	0.4394046076429905
26.400000000000023	0.4393778862079893
26.50000000000002	0.43935068339876365
26.600000000000023	0.43932300904321336
26.700000000000024	0.4392948699673259
26.800000000000022	0.4392662729065929
26.900000000000023	0.439237223445009
27.00000000000002	0.4392077268401511
27.100000000000023	0.4391777922610012
27.200000000000024	0.439147426087277
27.300000000000022	0.43911663360502595
27.400000000000023	0.43908541984661764
27.500000000000025	0.43905379344983037
27.600000000000023	0.43902176046044306
27.700000000000024	0.43898932684569275
27.800000000000026	0.4389564975359078
27.900000000000023	0.43892327727372127
28.000000000000025	0.4388896741238396
28.100000000000023	0.4388556937444027
28.200000000000024	0.43882134081001745
28.300000000000026	0.43878661986509016
28.400000000000023	0.4387515385114992
28.500000000000025	0.4387161021167818
28.600000000000023	0.43868031598005774
28.700000000000024	0.4386441844692738
28.800000000000026	0.4386077118740129
28.900000000000023	0.438570905296203
29.000000000000025	0.4385337697654507
29.100000000000026	0.4384963094295686
29.200000000000024	0.4384585284027038
29.300000000000026	0.43842043338237063
29.400000000000027	0.43838202914439905
29.500000000000025	0.43834332040481544
29.600000000000026	0.4383043110462672
29.700000000000024	0.4382650049576923
29.800000000000026	0.438225408399205
29.900000000000027	0.4381855258510391
30.000000000000025	0.43814536100582663
30.100000000000026	0.4381049175964321
30.200000000000024	0.4380642015286644
30.300000000000026	0.4380232170604129
30.400000000000027	0.43798196839712455
30.500000000000025	0.4379404590015068
30.600000000000026	0.43789869240646656
30.700000000000028	0.43785667413413387
30.800000000000026	0.43781440818301137
30.900000000000027	0.43777189785137927
31.00000000000003	0.4377291465326128
31.100000000000026	0.4376861594376832
31.200000000000028	0.43764294036968776
31.300000000000026	0.43759949308559715
31.400000000000027	0.4375558206838106
31.50000000000003	0.43751192637938635
31.600000000000026	0.4374678150459265
31.700000000000028	0.4374234902582361
31.800000000000026	0.43737895497210544
31.900000000000027	0.4373342122772665
32.00000000000003	0.43728926677344754
32.10000000000002	0.4372441218632268
32.20000000000003	0.4371987809084955
32.300000000000026	0.4371532466908666
32.40000000000003	0.43710752214038956
32.50000000000003	0.43706161155948475
32.60000000000003	0.437015518149241
32.70000000000003	0.4369692445673277
32.800000000000026	0.43692279363073094
32.90000000000003	0.43687616940032303
33.00000000000003	0.43682937492498136
33.10000000000003	0.4367824132175984
33.20000000000003	0.4367352867837315
33.300000000000026	0.43668799829680377
33.40000000000003	0.43664055155514786
33.50000000000003	0.43659294942933735
33.60000000000003	0.4365451943170047
33.70000000000003	0.43649728878914623
33.800000000000026	0.43644923643066114
33.90000000000003	0.43640103997725593
34.00000000000003	0.4363527021327304
34.10000000000003	0.4363042251616039
34.20000000000003	0.4362556115053156
34.30000000000003	0.4362068645164928
34.40000000000003	0.4361579867726625
34.50000000000003	0.4361089804442054
34.60000000000003	0.4360598478794041
34.70000000000003	0.436010592241976
34.80000000000003	0.43596121598965837
34.90000000000003	0.4359117215518309
35.00000000000003	0.43586211098216926
35.10000000000003	0.4358123865116187
35.20000000000003	0.4357625510980501
35.30000000000003	0.43571260705854364
35.400000000000034	0.4356625563645342
35.50000000000003	0.43561240116192645
35.60000000000003	0.43556214424113027
35.70000000000003	0.43551178781258476
35.80000000000003	0.43546133406146825
35.900000000000034	0.4354107848567185
36.00000000000003	0.4353601422376077
36.10000000000003	0.4353094088118336
36.20000000000003	0.43525858666448
36.30000000000003	0.4352076775925373
36.400000000000034	0.43515668355737347
36.50000000000003	0.43510560701803436
36.60000000000003	0.43505444996446185
36.70000000000003	0.43500321436404793
36.80000000000003	0.43495190192362004
36.900000000000034	0.4349005145073287
37.00000000000003	0.434849054411811
37.10000000000003	0.43479752351505463
37.20000000000003	0.4347459234608663
37.30000000000003	0.4346942560417938
37.400000000000034	0.4346425234223556
37.500000000000036	0.43459072739548255
37.60000000000003	0.4345388697339346
37.70000000000003	0.4344869520020882
37.80000000000003	0.4344349759035844
37.900000000000034	0.4343829434583955
38.000000000000036	0.4343308563592665
38.10000000000003	0.43427871611531
38.20000000000003	0.4342265243641513
38.30000000000003	0.4341742830082113
38.400000000000034	0.43412199366404486
38.500000000000036	0.4340696579301294
38.60000000000004	0.43401727724550776
38.70000000000003	0.4339648531662616
38.80000000000003	0.43391238746601524
38.900000000000034	0.43385988167149825
39.000000000000036	0.43380733717324416
39.10000000000004	0.4337547554662918
39.20000000000003	0.43370213821957515
39.30000000000003	0.43364948689144983
39.400000000000034	0.4335968029240404
39.500000000000036	0.4335440876459901
39.60000000000004	0.43349134247734034
39.70000000000003	0.4334385689721452
39.80000000000003	0.43338576850807814
39.900000000000034	0.4333329423711653
40.000000000000036	0.4332800919248486
40.10000000000004	0.43322721862986985
40.20000000000003	0.43317432380243437
40.30000000000003	0.4331214087441484
40.400000000000034	0.43306847468630977
40.500000000000036	0.43301552292320167
40.60000000000004	0.4329625548130078
40.70000000000004	0.43290957159933835
40.80000000000003	0.43285657447602244
40.900000000000034	0.4328035646847283
41.000000000000036	0.4327505435004126
41.10000000000004	0.43269751211133234
41.20000000000004	0.43264447169259207
41.30000000000003	0.4325914233895737
41.400000000000034	0.4325383683800123
41.500000000000036	0.432485307847236
41.60000000000004	0.4324322429140758
41.70000000000004	0.43237917469294995
41.80000000000004	0.4323261043125646
41.900000000000034	0.43227303288197544
42.000000000000036	0.43221996147408687
42.10000000000004	0.4321668911499348
42.20000000000004	0.4321138229790087
42.30000000000004	0.4320607580307718
42.400000000000034	0.43200769733236344
42.500000000000036	0.43195464189763005
42.60000000000004	0.4319015927670454
42.70000000000004	0.43184855096428143
42.80000000000004	0.4317955174501698
42.900000000000034	0.43174249319345503
43.000000000000036	0.4316894791521563
43.10000000000004	0.43163647632867264
43.20000000000004	0.43158348569165744
43.30000000000004	0.43153050812866967
43.400000000000034	0.4314775445550641
43.500000000000036	0.4314245959476875
43.60000000000004	0.4313716632323354
43.70000000000004	0.43131874723735325
43.80000000000004	0.431265848837293
43.90000000000004	0.4312129688969987
44.000000000000036	0.431160108359519
44.10000000000004	0.43110726809944483
44.20000000000004	0.4310544488795553
44.30000000000004	0.4310016515260661
44.40000000000004	0.430948876959515
44.500000000000036	0.43089612601430055
44.60000000000004	0.4308433994003176
44.70000000000004	0.43079069790681485
44.80000000000004	0.43073802231424324
44.90000000000004	0.4306853735131142
45.00000000000004	0.4306327522900759
45.10000000000004	0.43058015929633575
45.20000000000004	0.43052759527732143
45.30000000000004	0.43047506110370615
45.40000000000004	0.4304225575243762
45.50000000000004	0.4303700851433079
45.60000000000004	0.43031764467239164
45.70000000000004	0.4302652368155338
45.80000000000004	0.4302128624167114
45.90000000000004	0.43016052218019646
46.00000000000004	0.4301082166574279
46.10000000000004	0.4300559465205144
46.20000000000004	0.43000371259594594
46.30000000000004	0.42995151555245475
46.40000000000004	0.4298993558993045
46.50000000000004	0.4298472342781386
46.60000000000004	0.42979515132334434
46.70000000000004	0.429743107837658
46.80000000000004	0.42969110444805386
46.90000000000004	0.42963914161676187
47.00000000000004	0.4295872199492641
47.100000000000044	0.4295353402328778
47.20000000000004	0.42948350306107436
47.30000000000004	0.42943170885843635
47.40000000000004	0.429379958202735
47.50000000000004	0.4293282516651389
47.600000000000044	0.42927659001181406
47.70000000000004	0.42922497379708047
47.80000000000004	0.4291734034034197
47.90000000000004	0.4291218793756904
48.00000000000004	0.42907040246646017
48.100000000000044	0.42901897319841886
48.200000000000045	0.4289675919204588
48.30000000000004	0.42891625915220255
48.40000000000004	0.4288649754072573
48.50000000000004	0.42881374141934125
48.600000000000044	0.4287625576743784
48.700000000000045	0.4287114244835847
48.80000000000004	0.42866034233659067
48.90000000000004	0.4286093119551179
49.00000000000004	0.42855833379518715
49.100000000000044	0.4285074081380664
49.200000000000045	0.4284565354503749
49.30000000000004	0.42840571619324574
49.40000000000004	0.428354951071589
49.50000000000004	0.4283042405068477
49.600000000000044	0.42825358474658604
49.700000000000045	0.4282029842300601
49.80000000000004	0.4281524396515932
49.90000000000004	0.4281019514043207
50.00000000000004	0.42805151970912864
50.100000000000044	0.42800114498426606
50.200000000000045	0.4279508276429719
50.30000000000005	0.42790056836456186
50.40000000000004	0.42785036750960526
50.50000000000004	0.4278002252688552
50.600000000000044	0.42775014203556594
50.700000000000045	0.4277001184797059
50.80000000000005	0.42765015493501535
50.90000000000004	0.42760025156850745
51.00000000000004	0.42755040875423705
51.100000000000044	0.42750062686167783
51.200000000000045	0.42745090654738743
51.30000000000005	0.42740124811439384
51.40000000000005	0.42735165170278894
51.50000000000004	0.4273021176637693
51.600000000000044	0.4272526466456348
51.700000000000045	0.4272032389259572
51.80000000000005	0.42715389462373116
51.90000000000005	0.427104614072585
52.00000000000004	0.42705539760195393
52.100000000000044	0.42700624584813984
52.200000000000045	0.4269571590597146
52.30000000000005	0.4269081373316418
52.40000000000005	0.4268591809766218
52.50000000000004	0.42681029062365455
52.600000000000044	0.42676146649713376
52.700000000000045	0.4267127086733038
52.80000000000005	0.4266640174487705
52.90000000000005	0.42661539311629787
53.00000000000004	0.4265668362941371
53.100000000000044	0.4265183471792669
53.200000000000045	0.42646992582650345
53.30000000000005	0.42642157251326973
53.40000000000005	0.42637328785135303
53.50000000000005	0.42632507201474606
53.600000000000044	0.4262769250416867
53.700000000000045	0.42622884719483634
53.80000000000005	0.42618083873333207
53.90000000000005	0.42613290025931677
54.00000000000005	0.4260850319208378
54.100000000000044	0.42603723373704994
54.200000000000045	0.425989505953011
54.30000000000005	0.4259418491651319
54.40000000000005	0.42589426349958887
54.50000000000005	0.42584674896088603
54.60000000000005	0.42579930578052705
54.700000000000045	0.4257519341867777
54.80000000000005	0.4257046347673788
54.90000000000005	0.42565740762392734
55.00000000000005	0.4256102527439584
55.10000000000005	0.42556317034280133
55.200000000000045	0.4255161610031034
55.30000000000005	0.42546922480563504
55.40000000000005	0.4254223617250171
55.50000000000005	0.4253755719641184
55.60000000000005	0.42532885572283025
55.700000000000045	0.42528221357598767
55.80000000000005	0.42523564558105403
55.90000000000005	0.42518915169758703
56.00000000000005	0.42514273211357717
56.10000000000005	0.4250963873993203
56.200000000000045	0.4250501175924339
56.30000000000005	0.42500392264112585
56.40000000000005	0.4249578027219174
56.50000000000005	0.42491175800858805
56.60000000000005	0.42486578906437594
56.70000000000005	0.42481989590477864
56.80000000000005	0.4247740784646589
56.90000000000005	0.42472833690683504
57.00000000000005	0.4246826717904847
57.10000000000005	0.42463708311218257
57.20000000000005	0.42459157079685084
57.30000000000005	0.42454613499673755
57.40000000000005	0.4245007758615634
57.50000000000005	0.42445549394410914
57.60000000000005	0.42441028921993934
57.70000000000005	0.4243651616021805
57.800000000000054	0.42432011123044405
57.90000000000005	0.4242751386538623
58.00000000000005	0.42423024382994673
58.10000000000005	0.4241854266631524
58.20000000000005	0.42414068728333665
58.300000000000054	0.42409602581802325
58.40000000000005	0.4240514428105248
58.50000000000005	0.42400693819838253
58.60000000000005	0.4239625118756523
58.70000000000005	0.4239181639605224
58.800000000000054	0.42387389499300804
58.90000000000005	0.4238297048934189
59.00000000000005	0.42378559354828244
59.10000000000005	0.42374156106677335
59.20000000000005	0.4236976075559098
59.300000000000054	0.42365373355038854
59.40000000000005	0.42360993895152443
59.50000000000005	0.4235662236367045
59.60000000000005	0.4235225877043133
59.70000000000005	0.4234790316860463
59.800000000000054	0.4234355554667652
59.900000000000055	0.4233921589173562
60.00000000000005	0.4233488421278634
60.10000000000005	0.42330560518633403
60.20000000000005	0.42326244861957807
60.300000000000054	0.42321937229437984
60.400000000000055	0.4231763760736187
60.50000000000005	0.4231334600373463
60.60000000000005	0.42309062470961833
60.70000000000005	0.4230478699415034
60.800000000000054	0.4230051955903046
60.900000000000055	0.42296260172834393
61.00000000000006	0.4229200884260916
61.10000000000005	0.4228776562030886
61.20000000000005	0.42283530489319077
61.300000000000054	0.42279303434671456
61.400000000000055	0.42275084462671375
61.50000000000006	0.4227087362501771
61.60000000000005	0.4226667090359456
61.70000000000005	0.42262476282958994
61.800000000000054	0.4225828976869884
61.900000000000055	0.4225411136623001
62.00000000000006	0.42249941126831386
62.10000000000005	0.42245779030747344
62.20000000000005	0.4224162506192801
62.300000000000054	0.42237479225100166
62.400000000000055	0.42233341571303623
62.50000000000006	0.4222921207934801
62.60000000000005	0.4222509073278332
62.70000000000005	0.4222097753566916
62.800000000000054	0.4221687249190518
62.900000000000055	0.4221277565213749
63.00000000000006	0.42208686993613165
63.10000000000006	0.422046064993576
63.20000000000005	0.42200534172629045
63.300000000000054	0.42196470063846914
63.400000000000055	0.4219241414888719
63.50000000000006	0.4218836641044185
63.60000000000006	0.42184326851147613
63.70000000000005	0.4218029547349206
63.800000000000054	0.42176272327522596
63.900000000000055	0.42172257387625733
64.00000000000006	0.4216825063604265
64.10000000000005	0.4216425207466281
64.20000000000006	0.42160261753315925
64.30000000000005	0.42156279645078193
64.40000000000006	0.42152305731917034
64.50000000000006	0.4214834001514172
64.60000000000005	0.42144382495922333
64.70000000000006	0.42140433223733875
64.80000000000005	0.42136492170232476
64.90000000000006	0.42132559317000756
65.00000000000006	0.4212863466464983
65.10000000000005	0.4212471826244283
65.20000000000006	0.42120810080783894
65.30000000000005	0.4211691010103496
65.40000000000006	0.42113018323264445
65.50000000000006	0.4210913474741045
65.60000000000005	0.42105259422394803
65.70000000000006	0.4210139231726751
65.80000000000005	0.42097533413064686
65.90000000000006	0.420936827092009
66.00000000000006	0.4208984025438908
66.10000000000005	0.4208600601648315
66.20000000000006	0.42082179976345696
66.30000000000005	0.4207836213288254
66.40000000000006	0.4207455248487722
66.50000000000006	0.4207075108071105
66.60000000000005	0.420669578869467
66.70000000000006	0.4206317288417335
66.80000000000005	0.4205939607068305
66.90000000000006	0.4205562749464844
67.00000000000006	0.4205186712148989
67.10000000000007	0.4204811493166481
67.20000000000006	0.42044370922987107
67.30000000000005	0.4204063509315567
67.40000000000006	0.42036907490017805
67.50000000000006	0.42033188077762706
67.60000000000007	0.4202947683662078
67.70000000000006	0.42025773763828334
67.80000000000005	0.42022078907021687
67.90000000000006	0.42018392229299556
68.00000000000006	0.4201471371079738
68.10000000000007	0.4201104334830085
68.20000000000006	0.4200738113848721
68.30000000000005	0.4200372712867061
68.40000000000006	0.4200008128077601
68.50000000000006	0.4199644357475277
68.60000000000007	0.41992814006841517
68.70000000000006	0.4198919262414075
68.80000000000005	0.4198557938753502
68.90000000000006	0.419819742769109
69.00000000000006	0.4197837728808317
69.10000000000007	0.4197478841676403
69.20000000000006	0.41971207709729924
69.30000000000005	0.41967635126746783
69.40000000000006	0.4196407064755094
69.50000000000006	0.4196051426744128
69.60000000000007	0.41956966032971693
69.70000000000006	0.4195342590291611
69.80000000000007	0.41949893856976084
69.90000000000006	0.4194636989004681
70.00000000000006	0.4194285399692616
70.10000000000007	0.4193934622384329
70.20000000000006	0.41935846528506454
70.30000000000007	0.41932354890498147
70.40000000000006	0.41928871304223736
70.50000000000006	0.4192539581568077
70.60000000000007	0.4192192838163251
70.70000000000006	0.4191846898165074
70.80000000000007	0.4191501760975689
70.90000000000006	0.41911574259879714
71.00000000000006	0.419081389776867
71.10000000000007	0.4190471171892643
71.20000000000006	0.4190129246307849
71.30000000000007	0.4189788120369761
71.40000000000006	0.4189447798620859
71.50000000000006	0.4189108276546072
71.60000000000007	0.41887695520943297
71.70000000000006	0.4188431624584468
71.80000000000007	0.4188094493326465
71.90000000000006	0.4187758162829001
72.00000000000006	0.4187422628480466
72.10000000000007	0.418708788822285
72.20000000000006	0.41867539413303667
72.30000000000007	0.4186420792286119
72.40000000000006	0.41860884363930184
72.50000000000006	0.4185756871595741
72.60000000000007	0.4185426097133399
72.70000000000006	0.4185096112236618
72.80000000000007	0.418476692135367
72.90000000000006	0.4184438519695687
73.00000000000006	0.4184110905202314
73.10000000000007	0.4183784077069842
73.20000000000006	0.4183458039719463
73.30000000000007	0.418313278828119
73.40000000000006	0.41828083206987454
73.50000000000007	0.4182484636134666
73.60000000000007	0.4182161733743316
73.70000000000006	0.4181839617909782
73.80000000000007	0.41815182836769244
73.90000000000006	0.4181197728984992
74.00000000000007	0.4180877952955259
74.10000000000007	0.41805589599440474
74.20000000000006	0.41802407449173573
74.30000000000007	0.4179923305820621
74.40000000000006	0.41796066417425193
74.50000000000007	0.4179290751763832
74.60000000000007	0.41789756402032757
74.70000000000006	0.4178661301944196
74.80000000000007	0.4178347734929778
74.90000000000006	0.41780349382087784
75.00000000000007	0.41777229160692725
75.10000000000007	0.41774116633219366
75.20000000000006	0.4177101177915966
75.30000000000007	0.4176791458868512
75.40000000000006	0.41764825051890603
75.50000000000007	0.41761743211263497
75.60000000000007	0.41758669014127847
75.70000000000006	0.41755602439962364
75.80000000000007	0.41752543478550613
75.90000000000006	0.41749492172053043
76.00000000000007	0.41746448467108244
76.10000000000007	0.4174341234326066
76.20000000000007	0.417403837899861
76.30000000000007	0.41737362796685556
76.40000000000006	0.4173434940510658
76.50000000000007	0.41731343561147954
76.60000000000007	0.41728345244347165
76.70000000000007	0.4172535444380134
76.80000000000007	0.4172237120090867
76.90000000000006	0.41719395460923225
77.00000000000007	0.4171642720345142
77.10000000000007	0.41713466417289324
77.20000000000007	0.4171051309115971
77.30000000000007	0.41707567266026135
77.40000000000006	0.4170462888644491
77.50000000000007	0.41701697932019016
77.60000000000007	0.4169877439117324
77.70000000000007	0.4169585830449751
77.80000000000007	0.4169294961594376
77.90000000000006	0.41690048305184774
78.00000000000007	0.41687154360349465
78.10000000000007	0.4168426776949468
78.20000000000007	0.4168138857275175
78.30000000000007	0.4167851671341621
78.40000000000006	0.41675652171158245
78.50000000000007	0.4167279493374112
78.60000000000007	0.41669945040896433
78.70000000000007	0.41667102435355396
78.80000000000007	0.41664267096856616
78.90000000000006	0.4166143901287128
79.00000000000007	0.41658618170799316
79.10000000000007	0.41655804609887515
79.20000000000007	0.41652998272251524
79.30000000000007	0.4165019913762567
79.40000000000006	0.4164740719311933
79.50000000000007	0.4164462247755155
79.60000000000007	0.41641844932513555
79.70000000000007	0.41639074537804527
79.80000000000007	0.416363112802442
79.90000000000008	0.4163355514658156
80.00000000000007	0.41630806175122415
80.10000000000007	0.41628064306882756
80.20000000000007	0.41625329521653365
80.30000000000007	0.4162260180589436
80.40000000000008	0.4161988119745387
80.50000000000007	0.41617167636863267
80.60000000000007	0.41614461103972605
80.70000000000007	0.4161176158495346
80.80000000000007	0.4160906906590683
80.90000000000008	0.4160638358413686
81.00000000000007	0.41603705079639736
81.10000000000007	0.41601033532250636
81.20000000000007	0.41598368927782076
81.30000000000007	0.4159571130304854
81.40000000000008	0.41593060597601544
81.50000000000007	0.41590416791327856
81.60000000000007	0.4158777986975128
81.70000000000007	0.4158514981832491
81.80000000000007	0.41582526673286174
81.90000000000008	0.4157991037369128
82.00000000000007	0.4157730089940329
82.10000000000007	0.41574698235585933
82.20000000000007	0.41572102417952983
82.30000000000007	0.4156951338515607
82.40000000000008	0.41566931117100225
82.50000000000007	0.41564355598659
82.60000000000008	0.41561786814634843
82.70000000000007	0.4155922480012902
82.80000000000007	0.4155666949333762
82.90000000000008	0.41554120874130895
83.00000000000007	0.41551578927019817
83.10000000000008	0.415490436865458
83.20000000000007	0.41546515090540803
83.30000000000007	0.4154399311890543
83.40000000000008	0.4154147775585782
83.50000000000007	0.41538968985544256
83.60000000000008	0.4153646684185568
83.70000000000007	0.4153397126220839
83.80000000000007	0.4153148222645492
83.90000000000008	0.41528999718446696
84.00000000000007	0.41526523771476526
84.10000000000008	0.4152405432263735
84.20000000000007	0.4152159135179857
84.30000000000007	0.4151913484251492
84.40000000000008	0.41516684778268226
84.50000000000007	0.41514241191660317
84.60000000000008	0.4151180401940855
84.70000000000007	0.41509373241318676
84.80000000000007	0.41506948840573166
84.90000000000008	0.4150453084913501
85.00000000000007	0.4150211920343959
85.10000000000008	0.414997138832941
85.20000000000007	0.41497314871579194
85.30000000000007	0.41494922151101354
85.40000000000008	0.4149253575308944
85.50000000000007	0.41490155613643576
85.60000000000008	0.41487781712489596
85.70000000000007	0.41485414032128837
85.80000000000007	0.4148305260310824
85.90000000000008	0.4148069736128802
86.00000000000007	0.4147834828637808
86.10000000000008	0.4147600536057167
86.20000000000007	0.4147366856598625
86.30000000000008	0.4147133793238867
86.40000000000008	0.4146901339534476
86.50000000000007	0.41466694934463066
86.60000000000008	0.41464382531548954
86.70000000000007	0.41462076215641763
86.80000000000008	0.4145977592211024
86.90000000000008	0.41457481630527715
87.00000000000007	0.41455193322383965
87.10000000000008	0.41452910979091107
87.20000000000007	0.41450634628859634
87.30000000000008	0.4144836420680522
87.40000000000008	0.4144609969237765
87.50000000000007	0.4144384106666879
87.60000000000008	0.414415883571133
87.70000000000007	0.4143934149867362
87.80000000000008	0.4143710047074303
87.90000000000008	0.4143486525408914
88.00000000000007	0.41432635829399656
88.10000000000008	0.4143041222322855
88.20000000000007	0.41428194370327354
88.30000000000008	0.41425982249941257
88.40000000000008	0.4142377584242839
88.50000000000007	0.4142157517351586
88.60000000000008	0.4141938017784675
88.70000000000007	0.41417190834586554
88.80000000000008	0.4141500712375923
88.90000000000008	0.414128290253063
89.00000000000009	0.4141065656401921
89.10000000000008	0.41408489674373045
89.20000000000007	0.4140632833535845
89.30000000000008	0.4140417252657678
89.40000000000008	0.4140202227193858
89.50000000000009	0.41399877505856597
89.60000000000008	0.41397738207216445
89.70000000000007	0.41395604355274207
89.80000000000008	0.4139357195044927
89.90000000000008	0.4139192877280411
90.00000000000009	0.41390673794644023
