# Supplementary material for: White matter micro- and macrostructure brain charts for the human lifespan
Source: Nature. 2026 May 13;655(8124):979–89. doi: 10.1038/s41586-026-10454-2 (PMC13391363; doi:10.1038/s41586-026-10454-2)
Supplement: Supplementary file 7 — Tract-specific median centiles of brain charts. SDT.T4.1-504 contain the discretized, sex-agnostic brain charts used to derive the myelination plots and assessments in Fig. 4 and Supplementary Fig. S4.F9. Age is expressed in years. Tract measurements are reported in metric-specific units: diffusivities in mm2 s−1, volume in mm3, surface area in mm2, average length in mm, and FA is dimensionless (unitless). [file 41586_2026_10454_MOESM7_ESM.zip › SDT.T4/SDT.T4.100-CG_right_avg_length.csv]

age	value
1.0	68.07612496353292
1.1	68.40396076270096
1.2000000000000002	68.81950304723874
1.3000000000000003	69.31757068132414
1.4000000000000004	69.81180986414405
1.5000000000000004	70.27680747366131
1.6000000000000005	70.71591647582774
1.7000000000000006	71.13192340954151
1.8000000000000007	71.52705534786963
1.9000000000000008	71.90351971204439
2.000000000000001	72.26300637835945
2.100000000000001	72.60697631585612
2.200000000000001	72.93662242987585
2.300000000000001	73.25319877089528
2.4000000000000012	73.55768443169106
2.5000000000000013	73.85094904235066
2.6000000000000014	74.13376661989427
2.7000000000000015	74.40677171688289
2.8000000000000016	74.67068326883133
2.9000000000000017	74.9260621855698
3.0000000000000018	75.17341550938285
3.100000000000002	75.41315957455632
3.200000000000002	75.64578544837335
3.300000000000002	75.8716776310332
3.400000000000002	76.09118927707408
3.500000000000002	76.30464385306264
3.6000000000000023	76.51230432488836
3.7000000000000024	76.71450054491307
3.8000000000000025	76.91148813798057
3.9000000000000026	77.10350304223887
4.000000000000003	77.29073619032684
4.100000000000003	77.4734351629219
4.200000000000003	77.65179144109236
4.3000000000000025	77.82598422038312
4.400000000000003	77.99618000400756
4.5000000000000036	78.16251148106666
4.600000000000003	78.32516051119865
4.700000000000003	78.48426582567203
4.800000000000003	78.63995684222864
4.900000000000004	78.79233598067412
5.0000000000000036	78.94154780343014
5.100000000000003	79.08770210366136
5.200000000000004	79.23090286865369
5.300000000000004	79.37124741826764
5.400000000000004	79.50881141347142
5.5000000000000036	79.64370731854156
5.600000000000004	79.77601927222399
5.700000000000005	79.90582616212848
5.800000000000004	80.03318883988405
5.900000000000004	80.158200219598
6.000000000000004	80.28092943087277
6.100000000000005	80.40144249532014
6.200000000000005	80.51980137908362
6.300000000000004	80.63605298899049
6.400000000000005	80.7502725522573
6.500000000000005	80.86251518182463
6.600000000000005	80.97283262534128
6.700000000000005	81.08126374289341
6.800000000000005	81.18787242692541
6.900000000000006	81.29270520583454
7.000000000000005	81.3958067891702
7.100000000000005	81.49721913534137
7.2000000000000055	81.59697315520359
7.300000000000006	81.69512211601807
7.400000000000006	81.79170421707893
7.500000000000005	81.88675528302245
7.600000000000006	81.98030150369212
7.700000000000006	82.07238906902325
7.800000000000006	82.16305089938042
7.900000000000006	82.25231877703462
8.000000000000007	82.34022245755379
8.100000000000007	82.42678328433344
8.200000000000006	82.51204063629572
8.300000000000006	82.59602215989078
8.400000000000006	82.67875369924337
8.500000000000007	82.76025366078898
8.600000000000007	82.84055674625723
8.700000000000006	82.91968716941787
8.800000000000008	82.99766839381412
8.900000000000007	83.0745222938288
9.000000000000007	83.15026416268373
9.100000000000007	83.22492410969186
9.200000000000006	83.2985228389676
9.300000000000008	83.3710796091419
9.400000000000007	83.44260779996218
9.500000000000007	83.51313428790318
9.600000000000009	83.58267744363616
9.700000000000008	83.65125512221076
9.800000000000008	83.71888387243058
9.900000000000007	83.7855749888747
10.000000000000007	83.85135212364818
10.100000000000009	83.91623121651944
10.200000000000008	83.98022699864501
10.300000000000008	84.04334947051353
10.40000000000001	84.10561996708313
10.500000000000009	84.16705278356939
10.600000000000009	84.22766184848842
10.700000000000008	84.28745997770349
10.800000000000008	84.34645572651975
10.90000000000001	84.40466808983754
11.000000000000009	84.46210962287957
11.100000000000009	84.51879183795135
11.20000000000001	84.57472238778064
11.30000000000001	84.62991855590614
11.40000000000001	84.68439170325293
11.500000000000009	84.7381529224196
11.600000000000009	84.79121233229189
11.70000000000001	84.84357655500926
11.80000000000001	84.89526112835642
11.90000000000001	84.94627613308658
12.00000000000001	84.9966307281895
12.10000000000001	85.04633088981369
12.20000000000001	85.09539085960535
12.30000000000001	85.14381982881432
12.40000000000001	85.19162678755346
12.50000000000001	85.2388198560518
12.60000000000001	85.28540425756817
12.70000000000001	85.33139290065373
12.800000000000011	85.37679401245477
12.900000000000011	85.42161499033773
13.00000000000001	85.46586058493645
13.10000000000001	85.5095427019245
13.20000000000001	85.55266889150079
13.300000000000011	85.59524654994232
13.400000000000011	85.63728228394861
13.50000000000001	85.67878028262108
13.600000000000012	85.71975141314414
13.700000000000012	85.76020248493937
13.800000000000011	85.8001395497613
13.900000000000011	85.83956644431525
14.00000000000001	85.87849324541124
14.100000000000012	85.91692623758905
14.200000000000012	85.95487158546813
14.300000000000011	85.99233472805255
14.400000000000013	86.02931907563521
14.500000000000012	86.06583388195607
14.600000000000012	86.1018848523727
14.700000000000012	86.13747699267914
14.800000000000011	86.1726134460486
14.900000000000013	86.20730283328756
15.000000000000012	86.24155044610032
15.100000000000012	86.2753614812842
15.200000000000014	86.30874046225776
15.300000000000013	86.34169020323883
15.400000000000013	86.3742186627948
15.500000000000012	86.40633067282593
15.600000000000012	86.43803041359166
15.700000000000014	86.46932049387438
15.800000000000013	86.50020835823905
15.900000000000013	86.53069850788599
16.000000000000014	86.56079536785784
16.100000000000016	86.5905027334013
16.200000000000014	86.61982295595739
16.30000000000001	86.64876294014219
16.400000000000013	86.67732681716657
16.500000000000014	86.70551810692392
16.600000000000016	86.73333900081548
16.700000000000014	86.76079598084452
16.800000000000015	86.78789291045834
16.900000000000013	86.81463359123566
17.000000000000014	86.84102123199273
17.100000000000016	86.86705782028722
17.200000000000014	86.89274939267472
17.300000000000015	86.91809951128741
17.400000000000013	86.94311116145371
17.500000000000014	86.96778620461451
17.600000000000016	86.992130326012
17.700000000000014	87.01614686849884
17.800000000000015	87.03983912411091
17.900000000000016	87.06320982408697
18.000000000000014	87.08626066657959
18.100000000000016	87.10899696546926
18.200000000000017	87.13142181556739
18.300000000000015	87.15353776485819
18.400000000000016	87.17534641107481
18.500000000000014	87.19685277316937
18.600000000000016	87.21805976453786
18.700000000000017	87.23897025642161
18.800000000000015	87.25958658722874
18.900000000000016	87.27991022255485
19.000000000000014	87.29994586882627
19.100000000000016	87.31969623326387
19.200000000000017	87.33916350262717
19.300000000000015	87.35834906179785
19.400000000000016	87.37725736741037
19.500000000000018	87.39589097520701
19.600000000000016	87.41425240564625
19.700000000000017	87.43234367110101
19.80000000000002	87.45016604852779
19.900000000000016	87.46772372930687
20.000000000000018	87.48501909629432
20.100000000000016	87.5020540353269
20.200000000000017	87.51882975792509
20.30000000000002	87.53535024220896
20.400000000000016	87.55161774349025
20.500000000000018	87.56763448730601
20.600000000000016	87.58340221322887
20.700000000000017	87.59892204387657
20.80000000000002	87.61419773049766
20.900000000000016	87.62923138226896
21.000000000000018	87.64402463238669
21.10000000000002	87.65857854999626
21.200000000000017	87.67289670294996
21.30000000000002	87.68698109221025
21.40000000000002	87.70083369342655
21.500000000000018	87.71445601622827
21.60000000000002	87.72784905594985
21.700000000000017	87.74101618503708
21.80000000000002	87.75395928002463
21.90000000000002	87.76667976050221
22.000000000000018	87.77917857778529
22.10000000000002	87.79145894555967
22.200000000000017	87.80352264790241
22.30000000000002	87.81537144722319
22.40000000000002	87.82700665802932
22.500000000000018	87.838429169906
22.60000000000002	87.8496420271537
22.70000000000002	87.86064690719228
22.80000000000002	87.87144504784185
22.90000000000002	87.88203730220036
23.00000000000002	87.8924265763019
23.10000000000002	87.90261446806201
23.20000000000002	87.91260255673284
23.30000000000002	87.92239199023018
23.40000000000002	87.93198356967181
23.50000000000002	87.94138005339877
23.60000000000002	87.95058294733641
23.70000000000002	87.959593333713
23.80000000000002	87.96841198320526
23.90000000000002	87.97704153306609
24.00000000000002	87.98548342044879
24.10000000000002	87.99373906633703
24.20000000000002	88.00180947561284
24.300000000000022	88.0096953749013
24.40000000000002	88.01739927198015
24.50000000000002	88.02492252420875
24.600000000000023	88.03226607990877
24.70000000000002	88.03943064015166
24.800000000000022	88.04641860612796
24.90000000000002	88.05323127538128
25.00000000000002	88.05986993137073
25.100000000000023	88.06633545553478
25.20000000000002	88.07262851138569
25.300000000000022	88.07875138604334
25.40000000000002	88.08470530746982
25.50000000000002	88.09049110816733
25.600000000000023	88.09610943007057
25.70000000000002	88.10156246603304
25.800000000000022	88.10685139172531
25.900000000000023	88.1119773704884
26.00000000000002	88.1169411767152
26.100000000000023	88.12174342013223
26.200000000000024	88.12638619263022
26.300000000000022	88.13087060890476
26.400000000000023	88.13519740082042
26.50000000000002	88.13936715978
26.600000000000023	88.14338189393955
26.700000000000024	88.14724267206346
26.800000000000022	88.15095055207263
26.900000000000023	88.15450621512385
27.00000000000002	88.15791022484862
27.100000000000023	88.16116449965944
27.200000000000024	88.16427005464234
27.300000000000022	88.1672275338425
27.400000000000023	88.17003748524493
27.500000000000025	88.17270175258045
27.600000000000023	88.17522131041153
27.700000000000024	88.17759712372248
27.800000000000026	88.17982979212921
27.900000000000023	88.18191983954522
28.000000000000025	88.18386902961286
28.100000000000023	88.18567828943661
28.200000000000024	88.18734818612403
28.300000000000026	88.1888792301561
28.400000000000023	88.19027311831609
28.500000000000025	88.19153074180741
28.600000000000023	88.19265298333848
28.700000000000024	88.19364037094113
28.800000000000026	88.19449339412594
28.900000000000023	88.19521367793904
29.000000000000025	88.19580207145661
29.100000000000026	88.19625907413314
29.200000000000024	88.1965851638866
29.300000000000026	88.19678190569627
29.400000000000027	88.19685011670843
29.500000000000025	88.19679060650606
29.600000000000026	88.19660384005465
29.700000000000024	88.19629027691428
29.800000000000026	88.19585141758499
29.900000000000027	88.19528804167635
30.000000000000025	88.19460058894909
30.100000000000026	88.19378950890605
30.200000000000024	88.19285624790517
30.300000000000026	88.19180155705382
30.400000000000027	88.19062618070146
30.500000000000025	88.18933052806715
30.600000000000026	88.18791503250681
30.700000000000028	88.18638108223497
30.800000000000026	88.18472939479348
30.900000000000027	88.1829603571025
31.00000000000003	88.18107439374769
31.100000000000026	88.17907284399134
31.200000000000028	88.1769563998449
31.300000000000026	88.17472574726082
31.400000000000027	88.17238124602922
31.50000000000003	88.1699233064682
31.600000000000026	88.16735321525046
31.700000000000028	88.1646716342721
31.800000000000026	88.16187890353794
31.900000000000027	88.15897542567858
32.00000000000003	88.15596244297899
32.10000000000002	88.15284059439215
32.20000000000003	88.14961051342121
32.300000000000026	88.1462725159007
32.40000000000003	88.14282699179797
32.50000000000003	88.13927513569601
32.60000000000003	88.13561755944204
32.70000000000003	88.13185456126779
32.800000000000026	88.1279865243676
32.90000000000003	88.1240146029663
33.00000000000003	88.11993938822917
33.10000000000003	88.11576146640486
33.20000000000003	88.11148111413215
33.300000000000026	88.1070987033169
33.40000000000003	88.10261534479902
33.50000000000003	88.0980316052735
33.60000000000003	88.09334774567796
33.70000000000003	88.0885641319202
33.800000000000026	88.08368183805203
33.90000000000003	88.0787014120701
34.00000000000003	88.07362339752237
34.10000000000003	88.0684480360056
34.20000000000003	88.06317568332189
34.30000000000003	88.05780737396447
34.40000000000003	88.05234363377556
34.50000000000003	88.04678469031293
34.60000000000003	88.04113089403958
34.70000000000003	88.03538324583413
34.80000000000003	88.02954225458656
34.90000000000003	88.0236084251506
35.00000000000003	88.01758196771735
35.10000000000003	88.01146322366515
35.20000000000003	88.00525315771668
35.30000000000003	87.99895225864958
35.400000000000034	87.99256072407312
35.50000000000003	87.98607889058897
35.60000000000003	87.97950769213483
35.70000000000003	87.9728476020784
35.80000000000003	87.96609909011556
35.900000000000034	87.95926233822455
36.00000000000003	87.95233767480711
36.10000000000003	87.9453260006802
36.20000000000003	87.93822777090536
36.30000000000003	87.93104315616038
36.400000000000034	87.92377248055149
36.50000000000003	87.91641661664148
36.60000000000003	87.90897600544844
36.70000000000003	87.90145108464189
36.80000000000003	87.89384201079858
36.900000000000034	87.88614910059395
37.00000000000003	87.87837319618546
37.10000000000003	87.87051472188779
37.20000000000003	87.8625738241066
37.30000000000003	87.85455081563501
37.400000000000034	87.84644651264621
37.500000000000036	87.83826132662543
37.60000000000003	87.82999566599686
37.70000000000003	87.82164966441783
37.80000000000003	87.81322362792157
37.900000000000034	87.80471834471169
38.000000000000036	87.79613421099626
38.10000000000003	87.78747135125944
38.20000000000003	87.77873006800787
38.30000000000003	87.76991112550232
38.400000000000034	87.76101490820318
38.500000000000036	87.75204179776621
38.60000000000004	87.74299190712571
38.70000000000003	87.73386553261554
38.80000000000003	87.72466341271773
38.900000000000034	87.71538591788813
39.000000000000036	87.7060331527716
39.10000000000004	87.69660541048276
39.20000000000003	87.68710340740118
39.30000000000003	87.67752750320147
39.400000000000034	87.66787805498286
39.500000000000036	87.65815515690481
39.60000000000004	87.64835909642434
39.70000000000003	87.63849056611795
39.80000000000003	87.62854991279403
39.900000000000034	87.61853722310678
40.000000000000036	87.60845278156042
40.10000000000004	87.59829726029201
40.20000000000003	87.58807099619459
40.30000000000003	87.57777432379103
40.400000000000034	87.56740732019725
40.500000000000036	87.55697026471373
40.60000000000004	87.54646380745996
40.70000000000004	87.53588827348351
40.80000000000003	87.52524373309217
40.900000000000034	87.5145304628652
41.000000000000036	87.50374909398906
41.10000000000004	87.49289994237319
41.20000000000004	87.48198332174151
41.30000000000003	87.470999293708
41.400000000000034	87.45994813004887
41.500000000000036	87.4488304415506
41.60000000000004	87.43764653319471
41.70000000000004	87.42639646040784
41.80000000000004	87.41508049244699
41.900000000000034	87.40369922253305
42.000000000000036	87.39225294720883
42.10000000000004	87.38074196099787
42.20000000000004	87.36916631138718
42.30000000000004	87.35752626318596
42.400000000000034	87.34582239068324
42.500000000000036	87.33405498032053
42.60000000000004	87.32222407395113
42.70000000000004	87.31032993404182
42.80000000000004	87.29837311855987
42.900000000000034	87.28635390613883
43.000000000000036	87.2742725735429
43.10000000000004	87.26212915536047
43.20000000000004	87.24992390992621
43.30000000000004	87.2376573776109
43.400000000000034	87.22532982769303
43.500000000000036	87.2129412896216
43.60000000000004	87.20049201954414
43.70000000000004	87.18798254264327
43.80000000000004	87.17541312095949
43.90000000000004	87.16278401479948
44.000000000000036	87.1500952469516
44.10000000000004	87.13734706971282
44.20000000000004	87.12453999188637
44.30000000000004	87.11167426683255
44.40000000000004	87.0987499126421
44.500000000000036	87.08576717956205
44.60000000000004	87.07272656224228
44.70000000000004	87.05962830732123
44.80000000000004	87.0464726598263
44.90000000000004	87.0332596317297
45.00000000000004	87.01998946967957
45.10000000000004	87.00666265305753
45.20000000000004	86.99327942043352
45.30000000000004	86.97983977947736
45.40000000000004	86.9663439749086
45.50000000000004	86.95279247290225
45.60000000000004	86.93918550577435
45.70000000000004	86.92552330434154
45.80000000000004	86.91180587064159
45.90000000000004	86.89803344602134
46.00000000000004	86.88420648240354
46.10000000000004	86.87032520459114
46.20000000000004	86.8563896106734
46.30000000000004	86.84239994017666
46.40000000000004	86.82835663268415
46.50000000000004	86.81425990717037
46.60000000000004	86.80010998121155
46.70000000000004	86.78590684770217
46.80000000000004	86.77165074299933
46.90000000000004	86.75734209336491
47.00000000000004	86.74298111076523
47.100000000000044	86.72856778446295
47.20000000000004	86.71410234909153
47.30000000000004	86.6995852193689
47.40000000000004	86.68501660182004
47.50000000000004	86.67039670166405
47.600000000000044	86.65572550336188
47.70000000000004	86.64100323856157
47.80000000000004	86.62623030951373
47.90000000000004	86.61140691619516
48.00000000000004	86.59653303971885
48.100000000000044	86.58160891009624
48.200000000000045	86.56663491876502
48.30000000000004	86.55161126061365
48.40000000000004	86.5365381293087
48.50000000000004	86.52141550151492
48.600000000000044	86.50624360442524
48.700000000000045	86.4910228177946
48.80000000000004	86.47575333038287
48.90000000000004	86.46043511576099
49.00000000000004	86.44506839956382
49.100000000000044	86.42965355140635
49.200000000000045	86.41419075528212
49.30000000000004	86.39868019403968
49.40000000000004	86.38312183711983
49.50000000000004	86.3675159074909
49.600000000000044	86.35186276380682
49.700000000000045	86.33616258431593
49.80000000000004	86.32041533559251
49.90000000000004	86.30462123911865
50.00000000000004	86.28878064402812
50.100000000000044	86.27289372409751
50.200000000000045	86.25696065202862
50.30000000000005	86.24098139055158
50.40000000000004	86.22495615862091
50.50000000000004	86.20888529507415
50.600000000000044	86.19276896829332
50.700000000000045	86.17660713834547
50.80000000000005	86.16040002276458
50.90000000000004	86.14414795143986
51.00000000000004	86.12785108855114
51.100000000000044	86.11150959726783
51.200000000000045	86.09512343406989
51.30000000000005	86.07869281409123
51.40000000000005	86.06221805753815
51.50000000000004	86.045699323517
51.600000000000044	86.02913656602634
51.700000000000045	86.01252999884028
51.80000000000005	85.99587993374486
51.90000000000005	85.9791865258913
52.00000000000004	85.96244992947935
52.100000000000044	85.94567009515164
52.200000000000045	85.92884723439973
52.30000000000005	85.91198164989284
52.40000000000005	85.89507349200322
52.50000000000004	85.8781227090539
52.600000000000044	85.86112951123322
52.700000000000045	85.84409419327841
52.80000000000005	85.82701690183313
52.90000000000005	85.80989778264389
53.00000000000004	85.79273678088514
53.100000000000044	85.77553410457143
53.200000000000045	85.75829003984647
53.30000000000005	85.74100472884535
53.40000000000005	85.723678114567
53.50000000000005	85.70631040377569
53.600000000000044	85.68890187513503
53.700000000000045	85.67145266725964
53.80000000000005	85.65396291791672
53.90000000000005	85.63643256714234
54.00000000000005	85.61886181962836
54.100000000000044	85.60125094592891
54.200000000000045	85.58360008039843
54.30000000000005	85.56590916102503
54.40000000000005	85.54817839130055
54.50000000000005	85.53040803471745
54.60000000000005	85.51259822230105
54.700000000000045	85.49474908427484
54.80000000000005	85.47686055583036
54.90000000000005	85.45893283848166
55.00000000000005	85.4409661880599
55.10000000000005	85.42296073155856
55.200000000000045	85.40491640223391
55.30000000000005	85.38683340044786
55.40000000000005	85.3687119753578
55.50000000000005	85.35055225080413
55.60000000000005	85.33235434986751
55.700000000000045	85.31411820315572
55.80000000000005	85.29584400914183
55.90000000000005	85.27753200973729
56.00000000000005	85.25918232496088
56.10000000000005	85.24079488358414
56.200000000000045	85.22236988297395
56.30000000000005	85.20390755872795
56.40000000000005	85.1854080278738
56.50000000000005	85.16687140671826
56.60000000000005	85.1482976215161
56.70000000000005	85.1296868678293
56.80000000000005	85.11103937439465
56.90000000000005	85.09235525461185
57.00000000000005	85.07363443298584
57.10000000000005	85.05487710401701
57.20000000000005	85.0360834904624
57.30000000000005	85.01725370287988
57.40000000000005	84.99838785114198
57.50000000000005	84.97948585735357
57.60000000000005	84.9605479142898
57.70000000000005	84.94157423820413
57.800000000000054	84.92256493620484
57.90000000000005	84.90351992872169
58.00000000000005	84.88443940751188
58.10000000000005	84.86532358315925
58.20000000000005	84.84617256006793
58.300000000000054	84.82698644198955
58.40000000000005	84.80776514705623
58.50000000000005	84.78850886537612
58.60000000000005	84.76921780136115
58.70000000000005	84.74989205613021
58.800000000000054	84.73053154620452
58.90000000000005	84.71113646071704
59.00000000000005	84.69170699869845
59.10000000000005	84.67224325869034
59.20000000000005	84.65274533861223
59.300000000000054	84.63321315277732
59.40000000000005	84.61364688874241
59.50000000000005	84.59404673967427
59.60000000000005	84.57441280098101
59.70000000000005	84.55474498541899
59.800000000000054	84.53504347961238
59.900000000000055	84.51530847161456
60.00000000000005	84.49554005437332
60.10000000000005	84.4757383202424
60.20000000000005	84.45590317984784
60.300000000000054	84.4360348183081
60.400000000000055	84.4161334180986
60.50000000000005	84.39619906917359
60.60000000000005	84.37623168064725
60.70000000000005	84.35623143674758
60.800000000000054	84.33619851508574
60.900000000000055	84.31613300326369
61.00000000000006	84.29603498831509
61.10000000000005	84.27590437729017
61.20000000000005	84.25574135297957
61.300000000000054	84.23554608768224
61.400000000000055	84.21531866613567
61.50000000000006	84.19505899391432
61.60000000000005	84.17476725296095
61.70000000000005	84.1544436109418
61.800000000000054	84.13408815034164
61.900000000000055	84.11370095310083
62.00000000000006	84.09328192278596
62.10000000000005	84.07283123996886
62.20000000000005	84.05234906725056
62.300000000000054	84.03183548437035
62.400000000000055	84.01129039344708
62.50000000000006	83.99071397424778
62.60000000000005	83.97010638495584
62.70000000000005	83.94946770314986
62.800000000000054	83.92879800588594
62.900000000000055	83.9080971933214
63.00000000000006	83.88736544391743
63.10000000000006	83.86660291102153
63.20000000000005	83.84580966957672
63.300000000000054	83.82498561831295
63.400000000000055	83.80413093493001
63.50000000000006	83.78324576855792
63.60000000000006	83.7623301920637
63.70000000000005	83.74138427781216
63.800000000000054	83.72040792260877
63.900000000000055	83.69940130291167
64.00000000000006	83.67836456322802
64.10000000000005	83.65729777389052
64.20000000000006	83.63620083029042
64.30000000000005	83.61507390816874
64.40000000000006	83.59391714800118
64.50000000000006	83.57273061812249
64.60000000000005	83.55151438638387
64.70000000000006	83.5302683462807
64.80000000000005	83.50899267237584
64.90000000000006	83.48768750071966
65.00000000000006	83.46635289720598
65.10000000000005	83.44498875392216
65.20000000000006	83.42359524475923
65.30000000000005	83.40217250190875
65.40000000000006	83.38072058933858
65.50000000000006	83.35923957055026
65.60000000000005	83.33772933575553
65.70000000000006	83.31619005773022
65.80000000000005	83.29462186442414
65.90000000000006	83.27302481745012
66.00000000000006	83.25139880561159
66.10000000000005	83.22974400105902
66.20000000000006	83.20806052804359
66.30000000000005	83.1863484463185
66.40000000000006	83.16460781518636
66.50000000000006	83.1428385215875
66.60000000000005	83.12104073662013
66.70000000000006	83.0992145804637
66.80000000000005	83.07736011059536
66.90000000000006	83.05547721254071
67.00000000000006	83.03356605682022
67.10000000000007	83.01162676006342
67.20000000000006	82.9896593779487
67.30000000000005	82.9676639657184
67.40000000000006	82.9456404070401
67.50000000000006	82.92358887144513
67.60000000000007	82.90150947164867
67.70000000000006	82.87940226112578
67.80000000000005	82.85726712211654
67.90000000000006	82.835104223624
68.00000000000006	82.81291367495096
68.10000000000007	82.79069552782957
68.20000000000006	82.76844983356935
68.30000000000005	82.74617647255049
68.40000000000006	82.72387561285014
68.50000000000006	82.70154736000241
68.60000000000007	82.67919176360277
68.70000000000006	82.65680870258566
68.80000000000005	82.63439834455073
68.90000000000006	82.61196079174714
69.00000000000006	82.58949609207863
69.10000000000007	82.56700429303864
69.20000000000006	82.54448527169278
69.30000000000005	82.52193919477892
69.40000000000006	82.49936616091195
69.50000000000006	82.47676621591992
69.60000000000007	82.45413923539881
69.70000000000006	82.43148538566174
69.80000000000007	82.40880476215601
69.90000000000006	82.38609740906492
70.00000000000006	82.36336337017262
70.10000000000007	82.34060251919078
70.20000000000006	82.31781502163564
70.30000000000007	82.29500096944406
70.40000000000006	82.27216040477948
70.50000000000006	82.24929319985448
70.60000000000007	82.22639951981512
70.70000000000006	82.20347945353902
70.80000000000007	82.1805330415876
70.90000000000006	82.15756032413316
71.00000000000006	82.13456117148228
71.10000000000007	82.11153574804997
71.20000000000006	82.08848413931734
71.30000000000007	82.06540638387669
71.40000000000006	82.04230235050068
71.50000000000006	82.019172203291
71.60000000000007	81.99601602476899
71.70000000000006	81.97283385196371
71.80000000000007	81.94962572152437
71.90000000000006	81.92639150028977
72.00000000000006	81.90313135169754
72.10000000000007	81.87984535497702
72.20000000000006	81.85653354523414
72.30000000000007	81.83319578773396
72.40000000000006	81.80983224565969
72.50000000000006	81.78644299537204
72.60000000000007	81.76302807044898
72.70000000000006	81.73958750409713
72.80000000000007	81.7161211596135
72.90000000000006	81.69262919958592
73.00000000000006	81.66911169717838
73.10000000000007	81.64556868408745
73.20000000000006	81.6220000219914
73.30000000000007	81.59840587328506
73.40000000000006	81.57478630834684
73.50000000000007	81.55114135737725
73.60000000000007	81.52747105021275
73.70000000000006	81.50377524652376
73.80000000000007	81.48005410817974
73.90000000000006	81.45630770244927
74.00000000000007	81.43253605768889
74.10000000000007	81.40873903190004
74.20000000000006	81.38491678682308
74.30000000000007	81.36106938701674
74.40000000000006	81.3371968593698
74.50000000000007	81.31329923041397
74.60000000000007	81.28937635609701
74.70000000000006	81.26542839770606
74.80000000000007	81.24145541676843
74.90000000000006	81.21745743836256
75.00000000000007	81.19343431671214
75.10000000000007	81.16938621304186
75.20000000000006	81.14531318623735
75.30000000000007	81.12121525993476
75.40000000000006	81.09709245741918
75.50000000000007	81.0729446308091
75.60000000000007	81.0487719409499
75.70000000000006	81.02457444376658
75.80000000000007	81.00035216111463
75.90000000000006	80.97610494332848
76.00000000000007	80.95183295126046
76.10000000000007	80.92753623825514
76.20000000000007	80.90321482474826
76.30000000000007	80.87886873082965
76.40000000000006	80.8544978046714
76.50000000000007	80.83010220682272
76.60000000000007	80.80568198773062
76.70000000000007	80.78123716607634
76.80000000000007	80.7567675881828
76.90000000000006	80.7322734146786
77.00000000000007	80.70775469348492
77.10000000000007	80.68321144188276
77.20000000000007	80.658643676812
77.30000000000007	80.63405124237029
77.40000000000006	80.6094342989618
77.50000000000007	80.58479289166593
77.60000000000007	80.56012703603193
77.70000000000007	80.53543657423843
77.80000000000007	80.51072166684449
77.90000000000006	80.48598235645171
78.00000000000007	80.46121865722614
78.10000000000007	80.43643058299656
78.20000000000007	80.41161797364792
78.30000000000007	80.38678098959602
78.40000000000006	80.36191967064937
78.50000000000007	80.33703402926182
78.60000000000007	80.31212390332422
78.70000000000007	80.28718945348616
78.80000000000007	80.26223071712018
78.90000000000006	80.23724770531113
79.00000000000007	80.21224042881003
79.10000000000007	80.18720872314003
79.20000000000007	80.16215274889142
79.30000000000007	80.13707254068561
79.40000000000006	80.1119681079116
79.50000000000007	80.0868392840185
79.60000000000007	80.06168622991272
79.70000000000007	80.03650897781536
79.80000000000007	80.01130753575836
79.90000000000008	79.98608191144251
80.00000000000007	79.96083193586956
80.10000000000007	79.93555776997354
80.20000000000007	79.91025944325983
80.30000000000007	79.8849369620777
80.40000000000008	79.85959015526986
80.50000000000007	79.83421918417257
80.60000000000007	79.80882407592047
80.70000000000007	79.78340483551537
80.80000000000007	79.75796146763015
80.90000000000008	79.7324937985749
81.00000000000007	79.70700198980344
81.10000000000007	79.68148606576362
81.20000000000007	79.65594602978506
81.30000000000007	79.63038170592867
81.40000000000008	79.60479325614041
81.50000000000007	79.57918070252121
81.60000000000007	79.55354404706056
81.70000000000007	79.52788329142051
81.80000000000007	79.50219825703832
81.90000000000008	79.47648910607096
82.00000000000007	79.45075585795524
82.10000000000007	79.42499851301604
82.20000000000007	79.39921689034622
82.30000000000007	79.37341115268865
82.40000000000008	79.34758131715164
82.50000000000007	79.32172738272479
82.60000000000008	79.29584934807148
82.70000000000007	79.26994702956426
82.80000000000007	79.244020590254
82.90000000000008	79.21807004460132
83.00000000000007	79.19209538993623
83.10000000000008	79.16609644018641
83.20000000000007	79.14007335908671
83.30000000000007	79.1140261587819
83.40000000000008	79.08795483526967
83.50000000000007	79.06185938422192
83.60000000000008	79.03573961674353
83.70000000000007	79.00959569697811
83.80000000000007	78.98342763443333
83.90000000000008	78.95723542344946
84.00000000000007	78.93101887258075
84.10000000000008	78.90477814675715
84.20000000000007	78.87851325317779
84.30000000000007	78.8522241848514
84.40000000000008	78.82591093446119
84.50000000000007	78.79957330763015
84.60000000000008	78.77321146980184
84.70000000000007	78.74682542554278
84.80000000000007	78.72041516620416
84.90000000000008	78.69398049474722
85.00000000000007	78.66752157750882
85.10000000000008	78.64103841674883
85.20000000000007	78.61453100248576
85.30000000000007	78.58799932441207
85.40000000000008	78.56144318244353
85.50000000000007	78.53486274353946
85.60000000000008	78.508258007326
85.70000000000007	78.48162896216135
85.80000000000007	78.45497540518274
85.90000000000008	78.42829750435475
86.00000000000007	78.40159525699336
86.10000000000008	78.37486865012099
86.20000000000007	78.34811767043307
86.30000000000008	78.32134211190099
86.40000000000008	78.29454214322533
86.50000000000007	78.26771775908124
86.60000000000008	78.24086894482575
86.70000000000007	78.21399549152949
86.80000000000008	78.18709756901491
86.90000000000008	78.16017516963855
87.00000000000007	78.13322827741653
87.10000000000008	78.1062568760367
87.20000000000007	78.07926075327742
87.30000000000008	78.05224007981514
87.40000000000008	78.02519484535284
87.50000000000007	77.99812503223392
87.60000000000008	77.97103042520793
87.70000000000007	77.9439111961953
87.80000000000008	77.91676733256655
87.90000000000008	77.88959881531724
88.00000000000007	77.86240562511283
88.10000000000008	77.83518754327793
88.20000000000007	77.80794474270988
88.30000000000008	77.78067720810738
88.40000000000008	77.75338491878355
88.50000000000007	77.72606765290024
88.60000000000008	77.69872558472638
88.70000000000007	77.67135869660909
88.80000000000008	77.64396696650499
88.90000000000008	77.6165503720383
89.00000000000009	77.58910868780687
89.10000000000008	77.56164208918466
89.20000000000007	77.53415055582309
89.30000000000008	77.50663406398435
89.40000000000008	77.47909238496364
89.50000000000009	77.45152569563975
89.60000000000008	77.4239339732883
89.70000000000007	77.39631719280457
89.80000000000008	77.3699351562932
89.90000000000008	77.34856855941447
90.00000000000009	77.33222212403753
