# Supplementary material for: White matter micro- and macrostructure brain charts for the human lifespan
Source: Nature. 2026 May 13;655(8124):979–89. doi: 10.1038/s41586-026-10454-2 (PMC13391363; doi:10.1038/s41586-026-10454-2)
Supplement: Supplementary file 7 — Tract-specific median centiles of brain charts. SDT.T4.1-504 contain the discretized, sex-agnostic brain charts used to derive the myelination plots and assessments in Fig. 4 and Supplementary Fig. S4.F9. Age is expressed in years. Tract measurements are reported in metric-specific units: diffusivities in mm2 s−1, volume in mm3, surface area in mm2, average length in mm, and FA is dimensionless (unitless). [file 41586_2026_10454_MOESM7_ESM.zip › SDT.T4/SDT.T4.101-CG_right_fa-mean.csv]

age	value
1.0	0.2980422213364787
1.1	0.3007892732823124
1.2000000000000002	0.3042689439747765
1.3000000000000003	0.30843665576779505
1.4000000000000004	0.31256683996412493
1.5000000000000004	0.31644596739946007
1.6000000000000005	0.3201022125150701
1.7000000000000006	0.3235591030130825
1.8000000000000007	0.3268355011542751
1.9000000000000008	0.3299502259106539
2.000000000000001	0.33291772208410986
2.100000000000001	0.335750518242787
2.200000000000001	0.3384588665798056
2.300000000000001	0.34105359148611825
2.4000000000000012	0.3435431603813655
2.5000000000000013	0.34593511125255005
2.6000000000000014	0.3482361674423318
2.7000000000000015	0.35045185217332664
2.8000000000000016	0.3525884325499734
2.9000000000000017	0.35465080772415764
3.0000000000000018	0.35664341309602643
3.100000000000002	0.35856989976081766
3.200000000000002	0.36043456987707256
3.300000000000002	0.3622407998251537
3.400000000000002	0.3639916939672946
3.500000000000002	0.36569009867353097
3.6000000000000023	0.3673383362530962
3.7000000000000024	0.36893930680322795
3.8000000000000025	0.37049526495229657
3.9000000000000026	0.3720082933533838
4.000000000000003	0.3734800854605192
4.100000000000003	0.3749128207785294
4.200000000000003	0.37630819182380026
4.3000000000000025	0.3776677831112143
4.400000000000003	0.3789930678261284
4.5000000000000036	0.38028522780254115
4.600000000000003	0.38154586408147106
4.700000000000003	0.38277620459567574
4.800000000000003	0.38397739546853704
4.900000000000004	0.38515035132615544
5.0000000000000036	0.38629634362783866
5.100000000000003	0.38741634440901684
5.200000000000004	0.3885112742692401
5.300000000000004	0.3895819952479013
5.400000000000004	0.3906291848328164
5.5000000000000036	0.3916538300642181
5.600000000000004	0.39265667544913746
5.700000000000005	0.39363841945385103
5.800000000000004	0.3945996078589303
5.900000000000004	0.39554105415522056
6.000000000000004	0.39646336943185884
6.100000000000005	0.39736713712352056
6.200000000000005	0.39825290523504786
6.300000000000004	0.3991210952515948
6.400000000000005	0.39997236344418985
6.500000000000005	0.4008071961145753
6.600000000000005	0.401626050292362
6.700000000000005	0.40242927553091734
6.800000000000005	0.4032174273196359
6.900000000000006	0.40399091545442645
7.000000000000005	0.4047501335154837
7.100000000000005	0.4054954513047663
7.2000000000000055	0.4062271472527898
7.300000000000006	0.406945682338399
7.400000000000006	0.40765139208889195
7.500000000000005	0.408344591638417
7.600000000000006	0.4090255170605419
7.700000000000006	0.40969456644281466
7.800000000000006	0.4103520282348423
7.900000000000006	0.41099818073744065
8.000000000000007	0.4116332849916957
8.100000000000007	0.41225753360337153
8.200000000000006	0.41287126414926467
8.300000000000006	0.4134747180565829
8.400000000000006	0.4140681215238715
8.500000000000007	0.41465164073425814
8.600000000000007	0.41522557179363917
8.700000000000006	0.4157901255396192
8.800000000000008	0.4163455061271116
8.900000000000007	0.41689190441302376
9.000000000000007	0.41742945861494324
9.100000000000007	0.41795842414619844
9.200000000000006	0.41847898059396516
9.300000000000008	0.41899129555572523
9.400000000000007	0.41949548999639874
9.500000000000007	0.4199917907651935
9.600000000000009	0.42048035669391765
9.700000000000008	0.4209613420311952
9.800000000000008	0.4214348903034073
9.900000000000007	0.42190110372679684
10.000000000000007	0.4223601806876203
10.100000000000009	0.4228122584226146
10.200000000000008	0.423257464339992
10.300000000000008	0.4236958889651974
10.40000000000001	0.42412771030351754
10.500000000000009	0.4245530510036342
10.600000000000009	0.42497203046431903
10.700000000000008	0.4253847591331741
10.800000000000008	0.42579131453358604
10.90000000000001	0.42619185411060045
11.000000000000009	0.42658648510322167
11.100000000000009	0.4269753064405268
11.20000000000001	0.4273583874763968
11.30000000000001	0.4277358706835952
11.40000000000001	0.4281078527432257
11.500000000000009	0.4284744279668381
11.600000000000009	0.4288356829911917
11.70000000000001	0.4291916778943193
11.80000000000001	0.4295425398933789
11.90000000000001	0.4298883543740495
12.00000000000001	0.43022919952672095
12.10000000000001	0.430565129570317
12.20000000000001	0.43089626045059554
12.30000000000001	0.4312226697210263
12.40000000000001	0.4315444331661661
12.50000000000001	0.43186161985291227
12.60000000000001	0.43217427722131424
12.70000000000001	0.4324825096377122
12.800000000000011	0.43278638618475557
12.900000000000011	0.43308596959870704
13.00000000000001	0.43338130302286215
13.10000000000001	0.43367248215972537
13.20000000000001	0.43395957015772746
13.300000000000011	0.434242628817771
13.400000000000011	0.4345217139654027
13.50000000000001	0.43479686368585896
13.600000000000012	0.4350681647200511
13.700000000000012	0.4353356737378959
13.800000000000011	0.4355994417300103
13.900000000000011	0.4358595035690718
14.00000000000001	0.4361159392160434
14.100000000000012	0.43636880076177775
14.200000000000012	0.43661813925241505
14.300000000000011	0.4368640003511158
14.400000000000013	0.4371064150874343
14.500000000000012	0.43734545636905386
14.600000000000012	0.43758117124674156
14.700000000000012	0.43781360163030336
14.800000000000011	0.43804277610617276
14.900000000000013	0.43826876219301114
15.000000000000012	0.43849160335137066
15.100000000000012	0.4387113422193034
15.200000000000014	0.43892801653622027
15.300000000000013	0.43914165192147253
15.400000000000013	0.43935231026017696
15.500000000000012	0.4395600310326954
15.600000000000012	0.4397648490227947
15.700000000000014	0.4399667879635918
15.800000000000013	0.44016590539782013
15.900000000000013	0.440362237951075
16.000000000000014	0.4405558215925424
16.100000000000016	0.44074668779702286
16.200000000000014	0.4409348579740516
16.30000000000001	0.4411203851081303
16.400000000000013	0.4413033026397639
16.500000000000014	0.44148363968677595
16.600000000000016	0.4416614161825687
16.700000000000014	0.44183668157011746
16.800000000000015	0.4420094669914407
16.900000000000013	0.4421798030583311
17.000000000000014	0.4423477162315836
17.100000000000016	0.44251322460154496
17.200000000000014	0.44267637388040426
17.300000000000015	0.4428371926311076
17.400000000000013	0.44299570541374533
17.500000000000014	0.4431519291492366
17.600000000000016	0.4433059066302059
17.700000000000014	0.44345766454823565
17.800000000000015	0.4436072291619494
17.900000000000016	0.44375462287505935
18.000000000000014	0.44389986112957075
18.100000000000016	0.44404298363308276
18.200000000000017	0.4441840149666134
18.300000000000015	0.44432297598573717
18.400000000000016	0.4444598811956062
18.500000000000014	0.4445947678737391
18.600000000000016	0.44472765906218187
18.700000000000017	0.4448585774459847
18.800000000000015	0.44498754211387553
18.900000000000016	0.4451145663717125
19.000000000000014	0.4452396849223738
19.100000000000016	0.44536291906419423
19.200000000000017	0.44548428661358663
19.300000000000015	0.4456038001181334
19.400000000000016	0.44572149224047997
19.500000000000018	0.44583738300181375
19.600000000000016	0.44595149212635293
19.700000000000017	0.4460638359703317
19.80000000000002	0.4461744260993402
19.900000000000016	0.4462832930094004
20.000000000000018	0.4463904552685741
20.100000000000016	0.4464959281789854
20.200000000000017	0.4465997226866285
20.30000000000002	0.4467018675611511
20.400000000000016	0.44680238030198294
20.500000000000018	0.4469012781595287
20.600000000000016	0.4469985752197537
20.700000000000017	0.44709428161738185
20.80000000000002	0.4471884242850053
20.900000000000016	0.4472810195015257
21.000000000000018	0.4473720804731779
21.10000000000002	0.44746161682390573
21.200000000000017	0.4475496540150936
21.30000000000002	0.4476362074247388
21.40000000000002	0.4477212922204816
21.500000000000018	0.44780492058845955
21.60000000000002	0.44788710147681565
21.700000000000017	0.4479678587785967
21.80000000000002	0.44804720683923954
21.90000000000002	0.4481251571057985
22.000000000000018	0.4482017181018334
22.10000000000002	0.448276912458492
22.200000000000017	0.44835075375646294
22.30000000000002	0.4484232553975441
22.40000000000002	0.448494427967622
22.500000000000018	0.44856427942294086
22.60000000000002	0.44863283104730356
22.70000000000002	0.4487000955420749
22.80000000000002	0.44876608286845826
22.90000000000002	0.44883080062699365
23.00000000000002	0.4488942690126854
23.10000000000002	0.4489565000736075
23.20000000000002	0.4490175057047579
23.30000000000002	0.44907729513605243
23.40000000000002	0.44913587548832806
23.50000000000002	0.44919326579242635
23.60000000000002	0.44924947734302784
23.70000000000002	0.4493045188391385
23.80000000000002	0.44935839710137815
23.90000000000002	0.44941113021602425
24.00000000000002	0.44946272891641176
24.10000000000002	0.4495132038041398
24.20000000000002	0.4495625629538613
24.300000000000022	0.4496108127778046
24.40000000000002	0.44965797035103083
24.50000000000002	0.44970404575774203
24.600000000000023	0.4497490466190963
24.70000000000002	0.4497929790921422
24.800000000000022	0.44983585942839077
24.90000000000002	0.4498776972270912
25.00000000000002	0.4499185019735202
25.100000000000023	0.44995828075313377
25.20000000000002	0.4499970393730567
25.300000000000022	0.4500347932021424
25.40000000000002	0.450071551277421
25.50000000000002	0.4501073202951849
25.600000000000023	0.45014210584419123
25.70000000000002	0.4501759225719277
25.800000000000022	0.450208779094362
25.900000000000023	0.4502406839283725
26.00000000000002	0.45027164330851177
26.100000000000023	0.4503016625218778
26.200000000000024	0.45033075544203155
26.300000000000022	0.4503589301956385
26.400000000000023	0.45038619268187186
26.50000000000002	0.4504125479997509
26.600000000000023	0.45043800938826645
26.700000000000024	0.4504625846067856
26.800000000000022	0.4504862813281305
26.900000000000023	0.4505091050518068
27.00000000000002	0.4505310606152708
27.100000000000023	0.4505521605760796
27.200000000000024	0.4505724122658345
27.300000000000022	0.45059182089388367
27.400000000000023	0.4506103911346798
27.500000000000025	0.4506281349853421
27.600000000000023	0.45064505945567507
27.700000000000024	0.45066117147957135
27.800000000000026	0.45067647591909243
27.900000000000023	0.45069097722063794
28.000000000000025	0.4507046867789949
28.100000000000023	0.45071761122842324
28.200000000000024	0.450729755179048
28.300000000000026	0.4507411229351469
28.400000000000023	0.4507517253947099
28.500000000000025	0.45076156890891567
28.600000000000023	0.45077065976209074
28.700000000000024	0.4507790022615022
28.800000000000026	0.4507866005115386
28.900000000000023	0.4507934648758465
29.000000000000025	0.45079960137460445
29.100000000000026	0.4508050140956061
29.200000000000024	0.4508097070186038
29.300000000000026	0.4508136900653437
29.400000000000027	0.45081696900602936
29.500000000000025	0.45081954955177067
29.600000000000026	0.450821435525367
29.700000000000024	0.4508226307304789
29.800000000000026	0.4508231446132192
29.900000000000027	0.4508229826509731
30.000000000000025	0.4508221484747649
30.100000000000026	0.45082064577833836
30.200000000000024	0.4508184836134723
30.300000000000026	0.4508156672360198
30.400000000000027	0.4508122018494139
30.500000000000025	0.4508080908520984
30.600000000000026	0.45080333778193493
30.700000000000028	0.45079795126598854
30.800000000000026	0.4507919363001709
30.900000000000027	0.45078529611488394
31.00000000000003	0.45077803415052564
31.100000000000026	0.4507701586812155
31.200000000000028	0.45076167450587734
31.300000000000026	0.4507525863767808
31.400000000000027	0.4507428973196109
31.50000000000003	0.4507326106361292
31.600000000000026	0.4507217342200868
31.700000000000028	0.4507102726388955
31.800000000000026	0.45069822877061705
31.900000000000027	0.4506856058301356
32.00000000000003	0.4506724113944117
32.10000000000002	0.4506586498551377
32.20000000000003	0.45064432556235356
32.300000000000026	0.45062944121345083
32.40000000000003	0.45061399989946127
32.50000000000003	0.4505980088557454
32.60000000000003	0.4505814722671678
32.70000000000003	0.4505643927011269
32.800000000000026	0.4505467731708198
32.90000000000003	0.4505286206265157
33.00000000000003	0.4505099390958622
33.10000000000003	0.4504907325692093
33.20000000000003	0.45047100345411456
33.300000000000026	0.4504507546526514
33.40000000000003	0.4504299928075066
33.50000000000003	0.4504087217610124
33.60000000000003	0.4503869438060115
33.70000000000003	0.45036466177449974
33.800000000000026	0.4503418820519638
33.90000000000003	0.4503186083396738
34.00000000000003	0.4502948443054095
34.10000000000003	0.450270592100278
34.20000000000003	0.4502458544561564
34.30000000000003	0.45022063748089947
34.40000000000003	0.4501949447092793
34.50000000000003	0.45016877819097134
34.60000000000003	0.4501421405944584
34.70000000000003	0.4501150377950166
34.80000000000003	0.4500874732005112
34.90000000000003	0.4500594501886558
35.00000000000003	0.450030970683178
35.10000000000003	0.4500020372619967
35.20000000000003	0.44997265554921106
35.30000000000003	0.4499428288027033
35.400000000000034	0.44991255885635417
35.50000000000003	0.4498818482304704
35.60000000000003	0.44985070233837504
35.70000000000003	0.4498191243234877
35.80000000000003	0.4497871173020147
35.900000000000034	0.4497546829956994
36.00000000000003	0.44972182384261056
36.10000000000003	0.4496885450283335
36.20000000000003	0.4496548495608475
36.30000000000003	0.44962073908218125
36.400000000000034	0.4495862159778148
36.50000000000003	0.44955128524192084
36.60000000000003	0.4495159497789903
36.70000000000003	0.44948021246889364
36.80000000000003	0.4494440748536379
36.900000000000034	0.44940753924374865
37.00000000000003	0.4493706104264884
37.10000000000003	0.44933329118375165
37.20000000000003	0.44929558298671807
37.30000000000003	0.4492574880977049
37.400000000000034	0.44921901112980767
37.500000000000036	0.4491801547711396
37.60000000000003	0.449140921687489
37.70000000000003	0.449101313260672
37.80000000000003	0.4490613316844451
37.900000000000034	0.449020981383552
38.000000000000036	0.4489802649348867
38.10000000000003	0.4489391836572527
38.20000000000003	0.4488977397000339
38.30000000000003	0.4488559373292065
38.400000000000034	0.4488137790364939
38.500000000000036	0.44877126729333244
38.60000000000004	0.44872840333856273
38.70000000000003	0.4486851892586404
38.80000000000003	0.4486416291477689
38.900000000000034	0.4485977253965581
39.000000000000036	0.4485534791877256
39.10000000000004	0.44850889256672444
39.20000000000003	0.44846396948277667
39.30000000000003	0.44841871224898067
39.400000000000034	0.44837312315996225
39.500000000000036	0.44832720332678677
39.60000000000004	0.4482809547369584
39.70000000000003	0.4482343811827738
39.80000000000003	0.4481874848852192
39.900000000000034	0.44814026690532344
40.000000000000036	0.44809272919256093
40.10000000000004	0.4480448754066181
40.20000000000003	0.44799670769779965
40.30000000000003	0.4479482281995561
40.400000000000034	0.44789943790863
40.500000000000036	0.4478503387209621
40.60000000000004	0.4478009341526423
40.70000000000004	0.4477512262698994
40.80000000000003	0.4477012160248294
40.900000000000034	0.4476509052779748
41.000000000000036	0.4476002974239421
41.10000000000004	0.44754939446438413
41.20000000000004	0.447498198385548
41.30000000000003	0.44744671008178527
41.400000000000034	0.44739493136403286
41.500000000000036	0.44734286549529295
41.60000000000004	0.44729051440033546
41.70000000000004	0.4472378789336477
41.80000000000004	0.4471849608731068
41.900000000000034	0.4471317633702596
42.000000000000036	0.4470782882907721
42.10000000000004	0.4470245374862021
42.20000000000004	0.4469705117591154
42.30000000000004	0.44691621284128835
42.400000000000034	0.44686164376347676
42.500000000000036	0.4468068063209161
42.60000000000004	0.4467517012805593
42.70000000000004	0.44669633034320716
42.80000000000004	0.4466406964372186
42.900000000000034	0.44658480130363876
43.000000000000036	0.4465286466705718
43.10000000000004	0.4464722332582415
43.20000000000004	0.44641556272448557
43.30000000000004	0.44635863788664104
43.400000000000034	0.4463014604211241
43.500000000000036	0.44624403101633314
43.60000000000004	0.44618635130099416
43.70000000000004	0.44612842399824515
43.80000000000004	0.4460702507347348
43.90000000000004	0.4460118331252219
44.000000000000036	0.44595317181601435
44.10000000000004	0.4458942683956926
44.20000000000004	0.4458351254852158
44.30000000000004	0.44577574465183123
44.40000000000004	0.44571612651340003
44.500000000000036	0.4456562726310641
44.60000000000004	0.4455961855390167
44.70000000000004	0.44553586675872625
44.80000000000004	0.4454753178007197
44.90000000000004	0.4454145392449204
45.00000000000004	0.44535353261486027
45.10000000000004	0.44529230035057477
45.20000000000004	0.4452308439188499
45.30000000000004	0.44516916387418193
45.40000000000004	0.44510726171417087
45.50000000000004	0.44504513979883753
45.60000000000004	0.4449827995527945
45.70000000000004	0.4449202423905697
45.80000000000004	0.4448574688324447
45.90000000000004	0.4447944803406989
46.00000000000004	0.44473127918848276
46.10000000000004	0.44466786674999514
46.20000000000004	0.44460424352279265
46.30000000000004	0.4445404109445839
46.40000000000004	0.44447637121464845
46.50000000000004	0.4444121256682752
46.60000000000004	0.44434767563144584
46.70000000000004	0.4442830215708457
46.80000000000004	0.44421816489093513
46.90000000000004	0.44415310771075567
47.00000000000004	0.4440878513190515
47.100000000000044	0.44402239616220535
47.20000000000004	0.44395674362134085
47.30000000000004	0.44389089574722723
47.40000000000004	0.4438248537926597
47.50000000000004	0.4437586190018309
47.600000000000044	0.4436921917932591
47.70000000000004	0.4436255735167009
47.80000000000004	0.4435587661487339
47.90000000000004	0.44349177089912095
48.00000000000004	0.4434245881682516
48.100000000000044	0.44335721928366745
48.200000000000045	0.44328966615878457
48.30000000000004	0.4432219299701072
48.40000000000004	0.4431540118861779
48.50000000000004	0.4430859122822305
48.600000000000044	0.44301763245615106
48.700000000000045	0.44294917425268465
48.80000000000004	0.44288053880849765
48.90000000000004	0.4428117264826485
49.00000000000004	0.4427427385518319
49.100000000000044	0.44267357680230324
49.200000000000045	0.4426042423399197
49.30000000000004	0.44253473626315964
49.40000000000004	0.44246505890836874
49.50000000000004	0.4423952115241476
49.600000000000044	0.44232519583312907
49.700000000000045	0.4422550129042421
49.80000000000004	0.442184663059415
49.90000000000004	0.44211414752699213
50.00000000000004	0.4420434679753951
50.100000000000044	0.44197262544497623
50.200000000000045	0.4419016209692417
50.30000000000005	0.44183045484961253
50.40000000000004	0.44175912828776803
50.50000000000004	0.4416876428931295
50.600000000000044	0.4416159996717766
50.700000000000045	0.44154419891229635
50.80000000000005	0.4414722417969704
50.90000000000004	0.44140012988493105
51.00000000000004	0.4413278641557195
51.100000000000044	0.44125544558251834
51.200000000000045	0.4411828744354017
51.30000000000005	0.44111015187129604
51.40000000000005	0.4410372793945719
51.50000000000004	0.4409642579529248
51.600000000000044	0.44089108780502323
51.700000000000045	0.4408177700891855
51.80000000000005	0.44074430626309336
51.90000000000005	0.4406706972497695
52.00000000000004	0.4405969439663218
52.100000000000044	0.44052304665471115
52.200000000000045	0.44044900642910445
52.30000000000005	0.44037482469631417
52.40000000000005	0.4403005023497378
52.50000000000004	0.44022603962121853
52.600000000000044	0.4401514376070443
52.700000000000045	0.44007669767064855
52.80000000000005	0.44000182068246346
52.90000000000005	0.4399268075074141
53.00000000000004	0.43985165836227264
53.100000000000044	0.43977637432028366
53.200000000000045	0.43970095669759035
53.30000000000005	0.4396254063370351
53.40000000000005	0.43954972344643634
53.50000000000005	0.4394739090818341
53.600000000000044	0.43939796451903845
53.700000000000045	0.4393218905794929
53.80000000000005	0.439245688079508
53.90000000000005	0.4391693572133152
54.00000000000005	0.43909289901493503
54.100000000000044	0.43901631471618136
54.200000000000045	0.4389396051127763
54.30000000000005	0.43886277039104943
54.40000000000005	0.4387858115684427
54.50000000000005	0.4387087298392435
54.60000000000005	0.43863152597921323
54.700000000000045	0.4385542007593249
54.80000000000005	0.4384767543536688
54.90000000000005	0.43839918775861414
55.00000000000005	0.4383215021274882
55.10000000000005	0.4382436982120482
55.200000000000045	0.438165776179435
55.30000000000005	0.4380877370100208
55.40000000000005	0.43800958182219574
55.50000000000005	0.43793131134907953
55.60000000000005	0.43785292631931966
55.700000000000045	0.4377744268890421
55.80000000000005	0.437695814018425
55.90000000000005	0.43761708878769895
56.00000000000005	0.4375382519075599
56.10000000000005	0.43745930352804596
56.200000000000045	0.43738024459388114
56.30000000000005	0.4373010761527498
56.40000000000005	0.4372217988979287
56.50000000000005	0.4371424135185132
56.60000000000005	0.4370629201546406
56.70000000000005	0.43698331973165655
56.80000000000005	0.436903613261674
56.90000000000005	0.43682380141700106
57.00000000000005	0.43674388433246797
57.10000000000005	0.4366638629184737
57.20000000000005	0.4365837381567952
57.30000000000005	0.4365035107034447
57.40000000000005	0.436423181210522
57.50000000000005	0.4363427498039704
57.60000000000005	0.4362622173755704
57.70000000000005	0.43618158487391967
57.800000000000054	0.4361008529354052
57.90000000000005	0.4360200216813705
58.00000000000005	0.43593909198912484
58.10000000000005	0.4358580647789755
58.20000000000005	0.43577694067205036
58.300000000000054	0.4356957202858127
58.40000000000005	0.4356144037336431
58.50000000000005	0.4355329918749408
58.60000000000005	0.4354514855990484
58.70000000000005	0.4353698855087088
58.800000000000054	0.43528819171334426
58.90000000000005	0.43520640505832936
59.00000000000005	0.43512452640661087
59.10000000000005	0.4350425563466309
59.20000000000005	0.434960495463396
59.300000000000054	0.43487834385920743
59.40000000000005	0.4347961023621926
59.50000000000005	0.434713771806385
59.60000000000005	0.43463135276298875
59.70000000000005	0.43454884533092814
59.800000000000054	0.43446625032472663
59.900000000000055	0.4343835685537786
60.00000000000005	0.43430080057587345
60.10000000000005	0.43421794694557775
60.20000000000005	0.434135007755463
60.300000000000054	0.43405198380342547
60.400000000000055	0.43396887587184907
60.50000000000005	0.43388568450234716
60.60000000000005	0.43380240978464213
60.70000000000005	0.4337190525034229
60.800000000000054	0.4336356134180642
60.900000000000055	0.433552093057586
61.00000000000006	0.4334684919479814
61.10000000000005	0.43338481017332103
61.20000000000005	0.43330104850224893
61.300000000000054	0.4332172076688952
61.400000000000055	0.4331332881870875
61.50000000000006	0.4330492901385261
61.60000000000005	0.43296521427902224
61.70000000000005	0.4328810613212115
61.800000000000054	0.43279683176708905
61.900000000000055	0.43271252611580563
62.00000000000006	0.43262814444404973
62.10000000000005	0.4325436874921348
62.20000000000005	0.4324591559490925
62.300000000000054	0.43237455030263816
62.400000000000055	0.4322898706275245
62.50000000000006	0.4322051176515874
62.60000000000005	0.43212029204377145
62.70000000000005	0.43203539428066595
62.800000000000054	0.4319504248361855
62.900000000000055	0.4318653837806554
63.00000000000006	0.43178027182692913
63.10000000000006	0.4316950896218723
63.20000000000005	0.4316098376286424
63.300000000000054	0.4315245159160231
63.400000000000055	0.4314391251847274
63.50000000000006	0.431353666062843
63.60000000000006	0.43126813900305794
63.70000000000005	0.431182544455542
63.800000000000054	0.4310968824851861
63.900000000000055	0.4310111537782063
64.00000000000006	0.43092535894203127
64.10000000000005	0.4308394984167043
64.20000000000006	0.4307535722659326
64.30000000000005	0.43066758116411175
64.40000000000006	0.4305815257011119
64.50000000000006	0.43049540630711736
64.60000000000005	0.43040922340994053
64.70000000000006	0.4303229770698838
64.80000000000005	0.43023666794730503
64.90000000000006	0.43015029661273707
65.00000000000006	0.4300638634844523
65.10000000000005	0.42997736862189406
65.20000000000006	0.42989081267390494
65.30000000000005	0.4298041961945951
65.40000000000006	0.42971751959294596
65.50000000000006	0.42963078327570353
65.60000000000005	0.4295439872993528
65.70000000000006	0.4294571322991327
65.80000000000005	0.42937021881104803
65.90000000000006	0.42928324723285094
66.00000000000006	0.4291962176204618
66.10000000000005	0.42910913059789535
66.20000000000006	0.4290219866857927
66.30000000000005	0.42893478627314446
66.40000000000006	0.4288475297468323
66.50000000000006	0.4287602171602267
66.60000000000005	0.4286728491241502
66.70000000000006	0.42858542614228745
66.80000000000005	0.42849794859303586
66.90000000000006	0.42841041652946804
67.00000000000006	0.4283228305514601
67.10000000000007	0.42823519114832176
67.20000000000006	0.42814749869018204
67.30000000000005	0.4280597535451797
67.40000000000006	0.4279719557642108
67.50000000000006	0.4278841059343496
67.60000000000007	0.427796204529022
67.70000000000006	0.42770825190835693
67.80000000000005	0.42762024812319466
67.90000000000006	0.42753219374992935
68.00000000000006	0.42744408924853433
68.10000000000007	0.4273559349713308
68.20000000000006	0.4272677312687607
68.30000000000005	0.42717947818982943
68.40000000000006	0.42709117629849996
68.50000000000006	0.42700282603986317
68.60000000000007	0.4269144277567945
68.70000000000006	0.4268259814984626
68.80000000000005	0.4267374878184055
68.90000000000006	0.4266489471491233
69.00000000000006	0.42656035982611434
69.10000000000007	0.42647172618310014
69.20000000000006	0.42638304626772694
69.30000000000005	0.4262943206214545
69.40000000000006	0.4262055496628366
69.50000000000006	0.4261167337184433
69.60000000000007	0.4260278728362822
69.70000000000006	0.4259389675476324
69.80000000000007	0.42585001825926344
69.90000000000006	0.42576102529076965
70.00000000000006	0.425671988960066
70.10000000000007	0.4255829093139234
70.20000000000006	0.42549378687187933
70.30000000000007	0.4254046220276318
70.40000000000006	0.4253154150923312
70.50000000000006	0.42522616611328956
70.60000000000007	0.42513687560009833
70.70000000000006	0.4250475439354251
70.80000000000007	0.4249581714238212
70.90000000000006	0.42486875836824894
71.00000000000006	0.42477930481504456
71.10000000000007	0.4246898112623788
71.20000000000006	0.4246002780806668
71.30000000000007	0.4245107055664693
71.40000000000006	0.4244210937668248
71.50000000000006	0.4243314431701848
71.60000000000007	0.4242417541366391
71.70000000000006	0.4241520269565018
71.80000000000007	0.42406226191858176
71.90000000000006	0.4239724590691813
72.00000000000006	0.4238826188856374
72.10000000000007	0.4237927417165542
72.20000000000006	0.42370282784467916
72.30000000000007	0.423612877317163
72.40000000000006	0.42352289060184095
72.50000000000006	0.42343286803765273
72.60000000000007	0.42334280990142903
72.70000000000006	0.4232527164685751
72.80000000000007	0.42316258778572335
72.90000000000006	0.42307242430988784
73.00000000000006	0.4229822263692408
73.10000000000007	0.42289199423344437
73.20000000000006	0.4228017279501108
73.30000000000007	0.42271142796696226
73.40000000000006	0.42262109460312564
73.50000000000007	0.4225307281226557
73.60000000000007	0.4224403287882563
73.70000000000006	0.4223498966472211
73.80000000000007	0.4222594321367314
73.90000000000006	0.4221689355658199
74.00000000000007	0.422078407191746
74.10000000000007	0.4219878470629012
74.20000000000006	0.42189725560737784
74.30000000000007	0.4218066331257434
74.40000000000006	0.4217159798699404
74.50000000000007	0.42162529609063015
74.60000000000007	0.42153458183606757
74.70000000000006	0.4214438375240732
74.80000000000007	0.4213530634457517
74.90000000000006	0.4212622598466002
75.00000000000007	0.4211714267760776
75.10000000000007	0.4210805646431112
75.20000000000006	0.42098967373088464
75.30000000000007	0.42089875427985096
75.40000000000006	0.4208078065292477
75.50000000000007	0.4207168305285633
75.60000000000007	0.4206258266767114
75.70000000000006	0.42053479524800486
75.80000000000007	0.42044373647678046
75.90000000000006	0.4203526504138254
76.00000000000007	0.4202615374493495
76.10000000000007	0.4201703978502551
76.20000000000007	0.42007923184609136
76.30000000000007	0.4199880396652533
76.40000000000006	0.4198968213587089
76.50000000000007	0.4198055773069025
76.60000000000007	0.41971430776842145
76.70000000000007	0.419623012967008
76.80000000000007	0.4195316929550133
76.90000000000006	0.4194403481043612
77.00000000000007	0.4193489786667079
77.10000000000007	0.4192575848612487
77.20000000000007	0.41916616690608266
77.30000000000007	0.41907472485388014
77.40000000000006	0.41898325906703754
77.50000000000007	0.41889176978941844
77.60000000000007	0.418800257234702
77.70000000000007	0.4187087214570169
77.80000000000007	0.4186171628104163
77.90000000000006	0.41852558153228303
78.00000000000007	0.41843397783197583
78.10000000000007	0.418342351917812
78.20000000000007	0.4182507038443653
78.30000000000007	0.41815903395639087
78.40000000000006	0.418067342483969
78.50000000000007	0.41797562963121615
78.60000000000007	0.41788389545423105
78.70000000000007	0.41779214028959805
78.80000000000007	0.4177003643613393
78.90000000000006	0.4176085678694645
79.00000000000007	0.417516751012993
79.10000000000007	0.41742491384858277
79.20000000000007	0.41733305670374093
79.30000000000007	0.41724117979564823
79.40000000000006	0.41714928331932993
79.50000000000007	0.4170573673330273
79.60000000000007	0.41696543215624393
79.70000000000007	0.41687347800049984
79.80000000000007	0.4167815050569147
79.90000000000008	0.4166895135156657
80.00000000000007	0.41659750343565716
80.10000000000007	0.41650547512752856
80.20000000000007	0.416413428796392
80.30000000000007	0.4163213646286252
80.40000000000008	0.4162292826847673
80.50000000000007	0.4161371832676165
80.60000000000007	0.41604506657699786
80.70000000000007	0.4159529327955729
80.80000000000007	0.41586078210510685
80.90000000000008	0.4157686145668957
81.00000000000007	0.415676430475079
81.10000000000007	0.41558423002348144
81.20000000000007	0.41549201339025205
81.30000000000007	0.41539978063836663
81.40000000000008	0.415307532054281
81.50000000000007	0.4152152678268841
81.60000000000007	0.41512298813078763
81.70000000000007	0.4150306931397499
81.80000000000007	0.41493838291758844
81.90000000000008	0.414846057742299
82.00000000000007	0.4147537177971537
82.10000000000007	0.4146613632524679
82.20000000000007	0.41456899417377785
82.30000000000007	0.4144766108315487
82.40000000000008	0.4143842134044476
82.50000000000007	0.41429180205942107
82.60000000000008	0.4141993769626027
82.70000000000007	0.41410693818044747
82.80000000000007	0.4140144859751522
82.90000000000008	0.41392202052012844
83.00000000000007	0.4138295419782302
83.10000000000008	0.41373705041766407
83.20000000000007	0.4136445460932457
83.30000000000007	0.41355202917409273
83.40000000000008	0.41345949981984964
83.50000000000007	0.4133669581893864
83.60000000000008	0.4132744043518978
83.70000000000007	0.41318183855411605
83.80000000000007	0.41308926096024345
83.90000000000008	0.4129966717260247
84.00000000000007	0.4129040709224342
84.10000000000008	0.4128114587889684
84.20000000000007	0.41271883548582805
84.30000000000007	0.41262620116569926
84.40000000000008	0.4125335559805292
84.50000000000007	0.4124409000023426
84.60000000000008	0.4123482334627322
84.70000000000007	0.4122555565173036
84.80000000000007	0.4121628693150249
84.90000000000008	0.41207017192972384
85.00000000000007	0.41197746458589857
85.10000000000008	0.41188474743542935
85.20000000000007	0.41179202062436765
85.30000000000007	0.4116992842980607
85.40000000000008	0.4116065385314417
85.50000000000007	0.4115137835412796
85.60000000000008	0.4114210194751607
85.70000000000007	0.4113282464755908
85.80000000000007	0.41123546461932553
85.90000000000008	0.4111426741161767
86.00000000000007	0.4110498751102655
86.10000000000008	0.41095706774131535
86.20000000000007	0.41086425214837813
86.30000000000008	0.4107714284093647
86.40000000000008	0.41067859672652607
86.50000000000007	0.41058575723997365
86.60000000000008	0.4104929100860483
86.70000000000007	0.4104000553444983
86.80000000000008	0.410307193210752
86.90000000000008	0.41021432382170003
87.00000000000007	0.4101214473110287
87.10000000000008	0.41002856381178276
87.20000000000007	0.40993567340490955
87.30000000000008	0.40984277627844024
87.40000000000008	0.40974987256552386
87.50000000000007	0.40965696239661803
87.60000000000008	0.4095640458545188
87.70000000000007	0.40947112312056594
87.80000000000008	0.4093781943249184
87.90000000000008	0.4092852595954994
88.00000000000007	0.4091923190596199
88.10000000000008	0.4090993728013142
88.20000000000007	0.40900642099468326
88.30000000000008	0.4089134637663971
88.40000000000008	0.4088205012412964
88.50000000000007	0.4087275335052723
88.60000000000008	0.4086345607258624
88.70000000000007	0.40854158302696375
88.80000000000008	0.4084486005309968
88.90000000000008	0.40835561335979736
89.00000000000009	0.4082626216005292
89.10000000000008	0.40816962541364477
89.20000000000007	0.4080766249197907
89.30000000000008	0.40798362023844326
89.40000000000008	0.4078906114586279
89.50000000000009	0.40779759873435906
89.60000000000008	0.4077045821837151
89.70000000000007	0.4076115619238601
89.80000000000008	0.40752276688716305
89.90000000000008	0.40745088379116834
90.00000000000009	0.4073959133406792
