# Supplementary material for: White matter micro- and macrostructure brain charts for the human lifespan
Source: Nature. 2026 May 13;655(8124):979–89. doi: 10.1038/s41586-026-10454-2 (PMC13391363; doi:10.1038/s41586-026-10454-2)
Supplement: Supplementary file 7 — Tract-specific median centiles of brain charts. SDT.T4.1-504 contain the discretized, sex-agnostic brain charts used to derive the myelination plots and assessments in Fig. 4 and Supplementary Fig. S4.F9. Age is expressed in years. Tract measurements are reported in metric-specific units: diffusivities in mm2 s−1, volume in mm3, surface area in mm2, average length in mm, and FA is dimensionless (unitless). [file 41586_2026_10454_MOESM7_ESM.zip › SDT.T4/SDT.T4.102-CG_right_md-mean.csv]

age	value
1.0	0.0009849569276707934
1.1	0.000979544070124487
1.2000000000000002	0.0009727459927258758
1.3000000000000003	0.0009646687471350871
1.4000000000000004	0.000956787010080899
1.5000000000000004	0.0009495119969312605
1.6000000000000005	0.0009427632586639317
1.7000000000000006	0.0009364751970300677
1.8000000000000007	0.000930595779826005
1.9000000000000008	0.0009250753915618292
2.000000000000001	0.0009198762911103642
2.100000000000001	0.0009149663275676331
2.200000000000001	0.0009103192771164036
2.300000000000001	0.0009059086762577826
2.4000000000000012	0.0009017138764142905
2.5000000000000013	0.0008977167660747994
2.6000000000000014	0.000893901410595165
2.7000000000000015	0.0008902546714587015
2.8000000000000016	0.0008867623228935511
2.9000000000000017	0.0008834132168243879
3.0000000000000018	0.0008801973735990781
3.100000000000002	0.0008771065147453638
3.200000000000002	0.0008741313477253447
3.300000000000002	0.0008712645354893543
3.400000000000002	0.0008684994011577752
3.500000000000002	0.0008658298782229772
3.6000000000000023	0.0008632509562179051
3.7000000000000024	0.0008607566890969492
3.8000000000000025	0.0008583424122831251
3.9000000000000026	0.0008560038500839152
4.000000000000003	0.0008537374735207646
4.100000000000003	0.0008515389743221827
4.200000000000003	0.0008494049686713845
4.3000000000000025	0.0008473323132759674
4.400000000000003	0.0008453181041251009
4.5000000000000036	0.0008433599685624402
4.600000000000003	0.0008414548646973604
4.700000000000003	0.0008396004283219966
4.800000000000003	0.0008377944645480194
4.900000000000004	0.000836035186080226
5.0000000000000036	0.0008343202451469335
5.100000000000003	0.0008326478199978288
5.200000000000004	0.0008310161959671251
5.300000000000004	0.0008294237744516011
5.400000000000004	0.0008278692701863174
5.5000000000000036	0.0008263509171156333
5.600000000000004	0.0008248673615107836
5.700000000000005	0.0008234173379608313
5.800000000000004	0.0008219998335788854
5.900000000000004	0.0008206134260318277
6.000000000000004	0.0008192570283853617
6.100000000000005	0.0008179296081908342
6.200000000000005	0.000816630198453814
6.300000000000004	0.0008153580358505864
6.400000000000005	0.0008141120021569643
6.500000000000005	0.0008128912538094437
6.600000000000005	0.0008116949998068256
6.700000000000005	0.0008105226187126202
6.800000000000005	0.000809373181941559
6.900000000000006	0.0008082459916435727
7.000000000000005	0.0008071403804682796
7.100000000000005	0.0008060557223959197
7.2000000000000055	0.0008049915326146337
7.300000000000006	0.0008039470569470793
7.400000000000006	0.0008029217360136265
7.500000000000005	0.0008019150450227535
7.600000000000006	0.0008009265794495932
7.700000000000006	0.0007999556984030153
7.800000000000006	0.0007990019285120947
7.900000000000006	0.0007980648147480619
8.000000000000007	0.0007971439305552941
8.100000000000007	0.0007962389518154975
8.200000000000006	0.0007953493448733957
8.300000000000006	0.000794474720693399
8.400000000000006	0.0007936147148448113
8.500000000000007	0.0007927690516085519
8.600000000000007	0.0007919372692569236
8.700000000000006	0.0007911190326543573
8.800000000000008	0.0007903140183296954
8.900000000000007	0.0007895219238042098
9.000000000000007	0.0007887425234205573
9.100000000000007	0.0007879754250621797
9.200000000000006	0.0007872203477710783
9.300000000000008	0.0007864770291901608
9.400000000000007	0.0007857452743351323
9.500000000000007	0.0007850247390128318
9.600000000000009	0.0007843151776900862
9.700000000000008	0.0007836163525910775
9.800000000000008	0.000782928042259426
9.900000000000007	0.0007822500843176595
10.000000000000007	0.0007815821817679927
10.100000000000009	0.0007809241254073015
10.200000000000008	0.0007802757207793935
10.300000000000008	0.0007796368257504225
10.40000000000001	0.0007790071765246852
10.500000000000009	0.0007783865881015632
10.600000000000009	0.0007777748808320824
10.700000000000008	0.0007771718882909168
10.800000000000008	0.0007765774903818452
10.90000000000001	0.000775991456467018
11.000000000000009	0.0007754136267828621
11.100000000000009	0.000774843853700715
11.20000000000001	0.0007742820309407127
11.30000000000001	0.0007737279516229135
11.40000000000001	0.0007731814730597734
11.500000000000009	0.0007726424563704738
11.600000000000009	0.000772110773743151
11.70000000000001	0.0007715863342592121
11.80000000000001	0.0007710689550365299
11.90000000000001	0.0007705585114442893
12.00000000000001	0.000770054889133415
12.10000000000001	0.0007695580068850718
12.20000000000001	0.0007690676992848588
12.30000000000001	0.000768583854081414
12.40000000000001	0.0007681063618022873
12.50000000000001	0.0007676351224804633
12.60000000000001	0.0007671700658886784
12.70000000000001	0.0007667110444230065
12.800000000000011	0.0007662579590796202
12.900000000000011	0.0007658107197696239
13.00000000000001	0.0007653692632416094
13.10000000000001	0.0007649334550348945
13.20000000000001	0.0007645032053310022
13.300000000000011	0.0007640784263856972
13.400000000000011	0.0007636590387846524
13.50000000000001	0.0007632449873203321
13.600000000000012	0.0007628361510384319
13.700000000000012	0.0007624324500516325
13.800000000000011	0.0007620338123456222
13.900000000000011	0.0007616401878353452
14.00000000000001	0.0007612514656548169
14.100000000000012	0.0007608675728702887
14.200000000000012	0.0007604884381264473
14.300000000000011	0.000760113997487052
14.400000000000013	0.0007597442068699149
14.500000000000012	0.0007593789658445391
14.600000000000012	0.0007590182090631777
14.700000000000012	0.0007586618782340431
14.800000000000011	0.0007583099331055169
14.900000000000013	0.0007579622811260191
15.000000000000012	0.0007576188623049426
15.100000000000012	0.0007572796178732321
15.200000000000014	0.0007569444957566835
15.300000000000013	0.0007566134602610086
15.400000000000013	0.0007562864270302767
15.500000000000012	0.0007559633419645406
15.600000000000012	0.0007556441573636411
15.700000000000014	0.0007553288404440471
15.800000000000013	0.0007550173130976295
15.900000000000013	0.0007547095254159148
16.000000000000014	0.00075440542845006
16.100000000000016	0.0007541049793574334
16.200000000000014	0.0007538081488673348
16.30000000000001	0.0007535148654015644
16.400000000000013	0.0007532250836929488
16.500000000000014	0.0007529387643360747
16.600000000000016	0.0007526558803038399
16.700000000000014	0.0007523763650395842
16.800000000000015	0.0007521001766008732
16.900000000000013	0.0007518272738091858
17.000000000000014	0.0007515576211046247
17.100000000000016	0.0007512911942047717
17.200000000000014	0.0007510279318227622
17.300000000000015	0.0007507677957207657
17.400000000000013	0.0007505107530737005
17.500000000000014	0.000750256781350662
17.600000000000016	0.0007500058233495169
17.700000000000014	0.0007497578435021699
17.800000000000015	0.0007495128068559403
17.900000000000016	0.0007492706836662356
18.000000000000014	0.0007490314535729582
18.100000000000016	0.0007487950636757618
18.200000000000017	0.000748561481398067
18.300000000000015	0.0007483306791955523
18.400000000000016	0.0007481026380913184
18.500000000000014	0.0007478773085436367
18.600000000000016	0.0007476546601434671
18.700000000000017	0.0007474346629828461
18.800000000000015	0.0007472172920114525
18.900000000000016	0.0007470025299882995
19.000000000000014	0.0007467903309195541
19.100000000000016	0.0007465806668372873
19.200000000000017	0.0007463735144791919
19.300000000000015	0.0007461688577080417
19.400000000000016	0.0007459666533185226
19.500000000000018	0.0007457668751201248
19.600000000000016	0.000745569497334301
19.700000000000017	0.0007453744987373303
19.80000000000002	0.0007451818645940756
19.900000000000016	0.0007449915546527122
20.000000000000018	0.0007448035447337154
20.100000000000016	0.00074461781507955
20.200000000000017	0.0007444343518442653
20.30000000000002	0.000744253117111655
20.400000000000016	0.0007440740881729539
20.500000000000018	0.000743897242661076
20.600000000000016	0.0007437225624993653
20.700000000000017	0.0007435500349847637
20.80000000000002	0.0007433796246805632
20.900000000000016	0.0007432113105489934
21.000000000000018	0.0007430450757256229
21.10000000000002	0.0007428809082299535
21.200000000000017	0.0007427187745972796
21.30000000000002	0.0007425586550169203
21.40000000000002	0.0007424005299639357
21.500000000000018	0.0007422443839708119
21.60000000000002	0.0007420902059964884
21.700000000000017	0.0007419379646739562
21.80000000000002	0.0007417876415920799
21.90000000000002	0.0007416392222931256
22.000000000000018	0.000741492696327936
22.10000000000002	0.0007413480340066637
22.200000000000017	0.0007412052179497544
22.30000000000002	0.0007410642310183207
22.40000000000002	0.0007409250599239924
22.500000000000018	0.0007407876949958053
22.60000000000002	0.0007406521083311948
22.70000000000002	0.0007405182837312821
22.80000000000002	0.0007403862087546106
22.90000000000002	0.0007402558742187058
23.00000000000002	0.0007401272536570171
23.10000000000002	0.0007400003317439217
23.20000000000002	0.0007398750933579179
23.30000000000002	0.0007397515270429814
23.40000000000002	0.0007396296242658631
23.50000000000002	0.0007395093600926754
23.60000000000002	0.0007393907202005561
23.70000000000002	0.0007392736938482726
23.80000000000002	0.0007391582729084749
23.90000000000002	0.0007390444336844443
24.00000000000002	0.0007389321625973099
24.10000000000002	0.0007388214462423853
24.20000000000002	0.0007387122747139045
24.300000000000022	0.0007386046404298083
24.40000000000002	0.0007384985210156078
24.50000000000002	0.0007383939037493022
24.600000000000023	0.0007382907793319553
24.70000000000002	0.0007381891405209374
24.800000000000022	0.0007380889660136831
24.90000000000002	0.0007379902437258428
25.00000000000002	0.0007378929617225924
25.100000000000023	0.0007377971114173423
25.20000000000002	0.0007377026860282598
25.300000000000022	0.0007376096653998057
25.40000000000002	0.000737518038184061
25.50000000000002	0.00073742779631233
25.600000000000023	0.0007373389332883759
25.70000000000002	0.0007372514298903044
25.800000000000022	0.0007371652753197021
25.900000000000023	0.0007370804589072298
26.00000000000002	0.0007369969731947703
26.100000000000023	0.0007369148120777391
26.200000000000024	0.0007368339573343524
26.300000000000022	0.0007367543988025304
26.400000000000023	0.0007366761294683718
26.50000000000002	0.0007365991434688928
26.600000000000023	0.0007365234233995394
26.700000000000024	0.000736448959574223
26.800000000000022	0.0007363757424187795
26.900000000000023	0.000736303765445197
27.00000000000002	0.0007362330231251714
27.100000000000023	0.0007361634989303907
27.200000000000024	0.0007360951837272833
27.300000000000022	0.0007360280714106028
27.400000000000023	0.0007359621566575171
27.500000000000025	0.0007358974236583043
27.600000000000023	0.000735833863693684
27.700000000000024	0.0007357714681419265
27.800000000000026	0.0007357102313527475
27.900000000000023	0.0007356501482907836
28.000000000000025	0.0007355912039174469
28.100000000000023	0.000735533389995426
28.200000000000024	0.0007354767012056907
28.300000000000026	0.000735421132688498
28.400000000000023	0.000735366670039816
28.500000000000025	0.0007353133053845231
28.600000000000023	0.0007352610309329272
28.700000000000024	0.0007352098417612853
28.800000000000026	0.0007351597332579608
28.900000000000023	0.0007351106917003329
29.000000000000025	0.0007350627096355806
29.100000000000026	0.0007350157824277802
29.200000000000024	0.0007349699056160819
29.300000000000026	0.0007349250660404475
29.400000000000027	0.0007348812565660434
29.500000000000025	0.0007348384701331234
29.600000000000026	0.0007347967024505662
29.700000000000024	0.0007347559492725888
29.800000000000026	0.0007347161980436949
29.900000000000027	0.0007346774420005325
30.000000000000025	0.0007346396771029873
30.100000000000026	0.0007346028992353295
30.200000000000024	0.0007345670963426978
30.300000000000026	0.0007345322619420315
30.400000000000027	0.0007344983896165133
30.500000000000025	0.0007344654756279153
30.600000000000026	0.0007344335160477439
30.700000000000028	0.0007344024993594055
30.800000000000026	0.0007343724194078909
30.900000000000027	0.0007343432726746458
31.00000000000003	0.0007343150553438106
31.100000000000026	0.0007342877563458639
31.200000000000028	0.0007342613697737859
31.300000000000026	0.0007342358897791931
31.400000000000027	0.0007342113131087215
31.50000000000003	0.0007341876361101628
31.600000000000026	0.0007341648481949698
31.700000000000028	0.0007341429437468464
31.800000000000026	0.0007341219197053078
31.900000000000027	0.000734101772516087
32.00000000000003	0.0007340824919912048
32.10000000000002	0.0007340640727345189
32.20000000000003	0.0007340465094019846
32.300000000000026	0.0007340297991668489
32.40000000000003	0.0007340139386184626
32.50000000000003	0.0007339989179999765
32.60000000000003	0.0007339847321737565
32.70000000000003	0.0007339713784829464
32.800000000000026	0.0007339588536023759
32.90000000000003	0.0007339471481352055
33.00000000000003	0.0007339362571399091
33.10000000000003	0.0007339261757214127
33.20000000000003	0.0007339169014295313
33.300000000000026	0.0007339084310655261
33.40000000000003	0.0007339007556202029
33.50000000000003	0.000733893870382677
33.60000000000003	0.000733887773052822
33.70000000000003	0.0007338824605067748
33.800000000000026	0.0007338779240598794
33.90000000000003	0.0007338741591764618
34.00000000000003	0.0007338711613623846
34.10000000000003	0.0007338689285007801
34.20000000000003	0.0007338674575794982
34.30000000000003	0.0007338667402634395
34.40000000000003	0.0007338667722233063
34.50000000000003	0.0007338675514751644
34.60000000000003	0.0007338690750726529
34.70000000000003	0.0007338713349740457
34.80000000000003	0.000733874327007059
34.90000000000003	0.0007338780470366876
35.00000000000003	0.0007338824932419202
35.10000000000003	0.0007338876627754293
35.20000000000003	0.0007338935479115638
35.30000000000003	0.0007339001446632565
35.400000000000034	0.000733907451327545
35.50000000000003	0.0007339154651151108
35.60000000000003	0.0007339241785662147
35.70000000000003	0.0007339335878348676
35.80000000000003	0.0007339436891086365
35.900000000000034	0.0007339544808298234
36.00000000000003	0.0007339659602971615
36.10000000000003	0.0007339781203374277
36.20000000000003	0.0007339909572713387
36.30000000000003	0.0007340044696462885
36.400000000000034	0.0007340186548122976
36.50000000000003	0.000734033505837771
36.60000000000003	0.0007340490191705361
36.70000000000003	0.0007340651912886829
36.80000000000003	0.00073408202086942
36.900000000000034	0.0007340995053412929
37.00000000000003	0.0007341176380330931
37.10000000000003	0.0007341364155430536
37.20000000000003	0.0007341558366421773
37.30000000000003	0.0007341758988044809
37.400000000000034	0.000734196595578828
37.500000000000036	0.000734217923678306
37.60000000000003	0.0007342398798433093
37.70000000000003	0.0007342624629611214
37.80000000000003	0.000734285670575964
37.900000000000034	0.0007343094964739466
38.000000000000036	0.0007343339375041516
38.10000000000003	0.0007343589926377394
38.20000000000003	0.0007343846594593715
38.30000000000003	0.0007344109319560547
38.400000000000034	0.0007344378070808719
38.500000000000036	0.0007344652818116577
38.60000000000004	0.0007344933552239821
38.70000000000003	0.0007345220249654412
38.80000000000003	0.0007345512852396475
38.900000000000034	0.0007345811331229713
39.000000000000036	0.0007346115677661557
39.10000000000004	0.0007346425868528687
39.20000000000003	0.0007346741847704953
39.30000000000003	0.0007347063586898119
39.400000000000034	0.000734739105804067
39.500000000000036	0.0007347724253579662
39.60000000000004	0.0007348063150917012
39.70000000000003	0.0007348407695908455
39.80000000000003	0.0007348757861382219
39.900000000000034	0.0007349113640460257
40.000000000000036	0.0007349475010866787
40.10000000000004	0.0007349841920142436
40.20000000000003	0.0007350214341974104
40.30000000000003	0.0007350592250252985
40.400000000000034	0.000735097563894814
40.500000000000036	0.0007351364486293183
40.60000000000004	0.0007351758741645995
40.70000000000004	0.0007352158379713418
40.80000000000003	0.0007352563395071792
40.900000000000034	0.0007352973766243361
41.000000000000036	0.0007353389444133638
41.10000000000004	0.0007353810404232233
41.20000000000004	0.0007354236622215294
41.30000000000003	0.0007354668093424452
41.400000000000034	0.0007355104796841664
41.500000000000036	0.0007355546685041765
41.60000000000004	0.0007355993734445343
41.70000000000004	0.0007356445940941483
41.80000000000004	0.0007356903283771021
41.900000000000034	0.0007357365716933442
42.000000000000036	0.000735783321756407
42.10000000000004	0.0007358305762968512
42.20000000000004	0.0007358783349728368
42.30000000000004	0.0007359265957500651
42.400000000000034	0.0007359753541821277
42.500000000000036	0.0007360246080676459
42.60000000000004	0.0007360743571142437
42.70000000000004	0.0007361245993109045
42.80000000000004	0.000736175330342538
42.900000000000034	0.0007362265480731859
43.000000000000036	0.0007362782503824956
43.10000000000004	0.000736330437040911
43.20000000000004	0.0007363831060750682
43.30000000000004	0.000736436253311582
43.400000000000034	0.0007364898766924504
43.500000000000036	0.0007365439760328361
43.60000000000004	0.0007365985493803444
43.70000000000004	0.0007366535926829022
43.80000000000004	0.0007367091039424706
43.90000000000004	0.0007367650811753144
44.000000000000036	0.000736821524253669
44.10000000000004	0.000736878431259369
44.20000000000004	0.000736935798271198
44.30000000000004	0.000736993623362646
44.40000000000004	0.0007370519064464609
44.500000000000036	0.0007371106456233933
44.60000000000004	0.0007371698370844533
44.70000000000004	0.0007372294789582198
44.80000000000004	0.0007372895693864051
44.90000000000004	0.0007373501083336818
45.00000000000004	0.000737411093931932
45.10000000000004	0.0007374725224932375
45.20000000000004	0.0007375343922119162
45.30000000000004	0.000737596703089432
45.40000000000004	0.0007376594532747331
45.50000000000004	0.0007377226391839192
45.60000000000004	0.0007377862590619896
45.70000000000004	0.0007378503111660126
45.80000000000004	0.0007379147955447775
45.90000000000004	0.0007379797103756032
46.00000000000004	0.0007380450521867809
46.10000000000004	0.0007381108192838102
46.20000000000004	0.00073817701174895
46.30000000000004	0.0007382436277749546
46.40000000000004	0.0007383106639866346
46.50000000000004	0.0007383781187361978
46.60000000000004	0.000738445990387038
46.70000000000004	0.0007385142790645718
46.80000000000004	0.000738582982987403
46.90000000000004	0.0007386520988845092
47.00000000000004	0.0007387216251639325
47.100000000000044	0.0007387915619815609
47.20000000000004	0.0007388619075699765
47.30000000000004	0.0007389326587478851
47.40000000000004	0.0007390038139664144
47.50000000000004	0.0007390753716869852
47.600000000000044	0.0007391473321049966
47.70000000000004	0.0007392196934766534
47.80000000000004	0.0007392924527174545
47.90000000000004	0.0007393656083300882
48.00000000000004	0.0007394391605377203
48.100000000000044	0.0007395131076092207
48.200000000000045	0.000739587446543627
48.30000000000004	0.0007396621758834651
48.40000000000004	0.0007397372941807659
48.50000000000004	0.00073981280169488
48.600000000000044	0.0007398886967162686
48.700000000000045	0.0007399649763340688
48.80000000000004	0.000740041639138473
48.90000000000004	0.0007401186854142174
49.00000000000004	0.0007401961134632246
49.100000000000044	0.0007402739204525158
49.200000000000045	0.0007403521050091617
49.30000000000004	0.0007404306657690771
49.40000000000004	0.0007405096030501646
49.50000000000004	0.0007405889151740926
49.600000000000044	0.0007406685993918887
49.700000000000045	0.0007407486543747937
49.80000000000004	0.0007408290804639204
49.90000000000004	0.0007409098759913487
50.00000000000004	0.0007409910382808055
50.100000000000044	0.0007410725660377119
50.200000000000045	0.0007411544579756906
50.30000000000005	0.0007412367144663171
50.40000000000004	0.0007413193338597797
50.50000000000004	0.0007414023135581846
50.600000000000044	0.0007414856523079414
50.700000000000045	0.0007415693505018789
50.80000000000005	0.0007416534064996437
50.90000000000004	0.0007417378177712833
51.00000000000004	0.0007418225830949398
51.100000000000044	0.0007419077012563538
51.200000000000045	0.0007419931726763958
51.30000000000005	0.0007420789957312765
51.40000000000005	0.000742165167964329
51.50000000000004	0.0007422516881917625
51.600000000000044	0.0007423385568539275
51.700000000000045	0.000742425772335597
51.80000000000005	0.0007425133322437231
51.90000000000005	0.000742601235423987
52.00000000000004	0.0007426894807291316
52.100000000000044	0.0007427780686253481
52.200000000000045	0.0007428669975126415
52.30000000000005	0.0007429562650665064
52.40000000000005	0.0007430458701680332
52.50000000000004	0.0007431358133013195
52.600000000000044	0.0007432260928741087
52.700000000000045	0.0007433167066215338
52.80000000000005	0.0007434076534520958
52.90000000000005	0.0007434989322809077
53.00000000000004	0.0007435905436158786
53.100000000000044	0.0007436824858787442
53.200000000000045	0.0007437747568688428
53.30000000000005	0.0007438673555276625
53.40000000000005	0.0007439602823796292
53.50000000000005	0.0007440535358534624
53.600000000000044	0.0007441471138044421
53.700000000000045	0.0007442410151996372
53.80000000000005	0.0007443352390122382
53.90000000000005	0.000744429785788623
54.00000000000005	0.0007445246539703469
54.100000000000044	0.0007446198414729938
54.200000000000045	0.0007447153472943331
54.30000000000005	0.0007448111719959496
54.40000000000005	0.0007449073140257676
54.50000000000005	0.0007450037713518827
54.60000000000005	0.0007451005429959238
54.700000000000045	0.0007451976279852358
54.80000000000005	0.0007452950269017692
54.90000000000005	0.0007453927382051951
55.00000000000005	0.0007454907599202306
55.10000000000005	0.0007455890910971887
55.200000000000045	0.0007456877323320235
55.30000000000005	0.0007457866820901524
55.40000000000005	0.0007458859384457049
55.50000000000005	0.0007459855004712613
55.60000000000005	0.0007460853672447256
55.700000000000045	0.0007461855393809226
55.80000000000005	0.0007462860153560869
55.90000000000005	0.0007463867932975555
56.00000000000005	0.0007464878723046999
56.10000000000005	0.0007465892530053007
56.200000000000045	0.0007466909338807687
56.30000000000005	0.0007467929131049541
56.40000000000005	0.0007468951897980567
56.50000000000005	0.0007469977630852751
56.60000000000005	0.0007471006336118799
56.70000000000005	0.0007472037998691724
56.80000000000005	0.0007473072600811327
56.90000000000005	0.0007474110133930298
57.00000000000005	0.0007475150604621288
57.10000000000005	0.0007476193997843909
57.20000000000005	0.0007477240296276331
57.30000000000005	0.0007478289491565995
57.40000000000005	0.0007479341575407182
57.50000000000005	0.0007480396554535214
57.60000000000005	0.0007481454414000343
57.70000000000005	0.0007482515136953198
57.800000000000054	0.0007483578715276048
57.90000000000005	0.0007484645155815372
58.00000000000005	0.0007485714443663028
58.10000000000005	0.0007486786562383524
58.20000000000005	0.0007487861504041459
58.300000000000054	0.0007488939260745413
58.40000000000005	0.0007490019839493132
58.50000000000005	0.0007491103225459925
58.60000000000005	0.0007492189402655651
58.70000000000005	0.0007493278363365026
58.800000000000054	0.0007494370114689055
58.90000000000005	0.0007495464641840258
59.00000000000005	0.0007496561929219237
59.10000000000005	0.0007497661969281895
59.20000000000005	0.0007498764754525315
59.300000000000054	0.0007499870292191442
59.40000000000005	0.0007500978567569134
59.50000000000005	0.000750208956547966
59.60000000000005	0.0007503203278585377
59.70000000000005	0.0007504319714224351
59.800000000000054	0.0007505438857718219
59.900000000000055	0.000750656069425791
60.00000000000005	0.0007507685216666452
60.10000000000005	0.0007508812417805624
60.20000000000005	0.0007509942305144971
60.300000000000054	0.0007511074864076118
60.400000000000055	0.0007512210080187547
60.50000000000005	0.0007513347946496127
60.60000000000005	0.0007514488470560906
60.70000000000005	0.000751563163780265
60.800000000000054	0.00075167774341596
60.900000000000055	0.0007517925852799626
61.00000000000006	0.0007519076886927109
61.10000000000005	0.000752023054422394
61.20000000000005	0.0007521386810174622
61.300000000000054	0.0007522545671093675
61.400000000000055	0.0007523707120331202
61.50000000000006	0.0007524871165652746
61.60000000000005	0.0007526037792568406
61.70000000000005	0.0007527206987724063
61.800000000000054	0.0007528378744611723
61.900000000000055	0.0007529553056757866
62.00000000000006	0.0007530729932043305
62.10000000000005	0.0007531909356035808
62.20000000000005	0.0007533091315737644
62.300000000000054	0.000753427580481269
62.400000000000055	0.0007535462831219749
62.50000000000006	0.0007536652380548659
62.60000000000005	0.0007537844440116075
62.70000000000005	0.0007539039003719479
62.800000000000054	0.0007540236065188362
62.900000000000055	0.0007541435632589273
63.00000000000006	0.0007542637691565003
63.10000000000006	0.0007543842229770334
63.20000000000005	0.0007545049241164058
63.300000000000054	0.0007546258733885814
63.400000000000055	0.0007547470693597566
63.50000000000006	0.0007548685108252098
63.60000000000006	0.0007549901971934157
63.70000000000005	0.0007551121278758721
63.800000000000054	0.0007552343036967108
63.900000000000055	0.0007553567232268841
64.00000000000006	0.0007554793852937444
64.10000000000005	0.0007556022893210092
64.20000000000006	0.0007557254361396488
64.30000000000005	0.0007558488243222138
64.40000000000006	0.0007559724527244023
64.50000000000006	0.0007560963207817949
64.60000000000005	0.0007562204279328168
64.70000000000006	0.0007563447750179773
64.80000000000005	0.0007564693606141447
64.90000000000006	0.000756594183607491
65.00000000000006	0.0007567192434479522
65.10000000000005	0.0007568445409824972
65.20000000000006	0.0007569700747893021
65.30000000000005	0.0007570958437814874
65.40000000000006	0.0007572218474202157
65.50000000000006	0.0007573480851692993
65.60000000000005	0.0007574745578846715
65.70000000000006	0.000757601264148408
65.80000000000005	0.0007577282029026177
65.90000000000006	0.0007578553736219707
66.00000000000006	0.0007579827771684889
66.10000000000005	0.0007581104121253109
66.20000000000006	0.0007582382774601811
66.30000000000005	0.0007583663726583535
66.40000000000006	0.0007584946972076681
66.50000000000006	0.0007586232519786347
66.60000000000005	0.000758752035557821
66.70000000000006	0.0007588810469405521
66.80000000000005	0.0007590102856249169
66.90000000000006	0.0007591397524871518
67.00000000000006	0.0007592694461146206
67.10000000000007	0.0007593993655271045
67.20000000000006	0.0007595295102326887
67.30000000000005	0.0007596598797418614
67.40000000000006	0.000759790474938887
67.50000000000006	0.000759921294414219
67.60000000000007	0.0007600523372138955
67.70000000000006	0.000760183602858101
67.80000000000005	0.0007603150922365277
67.90000000000006	0.0007604468039401709
68.00000000000006	0.0007605787370384022
68.10000000000007	0.0007607108910608535
68.20000000000006	0.0007608432655394762
68.30000000000005	0.0007609758613715315
68.40000000000006	0.0007611086771507554
68.50000000000006	0.0007612417119715316
68.60000000000007	0.0007613749653749818
68.70000000000006	0.0007615084382635303
68.80000000000005	0.0007616421292312328
68.90000000000006	0.0007617760373947223
69.00000000000006	0.000761910162304058
69.10000000000007	0.0007620445035114818
69.20000000000006	0.0007621790619266008
69.30000000000005	0.0007623138361458491
69.40000000000006	0.000762448825309758
69.50000000000006	0.0007625840289792612
69.60000000000007	0.0007627194480688622
69.70000000000006	0.0007628550811750905
69.80000000000007	0.0007629909274597496
69.90000000000006	0.0007631269864922365
70.00000000000006	0.0007632632578439872
70.10000000000007	0.0007633997424363552
70.20000000000006	0.0007635364388679514
70.30000000000007	0.0007636733463233782
70.40000000000006	0.0007638104643823062
70.50000000000006	0.0007639477939707467
70.60000000000007	0.0007640853336872197
70.70000000000006	0.000764223082736627
70.80000000000007	0.000764361040706698
70.90000000000006	0.0007644992071870935
71.00000000000006	0.0007646375831103422
71.10000000000007	0.0007647761670766996
71.20000000000006	0.0007649149583128843
71.30000000000007	0.0007650539564163816
71.40000000000006	0.000765193162324144
71.50000000000006	0.0007653325746361337
71.60000000000007	0.0007654721925985236
71.70000000000006	0.0007656120158164206
71.80000000000007	0.0007657520438967563
71.90000000000006	0.0007658922777827222
72.00000000000006	0.0007660327160757292
72.10000000000007	0.0007661733580428158
72.20000000000006	0.000766314203298324
72.30000000000007	0.0007664552527896924
72.40000000000006	0.0007665965051178383
72.50000000000006	0.0007667379595684352
72.60000000000007	0.0007668796157630692
72.70000000000006	0.0007670214733250867
72.80000000000007	0.0007671635332078457
72.90000000000006	0.0007673057940134558
73.00000000000006	0.000767448255047548
73.10000000000007	0.0007675909159405002
73.20000000000006	0.0007677337776497581
73.30000000000007	0.0007678768387767623
73.40000000000006	0.0007680200986450048
73.50000000000007	0.0007681635568917377
73.60000000000007	0.0007683072131558657
73.70000000000006	0.0007684510684005151
73.80000000000007	0.0007685951212280404
73.90000000000006	0.000768739370981071
74.00000000000007	0.0007688838173051903
74.10000000000007	0.0007690284611674712
74.20000000000006	0.0007691733011694152
74.30000000000007	0.0007693183366707726
74.40000000000006	0.0007694635673236734
74.50000000000007	0.0007696089927818255
74.60000000000007	0.0007697546140177389
74.70000000000006	0.0007699004296335685
74.80000000000007	0.0007700464390074173
74.90000000000006	0.0007701926417993596
75.00000000000007	0.0007703390389856915
75.10000000000007	0.0007704856291675539
75.20000000000006	0.0007706324117394999
75.30000000000007	0.0007707793863678126
75.40000000000006	0.000770926552720285
75.50000000000007	0.0007710739117784203
75.60000000000007	0.000771221462143786
75.70000000000006	0.0007713692032285556
75.80000000000007	0.0007715171347065554
75.90000000000006	0.0007716652575629653
76.00000000000007	0.0007718135703981781
76.10000000000007	0.0007719620726401594
76.20000000000007	0.0007721107639686531
76.30000000000007	0.0007722596440648576
76.40000000000006	0.0007724087139189634
76.50000000000007	0.0007725579721315373
76.60000000000007	0.000772707418147472
76.70000000000007	0.0007728570516537142
76.80000000000007	0.0007730068736439888
76.90000000000006	0.0007731568827175492
77.00000000000007	0.0007733070783344962
77.10000000000007	0.000773457460187396
77.20000000000007	0.00077360802797016
77.30000000000007	0.0007737587826813981
77.40000000000006	0.0007739097229203149
77.50000000000007	0.0007740608481632686
77.60000000000007	0.0007742121581096585
77.70000000000007	0.0007743636537615314
77.80000000000007	0.0007745153337166099
77.90000000000006	0.0007746671974658822
78.00000000000007	0.0007748192447141139
78.10000000000007	0.0007749714751673688
78.20000000000007	0.0007751238898323905
78.30000000000007	0.0007752764873066414
78.40000000000006	0.0007754292670967508
78.50000000000007	0.0007755822289140205
78.60000000000007	0.0007757353737685326
78.70000000000007	0.000775888700256113
78.80000000000007	0.0007760422078974918
78.90000000000006	0.0007761958964090914
79.00000000000007	0.0007763497655085455
79.10000000000007	0.000776503816210464
79.20000000000007	0.0007766580471102405
79.30000000000007	0.0007768124577436641
79.40000000000006	0.0007769670478333557
79.50000000000007	0.0007771218183971877
79.60000000000007	0.0007772767680287798
79.70000000000007	0.0007774318962775054
79.80000000000007	0.0007775872028708741
79.90000000000008	0.0007777426875375781
80.00000000000007	0.0007778983512998797
80.10000000000007	0.0007780541927507583
80.20000000000007	0.0007782102114540983
80.30000000000007	0.0007783664071433301
80.40000000000008	0.0007785227808439173
80.50000000000007	0.0007786793311469314
80.60000000000007	0.0007788360576293584
80.70000000000007	0.000778992960029289
80.80000000000007	0.00077915003808595
80.90000000000008	0.0007793072928290776
81.00000000000007	0.0007794647228488834
81.10000000000007	0.0007796223277363553
81.20000000000007	0.0007797801072352566
81.30000000000007	0.000779938062378449
81.40000000000008	0.0007800961917540967
81.50000000000007	0.0007802544949658513
81.60000000000007	0.0007804129717619247
81.70000000000007	0.0007805716218915837
81.80000000000007	0.0007807304463918547
81.90000000000008	0.0007808894438498843
82.00000000000007	0.0007810486138828413
82.10000000000007	0.0007812079562443178
82.20000000000007	0.0007813674719744102
82.30000000000007	0.0007815271596580781
82.40000000000008	0.0007816870189247345
82.50000000000007	0.0007818470495322053
82.60000000000008	0.000782007251239387
82.70000000000007	0.0007821676250904343
82.80000000000007	0.0007823281696691009
82.90000000000008	0.0007824888846178326
83.00000000000007	0.0007826497696996436
83.10000000000008	0.0007828108259617014
83.20000000000007	0.0007829720519854612
83.30000000000007	0.0007831334474251979
83.40000000000008	0.0007832950120479931
83.50000000000007	0.0007834567456218798
83.60000000000008	0.0007836186491980184
83.70000000000007	0.0007837807213564865
83.80000000000007	0.0007839429617641608
83.90000000000008	0.0007841053701930489
84.00000000000007	0.000784267947697273
84.10000000000008	0.0007844306928544868
84.20000000000007	0.0007845936053430054
84.30000000000007	0.0007847566849387267
84.40000000000008	0.0007849199314184967
84.50000000000007	0.0007850833458402917
84.60000000000008	0.0007852469267802109
84.70000000000007	0.0007854106739288019
84.80000000000007	0.0007855745870666935
84.90000000000008	0.0007857386672547707
85.00000000000007	0.0007859029130666148
85.10000000000008	0.0007860673242038616
85.20000000000007	0.0007862319004508297
85.30000000000007	0.000786396641592733
85.40000000000008	0.0007865615486943085
85.50000000000007	0.000786726620327421
85.60000000000008	0.0007868918562054893
85.70000000000007	0.0007870572561173643
85.80000000000007	0.0007872228211306652
85.90000000000008	0.0007873885498145748
86.00000000000007	0.0007875544418932892
86.10000000000008	0.0007877204971592095
86.20000000000007	0.0007878867154055858
86.30000000000008	0.0007880530977037812
86.40000000000008	0.0007882196426211418
86.50000000000007	0.0007883863498932801
86.60000000000008	0.0007885532193169253
86.70000000000007	0.0007887202519662952
86.80000000000008	0.0007888874464059488
86.90000000000008	0.0007890548023819338
87.00000000000007	0.0007892223196943776
87.10000000000008	0.0007893899981442446
87.20000000000007	0.0007895578388094188
87.30000000000008	0.0007897258402524568
87.40000000000008	0.0007898940022304904
87.50000000000007	0.0007900623245478009
87.60000000000008	0.0007902308082851174
87.70000000000007	0.0007903994520020981
87.80000000000008	0.000790568255465996
87.90000000000008	0.000790737218484365
88.00000000000007	0.0007909063408655196
88.10000000000008	0.0007910756236938125
88.20000000000007	0.0007912450655267615
88.30000000000008	0.000791414666142378
88.40000000000008	0.0007915844253521576
88.50000000000007	0.0007917543442432673
88.60000000000008	0.0007919244213702365
88.70000000000007	0.0007920946565208955
88.80000000000008	0.000792265049509863
88.90000000000008	0.0007924356001525575
89.00000000000009	0.0007926063095397251
89.10000000000008	0.0007927771762235639
89.20000000000007	0.0007929482000023471
89.30000000000008	0.0007931193806945423
89.40000000000008	0.0007932907193936878
89.50000000000009	0.0007934622146488861
89.60000000000008	0.0007936338662679746
89.70000000000007	0.0007938056740723961
89.80000000000008	0.000793969800401463
89.90000000000008	0.0007941027249908202
90.00000000000009	0.0007942044183925061
