# Supplementary material for: White matter micro- and macrostructure brain charts for the human lifespan
Source: Nature. 2026 May 13;655(8124):979–89. doi: 10.1038/s41586-026-10454-2 (PMC13391363; doi:10.1038/s41586-026-10454-2)
Supplement: Supplementary file 7 — Tract-specific median centiles of brain charts. SDT.T4.1-504 contain the discretized, sex-agnostic brain charts used to derive the myelination plots and assessments in Fig. 4 and Supplementary Fig. S4.F9. Age is expressed in years. Tract measurements are reported in metric-specific units: diffusivities in mm2 s−1, volume in mm3, surface area in mm2, average length in mm, and FA is dimensionless (unitless). [file 41586_2026_10454_MOESM7_ESM.zip › SDT.T4/SDT.T4.103-CG_right_rd-mean.csv]

age	value
1.0	0.0008320701349845233
1.1	0.0008252024461401229
1.2000000000000002	0.000816594311858313
1.3000000000000003	0.0008063855803373734
1.4000000000000004	0.0007964604724945682
1.5000000000000004	0.0007873378583468752
1.6000000000000005	0.0007789083222249985
1.7000000000000006	0.0007710830193025315
1.8000000000000007	0.0007637916304350434
1.9000000000000008	0.0007569676017527325
2.000000000000001	0.0007505604008150424
2.100000000000001	0.0007445271180465268
2.200000000000001	0.0007388327849479265
2.300000000000001	0.0007334423798794082
2.4000000000000012	0.0007283285955782051
2.5000000000000013	0.000723467544174818
2.6000000000000014	0.000718838261287598
2.7000000000000015	0.00071442345468306
2.8000000000000016	0.0007102045516929038
2.9000000000000017	0.0007061669941707315
3.0000000000000018	0.0007022977770028296
3.100000000000002	0.0006985860994359982
3.200000000000002	0.0006950199414124033
3.300000000000002	0.0006915898031724297
3.400000000000002	0.0006882870563917385
3.500000000000002	0.0006851038749951766
3.6000000000000023	0.0006820337816671747
3.7000000000000024	0.000679069161241353
3.8000000000000025	0.0006762040300087294
3.9000000000000026	0.0006734329112315316
4.000000000000003	0.0006707512723205506
4.100000000000003	0.0006681536348656878
4.200000000000003	0.0006656356866167182
4.3000000000000025	0.000663193427909101
4.400000000000003	0.0006608231681109176
4.5000000000000036	0.000658521881193949
4.600000000000003	0.0006562857295875543
4.700000000000003	0.0006541117225724245
4.800000000000003	0.0006519970865537402
4.900000000000004	0.0006499395537591169
5.0000000000000036	0.000647936179541661
5.100000000000003	0.0006459846717521269
5.200000000000004	0.0006440828756769196
5.300000000000004	0.0006422287841901446
5.400000000000004	0.0006404207757557647
5.5000000000000036	0.0006386566499143737
5.600000000000004	0.0006369347138315969
5.700000000000005	0.0006352533862499727
5.800000000000004	0.0006336113946985871
5.900000000000004	0.0006320069757520748
6.000000000000004	0.0006304387763828904
6.100000000000005	0.0006289055127622829
6.200000000000005	0.0006274059831146686
6.300000000000004	0.0006259392330300268
6.400000000000005	0.0006245038839743609
6.500000000000005	0.00062309889140448
6.600000000000005	0.0006217232762692486
6.700000000000005	0.0006203762643725217
6.800000000000005	0.0006190567158987789
6.900000000000006	0.0006177637701527332
7.000000000000005	0.000616496604826025
7.100000000000005	0.0006152544487374497
7.2000000000000055	0.0006140367003455355
7.300000000000006	0.0006128424385262108
7.400000000000006	0.0006116709765614566
7.500000000000005	0.0006105216702772754
7.600000000000006	0.000609394019329168
7.700000000000006	0.0006082872439507237
7.800000000000006	0.0006072007650497824
7.900000000000006	0.000606134026436496
8.000000000000007	0.0006050865067107309
8.100000000000007	0.0006040578063952508
8.200000000000006	0.0006030472790840131
8.300000000000006	0.0006020544508239641
8.400000000000006	0.0006010788775676883
8.500000000000007	0.0006001202204384093
8.600000000000007	0.0005991779220792712
8.700000000000006	0.0005982515754904862
8.800000000000008	0.0005973407881333238
8.900000000000007	0.0005964451928289402
9.000000000000007	0.0005955645130965865
9.100000000000007	0.0005946982775103118
9.200000000000006	0.0005938461461427556
9.300000000000008	0.0005930078014294688
9.400000000000007	0.000592183005071991
9.500000000000007	0.0005913713445555177
9.600000000000009	0.0005905725236657896
9.700000000000008	0.000589786255743962
9.800000000000008	0.0005890122736436535
9.900000000000007	0.0005882503794737392
10.000000000000007	0.0005875002185881853
10.100000000000009	0.0005867615394660316
10.200000000000008	0.000586034108141681
10.300000000000008	0.0005853177517936869
10.40000000000001	0.000584612156326364
10.500000000000009	0.0005839170999038371
10.600000000000009	0.0005832323672436226
10.700000000000008	0.0005825577587279972
10.800000000000008	0.0005818931287044829
10.90000000000001	0.0005812382034832066
11.000000000000009	0.0005805927920955794
11.100000000000009	0.0005799567178915535
11.20000000000001	0.0005793298522501128
11.30000000000001	0.000578711950324029
11.40000000000001	0.0005781028419728588
11.500000000000009	0.0005775023616924742
11.600000000000009	0.0005769103569824526
11.70000000000001	0.0005763267180716065
11.80000000000001	0.0005757512291891244
11.90000000000001	0.0005751837421618258
12.00000000000001	0.0005746241208528002
12.10000000000001	0.0005740722673985294
12.20000000000001	0.0005735279871166396
12.30000000000001	0.0005729911468560252
12.40000000000001	0.0005724616168330302
12.50000000000001	0.0005719392783483274
12.60000000000001	0.0005714240469689671
12.70000000000001	0.0005709157494773612
12.800000000000011	0.0005704142687590183
12.900000000000011	0.0005699194980622523
13.00000000000001	0.0005694313614861463
13.10000000000001	0.0005689497015982817
13.20000000000001	0.000568474412376934
13.300000000000011	0.0005680053903020793
13.400000000000011	0.0005675425415032262
13.50000000000001	0.0005670857998701082
13.600000000000012	0.0005666350241666482
13.700000000000012	0.0005661901203374529
13.800000000000011	0.000565751003421385
13.900000000000011	0.0005653176135524476
14.00000000000001	0.000564889821551635
14.100000000000012	0.0005644675417234333
14.200000000000012	0.0005640506902676245
14.300000000000011	0.0005636391919277296
14.400000000000013	0.0005632329941182206
14.500000000000012	0.0005628319801151545
14.600000000000012	0.000562436073323745
14.700000000000012	0.0005620452052540783
14.800000000000011	0.0005616593279759875
14.900000000000013	0.0005612783341386431
15.000000000000012	0.0005609021535606494
15.100000000000012	0.000560530717521382
15.200000000000014	0.0005601639649693068
15.300000000000013	0.0005598018534833833
15.400000000000013	0.0005594442854510155
15.500000000000012	0.0005590911977287725
15.600000000000012	0.0005587425344874717
15.700000000000014	0.0005583982568339441
15.800000000000013	0.0005580582745557932
15.900000000000013	0.0005577225295074856
16.000000000000014	0.000557390964686468
16.100000000000016	0.0005570635300519162
16.200000000000014	0.0005567401909443593
16.30000000000001	0.000556420864877677
16.400000000000013	0.0005561054992300144
16.500000000000014	0.0005557940480487238
16.600000000000016	0.0005554864793868613
16.700000000000014	0.0005551827166813846
16.800000000000015	0.0005548827112598398
16.900000000000013	0.0005545864153562911
17.000000000000014	0.0005542937875834203
17.100000000000016	0.00055400479929287
17.200000000000014	0.0005537193801318837
17.300000000000015	0.0005534374858206647
17.400000000000013	0.0005531590782128584
17.500000000000014	0.0005528841307730178
17.600000000000016	0.0005526125779473984
17.700000000000014	0.0005523443786161179
17.800000000000015	0.0005520794923869562
17.900000000000016	0.0005518178847578041
18.000000000000014	0.0005515595317952972
18.100000000000016	0.0005513043729957161
18.200000000000017	0.0005510523707738467
18.300000000000015	0.0005508034932261064
18.400000000000016	0.0005505577180843358
18.500000000000014	0.0005503149887758375
18.600000000000016	0.0005500752702721085
18.700000000000017	0.0005498385281351225
18.800000000000015	0.0005496047334017798
18.900000000000016	0.0005493738658796527
19.000000000000014	0.0005491458731457954
19.100000000000016	0.0005489207230463548
19.200000000000017	0.0005486983887229982
19.300000000000015	0.0005484788513096537
19.400000000000016	0.000548262061635288
19.500000000000018	0.0005480479896357186
19.600000000000016	0.0005478366057306784
19.700000000000017	0.0005476278854577041
19.80000000000002	0.0005474218116234529
19.900000000000016	0.000547218338499254
20.000000000000018	0.0005470174383814552
20.100000000000016	0.0005468190885281699
20.200000000000017	0.0005466232728127913
20.30000000000002	0.0005464299482209401
20.400000000000016	0.0005462390887726572
20.500000000000018	0.0005460506688881345
20.600000000000016	0.000545864667794939
20.700000000000017	0.0005456810707270134
20.80000000000002	0.0005454998375501287
20.900000000000016	0.00054532094423976
21.000000000000018	0.0005451443714418388
21.10000000000002	0.0005449701052558454
21.200000000000017	0.0005447981078315873
21.30000000000002	0.0005446283565783287
21.40000000000002	0.0005444608292389414
21.500000000000018	0.0005442955080913603
21.60000000000002	0.0005441323803511385
21.700000000000017	0.0005439714105968233
21.80000000000002	0.0005438125778705971
21.90000000000002	0.0005436558656285613
22.000000000000018	0.0005435012617943178
22.10000000000002	0.0005433487328827069
22.200000000000017	0.0005431982591377538
22.30000000000002	0.0005430498210836864
22.40000000000002	0.0005429034035389769
22.500000000000018	0.0005427589953499632
22.60000000000002	0.0005426165650943315
22.70000000000002	0.0005424760943897453
22.80000000000002	0.0005423375690402102
22.90000000000002	0.0005422009784756392
23.00000000000002	0.000542066292926458
23.10000000000002	0.0005419334950248738
23.20000000000002	0.0005418025676400761
23.30000000000002	0.000541673497721146
23.40000000000002	0.0005415462754663625
23.50000000000002	0.0005414208728697891
23.60000000000002	0.0005412972737270708
23.70000000000002	0.0005411754658169611
23.80000000000002	0.0005410554398220945
23.90000000000002	0.0005409371691561304
24.00000000000002	0.0005408206384767536
24.10000000000002	0.0005407058326433312
24.20000000000002	0.0005405927404030126
24.300000000000022	0.000540481353082637
24.40000000000002	0.0005403716456128884
24.50000000000002	0.0005402636036430179
24.600000000000023	0.0005401572166228234
24.70000000000002	0.0005400524762837286
24.800000000000022	0.0005399493587828424
24.90000000000002	0.0005398478505063007
25.00000000000002	0.0005397479380129347
25.100000000000023	0.0005396496115762664
25.20000000000002	0.000539552863471154
25.300000000000022	0.0005394576711669993
25.40000000000002	0.0005393640218999539
25.50000000000002	0.0005392719065418965
25.600000000000023	0.000539181317707672
25.70000000000002	0.0005390922339319398
25.800000000000022	0.0005390046430842941
25.900000000000023	0.0005389185331829655
26.00000000000002	0.0005388338958042665
26.100000000000023	0.0005387507240241861
26.200000000000024	0.0005386689975184902
26.300000000000022	0.0005385887048893604
26.400000000000023	0.0005385098382252614
26.50000000000002	0.0005384323908894956
26.600000000000023	0.0005383563434876947
26.700000000000024	0.0005382816851694168
26.800000000000022	0.0005382084052128643
26.900000000000023	0.0005381364963118936
27.00000000000002	0.0005380659522231953
27.100000000000023	0.0005379967545495328
27.200000000000024	0.000537928893075068
27.300000000000022	0.0005378623609340837
27.400000000000023	0.0005377971521273757
27.500000000000025	0.0005377332490731919
27.600000000000023	0.0005376706420309789
27.700000000000024	0.0005376093213720355
27.800000000000026	0.0005375492807533705
27.900000000000023	0.0005374905145130966
28.000000000000025	0.0005374330059446986
28.100000000000023	0.0005373767458599366
28.200000000000024	0.0005373217282962874
28.300000000000026	0.0005372679478002238
28.400000000000023	0.0005372153883835242
28.500000000000025	0.0005371640412725316
28.600000000000023	0.0005371138977912647
28.700000000000024	0.0005370649524304931
28.800000000000026	0.0005370172000272888
28.900000000000023	0.000536970625364986
29.000000000000025	0.0005369252201527238
29.100000000000026	0.0005368809792112593
29.200000000000024	0.0005368378975563826
29.300000000000026	0.000536795960606674
29.400000000000027	0.0005367551604344582
29.500000000000025	0.0005367154891977072
29.600000000000026	0.0005366769421118905
29.700000000000024	0.0005366395144442903
29.800000000000026	0.0005366031922963028
29.900000000000027	0.0005365679681640249
30.000000000000025	0.0005365338375502703
30.100000000000026	0.0005365007958762364
30.200000000000024	0.0005364688298072983
30.300000000000026	0.0005364379321589819
30.400000000000027	0.0005364080958222156
30.500000000000025	0.0005363793166448232
30.600000000000026	0.000536351590266548
30.700000000000028	0.0005363249039593292
30.800000000000026	0.0005362992509121071
30.900000000000027	0.0005362746272238389
31.00000000000003	0.0005362510286673817
31.100000000000026	0.000536228443017147
31.200000000000028	0.0005362068637440785
31.300000000000026	0.0005361862843857641
31.400000000000027	0.0005361667013438182
31.50000000000003	0.0005361481105817385
31.600000000000026	0.0005361305004146744
31.700000000000028	0.0005361138646438416
31.800000000000026	0.0005360981998910848
31.900000000000027	0.0005360835022354483
32.00000000000003	0.000536069760441287
32.10000000000002	0.000536056968559661
32.20000000000003	0.0005360451207007195
32.300000000000026	0.0005360342137526978
32.40000000000003	0.0005360242439615981
32.50000000000003	0.0005360152005754183
32.60000000000003	0.0005360070779383149
32.70000000000003	0.0005359998731322966
32.800000000000026	0.0005359935825040225
32.90000000000003	0.0005359881957043597
33.00000000000003	0.0005359837072995618
33.10000000000003	0.0005359801119084682
33.20000000000003	0.0005359774068483293
33.300000000000026	0.0005359755886124946
33.40000000000003	0.0005359746472857788
33.50000000000003	0.0005359745776953847
33.60000000000003	0.0005359753773296061
33.70000000000003	0.0005359770427697492
33.800000000000026	0.0005359795644630459
33.90000000000003	0.0005359829374347588
34.00000000000003	0.0005359871567571004
34.10000000000003	0.0005359922201267483
34.20000000000003	0.0005359981242542899
34.30000000000003	0.0005360048599774712
34.40000000000003	0.0005360124225546352
34.50000000000003	0.0005360208098338492
34.60000000000003	0.0005360300186028189
34.70000000000003	0.0005360400400262306
34.80000000000003	0.0005360508695395829
34.90000000000003	0.000536062502620403
35.00000000000003	0.0005360749373018639
35.10000000000003	0.0005360881704860083
35.20000000000003	0.0005361021936899208
35.30000000000003	0.0005361170025578835
35.400000000000034	0.0005361325952574659
35.50000000000003	0.000536148968758494
35.60000000000003	0.0005361661148738097
35.70000000000003	0.0005361840294066025
35.80000000000003	0.0005362027081977832
35.900000000000034	0.0005362221495798336
36.00000000000003	0.0005362423506239427
36.10000000000003	0.0005362633034618342
36.20000000000003	0.0005362850040842248
36.30000000000003	0.0005363074509432154
36.400000000000034	0.0005363306411697492
36.50000000000003	0.0005363545671637776
36.60000000000003	0.0005363792250589457
36.70000000000003	0.0005364046110228647
36.80000000000003	0.0005364307236549438
36.900000000000034	0.0005364575601762443
37.00000000000003	0.0005364851132759699
37.10000000000003	0.0005365133792566742
37.20000000000003	0.0005365423568245031
37.30000000000003	0.0005365720432533076
37.400000000000034	0.0005366024314761753
37.500000000000036	0.0005366335179245402
37.60000000000003	0.0005366652990604937
37.70000000000003	0.0005366977737220832
37.80000000000003	0.0005367309392634789
37.900000000000034	0.0005367647888808083
38.000000000000036	0.0005367993191580048
38.10000000000003	0.0005368345290286278
38.20000000000003	0.0005368704158935752
38.30000000000003	0.0005369069731712147
38.400000000000034	0.0005369441975619898
38.500000000000036	0.0005369820857940719
38.60000000000004	0.0005370206369194447
38.70000000000003	0.0005370598484107276
38.80000000000003	0.0005370997139260704
38.900000000000034	0.0005371402303039408
39.000000000000036	0.0005371813966819502
39.10000000000004	0.0005372232105741727
39.20000000000003	0.0005372656658417496
39.30000000000003	0.0005373087594287106
39.400000000000034	0.0005373524883042072
39.500000000000036	0.0005373968517124534
39.60000000000004	0.0005374418472317209
39.70000000000003	0.0005374874689421615
39.80000000000003	0.00053753371391301
39.900000000000034	0.0005375805814654342
40.000000000000036	0.000537628069214544
40.10000000000004	0.0005376761714262983
40.20000000000003	0.0005377248852657989
40.30000000000003	0.0005377742079209875
40.400000000000034	0.0005378241388091586
40.500000000000036	0.0005378746756030001
40.60000000000004	0.0005379258127689603
40.70000000000004	0.0005379775475859692
40.80000000000003	0.0005380298795406713
40.900000000000034	0.0005380828063385094
41.000000000000036	0.0005381363226163532
41.10000000000004	0.0005381904257404039
41.20000000000004	0.0005382451130976247
41.30000000000003	0.0005383003842615504
41.400000000000034	0.0005383562369893282
41.500000000000036	0.0005384126661017899
41.60000000000004	0.0005384696690687999
41.70000000000004	0.0005385272455264898
41.80000000000004	0.0005385853932612042
41.900000000000034	0.0005386441072504048
42.000000000000036	0.0005387033850435133
42.10000000000004	0.000538763224208934
42.20000000000004	0.0005388236244615283
42.30000000000004	0.000538884583634183
42.400000000000034	0.000538946096873378
42.500000000000036	0.000539008161823201
42.60000000000004	0.000539070778255164
42.70000000000004	0.0005391339440281734
42.80000000000004	0.0005391976544329193
42.900000000000034	0.0005392619071862035
43.000000000000036	0.0005393267000221617
43.10000000000004	0.0005393920327837768
43.20000000000004	0.0005394579033718552
43.30000000000004	0.0005395243072327652
43.400000000000034	0.0005395912421698816
43.500000000000036	0.0005396587080775465
43.60000000000004	0.0005397267028797811
43.70000000000004	0.0005397952221559917
43.80000000000004	0.0005398642637761047
43.90000000000004	0.0005399338256259163
44.000000000000036	0.0005400039076647926
44.10000000000004	0.0005400745078545659
44.20000000000004	0.0005401456219182393
44.30000000000004	0.0005402172478050672
44.40000000000004	0.0005402893855211045
44.500000000000036	0.0005403620330488746
44.60000000000004	0.0005404351862343123
44.70000000000004	0.0005405088430877105
44.80000000000004	0.0005405830016339276
44.90000000000004	0.0005406576619382938
45.00000000000004	0.0005407328220174464
45.10000000000004	0.0005408084778500506
45.20000000000004	0.0005408846275192018
45.30000000000004	0.0005409612711327476
45.40000000000004	0.0005410384067257797
45.50000000000004	0.0005411160303907687
45.60000000000004	0.0005411941402668907
45.70000000000004	0.0005412727345067179
45.80000000000004	0.0005413518132722242
45.90000000000004	0.0005414313746293378
46.00000000000004	0.0005415114147933805
46.10000000000004	0.0005415919319704635
46.20000000000004	0.0005416729263613796
46.30000000000004	0.0005417543960485077
46.40000000000004	0.0005418363373527102
46.50000000000004	0.0005419187485316859
46.60000000000004	0.0005420016278554934
46.70000000000004	0.0005420849755744753
46.80000000000004	0.0005421687897988677
46.90000000000004	0.0005422530669634224
47.00000000000004	0.0005423378053875006
47.100000000000044	0.0005424230053569537
47.20000000000004	0.0005425086649966576
47.30000000000004	0.0005425947808393798
47.40000000000004	0.0005426813512520391
47.50000000000004	0.0005427683746129542
47.600000000000044	0.0005428558512534012
47.70000000000004	0.0005429437793234515
47.80000000000004	0.0005430321554616437
47.90000000000004	0.0005431209780917814
48.00000000000004	0.0005432102475776757
48.100000000000044	0.0005432999620824002
48.200000000000045	0.0005433901183356698
48.30000000000004	0.0005434807148051812
48.40000000000004	0.0005435717499691646
48.50000000000004	0.000543663224233168
48.600000000000044	0.0005437551357830596
48.700000000000045	0.0005438474814469378
48.80000000000004	0.0005439402597450427
48.90000000000004	0.000544033471112794
49.00000000000004	0.0005441271137476029
49.100000000000044	0.0005442211845624984
49.200000000000045	0.0005443156821183109
49.30000000000004	0.0005444106049855969
49.40000000000004	0.0005445059536382227
49.50000000000004	0.0005446017262941903
49.600000000000044	0.0005446979199581647
49.700000000000045	0.000544794533239581
49.80000000000004	0.0005448915666398035
49.90000000000004	0.0005449890183870335
50.00000000000004	0.0005450868855651789
50.100000000000044	0.0005451851668212681
50.200000000000045	0.0005452838608113094
50.30000000000005	0.0005453829680721277
50.40000000000004	0.00054548248685052
50.50000000000004	0.0005455824143158999
50.600000000000044	0.0005456827491603026
50.700000000000045	0.0005457834919459062
50.80000000000005	0.0005458846409285117
50.90000000000004	0.0005459861933515477
51.00000000000004	0.0005460881479419023
51.100000000000044	0.0005461905034348155
51.200000000000045	0.0005462932604252323
51.30000000000005	0.0005463964171857288
51.40000000000005	0.0005464999710396155
51.50000000000004	0.0005466039207555503
51.600000000000044	0.0005467082669519216
51.700000000000045	0.0005468130079091984
51.80000000000005	0.0005469181410199476
51.90000000000005	0.0005470236650851651
52.00000000000004	0.0005471295789136225
52.100000000000044	0.0005472358831540586
52.200000000000045	0.0005473425761020622
52.30000000000005	0.0005474496552249044
52.40000000000005	0.000547557119362402
52.50000000000004	0.0005476649691849949
52.600000000000044	0.000547773202995161
52.700000000000045	0.0005478818183250658
52.80000000000005	0.0005479908140445962
52.90000000000005	0.0005481001890308311
53.00000000000004	0.0005482099439823961
53.100000000000044	0.000548320077215381
53.200000000000045	0.0005484305863319061
53.30000000000005	0.0005485414702379581
53.40000000000005	0.0005486527296523078
53.50000000000005	0.0005487643628969873
53.600000000000044	0.0005488763676350073
53.700000000000045	0.000548988742800327
53.80000000000005	0.0005491014873336353
53.90000000000005	0.0005492146019798781
54.00000000000005	0.0005493280850733082
54.100000000000044	0.0005494419343425852
54.200000000000045	0.0005495561487552845
54.30000000000005	0.0005496707290751185
54.40000000000005	0.0005497856736414172
54.50000000000005	0.0005499009802400239
54.60000000000005	0.000550016647864596
54.700000000000045	0.0005501326755150373
54.80000000000005	0.0005502490639794765
54.90000000000005	0.0005503658116081802
55.00000000000005	0.0005504829162486369
55.10000000000005	0.0005506003769258465
55.200000000000045	0.0005507181944454093
55.30000000000005	0.0005508363671618929
55.40000000000005	0.0005509548929765695
55.50000000000005	0.0005510737709387711
55.60000000000005	0.000551193000103652
55.700000000000045	0.000551312581299619
55.80000000000005	0.0005514325128909772
55.90000000000005	0.0005515527928369774
56.00000000000005	0.0005516734202162011
56.10000000000005	0.0005517943958734007
56.200000000000045	0.0005519157181764464
56.30000000000005	0.0005520373851352427
56.40000000000005	0.0005521593958511046
56.50000000000005	0.0005522817494307675
56.60000000000005	0.0005524044467403148
56.70000000000005	0.0005525274861562714
56.80000000000005	0.0005526508657431314
56.90000000000005	0.0005527745846295275
57.00000000000005	0.000552898643696872
57.10000000000005	0.000553023041324565
57.20000000000005	0.0005531477756248595
57.30000000000005	0.000553272845747641
57.40000000000005	0.000553398250847904
57.50000000000005	0.0005535239918270433
57.60000000000005	0.0005536500670720897
57.70000000000005	0.0005537764747467679
57.800000000000054	0.0005539032140265357
57.90000000000005	0.0005540302858271961
58.00000000000005	0.0005541576885380164
58.10000000000005	0.0005542854203678068
58.20000000000005	0.0005544134805119173
58.300000000000054	0.0005545418681704832
58.40000000000005	0.000554670584278077
58.50000000000005	0.0005547996272306615
58.60000000000005	0.000554928995285645
58.70000000000005	0.0005550586876623276
58.800000000000054	0.0005551887053088419
58.90000000000005	0.0005553190466228047
59.00000000000005	0.0005554497099042306
59.10000000000005	0.000555580694391058
59.20000000000005	0.0005557119993256794
59.300000000000054	0.0005558436256739309
59.40000000000005	0.0005559755718392577
59.50000000000005	0.0005561078361675737
59.60000000000005	0.00055624041791927
59.70000000000005	0.000556373318072966
59.800000000000054	0.0005565065350331984
59.900000000000055	0.0005566400671862084
60.00000000000005	0.000556773913809879
60.10000000000005	0.0005569080741862556
60.20000000000005	0.0005570425493106481
60.300000000000054	0.0005571773375926342
60.400000000000055	0.0005573124374618667
60.50000000000005	0.0005574478482172815
60.60000000000005	0.0005575835708662968
60.70000000000005	0.0005577196038190498
60.800000000000054	0.0005578559455434089
60.900000000000055	0.0005579925953547277
61.00000000000006	0.000558129552572296
61.10000000000005	0.0005582668182193286
61.20000000000005	0.0005584043907101966
61.300000000000054	0.0005585422685538956
61.400000000000055	0.0005586804510855653
61.50000000000006	0.0005588189393399229
61.60000000000005	0.0005589577317314169
61.70000000000005	0.0005590968268052872
61.800000000000054	0.0005592362239121167
61.900000000000055	0.0005593759224061669
62.00000000000006	0.0005595159233370981
62.10000000000005	0.0005596562251228792
62.20000000000005	0.0005597968263477737
62.300000000000054	0.0005599377263809627
62.400000000000055	0.0005600789262830476
62.50000000000006	0.0005602204244716085
62.60000000000005	0.0005603622195653391
62.70000000000005	0.0005605043109479066
62.800000000000054	0.000560646698006481
62.900000000000055	0.0005607893818158563
63.00000000000006	0.0005609323607965106
63.10000000000006	0.0005610756336041418
63.20000000000005	0.0005612191996399281
63.300000000000054	0.0005613630599891208
63.400000000000055	0.0005615072130713567
63.50000000000006	0.000561651657575042
63.60000000000006	0.000561796392915021
63.70000000000005	0.0005619414185094555
63.800000000000054	0.0005620867354570998
63.900000000000055	0.0005622323421798001
64.00000000000006	0.0005623782374011711
64.10000000000005	0.0005625244205525835
64.20000000000006	0.0005626708927427662
64.30000000000005	0.0005628176523923178
64.40000000000006	0.0005629646982560179
64.50000000000006	0.0005631120297780809
64.60000000000005	0.0005632596464058086
64.70000000000006	0.0005634075492608363
64.80000000000005	0.0005635557367654437
64.90000000000006	0.0005637042077078573
65.00000000000006	0.0005638529615478295
65.10000000000005	0.000564001999416594
65.20000000000006	0.0005641513197347686
65.30000000000005	0.0005643009213202507
65.40000000000006	0.0005644508036449487
65.50000000000006	0.0005646009661836818
65.60000000000005	0.0005647514100800152
65.70000000000006	0.0005649021337556239
65.80000000000005	0.0005650531360603009
65.90000000000006	0.0005652044164806314
66.00000000000006	0.0005653559761693871
66.10000000000005	0.0005655078135462248
66.20000000000006	0.000565659927489243
66.30000000000005	0.0005658123174964874
66.40000000000006	0.0005659649830687422
66.50000000000006	0.0005661179253705878
66.60000000000005	0.0005662711428222242
66.70000000000006	0.0005664246343321654
66.80000000000005	0.000566578399412304
66.90000000000006	0.0005667324392360933
67.00000000000006	0.0005668867522213645
67.10000000000007	0.0005670413373036486
67.20000000000006	0.0005671961940056769
67.30000000000005	0.0005673513218527582
67.40000000000006	0.0005675067220296994
67.50000000000006	0.0005676623929543633
67.60000000000007	0.0005678183335913025
67.70000000000006	0.0005679745434763433
67.80000000000005	0.0005681310238028677
67.90000000000006	0.0005682877729859989
68.00000000000006	0.000568444790016136
68.10000000000007	0.0005686020744393351
68.20000000000006	0.0005687596258041037
68.30000000000005	0.000568917445314737
68.40000000000006	0.0005690755313859408
68.50000000000006	0.0005692338830358491
68.60000000000007	0.0005693924998228987
68.70000000000006	0.0005695513829596917
68.80000000000005	0.0005697105308578613
68.90000000000006	0.0005698699425602756
69.00000000000006	0.0005700296176350634
69.10000000000007	0.0005701895556526742
69.20000000000006	0.0005703497578362341
69.30000000000005	0.0005705102225964898
69.40000000000006	0.0005706709490028344
69.50000000000006	0.0005708319366351177
69.60000000000007	0.0005709931867245492
69.70000000000006	0.0005711546976784826
69.80000000000007	0.0005713164685900138
69.90000000000006	0.0005714784990481579
70.00000000000006	0.0005716407886441376
70.10000000000007	0.0005718033386193364
70.20000000000006	0.0005719661473797726
70.30000000000007	0.0005721292140439609
70.40000000000006	0.0005722925382120211
70.50000000000006	0.000572456121133201
70.60000000000007	0.0005726199612098252
70.70000000000006	0.0005727840575831342
70.80000000000007	0.0005729484098619381
70.90000000000006	0.0005731130176571236
71.00000000000006	0.0005732778822278181
71.10000000000007	0.0005734430019746
71.20000000000006	0.0005736083760630482
71.30000000000007	0.0005737740041124859
71.40000000000006	0.0005739398873897183
71.50000000000006	0.0005741060242913309
71.60000000000007	0.0005742724140047322
71.70000000000006	0.0005744390561574928
71.80000000000007	0.0005746059503791765
71.90000000000006	0.000574773097946164
72.00000000000006	0.0005749404972528721
72.10000000000007	0.0005751081475100816
72.20000000000006	0.0005752760483553477
72.30000000000007	0.0005754442010725575
72.40000000000006	0.0005756126040518647
72.50000000000006	0.0005757812565250268
72.60000000000007	0.0005759501581374272
72.70000000000006	0.0005761193085363288
72.80000000000007	0.0005762887090149168
72.90000000000006	0.0005764583579608229
73.00000000000006	0.0005766282546282364
73.10000000000007	0.0005767983986720216
73.20000000000006	0.0005769687913927249
73.30000000000007	0.000577139431173421
73.40000000000006	0.0005773103172884831
73.50000000000007	0.0005774814494002092
73.60000000000007	0.000577652827172677
73.70000000000006	0.000577824451915515
73.80000000000007	0.0005779963220089032
73.90000000000006	0.00057816843674879
74.00000000000007	0.0005783407958064682
74.10000000000007	0.000578513400498801
74.20000000000006	0.0005786862492011421
74.30000000000007	0.0005788593412288711
74.40000000000006	0.0005790326762603446
74.50000000000007	0.0005792062539756396
74.60000000000007	0.000579380075700477
74.70000000000006	0.0005795541398069548
74.80000000000007	0.0005797284456312207
74.90000000000006	0.0005799029928602154
75.00000000000007	0.0005800777828267802
75.10000000000007	0.0005802528138979084
75.20000000000006	0.0005804280854285027
75.30000000000007	0.0005806035971121976
75.40000000000006	0.0005807793486442562
75.50000000000007	0.0005809553413661902
75.60000000000007	0.0005811315736414163
75.70000000000006	0.0005813080448448497
75.80000000000007	0.0005814847546782854
75.90000000000006	0.0005816617044902495
76.00000000000007	0.0005818388926388146
76.10000000000007	0.0005820163185169782
76.20000000000007	0.0005821939818329184
76.30000000000007	0.0005823718822963468
76.40000000000006	0.0005825500212643
76.50000000000007	0.0005827283970909323
76.60000000000007	0.000582907009188551
76.70000000000007	0.0005830858572730862
76.80000000000007	0.0005832649427085045
76.90000000000006	0.0005834442638433579
77.00000000000007	0.0005836238201074276
77.10000000000007	0.0005838036112227385
77.20000000000007	0.0005839836369127576
77.30000000000007	0.0005841638985498271
77.40000000000006	0.000584344394478249
77.50000000000007	0.0005845251241464604
77.60000000000007	0.0005847060872838536
77.70000000000007	0.0005848872852696104
77.80000000000007	0.0005850687164422001
77.90000000000006	0.0005852503802669555
78.00000000000007	0.0005854322764790768
78.10000000000007	0.0005856144048151663
78.20000000000007	0.0005857967666626331
78.30000000000007	0.0005859793603553843
78.40000000000006	0.0005861621853767753
78.50000000000007	0.0005863452414690377
78.60000000000007	0.0005865285300263751
78.70000000000007	0.0005867120493766296
78.80000000000007	0.0005868957990195111
78.90000000000006	0.0005870797787027918
79.00000000000007	0.0005872639881755855
79.10000000000007	0.0005874484288401936
79.20000000000007	0.0005876330990195894
79.30000000000007	0.0005878179982309372
79.40000000000006	0.0005880031262287186
79.50000000000007	0.0005881884844219814
79.60000000000007	0.0005883740711273913
79.70000000000007	0.0005885598858779736
79.80000000000007	0.0005887459284334758
79.90000000000008	0.0005889321985549337
80.00000000000007	0.0005891186976594157
80.10000000000007	0.0005893054240584323
80.20000000000007	0.00058949237730188
80.30000000000007	0.0005896795571559302
80.40000000000008	0.000589866965044343
80.50000000000007	0.0005900545992721101
80.60000000000007	0.000590242459404497
80.70000000000007	0.0005904305452127295
80.80000000000007	0.0005906188564692152
80.90000000000008	0.0005908073946056196
81.00000000000007	0.000590996157921516
81.10000000000007	0.0005911851459985357
81.20000000000007	0.0005913743586140115
81.30000000000007	0.0005915637972062791
81.40000000000008	0.0005917534600681607
81.50000000000007	0.0005919433467962203
81.60000000000007	0.0005921334571725974
81.70000000000007	0.0005923237909805973
81.80000000000007	0.0005925143496663921
81.90000000000008	0.0005927051315170929
82.00000000000007	0.00059289613614514
82.10000000000007	0.0005930873633385222
82.20000000000007	0.0005932788145500782
82.30000000000007	0.0005934704880599462
82.40000000000008	0.0005936623834950791
82.50000000000007	0.0005938545006480703
82.60000000000008	0.0005940468393126069
82.70000000000007	0.0005942394009492996
82.80000000000007	0.0005944321838322789
82.90000000000008	0.0005946251876039519
83.00000000000007	0.0005948184120624925
83.10000000000008	0.0005950118586751517
83.20000000000007	0.0005952055257088795
83.30000000000007	0.0005953994128202076
83.40000000000008	0.0005955935198117004
83.50000000000007	0.0005957878464869768
83.60000000000008	0.000595982394321022
83.70000000000007	0.0005961771615745367
83.80000000000007	0.0005963721479190379
83.90000000000008	0.0005965673531624377
84.00000000000007	0.0005967627787863559
84.10000000000008	0.0005969584230440817
84.20000000000007	0.0005971542856208946
84.30000000000007	0.000597350366328927
84.40000000000008	0.0005975466649813287
84.50000000000007	0.0005977431830673633
84.60000000000008	0.0005979399188338154
84.70000000000007	0.0005981368719805752
84.80000000000007	0.0005983340423248871
84.90000000000008	0.000598531431362654
85.00000000000007	0.000598729037333055
85.10000000000008	0.0005989268599493964
85.20000000000007	0.0005991248990329543
85.30000000000007	0.0005993231544059695
85.40000000000008	0.0005995216275719675
85.50000000000007	0.0005997203167633875
85.60000000000008	0.0005999192217077468
85.70000000000007	0.0006001183422312133
85.80000000000007	0.0006003176798439631
85.90000000000008	0.0006005172327706125
86.00000000000007	0.0006007170007517709
86.10000000000008	0.0006009169836174591
86.20000000000007	0.000601117181198647
86.30000000000008	0.0006013175950131243
86.40000000000008	0.0006015182232785111
86.50000000000007	0.0006017190657492563
86.60000000000008	0.0006019201222600915
86.70000000000007	0.0006021213943354662
86.80000000000008	0.000602322880184963
86.90000000000008	0.0006025245795758132
87.00000000000007	0.0006027264923464607
87.10000000000008	0.000602928618336241
87.20000000000007	0.0006031309590771632
87.30000000000008	0.0006033335127715729
87.40000000000008	0.0006035362792002562
87.50000000000007	0.000603739258206155
87.60000000000008	0.0006039424513279554
87.70000000000007	0.0006041458567597839
87.80000000000008	0.0006043494742949113
87.90000000000008	0.0006045533037798232
88.00000000000007	0.0006047573450618648
88.10000000000008	0.0006049615996872986
88.20000000000007	0.000605166065842765
88.30000000000008	0.000605370743334746
88.40000000000008	0.0006055756320140678
88.50000000000007	0.0006057807334336845
88.60000000000008	0.0006059860457718172
88.70000000000007	0.0006061915688471632
88.80000000000008	0.0006063973025139648
88.90000000000008	0.0006066032466272539
89.00000000000009	0.0006068094027475506
89.10000000000008	0.000607015769045355
89.20000000000007	0.0006072223453523055
89.30000000000008	0.0006074291315267702
89.40000000000008	0.0006076361291360105
89.50000000000009	0.0006078433363418945
89.60000000000008	0.0006080507529880345
89.70000000000007	0.000608258378936066
89.80000000000008	0.0006084567388938068
89.90000000000008	0.0006086173969995907
90.00000000000009	0.0006087403137955296
