# Supplementary material for: White matter micro- and macrostructure brain charts for the human lifespan
Source: Nature. 2026 May 13;655(8124):979–89. doi: 10.1038/s41586-026-10454-2 (PMC13391363; doi:10.1038/s41586-026-10454-2)
Supplement: Supplementary file 7 — Tract-specific median centiles of brain charts. SDT.T4.1-504 contain the discretized, sex-agnostic brain charts used to derive the myelination plots and assessments in Fig. 4 and Supplementary Fig. S4.F9. Age is expressed in years. Tract measurements are reported in metric-specific units: diffusivities in mm2 s−1, volume in mm3, surface area in mm2, average length in mm, and FA is dimensionless (unitless). [file 41586_2026_10454_MOESM7_ESM.zip › SDT.T4/SDT.T4.104-CG_right_surface_area.csv]

age	value
1.0	14981.793228249748
1.1	15180.288096823397
1.2000000000000002	15431.973806388043
1.3000000000000003	15733.687855675407
1.4000000000000004	16033.186118801643
1.5000000000000004	16314.952533812215
1.6000000000000005	16580.868900795325
1.7000000000000006	16832.518400205965
1.8000000000000007	17071.173633358187
1.9000000000000008	17298.124107777698
2.000000000000001	17514.36188069121
2.100000000000001	17720.75229105546
2.200000000000001	17918.00375343544
2.300000000000001	18106.875767939997
2.4000000000000012	18287.962693224017
2.5000000000000013	18461.796136664798
2.6000000000000014	18628.85230605741
2.7000000000000015	18789.521811777675
2.8000000000000016	18944.254712761343
2.9000000000000017	19093.40250874164
3.0000000000000018	19237.28456041973
3.100000000000002	19376.163105096024
3.200000000000002	19510.351870928163
3.300000000000002	19640.096644993482
3.400000000000002	19765.624143347904
3.500000000000002	19887.14283745884
3.6000000000000023	20004.82224099089
3.7000000000000024	20118.877214164422
3.8000000000000025	20229.474423539854
3.9000000000000026	20336.76819776136
4.000000000000003	20440.883561462026
4.100000000000003	20541.98375021985
4.200000000000003	20640.19520815424
4.3000000000000025	20735.636594086478
4.400000000000003	20828.418452023772
4.5000000000000036	20918.629115983014
4.600000000000003	21006.389877976333
4.700000000000003	21091.793532637013
4.800000000000003	21174.92684295613
4.900000000000004	21255.858786651177
5.0000000000000036	21334.686458284094
5.100000000000003	21411.483909204795
5.200000000000004	21486.321401369885
5.300000000000004	21559.26482433826
5.400000000000004	21630.3657831437
5.5000000000000036	21699.700295220493
5.600000000000004	21767.325584011593
5.700000000000005	21833.295404297904
5.800000000000004	21897.651638328032
5.900000000000004	21960.457310642305
6.000000000000004	22021.75968735159
6.100000000000005	22081.603960842156
6.200000000000005	22140.032628056295
6.300000000000004	22197.078305994815
6.400000000000005	22252.792161279678
6.500000000000005	22307.212072116887
6.600000000000005	22360.373674689632
6.700000000000005	22412.304192047242
6.800000000000005	22463.047124552588
6.900000000000006	22512.63455140873
7.000000000000005	22561.09731783874
7.100000000000005	22608.464434838468
7.2000000000000055	22654.757746032436
7.300000000000006	22700.01351932571
7.400000000000006	22744.25816664867
7.500000000000005	22787.516519509485
7.600000000000006	22829.807202567325
7.700000000000006	22871.161636165834
7.800000000000006	22911.60261704163
7.900000000000006	22951.15215998146
8.000000000000007	22989.830935895996
8.100000000000007	23027.654240322503
8.200000000000006	23064.648806589
8.300000000000006	23100.833799864282
8.400000000000006	23136.22719631699
8.500000000000007	23170.84225986455
8.600000000000007	23204.702491913155
8.700000000000006	23237.824682406095
8.800000000000008	23270.225100908527
8.900000000000007	23301.91897605708
9.000000000000007	23332.917406305496
9.100000000000007	23363.24070891772
9.200000000000006	23392.903235423924
9.300000000000008	23421.918397797686
9.400000000000007	23450.295954020363
9.500000000000007	23478.053974651975
9.600000000000009	23505.205184202856
9.700000000000008	23531.761947025545
9.800000000000008	23557.735786593075
9.900000000000007	23583.13499482398
10.000000000000007	23607.97539596988
10.100000000000009	23632.268014553658
10.200000000000008	23656.023104530082
10.300000000000008	23679.248040784183
10.40000000000001	23701.957032080616
10.500000000000009	23724.159949955596
10.600000000000009	23745.866408540824
10.700000000000008	23767.085320690712
10.800000000000008	23787.82303550688
10.90000000000001	23808.09212744477
11.000000000000009	23827.901245669338
11.100000000000009	23847.25838925251
11.20000000000001	23866.16926076074
11.30000000000001	23884.645240224545
11.40000000000001	23902.694136402384
11.500000000000009	23920.32356909159
11.600000000000009	23937.54055884559
11.70000000000001	23954.350070397286
11.80000000000001	23970.76226384067
11.90000000000001	23986.784045976478
12.00000000000001	24002.421763162158
12.10000000000001	24017.679912514704
12.20000000000001	24032.567750164053
12.30000000000001	24047.091555620165
12.40000000000001	24061.257466494335
12.50000000000001	24075.071098689685
12.60000000000001	24088.53640595196
12.70000000000001	24101.661713850965
12.800000000000011	24114.45262159955
12.900000000000011	24126.91423713126
13.00000000000001	24139.050168459606
13.10000000000001	24150.868043319464
13.20000000000001	24162.37298310621
13.300000000000011	24173.57000056519
13.400000000000011	24184.4636476183
13.50000000000001	24195.057123874885
13.600000000000012	24205.357333981574
13.700000000000012	24215.368876454715
13.800000000000011	24225.09591353933
13.900000000000011	24234.541384268316
14.00000000000001	24243.711645326443
14.100000000000012	24252.610924828412
14.200000000000012	24261.243366282477
14.300000000000011	24269.612701523118
14.400000000000013	24277.721557090386
14.500000000000012	24285.575718736694
14.600000000000012	24293.179006052123
14.700000000000012	24300.534847241313
14.800000000000011	24307.645669083617
14.900000000000013	24314.516820650028
15.000000000000012	24321.1518299672
15.100000000000012	24327.554158198887
15.200000000000014	24333.7268954465
15.300000000000013	24339.67222557211
15.400000000000013	24345.39504052141
15.500000000000012	24350.898544524403
15.600000000000012	24356.185587852095
15.700000000000014	24361.258198883337
15.800000000000013	24366.120917035507
15.900000000000013	24370.776713918476
16.000000000000014	24375.228507609216
16.100000000000016	24379.4788793439
16.200000000000014	24383.52966597962
16.30000000000001	24387.38503641495
16.400000000000013	24391.047702340515
16.500000000000014	24394.520053268257
16.600000000000016	24397.803803363084
16.700000000000014	24400.902833668886
16.800000000000015	24403.81966805078
16.900000000000013	24406.55678701445
17.000000000000014	24409.116363543497
17.100000000000016	24411.49995886416
17.200000000000014	24413.711150422823
17.300000000000015	24415.752251070684
17.400000000000013	24417.62527888482
17.500000000000014	24419.331697056263
17.600000000000016	24420.874845596056
17.700000000000014	24422.25688407053
17.800000000000015	24423.47993656122
17.900000000000016	24424.545845099878
18.000000000000014	24425.455949324838
18.100000000000016	24426.21333806768
18.200000000000017	24426.819997842045
18.300000000000015	24427.27764432817
18.400000000000016	24427.587537925538
18.500000000000014	24427.75256984234
18.600000000000016	24427.77460029011
18.700000000000017	24427.65546016832
18.800000000000015	24427.396720721274
18.900000000000016	24426.999541470315
19.000000000000014	24426.466604004956
19.100000000000016	24425.799625316453
19.200000000000017	24425.00007270982
19.300000000000015	24424.069040975133
19.400000000000016	24423.009045877094
19.500000000000018	24421.821699432192
19.600000000000016	24420.508589238827
19.700000000000017	24419.071063128828
19.80000000000002	24417.510132717915
19.900000000000016	24415.828137467757
20.000000000000018	24414.02656988176
20.100000000000016	24412.1066916333
20.200000000000017	24410.069460931634
20.30000000000002	24407.917077075836
20.400000000000016	24405.65094463164
20.500000000000018	24403.272447667186
20.600000000000016	24400.782748299876
20.700000000000017	24398.182735537146
20.80000000000002	24395.474459347453
20.900000000000016	24392.659223814746
21.000000000000018	24389.738119142436
21.10000000000002	24386.711989863943
21.200000000000017	24383.58276669027
21.30000000000002	24380.3516795097
21.40000000000002	24377.019940883205
21.500000000000018	24373.588557498522
21.60000000000002	24370.058315824626
21.700000000000017	24366.431019276486
21.80000000000002	24362.707812679862
21.90000000000002	24358.889642321272
22.000000000000018	24354.97725730898
22.10000000000002	24350.97235897634
22.200000000000017	24346.876029135805
22.30000000000002	24342.689334858314
22.40000000000002	24338.413151943103
22.500000000000018	24334.04818039268
22.60000000000002	24329.596012393795
22.70000000000002	24325.05765729516
22.80000000000002	24320.433939875118
22.90000000000002	24315.725528490493
23.00000000000002	24310.93392746889
23.10000000000002	24306.06009231895
23.20000000000002	24301.10496593368
23.30000000000002	24296.06931326877
23.40000000000002	24290.953760842778
23.50000000000002	24285.759718898884
23.60000000000002	24280.488080856343
23.70000000000002	24275.13956834957
23.80000000000002	24269.71478088119
23.90000000000002	24264.21505269663
24.00000000000002	24258.641230956506
24.10000000000002	24252.994151966235
24.20000000000002	24247.274486329763
24.300000000000022	24241.482797653458
24.40000000000002	24235.62033868525
24.50000000000002	24229.687903100345
24.600000000000023	24223.686124544383
24.70000000000002	24217.615543387623
24.800000000000022	24211.47734633777
24.90000000000002	24205.272287120362
25.00000000000002	24199.001110073383
25.100000000000023	24192.66440510829
25.20000000000002	24186.262681593114
25.300000000000022	24179.79705532387
25.40000000000002	24173.268233723633
25.50000000000002	24166.676775036965
25.600000000000023	24160.02316850418
25.70000000000002	24153.308472291254
25.800000000000022	24146.533359155197
25.900000000000023	24139.69849369667
26.00000000000002	24132.804396517684
26.100000000000023	24125.8515299151
26.200000000000024	24118.840890098625
26.300000000000022	24111.77310955633
26.400000000000023	24104.648681648927
26.50000000000002	24097.468051119533
26.600000000000023	24090.232163691064
26.700000000000024	24082.941621636583
26.800000000000022	24075.597020111585
26.900000000000023	24068.198819948782
27.00000000000002	24060.74744233583
27.100000000000023	24053.243778656906
27.200000000000024	24045.688396013044
27.300000000000022	24038.0817317169
27.400000000000023	24030.424191547758
27.500000000000025	24022.716622501863
27.600000000000023	24014.959565235586
27.700000000000024	24007.153554169003
27.800000000000026	23999.29899840322
27.900000000000023	23991.39628300739
28.000000000000025	23983.446207151555
28.100000000000023	23975.449280648714
28.200000000000024	23967.405892224393
28.300000000000026	23959.31641333869
28.400000000000023	23951.181604006062
28.500000000000025	23943.001950805046
28.600000000000023	23934.777934829184
28.700000000000024	23926.509920252895
28.800000000000026	23918.19826022966
28.900000000000023	23909.84367254193
29.000000000000025	23901.44661661926
29.100000000000026	23893.0074389297
29.200000000000024	23884.526480535766
29.300000000000026	23876.004424573635
29.400000000000027	23867.441709984654
29.500000000000025	23858.83877086883
29.600000000000026	23850.195932261242
29.700000000000024	23841.51351895934
29.800000000000026	23832.792176693696
29.900000000000027	23824.032320424474
30.000000000000025	23815.234259755816
30.100000000000026	23806.398308682314
30.200000000000024	23797.525082190783
30.300000000000026	23788.61497711319
30.400000000000027	23779.668385993922
30.500000000000025	23770.685599671342
30.600000000000026	23761.66691761821
30.700000000000028	23752.612921596934
30.800000000000026	23743.52398718631
30.900000000000027	23734.400391741136
31.00000000000003	23725.242425030316
31.100000000000026	23716.050641463116
31.200000000000028	23706.825400526817
31.300000000000026	23697.567057899487
31.400000000000027	23688.27587446048
31.50000000000003	23678.952126952812
31.600000000000026	23669.596340197597
31.700000000000028	23660.208854787812
31.800000000000026	23650.789919791918
31.900000000000027	23641.339803191746
32.00000000000003	23631.85900541202
32.10000000000002	23622.347852718704
32.20000000000003	23612.80666798351
32.300000000000026	23603.235685773296
32.40000000000003	23593.63516233394
32.50000000000003	23584.0055716757
32.60000000000003	23574.347223217792
32.70000000000003	23564.660341157836
32.800000000000026	23554.945173793218
32.90000000000003	23545.202173325084
33.00000000000003	23535.431636380097
33.10000000000003	23525.633856551907
33.20000000000003	23515.809045243303
33.300000000000026	23505.957440133177
33.40000000000003	23496.07946978755
33.50000000000003	23486.1754157701
33.60000000000003	23476.245480360783
33.70000000000003	23466.289893994137
33.800000000000026	23456.309065698406
33.90000000000003	23446.303265583785
34.00000000000003	23436.272761042932
34.10000000000003	23426.217743041525
34.20000000000003	23416.138432367905
34.30000000000003	23406.035216856937
34.40000000000003	23395.90835311502
34.50000000000003	23385.758024065773
34.60000000000003	23375.58444386618
34.70000000000003	23365.387982813354
34.80000000000003	23355.168887232663
34.90000000000003	23344.92740100842
35.00000000000003	23334.663697037904
35.10000000000003	23324.377980681602
35.20000000000003	23314.070603194796
35.30000000000003	23303.7417987664
35.400000000000034	23293.391733191253
35.50000000000003	23283.020605734717
35.60000000000003	23272.628751880427
35.70000000000003	23262.216396566026
35.80000000000003	23251.783762531093
35.900000000000034	23241.331006667642
36.00000000000003	23230.8583201901
36.10000000000003	23220.366021441492
36.20000000000003	23209.85432442569
36.30000000000003	23199.3233797512
36.400000000000034	23188.77337300853
36.50000000000003	23178.204608332875
36.60000000000003	23167.617291383867
36.70000000000003	23157.011625837375
36.80000000000003	23146.387754381616
36.900000000000034	23135.745855212972
37.00000000000003	23125.086217010437
37.10000000000003	23114.40903556081
37.20000000000003	23103.714447984188
37.30000000000003	23093.00262726896
37.400000000000034	23082.273849274443
37.500000000000036	23071.528302244456
37.60000000000003	23060.766172628482
37.70000000000003	23049.987590487504
37.80000000000003	23039.192721996664
37.900000000000034	23028.381829055157
38.000000000000036	23017.555090972375
38.10000000000003	23006.712632867428
38.20000000000003	22995.854616076165
38.30000000000003	22984.981290913263
38.400000000000034	22974.09282985481
38.500000000000036	22963.189403750373
38.60000000000004	22952.27113141641
38.70000000000003	22941.338167891205
38.80000000000003	22930.390750861217
38.900000000000034	22919.429044700257
39.000000000000036	22908.453163832062
39.10000000000004	22897.463258783882
39.20000000000003	22886.459556759208
39.30000000000003	22875.44221592859
39.400000000000034	22864.411392985232
39.500000000000036	22853.36719671598
39.60000000000004	22842.309771809953
39.70000000000003	22831.239334030815
39.80000000000003	22820.156034186562
39.900000000000034	22809.059977153753
40.000000000000036	22797.951303404
40.10000000000004	22786.83021920232
40.20000000000003	22775.69686971424
40.30000000000003	22764.551398760734
40.400000000000034	22753.393906168414
40.500000000000036	22742.224526981558
40.60000000000004	22731.043457087908
40.70000000000004	22719.850834949488
40.80000000000003	22708.646756907052
40.900000000000034	22697.431354050757
41.000000000000036	22686.20481365124
41.10000000000004	22674.967269028202
41.20000000000004	22663.718852275328
41.30000000000003	22652.459655201725
41.400000000000034	22641.189803838835
41.500000000000036	22629.909476031833
41.60000000000004	22618.61879898541
41.70000000000004	22607.31786139662
41.80000000000004	22596.006785580244
41.900000000000034	22584.685741555124
42.000000000000036	22573.35485183068
42.10000000000004	22562.014237796364
42.20000000000004	22550.663984075858
42.30000000000004	22539.304208257035
42.400000000000034	22527.935071787597
42.500000000000036	22516.556691588496
42.60000000000004	22505.169149500965
42.70000000000004	22493.772559611076
42.80000000000004	22482.367076250855
42.900000000000034	22470.952812046362
43.000000000000036	22459.52987859866
43.10000000000004	22448.09835408138
43.20000000000004	22436.65834815336
43.30000000000004	22425.21000734357
43.400000000000034	22413.753439161563
43.500000000000036	22402.288719289372
43.60000000000004	22390.815954079157
43.70000000000004	22379.335283583943
43.80000000000004	22367.846811377665
43.90000000000004	22356.350640094504
44.000000000000036	22344.84684210845
44.10000000000004	22333.335519615994
44.20000000000004	22321.816805558738
44.30000000000004	22310.290798817972
44.40000000000004	22298.757569532834
44.500000000000036	22287.217216771056
44.60000000000004	22275.669867575056
44.70000000000004	22264.11561721339
44.80000000000004	22252.55456009158
44.90000000000004	22240.986763359597
45.00000000000004	22229.412322176315
45.10000000000004	22217.831357096486
45.20000000000004	22206.24395907736
45.30000000000004	22194.650193260797
45.40000000000004	22183.050151839725
45.50000000000004	22171.44394999043
45.60000000000004	22159.831675348105
45.70000000000004	22148.213414754005
45.80000000000004	22136.58923064378
45.90000000000004	22124.959211526526
46.00000000000004	22113.323466654212
46.10000000000004	22101.682079694292
46.20000000000004	22090.03511127452
46.30000000000004	22078.382647087547
46.40000000000004	22066.724791477624
46.50000000000004	22055.06162505228
46.60000000000004	22043.393227687364
46.70000000000004	22031.719657555575
46.80000000000004	22020.04099687154
46.90000000000004	22008.357344564618
47.00000000000004	21996.668777584553
47.100000000000044	21984.975352472884
47.20000000000004	21973.27714876557
47.30000000000004	21961.574260910333
47.40000000000004	21949.866763033675
47.50000000000004	21938.15472858671
47.600000000000044	21926.438211878805
47.70000000000004	21914.717289156608
47.80000000000004	21902.992049914224
47.90000000000004	21891.262564900455
48.00000000000004	21879.528886949345
48.100000000000044	21867.791089756323
48.200000000000045	21856.04925871995
48.30000000000004	21844.303461979747
48.40000000000004	21832.553767050744
48.50000000000004	21820.800224732597
48.600000000000044	21809.042905605038
48.700000000000045	21797.28189053103
48.80000000000004	21785.51724452578
48.90000000000004	21773.749017050883
49.00000000000004	21761.977276253074
49.100000000000044	21750.202099250015
49.200000000000045	21738.423548641316
49.30000000000004	21726.641686448143
49.40000000000004	21714.856560273034
49.50000000000004	21703.068235307193
49.600000000000044	21691.27678451195
49.700000000000045	21679.482267592026
49.80000000000004	21667.684730932568
49.90000000000004	21655.884237401893
50.00000000000004	21644.08085653396
50.100000000000044	21632.274645793404
50.200000000000045	21620.465662108178
50.30000000000005	21608.65395015962
50.40000000000004	21596.839570008648
50.50000000000004	21585.022587377283
50.600000000000044	21573.20305704328
50.700000000000045	21561.381022576406
50.80000000000005	21549.55654181751
50.90000000000004	21537.729677350155
51.00000000000004	21525.900481871147
51.100000000000044	21514.069007578517
51.200000000000045	21502.235296475465
51.30000000000005	21490.39940373285
51.40000000000005	21478.561388435242
51.50000000000004	21466.721300781304
51.600000000000044	21454.879181755132
51.700000000000045	21443.03508440388
51.80000000000005	21431.189064936352
51.90000000000005	21419.341171614655
52.00000000000004	21407.491452236565
52.100000000000044	21395.639946340692
52.200000000000045	21383.786704432
52.30000000000005	21371.93177950484
52.40000000000005	21360.075217494526
52.50000000000004	21348.217057001013
52.600000000000044	21336.357346496174
52.700000000000045	21324.496136337504
52.80000000000005	21312.633470654975
52.90000000000005	21300.76939314542
53.00000000000004	21288.903941069755
53.100000000000044	21277.03716047687
53.200000000000045	21265.169098768656
53.30000000000005	21253.299797903906
53.40000000000005	21241.429294274465
53.50000000000005	21229.557631981545
53.600000000000044	21217.68485600764
53.700000000000045	21205.811006625387
53.80000000000005	21193.93612370268
53.90000000000005	21182.06024238552
54.00000000000005	21170.18340446362
54.100000000000044	21158.305652199393
54.200000000000045	21146.427023835753
54.30000000000005	21134.547553709348
54.40000000000005	21122.667281743044
54.50000000000005	21110.786247977787
54.60000000000005	21098.904489078635
54.700000000000045	21087.0220413317
54.80000000000005	21075.13893790902
54.90000000000005	21063.255216526417
55.00000000000005	21051.370914719188
55.10000000000005	21039.4860672512
55.200000000000045	21027.600706535886
55.30000000000005	21015.714868498926
55.40000000000005	21003.828588634333
55.50000000000005	20991.941900226546
55.60000000000005	20980.054836204516
55.700000000000045	20968.167427887336
55.80000000000005	20956.27970909189
55.90000000000005	20944.391713001663
56.00000000000005	20932.50347111671
56.10000000000005	20920.61501404011
56.200000000000045	20908.72637387157
56.30000000000005	20896.83758191731
56.40000000000005	20884.948668287427
56.50000000000005	20873.059662757834
56.60000000000005	20861.170594897514
56.70000000000005	20849.28149478999
56.80000000000005	20837.39239160848
56.90000000000005	20825.503313784844
57.00000000000005	20813.61429020706
57.10000000000005	20801.72534931121
57.20000000000005	20789.83651854245
57.30000000000005	20777.947825023955
57.40000000000005	20766.059295564035
57.50000000000005	20754.170958067618
57.60000000000005	20742.28283904213
57.70000000000005	20730.394963961226
57.800000000000054	20718.507358366194
57.90000000000005	20706.62004950907
58.00000000000005	20694.733062316554
58.10000000000005	20682.846420669965
58.20000000000005	20670.960148875656
58.300000000000054	20659.07427094268
58.40000000000005	20647.188813182613
58.50000000000005	20635.30379867644
58.60000000000005	20623.419249480725
58.70000000000005	20611.535188407375
58.800000000000054	20599.651641136774
58.90000000000005	20587.76862923324
59.00000000000005	20575.886173284347
59.10000000000005	20564.004294933944
59.20000000000005	20552.123015544472
59.300000000000054	20540.242359890588
59.40000000000005	20528.362347769682
59.50000000000005	20516.48299807783
59.60000000000005	20504.604331043673
59.70000000000005	20492.726370826334
59.800000000000054	20480.84913576831
59.900000000000055	20468.972643408633
60.00000000000005	20457.096912868383
60.10000000000005	20445.221963001648
60.20000000000005	20433.347817089274
60.300000000000054	20421.474491781893
60.400000000000055	20409.602003047854
60.50000000000005	20397.730368664663
60.60000000000005	20385.859611307777
60.70000000000005	20373.98974623257
60.800000000000054	20362.12078815178
60.900000000000055	20350.252753790075
61.00000000000006	20338.385659618176
61.10000000000005	20326.519527453773
61.20000000000005	20314.654370932105
61.300000000000054	20302.790203304594
61.400000000000055	20290.927040017028
61.50000000000006	20279.064902286525
61.60000000000005	20267.203802410906
61.70000000000005	20255.343752477696
61.800000000000054	20243.48476692915
61.900000000000055	20231.626859965247
62.00000000000006	20219.770051959506
62.10000000000005	20207.914353658303
62.20000000000005	20196.059775786605
62.300000000000054	20184.20633156594
62.400000000000055	20172.354040769085
62.50000000000006	20160.502912861204
62.60000000000005	20148.652957486134
62.70000000000005	20136.804186906174
62.800000000000054	20124.956613151844
62.900000000000055	20113.110255160333
63.00000000000006	20101.265120911365
63.10000000000006	20089.421218775118
63.20000000000005	20077.57855984534
63.300000000000054	20065.73716245352
63.400000000000055	20053.89703335298
63.50000000000006	20042.058179907188
63.60000000000006	20030.220612290268
63.70000000000005	20018.384340453948
63.800000000000054	20006.54938189638
63.900000000000055	19994.71574194903
64.00000000000006	19982.88342678144
64.10000000000005	19971.052445445737
64.20000000000006	19959.222814824807
64.30000000000005	19947.394539077344
64.40000000000006	19935.567623432835
64.50000000000006	19923.74207605903
64.60000000000005	19911.91790490961
64.70000000000006	19900.095126030807
64.80000000000005	19888.273742220892
64.90000000000006	19876.45375758661
65.00000000000006	19864.635179214984
65.10000000000005	19852.818022522995
65.20000000000006	19841.00228918877
65.30000000000005	19829.18798243838
65.40000000000006	19817.375108505625
65.50000000000006	19805.563673417615
65.60000000000005	19793.75369174595
65.70000000000006	19781.94516386786
65.80000000000005	19770.13809194986
65.90000000000006	19758.33248118136
66.00000000000006	19746.528345486426
66.10000000000005	19734.725684173918
66.20000000000006	19722.92449858226
66.30000000000005	19711.124793074945
66.40000000000006	19699.326571815178
66.50000000000006	19687.529847867732
66.60000000000005	19675.734619298415
66.70000000000006	19663.94088644175
66.80000000000005	19652.148652648517
66.90000000000006	19640.357930313334
67.00000000000006	19628.568716484824
67.10000000000007	19616.78101071556
67.20000000000006	19604.99481555404
67.30000000000005	19593.21013335399
67.40000000000006	19581.42697563172
67.50000000000006	19569.645338249225
67.60000000000007	19557.865219803723
67.70000000000006	19546.086621858212
67.80000000000005	19534.3095552321
67.90000000000006	19522.53401482083
68.00000000000006	19510.75999847978
68.10000000000007	19498.98750698983
68.20000000000006	19487.216540941783
68.30000000000005	19475.447110252655
68.40000000000006	19463.679208686466
68.50000000000006	19451.912833185037
68.60000000000007	19440.147983566752
68.70000000000006	19428.384669020794
68.80000000000005	19416.622882394964
68.90000000000006	19404.86261992359
69.00000000000006	19393.10388065976
69.10000000000007	19381.346663470427
69.20000000000006	19369.590976613297
69.30000000000005	19357.836811858917
69.40000000000006	19346.084164563425
69.50000000000006	19334.333032836395
69.60000000000007	19322.58342417256
69.70000000000006	19310.835329476453
69.80000000000007	19299.08874342557
69.90000000000006	19287.34366337784
70.00000000000006	19275.60008650817
70.10000000000007	19263.85801934582
70.20000000000006	19252.11745177135
70.30000000000007	19240.378377613302
70.40000000000006	19228.640793301147
70.50000000000006	19216.90470456177
70.60000000000007	19205.17010045996
70.70000000000006	19193.436974169184
70.80000000000007	19181.705321377845
70.90000000000006	19169.97513759374
71.00000000000006	19158.246427539194
71.10000000000007	19146.519179307685
71.20000000000006	19134.79338524706
71.30000000000007	19123.06904012859
71.40000000000006	19111.346147828568
71.50000000000006	19099.624695675062
71.60000000000007	19087.904675379363
71.70000000000006	19076.186080979274
71.80000000000007	19064.468906333568
71.90000000000006	19052.753154269885
72.00000000000006	19041.038811197188
72.10000000000007	19029.325868018772
72.20000000000006	19017.614317862888
72.30000000000007	19005.904162663068
72.40000000000006	18994.19538811359
72.50000000000006	18982.487984494794
72.60000000000007	18970.781944206134
72.70000000000006	18959.077259469002
72.80000000000007	18947.37393111899
72.90000000000006	18935.671943983176
73.00000000000006	18923.971287545966
73.10000000000007	18912.271953301308
73.20000000000006	18900.57394113811
73.30000000000007	18888.877235220007
73.40000000000006	18877.181824417283
73.50000000000007	18865.487699496873
73.60000000000007	18853.794851047925
73.70000000000006	18842.10327780687
73.80000000000007	18830.412963121948
73.90000000000006	18818.723895074123
74.00000000000007	18807.03606352533
74.10000000000007	18795.34946620811
74.20000000000006	18783.66408585915
74.30000000000007	18771.979909949434
74.40000000000006	18760.296927612875
74.50000000000007	18748.615127805162
74.60000000000007	18736.934507046368
74.70000000000006	18725.255047309685
74.80000000000007	18713.57673527806
74.90000000000006	18701.89955917741
75.00000000000007	18690.22351446189
75.10000000000007	18678.54858254588
75.20000000000006	18666.87474950187
75.30000000000007	18655.202002823917
75.40000000000006	18643.530329826765
75.50000000000007	18631.859724686503
75.60000000000007	18620.190168106164
75.70000000000006	18608.52164536623
75.80000000000007	18596.854143046283
75.90000000000006	18585.18765418941
76.00000000000007	18573.522158993692
76.10000000000007	18561.857642124032
76.20000000000007	18550.19408942155
76.30000000000007	18538.53148654621
76.40000000000006	18526.869825191694
76.50000000000007	18515.2090848973
76.60000000000007	18503.54924952667
76.70000000000007	18491.890303996486
76.80000000000007	18480.2322387951
76.90000000000006	18468.57503301188
77.00000000000007	18456.918669885268
77.10000000000007	18445.263133584038
77.20000000000007	18433.608408093318
77.30000000000007	18421.954482474583
77.40000000000006	18410.301335211665
77.50000000000007	18398.648948727263
77.60000000000007	18386.997306252197
77.70000000000007	18375.34639556484
77.80000000000007	18363.696194755546
77.90000000000006	18352.046685607576
78.00000000000007	18340.397850591613
78.10000000000007	18328.749671991478
78.20000000000007	18317.102136074896
78.30000000000007	18305.455220380743
78.40000000000006	18293.808905856742
78.50000000000007	18282.163174018562
78.60000000000007	18270.51800976725
78.70000000000007	18258.873390306286
78.80000000000007	18247.229295925124
78.90000000000006	18235.585707364156
79.00000000000007	18223.94260517304
79.10000000000007	18212.29997265175
79.20000000000007	18200.657786507367
79.30000000000007	18189.016026168676
79.40000000000006	18177.374671400412
79.50000000000007	18165.73370404619
79.60000000000007	18154.09310053767
79.70000000000007	18142.45283962182
79.80000000000007	18130.81290027003
79.90000000000008	18119.173261258336
80.00000000000007	18107.5339027319
80.10000000000007	18095.894800682327
80.20000000000007	18084.25593296531
80.30000000000007	18072.617277552246
80.40000000000008	18060.978813035803
80.50000000000007	18049.340515194228
80.60000000000007	18037.702361173076
80.70000000000007	18026.06432812934
80.80000000000007	18014.426393019294
80.90000000000008	18002.788532632403
81.00000000000007	17991.15072236467
81.10000000000007	17979.51293843419
81.20000000000007	17967.875156969858
81.30000000000007	17956.23735310571
81.40000000000008	17944.599502088742
81.50000000000007	17932.961579393752
81.60000000000007	17921.323560311048
81.70000000000007	17909.68541992409
81.80000000000007	17898.0471314512
81.90000000000008	17886.40866981667
82.00000000000007	17874.770009525924
82.10000000000007	17863.131124809144
82.20000000000007	17851.49198711905
82.30000000000007	17839.852571297928
82.40000000000008	17828.212851069635
82.50000000000007	17816.572799798425
82.60000000000008	17804.932390634833
82.70000000000007	17793.291592995098
82.80000000000007	17781.65038146028
82.90000000000008	17770.008728737033
83.00000000000007	17758.366607093445
83.10000000000008	17746.723984062344
83.20000000000007	17735.080834212626
83.30000000000007	17723.43712942593
83.40000000000008	17711.792841073788
83.50000000000007	17700.147940306288
83.60000000000008	17688.502392490278
83.70000000000007	17676.856171997137
83.80000000000007	17665.20924963735
83.90000000000008	17653.56159564604
84.00000000000007	17641.91317338064
84.10000000000008	17630.26395727343
84.20000000000007	17618.61391726099
84.30000000000007	17606.963022647833
84.40000000000008	17595.311242508444
84.50000000000007	17583.658537895535
84.60000000000008	17572.004883110047
84.70000000000007	17560.350246957085
84.80000000000007	17548.694597560167
84.90000000000008	17537.037893827892
85.00000000000007	17525.380110198665
85.10000000000008	17513.721214549165
85.20000000000007	17502.061174034654
85.30000000000007	17490.399955570905
85.40000000000008	17478.737515613222
85.50000000000007	17467.073828537657
85.60000000000008	17455.408861022413
85.70000000000007	17443.74257899262
85.80000000000007	17432.074936615543
85.90000000000008	17420.40590848509
86.00000000000007	17408.73546029062
86.10000000000008	17397.063556947658
86.20000000000007	17385.39016312185
86.30000000000008	17373.71523036805
86.40000000000008	17362.038733289923
86.50000000000007	17350.360636304416
86.60000000000008	17338.68090304302
86.70000000000007	17326.99948261872
86.80000000000008	17315.316349937722
86.90000000000008	17303.631468361495
87.00000000000007	17291.94480046663
87.10000000000008	17280.256308568536
87.20000000000007	17268.565938997544
87.30000000000008	17256.873666745174
87.40000000000008	17245.1794538192
87.50000000000007	17233.483261453333
87.60000000000008	17221.78503337169
87.70000000000007	17210.084744957596
87.80000000000008	17198.38235709024
87.90000000000008	17186.677829899043
88.00000000000007	17174.971123239895
88.10000000000008	17163.26217787211
88.20000000000007	17151.55096934376
88.30000000000008	17139.837457091322
88.40000000000008	17128.12159983726
88.50000000000007	17116.40333555905
88.60000000000008	17104.682640290936
88.70000000000007	17092.959472260813
88.80000000000008	17081.233789033176
88.90000000000008	17069.505547885517
89.00000000000009	17057.774683635696
89.10000000000008	17046.041172566318
89.20000000000007	17034.3049713655
89.30000000000008	17022.566036121127
89.40000000000008	17010.824298681604
89.50000000000009	16999.07973591562
89.60000000000008	16987.332303215466
89.70000000000007	16975.581955452843
89.80000000000008	16964.36329627772
89.90000000000008	16955.28038178688
90.00000000000009	16948.333759128167
