# Supplementary material for: White matter micro- and macrostructure brain charts for the human lifespan
Source: Nature. 2026 May 13;655(8124):979–89. doi: 10.1038/s41586-026-10454-2 (PMC13391363; doi:10.1038/s41586-026-10454-2)
Supplement: Supplementary file 7 — Tract-specific median centiles of brain charts. SDT.T4.1-504 contain the discretized, sex-agnostic brain charts used to derive the myelination plots and assessments in Fig. 4 and Supplementary Fig. S4.F9. Age is expressed in years. Tract measurements are reported in metric-specific units: diffusivities in mm2 s−1, volume in mm3, surface area in mm2, average length in mm, and FA is dimensionless (unitless). [file 41586_2026_10454_MOESM7_ESM.zip › SDT.T4/SDT.T4.105-CG_right_volume.csv]

age	value
1.0	15019.975865665454
1.1	15200.781581971469
1.2000000000000002	15430.531727897973
1.3000000000000003	15706.556239071511
1.4000000000000004	15981.674620337575
1.5000000000000004	16241.795597188031
1.6000000000000005	16488.53933961008
1.7000000000000006	16723.262222299443
1.8000000000000007	16947.050647917604
1.9000000000000008	17160.998998819854
2.000000000000001	17365.946561237935
2.100000000000001	17562.622978125004
2.200000000000001	17751.6237215523
2.300000000000001	17933.585498270782
2.4000000000000012	18109.00515800385
2.5000000000000013	18278.326059277773
2.6000000000000014	18441.94449269101
2.7000000000000015	18600.184302420763
2.8000000000000016	18753.419274001313
2.9000000000000017	18901.94031761114
3.0000000000000018	19046.01132633018
3.100000000000002	19185.84791198599
3.200000000000002	19321.70953721614
3.300000000000002	19453.798564736382
3.400000000000002	19582.301473545467
3.500000000000002	19707.389546658964
3.6000000000000023	19829.20104654223
3.7000000000000024	19947.913275388026
3.8000000000000025	20063.662912714233
3.9000000000000026	20176.576408955876
4.000000000000003	20286.755224955603
4.100000000000003	20394.334081915906
4.200000000000003	20499.41651128423
4.3000000000000025	20602.09965031515
4.400000000000003	20702.473926650327
4.5000000000000036	20800.610656446323
4.600000000000003	20896.610145224444
4.700000000000003	20990.54834324664
4.800000000000003	21082.49621172579
4.900000000000004	21172.50925630441
5.0000000000000036	21260.668006518914
5.100000000000003	21347.033116250994
5.200000000000004	21431.662152979927
5.300000000000004	21514.609056724126
5.400000000000004	21595.915203763434
5.5000000000000036	21675.64394656826
5.600000000000004	21753.842248896075
5.700000000000005	21830.554182824497
5.800000000000004	21905.813253478962
5.900000000000004	21979.672239796233
6.000000000000004	22052.17002405407
6.100000000000005	22123.343807148736
6.200000000000005	22193.22852487938
6.300000000000004	22261.850199251363
6.400000000000005	22329.25197128721
6.500000000000005	22395.465115606206
6.600000000000005	22460.51900632081
6.700000000000005	22524.43532775012
6.800000000000005	22587.25098639015
6.900000000000006	22648.992561915526
7.000000000000005	22709.685635226248
7.100000000000005	22769.354213581802
7.2000000000000055	22828.01565796819
7.300000000000006	22885.70099402152
7.400000000000006	22942.432214604774
7.500000000000005	22998.229940714635
7.600000000000006	23053.108958468085
7.700000000000006	23107.09634298218
7.800000000000006	23160.21116068334
7.900000000000006	23212.4718448405
8.000000000000007	23263.89564458339
8.100000000000007	23314.4946800955
8.200000000000006	23364.292204510813
8.300000000000006	23413.304342733016
8.400000000000006	23461.546157352295
8.500000000000007	23509.028150899616
8.600000000000007	23555.770931236428
8.700000000000006	23601.78869738108
8.800000000000008	23647.09522610731
8.900000000000007	23691.703348313484
9.000000000000007	23735.621837204453
9.100000000000007	23778.868691588737
9.200000000000006	23821.456130621693
9.300000000000008	23863.39550654307
9.400000000000007	23904.694529818462
9.500000000000007	23945.369348992594
9.600000000000009	23985.43085986899
9.700000000000008	24024.889664990264
9.800000000000008	24063.75557693201
9.900000000000007	24102.035137994953
10.000000000000007	24139.74264414622
10.100000000000009	24176.887605694043
10.200000000000008	24213.47879726774
10.300000000000008	24249.522037307048
10.40000000000001	24285.03028104116
10.500000000000009	24320.01209690097
10.600000000000009	24354.47584274631
10.700000000000008	24388.429194395067
10.800000000000008	24421.877154567934
10.90000000000001	24454.83131996421
11.000000000000009	24487.299257904484
11.100000000000009	24519.28789289783
11.20000000000001	24550.801719712297
11.30000000000001	24581.851334747873
11.40000000000001	24612.443615090815
11.500000000000009	24642.58528237184
11.600000000000009	24672.282454535136
11.70000000000001	24701.539040749758
11.80000000000001	24730.364614056492
11.90000000000001	24758.765308520553
12.00000000000001	24786.746684094294
12.10000000000001	24814.312284478627
12.20000000000001	24841.470917902316
12.30000000000001	24868.228199988785
12.40000000000001	24894.58962886231
12.50000000000001	24920.56015820773
12.60000000000001	24946.14290134288
12.70000000000001	24971.345877904536
12.800000000000011	24996.1741393451
12.900000000000011	25020.632215789385
13.00000000000001	25044.72295194438
13.10000000000001	25068.45377037232
13.20000000000001	25091.82932482654
13.300000000000011	25114.854178438174
13.400000000000011	25137.53239628369
13.50000000000001	25159.866500312455
13.600000000000012	25181.863293470287
13.700000000000012	25203.526992665335
13.800000000000011	25224.861335376423
13.900000000000011	25245.868642468773
14.00000000000001	25266.55524233248
14.100000000000012	25286.925041187445
14.200000000000012	25306.981874125
14.300000000000011	25326.729115595474
14.400000000000013	25346.16884012697
14.500000000000012	25365.30688100001
14.600000000000012	25384.146800370083
14.700000000000012	25402.691715159544
14.800000000000011	25420.943546928043
14.900000000000013	25438.90774585937
15.000000000000012	25456.587627499408
15.100000000000012	25473.986450702276
15.200000000000014	25491.107044639422
15.300000000000013	25507.951139927987
15.400000000000013	25524.523785275374
15.500000000000012	25540.828021158886
15.600000000000012	25556.866471406713
15.700000000000014	25572.640748608756
15.800000000000013	25588.155587960642
15.900000000000013	25603.41383142695
16.000000000000014	25618.418275170527
16.100000000000016	25633.17131185457
16.200000000000014	25647.674404013094
16.30000000000001	25661.9319570548
16.400000000000013	25675.946590110078
16.500000000000014	25689.7205300462
16.600000000000016	25703.255147169737
16.700000000000014	25716.55458721604
16.800000000000015	25729.621307516274
16.900000000000013	25742.457727949015
17.000000000000014	25755.06588745583
17.100000000000016	25767.447036951868
17.200000000000014	25779.60504815257
17.300000000000015	25791.54219573215
17.400000000000013	25803.260383272987
17.500000000000014	25814.7607887948
17.600000000000016	25826.047066620493
17.700000000000014	25837.121358072065
17.800000000000015	25847.985773513603
17.900000000000016	25858.6420621288
18.000000000000014	25869.09130587317
18.100000000000016	25879.336929049106
18.200000000000017	25889.380921665954
18.300000000000015	25899.224921298533
18.400000000000016	25908.869951682842
18.500000000000014	25918.31925337851
18.600000000000016	25927.57470538215
18.700000000000017	25936.638160850718
18.800000000000015	25945.51112929928
18.900000000000016	25954.194556372284
19.000000000000014	25962.691487767377
19.100000000000016	25971.003675935055
19.200000000000017	25979.13253754533
19.300000000000015	25987.078971294923
19.400000000000016	25994.84586624215
19.500000000000018	26002.43488158137
19.600000000000016	26009.847654748588
19.700000000000017	26017.08549529139
19.80000000000002	26024.149237821548
19.900000000000016	26031.04160495292
20.000000000000018	26037.76414912937
20.100000000000016	26044.318102044388
20.200000000000017	26050.704260110182
20.30000000000002	26056.92521136963
20.400000000000016	26062.982429279684
20.500000000000018	26068.877368828147
20.600000000000016	26074.611171408276
20.700000000000017	26080.184580376583
20.80000000000002	26085.600040539957
20.900000000000016	26090.858934593318
21.000000000000018	26095.962338174628
21.10000000000002	26100.910963294496
21.200000000000017	26105.707138335023
21.30000000000002	26110.35217858579
21.40000000000002	26114.847383543998
21.500000000000018	26119.193752194926
21.60000000000002	26123.391952260285
21.700000000000017	26127.444188020316
21.80000000000002	26131.351697039674
21.90000000000002	26135.11542240353
22.000000000000018	26138.736005902894
22.10000000000002	26142.21555044867
22.200000000000017	26145.555235686254
22.30000000000002	26148.756227666367
22.40000000000002	26151.819403992067
22.500000000000018	26154.745369193883
22.60000000000002	26157.53611799261
22.70000000000002	26160.192763032224
22.80000000000002	26162.716134111346
22.90000000000002	26165.106814141447
23.00000000000002	26167.366709068036
23.10000000000002	26169.496881450737
23.20000000000002	26171.498382073696
23.30000000000002	26173.371984470956
23.40000000000002	26175.118239972613
23.50000000000002	26176.738959671253
23.60000000000002	26178.23514801653
23.70000000000002	26179.607537439915
23.80000000000002	26180.85666110948
23.90000000000002	26181.984251957285
24.00000000000002	26182.991270869603
24.10000000000002	26183.878668474434
24.20000000000002	26184.64712860158
24.300000000000022	26185.297157459736
24.40000000000002	26185.830404388875
24.50000000000002	26186.24777959231
24.600000000000023	26186.54993138488
24.70000000000002	26186.737350602703
24.800000000000022	26186.81161743409
24.90000000000002	26186.773603985006
25.00000000000002	26186.62417337731
25.100000000000023	26186.36393173838
25.20000000000002	26185.993346731742
25.300000000000022	26185.51392452551
25.40000000000002	26184.926492788873
25.50000000000002	26184.23162682346
25.600000000000023	26183.429781184073
25.70000000000002	26182.522400582227
25.800000000000022	26181.51027920171
25.900000000000023	26180.394203319167
26.00000000000002	26179.17471145191
26.100000000000023	26177.85223810371
26.200000000000024	26176.42816215286
26.300000000000022	26174.90323863285
26.400000000000023	26173.277979194354
26.50000000000002	26171.552807079348
26.600000000000023	26169.729046321692
26.700000000000024	26167.80742238451
26.800000000000022	26165.788653739502
26.900000000000023	26163.67321983117
27.00000000000002	26161.46152643845
27.100000000000023	26159.154838804865
27.200000000000024	26156.753847743817
27.300000000000022	26154.259009194517
27.400000000000023	26151.670719188303
27.500000000000025	26148.990193837173
27.600000000000023	26146.218097726553
27.700000000000024	26143.35508923343
27.800000000000026	26140.401595990974
27.900000000000023	26137.357998724463
28.000000000000025	26134.225460846945
28.100000000000023	26131.004616146623
28.200000000000024	26127.695871620075
28.300000000000026	26124.29959949181
28.400000000000023	26120.816919004777
28.500000000000025	26117.2484405878
28.600000000000023	26113.594769134168
28.700000000000024	26109.856286673803
28.800000000000026	26106.033351931772
28.900000000000023	26102.127036746853
29.000000000000025	26098.13792406529
29.100000000000026	26094.066377740273
29.200000000000024	26089.912749027022
29.300000000000026	26085.678069923702
29.400000000000027	26081.362902491273
29.500000000000025	26076.967803836324
29.600000000000026	26072.493115717924
29.700000000000024	26067.939177412147
29.800000000000026	26063.30697813678
29.900000000000027	26058.59705533574
30.000000000000025	26053.809734710136
30.100000000000026	26048.945348921654
30.200000000000024	26044.004851142465
30.300000000000026	26038.988760074943
30.400000000000027	26033.897589971235
30.500000000000025	26028.73164692001
30.600000000000026	26023.491252888758
30.700000000000028	26018.1773223248
30.800000000000026	26012.790351801752
30.900000000000027	26007.33063318272
31.00000000000003	26001.798482533228
31.100000000000026	25996.19478159525
31.200000000000028	25990.520010066488
31.300000000000026	25984.774643633635
31.400000000000027	25978.95895669994
31.50000000000003	25973.073255727137
31.600000000000026	25967.1183873041
31.700000000000028	25961.094811169583
31.800000000000026	25955.002789092014
31.900000000000027	25948.842622226297
32.00000000000003	25942.61512740768
32.10000000000002	25936.32074912904
32.20000000000003	25929.9599282565
32.300000000000026	25923.532910972735
32.40000000000003	25917.039989757868
32.50000000000003	25910.48194945166
32.60000000000003	25903.859216487603
32.70000000000003	25897.172025799362
32.800000000000026	25890.420665058875
32.90000000000003	25883.605891970208
33.00000000000003	25876.72811915064
33.10000000000003	25869.787755928024
33.20000000000003	25862.7850232876
33.300000000000026	25855.720201020977
33.40000000000003	25848.59401763826
33.50000000000003	25841.406869366438
33.60000000000003	25834.158967152845
33.70000000000003	25826.850586399825
33.800000000000026	25819.482430811684
33.90000000000003	25812.05488405763
34.00000000000003	25804.568326814668
34.10000000000003	25797.02295751663
34.20000000000003	25789.41904436726
34.30000000000003	25781.75726437101
34.40000000000003	25774.037986278447
34.50000000000003	25766.26139954704
34.60000000000003	25758.427768344154
34.70000000000003	25750.537746948732
34.80000000000003	25742.59169266496
34.90000000000003	25734.589960067548
35.00000000000003	25726.532727361715
35.10000000000003	25718.42025210331
35.20000000000003	25710.25316409878
35.30000000000003	25702.03180703542
35.400000000000034	25693.756351075084
35.50000000000003	25685.427050035232
35.60000000000003	25677.044512859826
35.70000000000003	25668.609072774474
35.80000000000003	25660.121060508267
35.900000000000034	25651.5806360823
36.00000000000003	25642.988047209707
36.10000000000003	25634.34388035707
36.20000000000003	25625.648456288156
36.30000000000003	25616.901927802588
36.400000000000034	25608.104539127344
36.50000000000003	25599.256857539876
36.60000000000003	25590.359194217166
36.70000000000003	25581.411858046864
36.80000000000003	25572.41499266982
36.900000000000034	25563.368836648177
37.00000000000003	25554.273936574158
37.10000000000003	25545.130592190664
37.20000000000003	25535.93894064267
37.30000000000003	25526.699217220183
37.400000000000034	25517.41195083323
37.500000000000036	25508.07743241754
37.60000000000003	25498.69595080422
37.70000000000003	25489.2676348488
37.80000000000003	25479.7927145586
37.900000000000034	25470.271699772427
38.000000000000036	25460.70487090886
38.10000000000003	25451.092350969335
38.20000000000003	25441.434366871083
38.30000000000003	25431.731412131245
38.400000000000034	25421.98375905769
38.500000000000036	25412.191678018775
38.60000000000004	25402.355284497597
38.70000000000003	25392.474800461947
38.80000000000003	25382.550701814944
38.900000000000034	25372.58325116744
39.000000000000036	25362.572558716925
39.10000000000004	25352.518843496324
39.20000000000003	25342.42256631837
39.30000000000003	25332.28398230685
39.400000000000034	25322.10334479399
39.500000000000036	25311.880757144085
39.60000000000004	25301.616433732084
39.70000000000003	25291.31081907537
39.80000000000003	25280.96415933597
39.900000000000034	25270.57655309679
40.000000000000036	25260.148211930587
40.10000000000004	25249.679566381223
40.20000000000003	25239.17085568334
40.30000000000003	25228.622317412934
40.400000000000034	25218.034043929234
40.500000000000036	25207.40624240282
40.60000000000004	25196.739328278036
40.70000000000004	25186.03353248834
40.80000000000003	25175.28894305928
40.900000000000034	25164.505764472968
41.000000000000036	25153.684399215323
41.10000000000004	25142.8250717958
41.20000000000004	25131.928005184793
41.30000000000003	25120.993281726995
41.400000000000034	25110.021101727427
41.500000000000036	25099.011853659256
41.60000000000004	25087.965754325436
41.70000000000004	25076.88288213458
41.80000000000004	25065.76343480114
41.900000000000034	25054.607788764275
42.000000000000036	25043.416154856466
42.10000000000004	25032.18874247893
42.20000000000004	25020.925624843352
42.30000000000004	25009.626995685754
42.400000000000034	24998.293218421968
42.500000000000036	24986.92449671426
42.60000000000004	24975.520900191514
42.70000000000004	24964.082620083635
42.80000000000004	24952.610008615837
42.900000000000034	24941.10326388934
43.000000000000036	24929.562582671395
43.10000000000004	24917.98802982537
43.20000000000004	24906.379792778742
43.30000000000004	24894.7382116358
43.400000000000034	24883.063477811942
43.500000000000036	24871.355652901548
43.60000000000004	24859.614921899203
43.70000000000004	24847.841614489334
43.80000000000004	24836.035916896384
43.90000000000004	24824.198014098896
44.000000000000036	24812.327963310345
44.10000000000004	24800.42594587927
44.20000000000004	24788.49228019352
44.30000000000004	24776.52714623
44.40000000000004	24764.530598211677
44.500000000000036	24752.502815117994
44.60000000000004	24740.444105622417
44.70000000000004	24728.354644845884
44.80000000000004	24716.234606743128
44.90000000000004	24704.084041499067
45.00000000000004	24691.90312458651
45.10000000000004	24679.692154136523
45.20000000000004	24667.451299419416
45.30000000000004	24655.180607876435
45.40000000000004	24642.880252667193
45.50000000000004	24630.55052285496
45.60000000000004	24618.19158315772
45.70000000000004	24605.80359719954
45.80000000000004	24593.38660868884
45.90000000000004	24580.940787403313
46.00000000000004	24568.466412554713
46.10000000000004	24555.963643370356
46.20000000000004	24543.43252103323
46.30000000000004	24530.873213057195
46.40000000000004	24518.285990179615
46.50000000000004	24505.67100735089
46.60000000000004	24493.028418493057
46.70000000000004	24480.35826132764
46.80000000000004	24467.66070009861
46.90000000000004	24454.935996325457
47.00000000000004	24442.184299794553
47.100000000000044	24429.405645894472
47.20000000000004	24416.60019664913
47.30000000000004	24403.768205648903
47.40000000000004	24390.90981865328
47.50000000000004	24378.025180452893
47.600000000000044	24365.11432321551
47.70000000000004	24352.177405796152
47.80000000000004	24339.21467314911
47.90000000000004	24326.22626616641
48.00000000000004	24313.212214851854
48.100000000000044	24300.172675879763
48.200000000000045	24287.107886776714
48.30000000000004	24274.017984634982
48.40000000000004	24260.903105632075
48.50000000000004	24247.76327676369
48.600000000000044	24234.598651626733
48.700000000000045	24221.40945964626
48.80000000000004	24208.195833316528
48.90000000000004	24194.957797616895
49.00000000000004	24181.695503999115
49.100000000000044	24168.409174922137
49.200000000000045	24155.098939286785
49.30000000000004	24141.76492512822
49.40000000000004	24128.407154604887
49.50000000000004	24115.02577617432
49.600000000000044	24101.621004685527
49.700000000000045	24088.192964686077
49.80000000000004	24074.741676445992
49.90000000000004	24061.26728631031
50.00000000000004	24047.77000258707
50.100000000000044	24034.24994641778
50.200000000000045	24020.70723812295
50.30000000000005	24007.141895315515
50.40000000000004	23993.554061422274
50.50000000000004	23979.943937593594
50.600000000000044	23966.311640840046
50.700000000000045	23952.657186996003
50.80000000000005	23938.980717406004
50.90000000000004	23925.282427071234
51.00000000000004	23911.56242976635
51.100000000000044	23897.820838485506
51.200000000000045	23884.057666548237
51.30000000000005	23870.273052450597
51.40000000000005	23856.46718445236
51.50000000000004	23842.640172398995
51.600000000000044	23828.792027924508
51.700000000000045	23814.922887471108
51.80000000000005	23801.032933510523
51.90000000000005	23787.122272806682
52.00000000000004	23773.19101137974
52.100000000000044	23759.23915847107
52.200000000000045	23745.266847738825
52.30000000000005	23731.27425529644
52.40000000000005	23717.261484161572
52.50000000000004	23703.228541967463
52.600000000000044	23689.17556034544
52.700000000000045	23675.102709953844
52.80000000000005	23661.010090868625
52.90000000000005	23646.897802455213
53.00000000000004	23632.765850057818
53.100000000000044	23618.614362583437
53.200000000000045	23604.443504684732
53.30000000000005	23590.253372856947
53.40000000000005	23576.04397089883
53.50000000000005	23561.81542571668
53.600000000000044	23547.567896814922
53.700000000000045	23533.30147787356
53.80000000000005	23519.016261892124
53.90000000000005	23504.712250466393
54.00000000000005	23490.389567834165
54.100000000000044	23476.048367818512
54.200000000000045	23461.688740668254
54.30000000000005	23447.310686482575
54.40000000000005	23432.914327524006
54.50000000000005	23418.499812750182
54.60000000000005	23404.067229708722
54.700000000000045	23389.61666529384
54.80000000000005	23375.148117471344
54.90000000000005	23360.66170588768
55.00000000000005	23346.157574117242
55.10000000000005	23331.635806411123
55.200000000000045	23317.096399274167
55.30000000000005	23302.539470402786
55.40000000000005	23287.965158766285
55.50000000000005	23273.37354601703
55.60000000000005	23258.76471317835
55.700000000000045	23244.13865467561
55.80000000000005	23229.495485638705
55.90000000000005	23214.835339927395
56.00000000000005	23200.1582960183
56.10000000000005	23185.464346898905
56.200000000000045	23170.75360577433
56.30000000000005	23156.026202138644
56.40000000000005	23141.28221196149
56.50000000000005	23126.521710605186
56.60000000000005	23111.74468901664
56.70000000000005	23096.95125788157
56.80000000000005	23082.141541835477
56.90000000000005	23067.315613780014
57.00000000000005	23052.473463235114
57.10000000000005	23037.615198987314
57.20000000000005	23022.740941526263
57.30000000000005	23007.85076132822
57.40000000000005	22992.944728281407
57.50000000000005	22978.02282988972
57.60000000000005	22963.085172465428
57.70000000000005	22948.131871869162
57.800000000000054	22933.162995604725
57.90000000000005	22918.178529748133
58.00000000000005	22903.178578738625
58.10000000000005	22888.163254492465
58.20000000000005	22873.132622160076
58.300000000000054	22858.086746320852
58.40000000000005	22843.025611045323
58.50000000000005	22827.949318341998
58.60000000000005	22812.857975707535
58.70000000000005	22797.751645403878
58.800000000000054	22782.630310061217
58.90000000000005	22767.494069842018
59.00000000000005	22752.343028482715
59.10000000000005	22737.177245954845
59.20000000000005	22721.99678167371
59.300000000000054	22706.801616260924
59.40000000000005	22691.59184749048
59.50000000000005	22676.36757486962
59.60000000000005	22661.128855554307
59.70000000000005	22645.875668702054
59.800000000000054	22630.6081102688
59.900000000000055	22615.32627616929
60.00000000000005	22600.030221323417
60.10000000000005	22584.72000010757
60.20000000000005	22569.395589654137
60.300000000000054	22554.05708357192
60.400000000000055	22538.704573718835
60.50000000000005	22523.338112261612
60.60000000000005	22507.957674833466
60.70000000000005	22492.563353254413
60.800000000000054	22477.155235942017
60.900000000000055	22461.73337287295
61.00000000000006	22446.29781349106
61.10000000000005	22430.848531374668
61.20000000000005	22415.38561603732
61.300000000000054	22399.909151994892
61.400000000000055	22384.419186523137
61.50000000000006	22368.915691654827
61.60000000000005	22353.398755145496
61.70000000000005	22337.8684582079
61.800000000000054	22322.324845965737
61.900000000000055	22306.76796301864
62.00000000000006	22291.197779301478
62.10000000000005	22275.614380303643
62.20000000000005	22260.01784347478
62.300000000000054	22244.40821128012
62.400000000000055	22228.785452051285
62.50000000000006	22213.149649552088
62.60000000000005	22197.500878052047
62.70000000000005	22181.839177894548
62.800000000000054	22166.164588905784
62.900000000000055	22150.477077263145
63.00000000000006	22134.77672450455
63.10000000000006	22119.063601259077
63.20000000000005	22103.33774524451
63.300000000000054	22087.599120965813
63.400000000000055	22071.84780826971
63.50000000000006	22056.083874714306
63.60000000000006	22040.30735591817
63.70000000000005	22024.51828698771
63.800000000000054	22008.716630203886
63.900000000000055	21992.902463227958
64.00000000000006	21977.07585008484
64.10000000000005	21961.236823791027
64.20000000000006	21945.38534487416
64.30000000000005	21929.521489340794
64.40000000000006	21913.645318240706
64.50000000000006	21897.756862506278
64.60000000000005	21881.856152560995
64.70000000000006	21865.943146625013
64.80000000000005	21850.017918560323
64.90000000000006	21834.08052597575
65.00000000000006	21818.130997215867
65.10000000000005	21802.169288654663
65.20000000000006	21786.195472538322
65.30000000000005	21770.209603583236
65.40000000000006	21754.211708057694
65.50000000000006	21738.20181172241
65.60000000000005	21722.179868546467
65.70000000000006	21706.14594867304
65.80000000000005	21690.100103455152
65.90000000000006	21674.042356578328
66.00000000000006	21657.97266006018
66.10000000000005	21641.891082469618
66.20000000000006	21625.797672337227
66.30000000000005	21609.69245127262
66.40000000000006	21593.575440377466
66.50000000000006	21577.446589152634
66.60000000000005	21561.305964106585
66.70000000000006	21545.153610469573
66.80000000000005	21528.989547264413
66.90000000000006	21512.813721922426
67.00000000000006	21496.62619942221
67.10000000000007	21480.42702222899
67.20000000000006	21464.21620728265
67.30000000000005	21447.993771012974
67.40000000000006	21431.75965820786
67.50000000000006	21415.513931829213
67.60000000000007	21399.256631090655
67.70000000000006	21382.987770332016
67.80000000000005	21366.707292140225
67.90000000000006	21350.41525799494
68.00000000000006	21334.111704389605
68.10000000000007	21317.796643566766
68.20000000000006	21301.470087254813
68.30000000000005	21285.131975255077
68.40000000000006	21268.782367075826
68.50000000000006	21252.421295993336
68.60000000000007	21236.048771627524
68.70000000000006	21219.664731433408
68.80000000000005	21203.26923348806
68.90000000000006	21186.86230838003
69.00000000000006	21170.443963610054
69.10000000000007	21154.014206158794
69.20000000000006	21137.572970537458
69.30000000000005	21121.120312898773
69.40000000000006	21104.656260634256
69.50000000000006	21088.18081859001
69.60000000000007	21071.693918770918
69.70000000000006	21055.195615953413
69.80000000000007	21038.68593486122
69.90000000000006	21022.164878191707
70.00000000000006	21005.632448114393
70.10000000000007	20989.08857351525
70.20000000000006	20972.53330729557
70.30000000000007	20955.966670987724
70.40000000000006	20939.38866459283
70.50000000000006	20922.79921431518
70.60000000000007	20906.19837173882
70.70000000000006	20889.586155735702
70.80000000000007	20872.9625641208
70.90000000000006	20856.327594171635
71.00000000000006	20839.68116878074
71.10000000000007	20823.02333770862
71.20000000000006	20806.354116626964
71.30000000000007	20789.673500603054
71.40000000000006	20772.981409656204
71.50000000000006	20756.277892293296
71.60000000000007	20739.562961520143
71.70000000000006	20722.8366101725
71.80000000000007	20706.098830536972
71.90000000000006	20689.349539109626
72.00000000000006	20672.588782628198
72.10000000000007	20655.81657087452
72.20000000000006	20639.03289387498
72.30000000000007	20622.237665043736
72.40000000000006	20605.430929933482
72.50000000000006	20588.612695641757
72.60000000000007	20571.782949909717
72.70000000000006	20554.941679915693
72.80000000000007	20538.08879531944
72.90000000000006	20521.224339962075
73.00000000000006	20504.34831767815
73.10000000000007	20487.46071332739
73.20000000000006	20470.5614332607
73.30000000000007	20453.65052020823
73.40000000000006	20436.727975288522
73.50000000000007	20419.793781013774
73.60000000000007	20402.847919317526
73.70000000000006	20385.890292544296
73.80000000000007	20368.920941773806
73.90000000000006	20351.939864807046
74.00000000000007	20334.947041191775
74.10000000000007	20317.942369717486
74.20000000000006	20300.925890432987
74.30000000000007	20283.897598377804
74.40000000000006	20266.857470681014
74.50000000000007	20249.805483874985
74.60000000000007	20232.741532468768
74.70000000000006	20215.66565492592
74.80000000000007	20198.57784289774
74.90000000000006	20181.478070454566
75.00000000000007	20164.366228283714
75.10000000000007	20147.242353904418
75.20000000000006	20130.106436146965
75.30000000000007	20112.958446582554
75.40000000000006	20095.798356165367
75.50000000000007	20078.626051004772
75.60000000000007	20061.441567104535
75.70000000000006	20044.24488981932
75.80000000000007	20027.03598755557
75.90000000000006	20009.814742312363
76.00000000000007	19992.581189242897
76.10000000000007	19975.335310806666
76.20000000000007	19958.077072820837
76.30000000000007	19940.806440462835
76.40000000000006	19923.52329083138
76.50000000000007	19906.227657639134
76.60000000000007	19888.919519765255
76.70000000000007	19871.598839743783
76.80000000000007	19854.26549025139
76.90000000000006	19836.919504251793
77.00000000000007	19819.560857639608
77.10000000000007	19802.189510259366
77.20000000000007	19784.805421290705
77.30000000000007	19767.408458161022
77.40000000000006	19749.99865247415
77.50000000000007	19732.57597642164
77.60000000000007	19715.1403864337
77.70000000000007	19697.69174517917
77.80000000000007	19680.23008362324
77.90000000000006	19662.755370867628
78.00000000000007	19645.267560542303
78.10000000000007	19627.76660558448
78.20000000000007	19610.252363036623
78.30000000000007	19592.724862591167
78.40000000000006	19575.1840695052
78.50000000000007	19557.629933849712
78.60000000000007	19540.062307545624
78.70000000000007	19522.481219766563
78.80000000000007	19504.88663255796
78.90000000000006	19487.278493068705
79.00000000000007	19469.656747724428
79.10000000000007	19452.02124241262
79.20000000000007	19434.37200512849
79.30000000000007	19416.708993911572
79.40000000000006	19399.03215219307
79.50000000000007	19381.341320347838
79.60000000000007	19363.636525982576
79.70000000000007	19345.917723785955
79.80000000000007	19328.184854133713
79.90000000000008	19310.437856644883
80.00000000000007	19292.676565221875
80.10000000000007	19274.901006395485
80.20000000000007	19257.111130666555
80.30000000000007	19239.30687451971
80.40000000000008	19221.48806592358
80.50000000000007	19203.654731162274
80.60000000000007	19185.806817228422
80.70000000000007	19167.944257405674
80.80000000000007	19150.066984184512
80.90000000000008	19132.174818588195
81.00000000000007	19114.267785936525
81.10000000000007	19096.345828830777
81.20000000000007	19078.4088764746
81.30000000000007	19060.45674350437
81.40000000000008	19042.489455147766
81.50000000000007	19024.506950321385
81.60000000000007	19006.50915486974
81.70000000000007	18988.495993804652
81.80000000000007	18970.467274308074
81.90000000000008	18952.423020765214
82.00000000000007	18934.36316747504
82.10000000000007	18916.287635997152
82.20000000000007	18898.196226639488
82.30000000000007	18880.088963863713
82.40000000000008	18861.965778087637
82.50000000000007	18843.826587340365
82.60000000000008	18825.67130877548
82.70000000000007	18807.499734699082
82.80000000000007	18789.31188886367
82.90000000000008	18771.107696819396
83.00000000000007	18752.887072088724
83.10000000000008	18734.649799580417
83.20000000000007	18716.39590330751
83.30000000000007	18698.125304721518
83.40000000000008	18679.837913629264
83.50000000000007	18661.533638915844
83.60000000000008	18643.212256900075
83.70000000000007	18624.87379103208
83.80000000000007	18606.518157620692
83.90000000000008	18588.14526172692
84.00000000000007	18569.754871710506
84.10000000000008	18551.34701148334
84.20000000000007	18532.921593016054
84.30000000000007	18514.478517454612
84.40000000000008	18496.01768497353
84.50000000000007	18477.538854711413
84.60000000000008	18459.042050177926
84.70000000000007	18440.527177899927
84.80000000000007	18421.994134020315
84.90000000000008	18403.442669116135
85.00000000000007	18384.87280737902
85.10000000000008	18366.284450734966
85.20000000000007	18347.67749119767
85.30000000000007	18329.05181975595
85.40000000000008	18310.40717708897
85.50000000000007	18291.74358716317
85.60000000000008	18273.060946132413
85.70000000000007	18254.359140731376
85.80000000000007	18235.637902432085
85.90000000000008	18216.897256124124
86.00000000000007	18198.137093073732
86.10000000000008	18179.357295657
86.20000000000007	18160.55774516801
86.30000000000008	18141.73816245614
86.40000000000008	18122.89857238119
86.50000000000007	18104.038860080465
86.60000000000008	18085.158902355968
86.70000000000007	18066.25841015887
86.80000000000008	18047.337409536605
86.90000000000008	18028.395780426923
87.00000000000007	18009.43339502829
87.10000000000008	17990.450124396204
87.20000000000007	17971.445668084016
87.30000000000008	17952.420052325462
87.40000000000008	17933.37315054307
87.50000000000007	17914.30482904663
87.60000000000008	17895.2147767524
87.70000000000007	17876.10302137207
87.80000000000008	17856.96943079051
87.90000000000008	17837.813866453303
88.00000000000007	17818.636188598237
88.10000000000008	17799.43607391567
88.20000000000007	17780.213550543045
88.30000000000008	17760.96847943331
88.40000000000008	17741.700715809082
88.50000000000007	17722.409924934647
88.60000000000008	17703.09613674439
88.70000000000007	17683.759206288527
88.80000000000008	17664.398983648913
88.90000000000008	17645.015317630947
89.00000000000009	17625.6078603899
89.10000000000008	17606.17664255174
89.20000000000007	17586.72151178676
89.30000000000008	17567.242311599937
89.40000000000008	17547.73868187926
89.50000000000009	17528.210655398492
89.60000000000008	17508.658073532348
89.70000000000007	17489.080774352864
89.80000000000008	17470.372983799625
89.90000000000008	17455.218961003822
90.00000000000009	17443.62335656109
