# Supplementary material for: White matter micro- and macrostructure brain charts for the human lifespan
Source: Nature. 2026 May 13;655(8124):979–89. doi: 10.1038/s41586-026-10454-2 (PMC13391363; doi:10.1038/s41586-026-10454-2)
Supplement: Supplementary file 7 — Tract-specific median centiles of brain charts. SDT.T4.1-504 contain the discretized, sex-agnostic brain charts used to derive the myelination plots and assessments in Fig. 4 and Supplementary Fig. S4.F9. Age is expressed in years. Tract measurements are reported in metric-specific units: diffusivities in mm2 s−1, volume in mm3, surface area in mm2, average length in mm, and FA is dimensionless (unitless). [file 41586_2026_10454_MOESM7_ESM.zip › SDT.T4/SDT.T4.106-CST_left_ad-mean.csv]

age	value
1.0	0.001425055694602089
1.1	0.0014224950506435674
1.2000000000000002	0.0014192664174014224
1.3000000000000003	0.0014154156874967108
1.4000000000000004	0.0014116305302751461
1.5000000000000004	0.0014081068565496213
1.6000000000000005	0.0014048113529633419
1.7000000000000006	0.0014017167005440571
1.8000000000000007	0.0013988011714361264
1.9000000000000008	0.0013960438248248757
2.000000000000001	0.0013934286951163132
2.100000000000001	0.0013909421218847022
2.200000000000001	0.0013885729533164143
2.300000000000001	0.0013863098113742857
2.4000000000000012	0.0013841438123232482
2.5000000000000013	0.001382067135301261
2.6000000000000014	0.0013800728760127077
2.7000000000000015	0.0013781553472002306
2.8000000000000016	0.0013763083172334835
2.9000000000000017	0.001374526906212096
3.0000000000000018	0.0013728067332481606
3.100000000000002	0.001371144172074811
3.200000000000002	0.0013695350996344759
3.300000000000002	0.0013679762663635709
3.400000000000002	0.0013664647072504804
3.500000000000002	0.0013649977220412902
3.6000000000000023	0.0013635730886118597
3.7000000000000024	0.0013621881321358013
3.8000000000000025	0.0013608407602147693
3.9000000000000026	0.0013595290510742238
4.000000000000003	0.0013582514259292786
4.100000000000003	0.0013570059274044775
4.200000000000003	0.0013557910238567183
4.3000000000000025	0.001354605289559216
4.400000000000003	0.0013534474051658256
4.5000000000000036	0.0013523162992346825
4.600000000000003	0.0013512105744371277
4.700000000000003	0.0013501291497885171
4.800000000000003	0.0013490710203496016
4.900000000000004	0.001348035373547208
5.0000000000000036	0.001347021122086048
5.100000000000003	0.0013460274268838166
5.200000000000004	0.001345053496835163
5.300000000000004	0.0013440985935949262
5.400000000000004	0.0013431621285508609
5.5000000000000036	0.0013422432762297005
5.600000000000004	0.0013413414078954197
5.700000000000005	0.0013404559353446658
5.800000000000004	0.0013395863922149056
5.900000000000004	0.001338732109058749
6.000000000000004	0.001337892577943347
6.100000000000005	0.0013370673157044669
6.200000000000005	0.0013362558695637606
6.300000000000004	0.0013354578860379949
6.400000000000005	0.0013346728346042055
6.500000000000005	0.0013339003182656877
6.600000000000005	0.0013331399646516822
6.700000000000005	0.0013323914847569972
6.800000000000005	0.001331654435343475
6.900000000000006	0.0013309284862631887
7.000000000000005	0.0013302133214086924
7.100000000000005	0.0013295086442504302
7.2000000000000055	0.0013288142283127092
7.300000000000006	0.0013281297110661668
7.400000000000006	0.0013274548262618572
7.500000000000005	0.0013267893241810662
7.600000000000006	0.0013261330152250469
7.700000000000006	0.0013254855896449314
7.800000000000006	0.0013248468211070092
7.900000000000006	0.0013242164918158329
8.000000000000007	0.0013235943977279434
8.100000000000007	0.0013229803864255954
8.200000000000006	0.0013223741983543276
8.300000000000006	0.0013217756465239302
8.400000000000006	0.0013211845559305121
8.500000000000007	0.0013206007965959835
8.600000000000007	0.0013200241428426936
8.700000000000006	0.0013194544329533811
8.800000000000008	0.0013188915106950696
8.900000000000007	0.0013183352301648606
9.000000000000007	0.0013177854847465564
9.100000000000007	0.0013172420816812453
9.200000000000006	0.0013167048847749084
9.300000000000008	0.001316173767063207
9.400000000000007	0.0013156486362700202
9.500000000000007	0.0013151293224293458
9.600000000000009	0.0013146157061129618
9.700000000000008	0.0013141076715732273
9.800000000000008	0.0013136051112383354
9.900000000000007	0.0013131079481742123
10.000000000000007	0.0013126160349414364
10.100000000000009	0.0013121292693803418
10.200000000000008	0.0013116475567789927
10.300000000000008	0.001311170829738611
10.40000000000001	0.0013106989567519833
10.500000000000009	0.0013102318472120896
10.600000000000009	0.0013097694130723178
10.700000000000008	0.0013093115730261776
10.800000000000008	0.0013088582701218168
10.90000000000001	0.0013084093888131104
11.000000000000009	0.0013079648505875422
11.100000000000009	0.0013075245831664986
11.20000000000001	0.00130708853615033
11.30000000000001	0.0013066566054862542
11.40000000000001	0.0013062287208771598
11.500000000000009	0.0013058048138612608
11.600000000000009	0.001305384821713702
11.70000000000001	0.001304968701366929
11.80000000000001	0.001304556360410105
11.90000000000001	0.0013041477372654996
12.00000000000001	0.0013037427757254909
12.10000000000001	0.0013033414373511034
12.20000000000001	0.0013029436382450898
12.30000000000001	0.001302549322829364
12.40000000000001	0.001302158436875285
12.50000000000001	0.0013017709311617645
12.60000000000001	0.0013013867725295044
12.70000000000001	0.001301005885783743
12.800000000000011	0.0013006282217889254
12.900000000000011	0.0013002537361419542
13.00000000000001	0.001299882399031305
13.10000000000001	0.0012995141417122276
13.20000000000001	0.0012991489195314117
13.300000000000011	0.001298786688849607
13.400000000000011	0.0012984274104870114
13.50000000000001	0.001298071058518582
13.600000000000012	0.0012977175708428323
13.700000000000012	0.0012973669076684082
13.800000000000011	0.0012970190334510424
13.900000000000011	0.0012966739247368881
14.00000000000001	0.0012963315244067578
14.100000000000012	0.0012959917960844163
14.200000000000012	0.0012956547041701998
14.300000000000011	0.001295320217100331
14.400000000000013	0.0012949883143371615
14.500000000000012	0.0012946589439259432
14.600000000000012	0.0012943320732275944
14.700000000000012	0.0012940076734711161
14.800000000000011	0.0012936857259756465
14.900000000000013	0.0012933661827004591
15.000000000000012	0.0012930490136536022
15.100000000000012	0.001292734189447748
15.200000000000014	0.0012924216843966134
15.300000000000013	0.0012921114820444964
15.400000000000013	0.0012918035384297585
15.500000000000012	0.001291497826479701
15.600000000000012	0.0012911943226874263
15.700000000000014	0.0012908930120143407
15.800000000000013	0.001290593853619362
15.900000000000013	0.001290296822512955
16.000000000000014	0.0012900018941832331
16.100000000000016	0.00128970904754956
16.200000000000014	0.0012894182692965075
16.30000000000001	0.0012891295218502717
16.400000000000013	0.0012888427825344284
16.500000000000014	0.0012885580319929773
16.600000000000016	0.001288275258007032
16.700000000000014	0.0012879944255234778
16.800000000000015	0.0012877155135273966
16.900000000000013	0.001287438501386213
17.000000000000014	0.0012871633716775932
17.100000000000016	0.0012868901135348213
17.200000000000014	0.0012866186945545254
17.300000000000015	0.0012863490955780433
17.400000000000013	0.0012860813005650573
17.500000000000014	0.0012858152995078127
17.600000000000016	0.0012855510620628785
17.700000000000014	0.0012852885704128256
17.800000000000015	0.0012850278070498408
17.900000000000016	0.001284768757493144
18.000000000000014	0.001284511412808545
18.100000000000016	0.0012842557448255283
18.200000000000017	0.0012840017372333589
18.300000000000015	0.0012837493766712888
18.400000000000016	0.0012834986548854058
18.500000000000014	0.0012832495454062143
18.600000000000016	0.0012830020330174216
18.700000000000017	0.001282756102756099
18.800000000000015	0.0012825117425329419
18.900000000000016	0.0012822689449554434
19.000000000000014	0.0012820276853537965
19.100000000000016	0.0012817879497473382
19.200000000000017	0.001281549726963847
19.300000000000015	0.0012813130101548677
19.400000000000016	0.0012810777760684663
19.500000000000018	0.0012808440116258287
19.600000000000016	0.0012806117039574289
19.700000000000017	0.0012803808429377925
19.80000000000002	0.0012801514224162272
19.900000000000016	0.0012799234206449025
20.000000000000018	0.0012796968255677633
20.100000000000016	0.0012794716278174086
20.200000000000017	0.0012792478216820439
20.30000000000002	0.0012790253866057668
20.400000000000016	0.001278804311282305
20.500000000000018	0.0012785845845797927
20.600000000000016	0.0012783661980004066
20.700000000000017	0.0012781491464023756
20.80000000000002	0.0012779334104971733
20.900000000000016	0.001277718979832347
21.000000000000018	0.0012775058465421588
21.10000000000002	0.001277294005841689
21.200000000000017	0.001277083439452164
21.30000000000002	0.001276874137549559
21.40000000000002	0.0012766660904563341
21.500000000000018	0.0012764592910351562
21.60000000000002	0.0012762537349704165
21.700000000000017	0.0012760494050592275
21.80000000000002	0.0012758462921958755
21.90000000000002	0.0012756443897743966
22.000000000000018	0.0012754436937713297
22.10000000000002	0.0012752441878452457
22.200000000000017	0.0012750458634210899
22.30000000000002	0.0012748487120477331
22.40000000000002	0.001274652727734168
22.500000000000018	0.0012744579068459402
22.60000000000002	0.0012742642339611944
22.70000000000002	0.0012740717011135428
22.80000000000002	0.001273880302762082
22.90000000000002	0.0012736900355129603
23.00000000000002	0.0012735008846840614
23.10000000000002	0.0012733128427601598
23.20000000000002	0.0012731259023316221
23.30000000000002	0.0012729400583804426
23.40000000000002	0.0012727553078372388
23.50000000000002	0.0012725716368108318
23.60000000000002	0.0012723890383051783
23.70000000000002	0.0012722075076862962
23.80000000000002	0.0012720270420840004
23.90000000000002	0.001271847628246115
24.00000000000002	0.0012716692595626218
24.10000000000002	0.0012714919295139819
24.20000000000002	0.001271315633913921
24.300000000000022	0.0012711403701643744
24.40000000000002	0.0012709661256974163
24.50000000000002	0.0012707928943485622
24.600000000000023	0.0012706206722614458
24.70000000000002	0.0012704494570036217
24.800000000000022	0.0012702792365621967
24.90000000000002	0.0012701100051049263
25.00000000000002	0.0012699417568775649
25.100000000000023	0.0012697744884095665
25.20000000000002	0.001269608197497796
25.300000000000022	0.0012694428727245285
25.40000000000002	0.0012692785086420182
25.50000000000002	0.0012691151020649998
25.600000000000023	0.0012689526509285288
25.70000000000002	0.0012687911442994704
25.800000000000022	0.00126863057701758
25.900000000000023	0.001268470943990247
26.00000000000002	0.001268312242366809
26.100000000000023	0.0012681544702763123
26.200000000000024	0.001267997617305868
26.300000000000022	0.00126784167862887
26.400000000000023	0.0012676866516428892
26.50000000000002	0.001267532534592579
26.600000000000023	0.0012673793174901617
26.700000000000024	0.0012672269957590995
26.800000000000022	0.0012670755648817426
26.900000000000023	0.001266925022547557
27.00000000000002	0.0012667753671659371
27.100000000000023	0.0012666265892060113
27.200000000000024	0.0012664786843821344
27.300000000000022	0.0012663316506011048
27.400000000000023	0.0012661854863691788
27.500000000000025	0.0012660401825300809
27.600000000000023	0.0012658957350167189
27.700000000000024	0.0012657521398135366
27.800000000000026	0.0012656093950834675
27.900000000000023	0.001265467499473051
28.000000000000025	0.0012653264442290147
28.100000000000023	0.001265186225539078
28.200000000000024	0.001265046841757629
28.300000000000026	0.0012649082916123772
28.400000000000023	0.0012647705666815477
28.500000000000025	0.001264633663344745
28.600000000000023	0.0012644975780268756
28.700000000000024	0.0012643623093083441
28.800000000000026	0.0012642278560364968
28.900000000000023	0.0012640942101465557
29.000000000000025	0.0012639613682422926
29.100000000000026	0.0012638293290737474
29.200000000000024	0.0012636980915562805
29.300000000000026	0.00126356764791961
29.400000000000027	0.0012634379949366817
29.500000000000025	0.0012633091294204505
29.600000000000026	0.0012631810503214958
29.700000000000024	0.0012630537566573658
29.800000000000026	0.0012629272409752233
29.900000000000027	0.0012628015002460787
30.000000000000025	0.0012626765335716846
30.100000000000026	0.0012625523400264045
30.200000000000024	0.0012624289124200324
30.300000000000026	0.00126230624787332
30.400000000000027	0.001262184343542474
30.500000000000025	0.0012620631987081594
30.600000000000026	0.0012619428125320712
30.700000000000028	0.0012618231781073288
30.800000000000026	0.001261704292730348
30.900000000000027	0.0012615861558173112
31.00000000000003	0.00126146876657717
31.100000000000026	0.0012613521183380838
31.200000000000028	0.0012612362085295374
31.300000000000026	0.0012611210346125455
31.400000000000027	0.001261006596163748
31.50000000000003	0.0012608928924666527
31.600000000000026	0.001260779917103225
31.700000000000028	0.001260667667659314
31.800000000000026	0.0012605561438337176
31.900000000000027	0.0012604453449490168
32.00000000000003	0.0012603352647982443
32.10000000000002	0.0012602259010859194
32.20000000000003	0.0012601172515446948
32.300000000000026	0.00126000931601808
32.40000000000003	0.0012599020938921955
32.50000000000003	0.0012597955791881857
32.60000000000003	0.0012596897697502458
32.70000000000003	0.0012595846655326435
32.800000000000026	0.0012594802659534673
32.90000000000003	0.0012593765652240516
33.00000000000003	0.0012592735612947732
33.10000000000003	0.0012591712521412214
33.20000000000003	0.0012590696378488267
33.300000000000026	0.0012589687178896762
33.40000000000003	0.0012588684866807673
33.50000000000003	0.0012587689422976856
33.60000000000003	0.0012586700849268615
33.70000000000003	0.0012585719140661728
33.800000000000026	0.0012584744243045241
33.90000000000003	0.001258377613812836
34.00000000000003	0.0012582814807846733
34.10000000000003	0.0012581860255260107
34.20000000000003	0.0012580912475803616
34.30000000000003	0.0012579971417226502
34.40000000000003	0.0012579037062364045
34.50000000000003	0.001257810941520189
34.60000000000003	0.00125771884713789
34.70000000000003	0.0012576274180203031
34.80000000000003	0.0012575366525368176
34.90000000000003	0.0012574465490772368
35.00000000000003	0.0012573571081496246
35.10000000000003	0.0012572683293561972
35.20000000000003	0.0012571802077965025
35.30000000000003	0.0012570927419415096
35.400000000000034	0.0012570059323846671
35.50000000000003	0.0012569197787437622
35.60000000000003	0.0012568342762600889
35.70000000000003	0.0012567494234822034
35.80000000000003	0.0012566652189770849
35.900000000000034	0.0012565816634390328
36.00000000000003	0.0012564987565176634
36.10000000000003	0.0012564164936078753
36.20000000000003	0.001256334873350105
36.30000000000003	0.0012562538965178198
36.400000000000034	0.0012561735627719434
36.50000000000003	0.0012560938676366672
36.60000000000003	0.001256014809822713
36.70000000000003	0.0012559363880575464
36.80000000000003	0.001255858603207963
36.900000000000034	0.001255781454960997
37.00000000000003	0.0012557049389809952
37.10000000000003	0.00125562905406207
37.20000000000003	0.0012555538011448538
37.30000000000003	0.001255479179923871
37.400000000000034	0.0012554051861817233
37.500000000000036	0.0012553318187764023
37.60000000000003	0.00125525907658112
37.70000000000003	0.0012551869606233395
37.80000000000003	0.001255115470618555
37.900000000000034	0.0012550446024776534
38.000000000000036	0.0012549743551345095
38.10000000000003	0.0012549047296858131
38.20000000000003	0.001254835725851106
38.30000000000003	0.0012547673396497484
38.400000000000034	0.001254699570073819
38.500000000000036	0.001254632416129311
38.60000000000004	0.0012545658789940748
38.70000000000003	0.0012544999584040214
38.80000000000003	0.001254434650496257
38.900000000000034	0.001254369954332109
39.000000000000036	0.001254305871154711
39.10000000000004	0.00125424240070089
39.20000000000003	0.0012541795392075454
39.30000000000003	0.0012541172857892015
39.400000000000034	0.0012540556395730757
39.500000000000036	0.0012539946018785904
39.60000000000004	0.001253934172454744
39.70000000000003	0.0012538743476468368
39.80000000000003	0.0012538151266327303
39.900000000000034	0.0012537565107936916
40.000000000000036	0.00125369849987682
40.10000000000004	0.001253641090319453
40.20000000000003	0.0012535842813481948
40.30000000000003	0.0012535280722012871
40.400000000000034	0.0012534724643320642
40.500000000000036	0.001253417457496004
40.60000000000004	0.0012533630482304838
40.70000000000004	0.0012533092358202318
40.80000000000003	0.0012532560217774673
40.900000000000034	0.0012532034058531489
41.000000000000036	0.0012531513846698102
41.10000000000004	0.0012530999575569289
41.20000000000004	0.0012530491238547004
41.30000000000003	0.0012529988851437328
41.400000000000034	0.0012529492411799202
41.500000000000036	0.0012529001886783745
41.60000000000004	0.0012528517270220395
41.70000000000004	0.001252803857847921
41.80000000000004	0.001252756580904954
41.900000000000034	0.0012527098929872526
42.000000000000036	0.001252663793518977
42.10000000000004	0.0012526182819341566
42.20000000000004	0.0012525733599350049
42.30000000000004	0.0012525290272722128
42.400000000000034	0.0012524852808258324
42.500000000000036	0.001252442120069328
42.60000000000004	0.001252399546759157
42.70000000000004	0.001252357560636794
42.80000000000004	0.0012523161586557694
42.900000000000034	0.0012522753403276061
43.000000000000036	0.0012522351051729333
43.10000000000004	0.0012521954550106897
43.20000000000004	0.001252156389581167
43.30000000000004	0.001252117905917893
43.400000000000034	0.0012520800035779576
43.500000000000036	0.001252042684432715
43.60000000000004	0.001252005948211114
43.70000000000004	0.001251969792015247
43.80000000000004	0.0012519342154374224
43.90000000000004	0.0012518992180784241
44.000000000000036	0.00125186480186972
44.10000000000004	0.0012518309665363696
44.20000000000004	0.0012517977092550963
44.30000000000004	0.001251765029660475
44.40000000000004	0.001251732929734858
44.500000000000036	0.0012517014091899669
44.60000000000004	0.0012516704652666662
44.70000000000004	0.001251640097632219
44.80000000000004	0.0012516103059617418
44.90000000000004	0.0012515810922956705
45.00000000000004	0.0012515524563392947
45.10000000000004	0.0012515243954033526
45.20000000000004	0.001251496909194365
45.30000000000004	0.0012514699998023798
45.40000000000004	0.0012514436669174686
45.50000000000004	0.0012514179079105277
45.60000000000004	0.0012513927225185047
45.70000000000004	0.0012513681104856364
45.80000000000004	0.0012513440739583535
45.90000000000004	0.0012513206126178828
46.00000000000004	0.001251297723900724
46.10000000000004	0.0012512754075803835
46.20000000000004	0.0012512536658518328
46.30000000000004	0.001251232498379285
46.40000000000004	0.0012512119026558612
46.50000000000004	0.0012511918784834388
46.60000000000004	0.0012511724256707125
46.70000000000004	0.0012511535464675926
46.80000000000004	0.0012511352405271783
46.90000000000004	0.0012511175054043706
47.00000000000004	0.0012511003409351722
47.100000000000044	0.0012510837494171848
47.20000000000004	0.0012510677304847766
47.30000000000004	0.0012510522817462822
47.40000000000004	0.0012510374030642235
47.50000000000004	0.0012510230943075277
47.600000000000044	0.0012510093578275503
47.70000000000004	0.0012509961932454178
47.80000000000004	0.0012509835982277583
47.90000000000004	0.0012509715726690802
48.00000000000004	0.0012509601189677386
48.100000000000044	0.001250949236724446
48.200000000000045	0.0012509389236564175
48.30000000000004	0.0012509291796830295
48.40000000000004	0.001250920004729655
48.50000000000004	0.001250911401247383
48.600000000000044	0.0012509033688216788
48.700000000000045	0.0012508959052249795
48.80000000000004	0.0012508890104066656
48.90000000000004	0.0012508826868643083
49.00000000000004	0.001250876934161356
49.100000000000044	0.0012508717501182691
49.200000000000045	0.0012508671347077937
49.30000000000004	0.0012508630879083228
49.40000000000004	0.001250859612269385
49.50000000000004	0.0012508567073372448
49.600000000000044	0.0012508543709847779
49.700000000000045	0.001250852603212974
49.80000000000004	0.0012508514066174865
49.90000000000004	0.0012508507807210004
50.00000000000004	0.0012508507234421172
50.100000000000044	0.0012508512348038585
50.200000000000045	0.0012508523148345547
50.30000000000005	0.0012508539661811823
50.40000000000004	0.0012508561883473488
50.50000000000004	0.0012508589793016078
50.600000000000044	0.0012508623390936368
50.700000000000045	0.0012508662704162961
50.80000000000005	0.0012508707727480954
50.90000000000004	0.0012508758441012633
51.00000000000004	0.001250881484546283
51.100000000000044	0.0012508876941586414
51.200000000000045	0.0012508944756820452
51.30000000000005	0.001250901828574152
51.40000000000005	0.0012509097508949238
51.50000000000004	0.0012509182427400452
51.600000000000044	0.0012509273068989895
51.700000000000045	0.0012509369428028191
51.80000000000005	0.0012509471485533375
51.90000000000005	0.0012509579242659303
52.00000000000004	0.0012509692700607446
52.100000000000044	0.0012509811887777998
52.200000000000045	0.0012509936798255664
52.30000000000005	0.001251006741351581
52.40000000000005	0.0012510203734951368
52.50000000000004	0.0012510345791420315
52.600000000000044	0.0012510493576726393
52.700000000000045	0.0012510647072747321
52.80000000000005	0.0012510806281063195
52.90000000000005	0.0012510971203299277
53.00000000000004	0.001251114186881694
53.100000000000044	0.0012511318271177202
53.200000000000045	0.0012511500392697482
53.30000000000005	0.0012511688235185097
53.40000000000005	0.0012511881828460112
53.50000000000005	0.0012512081165788494
53.600000000000044	0.0012512286229875195
53.700000000000045	0.0012512497022705855
53.80000000000005	0.0012512713546309173
53.90000000000005	0.0012512935831008084
54.00000000000005	0.0012513163869809067
54.100000000000044	0.0012513397645840972
54.200000000000045	0.0012513637161306293
54.30000000000005	0.0012513882446988592
54.40000000000005	0.0012514133495584805
54.50000000000005	0.001251439029059872
54.60000000000005	0.001251465283440306
54.700000000000045	0.0012514921129411613
54.80000000000005	0.001251519520691107
54.90000000000005	0.0012515475059322924
55.00000000000005	0.0012515760670561004
55.10000000000005	0.0012516052043205145
55.200000000000045	0.001251634920900551
55.30000000000005	0.0012516652160060094
55.40000000000005	0.0012516960880645993
55.50000000000005	0.001251727537350617
55.60000000000005	0.0012517595641422965
55.700000000000045	0.0012517921716651472
55.80000000000005	0.0012518253590997912
55.90000000000005	0.001251859124913726
56.00000000000005	0.001251893469401124
56.10000000000005	0.0012519283958342046
56.200000000000045	0.001251963903359801
56.30000000000005	0.0012519999904807896
56.40000000000005	0.0012520366575069783
56.50000000000005	0.0012520739047519659
56.60000000000005	0.0012521117355386818
56.70000000000005	0.0012521501489832782
56.80000000000005	0.0012521891436273126
56.90000000000005	0.001252228719799705
57.00000000000005	0.0012522688808705514
57.10000000000005	0.0012523096259207933
57.20000000000005	0.001252350953526501
57.30000000000005	0.0012523928640316645
57.40000000000005	0.00125243535778391
57.50000000000005	0.0012524784382043686
57.60000000000005	0.001252522104341768
57.70000000000005	0.0012525663548099354
57.800000000000054	0.0012526111899712655
57.90000000000005	0.0012526566132945692
58.00000000000005	0.0012527026237919665
58.10000000000005	0.001252749220111044
58.20000000000005	0.0012527964026287446
58.300000000000054	0.0012528441717255328
58.40000000000005	0.001252892530921708
58.50000000000005	0.0012529414791956203
58.60000000000005	0.0012529910152317978
58.70000000000005	0.0012530411394250064
58.800000000000054	0.001253091855343785
58.90000000000005	0.0012531431619284697
59.00000000000005	0.0012531950578967273
59.10000000000005	0.0012532475436574072
59.20000000000005	0.0012533006196227606
59.300000000000054	0.001253354289413301
59.40000000000005	0.0012534085519340925
59.50000000000005	0.0012534634059390697
59.60000000000005	0.0012535188518543368
59.70000000000005	0.0012535748933493
59.800000000000054	0.001253631529289608
59.900000000000055	0.0012536887584618124
60.00000000000005	0.0012537465813056774
60.10000000000005	0.0012538049982643029
60.20000000000005	0.0012538640130596694
60.300000000000054	0.001253923624520631
60.400000000000055	0.0012539838314694076
60.50000000000005	0.0012540446343625544
60.60000000000005	0.0012541060369716788
60.70000000000005	0.001254168038084798
60.800000000000054	0.0012542306365563023
60.900000000000055	0.0012542938328560641
61.00000000000006	0.0012543576274571932
61.10000000000005	0.0012544220241845277
61.20000000000005	0.0012544870217877418
61.300000000000054	0.0012545526191564686
61.400000000000055	0.0012546188167769634
61.50000000000006	0.0012546856185244272
61.60000000000005	0.0012547530231062825
61.70000000000005	0.0012548210294440025
61.800000000000054	0.001254889638036827
61.900000000000055	0.0012549588493871403
62.00000000000006	0.0012550286674241143
62.10000000000005	0.0012550990908153491
62.20000000000005	0.0012551701185171665
62.300000000000054	0.0012552417510448078
62.400000000000055	0.001255313992378667
62.50000000000006	0.0012553868411426233
62.60000000000005	0.0012554602963245963
62.70000000000005	0.0012555343584525374
62.800000000000054	0.0012556090280575066
62.900000000000055	0.0012556843091746314
63.00000000000006	0.0012557602003864935
63.10000000000006	0.0012558367007155771
63.20000000000005	0.0012559138107055212
63.300000000000054	0.001255991534443575
63.400000000000055	0.0012560698704671529
63.50000000000006	0.0012561488178301286
63.60000000000006	0.001256228377088653
63.70000000000005	0.0012563085488019037
63.800000000000054	0.001256389337112751
63.900000000000055	0.0012564707405157474
64.00000000000006	0.0012565527580991665
64.10000000000005	0.0012566353904345687
64.20000000000006	0.0012567186417178757
64.30000000000005	0.0012568025103970217
64.40000000000006	0.0012568869955915944
64.50000000000006	0.001256972097885453
64.60000000000005	0.0012570578178654542
64.70000000000006	0.0012571441597840703
64.80000000000005	0.0012572311220448605
64.90000000000006	0.0012573187038016906
65.00000000000006	0.0012574069056536128
65.10000000000005	0.00125749573190716
65.20000000000006	0.0012575851809177772
65.30000000000005	0.0012576752518706174
65.40000000000006	0.0012577659453768763
65.50000000000006	0.0012578572620507004
65.60000000000005	0.0012579492062561844
65.70000000000006	0.0012580417763028806
65.80000000000005	0.0012581349714101589
65.90000000000006	0.001258228792204243
66.00000000000006	0.00125832324310435
66.10000000000005	0.0012584183223703996
66.20000000000006	0.0012585140292530974
66.30000000000005	0.0012586103643906896
66.40000000000006	0.0012587073284243432
66.50000000000006	0.0012588049258318687
66.60000000000005	0.0012589031548257497
66.70000000000006	0.0012590020146909847
66.80000000000005	0.0012591015060806855
66.90000000000006	0.0012592016335289218
67.00000000000006	0.0012593023951970213
67.10000000000007	0.0012594037904014098
67.20000000000006	0.0012595058198071286
67.30000000000005	0.0012596084840821376
67.40000000000006	0.0012597117878202456
67.50000000000006	0.0012598157291337571
67.60000000000007	0.001259920307373512
67.70000000000006	0.001260025523219341
67.80000000000005	0.001260131381322478
67.90000000000006	0.0012602378797425204
68.00000000000006	0.0012603450178619072
68.10000000000007	0.0012604527963723314
68.20000000000006	0.0012605612159683854
68.30000000000005	0.0012606702813622314
68.40000000000006	0.001260779990562885
68.50000000000006	0.0012608903429873744
68.60000000000007	0.00126100133934212
68.70000000000006	0.0012611129843979436
68.80000000000005	0.001261225276109579
68.90000000000006	0.0012613382139258595
69.00000000000006	0.0012614517985650414
69.10000000000007	0.0012615660307483043
69.20000000000006	0.0012616809153086484
69.30000000000005	0.0012617964501485867
69.40000000000006	0.0012619126347518331
69.50000000000006	0.0012620294698513764
69.60000000000007	0.0012621469603401536
69.70000000000006	0.0012622651040647762
69.80000000000007	0.0012623839005410883
69.90000000000006	0.0012625033505139008
70.00000000000006	0.001262623454730895
70.10000000000007	0.0012627442181485302
70.20000000000006	0.0012628656385596188
70.30000000000007	0.0012629877155151683
70.40000000000006	0.0012631104497746969
70.50000000000006	0.001263233846355971
70.60000000000007	0.0012633579029942626
70.70000000000006	0.00126348261927305
70.80000000000007	0.0012636079959637008
70.90000000000006	0.0012637340338405053
71.00000000000006	0.001263860737986115
71.10000000000007	0.0012639881060803335
71.20000000000006	0.0012641161377421842
71.30000000000007	0.00126424483375783
71.40000000000006	0.0012643741992726474
71.50000000000006	0.001264504231907221
71.60000000000007	0.001264634931313451
71.70000000000006	0.0012647662982893976
71.80000000000007	0.0012648983336360645
71.90000000000006	0.0012650310425651552
72.00000000000006	0.001265164422640117
72.10000000000007	0.001265298473548871
72.20000000000006	0.0012654331961043418
72.30000000000007	0.001265568595582427
72.40000000000006	0.001265704669485653
72.50000000000006	0.0012658414175352676
72.60000000000007	0.0012659788405561796
72.70000000000006	0.0012661169393762464
72.80000000000007	0.0012662557193392492
72.90000000000006	0.0012663951778888686
73.00000000000006	0.0012665353147828747
73.10000000000007	0.0012666761308611637
73.20000000000006	0.0012668176315332287
73.30000000000007	0.0012669598141800827
73.40000000000006	0.0012671026785933534
73.50000000000007	0.0012672462256250183
73.60000000000007	0.0012673904561300393
73.70000000000006	0.0012675353755873594
73.80000000000007	0.0012676809813174418
73.90000000000006	0.0012678272731489948
74.00000000000007	0.0012679742519491318
74.10000000000007	0.0012681219232641432
74.20000000000006	0.0012682702843500348
74.30000000000007	0.0012684193350699245
74.40000000000006	0.0012685690763031615
74.50000000000007	0.001268719508932096
74.60000000000007	0.0012688706385741366
74.70000000000006	0.001269022462422928
74.80000000000007	0.0012691749803793583
74.90000000000006	0.0012693281933380633
75.00000000000007	0.0012694821069854602
75.10000000000007	0.0012696367184489188
75.20000000000006	0.0012697920276643767
75.30000000000007	0.0012699480355388671
75.40000000000006	0.0012701047429824607
75.50000000000007	0.001270262155754458
75.60000000000007	0.0012704202709180896
75.70000000000006	0.0012705790884477034
75.80000000000007	0.0012707386092658515
75.90000000000006	0.0012708988392025557
76.00000000000007	0.0012710597752529354
76.10000000000007	0.0012712214174270416
76.20000000000007	0.0012713837666600205
76.30000000000007	0.0012715468238900958
76.40000000000006	0.0012717105950220057
76.50000000000007	0.00127187507698484
76.60000000000007	0.0012720402698278507
76.70000000000007	0.0012722061745019681
76.80000000000007	0.0012723727969844618
76.90000000000006	0.001272540134134378
77.00000000000007	0.0012727081860374398
77.10000000000007	0.0012728769536573608
77.20000000000007	0.0012730464379609625
77.30000000000007	0.0012732166450021547
77.40000000000006	0.0012733875715720824
77.50000000000007	0.0012735592177964819
77.60000000000007	0.0012737315846551157
77.70000000000007	0.00127390467827631
77.80000000000007	0.0012740784953791924
77.90000000000006	0.001274253036126769
78.00000000000007	0.0012744283015118376
78.10000000000007	0.0012746042925303792
78.20000000000007	0.001274781015389311
78.30000000000007	0.0012749584667379739
78.40000000000006	0.0012751366467802594
78.50000000000007	0.0012753155565253323
78.60000000000007	0.0012754952022565019
78.70000000000007	0.0012756755805490786
78.80000000000007	0.001275856691645071
78.90000000000006	0.001276038536566935
79.00000000000007	0.0012762211163404045
79.10000000000007	0.0012764044373294596
79.20000000000007	0.0012765884960376297
79.30000000000007	0.0012767732927487603
79.40000000000006	0.0012769588285020403
79.50000000000007	0.0012771451097399024
79.60000000000007	0.001277332132889767
79.70000000000007	0.001277519898274512
79.80000000000007	0.0012777084069469202
79.90000000000008	0.0012778976599631194
80.00000000000007	0.0012780876638483877
80.10000000000007	0.0012782784149563391
80.20000000000007	0.001278469913652705
80.30000000000007	0.0012786621610073779
80.40000000000008	0.00127885516362623
80.50000000000007	0.0012790489177846435
80.60000000000007	0.0012792434238883385
80.70000000000007	0.0012794386830211435
80.80000000000007	0.0012796346962703155
80.90000000000008	0.0012798314703268176
81.00000000000007	0.0012800290013901257
81.10000000000007	0.0012802272899099267
81.20000000000007	0.0012804263369875907
81.30000000000007	0.001280626149396881
81.40000000000008	0.0012808267232568757
81.50000000000007	0.0012810280590582876
81.60000000000007	0.001281230157916756
81.70000000000007	0.001281433020951444
81.80000000000007	0.0012816366550235804
81.90000000000008	0.0012818410561742323
82.00000000000007	0.0012820462249392072
82.10000000000007	0.001282252162452158
82.20000000000007	0.0012824588756594406
82.30000000000007	0.0012826663605194656
82.40000000000008	0.0012828746176101553
82.50000000000007	0.0012830836480798205
82.60000000000008	0.0012832934530803888
82.70000000000007	0.0012835040396481727
82.80000000000007	0.001283715403661359
82.90000000000008	0.0012839275457441914
83.00000000000007	0.0012841404670635105
83.10000000000008	0.0012843541747431704
83.20000000000007	0.001284568664576366
83.30000000000007	0.00128478393723064
83.40000000000008	0.0012849999938879075
83.50000000000007	0.001285216835733799
83.60000000000008	0.0012854344699846823
83.70000000000007	0.0012856528923513117
83.80000000000007	0.0012858721035488509
83.90000000000008	0.0012860921047782646
84.00000000000007	0.0012863129033460134
84.10000000000008	0.0012865344948754672
84.20000000000007	0.0012867568801263008
84.30000000000007	0.001286980060315022
84.40000000000008	0.0012872040366619624
84.50000000000007	0.001287428816568792
84.60000000000008	0.0012876543955741239
84.70000000000007	0.0012878807744866275
84.80000000000007	0.001288107954542461
84.90000000000008	0.0012883359432360089
85.00000000000007	0.0012885647360160592
85.10000000000008	0.001288794333737072
85.20000000000007	0.0012890247376512454
85.30000000000007	0.0012892559490147318
85.40000000000008	0.0012894879754199132
85.50000000000007	0.0012897208122284298
85.60000000000008	0.0012899544603452338
85.70000000000007	0.0012901889210427853
85.80000000000007	0.0012904242020089613
85.90000000000008	0.0012906602985130165
86.00000000000007	0.0012908972115070892
86.10000000000008	0.0012911349422801875
86.20000000000007	0.0012913734921254404
86.30000000000008	0.0012916128688316957
86.40000000000008	0.0012918530675785883
86.50000000000007	0.0012920940893702824
86.60000000000008	0.0012923359355167601
86.70000000000007	0.0012925786139052196
86.80000000000008	0.001292822119620296
86.90000000000008	0.0012930664537147984
87.00000000000007	0.0012933116175158255
87.10000000000008	0.001293557612354707
87.20000000000007	0.0012938044462227041
87.30000000000008	0.0012940521141123385
87.40000000000008	0.0012943006171300436
87.50000000000007	0.0012945499566246162
87.60000000000008	0.0012948001406886756
87.70000000000007	0.0012950511642170232
87.80000000000008	0.001295303028366272
87.90000000000008	0.0012955557345029488
88.00000000000007	0.0012958092839979482
88.10000000000008	0.001296063685051206
88.20000000000007	0.001296318932462777
88.30000000000008	0.001296575027444645
88.40000000000008	0.0012968319713857995
88.50000000000007	0.0012970897725906815
88.60000000000008	0.0012973484257588195
88.70000000000007	0.0012976079321540034
88.80000000000008	0.0012978682931836108
88.90000000000008	0.0012981295102595472
89.00000000000009	0.0012983915917969594
89.10000000000008	0.0012986545323979374
89.20000000000007	0.0012989183333834402
89.30000000000008	0.00129918299618416
89.40000000000008	0.0012994485293230723
89.50000000000009	0.0012997149272988091
89.60000000000008	0.001299982191485861
89.70000000000007	0.001300250323334001
89.80000000000008	0.0013005069797778286
89.90000000000008	0.0013007150856850617
90.00000000000009	0.0013008744775835517
