# Supplementary material for: White matter micro- and macrostructure brain charts for the human lifespan
Source: Nature. 2026 May 13;655(8124):979–89. doi: 10.1038/s41586-026-10454-2 (PMC13391363; doi:10.1038/s41586-026-10454-2)
Supplement: Supplementary file 7 — Tract-specific median centiles of brain charts. SDT.T4.1-504 contain the discretized, sex-agnostic brain charts used to derive the myelination plots and assessments in Fig. 4 and Supplementary Fig. S4.F9. Age is expressed in years. Tract measurements are reported in metric-specific units: diffusivities in mm2 s−1, volume in mm3, surface area in mm2, average length in mm, and FA is dimensionless (unitless). [file 41586_2026_10454_MOESM7_ESM.zip › SDT.T4/SDT.T4.107-CST_left_avg_length.csv]

age	value
1.0	90.69602457750014
1.1	91.16859957112916
1.2000000000000002	91.7664533340852
1.3000000000000003	92.48160110427044
1.4000000000000004	93.18860455237476
1.5000000000000004	93.85067797248274
1.6000000000000005	94.47282380166261
1.7000000000000006	95.05922973903374
1.8000000000000007	95.61325936397422
1.9000000000000008	96.13827749498867
2.000000000000001	96.63687100608166
2.100000000000001	97.11128715679467
2.200000000000001	97.56336777943442
2.300000000000001	97.99505946244693
2.4000000000000012	98.4078870691278
2.5000000000000013	98.80320950163077
2.6000000000000014	99.18223997325879
2.7000000000000015	99.54597694521314
2.8000000000000016	99.89555204344884
2.9000000000000017	100.23185136681059
3.0000000000000018	100.555677660302
3.100000000000002	100.86769327818168
3.200000000000002	101.16867627503458
3.300000000000002	101.45923856802497
3.400000000000002	101.73994296902049
3.500000000000002	102.01130572618654
3.6000000000000023	102.273749459814
3.7000000000000024	102.52779890216125
3.8000000000000025	102.77386317907559
3.9000000000000026	103.012320318495
4.000000000000003	103.24347905337385
4.100000000000003	103.46773350783462
4.200000000000003	103.68539086972616
4.3000000000000025	103.89673871377084
4.400000000000003	104.10204446599614
4.5000000000000036	104.30152394004912
4.600000000000003	104.495466193085
4.700000000000003	104.6840939785067
4.800000000000003	104.86761525177104
4.900000000000004	105.04619717871407
5.0000000000000036	105.22006887336251
5.100000000000003	105.38940650729721
5.200000000000004	105.55437688287853
5.300000000000004	105.71513623020665
5.400000000000004	105.87180847636816
5.5000000000000036	106.02457096040101
5.600000000000004	106.17355839463019
5.700000000000005	106.31889720180855
5.800000000000004	106.46068725132477
5.900000000000004	106.59907428709725
6.000000000000004	106.73416869612284
6.100000000000005	106.86607582247667
6.200000000000005	106.9948946588243
6.300000000000004	107.12070235914855
6.400000000000005	107.24361604219207
6.500000000000005	107.36372333877809
6.600000000000005	107.48110665626677
6.700000000000005	107.59582998216518
6.800000000000005	107.70799210224237
6.900000000000006	107.81766669739218
7.000000000000005	107.92492449232823
7.100000000000005	108.02983199567527
7.2000000000000055	108.1324401812306
7.300000000000006	108.23283064989161
7.400000000000006	108.33106354601053
7.500000000000005	108.4271954202696
7.600000000000006	108.52126948307136
7.700000000000006	108.61335591924994
7.800000000000006	108.70350629815746
7.900000000000006	108.79177034144006
8.000000000000007	108.87819475341311
8.100000000000007	108.96281478700269
8.200000000000006	109.04568965171258
8.300000000000006	109.12686235934964
8.400000000000006	109.20637327902509
8.500000000000007	109.28425281650308
8.600000000000007	109.36055267743076
8.700000000000006	109.43531031260837
8.800000000000008	109.5085619587828
8.900000000000007	109.5803415660152
9.000000000000007	109.65067442041487
9.100000000000007	109.71960487212019
9.200000000000006	109.78716469776533
9.300000000000008	109.85338362924642
9.400000000000007	109.91828378565009
9.500000000000007	109.98190436954673
9.600000000000009	110.04427339429802
9.700000000000008	110.10541804296747
9.800000000000008	110.16536368806459
9.900000000000007	110.22412901731572
10.000000000000007	110.28174810994106
10.100000000000009	110.3382450697559
10.200000000000008	110.3936423556307
10.300000000000008	110.44795650800027
10.40000000000001	110.50121795071003
10.500000000000009	110.5534481510133
10.600000000000009	110.60466798937567
10.700000000000008	110.65489686366195
10.800000000000008	110.70414893577362
10.90000000000001	110.75245094661746
11.000000000000009	110.79982158333635
11.100000000000009	110.84627816946016
11.20000000000001	110.89183336542173
11.30000000000001	110.93651124126215
11.40000000000001	110.98032858298578
11.500000000000009	111.02330175039128
11.600000000000009	111.06544585729209
11.70000000000001	111.10677186815492
11.80000000000001	111.14730113506286
11.90000000000001	111.18704841412132
12.00000000000001	111.2260273044855
12.10000000000001	111.26424769294275
12.20000000000001	111.30172893279631
12.30000000000001	111.33848437560108
12.40000000000001	111.37452705607855
12.50000000000001	111.40986894047909
12.60000000000001	111.44451867683662
12.70000000000001	111.478493567612
12.800000000000011	111.5118054485853
12.900000000000011	111.54446515599912
13.00000000000001	111.5764805467829
13.10000000000001	111.60786739683785
13.20000000000001	111.63863648249753
13.300000000000011	111.66879833983349
13.400000000000011	111.69836257408201
13.50000000000001	111.72733611833023
13.600000000000012	111.75573317133166
13.700000000000012	111.78356335549515
13.800000000000011	111.81083541731621
13.900000000000011	111.83755569763174
14.00000000000001	111.86373720871181
14.100000000000012	111.88938875934946
14.200000000000012	111.9145189729689
14.300000000000011	111.93913565188731
14.400000000000013	111.96324443527973
14.500000000000012	111.98685710245785
14.600000000000012	112.00998156889736
14.700000000000012	112.03262497379185
14.800000000000011	112.05479250518044
14.900000000000013	112.07649500608615
15.000000000000012	112.09773975728152
15.100000000000012	112.11853389434378
15.200000000000014	112.13888382130453
15.300000000000013	112.15879418462399
15.400000000000013	112.17827484951754
15.500000000000012	112.19733239493974
15.600000000000012	112.21597270563319
15.700000000000014	112.23420007905325
15.800000000000013	112.2520236316604
15.900000000000013	112.26944944038874
16.000000000000014	112.28648346691605
16.100000000000016	112.30313101594551
16.200000000000014	112.31939596085039
16.30000000000001	112.33528663278412
16.400000000000013	112.35080855008985
16.500000000000014	112.36596660576642
16.600000000000016	112.38076439940025
16.700000000000014	112.3952096562843
16.800000000000015	112.40930749278854
16.900000000000013	112.42306293270013
17.000000000000014	112.43648040597726
17.100000000000016	112.44956317579512
17.200000000000014	112.46231832964949
17.300000000000015	112.47475053413525
17.400000000000013	112.486863889207
17.500000000000014	112.49866144052007
17.600000000000016	112.51014978018925
17.700000000000014	112.52133324939994
17.800000000000015	112.53221611417344
17.900000000000016	112.54280210094495
18.000000000000014	112.55309398534607
18.100000000000016	112.56309783630526
18.200000000000017	112.57281762907066
18.300000000000015	112.58225682296325
18.400000000000016	112.59141801878012
18.500000000000014	112.60030687660569
18.600000000000016	112.60892710565241
18.700000000000017	112.6172823535238
18.800000000000015	112.62537577540525
18.900000000000016	112.6332097530138
19.000000000000014	112.6407895134086
19.100000000000016	112.64811846527589
19.200000000000017	112.65519954568772
19.300000000000015	112.66203499432271
19.400000000000016	112.66862969797637
19.500000000000018	112.67498684589602
19.600000000000016	112.6811095763917
19.700000000000017	112.68700057680172
19.80000000000002	112.69266190729194
19.900000000000016	112.69809809335706
20.000000000000018	112.70331207533592
20.100000000000016	112.70830636105326
20.200000000000017	112.71308289412836
20.30000000000002	112.717645914719
20.400000000000016	112.72199818069181
20.500000000000018	112.7261424074666
20.600000000000016	112.73008089623853
20.700000000000017	112.73381544218577
20.80000000000002	112.73734998180349
20.900000000000016	112.74068706520504
21.000000000000018	112.74382884478206
21.10000000000002	112.74677701919205
21.200000000000017	112.74953528400768
21.30000000000002	112.7521060364874
21.40000000000002	112.75449163826303
21.500000000000018	112.75669406957556
21.60000000000002	112.75871490528897
21.700000000000017	112.76055758406007
21.80000000000002	112.76222432851777
21.90000000000002	112.76371699475382
22.000000000000018	112.76503707699864
22.10000000000002	112.7661878092154
22.200000000000017	112.76717128512118
22.30000000000002	112.76798956833315
22.40000000000002	112.76864437061252
22.500000000000018	112.76913708213092
22.60000000000002	112.76947071816892
22.70000000000002	112.76964722470407
22.80000000000002	112.76966820930495
22.90000000000002	112.76953499422841
23.00000000000002	112.76925041984968
23.10000000000002	112.76881632275088
23.20000000000002	112.76823451392917
23.30000000000002	112.76750647924892
23.40000000000002	112.766633452846
23.50000000000002	112.76561808792485
23.60000000000002	112.76446209533111
23.70000000000002	112.7631668730131
23.80000000000002	112.76173359746056
23.90000000000002	112.76016477164528
24.00000000000002	112.75846201304698
24.10000000000002	112.75662691727605
24.20000000000002	112.75466077911341
24.300000000000022	112.75256469990306
24.40000000000002	112.75034102160241
24.50000000000002	112.7479912540907
24.600000000000023	112.74551661760042
24.70000000000002	112.74291816418581
24.800000000000022	112.7401981061453
24.90000000000002	112.73735787325037
25.00000000000002	112.73439887648216
25.100000000000023	112.7313222481947
25.20000000000002	112.72812897593893
25.300000000000022	112.72482113285241
25.40000000000002	112.72140005615606
25.50000000000002	112.71786681470428
25.600000000000023	112.71422235360943
25.70000000000002	112.71046863361276
25.800000000000022	112.70660692286472
25.900000000000023	112.7026384732932
26.00000000000002	112.69856427856284
26.100000000000023	112.69438522807324
26.200000000000024	112.69010316177366
26.300000000000022	112.68571926783132
26.400000000000023	112.68123448559777
26.50000000000002	112.67664966769047
26.600000000000023	112.67196655623036
26.700000000000024	112.66718627955858
26.800000000000022	112.6623099519476
26.900000000000023	112.65733844815045
27.00000000000002	112.65227257238087
27.100000000000023	112.64711396149431
27.200000000000024	112.64186367440415
27.300000000000022	112.63652253923027
27.400000000000023	112.63109132810547
27.500000000000025	112.6255715924168
27.600000000000023	112.61996433903765
27.700000000000024	112.61427056258974
27.800000000000026	112.6084910354822
27.900000000000023	112.60262648755904
28.000000000000025	112.59667837813427
28.100000000000023	112.5906476535677
28.200000000000024	112.58453504608836
28.300000000000026	112.57834125739136
28.400000000000023	112.572067671861
28.500000000000025	112.56571519040932
28.600000000000023	112.55928470323744
28.700000000000024	112.55277689435901
28.800000000000026	112.54619242832655
28.900000000000023	112.53953260871495
29.000000000000025	112.53279828348894
29.100000000000026	112.52599010193002
29.200000000000024	112.51910870375016
29.300000000000026	112.51215532662214
29.400000000000027	112.505130778672
29.500000000000025	112.49803585862743
29.600000000000026	112.49087117390481
29.700000000000024	112.48363733142874
29.800000000000026	112.47633549772301
29.900000000000027	112.46896643441903
30.000000000000025	112.4615307188203
30.100000000000026	112.4540289358109
30.200000000000024	112.44646219377884
30.300000000000026	112.43883121931151
30.400000000000027	112.43113673072104
30.500000000000025	112.42337926884929
30.600000000000026	112.4155593894982
30.700000000000028	112.40767813822738
30.800000000000026	112.39973620065709
30.900000000000027	112.39173409144914
31.00000000000003	112.38367234674746
31.100000000000026	112.37555196068472
31.200000000000028	112.36737358795301
31.300000000000026	112.35913787593486
31.400000000000027	112.35084530744645
31.50000000000003	112.34249639271818
31.600000000000026	112.33409207024903
31.700000000000028	112.32563295851914
31.800000000000026	112.31711951752591
31.900000000000027	112.30855223987987
32.00000000000003	112.29993201847002
32.10000000000002	112.29125944439618
32.20000000000003	112.28253510228167
32.300000000000026	112.27375942423679
32.40000000000003	112.26493287968107
32.50000000000003	112.25605631211442
32.60000000000003	112.24713028053135
32.70000000000003	112.23815519710612
32.800000000000026	112.2291315153909
32.90000000000003	112.22006003833737
33.00000000000003	112.21094130062957
33.10000000000003	112.2017758311967
33.20000000000003	112.19256401773221
33.300000000000026	112.18330629294753
33.40000000000003	112.17400341584423
33.50000000000003	112.1646558925608
33.60000000000003	112.1552640933354
33.70000000000003	112.14582843652644
33.800000000000026	112.13634964500648
33.90000000000003	112.12682820326947
34.00000000000003	112.1172645906818
34.10000000000003	112.1076591559419
34.20000000000003	112.09801229860534
34.30000000000003	112.08832470234705
34.40000000000003	112.07859682621229
34.50000000000003	112.06882900358532
34.60000000000003	112.0590216209834
34.70000000000003	112.0491753298231
34.80000000000003	112.03929056982808
34.90000000000003	112.0293677761415
35.00000000000003	112.019407263155
35.10000000000003	112.0094094003576
35.20000000000003	111.9993748041341
35.30000000000003	111.98930389146221
35.400000000000034	111.97919696327297
35.50000000000003	111.96905437716391
35.60000000000003	111.95887672066135
35.70000000000003	111.9486643934522
35.80000000000003	111.93841779112168
35.900000000000034	111.92813719782029
36.00000000000003	111.91782295566921
36.10000000000003	111.90747562082502
36.20000000000003	111.89709557259528
36.30000000000003	111.88668308327873
36.400000000000034	111.8762384841098
36.50000000000003	111.86576230538147
36.60000000000003	111.85525491089123
36.70000000000003	111.84471666075498
36.80000000000003	111.83414781241748
36.900000000000034	111.82354868299915
37.00000000000003	111.81291977465146
37.10000000000003	111.80226143287067
37.20000000000003	111.79157390464981
37.30000000000003	111.78085749710664
37.400000000000034	111.77011268917408
37.500000000000036	111.75933981240443
37.60000000000003	111.74853919503802
37.70000000000003	111.73771107089608
37.80000000000003	111.72685573418283
37.900000000000034	111.71597363854292
38.000000000000036	111.70506509905739
38.10000000000003	111.69413034031675
38.20000000000003	111.68316964730383
38.30000000000003	111.6721834527866
38.400000000000034	111.66117205928334
38.500000000000036	111.65013576632664
38.60000000000004	111.63907478680714
38.70000000000003	111.62798939385628
38.80000000000003	111.61687999748146
38.900000000000034	111.60574688534585
39.000000000000036	111.59459026217648
39.10000000000004	111.58341039257664
39.20000000000003	111.5722076677555
39.30000000000003	111.56098236403444
39.400000000000034	111.5497347550379
39.500000000000036	111.53846503508431
39.60000000000004	111.5271734578684
39.70000000000003	111.51586039408343
39.80000000000003	111.50452610662644
39.900000000000034	111.49317078258683
40.000000000000036	111.48179466774872
40.10000000000004	111.4703981158558
40.20000000000003	111.45898137954569
40.30000000000003	111.4475447090151
40.400000000000034	111.4360882820797
40.500000000000036	111.42461233445493
40.60000000000004	111.41311720136635
40.70000000000004	111.40160312329691
40.80000000000003	111.39007027165323
40.900000000000034	111.3785188747925
41.000000000000036	111.36694925263839
41.10000000000004	111.35536163637606
41.20000000000004	111.34375625497754
41.30000000000003	111.33213327157488
41.400000000000034	111.3204929052075
41.500000000000036	111.30883545906264
41.60000000000004	111.29716115330017
41.70000000000004	111.28547014536382
41.80000000000004	111.27376264743057
41.900000000000034	111.26203894885724
42.000000000000036	111.25029926136237
42.10000000000004	111.23854379465413
42.20000000000004	111.2267726987833
42.30000000000004	111.21498617728238
42.400000000000034	111.20318450436389
42.500000000000036	111.19136788172787
42.60000000000004	111.17953645437096
42.70000000000004	111.16769041941009
42.80000000000004	111.15583003854394
42.900000000000034	111.1439555057955
43.000000000000036	111.13206701335858
43.10000000000004	111.1201646996156
43.20000000000004	111.10824875364499
43.30000000000004	111.09631942342642
43.400000000000034	111.08437689386385
43.500000000000036	111.0724212988447
43.60000000000004	111.06045282143572
43.70000000000004	111.048471698283
43.80000000000004	111.0364781072969
43.90000000000004	111.02447222472063
44.000000000000036	111.01245417851656
44.10000000000004	111.0004241442598
44.20000000000004	110.98838234615572
44.30000000000004	110.97632895380076
44.40000000000004	110.96426409115557
44.500000000000036	110.95218792815024
44.60000000000004	110.94010067871612
44.70000000000004	110.92800250606847
44.80000000000004	110.91589357190068
44.90000000000004	110.90377399485907
45.00000000000004	110.89164393787713
45.10000000000004	110.8795036035938
45.20000000000004	110.86735314763249
45.30000000000004	110.85519268507352
45.40000000000004	110.84302237353917
45.50000000000004	110.83084240634729
45.60000000000004	110.8186529332898
45.70000000000004	110.80645410276742
45.80000000000004	110.79424602508777
45.90000000000004	110.78202885132617
46.00000000000004	110.76980276454118
46.10000000000004	110.7575679075817
46.20000000000004	110.7453243875748
46.30000000000004	110.73307235058938
46.40000000000004	110.72081197122112
46.50000000000004	110.70854338698187
46.60000000000004	110.69626673410963
46.70000000000004	110.68398211543986
46.80000000000004	110.67168967090389
46.90000000000004	110.65938956576909
47.00000000000004	110.64708193118828
47.100000000000044	110.63476686715708
47.20000000000004	110.62244450888001
47.30000000000004	110.61011501393546
47.40000000000004	110.59777850858455
47.50000000000004	110.58543511792033
47.600000000000044	110.57308493807462
47.70000000000004	110.560728098488
47.80000000000004	110.54836474825072
47.90000000000004	110.53599500779131
48.00000000000004	110.52361897070334
48.100000000000044	110.5112367619578
48.200000000000045	110.49884852365477
48.30000000000004	110.48645437173293
48.40000000000004	110.47405442105838
48.50000000000004	110.4616487617414
48.600000000000044	110.44923751333137
48.700000000000045	110.43682081019918
48.80000000000004	110.42439876292636
48.90000000000004	110.41197145935202
49.00000000000004	110.39953901479292
49.100000000000044	110.38710155726184
49.200000000000045	110.37465919321347
49.30000000000004	110.36221202811649
49.40000000000004	110.34976014666536
49.50000000000004	110.33730365906959
49.600000000000044	110.32484268629936
49.700000000000045	110.31237732988224
49.80000000000004	110.29990767247803
49.90000000000004	110.28743382028294
50.00000000000004	110.27495588848102
50.100000000000044	110.26247397480172
50.200000000000045	110.24998817606655
50.30000000000005	110.23749857209239
50.40000000000004	110.22500526425739
50.50000000000004	110.21250836132499
50.600000000000044	110.20000795648687
50.700000000000045	110.18750412773457
50.80000000000005	110.1749969726364
50.90000000000004	110.16248659468808
51.00000000000004	110.14997308358095
51.100000000000044	110.13745652816937
51.200000000000045	110.12493700387051
51.30000000000005	110.1124146037019
51.40000000000005	110.0998894253024
51.50000000000004	110.08736155417871
51.600000000000044	110.07483106410805
51.700000000000045	110.06229804448728
51.80000000000005	110.0497625881578
51.90000000000005	110.03722477739629
52.00000000000004	110.02468469370675
52.100000000000044	110.01214240853147
52.200000000000045	109.99959800696357
52.30000000000005	109.9870515764993
52.40000000000005	109.97450319555138
52.50000000000004	109.96195293408593
52.600000000000044	109.94940087375205
52.700000000000045	109.93684709767561
52.80000000000005	109.92429168128474
52.90000000000005	109.9117346992935
53.00000000000004	109.89917621954628
53.100000000000044	109.88661631961767
53.200000000000045	109.87405507775323
53.30000000000005	109.86149256580869
53.40000000000005	109.84892885029709
53.50000000000005	109.83636400551417
53.600000000000044	109.82379810572296
53.700000000000045	109.81123122001814
53.80000000000005	109.7986634168335
53.90000000000005	109.78609476075006
54.00000000000005	109.77352532220229
54.100000000000044	109.76095517099554
54.200000000000045	109.74838437291741
54.30000000000005	109.7358129913453
54.40000000000005	109.72324109358979
54.50000000000005	109.71066874582651
54.60000000000005	109.69809601128547
54.700000000000045	109.68552295258424
54.80000000000005	109.67294963133706
54.90000000000005	109.66037611119197
55.00000000000005	109.64780245425146
55.10000000000005	109.63522872068025
55.200000000000045	109.6226549710014
55.30000000000005	109.61008126588474
55.40000000000005	109.59750766412412
55.50000000000005	109.58493422351214
55.60000000000005	109.57236100127315
55.700000000000045	109.55978805631713
55.80000000000005	109.54721544583708
55.90000000000005	109.53464322490385
56.00000000000005	109.52207144846524
56.10000000000005	109.50950017443883
56.200000000000045	109.49692945717678
56.30000000000005	109.48435934873353
56.40000000000005	109.47178990185418
56.50000000000005	109.45922116875578
56.60000000000005	109.44665320587602
56.70000000000005	109.43408606426411
56.80000000000005	109.42151979257055
56.90000000000005	109.40895444089688
57.00000000000005	109.39639006477478
57.10000000000005	109.38382671254254
57.20000000000005	109.37126443010054
57.30000000000005	109.35870326550211
57.40000000000005	109.34614326630971
57.50000000000005	109.33358448669311
57.60000000000005	109.32102697185083
57.70000000000005	109.30847076457002
57.800000000000054	109.29591591044456
57.90000000000005	109.28336246281378
58.00000000000005	109.27081046428818
58.10000000000005	109.25825995514745
58.20000000000005	109.24571097907875
58.300000000000054	109.23316357931188
58.40000000000005	109.22061780792853
58.50000000000005	109.20807370455307
58.60000000000005	109.19553130661713
58.70000000000005	109.18299065551662
58.800000000000054	109.17045180256807
58.90000000000005	109.15791478492467
59.00000000000005	109.14537963773189
59.10000000000005	109.13284640060809
59.20000000000005	109.12031511274519
59.300000000000054	109.10778582429427
59.40000000000005	109.09525856956705
59.50000000000005	109.08273338110271
59.60000000000005	109.07021029638247
59.70000000000005	109.05768936484856
59.800000000000054	109.04517061845272
59.900000000000055	109.0326540876497
60.00000000000005	109.0201398082616
60.10000000000005	109.0076278157123
60.20000000000005	108.99511815835918
60.300000000000054	108.98261086544949
60.400000000000055	108.9701059650523
60.50000000000005	108.9576034909935
60.60000000000005	108.94510349097001
60.70000000000005	108.9326059919751
60.800000000000054	108.92011102017739
60.900000000000055	108.9076186078521
61.00000000000006	108.89512878690215
61.10000000000005	108.88264160401017
61.20000000000005	108.87015708359452
61.300000000000054	108.85767524963946
61.400000000000055	108.84519613255321
61.50000000000006	108.83271977839881
61.60000000000005	108.82024620944209
61.70000000000005	108.80777544793459
61.800000000000054	108.7953075228333
61.900000000000055	108.7828424627466
62.00000000000006	108.77038031278455
62.10000000000005	108.75792109276098
62.20000000000005	108.7454648229269
62.300000000000054	108.73301153049074
62.400000000000055	108.72056125997693
62.50000000000006	108.7081140291441
62.60000000000005	108.69566985666337
62.70000000000005	108.68322876838306
62.800000000000054	108.67079078982475
62.900000000000055	108.65835596461282
63.00000000000006	108.64592430817095
63.10000000000006	108.63349583733716
63.20000000000005	108.62107057631998
63.300000000000054	108.60864856818611
63.400000000000055	108.59622982639738
63.50000000000006	108.5838143663514
63.60000000000006	108.57140221098012
63.70000000000005	108.55899338290862
63.800000000000054	108.54658792434886
63.900000000000055	108.5341858465392
64.00000000000006	108.52178716319703
64.10000000000005	108.50939189571412
64.20000000000006	108.49700008576701
64.30000000000005	108.4846117427221
64.40000000000006	108.47222687898329
64.50000000000006	108.4598455147425
64.60000000000005	108.44746766990312
64.70000000000006	108.43509338532516
64.80000000000005	108.42272266825806
64.90000000000006	108.41035552956485
65.00000000000006	108.39799198798869
65.10000000000005	108.38563208387133
65.20000000000006	108.37327582267697
65.30000000000005	108.36092321407074
65.40000000000006	108.3485742756663
65.50000000000006	108.33622902480568
65.60000000000005	108.32388750104572
65.70000000000006	108.31154970783581
65.80000000000005	108.299215653427
65.90000000000006	108.28688535406815
66.00000000000006	108.27455884881037
66.10000000000005	108.26223613940154
66.20000000000006	108.24991723299989
66.30000000000005	108.23760214478948
66.40000000000006	108.22529088969796
66.50000000000006	108.21298350601728
66.60000000000005	108.20067999357833
66.70000000000006	108.18838035824092
66.80000000000005	108.17608461390117
66.90000000000006	108.16379279835328
67.00000000000006	108.1515049098079
67.10000000000007	108.13922095312748
67.20000000000006	108.1269409412026
67.30000000000005	108.1146648866816
67.40000000000006	108.10239282661973
67.50000000000006	108.0901247574048
67.60000000000007	108.07786068270586
67.70000000000006	108.0656006141961
67.80000000000005	108.05334458843714
67.90000000000006	108.04109260027525
68.00000000000006	108.0288446524689
68.10000000000007	108.01660075574003
68.20000000000006	108.00436092058145
68.30000000000005	107.99212518283097
68.40000000000006	107.97989353560284
68.50000000000006	107.96766598055713
68.60000000000007	107.9554425272635
68.70000000000006	107.9432232110662
68.80000000000005	107.93100802361461
68.90000000000006	107.91879696573685
69.00000000000006	107.90659004610093
69.10000000000007	107.89438727315768
69.20000000000006	107.882188681538
69.30000000000005	107.86999426124684
69.40000000000006	107.85780401210049
69.50000000000006	107.84561794167388
69.60000000000007	107.83343608410112
69.70000000000006	107.82125842799715
69.80000000000007	107.80908497241704
69.90000000000006	107.79691572407984
70.00000000000006	107.78475068949832
70.10000000000007	107.77258990209933
70.20000000000006	107.76043334893804
70.30000000000007	107.74828102813584
70.40000000000006	107.73613294537311
70.50000000000006	107.72398913357326
70.60000000000007	107.71184957847453
70.70000000000006	107.69971427750103
70.80000000000007	107.68758323551904
70.90000000000006	107.67545645719848
71.00000000000006	107.66333397475734
71.10000000000007	107.65121577245641
71.20000000000006	107.63910184685655
71.30000000000007	107.62699220183512
71.40000000000006	107.61488686909698
71.50000000000006	107.60278583165749
71.60000000000007	107.59068908543762
71.70000000000006	107.57859663353884
71.80000000000007	107.56650847887536
71.90000000000006	107.55442465244464
72.00000000000006	107.54234513586448
72.10000000000007	107.53026992425605
72.20000000000006	107.51819901977734
72.30000000000007	107.50613245290003
72.40000000000006	107.49407020406665
72.50000000000006	107.48201226780992
72.60000000000007	107.46995864554687
72.70000000000006	107.45790933851546
72.80000000000007	107.44586437647429
72.90000000000006	107.43382373854635
73.00000000000006	107.42178741852123
73.10000000000007	107.40975541691391
73.20000000000006	107.39772776294176
73.30000000000007	107.38570443462149
73.40000000000006	107.3736854252
73.50000000000007	107.3616707344831
73.60000000000007	107.34966036210515
73.70000000000006	107.33765433656134
73.80000000000007	107.32565263462482
73.90000000000006	107.31365524885004
74.00000000000007	107.3016621781786
74.10000000000007	107.28967345054629
74.20000000000006	107.27768904168796
74.30000000000007	107.26570894365595
74.40000000000006	107.25373315471154
74.50000000000007	107.24176167295151
74.60000000000007	107.22979452557708
74.70000000000006	107.2178316871539
74.80000000000007	107.20587314908678
74.90000000000006	107.19391890880712
75.00000000000007	107.1819689929361
75.10000000000007	107.17002337506821
75.20000000000006	107.15808204614174
75.30000000000007	107.14614500293408
75.40000000000006	107.1342122420643
75.50000000000007	107.12228378940344
75.60000000000007	107.11035961744976
75.70000000000006	107.09843971653356
75.80000000000007	107.08652408263335
75.90000000000006	107.074612741017
76.00000000000007	107.06270566327795
76.10000000000007	107.05080283931109
76.20000000000007	107.03890426446473
76.30000000000007	107.02700993393454
76.40000000000006	107.01511987221954
76.50000000000007	107.0032340498887
76.60000000000007	106.99135245626334
76.70000000000007	106.97947508592102
76.80000000000007	106.96760196273209
76.90000000000006	106.95573305642648
77.00000000000007	106.94386835591689
77.10000000000007	106.93200785517205
77.20000000000007	106.92015154801308
77.30000000000007	106.90829945751995
77.40000000000006	106.8964515524688
77.50000000000007	106.88460782122851
77.60000000000007	106.87276825702226
77.70000000000007	106.86093288227343
77.80000000000007	106.8491016649845
77.90000000000006	106.83727459313845
78.00000000000007	106.82545165936884
78.10000000000007	106.81363285616625
78.20000000000007	106.80181820513927
78.30000000000007	106.79000767340624
78.40000000000006	106.77820124843161
78.50000000000007	106.76639892212606
78.60000000000007	106.75460071541137
78.70000000000007	106.74280659469738
78.80000000000007	106.73101654708151
78.90000000000006	106.71923056390187
79.00000000000007	106.70744863635768
79.10000000000007	106.69567078452882
79.20000000000007	106.68389697400994
79.30000000000007	106.67212719140099
79.40000000000006	106.66036142733732
79.50000000000007	106.64859970117958
79.60000000000007	106.63684197787873
79.70000000000007	106.62508824368298
79.80000000000007	106.61333848867034
79.90000000000008	106.60159270278348
80.00000000000007	106.5898509045111
80.10000000000007	106.57811305805751
80.20000000000007	106.5663791491905
80.30000000000007	106.55464916730295
80.40000000000008	106.5429231301298
80.50000000000007	106.53120100129642
80.60000000000007	106.51948276623071
80.70000000000007	106.50776841378158
80.80000000000007	106.49605793266574
80.90000000000008	106.4843513397135
81.00000000000007	106.4726485978716
81.10000000000007	106.46094969210077
81.20000000000007	106.4492546105803
81.30000000000007	106.43756336934985
81.40000000000008	106.42587593084207
81.50000000000007	106.41419227968646
81.60000000000007	106.40251240352981
81.70000000000007	106.39083628988949
81.80000000000007	106.37916395386533
81.90000000000008	106.36749535727908
82.00000000000007	106.35583048430261
82.10000000000007	106.34416932192657
82.20000000000007	106.3325118844209
82.30000000000007	106.32085813315842
82.40000000000008	106.3092080519852
82.50000000000007	106.29756162736926
82.60000000000008	106.28591884565151
82.70000000000007	106.27427972012416
82.80000000000007	106.26264421161667
82.90000000000008	106.25101230352377
83.00000000000007	106.23938398166852
83.10000000000008	106.22775925847203
83.20000000000007	106.21613809438026
83.30000000000007	106.20452047246441
83.40000000000008	106.1929063780334
83.50000000000007	106.18129579627089
83.60000000000008	106.16968873857968
83.70000000000007	106.1580851649299
83.80000000000007	106.14648505794433
83.90000000000008	106.1348884022964
84.00000000000007	106.12329520847398
84.10000000000008	106.11170543612964
84.20000000000007	106.10011906756228
84.30000000000007	106.08853608693781
84.40000000000008	106.07695647829844
84.50000000000007	106.06538025107074
84.60000000000008	106.05380736449914
84.70000000000007	106.04223780043372
84.80000000000007	106.03067154241248
84.90000000000008	106.01910859890104
85.00000000000007	106.00754892889282
85.10000000000008	105.99599251391072
85.20000000000007	105.98443933699056
85.30000000000007	105.97288938104569
85.40000000000008	105.96134265343458
85.50000000000007	105.94979911281051
85.60000000000008	105.93825874024415
85.70000000000007	105.92672151814911
85.80000000000007	105.91518745287475
85.90000000000008	105.90365650289048
86.00000000000007	105.8921286489338
86.10000000000008	105.88060387292015
86.20000000000007	105.8690821566433
86.30000000000008	105.85756350529691
86.40000000000008	105.84604787707872
86.50000000000007	105.83453525226753
86.60000000000008	105.82302561216058
86.70000000000007	105.81151896089187
86.80000000000008	105.80001525654316
86.90000000000008	105.78851447905154
87.00000000000007	105.77701660921865
87.10000000000008	105.76552162772504
87.20000000000007	105.75402953749767
87.30000000000008	105.74254029641568
87.40000000000008	105.73105388394809
87.50000000000007	105.71957028028073
87.60000000000008	105.70808948722784
87.70000000000007	105.69661146262159
87.80000000000008	105.6851361855781
87.90000000000008	105.67366363578881
88.00000000000007	105.66219379282441
88.10000000000008	105.65072665723807
88.20000000000007	105.639262186729
88.30000000000008	105.62780035993303
88.40000000000008	105.61634115592659
88.50000000000007	105.60488457409461
88.60000000000008	105.59343057215948
88.70000000000007	105.58197912839033
88.80000000000008	105.57053022136927
88.90000000000008	105.55908382955742
89.00000000000009	105.54763995102185
89.10000000000008	105.53619854342251
89.20000000000007	105.5247595845332
89.30000000000008	105.51332305232015
89.40000000000008	105.50188894362405
89.50000000000009	105.49045721619926
89.60000000000008	105.47902784743673
89.70000000000007	105.46760081480711
89.80000000000008	105.45669509469347
89.90000000000008	105.44786755210512
90.00000000000009	105.44111774555888
