# Supplementary material for: White matter micro- and macrostructure brain charts for the human lifespan
Source: Nature. 2026 May 13;655(8124):979–89. doi: 10.1038/s41586-026-10454-2 (PMC13391363; doi:10.1038/s41586-026-10454-2)
Supplement: Supplementary file 7 — Tract-specific median centiles of brain charts. SDT.T4.1-504 contain the discretized, sex-agnostic brain charts used to derive the myelination plots and assessments in Fig. 4 and Supplementary Fig. S4.F9. Age is expressed in years. Tract measurements are reported in metric-specific units: diffusivities in mm2 s−1, volume in mm3, surface area in mm2, average length in mm, and FA is dimensionless (unitless). [file 41586_2026_10454_MOESM7_ESM.zip › SDT.T4/SDT.T4.108-CST_left_fa-mean.csv]

age	value
1.0	0.4371627316079061
1.1	0.4402537608873019
1.2000000000000002	0.4441594411269672
1.3000000000000003	0.4488256124746653
1.4000000000000004	0.45342792325728537
1.5000000000000004	0.4577255889433867
1.6000000000000005	0.4617524710500402
1.7000000000000006	0.46553696277794265
1.8000000000000007	0.4691019063730308
1.9000000000000008	0.472470175239307
2.000000000000001	0.4756593795049639
2.100000000000001	0.4786848330818214
2.200000000000001	0.4815591076432703
2.300000000000001	0.4842954805295392
2.4000000000000012	0.4869043679994053
2.5000000000000013	0.48939505814579126
2.6000000000000014	0.4917758478937437
2.7000000000000015	0.4940535803650823
2.8000000000000016	0.49623598763209764
2.9000000000000017	0.4983291360312262
3.0000000000000018	0.5003385229581339
3.100000000000002	0.5022686975208455
3.200000000000002	0.5041249757483586
3.300000000000002	0.5059115492494926
3.400000000000002	0.5076322732834784
3.500000000000002	0.5092906845523396
3.6000000000000023	0.5108896902887997
3.7000000000000024	0.5124328708281387
3.8000000000000025	0.5139230274589951
3.9000000000000026	0.5153627486078295
4.000000000000003	0.5167541593941233
4.100000000000003	0.5180999436833382
4.200000000000003	0.51940220254584
4.3000000000000025	0.5206629022266891
4.400000000000003	0.521883871163478
4.5000000000000036	0.5230665952687311
4.600000000000003	0.5242130365103449
4.700000000000003	0.5253247153295937
4.800000000000003	0.5264030511468206
4.900000000000004	0.5274491946584762
5.0000000000000036	0.5284646959276647
5.100000000000003	0.5294507548858903
5.200000000000004	0.5304085069929838
5.300000000000004	0.5313390157938044
5.400000000000004	0.5322431339026701
5.5000000000000036	0.5331220556267505
5.600000000000004	0.5339766956234961
5.700000000000005	0.5348079123938982
5.800000000000004	0.5356163925041969
5.900000000000004	0.5364031134112666
6.000000000000004	0.5371688224576716
6.100000000000005	0.5379142323127942
6.200000000000005	0.5386400128826219
6.300000000000004	0.5393466940386689
6.400000000000005	0.5400350569264842
6.500000000000005	0.5407056924838834
6.600000000000005	0.5413591566942145
6.700000000000005	0.5419958885047776
6.800000000000005	0.5426165436026547
6.900000000000006	0.5432216171507526
7.000000000000005	0.5438115840308891
7.100000000000005	0.5443868911460086
7.2000000000000055	0.5449478877100962
7.300000000000006	0.5454951119604979
7.400000000000006	0.546028966248973
7.500000000000005	0.5465498292653319
7.600000000000006	0.5470579966229825
7.700000000000006	0.5475539287702524
7.800000000000006	0.5480379693617022
7.900000000000006	0.5485104494169013
8.000000000000007	0.5489716802888196
8.100000000000007	0.5494219027849675
8.200000000000006	0.5498615026900824
8.300000000000006	0.5502907651882646
8.400000000000006	0.5507099583977045
8.500000000000007	0.5511192896830509
8.600000000000007	0.5515190939731685
8.700000000000006	0.5519096185346247
8.800000000000008	0.5522911023662889
8.900000000000007	0.5526637698697092
9.000000000000007	0.5530277932077649
9.100000000000007	0.5533834575516654
9.200000000000006	0.5537309715648829
9.300000000000008	0.5540705309931361
9.400000000000007	0.5544022861701847
9.500000000000007	0.5547264876004734
9.600000000000009	0.5550433184071007
9.700000000000008	0.555352956086204
9.800000000000008	0.5556555668390518
9.900000000000007	0.5559512774542893
10.000000000000007	0.556240304001727
10.100000000000009	0.5565228031390516
10.200000000000008	0.5567989213776541
10.300000000000008	0.5570687707227245
10.40000000000001	0.557332542800934
10.500000000000009	0.5575903764708414
10.600000000000009	0.5578424066359656
10.700000000000008	0.5580887591769474
10.800000000000008	0.5583295298156769
10.90000000000001	0.5585648856023736
11.000000000000009	0.5587949466805079
11.100000000000009	0.5590198249943708
11.20000000000001	0.5592396059411602
11.30000000000001	0.559454438849829
11.40000000000001	0.5596644311042202
11.500000000000009	0.5598696872326065
11.600000000000009	0.5600703043762009
11.70000000000001	0.5602663563504454
11.80000000000001	0.5604579744881976
11.90000000000001	0.5606452525913448
12.00000000000001	0.5608282776893522
12.10000000000001	0.5610071161958656
12.20000000000001	0.5611818862926069
12.30000000000001	0.5613526724140402
12.40000000000001	0.5615195568854647
12.50000000000001	0.5616826158687153
12.60000000000001	0.561841907339812
12.70000000000001	0.5619975360145583
12.800000000000011	0.5621495762514147
12.900000000000011	0.5622980967195029
13.00000000000001	0.5624431499672726
13.10000000000001	0.5625848307557413
13.20000000000001	0.5627232064249453
13.300000000000011	0.562858342726388
13.400000000000011	0.5629903001932136
13.50000000000001	0.563119125097804
13.600000000000012	0.5632449019369906
13.700000000000012	0.5633676904330692
13.800000000000011	0.5634875454660311
13.900000000000011	0.5636045092488862
14.00000000000001	0.5637186586139589
14.100000000000012	0.5638300479317914
14.200000000000012	0.5639387303561185
14.300000000000011	0.5640447545723202
14.400000000000013	0.5641481580393343
14.500000000000012	0.5642490096398509
14.600000000000012	0.5643473578898309
14.700000000000012	0.5644432471421905
14.800000000000011	0.564536711766171
14.900000000000013	0.5646278146557024
15.000000000000012	0.5647166001827715
15.100000000000012	0.5648031117734112
15.200000000000014	0.5648873889942031
15.300000000000013	0.5649694625546124
15.400000000000013	0.56504938910532
15.500000000000012	0.5651272084535731
15.600000000000012	0.5652029567999475
15.700000000000014	0.565276662465118
15.800000000000013	0.5653483773597103
15.900000000000013	0.5654181380385758
16.000000000000014	0.5654859803115215
16.100000000000016	0.5655519366328617
16.200000000000014	0.5656160324649266
16.30000000000001	0.5656783147549608
16.400000000000013	0.56573881645321
16.500000000000014	0.5657975673672004
16.600000000000016	0.5658545910860482
16.700000000000014	0.5659099307625051
16.800000000000015	0.5659636167634258
16.900000000000013	0.5660156788620203
17.000000000000014	0.5660661438999636
17.100000000000016	0.566115033204689
17.200000000000014	0.5661623859402466
17.300000000000015	0.5662082295946917
17.400000000000013	0.5662525889061595
17.500000000000014	0.5662954837141105
17.600000000000016	0.5663369501143881
17.700000000000014	0.5663770135210028
17.800000000000015	0.5664156988700285
17.900000000000016	0.566453028527633
18.000000000000014	0.5664890205223992
18.100000000000016	0.5665237077138484
18.200000000000017	0.5665571131934591
18.300000000000015	0.566589257639671
18.400000000000016	0.5666201578850489
18.500000000000014	0.5666498442859003
18.600000000000016	0.5666783382525319
18.700000000000017	0.5667056608068696
18.800000000000015	0.5667318307130567
18.900000000000016	0.5667568633379467
19.000000000000014	0.5667807863893844
19.100000000000016	0.5668036193867763
19.200000000000017	0.5668253797286134
19.300000000000015	0.5668460818098515
19.400000000000016	0.5668657512796811
19.500000000000018	0.5668844062829437
19.600000000000016	0.5669020646462068
19.700000000000017	0.5669187422103884
19.80000000000002	0.5669344521722307
19.900000000000016	0.5669492179968096
20.000000000000018	0.5669630562767439
20.100000000000016	0.5669759817394574
20.200000000000017	0.5669880067838746
20.30000000000002	0.5669991531698285
20.400000000000016	0.567009436357209
20.500000000000018	0.5670188715430852
20.600000000000016	0.5670274721782103
20.700000000000017	0.5670352496729069
20.80000000000002	0.5670422239733145
20.900000000000016	0.5670484092555439
21.000000000000018	0.5670538180561974
21.10000000000002	0.5670584611244635
21.200000000000017	0.5670623569848158
21.30000000000002	0.5670655188732355
21.40000000000002	0.5670679598071583
21.500000000000018	0.5670696912697805
21.60000000000002	0.5670707231876178
21.700000000000017	0.5670710725695992
21.80000000000002	0.5670707515826735
21.90000000000002	0.56706977095487
22.000000000000018	0.5670681400599699
22.10000000000002	0.5670658747147133
22.200000000000017	0.5670629863006623
22.30000000000002	0.5670594860164896
22.40000000000002	0.5670553837157832
22.500000000000018	0.5670506880822402
22.60000000000002	0.5670454136589981
22.70000000000002	0.5670395709318324
22.80000000000002	0.5670331691269851
22.90000000000002	0.5670262164621872
23.00000000000002	0.5670187264755261
23.10000000000002	0.5670107089927273
23.20000000000002	0.5670021736855702
23.30000000000002	0.5669931290504239
23.40000000000002	0.566983582721809
23.50000000000002	0.5669735471620125
23.60000000000002	0.566963031441826
23.70000000000002	0.5669520435337968
23.80000000000002	0.5669405906765405
23.90000000000002	0.5669286844809872
24.00000000000002	0.5669163334601554
24.10000000000002	0.5669035459967793
24.20000000000002	0.5668903294511516
24.300000000000022	0.5668766905655239
24.40000000000002	0.5668626400378517
24.50000000000002	0.5668481857415553
24.600000000000023	0.5668333345975181
24.70000000000002	0.5668180930091181
24.800000000000022	0.5668024709500044
24.90000000000002	0.5667864758198545
25.00000000000002	0.5667701149075418
25.100000000000023	0.5667533946180133
25.20000000000002	0.5667363209293927
25.300000000000022	0.5667189030372343
25.40000000000002	0.5667011477966856
25.50000000000002	0.5666830612425445
25.600000000000023	0.5666646490608431
25.70000000000002	0.5666459198284827
25.800000000000022	0.5666268799963499
25.900000000000023	0.56660753592066
26.00000000000002	0.5665878931996283
26.100000000000023	0.5665679571526707
26.200000000000024	0.5665477356909768
26.300000000000022	0.566527234799744
26.400000000000023	0.5665064597641908
26.50000000000002	0.5664854156502934
26.600000000000023	0.5664641098389368
26.700000000000024	0.5664425479688479
26.800000000000022	0.5664207355975214
26.900000000000023	0.5663986776393343
27.00000000000002	0.5663763788423272
27.100000000000023	0.5663538460158148
27.200000000000024	0.5663310843985916
27.300000000000022	0.566308098639449
27.400000000000023	0.5662848932651425
27.500000000000025	0.5662614746289377
27.600000000000023	0.5662378476714873
27.700000000000024	0.5662140172634686
27.800000000000026	0.5661899877375786
27.900000000000023	0.5661657633433056
28.000000000000025	0.5661413499416
28.100000000000023	0.5661167521283161
28.200000000000024	0.5660919740100903
28.300000000000026	0.5660670196420491
28.400000000000023	0.5660418944917993
28.500000000000025	0.5660166028976794
28.600000000000023	0.5659911491375262
28.700000000000024	0.5659655370476915
28.800000000000026	0.5659397704402134
28.900000000000023	0.5659138543574147
29.000000000000025	0.565887792839292
29.100000000000026	0.5658615895292343
29.200000000000024	0.5658352480676018
29.300000000000026	0.5658087731565606
29.400000000000027	0.565782168612903
29.500000000000025	0.565755438200932
29.600000000000026	0.5657285853322553
29.700000000000024	0.5657016134330316
29.800000000000026	0.5656745268370807
29.900000000000027	0.5656473291021784
30.000000000000025	0.5656200234748047
30.100000000000026	0.5655926132286648
30.200000000000024	0.5655651024027178
30.300000000000026	0.5655374943606454
30.400000000000027	0.5655097924204451
30.500000000000025	0.5654819996293111
30.600000000000026	0.5654541190712944
30.700000000000028	0.5654261544655653
30.800000000000026	0.5653981089502224
30.900000000000027	0.565369985430832
31.00000000000003	0.5653417868553762
31.100000000000026	0.5653135166868892
31.200000000000028	0.5652851778941743
31.300000000000026	0.5652567734061563
31.400000000000027	0.5652283059566475
31.50000000000003	0.5651997783249426
31.600000000000026	0.5651711936958517
31.700000000000028	0.5651425548411354
31.800000000000026	0.5651138643728908
31.900000000000027	0.5650851249483834
32.00000000000003	0.5650563395295105
32.10000000000002	0.565027510739949
32.20000000000003	0.5649986411684662
32.300000000000026	0.5649697332788152
32.40000000000003	0.5649407895775709
32.50000000000003	0.5649118127841103
32.60000000000003	0.5648828053495228
32.70000000000003	0.5648537696327759
32.800000000000026	0.5648247080305083
32.90000000000003	0.5647956230677823
33.00000000000003	0.5647665170658124
33.10000000000003	0.5647373923151747
33.20000000000003	0.5647082510464656
33.300000000000026	0.5646790955211517
33.40000000000003	0.5646499280525442
33.50000000000003	0.5646207508103019
33.60000000000003	0.564591565934674
33.70000000000003	0.5645623755876604
33.800000000000026	0.56453318191295
33.90000000000003	0.5645039869660123
34.00000000000003	0.5644747927753622
34.10000000000003	0.5644456013699709
34.20000000000003	0.5644164147901098
34.30000000000003	0.5643872349943129
34.40000000000003	0.5643580639046425
34.50000000000003	0.5643289034720744
34.60000000000003	0.564299755646518
34.70000000000003	0.5642706222382672
34.80000000000003	0.564241505068753
34.90000000000003	0.5642124059356366
35.00000000000003	0.5641833266932885
35.10000000000003	0.5641542691815835
35.20000000000003	0.5641252350487177
35.30000000000003	0.5640962259984245
35.400000000000034	0.5640672438176718
35.50000000000003	0.5640382902639287
35.60000000000003	0.5640093668557162
35.70000000000003	0.5639804752078909
35.80000000000003	0.5639516169143023
35.900000000000034	0.5639227936779433
36.00000000000003	0.5638940071564634
36.10000000000003	0.563865258726326
36.20000000000003	0.5638365498983298
36.30000000000003	0.5638078823171739
36.400000000000034	0.5637792575650845
36.50000000000003	0.5637506769050099
36.60000000000003	0.5637221417690926
36.70000000000003	0.5636936535708749
36.80000000000003	0.5636652138819769
36.900000000000034	0.5636368241937649
37.00000000000003	0.5636084856445918
37.10000000000003	0.5635801995744195
37.20000000000003	0.5635519675044267
37.30000000000003	0.5635237908567101
37.400000000000034	0.5634956706702069
37.500000000000036	0.5634676082151349
37.60000000000003	0.563439604745211
37.70000000000003	0.5634116617179622
37.80000000000003	0.5633837804725109
37.900000000000034	0.5633559619384495
38.000000000000036	0.5633282073041863
38.10000000000003	0.5633005179835875
38.20000000000003	0.5632728952519528
38.30000000000003	0.5632453399517874
38.400000000000034	0.5632178532095469
38.500000000000036	0.5631904361370215
38.60000000000004	0.5631630900925975
38.70000000000003	0.5631358162755689
38.80000000000003	0.563108615432445
38.900000000000034	0.5630814886169488
39.000000000000036	0.563054437149676
39.10000000000004	0.5630274621709351
39.20000000000003	0.5630005643509509
39.30000000000003	0.5629737446883223
39.400000000000034	0.562947004168594
39.500000000000036	0.5629203440639802
39.60000000000004	0.5628937654449623
39.70000000000003	0.562867268897477
39.80000000000003	0.562840855355356
39.900000000000034	0.5628145260581127
40.000000000000036	0.5627882820215577
40.10000000000004	0.5627621237648257
40.20000000000003	0.5627360521726236
40.30000000000003	0.5627100681180197
40.400000000000034	0.5626841727983252
40.500000000000036	0.5626583671650197
40.60000000000004	0.5626326516632373
40.70000000000004	0.5626070271199244
40.80000000000003	0.5625814947041105
40.900000000000034	0.5625560553164665
41.000000000000036	0.5625307093436643
41.10000000000004	0.5625054575688065
41.20000000000004	0.5624803007646048
41.30000000000003	0.5624552400632736
41.400000000000034	0.5624302763060599
41.500000000000036	0.5624054098146908
41.60000000000004	0.5623806413206826
41.70000000000004	0.5623559719318152
41.80000000000004	0.5623314024419942
41.900000000000034	0.5623069331218297
42.000000000000036	0.5622825646636556
42.10000000000004	0.5622582977505163
42.20000000000004	0.5622341334580817
42.30000000000004	0.5622100725252253
42.400000000000034	0.5621861151655981
42.500000000000036	0.562162262025402
42.60000000000004	0.5621385141592223
42.70000000000004	0.5621148722617161
42.80000000000004	0.5620913365018972
42.900000000000034	0.5620679074909061
43.000000000000036	0.5620445858315669
43.10000000000004	0.5620213725504715
43.20000000000004	0.5619982682911889
43.30000000000004	0.561975273172826
43.400000000000034	0.5619523877652176
43.500000000000036	0.5619296130767921
43.60000000000004	0.561906949709728
43.70000000000004	0.5618843977442188
43.80000000000004	0.5618619577186885
43.90000000000004	0.561839630164108
44.000000000000036	0.5618174160645174
44.10000000000004	0.5617953159745597
44.20000000000004	0.5617733299307572
44.30000000000004	0.5617514584345087
44.40000000000004	0.5617297024542417
44.500000000000036	0.5617080625057701
44.60000000000004	0.5616865385917669
44.70000000000004	0.5616651311854586
44.80000000000004	0.5616438407533856
44.90000000000004	0.5616226682427495
45.00000000000004	0.5616016141250376
45.10000000000004	0.5615806783647732
45.20000000000004	0.5615598614019587
45.30000000000004	0.5615391641704138
45.40000000000004	0.5615185871051255
45.50000000000004	0.5614981301412518
45.60000000000004	0.5614777936935036
45.70000000000004	0.5614575781705874
45.80000000000004	0.5614374844878722
45.90000000000004	0.561417513038925
46.00000000000004	0.561397663725649
46.10000000000004	0.5613779369329133
46.20000000000004	0.5613583335646559
46.30000000000004	0.5613388539800676
46.40000000000004	0.5613194980556612
46.50000000000004	0.5613002661535789
46.60000000000004	0.5612811586305657
46.70000000000004	0.5612621763745493
46.80000000000004	0.5612433197059387
46.90000000000004	0.5612245884723362
47.00000000000004	0.5612059830090567
47.100000000000044	0.5611875041943037
47.20000000000004	0.5611691523160526
47.30000000000004	0.561150927200043
47.40000000000004	0.5611328291611494
47.50000000000004	0.5611148585093911
47.600000000000044	0.5610970161091097
47.70000000000004	0.5610793022118991
47.80000000000004	0.5610617166184475
47.90000000000004	0.5610442596194926
48.00000000000004	0.5610269320711463
48.100000000000044	0.5610097341943503
48.200000000000045	0.5609926657710621
48.30000000000004	0.560975727073622
48.40000000000004	0.5609589183700004
48.50000000000004	0.5609422405043357
48.600000000000044	0.5609256936633803
48.700000000000045	0.5609092776074713
48.80000000000004	0.5608929925872173
48.90000000000004	0.5608768394398376
49.00000000000004	0.5608608183230683
49.100000000000044	0.5608449289812999
49.200000000000045	0.5608291716485707
49.30000000000004	0.5608135465549822
49.40000000000004	0.5607980545274454
49.50000000000004	0.5607826956915112
49.600000000000044	0.5607674697730023
49.700000000000045	0.5607523769863777
49.80000000000004	0.5607374181527772
49.90000000000004	0.5607225933702429
50.00000000000004	0.5607079023511257
50.100000000000044	0.5606933452949512
50.200000000000045	0.5606789223976963
50.30000000000005	0.5606646344716599
50.40000000000004	0.5606504815845346
50.50000000000004	0.5606364634328229
50.600000000000044	0.5606225801984
50.700000000000045	0.5606088326887988
50.80000000000005	0.5605952209455956
50.90000000000004	0.5605817446540233
51.00000000000004	0.5605684039824906
51.100000000000044	0.5605551990962067
51.200000000000045	0.5605421307951567
51.30000000000005	0.5605291990922556
51.40000000000005	0.560516403659309
51.50000000000004	0.5605037446488058
51.600000000000044	0.5604912228568474
51.700000000000045	0.5604788382715197
51.80000000000005	0.5604665905553179
51.90000000000005	0.5604544798485834
52.00000000000004	0.5604425062887696
52.100000000000044	0.5604306706655716
52.200000000000045	0.5604189729399655
52.30000000000005	0.5604074127631786
52.40000000000005	0.5603959902611868
52.50000000000004	0.5603847062205719
52.600000000000044	0.5603735605786755
52.700000000000045	0.5603625529791592
52.80000000000005	0.5603516835370353
52.90000000000005	0.5603409523647104
53.00000000000004	0.5603303602433657
53.100000000000044	0.5603199070846655
53.200000000000045	0.560309592522927
53.30000000000005	0.5602994166601958
53.40000000000005	0.560289380275216
53.50000000000005	0.5602794832571254
53.600000000000044	0.5602697252342298
53.700000000000045	0.5602601062986763
53.80000000000005	0.5602506265402597
53.90000000000005	0.5602412867332112
54.00000000000005	0.5602320867423142
54.100000000000044	0.5602230261882459
54.200000000000045	0.5602141051514459
54.30000000000005	0.5602053244042973
54.40000000000005	0.5601966837900904
54.50000000000005	0.5601881829248728
54.60000000000005	0.5601798218801465
54.700000000000045	0.5601716007252876
54.80000000000005	0.5601635202289483
54.90000000000005	0.5601555802112895
55.00000000000005	0.5601477802822609
55.10000000000005	0.5601401205027902
55.200000000000045	0.5601326016401967
55.30000000000005	0.5601252234941108
55.40000000000005	0.5601179856710835
55.50000000000005	0.5601108882239697
55.60000000000005	0.560103931203705
55.700000000000045	0.560097115374567
55.80000000000005	0.5600904405141921
55.90000000000005	0.5600839062243979
56.00000000000005	0.5600775125484884
56.10000000000005	0.5600712602498578
56.200000000000045	0.5600651490865104
56.30000000000005	0.5600591786579611
56.40000000000005	0.5600533490002214
56.50000000000005	0.5600476601475696
56.60000000000005	0.5600421128609643
56.70000000000005	0.560036706877472
56.80000000000005	0.5600314417930897
56.90000000000005	0.5600263176352019
57.00000000000005	0.5600213351642744
57.10000000000005	0.5600164940985826
57.20000000000005	0.5600117940327949
57.30000000000005	0.5600072349877084
57.40000000000005	0.5600028169825539
57.50000000000005	0.5599985407758955
57.60000000000005	0.5599944060660521
57.70000000000005	0.5599904124452586
57.800000000000054	0.559986559926519
57.90000000000005	0.5599828492682434
58.00000000000005	0.5599792801507477
58.10000000000005	0.5599758521658039
58.20000000000005	0.5599725653204657
58.300000000000054	0.5599694196203711
58.40000000000005	0.5599664158224975
58.50000000000005	0.5599635535881188
58.60000000000005	0.5599608325075399
58.70000000000005	0.5599582525807748
58.800000000000054	0.5599558145649394
58.90000000000005	0.5599535181040444
59.00000000000005	0.5599513627887011
59.10000000000005	0.5599493486135482
59.20000000000005	0.5599474755719476
59.300000000000054	0.5599457444199923
59.40000000000005	0.5599441547835058
59.50000000000005	0.5599427062524913
59.60000000000005	0.5599413988152302
59.70000000000005	0.5599402332282074
59.800000000000054	0.5599392091006786
59.900000000000055	0.5599383260236347
60.00000000000005	0.5599375839805035
60.10000000000005	0.559936982953559
60.20000000000005	0.5599365236986229
60.300000000000054	0.5599362058075609
60.400000000000055	0.5599360288715216
60.50000000000005	0.5599359928681918
60.60000000000005	0.5599360985540013
60.70000000000005	0.5599363455049021
60.800000000000054	0.5599367333136342
60.900000000000055	0.559937261953503
61.00000000000006	0.5599379313967714
61.10000000000005	0.5599387423995199
61.20000000000005	0.559939694521058
61.300000000000054	0.5599407873549622
61.400000000000055	0.5599420208693552
61.50000000000006	0.5599433958211093
61.60000000000005	0.559944911754238
61.70000000000005	0.559946568264443
61.800000000000054	0.5599483653158923
61.900000000000055	0.5599503028718135
62.00000000000006	0.5599523816890019
62.10000000000005	0.5599546012955284
62.20000000000005	0.5599569612885348
62.300000000000054	0.5599594616275118
62.400000000000055	0.5599621030702032
62.50000000000006	0.5599648851299656
62.60000000000005	0.5599678074065374
62.70000000000005	0.5599708698558413
62.800000000000054	0.559974072432952
62.900000000000055	0.5599774158957728
63.00000000000006	0.5599808997423754
63.10000000000006	0.5599845235744708
63.20000000000005	0.5599882873437634
63.300000000000054	0.5599921918092354
63.400000000000055	0.5599962364547942
63.50000000000006	0.5600004208851626
63.60000000000006	0.5600047450488271
63.70000000000005	0.5600092088935099
63.800000000000054	0.5600138131785551
63.900000000000055	0.5600185573732043
64.00000000000006	0.5600234410846242
64.10000000000005	0.5600284642574984
64.20000000000006	0.5600336276523585
64.30000000000005	0.5600389307248015
64.40000000000006	0.5600443730853708
64.50000000000006	0.5600499546758491
64.60000000000005	0.5600556754373301
64.70000000000006	0.5600615361308825
64.80000000000005	0.5600675361980187
64.90000000000006	0.5600736752521418
65.00000000000006	0.5600799532316076
65.10000000000005	0.5600863708987599
65.20000000000006	0.5600929276819597
65.30000000000005	0.5600996231983052
65.40000000000006	0.560106457383539
65.50000000000006	0.5601134301727838
65.60000000000005	0.5601205423290682
65.70000000000006	0.5601277932672171
65.80000000000005	0.5601351826075537
65.90000000000006	0.5601427102827345
66.00000000000006	0.5601503770571334
66.10000000000005	0.560158182332892
66.20000000000006	0.5601661257343052
66.30000000000005	0.5601742071916779
66.40000000000006	0.560182426634756
66.50000000000006	0.5601907848287228
66.60000000000005	0.5601992811627009
66.70000000000006	0.5602079152645308
66.80000000000005	0.5602166870617395
66.90000000000006	0.5602255973209093
67.00000000000006	0.560234645418923
67.10000000000007	0.5602438309878337
67.20000000000006	0.5602531539530529
67.30000000000005	0.5602626142394896
67.40000000000006	0.5602722126146379
67.50000000000006	0.5602819484428517
67.60000000000007	0.560291821360008
67.70000000000006	0.5603018312890204
67.80000000000005	0.560311978998822
67.90000000000006	0.5603222638419484
68.00000000000006	0.5603326854586969
68.10000000000007	0.5603432437700787
68.20000000000006	0.5603539386966543
68.30000000000005	0.5603647710083526
68.40000000000006	0.5603757400456432
68.50000000000006	0.5603868454528886
68.60000000000007	0.5603980871488564
68.70000000000006	0.5604094659049411
68.80000000000005	0.5604209810501957
68.90000000000006	0.5604326322335802
69.00000000000006	0.5604444193721531
69.10000000000007	0.560456342382567
69.20000000000006	0.5604684020372803
69.30000000000005	0.560480597653718
69.40000000000006	0.5604929288851142
69.50000000000006	0.5605053956465119
69.60000000000007	0.56051799871185
69.70000000000006	0.5605307373875195
69.80000000000007	0.560543611331502
69.90000000000006	0.5605566204573068
70.00000000000006	0.5605697646780792
70.10000000000007	0.5605830447688733
70.20000000000006	0.5605964600248673
70.30000000000007	0.5606100101084956
70.40000000000006	0.5606236949314595
70.50000000000006	0.5606375152702974
70.60000000000007	0.560651470409519
70.70000000000006	0.5606655600164319
70.80000000000007	0.5606797840013612
70.90000000000006	0.5606941422743066
71.00000000000006	0.5607086356129589
71.10000000000007	0.5607232632910103
71.20000000000006	0.5607380249803716
71.30000000000007	0.5607529205897477
71.40000000000006	0.5607679508983088
71.50000000000006	0.5607831151694275
71.60000000000007	0.5607984130799905
71.70000000000006	0.5608138445374699
71.80000000000007	0.560829409449045
71.90000000000006	0.5608451085950636
72.00000000000006	0.5608609412284558
72.10000000000007	0.5608769070308383
72.20000000000006	0.5608930059082309
72.30000000000007	0.5609092386424469
72.40000000000006	0.5609256044764309
72.50000000000006	0.5609421030968584
72.60000000000007	0.5609587344086452
72.70000000000006	0.5609754983164453
72.80000000000007	0.5609923956032624
72.90000000000006	0.5610094255019551
73.00000000000006	0.5610265877040337
73.10000000000007	0.5610438821131138
73.20000000000006	0.5610613095136432
73.30000000000007	0.5610788691288143
73.40000000000006	0.5610965606552616
73.50000000000007	0.5611143839956119
73.60000000000007	0.5611323390522588
73.70000000000006	0.5611504266108434
73.80000000000007	0.5611686458848117
73.90000000000006	0.5611869965757172
74.00000000000007	0.5612054785850238
74.10000000000007	0.561224092699787
74.20000000000006	0.5612428381240944
74.30000000000007	0.5612617145646709
74.40000000000006	0.5612807219220964
74.50000000000007	0.5612998600967417
74.60000000000007	0.5613191298768481
74.70000000000006	0.5613385304570822
74.80000000000007	0.561358061549153
74.90000000000006	0.5613777230526
75.00000000000007	0.561397515757044
75.10000000000007	0.5614174388480866
75.20000000000006	0.5614374920426425
75.30000000000007	0.5614576752394601
75.40000000000006	0.5614779883371007
75.50000000000007	0.5614984321263548
75.60000000000007	0.5615190057837135
75.70000000000006	0.5615397090311244
75.80000000000007	0.5615605417664049
75.90000000000006	0.5615815047816839
76.00000000000007	0.5616025972446697
76.10000000000007	0.561623818882536
76.20000000000007	0.5616451695923931
76.30000000000007	0.5616666492711831
76.40000000000006	0.5616882587121799
76.50000000000007	0.5617099970742789
76.60000000000007	0.56173186408972
76.70000000000007	0.56175385965478
76.80000000000007	0.5617759845640234
76.90000000000006	0.5617982379678353
77.00000000000007	0.5618206196036897
77.10000000000007	0.5618431293672302
77.20000000000007	0.5618657671539504
77.30000000000007	0.5618885337595279
77.40000000000006	0.5619114283258191
77.50000000000007	0.5619344505953839
77.60000000000007	0.5619576004631198
77.70000000000007	0.5619808787259425
77.80000000000007	0.5620042845174607
77.90000000000006	0.562027817585465
78.00000000000007	0.5620514778242856
78.10000000000007	0.5620752651281175
78.20000000000007	0.5620991802949504
78.30000000000007	0.5621232224501382
78.40000000000006	0.5621473913465639
78.50000000000007	0.562171686877888
78.60000000000007	0.5621961098432812
78.70000000000007	0.5622206593601019
78.80000000000007	0.5622453351864515
78.90000000000006	0.5622701372154809
79.00000000000007	0.5622950653402203
79.10000000000007	0.5623201203608682
79.20000000000007	0.562345301386791
79.30000000000007	0.5623706081811771
79.40000000000006	0.5623960406365764
79.50000000000007	0.5624215995543056
79.60000000000007	0.5624472840359813
79.70000000000007	0.5624730938499873
79.80000000000007	0.5624990288884144
79.90000000000008	0.5625250890432446
80.00000000000007	0.5625512751167697
80.10000000000007	0.5625775862028676
80.20000000000007	0.5626040220749942
80.30000000000007	0.5626305826246979
80.40000000000008	0.5626572686553227
80.50000000000007	0.5626840792532335
80.60000000000007	0.5627110141970506
80.70000000000007	0.5627380733779075
80.80000000000007	0.5627652566868394
80.90000000000008	0.562792564928107
81.00000000000007	0.5628199971805793
81.10000000000007	0.5628475532279252
81.20000000000007	0.5628752329607866
81.30000000000007	0.5629030371844048
81.40000000000008	0.5629309649703669
81.50000000000007	0.5629590161074662
81.60000000000007	0.5629871904859683
81.70000000000007	0.5630154879960485
81.80000000000007	0.5630439094438016
81.90000000000008	0.5630724538935538
82.00000000000007	0.5631011211391133
82.10000000000007	0.5631299110702974
82.20000000000007	0.5631588244941063
82.30000000000007	0.5631878604678069
82.40000000000008	0.5632170187902871
82.50000000000007	0.5632462993510197
82.60000000000008	0.5632757020393948
82.70000000000007	0.5633052276631959
82.80000000000007	0.5633348752726584
82.90000000000008	0.5633646446716419
83.00000000000007	0.5633945357492081
83.10000000000008	0.563424549313966
83.20000000000007	0.5634546844093095
83.30000000000007	0.5634849408441254
83.40000000000008	0.5635153185071576
83.50000000000007	0.563545817287074
83.60000000000008	0.5635764379931916
83.70000000000007	0.563607179662093
83.80000000000007	0.5636380421075882
83.90000000000008	0.5636690252180402
84.00000000000007	0.5637001298035085
84.10000000000008	0.5637313548939464
84.20000000000007	0.5637627003081324
84.30000000000007	0.5637941659341332
84.40000000000008	0.5638257516599446
84.50000000000007	0.5638574582962548
84.60000000000008	0.5638892848664201
84.70000000000007	0.5639212311940851
84.80000000000007	0.5639532971669605
84.90000000000008	0.5639854835963887
85.00000000000007	0.5640177894993041
85.10000000000008	0.5640502147042562
85.20000000000007	0.5640827590986763
85.30000000000007	0.5641154225699289
85.40000000000008	0.5641482059298986
85.50000000000007	0.5641811081891328
85.60000000000008	0.5642141291809838
85.70000000000007	0.564247268792545
85.80000000000007	0.5642805278362648
85.90000000000008	0.5643139053164711
86.00000000000007	0.5643474010713511
86.10000000000008	0.5643810149877324
86.20000000000007	0.5644147469523781
86.30000000000008	0.5644485977781883
86.40000000000008	0.5644825664633071
86.50000000000007	0.564516652850656
86.60000000000008	0.5645508568267377
86.70000000000007	0.5645851792049199
86.80000000000008	0.5646196189773265
86.90000000000008	0.5646541759916399
87.00000000000007	0.5646888501341054
87.10000000000008	0.5647236412909054
87.20000000000007	0.5647585502757643
87.30000000000008	0.5647935760748207
87.40000000000008	0.5648287185404167
87.50000000000007	0.5648639775584807
87.60000000000008	0.5648993539431049
87.70000000000007	0.5649348466746036
87.80000000000008	0.5649704556100003
87.90000000000008	0.5650061806349707
88.00000000000007	0.5650420216351296
88.10000000000008	0.5650779794248242
88.20000000000007	0.5651140529785792
88.30000000000008	0.565150242157997
88.40000000000008	0.5651865468484404
88.50000000000007	0.5652229678645212
88.60000000000008	0.5652595041751319
88.70000000000007	0.5652961556464737
88.80000000000008	0.5653329221636576
88.90000000000008	0.5653698036117333
89.00000000000009	0.5654068008054616
89.10000000000008	0.5654439127081372
89.20000000000007	0.5654811391904544
89.30000000000008	0.5655184801372102
89.40000000000008	0.5655559363633215
89.50000000000009	0.5655935068266413
89.60000000000008	0.5656311914023749
89.70000000000007	0.5656689899750653
89.80000000000008	0.5657051638429423
89.90000000000008	0.5657344915531055
90.00000000000009	0.5657569516125807
