# Supplementary material for: White matter micro- and macrostructure brain charts for the human lifespan
Source: Nature. 2026 May 13;655(8124):979–89. doi: 10.1038/s41586-026-10454-2 (PMC13391363; doi:10.1038/s41586-026-10454-2)
Supplement: Supplementary file 7 — Tract-specific median centiles of brain charts. SDT.T4.1-504 contain the discretized, sex-agnostic brain charts used to derive the myelination plots and assessments in Fig. 4 and Supplementary Fig. S4.F9. Age is expressed in years. Tract measurements are reported in metric-specific units: diffusivities in mm2 s−1, volume in mm3, surface area in mm2, average length in mm, and FA is dimensionless (unitless). [file 41586_2026_10454_MOESM7_ESM.zip › SDT.T4/SDT.T4.109-CST_left_md-mean.csv]

age	value
1.0	0.000904449569515317
1.1	0.000900981472277176
1.2000000000000002	0.0008966196663953018
1.3000000000000003	0.0008914301005630621
1.4000000000000004	0.0008863528148082204
1.5000000000000004	0.0008816521314472429
1.6000000000000005	0.0008772789865980355
1.7000000000000006	0.00087319327092454
1.8000000000000007	0.0008693631299828052
1.9000000000000008	0.000865758045444374
2.000000000000001	0.0008623547780796228
2.100000000000001	0.0008591334918712792
2.200000000000001	0.0008560780003345353
2.300000000000001	0.0008531718901032446
2.4000000000000012	0.0008504023499040852
2.5000000000000013	0.0008477581240149388
2.6000000000000014	0.0008452292943929409
2.7000000000000015	0.000842807686190583
2.8000000000000016	0.0008404844020901528
2.9000000000000017	0.0008382524713924516
3.0000000000000018	0.0008361056459747888
3.100000000000002	0.000834038747196086
3.200000000000002	0.0008320459297372984
3.300000000000002	0.0008301225815840748
3.400000000000002	0.0008282645006907328
3.500000000000002	0.0008264678651009795
3.6000000000000023	0.0008247295227636475
3.7000000000000024	0.0008230457102623754
3.8000000000000025	0.0008214134785864208
3.9000000000000026	0.0008198301221231791
4.000000000000003	0.000818293411926905
4.100000000000003	0.0008168006090420068
4.200000000000003	0.0008153495654146182
4.3000000000000025	0.0008139382837972067
4.400000000000003	0.0008125649175828015
4.5000000000000036	0.0008112279616556505
4.600000000000003	0.0008099254725843841
4.700000000000003	0.0008086559426608052
4.800000000000003	0.000807417971249074
4.900000000000004	0.0008062104209545907
5.0000000000000036	0.0008050317863286369
5.100000000000003	0.000803880901701134
5.200000000000004	0.0008027566690639893
5.300000000000004	0.0008016580641914104
5.400000000000004	0.0008005842662919587
5.5000000000000036	0.0007995341382345582
5.600000000000004	0.0007985068104863813
5.700000000000005	0.0007975014698907341
5.800000000000004	0.0007965174678951941
5.900000000000004	0.0007955538858316418
6.000000000000004	0.00079461002354229
6.100000000000005	0.0007936852155208852
6.200000000000005	0.0007927788382480432
6.300000000000004	0.0007918904015280477
6.400000000000005	0.0007910191805298517
6.500000000000005	0.0007901646300623298
6.600000000000005	0.0007893262387817801
6.700000000000005	0.0007885036067115327
6.800000000000005	0.0007876961303050002
6.900000000000006	0.0007869033574208801
7.000000000000005	0.0007861248554243283
7.100000000000005	0.0007853602184172863
7.2000000000000055	0.0007846091335712588
7.300000000000006	0.0007838711091533432
7.400000000000006	0.0007831457816782889
7.500000000000005	0.000782432810116805
7.600000000000006	0.0007817319329323472
7.700000000000006	0.0007810427312437259
7.800000000000006	0.0007803648967723608
7.900000000000006	0.0007796981330289791
8.000000000000007	0.0007790421620885797
8.100000000000007	0.000778396773936919
8.200000000000006	0.0007777616187975721
8.300000000000006	0.0007771364426507516
8.400000000000006	0.0007765210075724922
8.500000000000007	0.0007759151345957465
8.600000000000007	0.0007753185204272593
8.700000000000006	0.0007747309458034347
8.800000000000008	0.0007741521989914111
8.900000000000007	0.000773582082044043
9.000000000000007	0.0007730204482012864
9.100000000000007	0.0007724670392376806
9.200000000000006	0.0007719216708983926
9.300000000000008	0.0007713841711811406
9.400000000000007	0.0007708544130730836
9.500000000000007	0.0007703321694579459
9.600000000000009	0.0007698172790189425
9.700000000000008	0.0007693095854678333
9.800000000000008	0.000768808943303533
9.900000000000007	0.0007683152465657134
10.000000000000007	0.0007678282988234291
10.100000000000009	0.0007673479623293044
10.200000000000008	0.0007668741091105837
10.300000000000008	0.0007664066462814595
10.40000000000001	0.0007659453990524815
10.500000000000009	0.0007654902454073858
10.600000000000009	0.0007650410668119246
10.700000000000008	0.0007645977535239908
10.800000000000008	0.00076416022693214
10.90000000000001	0.0007637283338898354
11.000000000000009	0.0007633019688134484
11.100000000000009	0.0007628810342076275
11.20000000000001	0.0007624654604097757
11.30000000000001	0.0007620551098179476
11.40000000000001	0.0007616498879865529
11.500000000000009	0.0007612497029553343
11.600000000000009	0.0007608544701621262
11.70000000000001	0.0007604641299232657
11.80000000000001	0.0007600785603577544
11.90000000000001	0.0007596976788170998
12.00000000000001	0.0007593214095399892
12.10000000000001	0.0007589496991414095
12.20000000000001	0.000758582437209836
12.30000000000001	0.0007582195491977713
12.40000000000001	0.0007578609623778566
12.50000000000001	0.0007575066104053454
12.60000000000001	0.0007571564470545561
12.70000000000001	0.0007568103736212102
12.800000000000011	0.0007564683242402253
12.900000000000011	0.0007561302390445279
13.00000000000001	0.0007557960763487225
13.10000000000001	0.0007554657461071647
13.20000000000001	0.0007551391884839295
13.300000000000011	0.0007548163450057354
13.400000000000011	0.0007544971628157237
13.50000000000001	0.0007541816054806347
13.600000000000012	0.0007538695918612535
13.700000000000012	0.0007535610686497852
13.800000000000011	0.0007532559878561625
13.900000000000011	0.0007529543163880878
14.00000000000001	0.0007526559797732072
14.100000000000012	0.0007523609292810687
14.200000000000012	0.0007520691172210385
14.300000000000011	0.0007517805009231504
14.400000000000013	0.0007514950512234193
14.500000000000012	0.0007512127005516599
14.600000000000012	0.0007509334051778257
14.700000000000012	0.0007506571261543837
14.800000000000011	0.0007503838368204359
14.900000000000013	0.0007501134748279655
15.000000000000012	0.0007498459999829587
15.100000000000012	0.0007495813728982963
15.200000000000014	0.0007493195587322032
15.300000000000013	0.000749060533812319
15.400000000000013	0.000748804241226815
15.500000000000012	0.000748550644674848
15.600000000000012	0.0007482997122067413
15.700000000000014	0.0007480514220554671
15.800000000000013	0.0007478057214618663
15.900000000000013	0.0007475625768988088
16.000000000000014	0.0007473219554746615
16.100000000000016	0.0007470838284555279
16.200000000000014	0.0007468481763824474
16.30000000000001	0.0007466149508393318
16.400000000000013	0.0007463841213742105
16.500000000000014	0.0007461556615314601
16.600000000000016	0.0007459295533230347
16.700000000000014	0.0007457057516793935
16.800000000000015	0.0007454842283540886
16.900000000000013	0.0007452649556077769
17.000000000000014	0.000745047909536751
17.100000000000016	0.0007448330739596139
17.200000000000014	0.0007446204073208553
17.300000000000015	0.0007444098838344391
17.400000000000013	0.0007442014814135906
17.500000000000014	0.0007439951850268915
17.600000000000016	0.0007437909558480007
17.700000000000014	0.0007435887698660056
17.800000000000015	0.0007433886034794346
17.900000000000016	0.0007431904366504829
18.000000000000014	0.0007429942557790781
18.100000000000016	0.0007428000249144894
18.200000000000017	0.0007426077220371412
18.300000000000015	0.0007424173285743023
18.400000000000016	0.0007422288318352173
18.500000000000014	0.0007420421981186785
18.600000000000016	0.0007418574068495445
18.700000000000017	0.0007416744377868146
18.800000000000015	0.0007414932740202114
18.900000000000016	0.0007413139040054447
19.000000000000014	0.0007411362964186088
19.100000000000016	0.0007409604323130636
19.200000000000017	0.0007407862959716354
19.300000000000015	0.0007406138765765735
19.400000000000016	0.0007404431446759944
19.500000000000018	0.0007402740825102666
19.600000000000016	0.0007401066725950704
19.700000000000017	0.0007399409005749921
19.80000000000002	0.0007397767565596815
19.900000000000016	0.000739614213080748
20.000000000000018	0.0007394532537229675
20.100000000000016	0.000739293865111248
20.200000000000017	0.0007391360379412285
20.30000000000002	0.0007389797463160222
20.400000000000016	0.0007388249748046364
20.500000000000018	0.0007386717082049131
20.600000000000016	0.000738519934266792
20.700000000000017	0.0007383696444430042
20.80000000000002	0.0007382208145054796
20.900000000000016	0.0007380734301426297
21.000000000000018	0.0007379274799164963
21.10000000000002	0.0007377829557565336
21.200000000000017	0.0007376398347643635
21.30000000000002	0.0007374981034512132
21.40000000000002	0.0007373577485200001
21.500000000000018	0.0007372187594695623
21.60000000000002	0.0007370811288525504
21.700000000000017	0.0007369448351854242
21.80000000000002	0.000736809865918771
21.90000000000002	0.0007366762112291765
22.000000000000018	0.000736543864060202
22.10000000000002	0.0007364128040615736
22.200000000000017	0.000736283019376929
22.30000000000002	0.0007361544983116717
22.40000000000002	0.0007360272318280344
22.500000000000018	0.0007359012133865646
22.60000000000002	0.0007357764238448766
22.70000000000002	0.0007356528521405721
22.80000000000002	0.0007355304898053459
22.90000000000002	0.0007354093306226917
23.00000000000002	0.0007352893564224627
23.10000000000002	0.0007351705567300717
23.20000000000002	0.0007350529212083687
23.30000000000002	0.0007349364420522662
23.40000000000002	0.0007348211134771672
23.50000000000002	0.0007347069183508122
23.60000000000002	0.0007345938468741518
23.70000000000002	0.000734481891723563
23.80000000000002	0.0007343710473830885
23.90000000000002	0.0007342612975596637
24.00000000000002	0.0007341526329559512
24.10000000000002	0.0007340450443921302
24.20000000000002	0.0007339385251078488
24.300000000000022	0.000733833069950389
24.40000000000002	0.0007337286635237671
24.50000000000002	0.0007336252971089756
24.600000000000023	0.0007335229643550651
24.70000000000002	0.0007334216603342166
24.800000000000022	0.000733321370378925
24.90000000000002	0.0007332220862009208
25.00000000000002	0.0007331237996129962
25.100000000000023	0.0007330265047452605
25.20000000000002	0.0007329301969772927
25.300000000000022	0.0007328348624212088
25.40000000000002	0.0007327404932866563
25.50000000000002	0.000732647084053728
25.600000000000023	0.0007325546302914233
25.70000000000002	0.0007324631187475134
25.800000000000022	0.0007323725420035
25.900000000000023	0.0007322828927282364
26.00000000000002	0.0007321941658148326
26.100000000000023	0.0007321063570939261
26.200000000000024	0.000732019453994266
26.300000000000022	0.0007319334495282988
26.400000000000023	0.00073184833888977
26.50000000000002	0.0007317641180697578
26.600000000000023	0.0007316807750543721
26.700000000000024	0.0007315983031787269
26.800000000000022	0.0007315166958538293
26.900000000000023	0.0007314359486296699
27.00000000000002	0.0007313560577212676
27.100000000000023	0.0007312770117123772
27.200000000000024	0.0007311988043129325
27.300000000000022	0.0007311214313323795
27.400000000000023	0.0007310448891223477
27.500000000000025	0.0007309691667575068
27.600000000000023	0.0007308942582290876
27.700000000000024	0.0007308201575945885
27.800000000000026	0.0007307468609721625
27.900000000000023	0.00073067436490606
28.000000000000025	0.0007306026589977758
28.100000000000023	0.0007305317375660563
28.200000000000024	0.0007304615969539008
28.300000000000026	0.0007303922338224874
28.400000000000023	0.0007303236382075116
28.500000000000025	0.000730255804674069
28.600000000000023	0.0007301887278453439
28.700000000000024	0.0007301224043329545
28.800000000000026	0.0007300568309645905
28.900000000000023	0.0007299919982422408
29.000000000000025	0.0007299279010184154
29.100000000000026	0.0007298645361003615
29.200000000000024	0.0007298019004163371
29.300000000000026	0.0007297399848538803
29.400000000000027	0.0007296787844821356
29.500000000000025	0.0007296182944213956
29.600000000000026	0.0007295585117135494
29.700000000000024	0.0007294994334314332
29.800000000000026	0.00072944105087691
29.900000000000027	0.0007293833593723885
30.000000000000025	0.0007293263561306072
30.100000000000026	0.0007292700383112855
30.200000000000024	0.0007292143975599295
30.300000000000026	0.0007291594293901755
30.400000000000027	0.0007291051293608726
30.500000000000025	0.000729051494890463
30.600000000000026	0.0007289985232647939
30.700000000000028	0.0007289462064988424
30.800000000000026	0.0007288945403302549
30.900000000000027	0.0007288435223272004
31.00000000000003	0.0007287931498509193
31.100000000000026	0.0007287434152237014
31.200000000000028	0.0007286943143526537
31.300000000000026	0.0007286458431849758
31.400000000000027	0.0007285979994698197
31.50000000000003	0.000728550780678889
31.600000000000026	0.0007285041794650684
31.700000000000028	0.0007284581919343163
31.800000000000026	0.0007284128159674302
31.900000000000027	0.0007283680491017837
32.00000000000003	0.0007283238842660323
32.10000000000002	0.0007282803177168021
32.20000000000003	0.0007282373457464229
32.300000000000026	0.0007281949663954205
32.40000000000003	0.0007281531772983091
32.50000000000003	0.0007281119716805122
32.60000000000003	0.0007280713459757588
32.70000000000003	0.0007280312983406958
32.800000000000026	0.000727991826467295
32.90000000000003	0.0007279529238291571
33.00000000000003	0.000727914586994451
33.10000000000003	0.00072787681256322
33.20000000000003	0.00072783959883355
33.300000000000026	0.0007278029435831104
33.40000000000003	0.0007277668405527042
33.50000000000003	0.0007277312864687699
33.60000000000003	0.0007276962797320859
33.70000000000003	0.0007276618181707998
33.800000000000026	0.0007276278957497311
33.90000000000003	0.0007275945093156447
34.00000000000003	0.0007275616557438149
34.10000000000003	0.0007275293335606077
34.20000000000003	0.0007274975406700726
34.30000000000003	0.0007274662712783249
34.40000000000003	0.0007274355223739521
34.50000000000003	0.0007274052925743988
34.60000000000003	0.0007273755798282028
34.70000000000003	0.0007273463785442692
34.80000000000003	0.0007273176858191564
34.90000000000003	0.0007272894987751106
35.00000000000003	0.0007272618161413861
35.10000000000003	0.0007272346359340229
35.20000000000003	0.0007272079527803471
35.30000000000003	0.000727181763904435
35.400000000000034	0.0007271560681165731
35.50000000000003	0.0007271308634721427
35.60000000000003	0.000727106144782476
35.70000000000003	0.0007270819093688718
35.80000000000003	0.0007270581545757244
35.900000000000034	0.0007270348793131555
36.00000000000003	0.0007270120816966984
36.10000000000003	0.0007269897567360208
36.20000000000003	0.0007269679018673388
36.30000000000003	0.0007269465160729752
36.400000000000034	0.0007269255975034135
36.50000000000003	0.0007269051413357102
36.60000000000003	0.0007268851450938081
36.70000000000003	0.0007268656063225425
36.80000000000003	0.0007268465240936016
36.900000000000034	0.0007268278966112952
37.00000000000003	0.0007268097192331268
37.10000000000003	0.0007267919895869142
37.20000000000003	0.0007267747068088926
37.30000000000003	0.0007267578691344883
37.400000000000034	0.000726741472073852
37.500000000000036	0.0007267255133341938
37.60000000000003	0.000726709990641627
37.70000000000003	0.0007266949032125591
37.80000000000003	0.0007266802493306905
37.900000000000034	0.0007266660246707723
38.000000000000036	0.0007266522270341386
38.10000000000003	0.0007266388556949967
38.20000000000003	0.0007266259089648559
38.30000000000003	0.0007266133826579876
38.400000000000034	0.0007266012746477217
38.500000000000036	0.0007265895828245448
38.60000000000004	0.0007265783065347781
38.70000000000003	0.0007265674441333883
38.80000000000003	0.0007265569915850937
38.900000000000034	0.0007265469468486897
39.000000000000036	0.0007265373093224157
39.10000000000004	0.0007265280773861406
39.20000000000003	0.0007265192471323678
39.30000000000003	0.000726510816585376
39.400000000000034	0.0007265027837850724
39.500000000000036	0.0007264951481946714
39.60000000000004	0.0007264879082332478
39.70000000000003	0.0007264810601311368
39.80000000000003	0.0007264746019904247
39.900000000000034	0.0007264685333210393
40.000000000000036	0.0007264628525644435
40.10000000000004	0.0007264575560682392
40.20000000000003	0.0007264526419941791
40.30000000000003	0.0007264481085182685
40.400000000000034	0.0007264439552091611
40.500000000000036	0.0007264401805437657
40.60000000000004	0.0007264367809962141
40.70000000000004	0.0007264337547992643
40.80000000000003	0.0007264311015636733
40.900000000000034	0.0007264288197865304
41.000000000000036	0.0007264269060497923
41.10000000000004	0.0007264253586407254
41.20000000000004	0.0007264241758595832
41.30000000000003	0.0007264233573702661
41.400000000000034	0.0007264229017020349
41.500000000000036	0.0007264228055532399
41.60000000000004	0.0007264230672760284
41.70000000000004	0.0007264236865723511
41.80000000000004	0.0007264246619896957
41.900000000000034	0.0007264259903257665
42.000000000000036	0.000726427669982593
42.10000000000004	0.0007264296993741177
42.20000000000004	0.0007264320782505133
42.30000000000004	0.0007264348051885317
42.400000000000034	0.0007264378770930911
42.500000000000036	0.0007264412924256679
42.60000000000004	0.0007264450509708962
42.70000000000004	0.0007264491513220313
42.80000000000004	0.0007264535904756915
42.900000000000034	0.0007264583669391219
43.000000000000036	0.0007264634792304857
43.10000000000004	0.0007264689271782579
43.20000000000004	0.0007264747094023391
43.30000000000004	0.000726480822998341
43.400000000000034	0.0007264872665280768
43.500000000000036	0.000726494039851283
43.60000000000004	0.0007265011416028499
43.70000000000004	0.0007265085689631616
43.80000000000004	0.0007265163205360905
43.90000000000004	0.0007265243949355423
44.000000000000036	0.0007265327920611762
44.10000000000004	0.000726541510572231
44.20000000000004	0.0007265505477406493
44.30000000000004	0.0007265599022204913
44.40000000000004	0.0007265695739398215
44.500000000000036	0.0007265795615715339
44.60000000000004	0.0007265898624660823
44.70000000000004	0.0007266004753162328
44.80000000000004	0.0007266113988240052
44.90000000000004	0.0007266226329539372
45.00000000000004	0.000726634176401201
45.10000000000004	0.0007266460266010217
45.20000000000004	0.0007266581822924392
45.30000000000004	0.0007266706434658826
45.40000000000004	0.0007266834088289514
45.50000000000004	0.0007266964758897395
45.60000000000004	0.0007267098434229766
45.70000000000004	0.0007267235102119418
45.80000000000004	0.0007267374762803763
45.90000000000004	0.0007267517403563403
46.00000000000004	0.0007267663000265932
46.10000000000004	0.0007267811541085595
46.20000000000004	0.0007267963026496435
46.30000000000004	0.0007268117443892763
46.40000000000004	0.0007268274769818956
46.50000000000004	0.0007268434992779079
46.60000000000004	0.0007268598101356325
46.70000000000004	0.0007268764096330448
46.80000000000004	0.0007268932965283582
46.90000000000004	0.0007269104685490821
47.00000000000004	0.000726927924585141
47.100000000000044	0.0007269456647361433
47.20000000000004	0.0007269636877707114
47.30000000000004	0.0007269819914793319
47.40000000000004	0.0007270005747824606
47.50000000000004	0.0007270194366078662
47.600000000000044	0.0007270385770832338
47.70000000000004	0.0007270579949944637
47.80000000000004	0.000727077688200086
47.90000000000004	0.0007270976556571406
48.00000000000004	0.0007271178975131634
48.100000000000044	0.0007271384125635965
48.200000000000045	0.0007271591987256493
48.30000000000004	0.0007271802549846773
48.40000000000004	0.0007272015803328407
48.50000000000004	0.0007272231749435138
48.600000000000044	0.0007272450376280692
48.700000000000045	0.0007272671663671314
48.80000000000004	0.000727289560180037
48.90000000000004	0.0007273122192583902
49.00000000000004	0.0007273351424223282
49.100000000000044	0.0007273583277072503
49.200000000000045	0.0007273817741587892
49.30000000000004	0.000727405480828861
49.40000000000004	0.0007274294479329256
49.50000000000004	0.0007274536743058484
49.600000000000044	0.0007274781580422162
49.700000000000045	0.0007275028982192035
49.80000000000004	0.0007275278950690901
49.90000000000004	0.0007275531474348
50.00000000000004	0.000727578653462099
50.100000000000044	0.0007276044122526492
50.200000000000045	0.0007276304229139656
50.30000000000005	0.0007276566857003955
50.40000000000004	0.0007276831994684547
50.50000000000004	0.0007277099624192415
50.600000000000044	0.0007277369736838002
50.700000000000045	0.0007277642335320088
50.80000000000005	0.0007277917408278047
50.90000000000004	0.0007278194938201914
51.00000000000004	0.0007278474916630099
51.100000000000044	0.0007278757335156026
51.200000000000045	0.0007279042196682787
51.30000000000005	0.0007279329489975777
51.40000000000005	0.0007279619198042797
51.50000000000004	0.0007279911312696699
51.600000000000044	0.0007280205836984453
51.700000000000045	0.0007280502759739804
51.80000000000005	0.0007280802064419527
51.90000000000005	0.0007281103743049282
52.00000000000004	0.0007281407787705601
52.100000000000044	0.0007281714201625575
52.200000000000045	0.000728202297375988
52.30000000000005	0.0007282334088050718
52.40000000000005	0.0007282647536779669
52.50000000000004	0.0007282963323317664
52.600000000000044	0.0007283281436678202
52.700000000000045	0.0007283601861224778
52.80000000000005	0.0007283924589437966
52.90000000000005	0.000728424961384641
53.00000000000004	0.0007284576937998059
53.100000000000044	0.0007284906551014742
53.200000000000045	0.0007285238437715573
53.30000000000005	0.0007285572590821001
53.40000000000005	0.0007285909014003567
53.50000000000005	0.0007286247696443233
53.600000000000044	0.0007286588623354878
53.700000000000045	0.0007286931787645309
53.80000000000005	0.0007287277182266136
53.90000000000005	0.0007287624811055378
54.00000000000005	0.0007287974663293618
54.100000000000044	0.0007288326724624121
54.200000000000045	0.0007288680988178283
54.30000000000005	0.000728903745791066
54.40000000000005	0.000728939612315534
54.50000000000005	0.0007289756969928111
54.60000000000005	0.0007290119991535078
54.700000000000045	0.0007290485181324606
54.80000000000005	0.0007290852543406405
54.90000000000005	0.000729122206720808
55.00000000000005	0.0007291593739148216
55.10000000000005	0.0007291967552744093
55.200000000000045	0.0007292343512214742
55.30000000000005	0.0007292721607037201
55.40000000000005	0.0007293101823980839
55.50000000000005	0.0007293484156727302
55.60000000000005	0.0007293868598997656
55.700000000000045	0.0007294255155156377
55.80000000000005	0.0007294643814767576
55.90000000000005	0.0007295034564980677
56.00000000000005	0.0007295427399675519
56.10000000000005	0.0007295822323319659
56.200000000000045	0.0007296219325522636
56.30000000000005	0.0007296618393764773
56.40000000000005	0.0007297019522080616
56.50000000000005	0.0007297422704541961
56.60000000000005	0.0007297827945753609
56.70000000000005	0.0007298235235405998
56.80000000000005	0.0007298644561338062
56.90000000000005	0.0007299055917771055
57.00000000000005	0.0007299469309407097
57.10000000000005	0.000729988472597877
57.20000000000005	0.0007300302155637396
57.30000000000005	0.0007300721592750132
57.40000000000005	0.0007301143031719124
57.50000000000005	0.0007301566477376514
57.60000000000005	0.0007301991919530105
57.70000000000005	0.0007302419346669989
57.800000000000054	0.0007302848753339582
57.90000000000005	0.0007303280144463362
58.00000000000005	0.0007303713509887587
58.10000000000005	0.000730414883839805
58.20000000000005	0.0007304586124675644
58.300000000000054	0.0007305025363434661
58.40000000000005	0.0007305466559723158
58.50000000000005	0.00073059097034574
58.60000000000005	0.0007306354783743609
58.70000000000005	0.0007306801795429462
58.800000000000054	0.0007307250743651039
58.90000000000005	0.0007307701618359796
59.00000000000005	0.0007308154408941944
59.10000000000005	0.0007308609110375474
59.20000000000005	0.0007309065717669627
59.300000000000054	0.0007309524236078023
59.40000000000005	0.0007309984655617432
59.50000000000005	0.0007310446965977813
59.60000000000005	0.0007310911162294804
59.70000000000005	0.0007311377249906355
59.800000000000054	0.0007311845218861465
59.900000000000055	0.0007312315059115625
60.00000000000005	0.0007312786765927666
60.10000000000005	0.0007313260334586621
60.20000000000005	0.0007313735770542974
60.300000000000054	0.0007314213063906202
60.400000000000055	0.0007314692204919859
60.50000000000005	0.0007315173188992725
60.60000000000005	0.000731565602165653
60.70000000000005	0.0007316140693049934
60.800000000000054	0.0007316627193668776
60.900000000000055	0.0007317115519038866
61.00000000000006	0.0007317605664714532
61.10000000000005	0.0007318097636335285
61.20000000000005	0.0007318591424096267
61.300000000000054	0.0007319087018767112
61.400000000000055	0.0007319584416015887
61.50000000000006	0.0007320083621560686
61.60000000000005	0.0007320584625623196
61.70000000000005	0.0007321087419212779
61.800000000000054	0.0007321591998108864
61.900000000000055	0.0007322098358117932
62.00000000000006	0.0007322606505062346
62.10000000000005	0.0007323116429216002
62.20000000000005	0.0007323628121848729
62.300000000000054	0.0007324141578875424
62.400000000000055	0.0007324656806194619
62.50000000000006	0.0007325173794104275
62.60000000000005	0.0007325692534102368
62.70000000000005	0.000732621302221019
62.800000000000054	0.0007326735254474368
62.900000000000055	0.000732725923689451
63.00000000000006	0.0007327784959816739
63.10000000000006	0.0007328312414987516
63.20000000000005	0.0007328841598557118
63.300000000000054	0.0007329372516599349
63.400000000000055	0.0007329905159481968
63.50000000000006	0.0007330439519168976
63.60000000000006	0.0007330975591912076
63.70000000000005	0.0007331513373987418
63.800000000000054	0.0007332052871567212
63.900000000000055	0.0007332594075063775
64.00000000000006	0.0007333136976677955
64.10000000000005	0.0007333681572785051
64.20000000000006	0.0007334227869630183
64.30000000000005	0.0007334775857644514
64.40000000000006	0.0007335325529236939
64.50000000000006	0.0007335876880879749
64.60000000000005	0.0007336429909068809
64.70000000000006	0.0007336984620144913
64.80000000000005	0.0007337541004580558
64.90000000000006	0.000733809905501124
65.00000000000006	0.0007338658768027501
65.10000000000005	0.0007339220150042124
65.20000000000006	0.0007339783191544285
65.30000000000005	0.0007340347885368072
65.40000000000006	0.0007340914228197209
65.50000000000006	0.0007341482216737664
65.60000000000005	0.000734205185749662
65.70000000000006	0.0007342623141001055
65.80000000000005	0.0007343196060302042
65.90000000000006	0.0007343770612196732
66.00000000000006	0.0007344346803263558
66.10000000000005	0.0007344924624043563
66.20000000000006	0.0007345504067778372
66.30000000000005	0.0007346085131354442
66.40000000000006	0.0007346667811679964
66.50000000000006	0.0007347252115426295
66.60000000000005	0.0007347838033169231
66.70000000000006	0.0007348425558358295
66.80000000000005	0.0007349014687989334
66.90000000000006	0.0007349605428804721
67.00000000000006	0.0007350197771391985
67.10000000000007	0.0007350791709383481
67.20000000000006	0.0007351387239861087
67.30000000000005	0.0007351984359927614
67.40000000000006	0.0007352583076417355
67.50000000000006	0.0007353183379949566
67.60000000000007	0.0007353785264356479
67.70000000000006	0.0007354388726825245
67.80000000000005	0.0007354993774261445
67.90000000000006	0.0007355600397293684
68.00000000000006	0.0007356208589929807
68.10000000000007	0.0007356818349440123
68.20000000000006	0.0007357429673115137
68.30000000000005	0.0007358042567952043
68.40000000000006	0.0007358657024607847
68.50000000000006	0.0007359273037282856
68.60000000000007	0.0007359890603349406
68.70000000000006	0.0007360509729876058
68.80000000000005	0.0007361130407527012
68.90000000000006	0.000736175263067188
69.00000000000006	0.0007362376396763319
69.10000000000007	0.0007363001703273277
69.20000000000006	0.0007363628557361831
69.30000000000005	0.0007364256949719164
69.40000000000006	0.0007364886874900155
69.50000000000006	0.0007365518330455963
69.60000000000007	0.000736615132361912
69.70000000000006	0.0007366785845084529
69.80000000000007	0.0007367421889570162
69.90000000000006	0.0007368059454705352
70.00000000000006	0.0007368698538138408
70.10000000000007	0.0007369339147193464
70.20000000000006	0.0007369981272588123
70.30000000000007	0.0007370624909219797
70.40000000000006	0.0007371270054813757
70.50000000000006	0.0007371916716767372
70.60000000000007	0.0007372564885800923
70.70000000000006	0.0007373214556969645
70.80000000000007	0.000737386572807454
70.90000000000006	0.0007374518396935059
71.00000000000006	0.0007375172571041044
71.10000000000007	0.0007375828241133018
71.20000000000006	0.0007376485402439424
71.30000000000007	0.0007377144052854666
71.40000000000006	0.0007377804199943434
71.50000000000006	0.0007378465834446507
71.60000000000007	0.0007379128951745128
71.70000000000006	0.0007379793549807648
71.80000000000007	0.0007380459626620519
71.90000000000006	0.0007381127189842019
72.00000000000006	0.0007381796230229927
72.10000000000007	0.0007382466743333836
72.20000000000006	0.0007383138727213414
72.30000000000007	0.0007383812189603439
72.40000000000006	0.0007384487121259577
72.50000000000006	0.000738516351787975
72.60000000000007	0.0007385841377596039
72.70000000000006	0.0007386520698558
72.80000000000007	0.0007387201488595423
72.90000000000006	0.0007387883738478283
73.00000000000006	0.0007388567444068355
73.10000000000007	0.000738925260358688
73.20000000000006	0.000738993922494209
73.30000000000007	0.0007390627298899583
73.40000000000006	0.0007391316821465403
73.50000000000007	0.0007392007790931793
73.60000000000007	0.0007392700205608268
73.70000000000006	0.0007393394073499988
73.80000000000007	0.0007394089385384054
73.90000000000006	0.0007394786137426053
74.00000000000007	0.0007395484328005962
74.10000000000007	0.0007396183965209661
74.20000000000006	0.0007396885039807392
74.30000000000007	0.0007397587548105376
74.40000000000006	0.0007398291488553513
74.50000000000007	0.0007398996859618413
74.60000000000007	0.0007399703669485132
74.70000000000006	0.0007400411908932991
74.80000000000007	0.0007401121574424009
74.90000000000006	0.0007401832664494356
75.00000000000007	0.0007402545187412431
75.10000000000007	0.00074032591339481
75.20000000000006	0.0007403974500700671
75.30000000000007	0.0007404691286275301
75.40000000000006	0.0007405409489293888
75.50000000000007	0.0007406129118126479
75.60000000000007	0.0007406850163549141
75.70000000000006	0.0007407572622314076
75.80000000000007	0.000740829649311159
75.90000000000006	0.0007409021784398264
76.00000000000007	0.0007409748486938074
76.10000000000007	0.000741047659761772
76.20000000000007	0.0007411206115195809
76.30000000000007	0.0007411937038447535
76.40000000000006	0.0007412669375934253
76.50000000000007	0.0007413403118423184
76.60000000000007	0.0007414138262951135
76.70000000000007	0.0007414874808361113
76.80000000000007	0.0007415612763304306
76.90000000000006	0.0007416352118533342
77.00000000000007	0.0007417092871217071
77.10000000000007	0.0007417835020266279
77.20000000000007	0.0007418578564608382
77.30000000000007	0.0007419323513002603
77.40000000000006	0.0007420069856201864
77.50000000000007	0.0007420817591522932
77.60000000000007	0.0007421566717960529
77.70000000000007	0.0007422317244367468
77.80000000000007	0.0007423069161479222
77.90000000000006	0.0007423822466742734
78.00000000000007	0.0007424577159220228
78.10000000000007	0.0007425333237990236
78.20000000000007	0.0007426090712017582
78.30000000000007	0.0007426849572035423
78.40000000000006	0.0007427609815636378
78.50000000000007	0.00074283714419664
78.60000000000007	0.0007429134460087793
78.70000000000007	0.0007429898860713418
78.80000000000007	0.0007430664641564341
78.90000000000006	0.0007431431801853984
79.00000000000007	0.0007432200340811929
79.10000000000007	0.0007432970267616689
79.20000000000007	0.0007433741572975699
79.30000000000007	0.0007434514254754637
79.40000000000006	0.0007435288312250522
79.50000000000007	0.0007436063754743834
79.60000000000007	0.0007436840572918706
79.70000000000007	0.0007437618764768038
79.80000000000007	0.0007438398329656357
79.90000000000008	0.0007439179266964415
80.00000000000007	0.0007439961586093676
80.10000000000007	0.0007440745277720062
80.20000000000007	0.000744153033997972
80.30000000000007	0.0007442316772321139
80.40000000000008	0.0007443104584252551
80.50000000000007	0.0007443893766423383
80.60000000000007	0.0007444684317096229
80.70000000000007	0.0007445476235787328
80.80000000000007	0.0007446269522029584
80.90000000000008	0.0007447064185457233
81.00000000000007	0.0007447860216708091
81.10000000000007	0.0007448657614187681
81.20000000000007	0.0007449456377496818
81.30000000000007	0.0007450256516381785
81.40000000000008	0.0007451058021450757
81.50000000000007	0.00074518608912354
81.60000000000007	0.0007452665125404665
81.70000000000007	0.0007453470723644296
81.80000000000007	0.0007454277695832411
81.90000000000008	0.0007455086032562453
82.00000000000007	0.000745589573250845
82.10000000000007	0.0007456706795424902
82.20000000000007	0.0007457519231307763
82.30000000000007	0.0007458333030717188
82.40000000000008	0.000745914819245337
82.50000000000007	0.0007459964716339689
82.60000000000008	0.0007460782602216614
82.70000000000007	0.0007461601860217686
82.80000000000007	0.0007462422480885155
82.90000000000008	0.0007463244463162032
83.00000000000007	0.000746406780695829
83.10000000000008	0.0007464892522531514
83.20000000000007	0.0007465718600387082
83.30000000000007	0.0007466546039594322
83.40000000000008	0.0007467374840133239
83.50000000000007	0.0007468205002000725
83.60000000000008	0.0007469036535598871
83.70000000000007	0.0007469869431411775
83.80000000000007	0.0007470703688652243
83.90000000000008	0.0007471539307387857
84.00000000000007	0.0007472376298151427
84.10000000000008	0.0007473214651386548
84.20000000000007	0.0007474054366432627
84.30000000000007	0.000747489544342878
84.40000000000008	0.0007475737882531366
84.50000000000007	0.0007476581694424834
84.60000000000008	0.000747742686952743
84.70000000000007	0.0007478273407323745
84.80000000000007	0.0007479121308042232
84.90000000000008	0.0007479970582504931
85.00000000000007	0.0007480821221085658
85.10000000000008	0.0007481673223396886
85.20000000000007	0.0007482526589739591
85.30000000000007	0.0007483381320432714
85.40000000000008	0.0007484237426457873
85.50000000000007	0.0007485094898160008
85.60000000000008	0.0007485953735298155
85.70000000000007	0.0007486813938264732
85.80000000000007	0.00074876755181868
85.90000000000008	0.0007488538465360357
86.00000000000007	0.000748940277967405
86.10000000000008	0.0007490268461594383
86.20000000000007	0.000749113551160659
86.30000000000008	0.0007492003941005511
86.40000000000008	0.0007492873740054712
86.50000000000007	0.0007493744908791192
86.60000000000008	0.0007494617447775367
86.70000000000007	0.000749549136845588
86.80000000000008	0.0007496366661042867
86.90000000000008	0.0007497243325704634
87.00000000000007	0.000749812136307801
87.10000000000008	0.0007499000773818446
87.20000000000007	0.0007499881569551407
87.30000000000008	0.0007500763740450196
87.40000000000008	0.0007501647286834671
87.50000000000007	0.0007502532209437677
87.60000000000008	0.000750341852004734
87.70000000000007	0.0007504306208779049
87.80000000000008	0.000750519527608633
87.90000000000008	0.000750608572278041
88.00000000000007	0.0007506977549691953
88.10000000000008	0.0007507870768795899
88.20000000000007	0.0007508765370166258
88.30000000000008	0.0007509661354410951
88.40000000000008	0.0007510558722440416
88.50000000000007	0.0007511457486401926
88.60000000000008	0.0007512357636306462
88.70000000000007	0.0007513259172898536
88.80000000000008	0.0007514162097169507
88.90000000000008	0.0007515066410130867
89.00000000000009	0.0007515972124126822
89.10000000000008	0.0007516879229122533
89.20000000000007	0.0007517787726020762
89.30000000000008	0.0007518697615915336
89.40000000000008	0.000751960891133311
89.50000000000009	0.0007520521602170793
89.60000000000008	0.0007521435689471139
89.70000000000007	0.0007522351174411485
89.80000000000008	0.0007523226193253455
89.90000000000008	0.0007523935083364199
90.00000000000009	0.0007524477581366748
