# Supplementary material for: White matter micro- and macrostructure brain charts for the human lifespan
Source: Nature. 2026 May 13;655(8124):979–89. doi: 10.1038/s41586-026-10454-2 (PMC13391363; doi:10.1038/s41586-026-10454-2)
Supplement: Supplementary file 7 — Tract-specific median centiles of brain charts. SDT.T4.1-504 contain the discretized, sex-agnostic brain charts used to derive the myelination plots and assessments in Fig. 4 and Supplementary Fig. S4.F9. Age is expressed in years. Tract measurements are reported in metric-specific units: diffusivities in mm2 s−1, volume in mm3, surface area in mm2, average length in mm, and FA is dimensionless (unitless). [file 41586_2026_10454_MOESM7_ESM.zip › SDT.T4/SDT.T4.11-AF_right_md-mean.csv]

age	value
1.0	0.0009798840667311695
1.1	0.0009738198142088874
1.2000000000000002	0.0009662090861329471
1.3000000000000003	0.0009571723549816014
1.4000000000000004	0.0009483659610150465
1.5000000000000004	0.0009402496316444238
1.6000000000000005	0.0009327308454610586
1.7000000000000006	0.0009257342969103124
1.8000000000000007	0.0009192003127887164
1.9000000000000008	0.0009130721628855625
2.000000000000001	0.0009073067291938535
2.100000000000001	0.0009018673285262497
2.200000000000001	0.0008967240529465758
2.300000000000001	0.0008918468085677383
2.4000000000000012	0.0008872121218790074
2.5000000000000013	0.000882799425134556
2.6000000000000014	0.000878590640207584
2.7000000000000015	0.0008745708601638701
2.8000000000000016	0.0008707239919047657
2.9000000000000017	0.0008670374235918513
3.0000000000000018	0.0008634998741110779
3.100000000000002	0.0008601019820551439
3.200000000000002	0.000856833271184649
3.300000000000002	0.0008536854674307856
3.400000000000002	0.0008506510465172223
3.500000000000002	0.0008477231763049963
3.6000000000000023	0.0008448962101617065
3.7000000000000024	0.0008421634685876348
3.8000000000000025	0.0008395197089223583
3.9000000000000026	0.0008369601281325149
4.000000000000003	0.0008344807585158605
4.100000000000003	0.0008320767724760357
4.200000000000003	0.0008297443756750849
4.3000000000000025	0.0008274800453438293
4.400000000000003	0.0008252805282939077
4.5000000000000036	0.0008231431635678613
4.600000000000003	0.0008210645518621641
4.700000000000003	0.000819042048913865
4.800000000000003	0.0008170732007376728
4.900000000000004	0.0008151560064619731
5.0000000000000036	0.0008132878476184235
5.100000000000003	0.0008114666903832719
5.200000000000004	0.0008096906212913338
5.300000000000004	0.0008079578569264972
5.400000000000004	0.000806266961252363
5.5000000000000036	0.0008046159688994943
5.600000000000004	0.0008030033716595474
5.700000000000005	0.0008014277600660541
5.800000000000004	0.0007998880040460273
5.900000000000004	0.0007983825233075479
6.000000000000004	0.0007969101087039839
6.100000000000005	0.0007954696121037163
6.200000000000005	0.0007940599583656852
6.300000000000004	0.0007926802972109421
6.400000000000005	0.0007913293885050187
6.500000000000005	0.0007900062954530791
6.600000000000005	0.0007887101397578455
6.700000000000005	0.0007874402300235281
6.800000000000005	0.0007861955378461546
6.900000000000006	0.0007849752892394782
7.000000000000005	0.000783778744266831
7.100000000000005	0.0007826052088821618
7.2000000000000055	0.0007814541444172129
7.300000000000006	0.0007803247169380277
7.400000000000006	0.0007792163069555309
7.500000000000005	0.0007781283333156113
7.600000000000006	0.0007770603470188918
7.700000000000006	0.0007760116402452543
7.800000000000006	0.0007749816893394255
7.900000000000006	0.0007739699910688376
8.000000000000007	0.0007729760736926019
8.100000000000007	0.0007719995778721211
8.200000000000006	0.0007710399150339727
8.300000000000006	0.0007700966553765951
8.400000000000006	0.000769169396267588
8.500000000000007	0.0007682578323026498
8.600000000000007	0.0007673614547759409
8.700000000000006	0.0007664798937983391
8.800000000000008	0.0007656127924381006
8.900000000000007	0.0007647598169004542
9.000000000000007	0.00076392071748501
9.100000000000007	0.0007630950627086415
9.200000000000006	0.0007622825428376856
9.300000000000008	0.0007614828686098961
9.400000000000007	0.0007606958244399226
9.500000000000007	0.0007599210319373855
9.600000000000009	0.0007591582206608588
9.700000000000008	0.0007584071287682864
9.800000000000008	0.000757667512348646
9.900000000000007	0.0007569391920301812
10.000000000000007	0.0007562218416663593
10.100000000000009	0.0007555152310727647
10.200000000000008	0.0007548191462472924
10.300000000000008	0.0007541334302954849
10.40000000000001	0.0007534577937791287
10.500000000000009	0.0007527920333069984
10.600000000000009	0.0007521359514093777
10.700000000000008	0.0007514893651063805
10.800000000000008	0.0007508521419381376
10.90000000000001	0.0007502240291000933
11.000000000000009	0.000749604851114861
11.100000000000009	0.0007489944457867838
11.20000000000001	0.000748392695974027
11.30000000000001	0.0007477993750899723
11.40000000000001	0.0007472143265282015
11.500000000000009	0.0007466373978872494
11.600000000000009	0.0007460684488654121
11.70000000000001	0.0007455073793276026
11.80000000000001	0.0007449539891536582
11.90000000000001	0.0007444081416758574
12.00000000000001	0.0007438697114544267
12.10000000000001	0.0007433386090941288
12.20000000000001	0.0007428146537183175
12.30000000000001	0.0007422977223181877
12.40000000000001	0.0007417876949497655
12.50000000000001	0.0007412844620378719
12.60000000000001	0.000740787946339939
12.70000000000001	0.0007402979865899598
12.800000000000011	0.0007398144743849842
12.900000000000011	0.000739337311038164
13.00000000000001	0.000738866427021727
13.10000000000001	0.0007384016755262056
13.20000000000001	0.0007379429582684351
13.300000000000011	0.0007374901792496498
13.400000000000011	0.0007370432515409598
13.50000000000001	0.0007366021144973701
13.600000000000012	0.0007361666361584111
13.700000000000012	0.0007357367291749417
13.800000000000011	0.0007353123147634858
13.900000000000011	0.0007348933379381881
14.00000000000001	0.0007344796778186552
14.100000000000012	0.0007340712547062977
14.200000000000012	0.0007336679906384839
14.300000000000011	0.0007332698157177231
14.400000000000013	0.0007328766815798329
14.500000000000012	0.0007324884788011005
14.600000000000012	0.0007321051360239089
14.700000000000012	0.0007317265895558119
14.800000000000011	0.0007313527952605137
14.900000000000013	0.0007309836523558814
15.000000000000012	0.0007306190953709512
15.100000000000012	0.0007302590601765882
15.200000000000014	0.000729903489911248
15.300000000000013	0.0007295523454606614
15.400000000000013	0.000729205535028447
15.500000000000012	0.0007288629996126481
15.600000000000012	0.0007285246871543928
15.700000000000014	0.0007281905617493916
15.800000000000013	0.0007278605384449696
15.900000000000013	0.0007275345628394877
16.000000000000014	0.000727212581584153
16.100000000000016	0.0007268945479505504
16.200000000000014	0.0007265804299018654
16.30000000000001	0.0007262701496359991
16.400000000000013	0.0007259636578424136
16.500000000000014	0.0007256609115625028
16.600000000000016	0.0007253618812317986
16.700000000000014	0.0007250664945420188
16.800000000000015	0.0007247747058275601
16.900000000000013	0.0007244864702600512
17.000000000000014	0.0007242017490962036
17.100000000000016	0.0007239205157908094
17.200000000000014	0.0007236427037994335
17.300000000000015	0.0007233682715157272
17.400000000000013	0.0007230971831927108
17.500000000000014	0.0007228294142139561
17.600000000000016	0.0007225649024987689
17.700000000000014	0.0007223036093645845
17.800000000000015	0.0007220454968025905
17.900000000000016	0.0007217905324391229
18.000000000000014	0.0007215386940438169
18.100000000000016	0.0007212899242358676
18.200000000000017	0.0007210441876072334
18.300000000000015	0.0007208014541925535
18.400000000000016	0.000720561703283705
18.500000000000014	0.0007203248811661326
18.600000000000016	0.0007200909548032347
18.700000000000017	0.0007198598917064756
18.800000000000015	0.0007196316646389498
18.900000000000016	0.0007194062547992058
19.000000000000014	0.0007191836123448185
19.100000000000016	0.0007189637069086706
19.200000000000017	0.0007187465132091068
19.300000000000015	0.000718532013658761
19.400000000000016	0.0007183201614559451
19.500000000000018	0.0007181109281763408
19.600000000000016	0.0007179042858458131
19.700000000000017	0.0007177002114109535
19.80000000000002	0.0007174986888233586
19.900000000000016	0.0007172996745015107
20.000000000000018	0.0007171031422181835
20.100000000000016	0.0007169090705219283
20.200000000000017	0.0007167174443419252
20.30000000000002	0.0007165282226410097
20.400000000000016	0.0007163413807981249
20.500000000000018	0.0007161568945652778
20.600000000000016	0.000715974744326741
20.700000000000017	0.0007157949162653657
20.80000000000002	0.0007156173720447792
20.900000000000016	0.0007154420888680071
21.000000000000018	0.0007152690484427207
21.10000000000002	0.000715098237745844
21.200000000000017	0.0007149296205871873
21.30000000000002	0.0007147631755086975
21.40000000000002	0.0007145988813640396
21.500000000000018	0.0007144367213853028
21.60000000000002	0.0007142766835793155
21.700000000000017	0.0007141187340386853
21.80000000000002	0.00071396285283187
21.90000000000002	0.0007138090242925341
22.000000000000018	0.0007136572370777101
22.10000000000002	0.0007135074591036909
22.200000000000017	0.000713359671563614
22.30000000000002	0.000713213855912965
22.40000000000002	0.0007130699977605805
22.500000000000018	0.0007129280866161707
22.60000000000002	0.0007127880923393047
22.70000000000002	0.0007126499974098892
22.80000000000002	0.0007125137883600551
22.90000000000002	0.0007123794552359041
23.00000000000002	0.0007122469694571164
23.10000000000002	0.0007121163144549486
23.20000000000002	0.0007119874738830058
23.30000000000002	0.0007118604353472531
23.40000000000002	0.0007117351896048367
23.50000000000002	0.0007116117097404701
23.60000000000002	0.000711489980277458
23.70000000000002	0.000711369989600551
23.80000000000002	0.0007112517289124737
23.90000000000002	0.0007111351726408617
24.00000000000002	0.000711020306118966
24.10000000000002	0.000710907114869643
24.20000000000002	0.0007107955881875318
24.300000000000022	0.0007106857178722371
24.40000000000002	0.0007105774797866807
24.50000000000002	0.0007104708601966383
24.600000000000023	0.000710365849057525
24.70000000000002	0.0007102624385414518
24.800000000000022	0.0007101606056739755
24.90000000000002	0.0007100603374145516
25.00000000000002	0.0007099616208852927
25.100000000000023	0.0007098644468169712
25.20000000000002	0.0007097688078858799
25.300000000000022	0.0007096746823616979
25.40000000000002	0.000709582058004809
25.50000000000002	0.0007094909261096657
25.600000000000023	0.0007094012796658795
25.70000000000002	0.0007093130979550117
25.800000000000022	0.0007092263693348555
25.900000000000023	0.0007091410823035066
26.00000000000002	0.000709057228819676
26.100000000000023	0.0007089748023013148
26.200000000000024	0.000708893783113969
26.300000000000022	0.0007088141603070258
26.400000000000023	0.0007087359263224639
26.50000000000002	0.0007086590748432261
26.600000000000023	0.0007085835871199237
26.700000000000024	0.0007085094527191183
26.800000000000022	0.000708436661329003
26.900000000000023	0.0007083652059634106
27.00000000000002	0.0007082950806711625
27.100000000000023	0.0007082262676519058
27.200000000000024	0.0007081587570723716
27.300000000000022	0.0007080925423626843
27.400000000000023	0.0007080276177969681
27.500000000000025	0.0007079639663525708
27.600000000000023	0.000707901578646093
27.700000000000024	0.000707840445400042
27.800000000000026	0.0007077805605391257
27.900000000000023	0.0007077219186516348
28.000000000000025	0.0007076645035495173
28.100000000000023	0.0007076083063726061
28.200000000000024	0.0007075533214057703
28.300000000000026	0.0007074995434298201
28.400000000000023	0.0007074469569429487
28.500000000000025	0.0007073955534781104
28.600000000000023	0.0007073453246609325
28.700000000000024	0.0007072962652058595
28.800000000000026	0.0007072483701646907
28.900000000000023	0.0007072016247726999
29.000000000000025	0.0007071560210210432
29.100000000000026	0.0007071115539370302
29.200000000000024	0.0007070682187377341
29.300000000000026	0.0007070260012664818
29.400000000000027	0.0007069848938593588
29.500000000000025	0.0007069448889338982
29.600000000000026	0.0007069059818920406
29.700000000000024	0.0007068681681857062
29.800000000000026	0.0007068314343116796
29.900000000000027	0.0007067957730089411
30.000000000000025	0.0007067611799522855
30.100000000000026	0.0007067276507361273
30.200000000000024	0.0007066951723980216
30.300000000000026	0.000706663737980856
30.400000000000027	0.0007066333405993321
30.500000000000025	0.0007066039762561973
30.600000000000026	0.0007065756407502394
30.700000000000028	0.0007065483217005157
30.800000000000026	0.0007065220125055408
30.900000000000027	0.0007064967094068508
31.00000000000003	0.0007064724083266061
31.100000000000026	0.0007064490973664942
31.200000000000028	0.0007064267701937948
31.300000000000026	0.0007064054205393094
31.400000000000027	0.0007063850449327037
31.50000000000003	0.0007063656394747153
31.600000000000026	0.0007063471927863116
31.700000000000028	0.0007063296988497876
31.800000000000026	0.0007063131544045067
31.900000000000027	0.0007062975556584407
32.00000000000003	0.0007062828916647266
32.10000000000002	0.0007062691566441881
32.20000000000003	0.000706256344874106
32.300000000000026	0.0007062444533477948
32.40000000000003	0.0007062334784298591
32.50000000000003	0.0007062234096386782
32.60000000000003	0.0007062142414751202
32.70000000000003	0.0007062059711172613
32.800000000000026	0.0007061985950232584
32.90000000000003	0.0007061921030997286
33.00000000000003	0.0007061864900598951
33.10000000000003	0.0007061817506673326
33.20000000000003	0.0007061778823247195
33.300000000000026	0.000706174881628062
33.40000000000003	0.0007061727389020529
33.50000000000003	0.0007061714491097038
33.60000000000003	0.0007061710098169925
33.70000000000003	0.0007061714177018208
33.800000000000026	0.0007061726634386962
33.90000000000003	0.0007061747421803321
34.00000000000003	0.0007061776491244289
34.10000000000003	0.0007061813820361554
34.20000000000003	0.0007061859377151846
34.30000000000003	0.0007061913072128532
34.40000000000003	0.0007061974859053129
34.50000000000003	0.0007062044717024811
34.60000000000003	0.0007062122614759717
34.70000000000003	0.0007062208465931725
34.80000000000003	0.0007062302226001974
34.90000000000003	0.0007062403850835186
35.00000000000003	0.0007062513321302645
35.10000000000003	0.0007062630607199128
35.20000000000003	0.0007062755625604643
35.30000000000003	0.0007062888333985352
35.400000000000034	0.0007063028714498854
35.50000000000003	0.0007063176737573896
35.60000000000003	0.0007063332323153694
35.70000000000003	0.0007063495430231597
35.80000000000003	0.0007063666018163534
35.900000000000034	0.0007063844070688079
36.00000000000003	0.0007064029559192726
36.10000000000003	0.0007064222406707483
36.20000000000003	0.0007064422574029425
36.30000000000003	0.0007064630046043581
36.400000000000034	0.0007064844794697602
36.50000000000003	0.000706506674562207
36.60000000000003	0.0007065295860989992
36.70000000000003	0.00070655321033015
36.80000000000003	0.0007065775458856066
36.900000000000034	0.0007066025900455384
37.00000000000003	0.0007066283356534578
37.10000000000003	0.0007066547790894045
37.20000000000003	0.0007066819190857413
37.30000000000003	0.0007067097529722966
37.400000000000034	0.0007067382738293555
37.500000000000036	0.0007067674781612584
37.60000000000003	0.0007067973625018914
37.70000000000003	0.0007068279257104652
37.80000000000003	0.0007068591651931499
37.900000000000034	0.0007068910742856082
38.000000000000036	0.0007069236496393696
38.10000000000003	0.0007069568902053964
38.20000000000003	0.0007069907934339635
38.30000000000003	0.0007070253528768305
38.400000000000034	0.0007070605652980709
38.500000000000036	0.0007070964274885492
38.60000000000004	0.0007071329385132763
38.70000000000003	0.0007071700958909018
38.80000000000003	0.0007072078934063005
38.900000000000034	0.0007072463279570125
39.000000000000036	0.0007072853986904521
39.10000000000004	0.0007073251031645282
39.20000000000003	0.0007073654353617674
39.30000000000003	0.0007074063922818834
39.400000000000034	0.0007074479709489081
39.500000000000036	0.0007074901706129964
39.60000000000004	0.000707532988893505
39.70000000000003	0.0007075764199862167
39.80000000000003	0.0007076204610121137
39.900000000000034	0.0007076651112955288
40.000000000000036	0.0007077103684908659
40.10000000000004	0.0007077562269750644
40.20000000000003	0.0007078026839620507
40.30000000000003	0.0007078497366879257
40.400000000000034	0.0007078973845698648
40.500000000000036	0.0007079456253175609
40.60000000000004	0.0007079944535034325
40.70000000000004	0.0007080438664518842
40.80000000000003	0.0007080938636470321
40.900000000000034	0.0007081444428298913
41.000000000000036	0.000708195598739273
41.10000000000004	0.0007082473287843448
41.20000000000004	0.0007082996303944906
41.30000000000003	0.0007083525031378943
41.400000000000034	0.0007084059448054272
41.500000000000036	0.0007084599503154762
41.60000000000004	0.000708514517178038
41.70000000000004	0.0007085696450218396
41.80000000000004	0.0007086253316658246
41.900000000000034	0.0007086815721814826
42.000000000000036	0.0007087383641562871
42.10000000000004	0.0007087957051961807
42.20000000000004	0.0007088535950061789
42.30000000000004	0.0007089120314502695
42.400000000000034	0.0007089710097652476
42.500000000000036	0.0007090305276308141
42.60000000000004	0.0007090905848068439
42.70000000000004	0.0007091511791825272
42.80000000000004	0.0007092123061358095
42.900000000000034	0.0007092739634173281
43.000000000000036	0.000709336148794636
43.10000000000004	0.0007093988620970144
43.20000000000004	0.0007094621012544403
43.30000000000004	0.000709525861797284
43.400000000000034	0.0007095901415607183
43.500000000000036	0.0007096549404238896
43.60000000000004	0.000709720256339397
43.70000000000004	0.0007097860849680083
43.80000000000004	0.0007098524242099644
43.90000000000004	0.0007099192719810337
44.000000000000036	0.0007099866282236337
44.10000000000004	0.000710054490927365
44.20000000000004	0.0007101228558938077
44.30000000000004	0.0007101917211008287
44.40000000000004	0.0007102610865362799
44.500000000000036	0.0007103309502101154
44.60000000000004	0.000710401308044544
44.70000000000004	0.0007104721580772512
44.80000000000004	0.000710543498360216
44.90000000000004	0.0007106153289391347
45.00000000000004	0.0007106876478575264
45.10000000000004	0.0007107604511679237
45.20000000000004	0.0007108337369794499
45.30000000000004	0.0007109075053792653
45.40000000000004	0.0007109817544292155
45.50000000000004	0.000711056480293658
45.60000000000004	0.0007111316811368037
45.70000000000004	0.0007112073551360685
45.80000000000004	0.0007112835024315517
45.90000000000004	0.0007113601211156541
46.00000000000004	0.0007114372074735291
46.10000000000004	0.0007115147597352613
46.20000000000004	0.0007115927780789107
46.30000000000004	0.0007116712606133921
46.40000000000004	0.0007117502037276737
46.50000000000004	0.0007118296057026638
46.60000000000004	0.0007119094648314403
46.70000000000004	0.0007119897813406954
46.80000000000004	0.0007120705533671473
46.90000000000004	0.0007121517774119389
47.00000000000004	0.0007122334518168181
47.100000000000044	0.0007123155768432944
47.20000000000004	0.0007123981506429576
47.30000000000004	0.0007124811698135053
47.40000000000004	0.0007125646327436547
47.50000000000004	0.0007126485378333669
47.600000000000044	0.0007127328853888939
47.70000000000004	0.0007128176735872161
47.80000000000004	0.0007129028991303387
47.90000000000004	0.0007129885604632406
48.00000000000004	0.0007130746579242307
48.100000000000044	0.0007131611897036942
48.200000000000045	0.0007132481525935551
48.30000000000004	0.0007133355450822908
48.40000000000004	0.0007134233656688224
48.50000000000004	0.0007135116147327313
48.600000000000044	0.0007136002904875388
48.700000000000045	0.0007136893898223341
48.80000000000004	0.0007137789112777609
48.90000000000004	0.0007138688552629782
49.00000000000004	0.0007139592200035715
49.100000000000044	0.000714050002472526
49.200000000000045	0.000714141201250831
49.30000000000004	0.0007142328149291757
49.40000000000004	0.0007143248439548635
49.50000000000004	0.0007144172865746045
49.600000000000044	0.0007145101398520691
49.700000000000045	0.0007146034024166654
49.80000000000004	0.0007146970747430488
49.90000000000004	0.0007147911550888148
50.00000000000004	0.0007148856405959915
50.100000000000044	0.0007149805299314924
50.200000000000045	0.0007150758217712018
50.30000000000005	0.0007151715166251875
50.40000000000004	0.0007152676127703605
50.50000000000004	0.000715364107433451
50.600000000000044	0.0007154609993263864
50.700000000000045	0.0007155582889845952
50.80000000000005	0.0007156559746947714
50.90000000000004	0.0007157540537569627
51.00000000000004	0.0007158525249179924
51.100000000000044	0.0007159513869330956
51.200000000000045	0.000716050640370603
51.30000000000005	0.0007161502835348389
51.40000000000005	0.0007162503138051209
51.50000000000004	0.0007163507299702563
51.600000000000044	0.0007164515326221894
51.700000000000045	0.0007165527200740183
51.80000000000005	0.0007166542897737827
51.90000000000005	0.0007167562405428114
52.00000000000004	0.000716858571210255
52.100000000000044	0.0007169612823987186
52.200000000000045	0.0007170643724374232
52.30000000000005	0.000717167838848723
52.40000000000005	0.0007172716804930837
52.50000000000004	0.0007173758980151737
52.600000000000044	0.000717480489752078
52.700000000000045	0.0007175854532906339
52.80000000000005	0.0007176907875217007
52.90000000000005	0.0007177964913434294
53.00000000000004	0.0007179025654291757
53.100000000000044	0.0007180090081307662
53.200000000000045	0.0007181158171047568
53.30000000000005	0.0007182229912785812
53.40000000000005	0.0007183305313462605
53.50000000000005	0.0007184384356666496
53.600000000000044	0.0007185467019568768
53.700000000000045	0.0007186553291728358
53.80000000000005	0.0007187643162772436
53.90000000000005	0.0007188736639910012
54.00000000000005	0.0007189833706864165
54.100000000000044	0.0007190934341461871
54.200000000000045	0.00071920385336046
54.30000000000005	0.0007193146290695532
54.40000000000005	0.0007194257596520467
54.50000000000005	0.0007195372429476358
54.60000000000005	0.0007196490779731164
54.700000000000045	0.0007197612637516904
54.80000000000005	0.0007198738010489822
54.90000000000005	0.0007199866882558406
55.00000000000005	0.0007200999232736863
55.10000000000005	0.000720213505151451
55.200000000000045	0.0007203274346730904
55.30000000000005	0.0007204417102349826
55.40000000000005	0.0007205563297922902
55.50000000000005	0.0007206712924189562
55.60000000000005	0.0007207865971949373
55.700000000000045	0.00072090224492807
55.80000000000005	0.0007210182340259477
55.90000000000005	0.0007211345625019065
56.00000000000005	0.0007212512294600869
56.10000000000005	0.0007213682357256829
56.200000000000045	0.0007214855797111655
56.30000000000005	0.0007216032594805841
56.40000000000005	0.0007217212741616005
56.50000000000005	0.00072183962288753
56.60000000000005	0.0007219583065061934
56.70000000000005	0.0007220773234402696
56.80000000000005	0.0007221966718087366
56.90000000000005	0.0007223163507676807
57.00000000000005	0.0007224363611814323
57.10000000000005	0.0007225567014769241
57.20000000000005	0.0007226773698210706
57.30000000000005	0.0007227983653921059
57.40000000000005	0.000722919687373606
57.50000000000005	0.0007230413366514253
57.60000000000005	0.0007231633116617887
57.70000000000005	0.0007232856106235161
57.800000000000054	0.0007234082327416508
57.90000000000005	0.0007235311789178397
58.00000000000005	0.0007236544475919533
58.10000000000005	0.0007237780370281848
58.20000000000005	0.0007239019464525137
58.300000000000054	0.0007240261750959578
58.40000000000005	0.000724150723880651
58.50000000000005	0.0007242755912548876
58.60000000000005	0.0007244007755320789
58.70000000000005	0.0007245262759634961
58.800000000000054	0.0007246520934864174
58.90000000000005	0.0007247782265522775
59.00000000000005	0.0007249046735174827
59.10000000000005	0.0007250314336530992
59.20000000000005	0.0007251585062349579
59.300000000000054	0.0007252858922200022
59.40000000000005	0.0007254135900672808
59.50000000000005	0.0007255415981798406
59.60000000000005	0.0007256699158527048
59.70000000000005	0.0007257985440574031
59.800000000000054	0.0007259274812556098
59.900000000000055	0.0007260567258911901
60.00000000000005	0.0007261862772779165
60.10000000000005	0.0007263161347340836
60.20000000000005	0.0007264462992501443
60.300000000000054	0.0007265767692946383
60.400000000000055	0.0007267075433557133
60.50000000000005	0.000726838620769893
60.60000000000005	0.0007269700025417521
60.70000000000005	0.0007271016871419297
60.800000000000054	0.0007272336730974082
60.900000000000055	0.0007273659597624994
61.00000000000006	0.0007274985464958217
61.10000000000005	0.0007276314343201838
61.20000000000005	0.000727764621712411
61.300000000000054	0.0007278981072416394
61.400000000000055	0.0007280318902837933
61.50000000000006	0.0007281659718754428
61.60000000000005	0.000728300350495051
61.70000000000005	0.0007284350247487372
61.800000000000054	0.0007285699940293444
61.900000000000055	0.0007287052577338117
62.00000000000006	0.0007288408169164081
62.10000000000005	0.0007289766700611105
62.20000000000005	0.0007291128158142019
62.300000000000054	0.0007292492535890944
62.400000000000055	0.0007293859844535193
62.50000000000006	0.0007295230068926423
62.60000000000005	0.0007296603195880148
62.70000000000005	0.0007297979219692084
62.800000000000054	0.0007299358134696945
62.900000000000055	0.0007300739951744357
63.00000000000006	0.0007302124655734863
63.10000000000006	0.0007303512233867247
63.20000000000005	0.0007304902680633766
63.300000000000054	0.0007306296007015848
63.400000000000055	0.000730769219792202
63.50000000000006	0.0007309091240887981
63.60000000000006	0.0007310493130560377
63.70000000000005	0.0007311897861622776
63.800000000000054	0.0007313305445225263
63.900000000000055	0.0007314715866319472
64.00000000000006	0.0007316129112807488
64.10000000000005	0.0007317545179523696
64.20000000000006	0.0007318964077748753
64.30000000000005	0.0007320385792437735
64.40000000000006	0.0007321810311815301
64.50000000000006	0.0007323237630863651
64.60000000000005	0.0007324667744600817
64.70000000000006	0.0007326100664472996
64.80000000000005	0.0007327536375472516
64.90000000000006	0.0007328974866175285
65.00000000000006	0.0007330416131743737
65.10000000000005	0.000733186018375333
65.20000000000006	0.0007333307007196076
65.30000000000005	0.0007334756590956918
65.40000000000006	0.0007336208930340415
65.50000000000006	0.0007337664020685187
65.60000000000005	0.0007339121873730273
65.70000000000006	0.0007340582474499674
65.80000000000005	0.0007342045812215358
65.90000000000006	0.000734351188235506
66.00000000000006	0.0007344980696786606
66.10000000000005	0.0007346452240529713
66.20000000000006	0.0007347926503103218
66.30000000000005	0.0007349403480121594
66.40000000000006	0.0007350883167232161
66.50000000000006	0.0007352365576464673
66.60000000000005	0.0007353850692865838
66.70000000000006	0.0007355338506278736
66.80000000000005	0.0007356829012484605
66.90000000000006	0.0007358322223642263
67.00000000000006	0.0007359818124790467
67.10000000000007	0.0007361316706057807
67.20000000000006	0.0007362817963357456
67.30000000000005	0.0007364321892634586
67.40000000000006	0.0007365828506209578
67.50000000000006	0.0007367337789142895
67.60000000000007	0.0007368849731875233
67.70000000000006	0.0007370364330481317
67.80000000000005	0.000737188159741133
67.90000000000006	0.0007373401517713899
68.00000000000006	0.0007374924082105118
68.10000000000007	0.0007376449286787528
68.20000000000006	0.0007377977127994485
68.30000000000005	0.0007379507618337387
68.40000000000006	0.0007381040742881857
68.50000000000006	0.0007382576492645841
68.60000000000007	0.0007384114863988178
68.70000000000006	0.0007385655869651237
68.80000000000005	0.0007387199494685112
68.90000000000006	0.000738874573037384
69.00000000000006	0.0007390294573200267
69.10000000000007	0.0007391846019677194
69.20000000000006	0.0007393400082709096
69.30000000000005	0.0007394956747358957
69.40000000000006	0.0007396516005202322
69.50000000000006	0.0007398077852874008
69.60000000000007	0.0007399642303411434
69.70000000000006	0.0007401209341858178
69.80000000000007	0.0007402778960047416
69.90000000000006	0.000740435115473465
70.00000000000006	0.0007405925922704937
70.10000000000007	0.0007407503277159153
70.20000000000006	0.0007409083203148957
70.30000000000007	0.0007410665692790414
70.40000000000006	0.0007412250742987551
70.50000000000006	0.0007413838367076586
70.60000000000007	0.0007415428550085965
70.70000000000006	0.0007417021284381841
70.80000000000007	0.0007418616566986038
70.90000000000006	0.0007420214394949135
71.00000000000006	0.0007421814781772682
71.10000000000007	0.0007423417712489155
71.20000000000006	0.0007425023179739698
71.30000000000007	0.0007426631180691252
71.40000000000006	0.0007428241728983908
71.50000000000006	0.0007429854809623171
71.60000000000007	0.0007431470415493294
71.70000000000006	0.0007433088543876719
71.80000000000007	0.0007434709192084143
71.90000000000006	0.0007436332373923605
72.00000000000006	0.0007437958074400086
72.10000000000007	0.0007439586286666143
72.20000000000006	0.0007441217008146617
72.30000000000007	0.0007442850252791474
72.40000000000006	0.0007444486005575278
72.50000000000006	0.0007446124259887536
72.60000000000007	0.0007447765013266511
72.70000000000006	0.0007449408263278313
72.80000000000007	0.0007451054024044579
72.90000000000006	0.0007452702280535156
73.00000000000006	0.0007454353026401249
73.10000000000007	0.0007456006259321554
73.20000000000006	0.000745766199356376
73.30000000000007	0.0007459320214063387
73.40000000000006	0.0007460980914703311
73.50000000000007	0.0007462644093274071
73.60000000000007	0.0007464309747593507
73.70000000000006	0.0007465977892105386
73.80000000000007	0.000746764851173597
73.90000000000006	0.0007469321600624691
74.00000000000007	0.0007470997156700783
74.10000000000007	0.0007472675194558724
74.20000000000006	0.0007474355699086475
74.30000000000007	0.0007476038664650705
74.40000000000006	0.0007477724089291243
74.50000000000007	0.0007479411971075319
74.60000000000007	0.0007481102324777791
74.70000000000006	0.0007482795135273633
74.80000000000007	0.0007484490397181279
74.90000000000006	0.0007486188108678145
75.00000000000007	0.0007487888284695366
75.10000000000007	0.0007489590910065721
75.20000000000006	0.0007491295979630797
75.30000000000007	0.000749300349167808
75.40000000000006	0.0007494713444521856
75.50000000000007	0.0007496425853279495
75.60000000000007	0.0007498140702766146
75.70000000000006	0.0007499857988071668
75.80000000000007	0.0007501577707620369
75.90000000000006	0.0007503299876691739
76.00000000000007	0.0007505024480054746
76.10000000000007	0.0007506751513019112
76.20000000000007	0.0007508480974118882
76.30000000000007	0.0007510212861914509
76.40000000000006	0.000751194719187793
76.50000000000007	0.0007513683948756502
76.60000000000007	0.0007515423128105263
76.70000000000007	0.0007517164728594664
76.80000000000007	0.0007518908765865507
76.90000000000006	0.0007520655224614575
77.00000000000007	0.0007522404100614235
77.10000000000007	0.00075241553926445
77.20000000000007	0.0007525909099512521
77.30000000000007	0.0007527665237058373
77.40000000000006	0.0007529423789953176
77.50000000000007	0.0007531184754212235
77.60000000000007	0.0007532948128752634
77.70000000000007	0.000753471392959078
77.80000000000007	0.000753648214134266
77.90000000000006	0.0007538252760238962
78.00000000000007	0.0007540025785307004
78.10000000000007	0.000754180121560098
78.20000000000007	0.0007543579067344451
78.30000000000007	0.0007545359325123501
78.40000000000006	0.0007547141985410643
78.50000000000007	0.0007548927047370629
78.60000000000007	0.0007550714527411314
78.70000000000007	0.0007552504410059414
78.80000000000007	0.0007554296692001269
78.90000000000006	0.0007556091372512865
79.00000000000007	0.0007557888450897328
79.10000000000007	0.0007559687943778568
79.20000000000007	0.0007561489835648688
79.30000000000007	0.0007563294123435102
79.40000000000006	0.000756510080655274
79.50000000000007	0.0007566909901818451
79.60000000000007	0.0007568721393660336
79.70000000000007	0.0007570535279219319
79.80000000000007	0.0007572351558022659
79.90000000000008	0.0007574170229624936
80.00000000000007	0.0007575991311069006
80.10000000000007	0.000757781478674369
80.20000000000007	0.0007579640654030873
80.30000000000007	0.0007581468912598629
80.40000000000008	0.0007583299579692628
80.50000000000007	0.0007585132639632333
80.60000000000007	0.0007586968090013635
80.70000000000007	0.0007588805930618568
80.80000000000007	0.0007590646161256977
80.90000000000008	0.0007592488799410342
81.00000000000007	0.0007594333829354852
81.10000000000007	0.0007596181248928221
81.20000000000007	0.0007598031058055452
81.30000000000007	0.0007599883274431646
81.40000000000008	0.0007601737882258592
81.50000000000007	0.0007603594879588429
81.60000000000007	0.0007605454266462311
81.70000000000007	0.0007607316042950098
81.80000000000007	0.0007609180226994123
81.90000000000008	0.0007611046802747823
82.00000000000007	0.0007612915768507107
82.10000000000007	0.0007614787124459235
82.20000000000007	0.0007616660888771498
82.30000000000007	0.0007618537045517581
82.40000000000008	0.0007620415593209277
82.50000000000007	0.0007622296532152556
82.60000000000008	0.0007624179862682406
82.70000000000007	0.0007626065603226477
82.80000000000007	0.0007627953737804699
82.90000000000008	0.0007629844265175372
83.00000000000007	0.000763173718579388
83.10000000000008	0.000763363251832511
83.20000000000007	0.0007635530246703375
83.30000000000007	0.0007637430369905386
83.40000000000008	0.000763933288850821
83.50000000000007	0.0007641237803118855
83.60000000000008	0.0007643145132675694
83.70000000000007	0.0007645054861054597
83.80000000000007	0.0007646966987482051
83.90000000000008	0.0007648881512688584
84.00000000000007	0.0007650798455863541
84.10000000000008	0.0007652717800791043
84.20000000000007	0.0007654639546918813
84.30000000000007	0.00076565636951026
84.40000000000008	0.0007658490246229033
84.50000000000007	0.0007660419219775898
84.60000000000008	0.0007662350599463353
84.70000000000007	0.0007664284384993451
84.80000000000007	0.0007666220577380036
84.90000000000008	0.0007668159196366196
85.00000000000007	0.0007670100225573871
85.10000000000008	0.0007672043664930149
85.20000000000007	0.0007673989515578169
85.30000000000007	0.0007675937778692732
85.40000000000008	0.000767788847432203
85.50000000000007	0.0007679841586018272
85.60000000000008	0.0007681797113967888
85.70000000000007	0.0007683755059477307
85.80000000000007	0.0007685715442875815
85.90000000000008	0.0007687678247610409
86.00000000000007	0.0007689643474097346
86.10000000000008	0.0007691611123776934
86.20000000000007	0.0007693581198122602
86.30000000000008	0.0007695553717785623
86.40000000000008	0.0007697528666137371
86.50000000000007	0.0007699506043859945
86.60000000000008	0.0007701485852563005
86.70000000000007	0.0007703468113196007
86.80000000000008	0.0007705452809018008
86.90000000000008	0.000770743994094637
87.00000000000007	0.0007709429510729484
87.10000000000008	0.0007711421520150476
87.20000000000007	0.0007713415990499891
87.30000000000008	0.0007715412904954868
87.40000000000008	0.0007717412264705456
87.50000000000007	0.0007719414071676608
87.60000000000008	0.0007721418347475363
87.70000000000007	0.0007723425075158766
87.80000000000008	0.0007725434256158558
87.90000000000008	0.0007727445892544196
88.00000000000007	0.0007729459986420713
88.10000000000008	0.0007731476559757122
88.20000000000007	0.0007733495595521625
88.30000000000008	0.0007735517095427443
88.40000000000008	0.0007737541061727595
88.50000000000007	0.000773956751672729
88.60000000000008	0.0007741596443266134
88.70000000000007	0.000774362784330664
88.80000000000008	0.0007745661719252708
88.90000000000008	0.0007747698073545465
89.00000000000009	0.0007749736928874241
89.10000000000008	0.0007751778267983088
89.20000000000007	0.000775382209312516
89.30000000000008	0.0007755868406896133
89.40000000000008	0.0007757917232343264
89.50000000000009	0.0007759968552072955
89.60000000000008	0.0007762022368596022
89.70000000000007	0.0007764078684666157
89.80000000000008	0.0007766043583259207
89.90000000000008	0.0007767635184121194
90.00000000000009	0.0007768853016259675
