# Supplementary material for: White matter micro- and macrostructure brain charts for the human lifespan
Source: Nature. 2026 May 13;655(8124):979–89. doi: 10.1038/s41586-026-10454-2 (PMC13391363; doi:10.1038/s41586-026-10454-2)
Supplement: Supplementary file 7 — Tract-specific median centiles of brain charts. SDT.T4.1-504 contain the discretized, sex-agnostic brain charts used to derive the myelination plots and assessments in Fig. 4 and Supplementary Fig. S4.F9. Age is expressed in years. Tract measurements are reported in metric-specific units: diffusivities in mm2 s−1, volume in mm3, surface area in mm2, average length in mm, and FA is dimensionless (unitless). [file 41586_2026_10454_MOESM7_ESM.zip › SDT.T4/SDT.T4.110-CST_left_rd-mean.csv]

age	value
1.0	0.0006449525510332218
1.1	0.0006404881218639931
1.2000000000000002	0.0006349004421129837
1.3000000000000003	0.0006282830789562469
1.4000000000000004	0.0006218672309616388
1.5000000000000004	0.000615989111795163
1.6000000000000005	0.0006105743459046676
1.7000000000000006	0.0006055626435279947
1.8000000000000007	0.0006009063193547603
1.9000000000000008	0.0005965604069068649
2.000000000000001	0.0005924907860128801
2.100000000000001	0.0005886685263646458
2.200000000000001	0.0005850700544638519
2.300000000000001	0.0005816718613496966
2.4000000000000012	0.0005784556179778156
2.5000000000000013	0.000575405312414322
2.6000000000000014	0.0005725069104345951
2.7000000000000015	0.0005697488289801554
2.8000000000000016	0.0005671186913744731
2.9000000000000017	0.0005646067913665515
3.0000000000000018	0.0005622044682199653
3.100000000000002	0.0005599045207250786
3.200000000000002	0.000557698982560512
3.300000000000002	0.0005555815513213425
3.400000000000002	0.0005535465094032264
3.500000000000002	0.0005515886761513568
3.6000000000000023	0.000549703755349897
3.7000000000000024	0.0005478867320069359
3.8000000000000025	0.0005461336592093785
3.9000000000000026	0.0005444409277883002
4.000000000000003	0.0005428055430945751
4.100000000000003	0.0005412239149027995
4.200000000000003	0.0005396932111765655
4.3000000000000025	0.0005382108078833495
4.400000000000003	0.0005367742856823334
4.5000000000000036	0.000535381654087588
4.600000000000003	0.0005340304126365242
4.700000000000003	0.0005327186072957691
4.800000000000003	0.0005314444271641353
4.900000000000004	0.0005302063855207208
5.0000000000000036	0.0005290025723185296
5.100000000000003	0.0005278314958381552
5.200000000000004	0.0005266917551219927
5.300000000000004	0.0005255820459213167
5.400000000000004	0.0005245013092088739
5.5000000000000036	0.0005234481252690374
5.600000000000004	0.0005224213975885839
5.700000000000005	0.0005214201023997466
5.800000000000004	0.0005204434110812325
5.900000000000004	0.0005194901906718745
6.000000000000004	0.0005185595679414111
6.100000000000005	0.0005176507150407791
6.200000000000005	0.0005167628572785409
6.300000000000004	0.0005158953751995717
6.400000000000005	0.0005150473875789873
6.500000000000005	0.000514218223216074
6.600000000000005	0.0005134072531126927
6.700000000000005	0.0005126139760751022
6.800000000000005	0.000511837666387216
6.900000000000006	0.000511077772855549
7.000000000000005	0.0005103337692984596
7.100000000000005	0.0005096051622609354
7.2000000000000055	0.0005088915634382203
7.300000000000006	0.0005081923891633412
7.400000000000006	0.0005075072014546465
7.500000000000005	0.0005068355894106476
7.600000000000006	0.000506177230785911
7.700000000000006	0.0005055316333746621
7.800000000000006	0.0005048984290140681
7.900000000000006	0.0005042772643731914
8.000000000000007	0.0005036678081132175
8.100000000000007	0.0005030698035921989
8.200000000000006	0.0005024828446623328
8.300000000000006	0.0005019066311666239
8.400000000000006	0.0005013408817435479
8.500000000000007	0.0005007853791212609
8.600000000000007	0.0005002397743970107
8.700000000000006	0.0004997038105938888
8.800000000000008	0.0004991772400463554
8.900000000000007	0.0004986598309164171
9.000000000000007	0.0004981514063172636
9.100000000000007	0.0004976516724523377
9.200000000000006	0.0004971604154812996
9.300000000000008	0.0004966774354390689
9.400000000000007	0.000496202580137132
9.500000000000007	0.0004957355934157795
9.600000000000009	0.0004952762894699543
9.700000000000008	0.000494824488613577
9.800000000000008	0.000494380023183216
9.900000000000007	0.0004939427670263175
10.000000000000007	0.0004935125008717056
10.100000000000009	0.0004930890675020349
10.200000000000008	0.0004926723204532486
10.300000000000008	0.0004922621497254928
10.40000000000001	0.0004918583617999436
10.500000000000009	0.0004914608183966318
10.600000000000009	0.0004910693854101741
10.700000000000008	0.0004906839382648791
10.800000000000008	0.0004903043843944572
10.90000000000001	0.0004899305558882553
11.000000000000009	0.0004895623341076215
11.100000000000009	0.0004891996090739076
11.20000000000001	0.0004888422991554844
11.30000000000001	0.0004884902546533129
11.40000000000001	0.0004881433701482056
11.500000000000009	0.0004878015431594524
11.600000000000009	0.0004874646790186455
11.70000000000001	0.00048713270814340517
11.80000000000001	0.0004868054991596466
11.90000000000001	0.00048648296055633277
12.00000000000001	0.000486165008011952
12.10000000000001	0.0004858515795649088
12.20000000000001	0.00048554255708213356
12.30000000000001	0.0004852378585401505
12.40000000000001	0.00048493740403939434
12.50000000000001	0.000484641120258293
12.60000000000001	0.00048434895379019315
12.70000000000001	0.0004840607999563698
12.800000000000011	0.00048377658683762667
12.900000000000011	0.0004834962486297694
13.00000000000001	0.00048321973737117276
13.10000000000001	0.00048294695824029803
13.20000000000001	0.00048267784629063917
13.300000000000011	0.0004824123381461624
13.400000000000011	0.0004821503760889566
13.50000000000001	0.0004818919183736858
13.600000000000012	0.00048163688027712227
13.700000000000012	0.00048138520435724556
13.800000000000011	0.0004811368384748474
13.900000000000011	0.00048089174485985327
14.00000000000001	0.00048064984627809457
14.100000000000012	0.00048041109051822636
14.200000000000012	0.00048017542655328136
14.300000000000011	0.00047994280830745766
14.400000000000013	0.0004797132026196529
14.500000000000012	0.0004794865399811358
14.600000000000012	0.00047926277386209224
14.700000000000012	0.00047904186240372453
14.800000000000011	0.00047882377540245944
14.900000000000013	0.00047860844914116485
15.000000000000012	0.00047839584108489016
15.100000000000012	0.00047818590960745696
15.200000000000014	0.000477978617476035
15.300000000000013	0.0004777739379653955
15.400000000000013	0.00047757181336808934
15.500000000000012	0.0004773722055235513
15.600000000000012	0.00047717508043851353
15.700000000000014	0.0004769804136251476
15.800000000000013	0.00047678815192515737
15.900000000000013	0.0004765982602775872
16.000000000000014	0.00047641070432955093
16.100000000000016	0.00047622545367123983
16.200000000000014	0.0004760424864815606
16.30000000000001	0.0004758617543465124
16.400000000000013	0.0004756832256236638
16.500000000000014	0.0004755068724276075
16.600000000000016	0.00047533267465525665
16.700000000000014	0.0004751605875154138
16.800000000000015	0.00047499058180464375
16.900000000000013	0.0004748226288786462
17.000000000000014	0.00047465670366570844
17.100000000000016	0.0004744927881361963
17.200000000000014	0.0004743308412936066
17.300000000000015	0.0004741708366416232
17.400000000000013	0.00047401275110077527
17.500000000000014	0.00047385656797839434
17.600000000000016	0.0004737022491986842
17.700000000000014	0.00047354977020870533
17.800000000000015	0.00047339910690252806
17.900000000000016	0.00047325023843672575
18.000000000000014	0.0004731031497513331
18.100000000000016	0.0004729578058414424
18.200000000000017	0.00047281418432357165
18.300000000000015	0.00047267226594448463
18.400000000000016	0.0004725320366973368
18.500000000000014	0.00047239346395793955
18.600000000000016	0.0004722565269088452
18.700000000000017	0.00047212120509388224
18.800000000000015	0.00047198748105616777
18.900000000000016	0.00047185534208937503
19.000000000000014	0.0004717247580806992
19.100000000000016	0.0004715957099699788
19.200000000000017	0.0004714681815826113
19.300000000000015	0.0004713421610510497
19.400000000000016	0.000471217620222372
19.500000000000018	0.000471094541311336
19.600000000000016	0.00047097290682762596
19.700000000000017	0.0004708527020538812
19.80000000000002	0.0004707339161693539
19.900000000000016	0.0004706165230945847
20.000000000000018	0.0004705005064816884
20.100000000000016	0.00047038585265683736
20.200000000000017	0.00047027255147416943
20.30000000000002	0.000470160578482218
20.400000000000016	0.00047004991838064047
20.500000000000018	0.0004699405561120195
20.600000000000016	0.0004698324791952515
20.700000000000017	0.00046972567833518484
20.80000000000002	0.0004696201308070596
20.900000000000016	0.0004695158224966602
21.000000000000018	0.000469412741779263
21.10000000000002	0.0004693108799077721
21.200000000000017	0.0004692102155208585
21.30000000000002	0.000469110735372339
21.40000000000002	0.0004690124264177835
21.500000000000018	0.0004689152780165229
21.60000000000002	0.0004688192821189808
21.700000000000017	0.00046872441881316146
21.80000000000002	0.000468630675839625
21.90000000000002	0.000468538043265868
22.000000000000018	0.0004684465134912786
22.10000000000002	0.0004683560677542283
22.200000000000017	0.000468266694520168
22.30000000000002	0.0004681783824233812
22.40000000000002	0.0004680911223492566
22.500000000000018	0.00046800490727379353
22.60000000000002	0.00046791971966066756
22.70000000000002	0.0004678355488023306
22.80000000000002	0.00046775238617385195
22.90000000000002	0.00046767022512198453
23.00000000000002	0.0004675890490876863
23.10000000000002	0.000467508847973082
23.20000000000002	0.00046742961182257665
23.30000000000002	0.00046735133279564105
23.40000000000002	0.0004672740047193199
23.50000000000002	0.0004671976120773538
23.60000000000002	0.00046712214546974984
23.70000000000002	0.00046704759755012776
23.80000000000002	0.0004669739624540215
23.90000000000002	0.0004669012255006483
24.00000000000002	0.00046682937780618064
24.10000000000002	0.000466758410607434
24.20000000000002	0.00046668831713426637
24.300000000000022	0.00046661909192515736
24.40000000000002	0.0004665507211922075
24.50000000000002	0.00046648319664422257
24.600000000000023	0.00046641651192758874
24.70000000000002	0.0004663506618393011
24.800000000000022	0.0004662856333098655
24.90000000000002	0.0004662214184877394
25.00000000000002	0.00046615800962432655
25.100000000000023	0.00046609540085397293
25.20000000000002	0.0004660335873139584
25.300000000000022	0.00046597255670363235
25.40000000000002	0.0004659123016776944
25.50000000000002	0.00046585281672349314
25.600000000000023	0.0004657940971963865
25.70000000000002	0.00046573613141679147
25.800000000000022	0.0004656789124160269
25.900000000000023	0.0004656224333136863
26.00000000000002	0.0004655666890125557
26.100000000000023	0.0004655116751571482
26.200000000000024	0.0004654573807333965
26.300000000000022	0.000465403799207402
26.400000000000023	0.0004653509257825652
26.50000000000002	0.00046529875628856964
26.600000000000023	0.0004652472802509355
26.700000000000024	0.00046519649146007757
26.800000000000022	0.00046514638378257397
26.900000000000023	0.00046509695277716903
27.00000000000002	0.00046504819452074394
27.100000000000023	0.0004650000991176789
27.200000000000024	0.00046495266073375924
27.300000000000022	0.00046490587518495955
27.400000000000023	0.000464859738706296
27.500000000000025	0.00046481424187314334
27.600000000000023	0.0004647693791319267
27.700000000000024	0.0004647251449950155
27.800000000000026	0.0004646815355837744
27.900000000000023	0.00046463854734570274
28.000000000000025	0.0004645961713619848
28.100000000000023	0.00046455440240459413
28.200000000000024	0.0004645132368159237
28.300000000000026	0.0004644726711793137
28.400000000000023	0.0004644326969888395
28.500000000000025	0.000464393309260448
28.600000000000023	0.00046435450306749987
28.700000000000024	0.0004643162750159228
28.800000000000026	0.00046427862187265297
28.900000000000023	0.0004642415355756199
29.000000000000025	0.0004642050114244021
29.100000000000026	0.00046416904621560156
29.200000000000024	0.0004641336368334906
29.300000000000026	0.00046409877557942656
29.400000000000027	0.0004640644579659806
29.500000000000025	0.0004640306795559197
29.600000000000026	0.0004639974373741819
29.700000000000024	0.00046396472846451514
29.800000000000026	0.00046393254551924356
29.900000000000027	0.00046390088429909955
30.000000000000025	0.00046386974199411253
30.100000000000026	0.0004638391157498973
30.200000000000024	0.0004638089985798912
30.300000000000026	0.0004637793864315381
30.400000000000027	0.0004637502752963428
30.500000000000025	0.00046372166256287235
30.600000000000026	0.00046369354551591135
30.700000000000028	0.0004636659175145989
30.800000000000026	0.00046363877472434684
30.900000000000027	0.00046361211467716346
31.00000000000003	0.00046358593474672477
31.100000000000026	0.00046356022857688335
31.200000000000028	0.00046353499249736233
31.300000000000026	0.00046351022287667397
31.400000000000027	0.0004634859174200603
31.50000000000003	0.0004634620736231899
31.600000000000026	0.00046343868543667843
31.700000000000028	0.00046341574938238135
31.800000000000026	0.00046339326329055417
31.900000000000027	0.00046337122473480907
32.00000000000003	0.0004633496279190629
32.10000000000002	0.00046332846951027554
32.20000000000003	0.0004633077462096972
32.300000000000026	0.0004632874559992434
32.40000000000003	0.0004632675965599354
32.50000000000003	0.0004632481623687707
32.60000000000003	0.00046322915026267725
32.70000000000003	0.00046321055833286055
32.800000000000026	0.0004631923843289788
32.90000000000003	0.00046317462295410655
33.00000000000003	0.0004631572711737465
33.10000000000003	0.0004631403259838256
33.20000000000003	0.00046312378560867134
33.300000000000026	0.00046310764789295303
33.40000000000003	0.00046309190778356517
33.50000000000003	0.0004630765623968697
33.60000000000003	0.0004630616100530194
33.70000000000003	0.0004630470486574223
33.800000000000026	0.0004630328733593242
33.90000000000003	0.00046301908138939425
34.00000000000003	0.0004630056700053936
34.10000000000003	0.0004629926376446603
34.20000000000003	0.0004629799822969189
34.30000000000003	0.00046296769932979313
34.40000000000003	0.0004629557861082829
34.50000000000003	0.00046294424115393766
34.60000000000003	0.00046293306251046594
34.70000000000003	0.00046292224572712745
34.80000000000003	0.0004629117882708282
34.90000000000003	0.00046290168763265936
35.00000000000003	0.0004628919424376421
35.10000000000003	0.00046288255080463
35.20000000000003	0.0004628735084789918
35.30000000000003	0.00046286481304758337
35.400000000000034	0.0004628564632096225
35.50000000000003	0.00046284845713211555
35.60000000000003	0.00046284079072390644
35.70000000000003	0.0004628334616629918
35.80000000000003	0.00046282646764900037
35.900000000000034	0.0004628198074727339
36.00000000000003	0.0004628134793684004
36.10000000000003	0.0004628074794214216
36.20000000000003	0.0004628018054172018
36.30000000000003	0.00046279645621205323
36.400000000000034	0.0004627914300833399
36.50000000000003	0.0004627867232639461
36.60000000000003	0.00046278233362102367
36.70000000000003	0.000462778259041147
36.80000000000003	0.0004627744984618406
36.900000000000034	0.000462771050220766
37.00000000000003	0.00046276791071023926
37.10000000000003	0.00046276507789385393
37.20000000000003	0.00046276255076708035
37.30000000000003	0.0004627603277064114
37.400000000000034	0.0004627584052375308
37.500000000000036	0.00046275678139751975
37.60000000000003	0.0004627554542409248
37.70000000000003	0.000462754422835434
37.80000000000003	0.0004627536856118708
37.900000000000034	0.0004627532392401351
38.000000000000036	0.00046275308184411844
38.10000000000003	0.00046275321254288156
38.20000000000003	0.0004627536298023087
38.30000000000003	0.00046275433041318516
38.400000000000034	0.0004627553125656419
38.500000000000036	0.000462756574465539
38.60000000000004	0.0004627581152963022
38.70000000000003	0.000462759933572885
38.80000000000003	0.00046276202621684795
38.900000000000034	0.0004627643914966646
39.000000000000036	0.0004627670286413765
39.10000000000004	0.000462769936197694
39.20000000000003	0.0004627731111970048
39.30000000000003	0.0004627765519676192
39.400000000000034	0.0004627802568520819
39.500000000000036	0.0004627842251368398
39.60000000000004	0.0004627884554131078
39.70000000000003	0.00046279294483111857
39.80000000000003	0.0004627976917900394
39.900000000000034	0.0004628026956169288
40.000000000000036	0.00046280795493187276
40.10000000000004	0.00046281346698506207
40.20000000000003	0.0004628192302298384
40.30000000000003	0.0004628252431324562
40.400000000000034	0.00046283150507130946
40.500000000000036	0.0004628380147069476
40.60000000000004	0.00046284476939777673
40.70000000000004	0.0004628517676613926
40.80000000000003	0.0004628590089123601
40.900000000000034	0.00046286649183755737
41.000000000000036	0.00046287421388656536
41.10000000000004	0.0004628821736261365
41.20000000000004	0.0004628903696347403
41.30000000000003	0.0004628988013729416
41.400000000000034	0.0004629074675645291
41.500000000000036	0.00046291636575780546
41.60000000000004	0.0004629254945778818
41.70000000000004	0.00046293485351759544
41.80000000000004	0.00046294444132484263
41.900000000000034	0.0004629542556312445
42.000000000000036	0.0004629642951066071
42.10000000000004	0.0004629745584313968
42.20000000000004	0.00046298504513974303
42.30000000000004	0.000462995754013302
42.400000000000034	0.0004630066827738967
42.500000000000036	0.00046301783014446036
42.60000000000004	0.00046302919568797196
42.70000000000004	0.00046304077820819354
42.80000000000004	0.00046305257550321186
42.900000000000034	0.0004630645863367174
43.000000000000036	0.0004630768094820968
43.10000000000004	0.0004630892445394004
43.20000000000004	0.000463101890343368
43.30000000000004	0.0004631147447747077
43.400000000000034	0.0004631278066455321
43.500000000000036	0.0004631410755817083
43.60000000000004	0.00046315455043836195
43.70000000000004	0.0004631682291660976
43.80000000000004	0.0004631821106142399
43.90000000000004	0.00046319619364099395
44.000000000000036	0.00046321047790559897
44.10000000000004	0.0004632249622916157
44.20000000000004	0.00046323964482544825
44.30000000000004	0.0004632545244006917
44.40000000000004	0.0004632696006996963
44.500000000000036	0.00046328487262486083
44.60000000000004	0.00046330033826678485
44.70000000000004	0.0004633159965530777
44.80000000000004	0.0004633318464194948
44.90000000000004	0.0004633478875784799
45.00000000000004	0.00046336411895864184
45.10000000000004	0.0004633805387202022
45.20000000000004	0.0004633971458313219
45.30000000000004	0.00046341394002516126
45.40000000000004	0.00046343092024777157
45.50000000000004	0.0004634480847184417
45.60000000000004	0.0004634654324364769
45.70000000000004	0.00046348296240866007
45.80000000000004	0.00046350067439530657
45.90000000000004	0.0004635185673667068
46.00000000000004	0.00046353663960618406
46.10000000000004	0.00046355489015024217
46.20000000000004	0.0004635733187778082
46.30000000000004	0.00046359192447534845
46.40000000000004	0.00046361070558061725
46.50000000000004	0.0004636296611587139
46.60000000000004	0.0004636487902815746
46.70000000000004	0.0004636680927526639
46.80000000000004	0.0004636875675808908
46.90000000000004	0.00046370721316303166
47.00000000000004	0.00046372702859832416
47.100000000000044	0.0004637470137069663
47.20000000000004	0.0004637671675129335
47.30000000000004	0.0004637874884632015
47.40000000000004	0.0004638079756833138
47.50000000000004	0.00046382862830510375
47.600000000000044	0.00046384944617095436
47.70000000000004	0.00046387042832568304
47.80000000000004	0.00046389157327074275
47.90000000000004	0.00046391288016308936
48.00000000000004	0.00046393434886012855
48.100000000000044	0.00046395597842074763
48.200000000000045	0.00046397776739275445
48.30000000000004	0.00046399971495733285
48.40000000000004	0.00046402182030145226
48.50000000000004	0.0004640440833026388
48.600000000000044	0.00046406650303917126
48.700000000000045	0.0004640890781091917
48.80000000000004	0.00046411180772283384
48.90000000000004	0.0004641346917711408
49.00000000000004	0.00046415772934554683
49.100000000000044	0.0004641809190870856
49.200000000000045	0.0004642042602282326
49.30000000000004	0.00046422775200679494
49.40000000000004	0.0004642513943320686
49.50000000000004	0.00046427518631355643
49.600000000000044	0.0004642991266388597
49.700000000000045	0.00046432321456718254
49.80000000000004	0.00046434745001999186
49.90000000000004	0.0004643718321191161
50.00000000000004	0.000464396359591898
50.100000000000044	0.0004644210317181746
50.200000000000045	0.0004644458477826976
50.30000000000005	0.0004644708077234906
50.40000000000004	0.00046449591067929233
50.50000000000004	0.000464521155420578
50.600000000000044	0.0004645465412518782
50.700000000000045	0.0004645720681221952
50.80000000000005	0.0004645977351818448
50.90000000000004	0.00046462354123815076
51.00000000000004	0.0004646494856147315
51.100000000000044	0.00046467556763978745
51.200000000000045	0.0004647017872773517
51.30000000000005	0.00046472814369355307
51.40000000000005	0.00046475463573573776
51.50000000000004	0.0004647812627503857
51.600000000000044	0.00046480802471145005
51.700000000000045	0.0004648349207959556
51.80000000000005	0.000464861949885465
51.90000000000005	0.00046488911134414393
52.00000000000004	0.0004649164045404145
52.100000000000044	0.00046494382946190156
52.200000000000045	0.0004649713853004373
52.30000000000005	0.00046499907097476416
52.40000000000005	0.0004650268858702706
52.50000000000004	0.000465054829983506
52.600000000000044	0.00046508290251660216
52.700000000000045	0.000465111102420104
52.80000000000005	0.0004651394290957934
52.90000000000005	0.0004651678819493707
53.00000000000004	0.0004651964609898524
53.100000000000044	0.00046522516543330377
53.200000000000045	0.00046525399426482715
53.30000000000005	0.00046528294690588494
53.40000000000005	0.0004653120233735712
53.50000000000005	0.0004653412228936487
53.600000000000044	0.00046537054448083986
53.700000000000045	0.00046539998757182826
53.80000000000005	0.0004654295516069655
53.90000000000005	0.0004654592366146901
54.00000000000005	0.0004654890418339021
54.100000000000044	0.00046551896631146997
54.200000000000045	0.0004655490095023768
54.30000000000005	0.0004655791714423787
54.40000000000005	0.0004656094513795542
54.50000000000005	0.00046563984838836255
54.60000000000005	0.00046567036193794625
54.700000000000045	0.0004657009915008867
54.80000000000005	0.00046573173712328856
54.90000000000005	0.0004657625980655847
55.00000000000005	0.0004657935734322128
55.10000000000005	0.00046582466270936285
55.200000000000045	0.00046585586594975227
55.30000000000005	0.0004658871824225196
55.40000000000005	0.0004659186112578211
55.50000000000005	0.00046595015195503744
55.60000000000005	0.0004659818040167406
55.700000000000045	0.00046601356750511293
55.80000000000005	0.000466045441700961
55.90000000000005	0.0004660774257624198
56.00000000000005	0.0004661095192047592
56.10000000000005	0.00046614172209612844
56.200000000000045	0.00046617403372560713
56.30000000000005	0.000466206453275331
56.40000000000005	0.0004662389802728777
56.50000000000005	0.0004662716142487794
56.60000000000005	0.0004663043552798495
56.70000000000005	0.0004663372026661911
56.80000000000005	0.00046637015561608146
56.90000000000005	0.00046640321367190504
57.00000000000005	0.00046643637691589734
57.10000000000005	0.00046646964465600903
57.20000000000005	0.00046650301612296923
57.30000000000005	0.0004665364908706523
57.40000000000005	0.0004665700684557029
57.50000000000005	0.00046660374896826957
57.60000000000005	0.0004666375317267592
57.70000000000005	0.00046667141598632903
57.800000000000054	0.00046670540131468855
57.90000000000005	0.00046673948780690785
58.00000000000005	0.0004667736747888836
58.10000000000005	0.0004668079615367531
58.20000000000005	0.0004668423476289807
58.300000000000054	0.0004668768326466123
58.40000000000005	0.0004669114166919921
58.50000000000005	0.0004669460991008992
58.60000000000005	0.00046698087917233745
58.70000000000005	0.00046701575649771965
58.800000000000054	0.0004670507311838417
58.90000000000005	0.0004670858025736273
59.00000000000005	0.00046712096998572034
59.10000000000005	0.0004671562330216137
59.20000000000005	0.0004671915912852009
59.300000000000054	0.00046722704488997473
59.40000000000005	0.0004672625931882167
59.50000000000005	0.000467298235520017
59.60000000000005	0.0004673339714989817
59.70000000000005	0.000467369801242635
59.800000000000054	0.0004674057241100814
59.900000000000055	0.0004674417394598239
60.00000000000005	0.0004674778469149161
60.10000000000005	0.0004675140461006495
60.20000000000005	0.0004675503371407195
60.300000000000054	0.00046758671940313573
60.400000000000055	0.0004676231922664997
60.50000000000005	0.000467659755365234
60.60000000000005	0.0004676964088266871
60.70000000000005	0.00046773315202539327
60.800000000000054	0.00046776998435721644
60.900000000000055	0.00046780690546544966
61.00000000000006	0.0004678439149954753
61.10000000000005	0.0004678810130803081
61.20000000000005	0.00046791819910298123
61.300000000000054	0.0004679554724782327
61.400000000000055	0.0004679928328600184
61.50000000000006	0.00046803028038470073
61.60000000000005	0.0004680678144415233
61.70000000000005	0.0004681054344614509
61.800000000000054	0.00046814314010674887
61.900000000000055	0.0004681809310417099
62.00000000000006	0.00046821880740791435
62.10000000000005	0.00046825676860269756
62.20000000000005	0.00046829481407474334
62.300000000000054	0.00046833294349638536
62.400000000000055	0.0004683711570122591
62.50000000000006	0.00046840945402565814
62.60000000000005	0.00046844783400051436
62.70000000000005	0.00046848629661698607
62.800000000000054	0.00046852484155710504
62.900000000000055	0.00046856346897036544
63.00000000000006	0.00046860217826775324
63.10000000000006	0.00046864096892986704
63.20000000000005	0.0004686798406463302
63.300000000000054	0.00046871879356944114
63.400000000000055	0.0004687578271158714
63.50000000000006	0.0004687969407805869
63.60000000000006	0.00046883613426057925
63.70000000000005	0.0004688754072546178
63.800000000000054	0.00046891475991946044
63.900000000000055	0.00046895419167915036
64.00000000000006	0.00046899370204435127
64.10000000000005	0.00046903329072095224
64.20000000000006	0.00046907295786832
64.30000000000005	0.0004691127029159452
64.40000000000006	0.0004691525253880134
64.50000000000006	0.0004691924249973838
64.60000000000005	0.0004692324014585917
64.70000000000006	0.0004692724549351685
64.80000000000005	0.00046931258486361185
64.90000000000006	0.00046935279078290555
65.00000000000006	0.0004693930724143147
65.10000000000005	0.00046943342992374537
65.20000000000006	0.00046947386275293543
65.30000000000005	0.0004695143704536142
65.40000000000006	0.0004695549527536209
65.50000000000006	0.0004695956093823933
65.60000000000005	0.000469636340509719
65.70000000000006	0.00046967714558406384
65.80000000000005	0.0004697180241710923
65.90000000000006	0.0004697589760066034
66.00000000000006	0.00046980000126258155
66.10000000000005	0.0004698410993925101
66.20000000000006	0.0004698822699740876
66.30000000000005	0.00046992351274932604
66.40000000000006	0.0004699648274617652
66.50000000000006	0.00047000621428700505
66.60000000000005	0.0004700476726849554
66.70000000000006	0.00047008920224647557
66.80000000000005	0.0004701308027211286
66.90000000000006	0.0004701724742865674
67.00000000000006	0.00047021421640752487
67.10000000000007	0.00047025602868622256
67.20000000000006	0.00047029791087811095
67.30000000000005	0.0004703398627400347
67.40000000000006	0.0004703818844530717
67.50000000000006	0.00047042397548809544
67.60000000000007	0.00047046613545978434
67.70000000000006	0.00047050836413071366
67.80000000000005	0.0004705506616838857
67.90000000000006	0.0004705930275947886
68.00000000000006	0.00047063546148884525
68.10000000000007	0.00047067796313421547
68.20000000000006	0.00047072053230042053
68.30000000000005	0.000470763169173646
68.40000000000006	0.0004708058732352612
68.50000000000006	0.0004708486441224902
68.60000000000007	0.00047089148161027285
68.70000000000006	0.0004709343858866202
68.80000000000005	0.0004709773564373379
68.90000000000006	0.0004710203929098227
69.00000000000006	0.0004710634950843018
69.10000000000007	0.00047110666274231426
69.20000000000006	0.00047114989607488977
69.30000000000005	0.0004711931945734682
69.40000000000006	0.00047123655789662054
69.50000000000006	0.0004712799858310407
69.60000000000007	0.0004713234785694629
69.70000000000006	0.00047136703560759764
69.80000000000007	0.00047141065661365853
69.90000000000006	0.00047145434137936266
70.00000000000006	0.00047149808969766866
70.10000000000007	0.0004715419017642113
70.20000000000006	0.0004715857770801026
70.30000000000007	0.0004716297153241242
70.40000000000006	0.0004716737162941609
70.50000000000006	0.0004717177801874792
70.60000000000007	0.0004717619065092621
70.70000000000006	0.0004718060949474595
70.80000000000007	0.0004718503453047576
70.90000000000006	0.0004718946573849822
71.00000000000006	0.00047193903138816154
71.10000000000007	0.00047198346682468805
71.20000000000006	0.00047202796339256437
71.30000000000007	0.0004720725209003034
71.40000000000006	0.0004721171395495016
71.50000000000006	0.00047216181885448814
71.60000000000007	0.0004722065585219318
71.70000000000006	0.00047225135836495346
71.80000000000007	0.00047229621819776826
71.90000000000006	0.0004723411382246523
72.00000000000006	0.00047238611796487397
72.10000000000007	0.0004724311571346819
72.20000000000006	0.000472476255552766
72.30000000000007	0.00047252141342492645
72.40000000000006	0.0004725666302742024
72.50000000000006	0.00047261190582512097
72.60000000000007	0.0004726572399007623
72.70000000000006	0.0004727026323252724
72.80000000000007	0.0004727480833070119
72.90000000000006	0.0004727935923737905
73.00000000000006	0.00047283915925923293
73.10000000000007	0.00047288478379175526
73.20000000000006	0.00047293046618121666
73.30000000000007	0.0004729762059590699
73.40000000000006	0.0004730220028667831
73.50000000000007	0.00047306785673699903
73.60000000000007	0.0004731137674033662
73.70000000000006	0.00047315973507823576
73.80000000000007	0.0004732057592976016
73.90000000000006	0.00047325183981164454
74.00000000000007	0.00047329797645812705
74.10000000000007	0.0004733441694508693
74.20000000000006	0.00047339041832935734
74.30000000000007	0.00047343672285126695
74.40000000000006	0.0004734830828583691
74.50000000000007	0.0004735294981934456
74.60000000000007	0.00047357596907277093
74.70000000000006	0.0004736224950401966
74.80000000000007	0.00047366907586169515
74.90000000000006	0.0004737157113839902
75.00000000000007	0.00047376240182482886
75.10000000000007	0.0004738091467313921
75.20000000000006	0.0004738559458768052
75.30000000000007	0.0004739027991116696
75.40000000000006	0.00047394970628750026
75.50000000000007	0.00047399666762449266
75.60000000000007	0.0004740436826739967
75.70000000000006	0.0004740907512170937
75.80000000000007	0.00047413787310911996
75.90000000000006	0.0004741850485717289
76.00000000000007	0.00047423227715946806
76.10000000000007	0.00047427955866027633
76.20000000000007	0.0004743268929332061
76.30000000000007	0.00047437427983822747
76.40000000000006	0.00047442171959940555
76.50000000000007	0.00047446921177530155
76.60000000000007	0.0004745167561614406
76.70000000000007	0.0004745643526214647
76.80000000000007	0.0004746120013809539
76.90000000000006	0.0004746597020015051
77.00000000000007	0.00047470745428523497
77.10000000000007	0.00047475525809937194
77.20000000000007	0.00047480311331204235
77.30000000000007	0.00047485102015120437
77.40000000000006	0.0004748989781823013
77.50000000000007	0.00047494698721474817
77.60000000000007	0.0004749950471202077
77.70000000000007	0.0004750431581281837
77.80000000000007	0.00047509131980703705
77.90000000000006	0.00047513953197249174
78.00000000000007	0.00047518779449968784
78.10000000000007	0.00047523610726460765
78.20000000000007	0.00047528447049917177
78.30000000000007	0.00047533288377544147
78.40000000000006	0.00047538134691613507
78.50000000000007	0.00047542985980068
78.60000000000007	0.0004754784226625877
78.70000000000007	0.00047552703507668033
78.80000000000007	0.0004755756968717582
78.90000000000006	0.00047562440793061416
79.00000000000007	0.00047567316813687765
79.10000000000007	0.00047572197772651576
79.20000000000007	0.00047577083627787565
79.30000000000007	0.0004758197436265068
79.40000000000006	0.000475868699659371
79.50000000000007	0.00047591770461409284
79.60000000000007	0.0004759667580716378
79.70000000000007	0.0004760158598734015
79.80000000000007	0.0004760650099096372
79.90000000000008	0.00047611420807139884
80.00000000000007	0.00047616345459879273
80.10000000000007	0.0004762127490761525
80.20000000000007	0.00047626209135142477
80.30000000000007	0.00047631148131890453
80.40000000000008	0.0004763609192204292
80.50000000000007	0.0004764104046428256
80.60000000000007	0.0004764599374396803
80.70000000000007	0.00047650951750849104
80.80000000000007	0.00047655914474752466
80.90000000000008	0.0004766088194011904
81.00000000000007	0.00047665854105953217
81.10000000000007	0.0004767083095824581
81.20000000000007	0.0004767581248714099
81.30000000000007	0.00047680798717261084
81.40000000000008	0.00047685789607846064
81.50000000000007	0.0004769078514543202
81.60000000000007	0.00047695785320476077
81.70000000000007	0.0004770079012351399
81.80000000000007	0.00047705799579431265
81.90000000000008	0.00047710813647772307
82.00000000000007	0.0004771583231568819
82.10000000000007	0.0004772085557402402
82.20000000000007	0.0004772588344785634
82.30000000000007	0.00047730915896952237
82.40000000000008	0.00047735952908993127
82.50000000000007	0.00047740994475131785
82.60000000000008	0.00047746040586593236
82.70000000000007	0.0004775109126872891
82.80000000000007	0.00047756146481596175
82.90000000000008	0.0004776120621347279
83.00000000000007	0.00047766270455888867
83.10000000000008	0.00047771339234398846
83.20000000000007	0.0004777641250926841
83.30000000000007	0.00047781490269292065
83.40000000000008	0.0004778657250630336
83.50000000000007	0.000477916592122091
83.60000000000008	0.00047796750412845983
83.70000000000007	0.0004780184606875443
83.80000000000007	0.0004780694616931104
83.90000000000008	0.0004781205070672293
84.00000000000007	0.00047817159707043633
84.10000000000008	0.00047822273131009385
84.20000000000007	0.0004782739096849868
84.30000000000007	0.00047832513212018766
84.40000000000008	0.00047837639854144483
84.50000000000007	0.0004784277092122515
84.60000000000008	0.0004784790637425729
84.70000000000007	0.00047853046203692165
84.80000000000007	0.00047858190402402437
84.90000000000008	0.0004786333899696589
85.00000000000007	0.0004786849194856232
85.10000000000008	0.0004787364924813115
85.20000000000007	0.00047878810888842785
85.30000000000007	0.0004788397686393555
85.40000000000008	0.00047889147200299746
85.50000000000007	0.00047894321859359007
85.60000000000008	0.00047899500832614236
85.70000000000007	0.00047904684113598856
85.80000000000007	0.0004790987172944662
85.90000000000008	0.0004791506364174901
86.00000000000007	0.00047920259842491067
86.10000000000008	0.00047925460325497107
86.20000000000007	0.0004793066508466398
86.30000000000008	0.000479358741474537
86.40000000000008	0.00047941087475687684
86.50000000000007	0.0004794630506189971
86.60000000000008	0.00047951526900279976
86.70000000000007	0.0004795675301855269
86.80000000000008	0.00047961983378691275
86.90000000000008	0.0004796721797370602
87.00000000000007	0.0004797245679807571
87.10000000000008	0.00047977699846352297
87.20000000000007	0.0004798294714660297
87.30000000000008	0.00047988198661016405
87.40000000000008	0.00047993454383147617
87.50000000000007	0.00047998714307839497
87.60000000000008	0.0004800397846344272
87.70000000000007	0.00048009246812280994
87.80000000000008	0.00048014519348380295
87.90000000000008	0.000480197960668739
88.00000000000007	0.00048025076962963215
88.10000000000008	0.000480303620653647
88.20000000000007	0.00048035651336602144
88.30000000000008	0.0004804094477124135
88.40000000000008	0.0004804624236477625
88.50000000000007	0.0004805154414622508
88.60000000000008	0.0004805685007823192
88.70000000000007	0.0004806216015582857
88.80000000000008	0.000480674743748027
88.90000000000008	0.00048072792731009814
89.00000000000009	0.0004807811525385303
89.10000000000008	0.00048083441906162364
89.20000000000007	0.00048088772683506825
89.30000000000008	0.00048094107582033816
89.40000000000008	0.0004809944663147285
89.50000000000009	0.00048104789794759385
89.60000000000008	0.00048110137067926647
89.70000000000007	0.00048115488447416396
89.80000000000008	0.0004812059994760902
89.90000000000008	0.0004812473941754869
90.00000000000009	0.0004812790608307805
