# Supplementary material for: White matter micro- and macrostructure brain charts for the human lifespan
Source: Nature. 2026 May 13;655(8124):979–89. doi: 10.1038/s41586-026-10454-2 (PMC13391363; doi:10.1038/s41586-026-10454-2)
Supplement: Supplementary file 7 — Tract-specific median centiles of brain charts. SDT.T4.1-504 contain the discretized, sex-agnostic brain charts used to derive the myelination plots and assessments in Fig. 4 and Supplementary Fig. S4.F9. Age is expressed in years. Tract measurements are reported in metric-specific units: diffusivities in mm2 s−1, volume in mm3, surface area in mm2, average length in mm, and FA is dimensionless (unitless). [file 41586_2026_10454_MOESM7_ESM.zip › SDT.T4/SDT.T4.111-CST_left_surface_area.csv]

age	value
1.0	9013.128819180512
1.1	9107.655112849056
1.2000000000000002	9227.677497650104
1.3000000000000003	9371.770883362371
1.4000000000000004	9515.198108836868
1.5000000000000004	9650.606687850024
1.6000000000000005	9778.883027988233
1.7000000000000006	9900.767329523542
1.8000000000000007	10016.852163554717
1.9000000000000008	10127.730769786085
2.000000000000001	10233.857919614247
2.100000000000001	10335.62818869833
2.200000000000001	10433.363758199015
2.300000000000001	10527.406787562248
2.4000000000000012	10618.024402272378
2.5000000000000013	10705.454558910498
2.6000000000000014	10789.90961818363
2.7000000000000015	10871.563399388728
2.8000000000000016	10950.614975143151
2.9000000000000017	11027.219474991598
3.0000000000000018	11101.517434779897
3.100000000000002	11173.623950992094
3.200000000000002	11243.676340015758
3.300000000000002	11311.78190058433
3.400000000000002	11378.039380811979
3.500000000000002	11442.539382419462
3.6000000000000023	11505.35528450567
3.7000000000000024	11566.580273035994
3.8000000000000025	11626.286362661023
3.9000000000000026	11684.540115955067
4.000000000000003	11741.395154770717
4.100000000000003	11796.921926072115
4.200000000000003	11851.174729213442
4.3000000000000025	11904.204455475192
4.400000000000003	11956.058444362037
4.5000000000000036	12006.77421256728
4.600000000000003	12056.403910274305
4.700000000000003	12104.987162175434
4.800000000000003	12152.560966249815
4.900000000000004	12199.154420430868
5.0000000000000036	12244.809212891912
5.100000000000003	12289.556864171169
5.200000000000004	12333.427263268079
5.300000000000004	12376.448401719577
5.400000000000004	12418.641885809606
5.5000000000000036	12460.040349918896
5.600000000000004	12500.668088781402
5.700000000000005	12540.547892354454
5.800000000000004	12579.697203558853
5.900000000000004	12618.143108096072
6.000000000000004	12655.905650668945
6.100000000000005	12693.00399346485
6.200000000000005	12729.456127184616
6.300000000000004	12765.275552212423
6.400000000000005	12800.484312280678
6.500000000000005	12835.09846447122
6.600000000000005	12869.13308771003
6.700000000000005	12902.59940080421
6.800000000000005	12935.516199175425
6.900000000000006	12967.8970869074
7.000000000000005	12999.75514715151
7.100000000000005	13031.102657705804
7.2000000000000055	13061.948572018751
7.300000000000006	13092.30862968961
7.400000000000006	13122.194045417238
7.500000000000005	13151.615334908942
7.600000000000006	13180.580103720962
7.700000000000006	13209.102046514972
7.800000000000006	13237.190857958982
7.900000000000006	13264.855904367758
8.000000000000007	13292.105951741723
8.100000000000007	13318.947215410573
8.200000000000006	13345.391416265298
8.300000000000006	13371.44672525294
8.400000000000006	13397.120776857235
8.500000000000007	13422.4189431042
8.600000000000007	13447.351583788284
8.700000000000006	13471.925874898076
8.800000000000008	13496.148774596744
8.900000000000007	13520.026765446659
9.000000000000007	13543.564321508904
9.100000000000007	13566.770462878694
9.200000000000006	13589.651345270222
9.300000000000008	13612.212689941724
9.400000000000007	13634.45841894625
9.500000000000007	13656.396605659262
9.600000000000009	13678.032725526726
9.700000000000008	13699.372103447671
9.800000000000008	13720.41966985743
9.900000000000007	13741.178742563372
10.000000000000007	13761.656448756228
10.100000000000009	13781.857553343532
10.200000000000008	13801.786454886662
10.300000000000008	13821.446096416057
10.40000000000001	13840.842922709617
10.500000000000009	13859.981216764667
10.600000000000009	13878.865153977053
10.700000000000008	13897.498571106524
10.800000000000008	13915.883990727669
10.90000000000001	13934.027167257102
11.000000000000009	13951.93187261191
11.100000000000009	13969.601560260437
11.20000000000001	13987.038490546198
11.30000000000001	14004.247911276143
11.40000000000001	14021.23324276829
11.500000000000009	14037.997826248346
11.600000000000009	14054.54470457708
11.70000000000001	14070.875837239044
11.80000000000001	14086.995954485728
11.90000000000001	14102.908098944768
12.00000000000001	14118.615029991088
12.10000000000001	14134.118518931977
12.20000000000001	14149.422910498379
12.30000000000001	14164.530984336612
12.40000000000001	14179.445460559587
12.50000000000001	14194.168791154974
12.60000000000001	14208.702526992322
12.70000000000001	14223.05061579117
12.800000000000011	14237.215551596542
12.900000000000011	14251.199572050095
13.00000000000001	14265.004090052082
13.10000000000001	14278.632753703629
13.20000000000001	14292.087856125052
13.300000000000011	14305.37164470306
13.400000000000011	14318.486122197944
13.50000000000001	14331.432536680122
13.600000000000012	14344.21422566209
13.700000000000012	14356.833261988764
13.800000000000011	14369.29148324963
13.900000000000011	14381.590034468361
14.00000000000001	14393.732016039918
14.100000000000012	14405.719344448893
14.200000000000012	14417.553900420811
14.300000000000011	14429.23733885843
14.400000000000013	14440.770679340076
14.500000000000012	14452.156775111825
14.600000000000012	14463.397369823213
14.700000000000012	14474.493988987802
14.800000000000011	14485.447573970183
14.900000000000013	14496.260787380548
15.000000000000012	14506.935249218192
15.100000000000012	14517.472551086175
15.200000000000014	14527.874074193576
15.300000000000013	14538.140662941918
15.400000000000013	14548.27478032819
15.500000000000012	14558.277908680468
15.600000000000012	14568.151326377809
15.700000000000014	14577.895817609477
15.800000000000013	14587.51368997335
15.900000000000013	14597.006326620824
16.000000000000014	14606.375087843408
16.100000000000016	14615.621136473113
16.200000000000014	14624.745180714459
16.30000000000001	14633.749364819683
16.400000000000013	14642.63496080682
16.500000000000014	14651.40304874007
16.600000000000016	14660.054289883374
16.700000000000014	14668.590700257168
16.800000000000015	14677.013471326543
16.900000000000013	14685.323775928427
17.000000000000014	14693.522600485048
17.100000000000016	14701.610545978921
17.200000000000014	14709.589493201065
17.300000000000015	14717.460542833682
17.400000000000013	14725.224613923161
17.500000000000014	14732.882270443333
17.600000000000016	14740.435286215852
17.700000000000014	14747.884695757422
17.800000000000015	14755.231518238654
17.900000000000016	14762.476595996683
18.000000000000014	14769.620444649107
18.100000000000016	14776.664724897873
18.200000000000017	14783.610396306685
18.300000000000015	14790.45824581081
18.400000000000016	14797.208759551208
18.500000000000014	14803.86350812615
18.600000000000016	14810.423396199723
18.700000000000017	14816.889315669057
18.800000000000015	14823.26199002287
18.900000000000016	14829.5418662194
19.000000000000014	14835.730419347174
19.100000000000016	14841.828491589631
19.200000000000017	14847.836760465465
19.300000000000015	14853.755649236677
19.400000000000016	14859.586556428543
19.500000000000018	14865.33027825449
19.600000000000016	14870.987600211827
19.700000000000017	14876.559146884825
19.80000000000002	14882.045309491983
19.900000000000016	14887.44740523733
20.000000000000018	14892.766177795045
20.100000000000016	14898.002213292904
20.200000000000017	14903.1558837369
20.30000000000002	14908.228440757723
20.400000000000016	14913.220589215773
20.500000000000018	14918.133024903642
20.600000000000016	14922.966289436741
20.700000000000017	14927.720728392176
20.80000000000002	14932.39752363123
20.900000000000016	14936.997335482796
21.000000000000018	14941.520673152541
21.10000000000002	14945.967866516668
21.200000000000017	14950.340040871697
21.30000000000002	14954.63782352555
21.40000000000002	14958.861834056206
21.500000000000018	14963.012543970657
21.60000000000002	14967.090261174222
21.700000000000017	14971.096050688942
21.80000000000002	14975.030501803525
21.90000000000002	14978.894058527017
22.000000000000018	14982.687015838192
22.10000000000002	14986.410389645665
22.200000000000017	14990.064740949507
22.30000000000002	14993.650624115444
22.40000000000002	14997.168451015732
22.500000000000018	15000.618498228796
22.60000000000002	15004.00172926113
22.70000000000002	15007.318672436411
22.80000000000002	15010.569716152804
22.90000000000002	15013.755126271473
23.00000000000002	15016.875823399972
23.10000000000002	15019.932311471886
23.20000000000002	15022.925088691018
23.30000000000002	15025.854515896004
23.40000000000002	15028.720843430354
23.50000000000002	15031.524946078767
23.60000000000002	15034.267299517189
23.70000000000002	15036.948244432382
23.80000000000002	15039.568022222626
23.90000000000002	15042.127469996054
24.00000000000002	15044.627042275155
24.10000000000002	15047.06718860516
24.20000000000002	15049.448225908578
24.300000000000022	15051.770382410468
24.40000000000002	15054.034454935167
24.50000000000002	15056.240873429275
24.600000000000023	15058.389937426049
24.70000000000002	15060.481867636026
24.800000000000022	15062.517427626433
24.90000000000002	15064.49702889673
25.00000000000002	15066.421078599551
25.100000000000023	15068.28985567259
25.20000000000002	15070.103569572784
25.300000000000022	15071.862948278518
25.40000000000002	15073.568381802193
25.50000000000002	15075.220134004725
25.600000000000023	15076.818407990582
25.70000000000002	15078.36390224529
25.800000000000022	15079.85699061199
25.900000000000023	15081.298043118548
26.00000000000002	15082.687305692776
26.100000000000023	15084.024971767174
26.200000000000024	15085.311708242934
26.300000000000022	15086.547870084029
26.400000000000023	15087.733690088984
26.50000000000002	15088.869356286916
26.600000000000023	15089.955509311601
26.700000000000024	15090.99248988679
26.800000000000022	15091.980635371858
26.900000000000023	15092.920162882592
27.00000000000002	15093.81125208681
27.100000000000023	15094.654515469467
27.200000000000024	15095.45027709005
27.300000000000022	15096.198742584429
27.400000000000023	15096.90008699609
27.500000000000025	15097.554899321734
27.600000000000023	15098.163491023595
27.700000000000024	15098.72617058415
27.800000000000026	15099.243129868952
27.900000000000023	15099.714536652238
28.000000000000025	15100.14095474522
28.100000000000023	15100.522680837377
28.200000000000024	15100.859896718524
28.300000000000026	15101.152766181009
28.400000000000023	15101.401831954878
28.500000000000025	15101.607379539118
28.600000000000023	15101.769691782742
28.700000000000024	15101.888938338752
28.800000000000026	15101.965276644665
28.900000000000023	15101.999226814036
29.000000000000025	15101.991061196732
29.100000000000026	15101.940940571214
29.200000000000024	15101.849018925173
29.300000000000026	15101.71579738592
29.400000000000027	15101.54153832332
29.500000000000025	15101.326501741423
29.600000000000026	15101.070837683716
29.700000000000024	15100.774694552354
29.800000000000026	15100.438553095773
29.900000000000027	15100.062663935114
30.000000000000025	15099.64716927149
30.100000000000026	15099.192214499602
30.200000000000024	15098.698263213142
30.300000000000026	15098.165557099688
30.400000000000027	15097.594335726964
30.500000000000025	15096.984731769398
30.600000000000026	15096.336885686207
30.700000000000028	15095.651242649783
30.800000000000026	15094.92803381226
30.900000000000027	15094.16738489631
31.00000000000003	15093.369433722815
31.100000000000026	15092.534609917388
31.200000000000028	15091.663136607182
31.300000000000026	15090.755235013303
31.400000000000027	15089.811022377371
31.50000000000003	15088.830632136354
31.600000000000026	15087.814477214264
31.700000000000028	15086.762771258393
31.800000000000026	15085.675625329997
31.900000000000027	15084.553170536763
32.00000000000003	15083.395805673243
32.10000000000002	15082.203737153843
32.20000000000003	15080.977169673488
32.300000000000026	15079.716206720717
32.40000000000003	15078.420975489096
32.50000000000003	15077.091859588154
32.60000000000003	15075.729056874445
32.70000000000003	15074.332665326647
32.800000000000026	15072.902810068566
32.90000000000003	15071.439861834237
33.00000000000003	15069.944011940479
33.10000000000003	15068.415450148093
33.20000000000003	15066.854267654793
33.300000000000026	15065.260586071941
33.40000000000003	15063.634762290843
33.50000000000003	15061.97697987879
33.60000000000003	15060.287325108326
33.70000000000003	15058.565917739646
33.800000000000026	15056.81310290186
33.90000000000003	15055.029058231301
34.00000000000003	15053.21395995196
34.10000000000003	15051.367888247809
34.20000000000003	15049.490959711178
34.30000000000003	15047.583506820574
34.40000000000003	15045.645700173915
34.50000000000003	15043.677615541377
34.60000000000003	15041.679367848723
34.70000000000003	15039.65127880394
34.80000000000003	15037.593513610436
34.90000000000003	15035.506236186015
35.00000000000003	15033.38951681953
35.10000000000003	15031.243467565495
35.20000000000003	15029.068398543448
35.30000000000003	15026.864468546019
35.400000000000034	15024.631743896738
35.50000000000003	15022.37033513984
35.60000000000003	15020.080542510415
35.70000000000003	15017.762519880811
35.80000000000003	15015.416419949872
35.900000000000034	15013.042304093848
36.00000000000003	15010.640280241827
36.10000000000003	15008.210637989696
36.20000000000003	15005.753525354663
36.30000000000003	15003.269000141885
36.400000000000034	15000.757168902814
36.50000000000003	14998.218312142919
36.60000000000003	14995.652573379584
36.70000000000003	14993.060095056164
36.80000000000003	14990.440930501301
36.900000000000034	14987.795183873153
37.00000000000003	14985.123125888706
37.10000000000003	14982.424894703527
37.20000000000003	14979.700540422487
37.30000000000003	14976.950165938944
37.400000000000034	14974.174033592994
37.500000000000036	14971.372277414157
37.60000000000003	14968.545030446488
37.70000000000003	14965.692338734236
37.80000000000003	14962.814302970195
37.900000000000034	14959.911176470443
38.000000000000036	14956.983088341896
38.10000000000003	14954.0300817116
38.20000000000003	14951.05225610376
38.30000000000003	14948.049857100355
38.400000000000034	14945.023010015455
38.500000000000036	14941.97183925661
38.60000000000004	14938.896384258407
38.70000000000003	14935.79674251237
38.80000000000003	14932.673151265211
38.900000000000034	14929.525731300339
39.000000000000036	14926.354519406132
39.10000000000004	14923.159611987749
39.20000000000003	14919.941239138334
39.30000000000003	14916.699518146155
39.400000000000034	14913.434565463553
39.500000000000036	14910.146414512874
39.60000000000004	14906.83515981331
39.70000000000003	14903.501023744662
39.80000000000003	14900.14411941516
39.900000000000034	14896.764477840821
40.000000000000036	14893.36219252491
40.10000000000004	14889.93747921912
40.20000000000003	14886.490447803157
40.30000000000003	14883.02120738406
40.400000000000034	14879.529785901612
40.500000000000036	14876.016275101649
40.60000000000004	14872.480883585416
40.70000000000004	14868.923717366886
40.80000000000003	14865.344802192076
40.900000000000034	14861.744228851365
41.000000000000036	14858.122199794556
41.10000000000004	14854.478818046362
41.20000000000004	14850.814185915622
41.30000000000003	14847.128326329694
41.400000000000034	14843.421328434497
41.500000000000036	14839.693388039861
41.60000000000004	14835.9446045871
41.70000000000004	14832.174998998209
41.80000000000004	14828.384659515777
41.900000000000034	14824.573776231422
42.000000000000036	14820.742445812319
42.10000000000004	14816.890764260857
42.20000000000004	14813.018749909517
42.30000000000004	14809.126489455912
42.400000000000034	14805.214166815571
42.500000000000036	14801.281875326358
42.60000000000004	14797.329631482446
42.70000000000004	14793.35752112313
42.80000000000004	14789.36572284026
42.900000000000034	14785.354327391306
43.000000000000036	14781.323424914983
43.10000000000004	14777.273029519813
43.20000000000004	14773.203225588084
43.30000000000004	14769.11418595785
43.400000000000034	14765.005998286273
43.500000000000036	14760.878674991667
43.60000000000004	14756.732299637033
43.70000000000004	14752.567040096645
43.80000000000004	14748.382981622046
43.90000000000004	14744.180208887581
44.000000000000036	14739.958732107325
44.10000000000004	14735.718633465238
44.20000000000004	14731.460075466839
44.30000000000004	14727.183140470119
44.40000000000004	14722.88783713013
44.500000000000036	14718.574246845516
44.60000000000004	14714.24252748686
44.70000000000004	14709.892759164406
44.80000000000004	14705.525021448735
44.90000000000004	14701.139320952028
45.00000000000004	14696.735737763207
45.10000000000004	14692.314424735765
45.20000000000004	14687.875459273258
45.30000000000004	14683.418846544846
45.40000000000004	14678.94466588389
45.50000000000004	14674.453065809837
45.60000000000004	14669.944121621289
45.70000000000004	14665.417908111162
45.80000000000004	14660.874428549105
45.90000000000004	14656.313761020621
46.00000000000004	14651.736049349658
46.10000000000004	14647.141366297234
46.20000000000004	14642.529713792386
46.30000000000004	14637.901169191215
46.40000000000004	14633.255872259348
46.50000000000004	14628.593893782107
46.60000000000004	14623.91530406988
46.70000000000004	14619.220103279411
46.80000000000004	14614.50836757432
46.90000000000004	14609.78023231921
47.00000000000004	14605.03576591497
47.100000000000044	14600.27496726783
47.20000000000004	14595.497911835206
47.30000000000004	14590.704731176309
47.40000000000004	14585.895491833466
47.50000000000004	14581.07025990193
47.600000000000044	14576.229032628202
47.70000000000004	14571.371884327003
47.80000000000004	14566.498942426479
47.90000000000004	14561.610271223304
48.00000000000004	14556.705866792447
48.100000000000044	14551.785802763132
48.200000000000045	14546.850202990403
48.30000000000004	14541.899130018548
48.40000000000004	14536.932645970073
48.50000000000004	14531.950745359552
48.600000000000044	14526.953500718415
48.700000000000045	14521.941032018336
48.80000000000004	14516.913399683832
48.90000000000004	14511.870597126746
49.00000000000004	14506.812696211706
49.100000000000044	14501.739813550816
49.200000000000045	14496.652007912478
49.30000000000004	14491.549337666222
49.40000000000004	14486.431794750735
49.50000000000004	14481.299449973607
49.600000000000044	14476.152416291023
49.700000000000045	14470.990750465733
49.80000000000004	14465.81444339326
49.90000000000004	14460.62356523139
50.00000000000004	14455.41822577317
50.100000000000044	14450.19848021256
50.200000000000045	14444.964383365428
50.30000000000005	14439.715924730348
50.40000000000004	14434.45317344514
50.50000000000004	14429.176235855975
50.600000000000044	14423.885165254645
50.700000000000045	14418.579950147565
50.80000000000005	14413.260659038451
50.90000000000004	14407.927395291134
51.00000000000004	14402.580210707783
51.100000000000044	14397.219156731311
51.200000000000045	14391.844220537223
51.30000000000005	14386.45546964325
51.40000000000005	14381.053004158492
51.50000000000004	14375.63687407675
51.600000000000044	14370.207065624514
51.700000000000045	14364.763645700054
51.80000000000005	14359.306711596644
51.90000000000005	14353.836311890176
52.00000000000004	14348.35249481435
52.100000000000044	14342.855245321412
52.200000000000045	14337.34462935494
52.30000000000005	14331.82074113016
52.40000000000005	14326.283627499546
52.50000000000004	14320.73327250214
52.600000000000044	14315.169741475918
52.700000000000045	14309.593125973657
52.80000000000005	14304.003471494823
52.90000000000005	14298.400823212132
53.00000000000004	14292.785163938343
53.100000000000044	14287.15655808576
53.200000000000045	14281.515094291562
53.30000000000005	14275.86081640862
53.40000000000005	14270.193706365482
53.50000000000005	14264.51382798216
53.600000000000044	14258.821267374644
53.700000000000045	14253.116067101462
53.80000000000005	14247.398269408337
53.90000000000005	14241.667855037349
54.00000000000005	14235.924886909892
54.100000000000044	14230.169448375724
54.200000000000045	14224.401580416135
54.30000000000005	14218.621262911556
54.40000000000005	14212.828558204072
54.50000000000005	14207.023547252324
54.60000000000005	14201.206269796154
54.700000000000045	14195.376765275161
54.80000000000005	14189.535012415507
54.90000000000005	14183.681072686086
55.00000000000005	14177.815024416548
55.10000000000005	14171.936905831964
55.200000000000045	14166.046694813329
55.30000000000005	14160.144452263019
55.40000000000005	14154.230254239317
55.50000000000005	14148.304137773393
55.60000000000005	14142.366139607466
55.700000000000045	14136.416236493267
55.80000000000005	14130.454488484065
55.90000000000005	14124.480969135133
56.00000000000005	14118.495714018949
56.10000000000005	14112.498699052785
56.200000000000045	14106.489983736223
56.30000000000005	14100.469639463268
56.40000000000005	14094.43770065511
56.50000000000005	14088.394201454073
56.60000000000005	14082.339116666324
56.70000000000005	14076.272504965316
56.80000000000005	14070.194435357573
56.90000000000005	14064.104940855694
57.00000000000005	14058.003995436593
57.10000000000005	14051.891657233
57.20000000000005	14045.76799319131
57.30000000000005	14039.633035210847
57.40000000000005	14033.486814921065
57.50000000000005	14027.32930519938
57.60000000000005	14021.160563374506
57.70000000000005	14014.9806541111
57.800000000000054	14008.789607944476
57.90000000000005	14002.587396922649
58.00000000000005	13996.374077846905
58.10000000000005	13990.149713414528
58.20000000000005	13983.914333081217
58.300000000000054	13977.667966040766
58.40000000000005	13971.410583247016
58.50000000000005	13965.1422407187
58.60000000000005	13958.86299896795
58.70000000000005	13952.572886125827
58.800000000000054	13946.27187231146
58.90000000000005	13939.960013029897
59.00000000000005	13933.63736691076
59.10000000000005	13927.303961035117
59.20000000000005	13920.959822229099
59.300000000000054	13914.604919516883
59.40000000000005	13908.239307641958
59.50000000000005	13901.863043136806
59.60000000000005	13895.47615179228
59.70000000000005	13889.078601787489
59.800000000000054	13882.670447366567
59.900000000000055	13876.251743256928
60.00000000000005	13869.822514225218
60.10000000000005	13863.382784789199
60.20000000000005	13856.932522026342
60.300000000000054	13850.471779439924
60.400000000000055	13844.000609740076
60.50000000000005	13837.51903643303
60.60000000000005	13831.02702573586
60.70000000000005	13824.52463066752
60.800000000000054	13818.01190220352
60.900000000000055	13811.48886284801
61.00000000000006	13804.955534861438
61.10000000000005	13798.411883346727
61.20000000000005	13791.857960602594
61.300000000000054	13785.293815659405
61.400000000000055	13778.719469786261
61.50000000000006	13772.134887205468
61.60000000000005	13765.540119747273
61.70000000000005	13758.935214771209
61.800000000000054	13752.32019256297
61.900000000000055	13745.695073168861
62.00000000000006	13739.059819678785
62.10000000000005	13732.414483223416
62.20000000000005	13725.75910928196
62.300000000000054	13719.093716926202
62.400000000000055	13712.418268340278
62.50000000000006	13705.732814203233
62.60000000000005	13699.037398380871
62.70000000000005	13692.332038976883
62.800000000000054	13685.616753859116
62.900000000000055	13678.89150405534
63.00000000000006	13672.156339565923
63.10000000000006	13665.41130243414
63.20000000000005	13658.65640956684
63.300000000000054	13651.891621056042
63.400000000000055	13645.116986468365
63.50000000000006	13638.332546285033
63.60000000000006	13631.538316456936
63.70000000000005	13624.734312701863
63.800000000000054	13617.920493925812
63.900000000000055	13611.096909037979
64.00000000000006	13604.263596748135
64.10000000000005	13597.420571823464
64.20000000000006	13590.567792199232
64.30000000000005	13583.705306370026
64.40000000000006	13576.833151529063
64.50000000000006	13569.951341496573
64.60000000000005	13563.059889861699
64.70000000000006	13556.158753338326
64.80000000000005	13549.247979785374
64.90000000000006	13542.327604669184
65.00000000000006	13535.39764063562
65.10000000000005	13528.45804338787
65.20000000000006	13521.508860390722
65.30000000000005	13514.550125633812
65.40000000000006	13507.581850822027
65.50000000000006	13500.60404743042
65.60000000000005	13493.616669899666
65.70000000000006	13486.61976508131
65.80000000000005	13479.613365276386
65.90000000000006	13472.59748102101
66.00000000000006	13465.572065700118
66.10000000000005	13458.537165793063
66.20000000000006	13451.49281215852
66.30000000000005	13444.439014394671
66.40000000000006	13437.375781870396
66.50000000000006	13430.30306666108
66.60000000000005	13423.220914656104
66.70000000000006	13416.129355057694
66.80000000000005	13409.028396297197
66.90000000000006	13401.917989344005
67.00000000000006	13394.798179738842
67.10000000000007	13387.668995270604
67.20000000000006	13380.530443432795
67.30000000000005	13373.382531489466
67.40000000000006	13366.22520904745
67.50000000000006	13359.058521081768
67.60000000000007	13351.882493750958
67.70000000000006	13344.69713338004
67.80000000000005	13337.50238841428
67.90000000000006	13330.298303505326
68.00000000000006	13323.084903422161
68.10000000000007	13315.862193549185
68.20000000000006	13308.630179040474
68.30000000000005	13301.388806919598
68.40000000000006	13294.138121297852
68.50000000000006	13286.878145334103
68.60000000000007	13279.60888323903
68.70000000000006	13272.330280813507
68.80000000000005	13265.042381872696
68.90000000000006	13257.745208204493
69.00000000000006	13250.438763073305
69.10000000000007	13243.123049511654
69.20000000000006	13235.798011833278
69.30000000000005	13228.46369333965
69.40000000000006	13221.12011422293
69.50000000000006	13213.767276565015
69.60000000000007	13206.40512339012
69.70000000000006	13199.033697732875
69.80000000000007	13191.65301842794
69.90000000000006	13184.263086602446
70.00000000000006	13176.863903149351
70.10000000000007	13169.455409533784
70.20000000000006	13162.037648304817
70.30000000000007	13154.61063670994
70.40000000000006	13147.17437468142
70.50000000000006	13139.7288023221
70.60000000000007	13132.27396194575
70.70000000000006	13124.809869450755
70.80000000000007	13117.33652380324
70.90000000000006	13109.853923732162
71.00000000000006	13102.362007702579
71.10000000000007	13094.860817572477
71.20000000000006	13087.350367655861
71.30000000000007	13079.830655708025
71.40000000000006	13072.301618752821
71.50000000000006	13064.763298446931
71.60000000000007	13057.215707758527
71.70000000000006	13049.658843462512
71.80000000000007	13042.092702092941
71.90000000000006	13034.517218950177
72.00000000000006	13026.932435266695
72.10000000000007	13019.33836242327
72.20000000000006	13011.734995964422
72.30000000000007	13004.122269663958
72.40000000000006	12996.500224589656
72.50000000000006	12988.868870774644
72.60000000000007	12981.228202765873
72.70000000000006	12973.578214865038
72.80000000000007	12965.918839029444
72.90000000000006	12958.250115936286
73.00000000000006	12950.57205402243
73.10000000000007	12942.88464658122
73.20000000000006	12935.187823951313
73.30000000000007	12927.481626684688
73.40000000000006	12919.766061863593
73.50000000000007	12912.041121763643
73.60000000000007	12904.306798410094
73.70000000000006	12896.563020224492
73.80000000000007	12888.809827404079
73.90000000000006	12881.047225420041
74.00000000000007	12873.27520526748
74.10000000000007	12865.493693650158
74.20000000000006	12857.70273068265
74.30000000000007	12849.90232046934
74.40000000000006	12842.09245296443
74.50000000000007	12834.273117865892
74.60000000000007	12826.444239851795
74.70000000000006	12818.605858720299
74.80000000000007	12810.75797694395
74.90000000000006	12802.90058316571
75.00000000000007	12795.033600239332
75.10000000000007	12787.157067926204
75.20000000000006	12779.270987314565
75.30000000000007	12771.37534598024
75.40000000000006	12763.470131236201
75.50000000000007	12755.55526379359
75.60000000000007	12747.630783138411
75.70000000000006	12739.696688700165
75.80000000000007	12731.752966708846
75.90000000000006	12723.799535936996
76.00000000000007	12715.836435883308
76.10000000000007	12707.863664570092
76.20000000000007	12699.881207130815
76.30000000000007	12691.889048428691
76.40000000000006	12683.887104968017
76.50000000000007	12675.875416016086
76.60000000000007	12667.85397790333
76.70000000000007	12659.822774378834
76.80000000000007	12651.78171988581
76.90000000000006	12643.730853757645
77.00000000000007	12635.670170889127
77.10000000000007	12627.599653900212
77.20000000000007	12619.519285132395
77.30000000000007	12611.42897662584
77.40000000000006	12603.328767529772
77.50000000000007	12595.218651007577
77.60000000000007	12587.098608252187
77.70000000000007	12578.96854911164
77.80000000000007	12570.82851285884
77.90000000000006	12562.678491187413
78.00000000000007	12554.51846412526
78.10000000000007	12546.34841141281
78.20000000000007	12538.168240350604
78.30000000000007	12529.977990078207
78.40000000000006	12521.777650511727
78.50000000000007	12513.567200205249
78.60000000000007	12505.346544127091
78.70000000000007	12497.115721602644
78.80000000000007	12488.874721038299
78.90000000000006	12480.623519783798
79.00000000000007	12472.362094891569
79.10000000000007	12464.090348627898
79.20000000000007	12455.808320239548
79.30000000000007	12447.515996302496
79.40000000000006	12439.213352641607
79.50000000000007	12430.90028904134
79.60000000000007	12422.576845001342
79.70000000000007	12414.243005541917
79.80000000000007	12405.89874524078
79.90000000000008	12397.544038367629
80.00000000000007	12389.178781839728
80.10000000000007	12380.803015137059
80.20000000000007	12372.416721389669
80.30000000000007	12364.019873594914
80.40000000000008	12355.612366028625
80.50000000000007	12347.194238496064
80.60000000000007	12338.76547251941
80.70000000000007	12330.326039802492
80.80000000000007	12321.875911729532
80.90000000000008	12313.414979532852
81.00000000000007	12304.943283061695
81.10000000000007	12296.46080188092
81.20000000000007	12287.967506054003
81.30000000000007	12279.463284001675
81.40000000000008	12270.94817597664
81.50000000000007	12262.422159877258
81.60000000000007	12253.88520442343
81.70000000000007	12245.33727800294
81.80000000000007	12236.778265804987
81.90000000000008	12228.208208194994
82.00000000000007	12219.627081039509
82.10000000000007	12211.034851353435
82.20000000000007	12202.431401333153
82.30000000000007	12193.816771831953
82.40000000000008	12185.190936984643
82.50000000000007	12176.553862408713
82.60000000000008	12167.905513376132
82.70000000000007	12159.245768651443
82.80000000000007	12150.574669274956
82.90000000000008	12141.89218726748
83.00000000000007	12133.19828647213
83.10000000000008	12124.49284246776
83.20000000000007	12115.775896873743
83.30000000000007	12107.04741990701
83.40000000000008	12098.307373955577
83.50000000000007	12089.555721047549
83.60000000000008	12080.792333116777
83.70000000000007	12072.017252050053
83.80000000000007	12063.230445860161
83.90000000000008	12054.431875086524
84.00000000000007	12045.621408272198
84.10000000000008	12036.799087981562
84.20000000000007	12027.964880344285
84.30000000000007	12019.118744383031
84.40000000000008	12010.260638745236
84.50000000000007	12001.390428102279
84.60000000000008	11992.508155373052
84.70000000000007	11983.61378438474
84.80000000000007	11974.70727223223
84.90000000000008	11965.788479978219
85.00000000000007	11956.85745132566
85.10000000000008	11947.914148132011
85.20000000000007	11938.958525909766
85.30000000000007	11929.990539779883
85.40000000000008	11921.010046692645
85.50000000000007	11912.017090799878
85.60000000000008	11903.011631549747
85.70000000000007	11893.993622442791
85.80000000000007	11884.962916589295
85.90000000000008	11875.919559040249
86.00000000000007	11866.863507179889
86.10000000000008	11857.794712856668
86.20000000000007	11848.713127510156
86.30000000000008	11839.618599882797
86.40000000000008	11830.511175576832
86.50000000000007	11821.390809451685
86.60000000000008	11812.25745125455
86.70000000000007	11803.110945642602
86.80000000000008	11793.951339241685
86.90000000000008	11784.778584745245
87.00000000000007	11775.592630174648
87.10000000000008	11766.393423124026
87.20000000000007	11757.18080361199
87.30000000000008	11747.954818926746
87.40000000000008	11738.71541911246
87.50000000000007	11729.462549994882
87.60000000000008	11720.196047247471
87.70000000000007	11710.91595931664
87.80000000000008	11701.62223397049
87.90000000000008	11692.31481523107
88.00000000000007	11682.993646673905
88.10000000000008	11673.658559047319
88.20000000000007	11664.309601580764
88.30000000000008	11654.946719259438
88.40000000000008	11645.569853810388
88.50000000000007	11636.178831361767
88.60000000000008	11626.773702446873
88.70000000000007	11617.354409656466
88.80000000000008	11607.920892832
88.90000000000008	11598.473091348129
89.00000000000009	11589.010826104886
89.10000000000008	11579.534148549805
89.20000000000007	11570.042998347786
89.30000000000008	11560.53731294091
89.40000000000008	11551.016908318374
89.50000000000009	11541.481837389147
89.60000000000008	11531.932037296901
89.70000000000007	11522.367443512296
89.80000000000008	11513.225432947462
89.90000000000008	11505.819009568453
90.00000000000009	11500.150958513348
