# Supplementary material for: White matter micro- and macrostructure brain charts for the human lifespan
Source: Nature. 2026 May 13;655(8124):979–89. doi: 10.1038/s41586-026-10454-2 (PMC13391363; doi:10.1038/s41586-026-10454-2)
Supplement: Supplementary file 7 — Tract-specific median centiles of brain charts. SDT.T4.1-504 contain the discretized, sex-agnostic brain charts used to derive the myelination plots and assessments in Fig. 4 and Supplementary Fig. S4.F9. Age is expressed in years. Tract measurements are reported in metric-specific units: diffusivities in mm2 s−1, volume in mm3, surface area in mm2, average length in mm, and FA is dimensionless (unitless). [file 41586_2026_10454_MOESM7_ESM.zip › SDT.T4/SDT.T4.112-CST_left_volume.csv]

age	value
1.0	9962.911970680721
1.1	10089.477801037725
1.2000000000000002	10250.427009015646
1.3000000000000003	10443.936528834414
1.4000000000000004	10637.077410500324
1.5000000000000004	10819.983179422774
1.6000000000000005	10993.752728968797
1.7000000000000006	11159.3066946386
1.8000000000000007	11317.382589521816
1.9000000000000008	11468.724589219164
2.000000000000001	11613.903474229617
2.100000000000001	11753.415723236625
2.200000000000001	11887.666465266691
2.300000000000001	12017.089657275443
2.4000000000000012	12142.023889160537
2.5000000000000013	12262.771429591357
2.6000000000000014	12379.602563278264
2.7000000000000015	12492.73806217039
2.8000000000000016	12602.433260620173
2.9000000000000017	12708.886806116132
3.0000000000000018	12812.278953230554
3.100000000000002	12912.756874996667
3.200000000000002	13010.4980793085
3.300000000000002	13105.640930955129
3.400000000000002	13198.312971307338
3.500000000000002	13288.631375638563
3.6000000000000023	13376.69063347497
3.7000000000000024	13462.612237292687
3.8000000000000025	13546.489769699325
3.9000000000000026	13628.409824968823
4.000000000000003	13708.441795667872
4.100000000000003	13786.678101458096
4.200000000000003	13863.18969549835
4.3000000000000025	13938.043162909009
4.400000000000003	14011.300496913644
4.5000000000000036	14083.01050794923
4.600000000000003	14153.242092617735
4.700000000000003	14222.047354746412
4.800000000000003	14289.474979046649
4.900000000000004	14355.562971816656
5.0000000000000036	14420.366697782361
5.100000000000003	14483.927796807224
5.200000000000004	14546.285796348227
5.300000000000004	14607.47773371224
5.400000000000004	14667.531950531959
5.5000000000000036	14726.49204850007
5.600000000000004	14784.390294524572
5.700000000000005	14841.256967705902
5.800000000000004	14897.115022683143
5.900000000000004	14952.000813762525
6.000000000000004	15005.941070623932
6.100000000000005	15058.961370451221
6.200000000000005	15111.085730715971
6.300000000000004	15162.331980473595
6.400000000000005	15212.729863820137
6.500000000000005	15262.300894395486
6.600000000000005	15311.065275304361
6.700000000000005	15359.037863492547
6.800000000000005	15406.244123833267
6.900000000000006	15452.702348991044
7.000000000000005	15498.430146200444
7.100000000000005	15543.444035678493
7.2000000000000055	15587.755909989315
7.300000000000006	15631.387195551504
7.400000000000006	15674.353036538465
7.500000000000005	15716.667628073945
7.600000000000006	15758.341096977829
7.700000000000006	15799.392155009418
7.800000000000006	15839.833936559853
7.900000000000006	15879.679141074175
8.000000000000007	15918.93964736561
8.100000000000007	15957.62375287163
8.200000000000006	15995.747541996974
8.300000000000006	16033.322128088834
8.400000000000006	16070.357887157308
8.500000000000007	16106.862006676998
8.600000000000007	16142.848751525686
8.700000000000006	16178.327911273585
8.800000000000008	16213.308985193638
8.900000000000007	16247.800814860868
9.000000000000007	16281.809400418282
9.100000000000007	16315.347211576867
9.200000000000006	16348.422676521519
9.300000000000008	16381.043619691443
9.400000000000007	16413.21531178365
9.500000000000007	16444.948948725516
9.600000000000009	16476.252048427064
9.700000000000008	16507.131927040376
9.800000000000008	16537.595349566596
9.900000000000007	16567.64678438255
10.000000000000007	16597.296151729915
10.100000000000009	16626.55001619979
10.200000000000008	16655.41442828336
10.300000000000008	16683.893359468504
10.40000000000001	16711.995806273753
10.500000000000009	16739.727685021324
10.600000000000009	16767.094767080685
10.700000000000008	16794.10234633987
10.800000000000008	16820.753833955485
10.90000000000001	16847.05729029003
11.000000000000009	16873.01794244551
11.100000000000009	16898.640566772432
11.20000000000001	16923.928225803673
11.30000000000001	16948.888290237715
11.40000000000001	16973.525511861943
11.500000000000009	16997.844535398654
11.600000000000009	17021.84958148635
11.70000000000001	17045.5433104245
11.80000000000001	17068.93238725154
11.90000000000001	17092.021051973803
12.00000000000001	17114.81314062224
12.10000000000001	17137.311062770812
12.20000000000001	17159.52095579695
12.30000000000001	17181.446702536065
12.40000000000001	17203.092104865587
12.50000000000001	17224.4605808722
12.60000000000001	17245.554244589024
12.70000000000001	17266.37868927539
12.800000000000011	17286.937409015616
12.900000000000011	17307.233529780202
13.00000000000001	17327.268981455392
13.10000000000001	17347.04894509652
13.20000000000001	17366.57664069628
13.300000000000011	17385.855225785053
13.400000000000011	17404.887505573213
13.50000000000001	17423.675188417885
13.600000000000012	17442.22302758617
13.700000000000012	17460.533941948903
13.800000000000011	17478.6105106571
13.900000000000011	17496.454304354855
14.00000000000001	17514.06974847743
14.100000000000012	17531.45954770051
14.200000000000012	17548.626357658017
14.300000000000011	17565.572506981658
14.400000000000013	17582.29939735762
14.500000000000012	17598.811112186864
14.600000000000012	17615.11011890445
14.700000000000012	17631.198568337688
14.800000000000011	17647.07775755482
14.900000000000013	17662.751505134438
15.000000000000012	17678.222108444254
15.100000000000012	17693.4918257532
15.200000000000014	17708.56260921964
15.300000000000013	17723.435625071474
15.400000000000013	17738.114414368185
15.500000000000012	17752.60108475931
15.600000000000012	17766.897446551506
15.700000000000014	17781.00458539255
15.800000000000013	17794.925825477283
15.900000000000013	17808.663137521286
16.000000000000014	17822.218460644
16.100000000000016	17835.59344547358
16.200000000000014	17848.789074957585
16.30000000000001	17861.80844518485
16.400000000000013	17874.653373141984
16.500000000000014	17887.325394861666
16.600000000000016	17899.825430462093
16.700000000000014	17912.15639628543
16.800000000000015	17924.319997683462
16.900000000000013	17936.317914165647
17.000000000000014	17948.151551890438
17.100000000000016	17959.82174938324
17.200000000000014	17971.331233330922
17.300000000000015	17982.68158304605
17.400000000000013	17993.874111076053
17.500000000000014	18004.90960641786
17.600000000000016	18015.790645170622
17.700000000000014	18026.518714620062
17.800000000000015	18037.095280686528
17.900000000000016	18047.521549160396
18.000000000000014	18057.79824350358
18.100000000000016	18067.927780506077
18.200000000000017	18077.91154302201
18.300000000000015	18087.750659610603
18.400000000000016	18097.445814301827
18.500000000000014	18106.999296511374
18.600000000000016	18116.412412468326
18.700000000000017	18125.686450565416
18.800000000000015	18134.82245077127
18.900000000000016	18143.82104395244
19.000000000000014	18152.684384470915
19.100000000000016	18161.41369120118
19.200000000000017	18170.009939825723
19.300000000000015	18178.473729532278
19.400000000000016	18186.807106011165
19.500000000000018	18195.011223756665
19.600000000000016	18203.08722224127
19.700000000000017	18211.036003002017
19.80000000000002	18218.858121703866
19.900000000000016	18226.555508593567
20.000000000000018	18234.129244463064
20.100000000000016	18241.580176908672
20.200000000000017	18248.908835932
20.30000000000002	18256.11705834054
20.400000000000016	18263.205870387876
20.500000000000018	18270.176285574587
20.600000000000016	18277.029088961004
20.700000000000017	18283.76477461599
20.80000000000002	18290.385079923195
20.900000000000016	18296.890968462576
21.000000000000018	18303.283179705948
21.10000000000002	18309.562186769643
21.200000000000017	18315.72964612662
21.30000000000002	18321.786474808083
21.40000000000002	18327.73357893889
21.500000000000018	18333.571644876218
21.60000000000002	18339.301115835242
21.700000000000017	18344.923562075917
21.80000000000002	18350.439846950292
21.90000000000002	18355.85061803276
22.000000000000018	18361.15630130602
22.10000000000002	18366.35839651684
22.200000000000017	18371.457727013716
22.30000000000002	18376.455106755202
22.40000000000002	18381.35113791494
22.500000000000018	18386.146221408355
22.60000000000002	18390.84178175817
22.70000000000002	18395.438596033327
22.80000000000002	18399.937233217308
22.90000000000002	18404.33807995303
23.00000000000002	18408.642498950136
23.10000000000002	18412.851232680834
23.20000000000002	18416.96501548289
23.30000000000002	18420.98437730642
23.40000000000002	18424.9096836313
23.50000000000002	18428.74223115655
23.60000000000002	18432.48272221134
23.70000000000002	18436.131658187307
23.80000000000002	18439.689392663047
23.90000000000002	18443.157167859452
24.00000000000002	18446.53565600989
24.10000000000002	18449.825522260577
24.20000000000002	18453.027234265122
24.300000000000022	18456.141127615007
24.40000000000002	18459.168386301837
24.50000000000002	18462.109647542715
24.600000000000023	18464.965354296073
24.70000000000002	18467.735832163526
24.800000000000022	18470.42221688576
24.90000000000002	18473.025119357557
25.00000000000002	18475.545144266234
25.100000000000023	18477.982705266568
25.20000000000002	18480.338112573467
25.300000000000022	18482.61245031459
25.40000000000002	18484.806298681007
25.50000000000002	18486.920049876073
25.600000000000023	18488.954005674208
25.70000000000002	18490.909207273042
25.800000000000022	18492.78621172585
25.900000000000023	18494.585570622112
26.00000000000002	18496.30765059864
26.100000000000023	18497.95274018524
26.200000000000024	18499.52183462743
26.300000000000022	18501.01546392546
26.400000000000023	18502.433976004984
26.50000000000002	18503.777652217657
26.600000000000023	18505.0474494526
26.700000000000024	18506.243877276273
26.800000000000022	18507.367440423826
26.900000000000023	18508.418464422506
27.00000000000002	18509.39721915389
27.100000000000023	18510.30462042657
27.200000000000024	18511.141153862747
27.300000000000022	18511.90712860656
27.400000000000023	18512.60280839464
27.500000000000025	18513.229074632447
27.600000000000023	18513.786394817413
27.700000000000024	18514.275232156615
27.800000000000026	18514.695876096474
27.900000000000023	18515.048580381157
28.000000000000025	18515.334189550667
28.100000000000023	18515.553149820047
28.200000000000024	18515.705736240947
28.300000000000026	18515.792197261755
28.400000000000023	18515.813346454044
28.500000000000025	18515.76961389041
28.600000000000023	18515.661425818187
28.700000000000024	18515.489039905246
28.800000000000026	18515.25269584395
28.900000000000023	18514.95317400581
29.000000000000025	18514.590885472015
29.100000000000026	18514.166075222176
29.200000000000024	18513.678978353477
29.300000000000026	18513.130347267557
29.400000000000027	18512.520578613538
29.500000000000025	18511.85006561704
29.600000000000026	18511.119037866007
29.700000000000024	18510.32772274088
29.800000000000026	18509.476842645712
29.900000000000027	18508.5667772195
30.000000000000025	18507.597744833245
30.100000000000026	18506.5699688522
30.200000000000024	18505.484146340215
30.300000000000026	18504.34064398683
30.400000000000027	18503.139825406794
30.500000000000025	18501.881895302122
30.600000000000026	18500.56707019862
30.700000000000028	18499.196019972904
30.800000000000026	18497.76909602566
30.900000000000027	18496.28649311593
31.00000000000003	18494.748424235964
31.100000000000026	18493.15553623813
31.200000000000028	18491.50816886447
31.300000000000026	18489.806659086214
31.400000000000027	18488.05118948933
31.50000000000003	18486.241966970174
31.600000000000026	18484.37961367033
31.700000000000028	18482.464455544752
31.800000000000026	18480.49666634393
31.900000000000027	18478.47644983173
32.00000000000003	18476.40440717327
32.10000000000002	18474.280853793334
32.20000000000003	18472.10610261195
32.300000000000026	18469.88031651063
32.40000000000003	18467.603693789933
32.50000000000003	18465.276813094915
32.60000000000003	18462.89997737878
32.70000000000003	18460.473341653913
32.800000000000026	18457.99710142322
32.90000000000003	18455.47181617271
33.00000000000003	18452.897779315845
33.10000000000003	18450.275281995087
33.20000000000003	18447.604469494894
33.300000000000026	18444.885532394943
33.40000000000003	18442.11900960627
33.50000000000003	18439.30518322747
33.60000000000003	18436.444191520004
33.70000000000003	18433.53622254613
33.800000000000026	18430.58179767641
33.90000000000003	18427.581190342218
34.00000000000003	18424.534671910027
34.10000000000003	18421.442371915113
34.20000000000003	18418.30447395924
34.30000000000003	18415.12148057096
34.40000000000003	18411.893654887524
34.50000000000003	18408.621120164527
34.60000000000003	18405.304057721216
34.70000000000003	18401.94295399208
34.80000000000003	18398.5380642184
34.90000000000003	18395.089641758917
35.00000000000003	18391.597802025375
35.10000000000003	18388.062722274306
35.20000000000003	18384.48487164716
35.30000000000003	18380.8644959949
35.400000000000034	18377.201705104515
35.50000000000003	18373.49667414742
35.60000000000003	18369.749857467486
35.70000000000003	18365.961493703744
35.80000000000003	18362.13181977459
35.900000000000034	18358.26093840263
36.00000000000003	18354.349021039583
36.10000000000003	18350.39650612505
36.20000000000003	18346.403623710623
36.30000000000003	18342.37047147288
36.400000000000034	18338.29721894454
36.50000000000003	18334.184290933226
36.60000000000003	18330.03191088717
36.70000000000003	18325.84030067808
36.80000000000003	18321.6095516087
36.900000000000034	18317.33982978879
37.00000000000003	18313.031545370508
37.10000000000003	18308.684913929992
37.20000000000003	18304.300022236643
37.30000000000003	18299.87703462129
37.400000000000034	18295.416348654937
37.500000000000036	18290.918173853384
37.60000000000003	18286.382718284625
37.70000000000003	18281.810062957677
37.80000000000003	18277.200369037844
37.900000000000034	18272.554020566677
38.000000000000036	18267.8712198271
38.10000000000003	18263.152043750146
38.20000000000003	18258.396651840452
38.30000000000003	18253.605416508286
38.400000000000034	18248.778534462155
38.500000000000036	18243.916201078093
38.60000000000004	18239.018488072932
38.70000000000003	18234.085552009878
38.80000000000003	18229.11775278765
38.900000000000034	18224.1152804547
39.000000000000036	18219.078203055247
39.10000000000004	18214.006675591838
39.20000000000003	18208.901047192696
39.30000000000003	18203.76150276784
39.400000000000034	18198.588225998323
39.500000000000036	18193.38128020169
39.60000000000004	18188.140817634652
39.70000000000003	18182.867175836374
39.80000000000003	18177.560533571414
39.900000000000034	18172.22095084631
40.000000000000036	18166.84857844183
40.10000000000004	18161.443743908534
40.20000000000003	18156.006621264758
40.30000000000003	18150.53738339301
40.400000000000034	18145.036086009215
40.500000000000036	18139.502877319563
40.60000000000004	18133.938074123547
40.70000000000004	18128.341844757502
40.80000000000003	18122.714241949518
40.900000000000034	18117.055412501784
41.000000000000036	18111.365663936973
41.10000000000004	18105.645160198852
41.20000000000004	18099.894064179465
41.30000000000003	18094.11242470707
41.400000000000034	18088.30038615967
41.500000000000036	18082.458246071823
41.60000000000004	18076.586163123684
41.70000000000004	18070.684183445108
41.80000000000004	18064.752450071246
41.900000000000034	18058.791251909242
42.000000000000036	18052.800743566346
42.10000000000004	18046.78107867412
42.20000000000004	18040.732299813495
42.30000000000004	18034.65454772797
42.400000000000034	18028.548102032553
42.500000000000036	18022.41311244949
42.60000000000004	18016.249619120852
42.70000000000004	18010.057761499418
42.80000000000004	18003.837811166457
42.900000000000034	17997.589914060878
43.000000000000036	17991.314215214796
43.10000000000004	17985.01075153695
43.20000000000004	17978.679660305606
43.30000000000004	17972.32120444617
43.400000000000034	17965.935525355846
43.500000000000036	17959.522657737634
43.60000000000004	17953.08273762366
43.70000000000004	17946.616020449357
43.80000000000004	17940.122644091425
43.90000000000004	17933.602745582375
44.000000000000036	17927.056356676203
44.10000000000004	17920.48361133437
44.20000000000004	17913.884756919215
44.30000000000004	17907.25992707771
44.40000000000004	17900.609151567758
44.500000000000036	17893.932563142916
44.60000000000004	17887.230402174522
44.70000000000004	17880.502799028116
44.80000000000004	17873.749883282017
44.90000000000004	17866.971682001596
45.00000000000004	17860.16832596223
45.10000000000004	17853.340047996855
45.20000000000004	17846.486974525294
45.30000000000004	17839.60913080564
45.40000000000004	17832.706646438266
45.50000000000004	17825.779747723776
45.60000000000004	17818.828558018453
45.70000000000004	17811.853199943325
45.80000000000004	17804.85369629562
45.90000000000004	17797.830174780116
46.00000000000004	17790.782854650464
46.10000000000004	17783.711855576345
46.20000000000004	17776.617198717824
46.30000000000004	17769.499010633226
46.40000000000004	17762.357504466145
46.50000000000004	17755.192797021642
46.60000000000004	17748.005004416995
46.70000000000004	17740.79414556093
46.80000000000004	17733.560345190217
46.90000000000004	17726.303809853947
47.00000000000004	17719.024652907374
47.100000000000044	17711.722891775524
47.20000000000004	17704.398650073555
47.30000000000004	17697.052128629915
47.40000000000004	17689.6834381172
47.50000000000004	17682.292688563626
47.600000000000044	17674.87989533252
47.70000000000004	17667.44518028421
47.80000000000004	17659.988738069787
47.90000000000004	17652.510676128786
48.00000000000004	17645.01100847936
48.100000000000044	17637.48985588202
48.200000000000045	17629.94740762685
48.30000000000004	17622.383768637435
48.40000000000004	17614.799043232786
48.50000000000004	17607.19324354117
48.600000000000044	17599.566488628552
48.700000000000045	17591.918961992917
48.80000000000004	17584.25076552353
48.90000000000004	17576.56191012855
49.00000000000004	17568.852513793478
49.100000000000044	17561.122754987842
49.200000000000045	17553.37273323795
49.30000000000004	17545.60254750206
49.40000000000004	17537.812206954215
49.50000000000004	17530.001827940177
49.600000000000044	17522.171583493586
49.700000000000045	17514.321570288932
49.80000000000004	17506.45179639315
49.90000000000004	17498.562377088805
50.00000000000004	17490.653480689052
50.100000000000044	17482.725201646044
50.200000000000045	17474.777633877507
50.30000000000005	17466.810783857516
50.40000000000004	17458.82476527894
50.50000000000004	17450.81974134885
50.600000000000044	17442.795803835495
50.700000000000045	17434.752958207864
50.80000000000005	17426.691317111297
50.90000000000004	17418.611039317944
51.00000000000004	17410.512214503116
51.100000000000044	17402.394931838637
51.200000000000045	17394.259195328857
51.30000000000005	17386.105116075327
51.40000000000005	17377.932848049863
51.50000000000004	17369.7424783985
51.600000000000044	17361.53401021268
51.700000000000045	17353.307553560753
51.80000000000005	17345.06325824469
51.90000000000005	17336.801209436897
52.00000000000004	17328.52149183482
52.100000000000044	17320.22410718161
52.200000000000045	17311.90916404418
52.30000000000005	17303.57680770795
52.40000000000005	17295.22712095869
52.50000000000004	17286.86010470981
52.600000000000044	17278.47586650838
52.700000000000045	17270.074547716293
52.80000000000005	17261.656229255826
52.90000000000005	17253.220991600603
53.00000000000004	17244.768834421313
53.100000000000044	17236.299863802895
53.200000000000045	17227.81421685437
53.30000000000005	17219.31197224312
53.40000000000005	17210.79312888511
53.50000000000005	17202.25779185803
53.600000000000044	17193.70609457654
53.700000000000045	17185.138113946265
53.80000000000005	17176.553926448534
53.90000000000005	17167.95352985243
54.00000000000005	17159.337027810125
54.100000000000044	17150.70454972869
54.200000000000045	17142.056170380678
54.30000000000005	17133.39188684806
54.40000000000005	17124.711801787802
54.50000000000005	17116.016041126015
54.60000000000005	17107.304677967655
54.700000000000045	17098.577785015947
54.80000000000005	17089.835358292843
54.90000000000005	17081.077499064173
55.00000000000005	17072.304329476825
55.10000000000005	17063.51592061548
55.200000000000045	17054.712267875817
55.30000000000005	17045.89347154016
55.40000000000005	17037.05965047331
55.50000000000005	17028.210874179604
55.60000000000005	17019.347211782522
55.700000000000045	17010.468657696463
55.80000000000005	17001.57531084507
55.90000000000005	16992.667286526736
56.00000000000005	16983.74465233007
56.10000000000005	16974.807402097835
56.200000000000045	16965.855633781634
56.30000000000005	16956.88945958332
56.40000000000005	16947.908945592055
56.50000000000005	16938.914157535546
56.60000000000005	16929.905088346542
56.70000000000005	16920.881834648808
56.80000000000005	16911.84450527625
56.90000000000005	16902.793164499355
57.00000000000005	16893.727804728187
57.10000000000005	16884.648521625873
57.20000000000005	16875.55542110302
57.30000000000005	16866.448566005784
57.40000000000005	16857.328018836826
57.50000000000005	16848.193771160662
57.60000000000005	16839.045917342013
57.70000000000005	16829.884560108814
57.800000000000054	16820.70976057864
57.90000000000005	16811.521509837075
58.00000000000005	16802.319901299685
58.10000000000005	16793.10503493292
58.20000000000005	16783.876970499852
58.300000000000054	16774.635767436805
58.40000000000005	16765.38141604195
58.50000000000005	16756.114008460714
58.60000000000005	16746.83364164997
58.70000000000005	16737.540373728007
58.800000000000054	16728.23419455302
58.90000000000005	16718.91519533291
59.00000000000005	16709.583470414367
59.10000000000005	16700.239076626116
59.20000000000005	16690.88207048572
59.300000000000054	16681.51244111635
59.40000000000005	16672.130278483077
59.50000000000005	16662.73567408479
59.60000000000005	16653.328683183438
59.70000000000005	16643.909294496738
59.800000000000054	16634.47759706411
59.900000000000055	16625.0336799158
60.00000000000005	16615.577597084663
60.10000000000005	16606.10940230689
60.20000000000005	16596.629083612224
60.300000000000054	16587.136728823814
60.400000000000055	16577.6324242754
60.50000000000005	16568.116222505727
60.60000000000005	16558.5881111695
60.70000000000005	16549.048177176435
60.800000000000054	16539.49650452409
60.900000000000055	16529.933144578477
61.00000000000006	16520.358148422445
61.10000000000005	16510.771503064872
61.20000000000005	16501.173294225096
61.300000000000054	16491.563603345792
61.400000000000055	16481.94248036659
61.50000000000006	16472.309911947978
61.60000000000005	16462.665982908456
61.70000000000005	16453.01077247858
61.800000000000054	16443.3443294778
61.900000000000055	16433.666702455033
62.00000000000006	16423.97787746249
62.10000000000005	16414.277938153744
62.20000000000005	16404.566961337034
62.300000000000054	16394.844994468633
62.400000000000055	16385.112023275527
62.50000000000006	16375.36813052349
62.60000000000005	16365.613390924853
62.70000000000005	16355.847850864793
62.800000000000054	16346.071556469726
62.900000000000055	16336.28449289167
63.00000000000006	16326.486741756558
63.10000000000006	16316.678375478597
63.20000000000005	16306.859439138818
63.300000000000054	16297.029917583854
63.400000000000055	16287.18989156543
63.50000000000006	16277.339431510745
63.60000000000006	16267.478581475545
63.70000000000005	16257.607385267822
63.800000000000054	16247.725827188668
63.900000000000055	16237.833986874806
64.00000000000006	16227.931932571657
64.10000000000005	16218.01970708598
64.20000000000006	16208.097294430312
64.30000000000005	16198.16477338128
64.40000000000006	16188.222210299391
64.50000000000006	16178.269647008965
64.60000000000005	16168.307125096842
64.70000000000006	16158.33462805576
64.80000000000005	16148.35223357205
64.90000000000006	16138.360005933502
65.00000000000006	16128.357985767012
65.10000000000005	16118.34615629073
65.20000000000006	16108.324594345626
65.30000000000005	16098.293362430288
65.40000000000006	16088.252500229244
65.50000000000006	16078.202047199178
65.60000000000005	16068.141986060773
65.70000000000006	16058.072392589342
65.80000000000005	16047.993327312997
65.90000000000006	16037.904828767107
66.00000000000006	16027.806879409078
66.10000000000005	16017.699554184226
66.20000000000006	16007.582911921218
66.30000000000005	15997.456990250568
66.40000000000006	15987.32182658394
66.50000000000006	15977.177402900401
66.60000000000005	15967.023793104305
66.70000000000006	15956.861054149707
66.80000000000005	15946.68922256312
66.90000000000006	15936.508280069182
67.00000000000006	15926.318299758257
67.10000000000007	15916.119336969132
67.20000000000006	15905.911427358602
67.30000000000005	15895.694606373056
67.40000000000006	15885.468855274878
67.50000000000006	15875.234246138314
67.60000000000007	15864.990832517422
67.70000000000006	15854.738649007322
67.80000000000005	15844.47767662245
67.90000000000006	15834.2079866398
68.00000000000006	15823.929631077086
68.10000000000007	15813.642643692614
68.20000000000006	15803.347058042174
68.30000000000005	15793.042854691303
68.40000000000006	15782.730103925856
68.50000000000006	15772.408856063119
68.60000000000007	15762.079143839368
68.70000000000006	15751.740947576469
68.80000000000005	15741.394336780466
68.90000000000006	15731.039360306322
69.00000000000006	15720.67605008436
69.10000000000007	15710.304437849802
69.20000000000006	15699.924503486283
69.30000000000005	15689.536315533976
69.40000000000006	15679.139921226424
69.50000000000006	15668.735351509114
69.60000000000007	15658.3225860242
69.70000000000006	15647.901692550267
69.80000000000007	15637.472716927912
69.90000000000006	15627.035689325603
70.00000000000006	15616.590639723683
70.10000000000007	15606.137547334263
70.20000000000006	15595.676478995592
70.30000000000007	15585.207479000946
70.40000000000006	15574.730576568863
70.50000000000006	15564.245750670188
70.60000000000007	15553.753067400576
70.70000000000006	15543.252569725399
70.80000000000007	15532.744286113317
70.90000000000006	15522.22824485139
71.00000000000006	15511.704424486274
71.10000000000007	15501.17289019921
71.20000000000006	15490.63368347768
71.30000000000007	15480.086831873148
71.40000000000006	15469.532313689358
71.50000000000006	15458.970193384772
71.60000000000007	15448.400511179869
71.70000000000006	15437.823293901754
71.80000000000007	15427.238568202036
71.90000000000006	15416.646311963894
72.00000000000006	15406.046588757708
72.10000000000007	15395.439437391111
72.20000000000006	15384.82488380476
72.30000000000007	15374.202905635486
72.40000000000006	15363.573565751518
72.50000000000006	15352.93690175056
72.60000000000007	15342.292938872819
72.70000000000006	15331.641702188788
72.80000000000007	15320.98316891626
72.90000000000006	15310.317401062173
73.00000000000006	15299.644434872298
73.10000000000007	15288.96429472929
73.20000000000006	15278.276957599495
73.30000000000007	15267.582484809174
73.40000000000006	15256.880911447557
73.50000000000007	15246.172261219346
73.60000000000007	15235.456557664926
73.70000000000006	15224.733777331128
73.80000000000007	15214.003980710231
73.90000000000006	15203.26720159655
74.00000000000007	15192.52346286437
74.10000000000007	15181.772740802373
74.20000000000006	15171.015095244476
74.30000000000007	15160.250558878402
74.40000000000006	15149.479153921628
74.50000000000007	15138.700902432378
74.60000000000007	15127.91578027745
74.70000000000006	15117.123846484657
74.80000000000007	15106.325132500127
74.90000000000006	15095.519659736417
75.00000000000007	15084.707403793927
75.10000000000007	15073.888423065342
75.20000000000006	15063.062747936843
75.30000000000007	15052.23039918407
75.40000000000006	15041.391397428186
75.50000000000007	15030.545717843534
75.60000000000007	15019.693418045139
75.70000000000006	15008.834527227435
75.80000000000007	14997.969065385138
75.90000000000006	14987.097007416472
76.00000000000007	14976.21841032547
76.10000000000007	14965.333302290182
76.20000000000007	14954.441702687098
76.30000000000007	14943.54363074273
76.40000000000006	14932.639060923342
76.50000000000007	14921.728049484427
76.60000000000007	14910.810623458801
76.70000000000007	14899.8868014646
76.80000000000007	14888.956557680873
76.90000000000006	14878.019947777166
77.00000000000007	14867.076997810527
77.10000000000007	14856.12772579847
77.20000000000007	14845.172149612772
77.30000000000007	14834.210242992986
77.40000000000006	14823.242060889861
77.50000000000007	14812.26762825862
77.60000000000007	14801.286962379685
77.70000000000007	14790.300036692926
77.80000000000007	14779.306905589165
77.90000000000006	14768.307593085676
78.00000000000007	14757.302115878816
78.10000000000007	14746.290490523195
78.20000000000007	14735.272690010086
78.30000000000007	14724.24876804199
78.40000000000006	14713.218747574785
78.50000000000007	14702.182644587761
78.60000000000007	14691.140431758757
78.70000000000007	14680.092162257311
78.80000000000007	14669.037858136513
78.90000000000006	14657.977534807194
79.00000000000007	14646.911207542184
79.10000000000007	14635.838848560132
79.20000000000007	14624.76051037348
79.30000000000007	14613.676214011546
79.40000000000006	14602.585974186934
79.50000000000007	14591.489762789866
79.60000000000007	14580.387631827789
79.70000000000007	14569.279601459848
79.80000000000007	14558.16568584492
79.90000000000008	14547.045899007428
80.00000000000007	14535.920212366373
80.10000000000007	14524.788677304075
80.20000000000007	14513.651312990858
80.30000000000007	14502.508132905166
80.40000000000008	14491.35910812139
80.50000000000007	14480.204289545818
80.60000000000007	14469.043695508846
80.70000000000007	14457.877338949056
80.80000000000007	14446.70523267391
80.90000000000008	14435.52734727319
81.00000000000007	14424.343733060872
81.10000000000007	14413.154407410906
81.20000000000007	14401.959382598228
81.30000000000007	14390.758628850683
81.40000000000008	14379.552196036188
81.50000000000007	14368.340100716712
81.60000000000007	14357.122354640445
81.70000000000007	14345.898969427602
81.80000000000007	14334.669914806685
81.90000000000008	14323.435240086972
82.00000000000007	14312.194960903966
82.10000000000007	14300.949088358055
82.20000000000007	14289.697591797374
82.30000000000007	14278.440520116168
82.40000000000008	14267.177888163726
82.50000000000007	14255.909706526061
82.60000000000008	14244.635985664207
82.70000000000007	14233.356694410999
82.80000000000007	14222.071881136573
82.90000000000008	14210.781559791427
83.00000000000007	14199.485740328771
83.10000000000008	14188.184391181589
83.20000000000007	14176.877560337063
83.30000000000007	14165.565260983156
83.40000000000008	14154.247502570426
83.50000000000007	14142.924294427268
83.60000000000008	14131.595604454207
83.70000000000007	14120.261480149758
83.80000000000007	14108.92193382858
83.90000000000008	14097.576974322625
84.00000000000007	14086.226569112046
84.10000000000008	14074.870765345588
84.20000000000007	14063.509574597076
84.30000000000007	14052.143005206899
84.40000000000008	14040.771065395968
84.50000000000007	14029.393722093675
84.60000000000008	14018.011021996477
84.70000000000007	14006.622975828312
84.80000000000007	13995.22959132442
84.90000000000008	13983.830834972352
85.00000000000007	13972.42675315304
85.10000000000008	13961.017355869411
85.20000000000007	13949.602650375684
85.30000000000007	13938.18264380913
85.40000000000008	13926.757302087133
85.50000000000007	13915.326671175726
85.60000000000008	13903.890760249362
85.70000000000007	13892.449575969888
85.80000000000007	13881.003083790423
85.90000000000008	13869.551329396872
86.00000000000007	13858.094321260687
86.10000000000008	13846.632065572709
86.20000000000007	13835.164568409256
86.30000000000008	13823.691794632854
86.40000000000008	13812.213789552863
86.50000000000007	13800.730560831802
86.60000000000008	13789.242114080314
86.70000000000007	13777.748413673371
86.80000000000008	13766.249504676714
86.90000000000008	13754.745394066156
87.00000000000007	13743.236086990886
87.10000000000008	13731.721588487873
87.20000000000007	13720.201862320067
87.30000000000008	13708.676953216067
87.40000000000008	13697.146867360532
87.50000000000007	13685.611609334062
87.60000000000008	13674.071142387877
87.70000000000007	13662.525511044658
87.80000000000008	13650.974720816996
87.90000000000008	13639.418775833168
88.00000000000007	13627.857680111427
88.10000000000008	13616.29139626863
88.20000000000007	13604.719968530784
88.30000000000008	13593.143401635392
88.40000000000008	13581.561699153246
88.50000000000007	13569.97482316453
88.60000000000008	13558.382817728168
88.70000000000007	13546.785686922716
88.80000000000008	13535.183433875372
88.90000000000008	13523.576061605447
89.00000000000009	13511.963531535548
89.10000000000008	13500.345887469484
89.20000000000007	13488.723132725165
89.30000000000008	13477.095269883002
89.40000000000008	13465.462259803207
89.50000000000009	13453.824146162557
89.60000000000008	13442.180931631628
89.70000000000007	13430.532618355654
89.80000000000008	13419.409593933324
89.90000000000008	13410.403267298141
90.00000000000009	13403.514599589571
