# Supplementary material for: White matter micro- and macrostructure brain charts for the human lifespan
Source: Nature. 2026 May 13;655(8124):979–89. doi: 10.1038/s41586-026-10454-2 (PMC13391363; doi:10.1038/s41586-026-10454-2)
Supplement: Supplementary file 7 — Tract-specific median centiles of brain charts. SDT.T4.1-504 contain the discretized, sex-agnostic brain charts used to derive the myelination plots and assessments in Fig. 4 and Supplementary Fig. S4.F9. Age is expressed in years. Tract measurements are reported in metric-specific units: diffusivities in mm2 s−1, volume in mm3, surface area in mm2, average length in mm, and FA is dimensionless (unitless). [file 41586_2026_10454_MOESM7_ESM.zip › SDT.T4/SDT.T4.113-CST_right_ad-mean.csv]

age	value
1.0	0.0014163994621354276
1.1	0.0014137533079338366
1.2000000000000002	0.0014104172237710433
1.3000000000000003	0.0014064387526301397
1.4000000000000004	0.001402528812489738
1.5000000000000004	0.0013988898044087152
1.6000000000000005	0.0013954871539957536
1.7000000000000006	0.0013922925151690299
1.8000000000000007	0.0013892833458924953
1.9000000000000008	0.0013864379303878682
2.000000000000001	0.0013837397138892875
2.100000000000001	0.0013811745344817947
2.200000000000001	0.001378730831452884
2.300000000000001	0.0013763968148212968
2.4000000000000012	0.0013741632795201183
2.5000000000000013	0.00137202212302628
2.6000000000000014	0.0013699661933919383
2.7000000000000015	0.0013679895991893505
2.8000000000000016	0.0013660858880665421
2.9000000000000017	0.0013642500071797219
3.0000000000000018	0.001362477420904549
3.100000000000002	0.001360764374621149
3.200000000000002	0.0013591066014029104
3.300000000000002	0.001357500738101979
3.400000000000002	0.0013559437163910616
3.500000000000002	0.0013544327421864371
3.6000000000000023	0.001352965515870528
3.7000000000000024	0.0013515392707647155
3.8000000000000025	0.001350151842421801
3.9000000000000026	0.001348801243051141
4.000000000000003	0.001347485839387045
4.100000000000003	0.0013462036076047582
4.200000000000003	0.0013449529638793647
4.3000000000000025	0.0013437324340296699
4.400000000000003	0.001342540653959935
4.5000000000000036	0.0013413765156776172
4.600000000000003	0.0013402385750154377
4.700000000000003	0.0013391257145979095
4.800000000000003	0.0013380368957132223
4.900000000000004	0.0013369712783023826
5.0000000000000036	0.001335927738962591
5.100000000000003	0.0013349054106097018
5.200000000000004	0.001333903475791335
5.300000000000004	0.0013329211716076957
5.400000000000004	0.0013319578897243794
5.5000000000000036	0.0013310127775428774
5.600000000000004	0.0013300851855542522
5.700000000000005	0.001329174506145133
5.800000000000004	0.0013282802574392598
5.900000000000004	0.0013274017481640825
6.000000000000004	0.0013265384537299843
6.100000000000005	0.001325689875156089
6.200000000000005	0.0013248555448567886
6.300000000000004	0.001324035097686655
6.400000000000005	0.001323227985982274
6.500000000000005	0.001322433799841191
6.600000000000005	0.001321652154797373
6.700000000000005	0.0013208827523719406
6.800000000000005	0.0013201251351040461
6.900000000000006	0.001319378962183795
7.000000000000005	0.0013186439073112255
7.100000000000005	0.001317919664401636
7.2000000000000055	0.0013172059996108213
7.300000000000006	0.00131650253886806
7.400000000000006	0.0013158090073929804
7.500000000000005	0.0013151251474690876
7.600000000000006	0.0013144507633659653
7.700000000000006	0.0013137855355330632
7.800000000000006	0.0013131292304275448
7.900000000000006	0.0013124816233266684
8.000000000000007	0.0013118425036995293
8.100000000000007	0.0013112117142342792
8.200000000000006	0.0013105889872203906
8.300000000000006	0.0013099741297542115
8.400000000000006	0.0013093669612990163
8.500000000000007	0.001308767347727524
8.600000000000007	0.0013081750563085834
8.700000000000006	0.0013075899202390825
8.800000000000008	0.0013070117783792296
8.900000000000007	0.001306440480244634
9.000000000000007	0.0013058759158397274
9.100000000000007	0.001305317886418641
9.200000000000006	0.001304766251532867
9.300000000000008	0.0013042208802524814
9.400000000000007	0.0013036816773938505
9.500000000000007	0.0013031484677373856
9.600000000000009	0.0013026211281436403
9.700000000000008	0.0013020995392726757
9.800000000000008	0.0013015835902146463
9.900000000000007	0.0013010732016291255
10.000000000000007	0.001300568221545029
10.100000000000009	0.0013000685446483376
10.200000000000008	0.0012995740733033312
10.300000000000008	0.0012990847380162107
10.40000000000001	0.0012986004032553402
10.500000000000009	0.0012981209756301516
10.600000000000009	0.0012976463643924365
10.700000000000008	0.001297176485741759
10.800000000000008	0.001296711280969861
10.90000000000001	0.0012962506310125396
11.000000000000009	0.0012957944549602167
11.100000000000009	0.0012953426783286067
11.20000000000001	0.0012948952491741443
11.30000000000001	0.0012944520602882824
11.40000000000001	0.0012940130392382525
11.500000000000009	0.0012935781154849054
11.600000000000009	0.0012931472244014596
11.70000000000001	0.001292720321612451
11.80000000000001	0.001292297311917188
11.90000000000001	0.0012918781318785944
12.00000000000001	0.0012914627235935752
12.10000000000001	0.001291051047464476
12.20000000000001	0.0012906430170700985
12.30000000000001	0.001290238575162349
12.40000000000001	0.0012898376658851162
12.50000000000001	0.0012894402385422972
12.60000000000001	0.00128904625898482
12.70000000000001	0.0012886556497650303
12.800000000000011	0.0012882683602799625
12.900000000000011	0.0012878843448030529
13.00000000000001	0.0012875035726403578
13.10000000000001	0.0012871259729939307
13.20000000000001	0.001286751499883446
13.300000000000011	0.0012863801083743505
13.400000000000011	0.0012860117581270378
13.50000000000001	0.0012856464224576473
13.600000000000012	0.0012852840374167323
13.700000000000012	0.001284924562037673
13.800000000000011	0.0012845679597300213
13.900000000000011	0.0012842142063599978
14.00000000000001	0.00128386324311342
14.100000000000012	0.001283515032545012
14.200000000000012	0.001283169538010165
14.300000000000011	0.001282826727022865
14.400000000000013	0.0012824865784578049
14.500000000000012	0.0012821490388234837
14.600000000000012	0.0012818140745276161
14.700000000000012	0.0012814816559637244
14.800000000000011	0.001281151763922348
14.900000000000013	0.0012808243489451725
15.000000000000012	0.0012804993801688491
15.100000000000012	0.0012801768273532825
15.200000000000014	0.0012798566640722215
15.300000000000013	0.0012795388734114328
15.400000000000013	0.0012792234101157017
15.500000000000012	0.0012789102463308293
15.600000000000012	0.00127859935787731
15.700000000000014	0.0012782907293029018
15.800000000000013	0.0012779843185672208
15.900000000000013	0.0012776800999631914
16.000000000000014	0.0012773780482760746
16.100000000000016	0.0012770781418273067
16.200000000000014	0.0012767803669418434
16.30000000000001	0.001276484684945172
16.400000000000013	0.0012761910725141365
16.500000000000014	0.0012758995097478978
16.600000000000016	0.0012756099841025675
16.700000000000014	0.0012753224594998997
16.800000000000015	0.0012750369143289461
16.900000000000013	0.0012747533273727656
17.000000000000014	0.0012744716807234885
17.100000000000016	0.0012741919632315933
17.200000000000014	0.0012739141415479358
17.300000000000015	0.001273638195974306
17.400000000000013	0.0012733641100272078
17.500000000000014	0.0012730918734431152
17.600000000000016	0.0012728214549941083
17.700000000000014	0.001272552836363917
17.800000000000015	0.0012722859995552584
17.900000000000016	0.0012720209296918365
18.000000000000014	0.001271757617617042
18.100000000000016	0.0012714960343404745
18.200000000000017	0.0012712361630981368
18.300000000000015	0.001270977990167981
18.400000000000016	0.0012707215070950006
18.500000000000014	0.0012704666866400513
18.600000000000016	0.0012702135131666238
18.700000000000017	0.0012699619712992268
18.800000000000015	0.0012697120486259421
18.900000000000016	0.0012694637375798136
19.000000000000014	0.0012692170127745416
19.100000000000016	0.001268971859846413
19.200000000000017	0.0012687282673285592
19.300000000000015	0.0012684862282150728
19.400000000000016	0.0012682457185790935
19.500000000000018	0.0012680067249858451
19.600000000000016	0.0012677692342161263
19.700000000000017	0.0012675332358816128
19.80000000000002	0.0012672987236956213
19.900000000000016	0.001267065675279481
20.000000000000018	0.001266834078251812
20.100000000000016	0.0012666039230054152
20.200000000000017	0.0012663752037061742
20.30000000000002	0.0012661478992020535
20.400000000000016	0.0012659219978838367
20.500000000000018	0.0012656974883219203
20.600000000000016	0.0012654743618050277
20.700000000000017	0.0012652526130865578
20.80000000000002	0.0012650322223187165
20.900000000000016	0.0012648131787715343
21.000000000000018	0.0012645954743850903
21.10000000000002	0.0012643791042806405
21.200000000000017	0.0012641640496493462
21.30000000000002	0.0012639503004083375
21.40000000000002	0.0012637378466255813
21.500000000000018	0.00126352668099161
21.60000000000002	0.0012633167991112713
21.700000000000017	0.0012631081832827275
21.80000000000002	0.0012629008241627096
21.90000000000002	0.001262694714989319
22.000000000000018	0.0012624898516685023
22.10000000000002	0.0012622862173846145
22.200000000000017	0.001262083803340725
22.30000000000002	0.0012618826008675274
22.40000000000002	0.0012616826038366474
22.500000000000018	0.001261483808554829
22.60000000000002	0.0012612861991524108
22.70000000000002	0.001261089767459084
22.80000000000002	0.001260894507810324
22.90000000000002	0.0012607004167608175
23.00000000000002	0.0012605074792017108
23.10000000000002	0.0012603156874271334
23.20000000000002	0.0012601250338399284
23.30000000000002	0.0012599355133143019
23.40000000000002	0.0012597471227391317
23.50000000000002	0.001259559847819065
23.60000000000002	0.001259373681382664
23.70000000000002	0.0012591886186999134
23.80000000000002	0.0012590046568648813
23.90000000000002	0.001258821782239312
24.00000000000002	0.0012586399880490705
24.10000000000002	0.0012584592676131655
24.20000000000002	0.001258279616662892
24.300000000000022	0.0012581010325725273
24.40000000000002	0.0012579235024074435
24.50000000000002	0.0012577470198520645
24.600000000000023	0.0012575715809777066
24.70000000000002	0.001257397183329187
24.800000000000022	0.0012572238145425168
24.90000000000002	0.0012570514686440469
25.00000000000002	0.0012568801397403865
25.100000000000023	0.0012567098243004317
25.20000000000002	0.0012565405201050378
25.300000000000022	0.001256372215402129
25.40000000000002	0.001256204904613717
25.50000000000002	0.0012560385845027798
25.600000000000023	0.0012558732529923966
25.70000000000002	0.0012557088988285978
25.800000000000022	0.0012555455167292632
25.900000000000023	0.0012553831014818371
26.00000000000002	0.0012552216501941138
26.100000000000023	0.0012550611609887744
26.200000000000024	0.001254901623146657
26.300000000000022	0.0012547430317289066
26.400000000000023	0.001254585384099261
26.50000000000002	0.0012544286784993142
26.600000000000023	0.0012542729046467898
26.700000000000024	0.0012541180578601269
26.800000000000022	0.0012539641335183663
26.900000000000023	0.001253811129286079
27.00000000000002	0.0012536590435742922
27.100000000000023	0.0012535078665703058
27.200000000000024	0.0012533575938918325
27.300000000000022	0.0012532082234276065
27.400000000000023	0.001253059753688179
27.500000000000025	0.0012529121752457694
27.600000000000023	0.0012527654839429349
27.700000000000024	0.0012526196756752373
27.800000000000026	0.0012524747485954464
27.900000000000023	0.0012523307013582612
28.000000000000025	0.0012521875249500714
28.100000000000023	0.001252045215475519
28.200000000000024	0.0012519037712848786
28.300000000000026	0.0012517631911162083
28.400000000000023	0.0012516234662964332
28.500000000000025	0.001251484593127572
28.600000000000023	0.0012513465679582399
28.700000000000024	0.001251209389371758
28.800000000000026	0.0012510730562290576
28.900000000000023	0.0012509375602238397
29.000000000000025	0.0012508028978887016
29.100000000000026	0.0012506690679820053
29.200000000000024	0.001250536069434401
29.300000000000026	0.0012504038942420977
29.400000000000027	0.0012502725391116782
29.500000000000025	0.0012501420007908295
29.600000000000026	0.0012500122782447775
29.700000000000024	0.001249883370509
29.800000000000026	0.0012497552699058116
29.900000000000027	0.001249627973345448
30.000000000000025	0.0012495014799491855
30.100000000000026	0.0012493757888106724
30.200000000000024	0.001249250892521943
30.300000000000026	0.0012491267881472382
30.400000000000027	0.0012490034727872107
30.500000000000025	0.001248880945747714
30.600000000000026	0.001248759206211878
30.700000000000028	0.0012486382470627553
30.800000000000026	0.0012485180655451749
30.900000000000027	0.0012483986611049236
31.00000000000003	0.0012482800329734246
31.100000000000026	0.0012481621742750962
31.200000000000028	0.0012480450823915662
31.300000000000026	0.0012479287547368535
31.400000000000027	0.001247813190922386
31.50000000000003	0.0012476983902558851
31.600000000000026	0.0012475843461223755
31.700000000000028	0.001247471056064229
31.800000000000026	0.001247358519819067
31.900000000000027	0.001247246736734415
32.00000000000003	0.001247135700412011
32.10000000000002	0.001247025408516213
32.20000000000003	0.0012469158587402837
32.300000000000026	0.0012468070509712606
32.40000000000003	0.0012466989846215881
32.50000000000003	0.0012465916535271818
32.60000000000003	0.0012464850554959768
32.70000000000003	0.0012463791905294743
32.800000000000026	0.0012462740580725627
32.90000000000003	0.0012461696521564175
33.00000000000003	0.0012460659706981007
33.10000000000003	0.0012459630116405773
33.20000000000003	0.0012458607751208422
33.300000000000026	0.0012457592606388186
33.40000000000003	0.0012456584624367913
33.50000000000003	0.0012455583785604986
33.60000000000003	0.0012454590092513926
33.70000000000003	0.0012453603540354212
33.800000000000026	0.001245262407331325
33.90000000000003	0.0012451651672828192
34.00000000000003	0.0012450686320568702
34.10000000000003	0.0012449728020184462
34.20000000000003	0.0012448776767398624
34.30000000000003	0.0012447832508308402
34.40000000000003	0.0012446895225507713
34.50000000000003	0.0012445964923604416
34.60000000000003	0.001244504159852579
34.70000000000003	0.0012444125197968775
34.80000000000003	0.0012443215705409212
34.90000000000003	0.0012442313104532984
35.00000000000003	0.001244141740107977
35.10000000000003	0.001244052859136524
35.20000000000003	0.0012439646624818228
35.30000000000003	0.0012438771485958169
35.400000000000034	0.0012437903181409095
35.50000000000003	0.0012437041707640747
35.60000000000003	0.0012436187015536686
35.70000000000003	0.0012435339090413058
35.80000000000003	0.0012434497917775764
35.900000000000034	0.0012433663505291507
36.00000000000003	0.0012432835849751128
36.10000000000003	0.00124320149036143
36.20000000000003	0.0012431200653141026
36.30000000000003	0.0012430393106818434
36.400000000000034	0.0012429592261547413
36.50000000000003	0.0012428798071114188
36.60000000000003	0.001242801052250051
36.70000000000003	0.001242722960285989
36.80000000000003	0.0012426455321645367
36.900000000000034	0.0012425687676019274
37.00000000000003	0.0012424926621205901
37.10000000000003	0.0012424172145043331
37.20000000000003	0.0012423424257750034
37.30000000000003	0.0012422682956558506
37.400000000000034	0.0012421948197906404
37.500000000000036	0.0012421219970287422
37.60000000000003	0.0012420498262351585
37.70000000000003	0.0012419783085216168
37.80000000000003	0.0012419074436321933
37.900000000000034	0.0012418372273422724
38.000000000000036	0.001241767658579123
38.10000000000003	0.0012416987385262983
38.20000000000003	0.0012416304669312995
38.30000000000003	0.0012415628396808067
38.400000000000034	0.001241495855761835
38.500000000000036	0.0012414295141756203
38.60000000000004	0.0012413638161897947
38.70000000000003	0.0012412987615679054
38.80000000000003	0.0012412343463174499
38.900000000000034	0.0012411705694964524
39.000000000000036	0.0012411074324403038
39.10000000000004	0.0012410449349127316
39.20000000000003	0.0012409830730235928
39.30000000000003	0.0012409218458854924
39.400000000000034	0.0012408612526240822
39.500000000000036	0.0012408012946538063
39.60000000000004	0.001240741971750072
39.70000000000003	0.0012406832801339282
39.80000000000003	0.001240625218982975
39.900000000000034	0.001240567789775869
40.000000000000036	0.001240510992285256
40.10000000000004	0.0012404548228266122
40.20000000000003	0.0012403992806275124
40.30000000000003	0.001240344364927451
40.400000000000034	0.001240290077279816
40.500000000000036	0.0012402364174650105
40.60000000000004	0.0012401833819011066
40.70000000000004	0.0012401309698752538
40.80000000000003	0.001240079183002066
40.900000000000034	0.0012400280210564053
41.000000000000036	0.001239977480543704
41.10000000000004	0.0012399275607970048
41.20000000000004	0.0012398782611603215
41.30000000000003	0.0012398295833192094
41.400000000000034	0.0012397815270526744
41.500000000000036	0.0012397340889611164
41.60000000000004	0.001239687268432366
41.70000000000004	0.0012396410672106
41.80000000000004	0.0012395954850667708
41.900000000000034	0.0012395505186823036
42.000000000000036	0.0012395061674872667
42.10000000000004	0.0012394624309218572
42.20000000000004	0.0012394193107978966
42.30000000000004	0.0012393768068871863
42.400000000000034	0.001239334915959279
42.500000000000036	0.001239293637494757
42.60000000000004	0.0012392529733618808
42.70000000000004	0.001239212923322022
42.80000000000004	0.001239173484220113
42.900000000000034	0.0012391346555757224
43.000000000000036	0.0012390964369177267
43.10000000000004	0.001239058830179243
43.20000000000004	0.0012390218351194036
43.30000000000004	0.0012389854486651935
43.400000000000034	0.0012389496703828218
43.500000000000036	0.0012389145022599552
43.60000000000004	0.0012388799440430746
43.70000000000004	0.001238845992729477
43.80000000000004	0.0012388126479214415
43.90000000000004	0.0012387799092298697
44.000000000000036	0.0012387477787048622
44.10000000000004	0.0012387162560878286
44.20000000000004	0.0012386853384526468
44.30000000000004	0.001238655025444802
44.40000000000004	0.0012386253191673444
44.500000000000036	0.0012385962193469534
44.60000000000004	0.0012385677231232844
44.70000000000004	0.001238539830175277
44.80000000000004	0.0012385125401898525
44.90000000000004	0.0012384858553304385
45.00000000000004	0.0012384597753159758
45.10000000000004	0.001238434297357784
45.20000000000004	0.0012384094211749198
45.30000000000004	0.0012383851489824362
45.40000000000004	0.001238361480482548
45.50000000000004	0.0012383384129483132
45.60000000000004	0.0012383159461298785
45.70000000000004	0.0012382940797848253
45.80000000000004	0.0012382728161868094
45.90000000000004	0.0012382521550278046
46.00000000000004	0.0012382320936481282
46.10000000000004	0.0012382126318352766
46.20000000000004	0.0012381937719134456
46.30000000000004	0.0012381755135559792
46.40000000000004	0.001238157854161299
46.50000000000004	0.001238140793545869
46.60000000000004	0.0012381243315331134
46.70000000000004	0.0012381084705042984
46.80000000000004	0.0012380932101201947
46.90000000000004	0.0012380785478425292
47.00000000000004	0.001238064483522627
47.100000000000044	0.0012380510195914229
47.20000000000004	0.0012380381556892446
47.30000000000004	0.0012380258893326431
47.40000000000004	0.0012380142204000163
47.50000000000004	0.001238003148776232
47.600000000000044	0.0012379926769480736
47.70000000000004	0.0012379828045410229
47.80000000000004	0.0012379735291314202
47.90000000000004	0.0012379648506302477
48.00000000000004	0.0012379567715732575
48.100000000000044	0.001237949291563715
48.200000000000045	0.0012379424082298762
48.30000000000004	0.0012379361215080788
48.40000000000004	0.0012379304313407226
48.50000000000004	0.0012379253403183644
48.600000000000044	0.001237920848027305
48.700000000000045	0.001237916952152426
48.80000000000004	0.001237913652660593
48.90000000000004	0.0012379109521907807
49.00000000000004	0.0012379088503054053
49.100000000000044	0.0012379073447386104
49.200000000000045	0.0012379064354810772
49.30000000000004	0.0012379061225291938
49.40000000000004	0.0012379064085759092
49.50000000000004	0.00123790729316462
49.600000000000044	0.0012379087740832465
49.700000000000045	0.001237910851351182
49.80000000000004	0.001237913527709388
49.90000000000004	0.0012379168026757203
50.00000000000004	0.001237920674085039
50.100000000000044	0.0012379251419791129
50.200000000000045	0.0012379302064051169
50.30000000000005	0.001237935870157333
50.40000000000004	0.0012379421327326728
50.50000000000004	0.001237948992017172
50.600000000000044	0.001237956448079678
50.700000000000045	0.0012379645037622403
50.80000000000005	0.0012379731585345913
50.90000000000004	0.0012379824103276099
51.00000000000004	0.0012379922592312645
51.100000000000044	0.0012380027053406164
51.200000000000045	0.0012380137515505298
51.30000000000005	0.0012380253973078863
51.40000000000005	0.0012380376405924684
51.50000000000004	0.0012380504815198044
51.600000000000044	0.0012380639230323942
51.700000000000045	0.0012380779645483758
51.80000000000005	0.0012380926040905077
51.90000000000005	0.0012381078417942977
52.00000000000004	0.0012381236778000872
52.100000000000044	0.0012381401151027969
52.200000000000045	0.0012381571530958788
52.30000000000005	0.0012381747898489559
52.40000000000005	0.0012381930255217306
52.50000000000004	0.0012382118631567615
52.600000000000044	0.0012382313021172243
52.700000000000045	0.0012382513405140216
52.80000000000005	0.001238271978525791
52.90000000000005	0.0012382932163357541
53.00000000000004	0.0012383150570387084
53.100000000000044	0.0012383374999713282
53.200000000000045	0.0012383605432895572
53.30000000000005	0.0012383841871950283
53.40000000000005	0.0012384084348302166
53.50000000000005	0.0012384332854999968
53.600000000000044	0.0012384587374000976
53.700000000000045	0.001238484790750153
53.80000000000005	0.0012385114457741401
53.90000000000005	0.0012385387056666382
54.00000000000005	0.0012385665697043004
54.100000000000044	0.0012385950361263084
54.200000000000045	0.0012386241051741433
54.30000000000005	0.0012386537800902514
54.40000000000005	0.0012386840601179639
54.50000000000005	0.0012387149435349391
54.60000000000005	0.0012387464305997889
54.700000000000045	0.0012387785215752843
54.80000000000005	0.0012388112197560359
54.90000000000005	0.001238844524355437
55.00000000000005	0.0012388784336931156
55.10000000000005	0.0012389129480485576
55.200000000000045	0.0012389480707644864
55.30000000000005	0.0012389838010194569
55.40000000000005	0.001239020137170416
55.50000000000005	0.0012390570795132382
55.60000000000005	0.0012390946283477435
55.700000000000045	0.0012391327870688877
55.80000000000005	0.001239171554823629
55.90000000000005	0.001239210930009649
56.00000000000005	0.001239250912942734
56.10000000000005	0.0012392915070663219
56.200000000000045	0.001239332711491047
56.30000000000005	0.0012393745246508806
56.40000000000005	0.0012394169468772965
56.50000000000005	0.0012394599785055752
56.60000000000005	0.0012395036230316088
56.70000000000005	0.0012395478795327666
56.80000000000005	0.0012395927464826167
56.90000000000005	0.001239638224231753
57.00000000000005	0.0012396843163249344
57.10000000000005	0.0012397310218017355
57.20000000000005	0.0012397783391711293
57.30000000000005	0.0012398262687987605
57.40000000000005	0.001239874811053934
57.50000000000005	0.001239923969534181
57.60000000000005	0.0012399737432441777
57.70000000000005	0.001240024130731492
57.800000000000054	0.0012400751323801596
57.90000000000005	0.0012401267518370681
58.00000000000005	0.0012401789880676064
58.10000000000005	0.001240231839653987
58.20000000000005	0.0012402853069947296
58.300000000000054	0.0012403393904918667
58.40000000000005	0.0012403940938454298
58.50000000000005	0.0012404494159842815
58.60000000000005	0.0012405053555283947
58.70000000000005	0.0012405619128940174
58.800000000000054	0.0012406190918310828
58.90000000000005	0.0012406768912276856
59.00000000000005	0.0012407353097377734
59.10000000000005	0.001240794347791577
59.20000000000005	0.0012408540058226902
59.300000000000054	0.0012409142876346423
59.40000000000005	0.001240975192077396
59.50000000000005	0.0012410367178419617
59.60000000000005	0.0012410988653756647
59.70000000000005	0.0012411616385325462
59.800000000000054	0.0012412250361202998
59.900000000000055	0.0012412890568633667
60.00000000000005	0.001241353701222593
60.10000000000005	0.0012414189696621151
60.20000000000005	0.0012414848660900902
60.300000000000054	0.0012415513892745042
60.400000000000055	0.0012416185379762307
60.50000000000005	0.0012416863126726739
60.60000000000005	0.0012417547173231838
60.70000000000005	0.0012418237506519954
60.800000000000054	0.0012418934114529242
60.900000000000055	0.0012419637002165046
61.00000000000006	0.0012420346174364639
61.10000000000005	0.0012421061671268859
61.20000000000005	0.0012421783479706508
61.300000000000054	0.0012422511587975274
61.400000000000055	0.0012423246001141458
61.50000000000006	0.0012423986759864702
61.60000000000005	0.0012424733850521458
61.70000000000005	0.0012425487261735306
61.800000000000054	0.001242624699869991
61.900000000000055	0.0012427013066639977
62.00000000000006	0.0012427785506769371
62.10000000000005	0.0012428564305035352
62.20000000000005	0.0012429349450416446
62.300000000000054	0.0012430140948262946
62.400000000000055	0.0012430938840315672
62.50000000000006	0.0012431743112054046
62.60000000000005	0.0012432553752779656
62.70000000000005	0.0012433370767967172
62.800000000000054	0.0012434194163121375
62.900000000000055	0.0012435023980544278
63.00000000000006	0.0012435860205270138
63.10000000000006	0.0012436702826952657
63.20000000000005	0.001243755185121915
63.300000000000054	0.0012438407320906914
63.400000000000055	0.001243926922056723
63.50000000000006	0.0012440137540174498
63.60000000000006	0.0012441012285477678
63.70000000000005	0.0012441893462255005
63.800000000000054	0.0012442781113913004
63.900000000000055	0.0012443675224541543
64.00000000000006	0.0012444575784464947
64.10000000000005	0.0012445482799581453
64.20000000000006	0.0012446396313841514
64.30000000000005	0.0012447316310836712
64.40000000000006	0.0012448242781210883
64.50000000000006	0.0012449175730981266
64.60000000000005	0.001245011516619383
64.70000000000006	0.0012451061131376786
64.80000000000005	0.0012452013609644457
64.90000000000006	0.0012452972591988592
65.00000000000006	0.001245393808457281
65.10000000000005	0.0012454910132478833
65.20000000000006	0.0012455888718306846
65.30000000000005	0.0012456873833367609
65.40000000000006	0.0012457865483941608
65.50000000000006	0.0012458863676337829
65.60000000000005	0.0012459868456224357
65.70000000000006	0.0012460879805707944
65.80000000000005	0.0012461897716446744
65.90000000000006	0.0012462922194865231
66.00000000000006	0.0012463953287194735
66.10000000000005	0.0012464990975012355
66.20000000000006	0.0012466035250295136
66.30000000000005	0.0012467086119582228
66.40000000000006	0.001246814358944102
66.50000000000006	0.00124692077066993
66.60000000000005	0.0012470278452424148
66.70000000000006	0.0012471355818939702
66.80000000000005	0.0012472439812927247
66.90000000000006	0.0012473530481788174
67.00000000000006	0.0012474627806043687
67.10000000000007	0.0012475731778337717
67.20000000000006	0.0012476842405464647
67.30000000000005	0.00124779596942465
67.40000000000006	0.0012479083692691208
67.50000000000006	0.0012480214380793662
67.60000000000007	0.0012481351751545556
67.70000000000006	0.0012482495811881374
67.80000000000005	0.0012483646610393375
67.90000000000006	0.0012484804126514292
68.00000000000006	0.0012485968353556792
68.10000000000007	0.0012487139298567181
68.20000000000006	0.0012488316968619095
68.30000000000005	0.0012489501412922153
68.40000000000006	0.0012490692610366359
68.50000000000006	0.0012491890554613104
68.60000000000007	0.0012493095252847331
68.70000000000006	0.001249430675487434
68.80000000000005	0.0012495525039005499
68.90000000000006	0.001249675009922473
69.00000000000006	0.0012497981942828182
69.10000000000007	0.0012499220577138622
69.20000000000006	0.0012500466052589678
69.30000000000005	0.0012501718346932885
69.40000000000006	0.0012502977454503408
69.50000000000006	0.0012504243382734485
69.60000000000007	0.0012505516182666967
69.70000000000006	0.0012506795831457294
69.80000000000007	0.00125080823237656
69.90000000000006	0.0012509375667135094
70.00000000000006	0.0012510675869135913
70.10000000000007	0.001251198298144939
70.20000000000006	0.0012513296980655112
70.30000000000007	0.0012514617861766229
70.40000000000006	0.0012515945632462719
70.50000000000006	0.0012517280345045335
70.60000000000007	0.001251862197548151
70.70000000000006	0.001251997051911223
70.80000000000007	0.0012521325983727047
70.90000000000006	0.001252268837714193
71.00000000000006	0.0012524057752310138
71.10000000000007	0.0012525434084604953
71.20000000000006	0.0012526817369723766
71.30000000000007	0.0012528207615591955
71.40000000000006	0.0012529604875795067
71.50000000000006	0.0012531009125076838
71.60000000000007	0.0012532420359465776
71.70000000000006	0.0012533838586996518
71.80000000000007	0.0012535263815730213
71.90000000000006	0.0012536696099917778
72.00000000000006	0.001253813541369093
72.10000000000007	0.0012539581753438448
72.20000000000006	0.0012541035127330475
72.30000000000007	0.0012542495590263144
72.40000000000006	0.0012543963115721147
72.50000000000006	0.0012545437700428514
72.60000000000007	0.0012546919352664234
72.70000000000006	0.0012548408080734113
72.80000000000007	0.0012549903940213044
72.90000000000006	0.0012551406903956303
73.00000000000006	0.0012552916969051724
73.10000000000007	0.0012554434143913966
73.20000000000006	0.0012555958484776906
73.30000000000007	0.0012557489963830567
73.40000000000006	0.00125590285785025
73.50000000000007	0.0012560574337316288
73.60000000000007	0.001256212724882226
73.70000000000006	0.0012563687369946937
73.80000000000007	0.0012565254672232962
73.90000000000006	0.001256682915347624
74.00000000000007	0.001256841082233629
74.10000000000007	0.001256999973641249
74.20000000000006	0.0012571595866564054
74.30000000000007	0.0012573199210931263
74.40000000000006	0.0012574809778283006
74.50000000000007	0.0012576427577414865
74.60000000000007	0.0012578052666633094
74.70000000000006	0.0012579685016130934
74.80000000000007	0.0012581324624422483
74.90000000000006	0.0012582971500412913
75.00000000000007	0.0012584625703096004
75.10000000000007	0.0012586287201962793
75.20000000000006	0.0012587955995877213
75.30000000000007	0.0012589632093854054
75.40000000000006	0.0012591315504934838
75.50000000000007	0.0012593006288835191
75.60000000000007	0.001259470441436171
75.70000000000006	0.0012596409880757716
75.80000000000007	0.001259812269717485
75.90000000000006	0.0012599842924031406
76.00000000000007	0.0012601570529412686
76.10000000000007	0.0012603305512917527
76.20000000000007	0.0012605047883807727
76.30000000000007	0.001260679765137225
76.40000000000006	0.0012608554876766805
76.50000000000007	0.0012610319527373165
76.60000000000007	0.0012612091603175514
76.70000000000007	0.0012613871113573362
76.80000000000007	0.0012615658120440918
76.90000000000006	0.001261745259041918
77.00000000000007	0.0012619254523853897
77.10000000000007	0.001262106393025594
77.20000000000007	0.0012622880819163265
77.30000000000007	0.0012624705253203514
77.40000000000006	0.001262653719829431
77.50000000000007	0.0012628376655173792
77.60000000000007	0.0012630223633491554
77.70000000000007	0.0012632078196609406
77.80000000000007	0.0012633940309684723
77.90000000000006	0.0012635809973823818
78.00000000000007	0.001263768719878828
78.10000000000007	0.0012639571994367378
78.20000000000007	0.0012641464424693193
78.30000000000007	0.0012643364454179903
78.40000000000006	0.0012645272084332929
78.50000000000007	0.0012647187325054321
78.60000000000007	0.0012649110241227074
78.70000000000007	0.0012651040796484436
78.80000000000007	0.001265297899270749
78.90000000000006	0.0012654924839911208
79.00000000000007	0.0012656878348138768
79.10000000000007	0.0012658839583060376
79.20000000000007	0.001266080850754599
79.30000000000007	0.0012662785123883362
79.40000000000006	0.0012664769442229519
79.50000000000007	0.0012666761529022878
79.60000000000007	0.0012668761346331715
79.70000000000007	0.0012670768896826843
79.80000000000007	0.001267278419077966
79.90000000000008	0.0012674807238489765
80.00000000000007	0.0012676838107200804
80.10000000000007	0.0012678876758197009
80.20000000000007	0.0012680923194564
80.30000000000007	0.0012682977426716796
80.40000000000008	0.0012685039522685026
80.50000000000007	0.0012687109442929773
80.60000000000007	0.0012689187190927673
80.70000000000007	0.0012691272777209715
80.80000000000007	0.0012693366212335562
80.90000000000008	0.0012695467565158154
81.00000000000007	0.0012697576795333509
81.10000000000007	0.0012699693906761777
81.20000000000007	0.0012701818910119446
81.30000000000007	0.0012703951875063747
81.40000000000008	0.0012706092760406097
81.50000000000007	0.0012708241570445857
81.60000000000007	0.0012710398315977224
81.70000000000007	0.0012712563007823267
81.80000000000007	0.001271473571648372
81.90000000000008	0.00127169163999432
82.00000000000007	0.001271910506293358
82.10000000000007	0.0012721301716396704
82.20000000000007	0.0012723506431655568
82.30000000000007	0.0012725719165827883
82.40000000000008	0.0012727939924053508
82.50000000000007	0.0012730168717393837
82.60000000000008	0.0012732405556939404
82.70000000000007	0.001273465051487557
82.80000000000007	0.001273690354747087
82.90000000000008	0.0012739164660307393
83.00000000000007	0.0012741433864596578
83.10000000000008	0.001274371123336646
83.20000000000007	0.0012745996721995707
83.30000000000007	0.001274829033648383
83.40000000000008	0.001275059208816375
83.50000000000007	0.0012752901988397982
83.60000000000008	0.0012755220111097198
83.70000000000007	0.0012757546410768475
83.80000000000007	0.0012759880893863482
83.90000000000008	0.0012762223571867696
84.00000000000007	0.0012764574519554721
84.10000000000008	0.0012766933690518203
84.20000000000007	0.0012769301091637032
84.30000000000007	0.0012771676734520262
84.40000000000008	0.0012774060630807405
84.50000000000007	0.0012776452856175682
84.60000000000008	0.0012778853363323904
84.70000000000007	0.0012781262159593714
84.80000000000007	0.0012783679256749595
84.90000000000008	0.0012786104731352646
85.00000000000007	0.0012788538535164124
85.10000000000008	0.0012790980675963124
85.20000000000007	0.0012793431165640243
85.30000000000007	0.0012795890016116846
85.40000000000008	0.0012798357304879412
85.50000000000007	0.0012800832982770552
85.60000000000008	0.001280331705804332
85.70000000000007	0.0012805809542746466
85.80000000000007	0.001280831051527185
85.90000000000008	0.0012810819925500017
86.00000000000007	0.0012813337782132143
86.10000000000008	0.0012815864097345576
86.20000000000007	0.0012818398883349222
86.30000000000008	0.0012820942219482815
86.40000000000008	0.001282349405468379
86.50000000000007	0.001282605439813877
86.60000000000008	0.0012828623262186656
86.70000000000007	0.001283120072709464
86.80000000000008	0.0012833786740812877
86.90000000000008	0.0012836381312987418
87.00000000000007	0.0012838984456088247
87.10000000000008	0.0012841596182617853
87.20000000000007	0.001284421657381475
87.30000000000008	0.0012846845576660968
87.40000000000008	0.0012849483201299765
87.50000000000007	0.0012852129460366344
87.60000000000008	0.001285478443604982
87.70000000000007	0.0012857448074318778
87.80000000000008	0.0012860120385787684
87.90000000000008	0.0012862801383225868
88.00000000000007	0.0012865491079435605
88.10000000000008	0.001286818955760108
88.20000000000007	0.0012870896762697186
88.30000000000008	0.0012873612705848513
88.40000000000008	0.0012876337399993166
88.50000000000007	0.001287907092928952
88.60000000000008	0.0012881813237672346
88.70000000000007	0.0012884564336749622
88.80000000000008	0.00128873242395965
88.90000000000008	0.0012890092959321829
89.00000000000009	0.0012892870581104206
89.10000000000008	0.0012895657047858472
89.20000000000007	0.0012898452371715764
89.30000000000008	0.0012901256565923892
89.40000000000008	0.0012904069716660235
89.50000000000009	0.0012906891765771978
89.60000000000008	0.0012909722725886331
89.70000000000007	0.0012912562610391499
89.80000000000008	0.001291528073581574
89.90000000000008	0.0012917484582707242
90.00000000000009	0.0012919172469582586
