# Supplementary material for: White matter micro- and macrostructure brain charts for the human lifespan
Source: Nature. 2026 May 13;655(8124):979–89. doi: 10.1038/s41586-026-10454-2 (PMC13391363; doi:10.1038/s41586-026-10454-2)
Supplement: Supplementary file 7 — Tract-specific median centiles of brain charts. SDT.T4.1-504 contain the discretized, sex-agnostic brain charts used to derive the myelination plots and assessments in Fig. 4 and Supplementary Fig. S4.F9. Age is expressed in years. Tract measurements are reported in metric-specific units: diffusivities in mm2 s−1, volume in mm3, surface area in mm2, average length in mm, and FA is dimensionless (unitless). [file 41586_2026_10454_MOESM7_ESM.zip › SDT.T4/SDT.T4.114-CST_right_avg_length.csv]

age	value
1.0	91.15808773830703
1.1	91.62367623103583
1.2000000000000002	92.212206074661
1.3000000000000003	92.91562967373709
1.4000000000000004	93.60997581222813
1.5000000000000004	94.25901830187024
1.6000000000000005	94.86783326091866
1.7000000000000006	95.44066848617595
1.8000000000000007	95.98093646341657
1.9000000000000008	96.49204555944986
2.000000000000001	96.9766165450721
2.100000000000001	97.43692525716438
2.200000000000001	97.874837785199
2.300000000000001	98.29232216974162
2.4000000000000012	98.69092070106919
2.5000000000000013	99.07200724891774
2.6000000000000014	99.4368079286507
2.7000000000000015	99.78633268523448
2.8000000000000016	100.1217228551786
2.9000000000000017	100.44387278650179
3.0000000000000018	100.75359240611938
3.100000000000002	101.05155080569207
3.200000000000002	101.33853115358909
3.300000000000002	101.61515002065497
3.400000000000002	101.8819742642772
3.500000000000002	102.13952367034241
3.6000000000000023	102.38822449422041
3.7000000000000024	102.62860360695787
3.8000000000000025	102.86107237723267
3.9000000000000026	103.08601079032155
4.000000000000003	103.30372984946767
4.100000000000003	103.51462448179365
4.200000000000003	103.71900303782016
4.3000000000000025	103.91715406156327
4.400000000000003	104.10934581071838
4.5000000000000036	104.29579537248128
4.600000000000003	104.4767916653546
4.700000000000003	104.65255781659855
4.800000000000003	104.82330208579245
4.900000000000004	104.98919243068342
5.0000000000000036	105.15045738519991
5.100000000000003	105.30727312023751
5.200000000000004	105.45980636903454
5.300000000000004	105.60821327264492
5.400000000000004	105.75261817970811
5.5000000000000036	105.8931975322833
5.600000000000004	106.03008576106994
5.700000000000005	106.1634090124303
5.800000000000004	106.29326738699997
5.900000000000004	106.41980559117921
6.000000000000004	106.54313359718245
6.100000000000005	106.66335631039429
6.200000000000005	106.78057230958808
6.300000000000004	106.89485883283851
6.400000000000005	107.0063318686302
6.500000000000005	107.11507853727512
6.600000000000005	107.22118077101648
6.700000000000005	107.32470256205035
6.800000000000005	107.42574153848959
6.900000000000006	107.52437083016078
7.000000000000005	107.62066060427212
7.100000000000005	107.71467685583262
7.2000000000000055	107.80647050509097
7.300000000000006	107.89612198960451
7.400000000000006	107.98369088045813
7.500000000000005	108.06923320381168
7.600000000000006	108.15279208336092
7.700000000000006	108.23443655759672
7.800000000000006	108.31421761965036
7.900000000000006	108.39218441565193
8.000000000000007	108.46838312706464
8.100000000000007	108.54284889972806
8.200000000000006	108.61563982536082
8.300000000000006	108.68679834743521
8.400000000000006	108.75636432172372
8.500000000000007	108.82436803411633
8.600000000000007	108.89086010622701
8.700000000000006	108.95587743282911
8.800000000000008	109.01945569820691
8.900000000000007	109.08162835679813
9.000000000000007	109.14242057105466
9.100000000000007	109.20187564795133
9.200000000000006	109.26002482782788
9.300000000000008	109.3168973642484
9.400000000000007	109.37251524904121
9.500000000000007	109.42691668037978
9.600000000000009	109.48012915326602
9.700000000000008	109.53217933695845
9.800000000000008	109.58309214895495
9.900000000000007	109.63288615311875
10.000000000000007	109.6815944679826
10.100000000000009	109.72924070257127
10.200000000000008	109.77584688025998
10.300000000000008	109.8214294181108
10.40000000000001	109.86601781798319
10.500000000000009	109.90963307162367
10.600000000000009	109.9522955887037
10.700000000000008	109.99402435589639
10.800000000000008	110.03483341796965
10.90000000000001	110.07474863629899
11.000000000000009	110.11378824636193
11.100000000000009	110.15196917978778
11.20000000000001	110.18930398205967
11.30000000000001	110.22581588019217
11.40000000000001	110.26152122726741
11.500000000000009	110.29643595466894
11.600000000000009	110.3305748075824
11.70000000000001	110.36394864258216
11.80000000000001	110.3965780082572
11.90000000000001	110.42847725036361
12.00000000000001	110.45965961746221
12.10000000000001	110.49013489118353
12.20000000000001	110.51992165486102
12.30000000000001	110.54903286711962
12.40000000000001	110.57748117390683
12.50000000000001	110.60527821231527
12.60000000000001	110.63243253216358
12.70000000000001	110.6589607020068
12.800000000000011	110.68487418540595
12.900000000000011	110.71018350585139
13.00000000000001	110.73489642480847
13.10000000000001	110.75902801465537
13.20000000000001	110.78258869533983
13.300000000000011	110.8055886503098
13.400000000000011	110.8280371914122
13.50000000000001	110.84994116269107
13.600000000000012	110.8713140919435
13.700000000000012	110.8921652638943
13.800000000000011	110.91250314636673
13.900000000000011	110.93233399368442
14.00000000000001	110.95167017452138
14.100000000000012	110.97052017421579
14.200000000000012	110.98889229611123
14.300000000000011	111.006794081167
14.400000000000013	111.02423108779952
14.500000000000012	111.04121448099329
14.600000000000012	111.05775186952113
14.700000000000012	111.07385014432778
14.800000000000011	111.08951441491244
14.900000000000013	111.10475493454528
15.000000000000012	111.11957869001252
15.100000000000012	111.13399252591776
15.200000000000014	111.14800261344982
15.300000000000013	111.16161352559729
15.400000000000013	111.17483456408237
15.500000000000012	111.18767202882312
15.600000000000012	111.20013158335708
15.700000000000014	111.21221745355938
15.800000000000013	111.22393821445834
15.900000000000013	111.23529967529026
16.000000000000014	111.2463075327209
16.100000000000016	111.25696688392884
16.200000000000014	111.26728153512677
16.30000000000001	111.27725929959684
16.400000000000013	111.28690544130984
16.500000000000014	111.29622465606091
16.600000000000016	111.3052204778571
16.700000000000014	111.3139001339401
16.800000000000015	111.3222684964143
16.900000000000013	111.33033034719554
17.000000000000014	111.33808993118326
17.100000000000016	111.34555044980608
17.200000000000014	111.35271851367068
17.300000000000015	111.35959855698759
17.400000000000013	111.36619450380798
17.500000000000014	111.37250933934355
17.600000000000016	111.37854919665328
17.700000000000014	111.38431819355442
17.800000000000015	111.38982037483686
17.900000000000016	111.3950593018226
18.000000000000014	111.40003769301437
18.100000000000016	111.40476117732423
18.200000000000017	111.40923351723885
18.300000000000015	111.41345801509641
18.400000000000016	111.41743721562567
18.500000000000014	111.42117635497151
18.600000000000016	111.4246789376406
18.700000000000017	111.4279484084408
18.800000000000015	111.43098777517473
18.900000000000016	111.43379936635495
19.000000000000014	111.43638800226579
19.100000000000016	111.4387568963734
19.200000000000017	111.4409088455988
19.300000000000015	111.44284603726967
19.400000000000016	111.44457296593144
19.500000000000018	111.44609263282302
19.600000000000016	111.44740798995718
19.700000000000017	111.44852159307808
19.80000000000002	111.44943545247517
19.900000000000016	111.45015371690205
20.000000000000018	111.45067914719027
20.100000000000016	111.45101412601485
20.200000000000017	111.45116054779803
20.30000000000002	111.45112228910864
20.400000000000016	111.45090193477674
20.500000000000018	111.45050202872181
20.600000000000016	111.44992475463191
20.700000000000017	111.4491718606281
20.80000000000002	111.44824693366206
20.900000000000016	111.44715235844701
21.000000000000018	111.44589017562204
21.10000000000002	111.4444620373214
21.200000000000017	111.44287130151137
21.30000000000002	111.44112020586964
21.40000000000002	111.43921095382974
21.500000000000018	111.43714542072087
21.60000000000002	111.4349251367375
21.700000000000017	111.4325532156797
21.80000000000002	111.43003172747159
21.90000000000002	111.4273624284426
22.000000000000018	111.4245467685671
22.10000000000002	111.42158766781041
22.200000000000017	111.41848707243139
22.30000000000002	111.41524689983615
22.40000000000002	111.41186876816019
22.500000000000018	111.40835402492787
22.60000000000002	111.40470538302206
22.70000000000002	111.40092464716858
22.80000000000002	111.39701333592816
22.90000000000002	111.39297272922455
23.00000000000002	111.38880537493606
23.10000000000002	111.38451297313446
23.20000000000002	111.38009719943449
23.30000000000002	111.37555945620976
23.40000000000002	111.37090093666276
23.50000000000002	111.36612401207896
23.60000000000002	111.36123026240946
23.70000000000002	111.35622100626203
23.80000000000002	111.3510973794259
23.90000000000002	111.34586161200085
24.00000000000002	111.34051519486734
24.10000000000002	111.33505959805885
24.20000000000002	111.32949604198691
24.300000000000022	111.32382558851583
24.40000000000002	111.3180503163982
24.50000000000002	111.31217161400744
24.600000000000023	111.30619063094424
24.70000000000002	111.30010837994996
24.800000000000022	111.29392681840261
24.90000000000002	111.28764725846814
25.00000000000002	111.28127099445125
25.100000000000023	111.27479909256299
25.20000000000002	111.26823250210937
25.300000000000022	111.26157305016102
25.40000000000002	111.25482196096385
25.50000000000002	111.24798024060246
25.600000000000023	111.24104879605765
25.70000000000002	111.23402934960521
25.800000000000022	111.22692305997063
25.900000000000023	111.21973107050287
26.00000000000002	111.2124543161587
26.100000000000023	111.20509364914318
26.200000000000024	111.19765067906499
26.300000000000022	111.19012648888565
26.400000000000023	111.18252196229916
26.50000000000002	111.17483791479897
26.600000000000023	111.16707586515422
26.700000000000024	111.15923683973851
26.800000000000022	111.15132185162938
26.900000000000023	111.14333172360534
27.00000000000002	111.13526722358105
27.100000000000023	111.127129772531
27.200000000000024	111.1189203312543
27.300000000000022	111.1106396786604
27.400000000000023	111.10228855061924
27.500000000000025	111.0938682890744
27.600000000000023	111.08537980574542
27.700000000000024	111.0768240008067
27.800000000000026	111.06820160080329
27.900000000000023	111.05951330004505
28.000000000000025	111.05076035528508
28.100000000000023	111.04194362125556
28.200000000000024	111.03306378683082
28.300000000000026	111.02412151818103
28.400000000000023	111.01511800307009
28.500000000000025	111.00605405349465
28.600000000000023	110.996930471388
28.700000000000024	110.98774790045547
28.800000000000026	110.97850697037074
28.900000000000023	110.96920879444016
29.000000000000025	110.95985413494684
29.100000000000026	110.95044360314631
29.200000000000024	110.94097780386015
29.300000000000026	110.9314577899837
29.400000000000027	110.92188428645132
29.500000000000025	110.91225800939387
29.600000000000026	110.90257953098036
29.700000000000024	110.89284942381981
29.800000000000026	110.883068675531
29.900000000000027	110.87323796752531
30.000000000000025	110.86335784393864
30.100000000000026	110.85342885531188
30.200000000000024	110.84345193621246
30.300000000000026	110.83342773529779
30.400000000000027	110.8233568934978
30.500000000000025	110.8132399210258
30.600000000000026	110.80307733985411
30.700000000000028	110.79287002715974
30.800000000000026	110.78261859336921
30.900000000000027	110.77232352441449
31.00000000000003	110.76198532257017
31.100000000000026	110.75160481830154
31.200000000000028	110.74118259321759
31.300000000000026	110.73071922212246
31.400000000000027	110.72021516142703
31.50000000000003	110.7096708879529
31.600000000000026	110.69908718157565
31.700000000000028	110.68846459021607
31.800000000000026	110.67780354920258
31.900000000000027	110.66710451768854
32.00000000000003	110.656368234319
32.10000000000002	110.64559522158328
32.20000000000003	110.6347859959604
32.300000000000026	110.62394096702347
32.40000000000003	110.61306057114963
32.50000000000003	110.6021455022804
32.60000000000003	110.59119625313201
32.70000000000003	110.58021321493217
32.800000000000026	110.5691968081363
32.90000000000003	110.55814769021123
33.00000000000003	110.54706633136523
33.10000000000003	110.53595319648333
33.20000000000003	110.52480865427117
33.300000000000026	110.51363310471837
33.40000000000003	110.50242716570048
33.50000000000003	110.49119128103948
33.60000000000003	110.47992580344538
33.70000000000003	110.4686311184966
33.800000000000026	110.45730781173407
33.90000000000003	110.44595630700532
34.00000000000003	110.43457702343039
34.10000000000003	110.42317029398232
34.20000000000003	110.41173648577713
34.30000000000003	110.40027614921888
34.40000000000003	110.38878968470874
34.50000000000003	110.37727741124749
34.60000000000003	110.3657396828525
34.70000000000003	110.3541770212085
34.80000000000003	110.34258980894516
34.90000000000003	110.33097842448309
35.00000000000003	110.31934316949244
35.10000000000003	110.30768438127289
35.20000000000003	110.29600255026548
35.30000000000003	110.28429803821396
35.400000000000034	110.27257113456362
35.50000000000003	110.26082216466142
35.60000000000003	110.24905159339517
35.70000000000003	110.23725976665882
35.80000000000003	110.22544702659002
35.900000000000034	110.21361364738851
36.00000000000003	110.20175993920918
36.10000000000003	110.18988633910864
36.20000000000003	110.17799317433187
36.30000000000003	110.16608070836698
36.400000000000034	110.1541492404211
36.50000000000003	110.14219918477791
36.60000000000003	110.13023085451417
36.70000000000003	110.11824455934669
36.80000000000003	110.10624054932987
36.900000000000034	110.09421910981808
37.00000000000003	110.08218063026294
37.10000000000003	110.0701254070524
37.20000000000003	110.0580536808427
37.30000000000003	110.04596572692576
37.400000000000034	110.03386191442804
37.500000000000036	110.02174252704499
37.60000000000003	110.0096078454602
37.70000000000003	109.99745809847423
37.80000000000003	109.98529354870664
37.900000000000034	109.9731145430946
38.000000000000036	109.96092135036726
38.10000000000003	109.94871419106995
38.20000000000003	109.93649331854263
38.30000000000003	109.9242590615579
38.400000000000034	109.91201167745082
38.500000000000036	109.89975142085122
38.60000000000004	109.88747850182662
38.70000000000003	109.87519316208886
38.80000000000003	109.86289571055543
38.900000000000034	109.8505863911128
39.000000000000036	109.83826540656987
39.10000000000004	109.82593299005421
39.20000000000003	109.81358943422997
39.30000000000003	109.8012349727351
39.400000000000034	109.78886983677302
39.500000000000036	109.77649421988063
39.60000000000004	109.76410834448448
39.70000000000003	109.75171248545985
39.80000000000003	109.73930686433687
39.900000000000034	109.72689166826447
40.000000000000036	109.71446711170489
40.10000000000004	109.70203345497444
40.20000000000003	109.68959091036793
40.30000000000003	109.67713968798527
40.400000000000034	109.66467996676073
40.500000000000036	109.65221195128139
40.60000000000004	109.63973588590783
40.70000000000004	109.62725197201439
40.80000000000003	109.6147603829095
40.900000000000034	109.60226131577075
41.000000000000036	109.58975500190502
41.10000000000004	109.57724163434946
41.20000000000004	109.5647214041589
41.30000000000003	109.55219447735605
41.400000000000034	109.53966104198179
41.500000000000036	109.52712131501669
41.60000000000004	109.51457547963125
41.70000000000004	109.50202369689069
41.80000000000004	109.48946614792476
41.900000000000034	109.4769030380001
42.000000000000036	109.46433454274816
42.10000000000004	109.45176083600695
42.20000000000004	109.43918207237358
42.30000000000004	109.42659842450313
42.400000000000034	109.41401008478748
42.500000000000036	109.4014172199287
42.60000000000004	109.38881998015329
42.70000000000004	109.37621853165462
42.80000000000004	109.36361305630507
42.900000000000034	109.35100371397843
43.000000000000036	109.33839066292336
43.10000000000004	109.32577404761906
43.20000000000004	109.31315402637992
43.30000000000004	109.30053076949869
43.400000000000034	109.2879044287553
43.500000000000036	109.27527514477447
43.60000000000004	109.26264306981533
43.70000000000004	109.25000836471818
43.80000000000004	109.23737117506877
43.90000000000004	109.22473164497809
44.000000000000036	109.2120899099601
44.10000000000004	109.19944611493233
44.20000000000004	109.18680041031315
44.30000000000004	109.17415293434065
44.40000000000004	109.16150381912888
44.500000000000036	109.14885320390917
44.60000000000004	109.13620123060187
44.70000000000004	109.123548031818
44.80000000000004	109.11089373882812
44.90000000000004	109.09823847919836
45.00000000000004	109.08558238530495
45.10000000000004	109.07292558968258
45.20000000000004	109.0602682182624
45.30000000000004	109.04761039561124
45.40000000000004	109.03495224875509
45.50000000000004	109.02229390258606
45.60000000000004	109.00963547791592
45.70000000000004	108.99697709433671
45.80000000000004	108.98431887236569
45.90000000000004	108.97166093261515
46.00000000000004	108.9590033915208
46.10000000000004	108.94634636381336
46.20000000000004	108.9336899673644
46.30000000000004	108.92103431774288
46.40000000000004	108.90837952450933
46.50000000000004	108.89572569773078
46.60000000000004	108.88307294636273
46.70000000000004	108.87042138466902
46.80000000000004	108.85777112220677
46.90000000000004	108.8451222609144
47.00000000000004	108.83247490531552
47.100000000000044	108.81982916734064
47.20000000000004	108.80718515178468
47.30000000000004	108.79454295440046
47.40000000000004	108.78190267545764
47.50000000000004	108.76926441421158
47.600000000000044	108.75662827937684
47.70000000000004	108.74399437010345
47.80000000000004	108.73136277527216
47.90000000000004	108.71873359009291
48.00000000000004	108.70610692122304
48.100000000000044	108.6934828633086
48.200000000000045	108.68086149966514
48.30000000000004	108.66824292161742
48.40000000000004	108.65562721956346
48.50000000000004	108.64301449729292
48.600000000000044	108.63040484414245
48.700000000000045	108.6177983372309
48.80000000000004	108.60519506325916
48.90000000000004	108.59259512420365
49.00000000000004	108.57999860513519
49.100000000000044	108.5674055781661
49.200000000000045	108.55481612644462
49.30000000000004	108.5422303322712
49.40000000000004	108.5296482950642
49.50000000000004	108.5170700948928
49.600000000000044	108.50449579828134
49.700000000000045	108.49192548414744
49.80000000000004	108.47935925031213
49.90000000000004	108.46679717279864
50.00000000000004	108.45423931362869
50.100000000000044	108.44168574846744
50.200000000000045	108.4291365522038
50.30000000000005	108.4165918203761
50.40000000000004	108.40405162428907
50.50000000000004	108.39151602092551
50.600000000000044	108.37898508207545
50.700000000000045	108.366458901871
50.80000000000005	108.35393754777468
50.90000000000004	108.34142107272132
51.00000000000004	108.32890954552013
51.100000000000044	108.31640303426869
51.200000000000045	108.3039016310614
51.30000000000005	108.2914053989031
51.40000000000005	108.27891438618589
51.50000000000004	108.26642865816552
51.600000000000044	108.25394830569918
51.700000000000045	108.24147338813881
51.80000000000005	108.22900395023927
51.90000000000005	108.21654005452137
52.00000000000004	108.20408176285287
52.100000000000044	108.19162916427149
52.200000000000045	108.17918231391245
52.30000000000005	108.16674125243644
52.40000000000005	108.15430603910228
52.50000000000004	108.14187676186009
52.600000000000044	108.1294534723683
52.700000000000045	108.11703620802179
52.80000000000005	108.10462502556753
52.90000000000005	108.09221998115235
53.00000000000004	108.07982116110117
53.100000000000044	108.067428613079
53.200000000000045	108.0550423707924
53.30000000000005	108.04266248799068
53.40000000000005	108.03028905004345
53.50000000000005	108.01792210130323
53.600000000000044	108.0055616725469
53.700000000000045	107.9932078152144
53.80000000000005	107.98086058019368
53.90000000000005	107.96852005140227
54.00000000000005	107.95618626940639
54.100000000000044	107.94385926166213
54.200000000000045	107.93153907685199
54.30000000000005	107.91922579805502
54.40000000000005	107.90691946267867
54.50000000000005	107.8946200955537
54.60000000000005	107.88232774323725
54.700000000000045	107.87004245177835
54.80000000000005	107.85776430295803
54.90000000000005	107.84549333059006
55.00000000000005	107.83322955651755
55.10000000000005	107.82097302475866
55.200000000000045	107.80872381635918
55.30000000000005	107.79648196211816
55.40000000000005	107.78424748152923
55.50000000000005	107.77202041665257
55.60000000000005	107.75980080908015
55.700000000000045	107.74758873869702
55.80000000000005	107.73538423288801
55.90000000000005	107.72318730846118
56.00000000000005	107.71099800513662
56.10000000000005	107.69881640215512
56.200000000000045	107.68664252402206
56.30000000000005	107.67447638544606
56.40000000000005	107.66231802434172
56.50000000000005	107.65016747819192
56.60000000000005	107.63802482519876
56.70000000000005	107.62589008662103
56.80000000000005	107.61376327475583
56.90000000000005	107.60164442535905
57.00000000000005	107.58953361606848
57.10000000000005	107.57743086539094
57.20000000000005	107.56533618375083
57.30000000000005	107.55324960523762
57.40000000000005	107.54117116354213
57.50000000000005	107.52910093537207
57.60000000000005	107.51703893614443
57.70000000000005	107.50498517412099
57.800000000000054	107.49293968139777
57.90000000000005	107.4809025341886
58.00000000000005	107.46887374527846
58.10000000000005	107.45685332126224
58.20000000000005	107.4448412926965
58.300000000000054	107.43283768976931
58.40000000000005	107.42084258786089
58.50000000000005	107.40885599681329
58.60000000000005	107.39687792128485
58.70000000000005	107.38490838998962
58.800000000000054	107.37294747787541
58.90000000000005	107.36099519226583
59.00000000000005	107.34905153633912
59.10000000000005	107.33711653738567
59.20000000000005	107.32519022235519
59.300000000000054	107.31327266544749
59.40000000000005	107.30136387118114
59.50000000000005	107.28946384100315
59.60000000000005	107.27757260049941
59.70000000000005	107.26569022349115
59.800000000000054	107.25381671208588
59.900000000000055	107.24195206642001
60.00000000000005	107.23009631076187
60.10000000000005	107.21824946906433
60.20000000000005	107.20641161447611
60.300000000000054	107.19458274642969
60.400000000000055	107.18276286351683
60.50000000000005	107.17095198842748
60.60000000000005	107.1591501939785
60.70000000000005	107.14735747729321
60.800000000000054	107.13557383580662
60.900000000000055	107.12379929098813
61.00000000000006	107.11203386401466
61.10000000000005	107.10027762709751
61.20000000000005	107.08853057480727
61.300000000000054	107.07679270320394
61.400000000000055	107.06506403229395
61.50000000000006	107.05334463399717
61.60000000000005	107.04163450067168
61.70000000000005	107.02993362736052
61.800000000000054	107.01824203293828
61.900000000000055	107.00655973600827
62.00000000000006	106.99488680794371
62.10000000000005	106.98322323866553
62.20000000000005	106.97156902199582
62.300000000000054	106.95992417545196
62.400000000000055	106.94828877015047
62.50000000000006	106.93666279389178
62.60000000000005	106.92504623960794
62.70000000000005	106.91343912376574
62.800000000000054	106.90184146258021
62.900000000000055	106.89025332667278
63.00000000000006	106.87867470151608
63.10000000000006	106.86710557896129
63.20000000000005	106.85554597421488
63.300000000000054	106.84399595767118
63.400000000000055	106.83245551277014
63.50000000000006	106.82092463058791
63.60000000000006	106.80940332535492
63.70000000000005	106.79789161106767
63.800000000000054	106.78638955767059
63.900000000000055	106.77489714637926
64.00000000000006	106.76341436731624
64.10000000000005	106.75194123354049
64.20000000000006	106.74047781479436
64.30000000000005	106.72902409034437
64.40000000000006	106.71758004964259
64.50000000000006	106.70614570484022
64.60000000000005	106.69472106787093
64.70000000000006	106.68330620806634
64.80000000000005	106.67190110256698
64.90000000000006	106.66050573998677
65.00000000000006	106.649120131387
65.10000000000005	106.63774434591785
65.20000000000006	106.62637835885097
65.30000000000005	106.61502215822448
65.40000000000006	106.60367575425457
65.50000000000006	106.59233915695484
65.60000000000005	106.58101243509867
65.70000000000006	106.56969556192499
65.80000000000005	106.55838852473882
65.90000000000006	106.54709133274112
66.00000000000006	106.53580405454069
66.10000000000005	106.52452666158439
66.20000000000006	106.51325914068705
66.30000000000005	106.5020015002622
66.40000000000006	106.49075374853435
66.50000000000006	106.47951595376455
66.60000000000005	106.46828808545578
66.70000000000006	106.45707012978502
66.80000000000005	106.4458620942191
66.90000000000006	106.43466404686791
67.00000000000006	106.42347595551588
67.10000000000007	106.41229780592752
67.20000000000006	106.40112960483489
67.30000000000005	106.38997135879389
67.40000000000006	106.37882313559115
67.50000000000006	106.36768490115196
67.60000000000007	106.35655664068928
67.70000000000006	106.3454383600515
67.80000000000005	106.3343301268844
67.90000000000006	106.32323190546552
68.00000000000006	106.31214368066537
68.10000000000007	106.30106545764625
68.20000000000006	106.2899972414056
68.30000000000005	106.27893909928643
68.40000000000006	106.26789099378814
68.50000000000006	106.25685290930775
68.60000000000007	106.24582485018166
68.70000000000006	106.23480688361927
68.80000000000005	106.22379897054029
68.90000000000006	106.2128010950627
69.00000000000006	106.20181326088121
69.10000000000007	106.19083547153632
69.20000000000006	106.17986779395142
69.30000000000005	106.16891018734552
69.40000000000006	106.1579626354338
69.50000000000006	106.14702514113812
69.60000000000007	106.13609777125295
69.70000000000006	106.12518048348326
69.80000000000007	106.11427326132223
69.90000000000006	106.10337610709085
70.00000000000006	106.09248902296582
70.10000000000007	106.08161207546883
70.20000000000006	106.07074522067826
70.30000000000007	106.05988844174836
70.40000000000006	106.04904174027602
70.50000000000006	106.03820518265634
70.60000000000007	106.02737872351705
70.70000000000006	106.01656234584158
70.80000000000007	106.00575605066349
70.90000000000006	105.99495983888103
71.00000000000006	105.98417377662655
71.10000000000007	105.97339781697255
71.20000000000006	105.96263194262093
71.30000000000007	105.9518761539259
71.40000000000006	105.94113051689325
71.50000000000006	105.93039498320594
71.60000000000007	105.9196695354412
71.70000000000006	105.90895417342429
71.80000000000007	105.89824889685322
71.90000000000006	105.88755377147837
72.00000000000006	105.87686874749586
72.10000000000007	105.86619380725314
72.20000000000006	105.855528949937
72.30000000000007	105.84487424116918
72.40000000000006	105.83422962981557
72.50000000000006	105.82359509814005
72.60000000000007	105.81297064483198
72.70000000000006	105.80235626846107
72.80000000000007	105.79175203439816
72.90000000000006	105.78115789008825
73.00000000000006	105.77057381761172
73.10000000000007	105.75999981505707
73.20000000000006	105.74943594766252
73.30000000000007	105.73888216160029
73.40000000000006	105.72833843890389
73.50000000000007	105.71780477719327
73.60000000000007	105.70728117397572
73.70000000000006	105.69676769424056
73.80000000000007	105.68626428280271
73.90000000000006	105.67577092155344
74.00000000000007	105.66528760754636
74.10000000000007	105.65481440563228
74.20000000000006	105.6443512594093
74.30000000000007	105.63389815075429
74.40000000000006	105.62345507627883
74.50000000000007	105.61302203248798
74.60000000000007	105.60259908398335
74.70000000000006	105.59218617306706
74.80000000000007	105.58178328151067
74.90000000000006	105.57139040539084
75.00000000000007	105.56100760916308
75.10000000000007	105.55063483396708
75.20000000000006	105.54027206158865
75.30000000000007	105.5299192876866
75.40000000000006	105.51957650781894
75.50000000000007	105.5092437861895
75.60000000000007	105.49892106270144
75.70000000000006	105.48860831906784
75.80000000000007	105.47830555044129
75.90000000000006	105.46801282087046
76.00000000000007	105.45773006914897
76.10000000000007	105.4474572770293
76.20000000000007	105.43719443926825
76.30000000000007	105.42694155052729
76.40000000000006	105.41669867459875
76.50000000000007	105.40646574909725
76.60000000000007	105.39624275573125
76.70000000000007	105.38602968877768
76.80000000000007	105.37582661186309
76.90000000000006	105.36563346154433
77.00000000000007	105.35545021959098
77.10000000000007	105.3452768799044
77.20000000000007	105.33511343629522
77.30000000000007	105.32495995212717
77.40000000000006	105.31481636283407
77.50000000000007	105.30468265016648
77.60000000000007	105.29455880756971
77.70000000000007	105.28444489822955
77.80000000000007	105.27434085657258
77.90000000000006	105.26424666442934
78.00000000000007	105.25416231488781
78.10000000000007	105.24408780094973
78.20000000000007	105.23402318552965
78.30000000000007	105.2239684019856
78.40000000000006	105.21392343215058
78.50000000000007	105.20388826867833
78.60000000000007	105.19386297429207
78.70000000000007	105.18384748139198
78.80000000000007	105.1738417719071
78.90000000000006	105.16384583815038
79.00000000000007	105.1538596723525
79.10000000000007	105.14388333695533
79.20000000000007	105.13391676334348
79.30000000000007	105.12395993346686
79.40000000000006	105.11401283922392
79.50000000000007	105.1040755428503
79.60000000000007	105.09414797482141
79.70000000000007	105.08423011719641
79.80000000000007	105.07432196154797
79.90000000000008	105.06442349937005
80.00000000000007	105.05453479260524
80.10000000000007	105.04465577076492
80.20000000000007	105.0347864159447
80.30000000000007	105.02492671932053
80.40000000000008	105.0150767426126
80.50000000000007	105.00523641447097
80.60000000000007	104.99540571711108
80.70000000000007	104.98558464139671
80.80000000000007	104.97577317811607
80.90000000000008	104.9659713886827
81.00000000000007	104.9561792008333
81.10000000000007	104.9463965968326
81.20000000000007	104.9366235671635
81.30000000000007	104.92686017299988
81.40000000000008	104.91710634126404
81.50000000000007	104.90736205434901
81.60000000000007	104.8976273024376
81.70000000000007	104.88790207564007
81.80000000000007	104.8781864348086
81.90000000000008	104.86848030600162
82.00000000000007	104.85878367167155
82.10000000000007	104.84909652163468
82.20000000000007	104.83941891648495
82.30000000000007	104.82975078151276
82.40000000000008	104.82009209930504
82.50000000000007	104.8104428593888
82.60000000000008	104.8008030512211
82.70000000000007	104.79117273505751
82.80000000000007	104.78155183537329
82.90000000000008	104.77194033482236
83.00000000000007	104.76233822257794
83.10000000000008	104.75274555861759
83.20000000000007	104.74316226669427
83.30000000000007	104.73358832960056
83.40000000000008	104.72402373623004
83.50000000000007	104.71446847540841
83.60000000000008	104.70492260675684
83.70000000000007	104.69538605326085
83.80000000000007	104.68585879778554
83.90000000000008	104.6763408288817
84.00000000000007	104.66683220587144
84.10000000000008	104.65733285106336
84.20000000000007	104.64784274746333
84.30000000000007	104.63836188335092
84.40000000000008	104.62889024693997
84.50000000000007	104.61942789717642
84.60000000000008	104.6099747556487
84.70000000000007	104.60053080543824
84.80000000000007	104.59109603449167
84.90000000000008	104.5816705014337
85.00000000000007	104.57225412722082
85.10000000000008	104.56284689507554
85.20000000000007	104.55344879268051
85.30000000000007	104.54405980765436
85.40000000000008	104.53467999822468
85.50000000000007	104.52530928467404
85.60000000000008	104.51594765030175
85.70000000000007	104.50659508246599
85.80000000000007	104.49725163904952
85.90000000000008	104.48791723974773
86.00000000000007	104.4785918679995
86.10000000000008	104.46927551090525
86.20000000000007	104.45996815550276
86.30000000000008	104.45066985925503
86.40000000000008	104.44138054122975
86.50000000000007	104.43210018494155
86.60000000000008	104.42282877717346
86.70000000000007	104.41356637501907
86.80000000000008	104.40431289700328
86.90000000000008	104.39506832677715
87.00000000000007	104.38583265087115
87.10000000000008	104.37660585575429
87.20000000000007	104.36738799807637
87.30000000000008	104.3581789957802
87.40000000000008	104.34897883258974
87.50000000000007	104.33978749472398
87.60000000000008	104.33060503843731
87.70000000000007	104.32143138117414
87.80000000000008	104.31226650679001
87.90000000000008	104.30311040125565
88.00000000000007	104.29396305048114
88.10000000000008	104.28482451025162
88.20000000000007	104.2756946974746
88.30000000000008	104.266573596074
88.40000000000008	104.2574611917136
88.50000000000007	104.248357539756
88.60000000000008	104.23926255665454
88.70000000000007	104.23017622645841
88.80000000000008	104.22109853458646
88.90000000000008	104.2120294663977
89.00000000000009	104.20296907675825
89.10000000000008	104.19391728162984
89.20000000000007	104.18487406512344
89.30000000000008	104.17583941235458
89.40000000000008	104.16681337773835
89.50000000000009	104.15779587682671
89.60000000000008	104.148786893848
89.70000000000007	104.13978641367513
89.80000000000008	104.13120200966573
89.90000000000008	104.12425601773845
90.00000000000009	104.11894683443865
