# Supplementary material for: White matter micro- and macrostructure brain charts for the human lifespan
Source: Nature. 2026 May 13;655(8124):979–89. doi: 10.1038/s41586-026-10454-2 (PMC13391363; doi:10.1038/s41586-026-10454-2)
Supplement: Supplementary file 7 — Tract-specific median centiles of brain charts. SDT.T4.1-504 contain the discretized, sex-agnostic brain charts used to derive the myelination plots and assessments in Fig. 4 and Supplementary Fig. S4.F9. Age is expressed in years. Tract measurements are reported in metric-specific units: diffusivities in mm2 s−1, volume in mm3, surface area in mm2, average length in mm, and FA is dimensionless (unitless). [file 41586_2026_10454_MOESM7_ESM.zip › SDT.T4/SDT.T4.115-CST_right_fa-mean.csv]

age	value
1.0	0.4387619407555586
1.1	0.4416125542746804
1.2000000000000002	0.4452145046157643
1.3000000000000003	0.44951792846458233
1.4000000000000004	0.45376266246804026
1.5000000000000004	0.45772679205820843
1.6000000000000005	0.46144166853937196
1.7000000000000006	0.46493355698627875
1.8000000000000007	0.46822357763611333
1.9000000000000008	0.4713328478041729
2.000000000000001	0.47427761880493435
2.100000000000001	0.4770720136340929
2.200000000000001	0.47972762292338594
2.300000000000001	0.4822566725659616
2.4000000000000012	0.4846687513958442
2.5000000000000013	0.48697240530167557
2.6000000000000014	0.489175264568994
2.7000000000000015	0.4912836212275504
2.8000000000000016	0.4933045781237223
2.9000000000000017	0.49524370670869067
3.0000000000000018	0.49710605401504554
3.100000000000002	0.49889579556586916
3.200000000000002	0.5006178078580708
3.300000000000002	0.5022759350680474
3.400000000000002	0.5038737118387163
3.500000000000002	0.5054143798272843
3.6000000000000023	0.5069006029186205
3.7000000000000024	0.5083356612127223
3.8000000000000025	0.5097221203011332
3.9000000000000026	0.5110623502765888
4.000000000000003	0.5123582961623404
4.100000000000003	0.5136124149592721
4.200000000000003	0.5148266293609437
4.3000000000000025	0.5160027383718523
4.400000000000003	0.5171424146037904
4.5000000000000036	0.5182470164624912
4.600000000000003	0.5193183389819457
4.700000000000003	0.5203577724519081
4.800000000000003	0.5213666145837059
4.900000000000004	0.5223459165175318
5.0000000000000036	0.5232970960256057
5.100000000000003	0.5242212498435534
5.200000000000004	0.525119415690803
5.300000000000004	0.525992565427038
5.400000000000004	0.5268414772725831
5.5000000000000036	0.5276672434488057
5.600000000000004	0.5284706996504618
5.700000000000005	0.5292526301583359
5.800000000000004	0.5300136613004455
5.900000000000004	0.5307546870157019
6.000000000000004	0.5314763900193311
6.100000000000005	0.5321794213365385
6.200000000000005	0.5328643928433492
6.300000000000004	0.5335317876496086
6.400000000000005	0.5341823202971416
6.500000000000005	0.5348165305888615
6.600000000000005	0.5354349263208229
6.700000000000005	0.53603790756002
6.800000000000005	0.5366260742540769
6.900000000000006	0.5371998787408621
7.000000000000005	0.537759754841667
7.100000000000005	0.5383061107461307
7.2000000000000055	0.5388392646128114
7.300000000000006	0.5393597091504883
7.400000000000006	0.5398678119747538
7.500000000000005	0.5403639190105529
7.600000000000006	0.5408482995216248
7.700000000000006	0.5413213752062849
7.800000000000006	0.5417834601172197
7.900000000000006	0.5422348567791452
8.000000000000007	0.5426758496715667
8.100000000000007	0.5431066580809133
8.200000000000006	0.5435276355628795
8.300000000000006	0.5439390428277356
8.400000000000006	0.5443411249110679
8.500000000000007	0.5447340706218918
8.600000000000007	0.545118187101752
8.700000000000006	0.5454937004753524
8.800000000000008	0.5458608293267833
8.900000000000007	0.5462197788147871
9.000000000000007	0.546570705671834
9.100000000000007	0.5469138716320615
9.200000000000006	0.5472494676132924
9.300000000000008	0.5475776726369982
9.400000000000007	0.547898623557551
9.500000000000007	0.5482125504671157
9.600000000000009	0.5485196209914225
9.700000000000008	0.5488199976246059
9.800000000000008	0.5491138324415952
9.900000000000007	0.5494012408538043
10.000000000000007	0.5496824215235651
10.100000000000009	0.5499575179408074
10.200000000000008	0.5502266642208411
10.300000000000008	0.5504899623214201
10.40000000000001	0.5507475885864773
10.500000000000009	0.5509996702726816
10.600000000000009	0.551246331029417
10.700000000000008	0.5514876861531459
10.800000000000008	0.5517238227780499
10.90000000000001	0.5519548948066306
11.000000000000009	0.5521810124251338
11.100000000000009	0.5524022782154883
11.20000000000001	0.5526187699208316
11.30000000000001	0.5528306252533361
11.40000000000001	0.5530379427591777
11.500000000000009	0.5532408183792509
11.600000000000009	0.5534393411883044
11.70000000000001	0.5536335783889155
11.80000000000001	0.5538236512500816
11.90000000000001	0.5540096459253647
12.00000000000001	0.5541916422605467
12.10000000000001	0.5543697007287415
12.20000000000001	0.5545439305744767
12.30000000000001	0.5547144094021871
12.40000000000001	0.5548812128911083
12.50000000000001	0.5550444109660335
12.60000000000001	0.5552040564223901
12.70000000000001	0.5553602461906858
12.800000000000011	0.5555130486770874
12.900000000000011	0.5556625269639651
13.00000000000001	0.5558087289140952
13.10000000000001	0.5559517423472451
13.20000000000001	0.5560916292605873
13.300000000000011	0.5562284502004304
13.400000000000011	0.5563622608172158
13.50000000000001	0.5564931032635063
13.600000000000012	0.556621055963632
13.700000000000012	0.5567461739561662
13.800000000000011	0.5568685077254067
13.900000000000011	0.5569880957359835
14.00000000000001	0.5571050093896758
14.100000000000012	0.5572192988345652
14.200000000000012	0.557331013106557
14.300000000000011	0.5574401970271012
14.400000000000013	0.5575468847355661
14.500000000000012	0.5576511403486621
14.600000000000012	0.5577530086623739
14.700000000000012	0.5578525305356427
14.800000000000011	0.5579497373017469
14.900000000000013	0.5580446875832479
15.000000000000012	0.5581374223861996
15.100000000000012	0.5582279818513042
15.200000000000014	0.5583164024582004
15.300000000000013	0.558402712210468
15.400000000000013	0.5584869640020279
15.500000000000012	0.5585691946623063
15.600000000000012	0.5586494375894604
15.700000000000014	0.5587277186182027
15.800000000000013	0.5588040862877428
15.900000000000013	0.5588785744502085
16.000000000000014	0.5589512162755113
16.100000000000016	0.5590220417307475
16.200000000000014	0.5590910740499486
16.30000000000001	0.5591583572116519
16.400000000000013	0.5592239217666152
16.500000000000014	0.559287795256334
16.600000000000016	0.5593499992145758
16.700000000000014	0.5594105741284928
16.800000000000015	0.5594695481815211
16.900000000000013	0.5595269490129374
17.000000000000014	0.5595828014449694
17.100000000000016	0.5596371249534067
17.200000000000014	0.559689956354724
17.300000000000015	0.5597413211928909
17.400000000000013	0.5597912423601716
17.500000000000014	0.5598397379821486
17.600000000000016	0.5598868420474878
17.700000000000014	0.5599325781974462
17.800000000000015	0.559976969634681
17.900000000000016	0.5600200370741228
18.000000000000014	0.5600617969933943
18.100000000000016	0.5601022803979752
18.200000000000017	0.5601415087971904
18.300000000000015	0.5601795013555856
18.400000000000016	0.5602162734658063
18.500000000000014	0.5602518538221408
18.600000000000016	0.5602862623897522
18.700000000000017	0.5603195187769483
18.800000000000015	0.560351640388823
18.900000000000016	0.5603826412839934
19.000000000000014	0.5604125477111495
19.100000000000016	0.5604413778975582
19.200000000000017	0.5604691479921261
19.300000000000015	0.5604958711720545
19.400000000000016	0.5605215717816948
19.500000000000018	0.5605462667841407
19.600000000000016	0.5605699728496618
19.700000000000017	0.5605927046936363
19.80000000000002	0.5606144744025332
19.900000000000016	0.5606353043001204
20.000000000000018	0.5606552099209681
20.100000000000016	0.5606742049547634
20.200000000000017	0.5606923007646366
20.30000000000002	0.5607095180937671
20.400000000000016	0.5607258714335386
20.500000000000018	0.5607413750331932
20.600000000000016	0.5607560414057282
20.700000000000017	0.5607698810141964
20.80000000000002	0.5607829129205641
20.900000000000016	0.5607951504330794
21.000000000000018	0.5608066052214101
21.10000000000002	0.5608172871493622
21.200000000000017	0.5608272139583637
21.30000000000002	0.5608363980895993
21.40000000000002	0.5608448517826088
21.500000000000018	0.5608525857346724
21.60000000000002	0.5608596090604507
21.700000000000017	0.5608659380936006
21.80000000000002	0.5608715842886233
21.90000000000002	0.5608765576450349
22.000000000000018	0.5608808667766397
22.10000000000002	0.5608845269072337
22.200000000000017	0.5608875487658721
22.30000000000002	0.5608899429126056
22.40000000000002	0.5608917185384696
22.500000000000018	0.5608928836287357
22.60000000000002	0.560893452221571
22.70000000000002	0.5608934342179653
22.80000000000002	0.5608928382283292
22.90000000000002	0.5608916718158189
23.00000000000002	0.5608899480807542
23.10000000000002	0.5608876763134822
23.20000000000002	0.5608848656618617
23.30000000000002	0.5608815240603517
23.40000000000002	0.5608776585408045
23.50000000000002	0.5608732811997424
23.60000000000002	0.5608684006285193
23.70000000000002	0.5608630242759362
23.80000000000002	0.5608571588152924
23.90000000000002	0.5608508155467168
24.00000000000002	0.5608440025446858
24.10000000000002	0.5608367277628874
24.20000000000002	0.5608289980821012
24.300000000000022	0.5608208197233377
24.40000000000002	0.5608122031327973
24.50000000000002	0.5608031557917516
24.600000000000023	0.5607936841728384
24.70000000000002	0.5607837941902438
24.800000000000022	0.5607734956108644
24.90000000000002	0.5607627954762076
25.00000000000002	0.5607517007248723
25.100000000000023	0.5607402173499516
25.20000000000002	0.5607283508780474
25.300000000000022	0.5607161103464403
25.40000000000002	0.5607035022907164
25.50000000000002	0.5606905323594983
25.600000000000023	0.560677205814984
25.70000000000002	0.5606635311126602
25.800000000000022	0.5606495144121738
25.900000000000023	0.5606351617850887
26.00000000000002	0.5606204784734562
26.100000000000023	0.5606054694052526
26.200000000000024	0.5605901424100704
26.300000000000022	0.5605745032140973
26.400000000000023	0.5605585567675153
26.50000000000002	0.5605423077689362
26.600000000000023	0.560525763547818
26.700000000000024	0.5605089295075512
26.800000000000022	0.5604918109758045
26.900000000000023	0.5604744125567154
27.00000000000002	0.5604567386589778
27.100000000000023	0.5604387960731719
27.200000000000024	0.5604205898297279
27.300000000000022	0.560402124284603
27.400000000000023	0.5603834036462679
27.500000000000025	0.5603644342739075
27.600000000000023	0.560345220919647
27.700000000000024	0.560325768270256
27.800000000000026	0.5603060803861127
27.900000000000023	0.5602861612227854
28.000000000000025	0.5602660166739487
28.100000000000023	0.5602456511695528
28.200000000000024	0.5602250685582628
28.300000000000026	0.5602042726198156
28.400000000000023	0.5601832688746348
28.500000000000025	0.5601620615118076
28.600000000000023	0.5601406546637999
28.700000000000024	0.5601190519259782
28.800000000000026	0.5600972568562904
28.900000000000023	0.5600752745718007
29.000000000000025	0.5600531089822628
29.100000000000026	0.5600307635019086
29.200000000000024	0.5600082415333991
29.300000000000026	0.5599855478699479
29.400000000000027	0.5599626862121072
29.500000000000025	0.559939660211204
29.600000000000026	0.5599164730637538
29.700000000000024	0.5598931279769289
29.800000000000026	0.5598696293934629
29.900000000000027	0.5598459807708843
30.000000000000025	0.5598221851503254
30.100000000000026	0.5597982456010773
30.200000000000024	0.5597741662841694
30.300000000000026	0.5597499504748235
30.400000000000027	0.5597256014053255
30.500000000000025	0.5597011219291632
30.600000000000026	0.5596765149424899
30.700000000000028	0.5596517843010301
30.800000000000026	0.5596269330678906
30.900000000000027	0.5596019639629468
31.00000000000003	0.559576879759301
31.100000000000026	0.5595516840670709
31.200000000000028	0.5595263797899975
31.300000000000026	0.5595009697942587
31.400000000000027	0.5594754566376002
31.50000000000003	0.5594498429390796
31.600000000000026	0.559424132042248
31.700000000000028	0.5593983266651513
31.800000000000026	0.559372429250398
31.900000000000027	0.5593464423066984
32.00000000000003	0.559320368963025
32.10000000000002	0.5592942117977062
32.20000000000003	0.5592679733561123
32.300000000000026	0.5592416559404486
32.40000000000003	0.5592152619217708
32.50000000000003	0.5591887941958232
32.60000000000003	0.5591622551779082
32.70000000000003	0.5591356470708247
32.800000000000026	0.5591089721462204
32.90000000000003	0.5590822331120221
33.00000000000003	0.5590554322607053
33.10000000000003	0.5590285718557494
33.20000000000003	0.5590016539781145
33.300000000000026	0.5589746807759298
33.40000000000003	0.5589476547526803
33.50000000000003	0.5589205780573364
33.60000000000003	0.5588934526848901
33.70000000000003	0.558866280693529
33.800000000000026	0.5588390644220748
33.90000000000003	0.5588118059112416
34.00000000000003	0.5587845071761707
34.10000000000003	0.5587571701059276
34.20000000000003	0.5587297966474287
34.30000000000003	0.5587023889599855
34.40000000000003	0.5586749489576778
34.50000000000003	0.5586474784551161
34.60000000000003	0.5586199793175065
34.70000000000003	0.5585924535595899
34.80000000000003	0.5585649029998011
34.90000000000003	0.5585373294339671
35.00000000000003	0.5585097345844531
35.10000000000003	0.55848212021585
35.20000000000003	0.558454488185046
35.30000000000003	0.5584268401984668
35.400000000000034	0.5583991779139139
35.50000000000003	0.5583715030214588
35.60000000000003	0.5583438172509023
35.70000000000003	0.5583161222239765
35.80000000000003	0.558288419542381
35.900000000000034	0.5582607107834668
36.00000000000003	0.5582329975459996
36.10000000000003	0.5582052814207935
36.20000000000003	0.5581775639302883
36.30000000000003	0.5581498465957916
36.400000000000034	0.5581221309478585
36.50000000000003	0.5580944184654696
36.60000000000003	0.5580667105959073
36.70000000000003	0.5580390087686677
36.80000000000003	0.5580113144348032
36.900000000000034	0.5579836290417298
37.00000000000003	0.5579559539459154
37.10000000000003	0.557928290506441
37.20000000000003	0.5579006401256729
37.30000000000003	0.5578730041883759
37.400000000000034	0.5578453839525235
37.500000000000036	0.5578177807103691
37.60000000000003	0.5577901957383423
37.70000000000003	0.5577626303773877
37.80000000000003	0.5577350859363216
37.900000000000034	0.5577075635650259
38.000000000000036	0.557680064477253
38.10000000000003	0.5576525899716267
38.20000000000003	0.557625141299231
38.30000000000003	0.5575977195231474
38.400000000000034	0.5575703257975926
38.500000000000036	0.5575429612626795
38.60000000000004	0.5575156271632833
38.70000000000003	0.5574883246808937
38.80000000000003	0.5574610547831539
38.900000000000034	0.5574338185542833
39.000000000000036	0.557406617202357
39.10000000000004	0.5573794518555024
39.20000000000003	0.5573523234048324
39.30000000000003	0.5573252328814347
39.400000000000034	0.5572981813038036
39.500000000000036	0.5572711698329414
39.60000000000004	0.5572441995330183
39.70000000000003	0.5572172712108331
39.80000000000003	0.5571903858349514
39.900000000000034	0.5571635445343711
40.000000000000036	0.5571367483237963
40.10000000000004	0.5571099979425364
40.20000000000003	0.5570832943116589
40.30000000000003	0.5570566383409691
40.400000000000034	0.5570300311182154
40.500000000000036	0.5570034735991595
40.60000000000004	0.5569769664485973
40.70000000000004	0.5569505105316602
40.80000000000003	0.5569241069082663
40.900000000000034	0.5568977564881991
41.000000000000036	0.5568714598767354
41.10000000000004	0.5568452178964793
41.20000000000004	0.556819031359946
41.30000000000003	0.5567929012908908
41.400000000000034	0.5567668285446327
41.500000000000036	0.5567408136605859
41.60000000000004	0.5567148574112332
41.70000000000004	0.5566889607961372
41.80000000000004	0.5566631246277708
41.900000000000034	0.5566373493930716
42.000000000000036	0.5566116358263876
42.10000000000004	0.5565859846530163
42.20000000000004	0.5565603968408098
42.30000000000004	0.5565348731517882
42.400000000000034	0.5565094140146731
42.500000000000036	0.5564840201188369
42.60000000000004	0.5564586924111157
42.70000000000004	0.5564334316135053
42.80000000000004	0.5564082381084813
42.900000000000034	0.5563831125511728
43.000000000000036	0.5563580555885791
43.10000000000004	0.5563330681397273
43.20000000000004	0.556308150879764
43.30000000000004	0.5562833041397219
43.400000000000034	0.5562585285343172
43.500000000000036	0.5562338249643368
43.60000000000004	0.5562091940674554
43.70000000000004	0.5561846361339801
43.80000000000004	0.5561601517478375
43.90000000000004	0.5561357414856417
44.000000000000036	0.5561114062237961
44.10000000000004	0.556087146556373
44.20000000000004	0.5560629627282436
44.30000000000004	0.5560388552869749
44.40000000000004	0.5560148250931594
44.500000000000036	0.5559908727057123
44.60000000000004	0.5559669983336779
44.70000000000004	0.5559432024969047
44.80000000000004	0.5559194857086558
44.90000000000004	0.55589584880815
45.00000000000004	0.5558722923136353
45.10000000000004	0.5558488163940549
45.20000000000004	0.5558254215365049
45.30000000000004	0.5558021085665222
45.40000000000004	0.5557788779693026
45.50000000000004	0.5557557298823149
45.60000000000004	0.5557326647676727
45.70000000000004	0.5557096830815519
45.80000000000004	0.5556867856307649
45.90000000000004	0.555663972862499
46.00000000000004	0.5556412448788668
46.10000000000004	0.5556186021124458
46.20000000000004	0.555596045358232
46.30000000000004	0.555573575032282
46.40000000000004	0.5555511912091057
46.50000000000004	0.5555288942987385
46.60000000000004	0.5555066847058578
46.70000000000004	0.5554845632090684
46.80000000000004	0.5554625301888338
46.90000000000004	0.555440585688533
47.00000000000004	0.5554187300915381
47.100000000000044	0.5553969641662746
47.20000000000004	0.5553752882638332
47.30000000000004	0.5553537024034378
47.40000000000004	0.5553322069481
47.50000000000004	0.5553108022559903
47.600000000000044	0.5552894890812015
47.70000000000004	0.5552682677414313
47.80000000000004	0.5552471382285389
47.90000000000004	0.5552261008814406
48.00000000000004	0.5552051564454883
48.100000000000044	0.5551843052106187
48.200000000000045	0.555163547147609
48.30000000000004	0.5551428825769686
48.40000000000004	0.5551223118148292
48.50000000000004	0.5551018355940254
48.600000000000044	0.55508145417311
48.700000000000045	0.5550611674988559
48.80000000000004	0.5550409758699792
48.90000000000004	0.555020880011835
49.00000000000004	0.5550008801566986
49.100000000000044	0.5549809762330027
49.200000000000045	0.5549611685228067
49.30000000000004	0.5549414573042079
49.40000000000004	0.554921843291648
49.50000000000004	0.5549023266878572
49.600000000000044	0.5548829074002654
49.700000000000045	0.5548635856912031
49.80000000000004	0.5548443622687422
49.90000000000004	0.5548252373107017
50.00000000000004	0.5548062107086195
50.100000000000044	0.5547872827097414
50.200000000000045	0.5547684535577231
50.30000000000005	0.5547497239511407
50.40000000000004	0.554731094039955
50.50000000000004	0.5547125636973841
50.600000000000044	0.5546941331527987
50.700000000000045	0.5546758030993788
50.80000000000005	0.5546575736634379
50.90000000000004	0.5546394447044892
51.00000000000004	0.5546214164382315
51.100000000000044	0.5546034890771091
51.200000000000045	0.5545856633060587
51.30000000000005	0.5545679392250867
51.40000000000005	0.5545503166777862
51.50000000000004	0.5545327958636489
51.600000000000044	0.554515377463072
51.700000000000045	0.5544980615535836
51.80000000000005	0.554480847967028
51.90000000000005	0.5544637368904963
52.00000000000004	0.5544467285081275
52.100000000000044	0.5544298234931826
52.200000000000045	0.5544130218983121
52.30000000000005	0.554396323541588
52.40000000000005	0.554379728595397
52.50000000000004	0.5543632377292119
52.600000000000044	0.5543468509742907
52.700000000000045	0.5543305681387063
52.80000000000005	0.5543143893835899
52.90000000000005	0.5542983148673927
53.00000000000004	0.5542823452534318
53.100000000000044	0.5542664805494063
53.200000000000045	0.5542507205515409
53.30000000000005	0.5542350654076162
53.40000000000005	0.5542195157778209
53.50000000000005	0.554204071649472
53.600000000000044	0.5541887328103591
53.700000000000045	0.5541734993980416
53.80000000000005	0.5541583715476446
53.90000000000005	0.5541433499140666
54.00000000000005	0.5541284344622865
54.100000000000044	0.5541136249699697
54.200000000000045	0.554098921562547
54.30000000000005	0.5540843248923674
54.40000000000005	0.5540698349049685
54.50000000000005	0.5540554513709816
54.60000000000005	0.5540411744065498
54.700000000000045	0.5540270041256037
54.80000000000005	0.5540129411759679
54.90000000000005	0.5539989854819731
55.00000000000005	0.5539851368056712
55.10000000000005	0.5539713952521813
55.200000000000045	0.5539577614672846
55.30000000000005	0.5539442353567501
55.40000000000005	0.5539308166768491
55.50000000000005	0.5539175055242564
55.60000000000005	0.5539043019936349
55.700000000000045	0.5538912067269189
55.80000000000005	0.5538782196097208
55.90000000000005	0.5538653403911168
56.00000000000005	0.5538525691577572
56.10000000000005	0.5538399065499756
56.200000000000045	0.5538273524356443
56.30000000000005	0.5538149065591825
56.40000000000005	0.5538025689995588
56.50000000000005	0.5537903398339117
56.60000000000005	0.5537782196993253
56.70000000000005	0.5537662084444931
56.80000000000005	0.5537543058078808
56.90000000000005	0.5537425118593364
57.00000000000005	0.5537308272347305
57.10000000000005	0.5537192517657867
57.20000000000005	0.5537077851873181
57.30000000000005	0.5536964275621825
57.40000000000005	0.5536851789515725
57.50000000000005	0.5536740399886362
57.60000000000005	0.5536630104868292
57.70000000000005	0.5536520901761243
57.800000000000054	0.553641279111078
57.90000000000005	0.5536305779239618
58.00000000000005	0.5536199864119847
58.10000000000005	0.5536095043023659
58.20000000000005	0.5535991316432978
58.300000000000054	0.5535888684814575
58.40000000000005	0.5535787154468587
58.50000000000005	0.5535686723192923
58.60000000000005	0.5535587388221354
58.70000000000005	0.5535489149960219
58.800000000000054	0.5535392014703814
58.90000000000005	0.5535295980094386
59.00000000000005	0.5535201043346202
59.10000000000005	0.5535107204807652
59.20000000000005	0.5535014464813318
59.300000000000054	0.5534922829639004
59.40000000000005	0.5534832296760722
59.50000000000005	0.5534742863363271
59.60000000000005	0.5534654529726186
59.70000000000005	0.5534567302121962
59.800000000000054	0.5534481177877351
59.900000000000055	0.5534396154164837
60.00000000000005	0.5534312231211165
60.10000000000005	0.5534229409230498
60.20000000000005	0.5534147694480429
60.300000000000054	0.5534067084128924
60.400000000000055	0.5533987575327006
60.50000000000005	0.5533909168238687
60.60000000000005	0.5533831869120424
60.70000000000005	0.5533755674996961
60.800000000000054	0.5533680583013431
60.900000000000055	0.5533606593285736
61.00000000000006	0.5533533705918312
61.10000000000005	0.5533461927155867
61.20000000000005	0.5533391253871337
61.300000000000054	0.5533321683195566
61.400000000000055	0.5533253215187282
61.50000000000006	0.5533185856091919
61.60000000000005	0.5533119602644897
61.70000000000005	0.5533054451976905
61.800000000000054	0.5532990404102817
61.900000000000055	0.5532927459027052
62.00000000000006	0.553286562298604
62.10000000000005	0.5532804892569959
62.20000000000005	0.553274526490162
62.300000000000054	0.5532686739943772
62.400000000000055	0.5532629323935163
62.50000000000006	0.5532573013333845
62.60000000000005	0.5532517805267585
62.70000000000005	0.5532463699659148
62.800000000000054	0.553241069642177
62.900000000000055	0.5532358801787581
63.00000000000006	0.5532308012075563
63.10000000000006	0.5532258324411338
63.20000000000005	0.5532209738670144
63.300000000000054	0.5532162261087765
63.400000000000055	0.5532115887856166
63.50000000000006	0.5532070616110478
63.60000000000006	0.5532026445689471
63.70000000000005	0.5531983376423225
63.800000000000054	0.5531941414542976
63.900000000000055	0.5531900556107434
64.00000000000006	0.5531860798254705
64.10000000000005	0.553182214078021
64.20000000000006	0.5531784589919949
64.30000000000005	0.5531748141610469
64.40000000000006	0.5531712793003418
64.50000000000006	0.5531678543860957
64.60000000000005	0.5531645393937313
64.70000000000006	0.5531613349465722
64.80000000000005	0.5531582406254959
64.90000000000006	0.5531552561464214
65.00000000000006	0.5531523814816097
65.10000000000005	0.5531496172549523
65.20000000000006	0.5531469630355704
65.30000000000005	0.5531444185410963
65.40000000000006	0.5531419837407558
65.50000000000006	0.5531396586030516
65.60000000000005	0.5531374437517503
65.70000000000006	0.5531353387437153
65.80000000000005	0.5531333432977383
65.90000000000006	0.5531314573794365
66.00000000000006	0.5531296816132182
66.10000000000005	0.5531280155446285
66.20000000000006	0.553126458894489
66.30000000000005	0.553125011625647
66.40000000000006	0.5531236737002897
66.50000000000006	0.55312244574283
66.60000000000005	0.553121327287045
66.70000000000006	0.5531203180552766
66.80000000000005	0.5531194180070783
66.90000000000006	0.5531186277675623
67.00000000000006	0.5531179468596038
67.10000000000007	0.5531173750078545
67.20000000000006	0.5531169121693398
67.30000000000005	0.5531165583004812
67.40000000000006	0.5531163140265039
67.50000000000006	0.5531161788589802
67.60000000000007	0.5531161525244014
67.70000000000006	0.5531162349767844
67.80000000000005	0.5531164268420963
67.90000000000006	0.553116727621406
68.00000000000006	0.5531171370437594
68.10000000000007	0.5531176550608657
68.20000000000006	0.5531182816238828
68.30000000000005	0.5531190173589792
68.40000000000006	0.5531198617563623
68.50000000000006	0.5531208145471986
68.60000000000007	0.5531218756804506
68.70000000000006	0.5531230457830582
68.80000000000005	0.5531243243351048
68.90000000000006	0.5531257110705273
69.00000000000006	0.5531272059361791
69.10000000000007	0.553128808878411
69.20000000000006	0.5531305205244368
69.30000000000005	0.5531323403438966
69.40000000000006	0.5531342680730957
69.50000000000006	0.553136303656379
69.60000000000007	0.5531384477217495
69.70000000000006	0.5531406997290867
69.80000000000007	0.5531430594176535
69.90000000000006	0.5531455267298673
70.00000000000006	0.5531481016076857
70.10000000000007	0.5531507846794422
70.20000000000006	0.5531535753949721
70.30000000000007	0.5531564734961234
70.40000000000006	0.5531594789230202
70.50000000000006	0.5531625923047929
70.60000000000007	0.5531658130818635
70.70000000000006	0.553169140999199
70.80000000000007	0.553172575995162
70.90000000000006	0.5531761180076948
71.00000000000006	0.5531797676663005
71.10000000000007	0.5531835244017357
71.20000000000006	0.5531873879617418
71.30000000000007	0.5531913582825846
71.40000000000006	0.553195435994562
71.50000000000006	0.5531996205193502
71.60000000000007	0.5532039116079487
71.70000000000006	0.5532083091950118
71.80000000000007	0.5532128132148092
71.90000000000006	0.5532174242980404
72.00000000000006	0.5532221418570791
72.10000000000007	0.5532269656458627
72.20000000000006	0.5532318955971265
72.30000000000007	0.5532369323423538
72.40000000000006	0.553242075285158
72.50000000000006	0.5532473241828519
72.60000000000007	0.5532526789666963
72.70000000000006	0.5532581395675995
72.80000000000007	0.5532637066174643
72.90000000000006	0.5532693795109469
73.00000000000006	0.5532751580084387
73.10000000000007	0.5532810420394432
73.20000000000006	0.5532870322366277
73.30000000000007	0.5532931279861953
73.40000000000006	0.5532993290520118
73.50000000000007	0.5533056353622297
73.60000000000007	0.5533120468446789
73.70000000000006	0.5533185641324532
73.80000000000007	0.5533251866031295
73.90000000000006	0.5533319140237707
74.00000000000007	0.5533387463209196
74.10000000000007	0.5533456841284073
74.20000000000006	0.5533527268156536
74.30000000000007	0.5533598741532779
74.40000000000006	0.5533671260665833
74.50000000000007	0.5533744824805776
74.60000000000007	0.5533819440295153
74.70000000000006	0.5533895100745071
74.80000000000007	0.5533971803894695
74.90000000000006	0.5534049548982285
75.00000000000007	0.5534128342357434
75.10000000000007	0.5534208177552525
75.20000000000006	0.5534289052342942
75.30000000000007	0.553437096595557
75.40000000000006	0.5534453917614574
75.50000000000007	0.5534537913673664
75.60000000000007	0.5534622947585167
75.70000000000006	0.5534709017158265
75.80000000000007	0.5534796121606268
75.90000000000006	0.5534884267289536
76.00000000000007	0.553497344758442
76.10000000000007	0.5535063660336835
76.20000000000007	0.5535154904749637
76.30000000000007	0.5535247180023177
76.40000000000006	0.5535340492521719
76.50000000000007	0.5535434835544483
76.60000000000007	0.5535530206971847
76.70000000000007	0.5535626605994171
76.80000000000007	0.5535724038981916
76.90000000000006	0.5535822499160986
77.00000000000007	0.5535921984448872
77.10000000000007	0.5536022494026304
77.20000000000007	0.5536124027071707
77.30000000000007	0.5536226589959162
77.40000000000006	0.5536330175840255
77.50000000000007	0.553643478266745
77.60000000000007	0.553654040960996
77.70000000000007	0.5536647063047555
77.80000000000007	0.5536754736061072
77.90000000000006	0.5536863426640357
78.00000000000007	0.5536973133945728
78.10000000000007	0.5537083857135384
78.20000000000007	0.553719560259236
78.30000000000007	0.5537308363325878
78.40000000000006	0.5537422137361137
78.50000000000007	0.5537536923847816
78.60000000000007	0.5537652729174081
78.70000000000007	0.55377695462809
78.80000000000007	0.5537887373231004
78.90000000000006	0.5538006209165842
79.00000000000007	0.5538126053224908
79.10000000000007	0.55382469117992
79.20000000000007	0.5538368777760687
79.30000000000007	0.5538491649207709
79.40000000000006	0.5538615525271859
79.50000000000007	0.5538740412348665
79.60000000000007	0.5538866303244259
79.70000000000007	0.5538993196094558
79.80000000000007	0.5539121090023528
79.90000000000008	0.5539249984153303
80.00000000000007	0.5539379884881755
80.10000000000007	0.5539510784948544
80.20000000000007	0.5539642682525342
80.30000000000007	0.553977557672695
80.40000000000008	0.5539909473955104
80.50000000000007	0.554004436688598
80.60000000000007	0.5540180253728793
80.70000000000007	0.5540317133591236
80.80000000000007	0.5540455005579299
80.90000000000008	0.5540593876096517
81.00000000000007	0.5540733737755037
81.10000000000007	0.5540874588799862
81.20000000000007	0.5541016428330141
81.30000000000007	0.5541159262752572
81.40000000000008	0.5541303084618115
81.50000000000007	0.5541447892209183
81.60000000000007	0.554159368461828
81.70000000000007	0.554174046093632
81.80000000000007	0.5541888227571197
81.90000000000008	0.5542036977012205
82.00000000000007	0.5542186707577487
82.10000000000007	0.5542337418351551
82.20000000000007	0.554248911574471
82.30000000000007	0.5542641792187303
82.40000000000008	0.5542795446034681
82.50000000000007	0.5542950076365114
82.60000000000008	0.5543105682255373
82.70000000000007	0.5543262270116299
82.80000000000007	0.5543419832318878
82.90000000000008	0.5543578367254037
83.00000000000007	0.5543737873992521
83.10000000000008	0.554389835894681
83.20000000000007	0.5544059814431114
83.30000000000007	0.5544222238873286
83.40000000000008	0.5544385631338191
83.50000000000007	0.5544549990889278
83.60000000000008	0.5544715323938834
83.70000000000007	0.554488162274395
83.80000000000007	0.5545048885767837
83.90000000000008	0.5545217112068237
84.00000000000007	0.5545386308058253
84.10000000000008	0.5545556465940344
84.20000000000007	0.5545727584214292
84.30000000000007	0.5545899661932265
84.40000000000008	0.5546072698145089
84.50000000000007	0.5546246699264904
84.60000000000008	0.5546421657439239
84.70000000000007	0.5546597571202918
84.80000000000007	0.5546774439601339
84.90000000000008	0.5546952269046594
85.00000000000007	0.5547131051633672
85.10000000000008	0.5547310785933558
85.20000000000007	0.5547491470986338
85.30000000000007	0.5547673105830807
85.40000000000008	0.5547855696877274
85.50000000000007	0.5548039236167933
85.60000000000008	0.5548223722308431
85.70000000000007	0.554840915433237
85.80000000000007	0.554859553864911
85.90000000000008	0.5548782867250358
86.00000000000007	0.5548971138777454
86.10000000000008	0.5549160352258906
86.20000000000007	0.554935050672198
86.30000000000008	0.5549541608573373
86.40000000000008	0.5549733649754092
86.50000000000007	0.5549926628939686
86.60000000000008	0.5550120545152425
86.70000000000007	0.5550315404797107
86.80000000000008	0.5550511199766283
86.90000000000008	0.5550707928770668
87.00000000000007	0.5550905590827603
87.10000000000008	0.5551104184953232
87.20000000000007	0.5551303717548773
87.30000000000008	0.5551504180458126
87.40000000000008	0.5551705572425699
87.50000000000007	0.5551907892462785
87.60000000000008	0.555211114696773
87.70000000000007	0.5552315327737967
87.80000000000008	0.5552520433552496
87.90000000000008	0.5552726463417818
88.00000000000007	0.5552933416339265
88.10000000000008	0.5553141298710625
88.20000000000007	0.5553350102282697
88.30000000000008	0.5553559825867604
88.40000000000008	0.5553770468465941
88.50000000000007	0.5553982036467593
88.60000000000008	0.5554194521578875
88.70000000000007	0.5554407922645869
88.80000000000008	0.5554622238664472
88.90000000000008	0.555483746862944
89.00000000000009	0.5555053618925089
89.10000000000008	0.5555270681213069
89.20000000000007	0.5555488654371958
89.30000000000008	0.555570753739185
89.40000000000008	0.5555927336652093
89.50000000000009	0.555614804377181
89.60000000000008	0.555636965766286
89.70000000000007	0.5556592177310705
89.80000000000008	0.5556805324570688
89.90000000000008	0.5556978222738984
90.00000000000009	0.5557110701039327
