# Supplementary material for: White matter micro- and macrostructure brain charts for the human lifespan
Source: Nature. 2026 May 13;655(8124):979–89. doi: 10.1038/s41586-026-10454-2 (PMC13391363; doi:10.1038/s41586-026-10454-2)
Supplement: Supplementary file 7 — Tract-specific median centiles of brain charts. SDT.T4.1-504 contain the discretized, sex-agnostic brain charts used to derive the myelination plots and assessments in Fig. 4 and Supplementary Fig. S4.F9. Age is expressed in years. Tract measurements are reported in metric-specific units: diffusivities in mm2 s−1, volume in mm3, surface area in mm2, average length in mm, and FA is dimensionless (unitless). [file 41586_2026_10454_MOESM7_ESM.zip › SDT.T4/SDT.T4.116-CST_right_md-mean.csv]

age	value
1.0	0.0008982614188399637
1.1	0.0008948420557717882
1.2000000000000002	0.0008905416882563019
1.3000000000000003	0.0008854253971306883
1.4000000000000004	0.0008804201318559322
1.5000000000000004	0.000875786505917391
1.6000000000000005	0.0008714761108267034
1.7000000000000006	0.0008674493718793891
1.8000000000000007	0.0008636748587467147
1.9000000000000008	0.0008601224579320085
2.000000000000001	0.0008567692381819781
2.100000000000001	0.0008535956259358633
2.200000000000001	0.0008505856487698826
2.300000000000001	0.0008477231096071104
2.4000000000000012	0.0008449953659286726
2.5000000000000013	0.0008423913100856929
2.6000000000000014	0.0008399011543556215
2.7000000000000015	0.0008375168313139731
2.8000000000000016	0.0008352295601422367
2.9000000000000017	0.0008330324614157
3.0000000000000018	0.0008309193687457767
3.100000000000002	0.0008288851712622914
3.200000000000002	0.0008269240998639683
3.300000000000002	0.0008250316026922434
3.400000000000002	0.0008232035324629864
3.500000000000002	0.0008214361169900445
3.6000000000000023	0.0008197262453000951
3.7000000000000024	0.0008180702028379415
3.8000000000000025	0.0008164650789022409
3.9000000000000026	0.0008149082030056207
4.000000000000003	0.0008133973751677609
4.100000000000003	0.0008119298918887394
4.200000000000003	0.0008105036329424894
4.3000000000000025	0.0008091166269396444
4.400000000000003	0.0008077670511689116
4.5000000000000036	0.0008064534200157587
4.600000000000003	0.0008051738151277681
4.700000000000003	0.0008039267482713122
4.800000000000003	0.0008027108368944722
4.900000000000004	0.0008015249583089182
5.0000000000000036	0.0008003676264500131
5.100000000000003	0.0007992376906732565
5.200000000000004	0.0007981340671172938
5.300000000000004	0.0007970557447481119
5.400000000000004	0.0007960019133637517
5.5000000000000036	0.0007949714504396361
5.600000000000004	0.0007939634976259805
5.700000000000005	0.0007929772522213858
5.800000000000004	0.0007920120740276896
5.900000000000004	0.0007910670561566789
6.000000000000004	0.0007901415074408866
6.100000000000005	0.0007892347709163175
6.200000000000005	0.0007883462310653974
6.300000000000004	0.0007874754039963791
6.400000000000005	0.0007866215741548511
6.500000000000005	0.0007857842033377313
6.600000000000005	0.000784962786754678
6.700000000000005	0.000784156929566681
6.800000000000005	0.0007833660359406711
6.900000000000006	0.0007825896595233222
7.000000000000005	0.0007818273732164024
7.100000000000005	0.0007810787763160187
7.2000000000000055	0.0007803435600068942
7.300000000000006	0.0007796212388307357
7.400000000000006	0.0007789114539486864
7.500000000000005	0.0007782138686907666
7.600000000000006	0.0007775282248725731
7.700000000000006	0.0007768541089516521
7.800000000000006	0.0007761912165859823
7.900000000000006	0.0007755392550714056
8.000000000000007	0.0007748979500312396
8.100000000000007	0.000774267094140484
8.200000000000006	0.0007736463420747347
8.300000000000006	0.000773035443054053
8.400000000000006	0.0007724341621894153
8.500000000000007	0.0007718423228038426
8.600000000000007	0.0007712596254605322
8.700000000000006	0.0007706858536900218
8.800000000000008	0.0007701207984570453
8.900000000000007	0.0007695642643368848
9.000000000000007	0.0007690161064461374
9.100000000000007	0.0007684760698389265
9.200000000000006	0.0007679439726060507
9.300000000000008	0.0007674196449353951
9.400000000000007	0.0007669029614374148
9.500000000000007	0.0007663936978776925
9.600000000000009	0.0007658916949915217
9.700000000000008	0.0007653967984784242
9.800000000000008	0.0007649088646884462
9.900000000000007	0.0007644277890148201
10.000000000000007	0.0007639533775164559
10.100000000000009	0.0007634854941966986
10.200000000000008	0.0007630240127099094
10.300000000000008	0.0007625688413563159
10.40000000000001	0.0007621198075601908
10.500000000000009	0.0007616767908550256
10.600000000000009	0.0007612396742118524
10.700000000000008	0.0007608083492828575
10.800000000000008	0.000760382738459988
10.90000000000001	0.0007599626905344425
11.000000000000009	0.0007595481012625624
11.100000000000009	0.0007591388743869928
11.20000000000001	0.0007587349411340489
11.30000000000001	0.0007583361656414738
11.40000000000001	0.0007579424546615566
11.500000000000009	0.0007575537174002518
11.600000000000009	0.0007571698703684421
11.70000000000001	0.0007567908546438666
11.80000000000001	0.0007564165498850008
11.90000000000001	0.0007560468744908621
12.00000000000001	0.0007556817536610377
12.10000000000001	0.0007553211346913597
12.20000000000001	0.0007549649085638608
12.30000000000001	0.0007546130016753369
12.40000000000001	0.0007542653422195093
12.50000000000001	0.0007539218646925976
12.60000000000001	0.0007535825234583742
12.70000000000001	0.000753247221057219
12.800000000000011	0.0007529158924577492
12.900000000000011	0.000752588478551372
13.00000000000001	0.0007522649381841318
13.10000000000001	0.0007519451824449969
13.20000000000001	0.0007516291522550139
13.300000000000011	0.0007513167898805241
13.400000000000011	0.000751008043133974
13.50000000000001	0.0007507028760464843
13.600000000000012	0.0007504012085003019
13.700000000000012	0.000750102987861534
13.800000000000011	0.0007498081667475028
13.900000000000011	0.0007495167124876051
14.00000000000001	0.000749228551546328
14.100000000000012	0.0007489436358088928
14.200000000000012	0.0007486619181871258
14.300000000000011	0.0007483833565507935
14.400000000000013	0.0007481079221074763
14.500000000000012	0.0007478355481362251
14.600000000000012	0.0007475661914590985
14.700000000000012	0.0007472998136209806
14.800000000000011	0.0007470363883005613
14.900000000000013	0.0007467758539328139
15.000000000000012	0.0007465181708308698
15.100000000000012	0.0007462633001044821
15.200000000000014	0.0007460112073521338
15.300000000000013	0.000745761869202884
15.400000000000013	0.0007455152294589555
15.500000000000012	0.0007452712522771859
15.600000000000012	0.0007450299061113873
15.700000000000014	0.0007447911694715954
15.800000000000013	0.0007445549902600825
15.900000000000013	0.0007443213353721503
16.000000000000014	0.0007440901723305027
16.100000000000016	0.0007438614727638576
16.200000000000014	0.0007436352174608623
16.30000000000001	0.0007434113586118172
16.400000000000013	0.0007431898661480974
16.500000000000014	0.0007429707139477773
16.600000000000016	0.0007427538842515725
16.700000000000014	0.000742539332553961
16.800000000000015	0.0007423270309638142
16.900000000000013	0.0007421169520906712
17.000000000000014	0.000741909072332105
17.100000000000016	0.0007417033757123755
17.200000000000014	0.000741499821195494
17.300000000000015	0.0007412983833194806
17.400000000000013	0.0007410990402757688
17.500000000000014	0.0007409017772238406
17.600000000000016	0.0007407065558223422
17.700000000000014	0.0007405133523618806
17.800000000000015	0.0007403221435372981
17.900000000000016	0.0007401329095629626
18.000000000000014	0.0007399456370113843
18.100000000000016	0.000739760290380419
18.200000000000017	0.0007395768479266961
18.300000000000015	0.0007393952913110382
18.400000000000016	0.0007392156080036141
18.500000000000014	0.0007390377647233311
18.600000000000016	0.0007388617411529091
18.700000000000017	0.0007386875173049721
18.800000000000015	0.0007385150764816779
18.900000000000016	0.0007383444072849378
19.000000000000014	0.0007381754787808796
19.100000000000016	0.0007380082722600512
19.200000000000017	0.0007378427722025382
19.300000000000015	0.000737678967927428
19.400000000000016	0.0007375168303492157
19.500000000000018	0.0007373563419303753
19.600000000000016	0.0007371974854051636
19.700000000000017	0.0007370402465981102
19.80000000000002	0.0007368846157437843
19.900000000000016	0.0007367305657151065
20.000000000000018	0.0007365780803018369
20.100000000000016	0.0007364271462963733
20.200000000000017	0.0007362777545116795
20.30000000000002	0.0007361298793723311
20.400000000000016	0.0007359835056398127
20.500000000000018	0.0007358386183015239
20.600000000000016	0.000735695205260577
20.700000000000017	0.0007355532580772683
20.80000000000002	0.0007354127528239129
20.900000000000016	0.0007352736753671373
21.000000000000018	0.0007351360144118158
21.10000000000002	0.0007349997619887682
21.200000000000017	0.0007348648954831948
21.30000000000002	0.000734731401574107
21.40000000000002	0.0007345992671297128
21.500000000000018	0.0007344684817797602
21.60000000000002	0.0007343390381701965
21.700000000000017	0.0007342109150832005
21.80000000000002	0.0007340841001251429
21.90000000000002	0.000733958583594863
22.000000000000018	0.000733834358524131
22.10000000000002	0.0007337114048140873
22.200000000000017	0.0007335897107553263
22.30000000000002	0.0007334692647981627
22.40000000000002	0.0007333500580170591
22.500000000000018	0.0007332320839540264
22.60000000000002	0.0007331153237028542
22.70000000000002	0.0007329997663379732
22.80000000000002	0.0007328854034960294
22.90000000000002	0.0007327722290377441
23.00000000000002	0.0007326602250168929
23.10000000000002	0.0007325493810882071
23.20000000000002	0.0007324396870421545
23.30000000000002	0.0007323311351701087
23.40000000000002	0.0007322237197590546
23.50000000000002	0.0007321174238875286
23.60000000000002	0.0007320122378772148
23.70000000000002	0.0007319081544947632
23.80000000000002	0.0007318051682922481
23.90000000000002	0.0007317032631768574
24.00000000000002	0.0007316024299655634
24.10000000000002	0.0007315026595913304
24.20000000000002	0.000731403945376867
24.300000000000022	0.0007313062822327577
24.40000000000002	0.0007312096549519098
24.50000000000002	0.0007311140549221989
24.600000000000023	0.0007310194758704869
24.70000000000002	0.0007309259129292511
24.800000000000022	0.0007308333516106837
24.90000000000002	0.0007307417837279075
25.00000000000002	0.0007306512011938348
25.100000000000023	0.0007305615982101982
25.20000000000002	0.0007304729702127589
25.300000000000022	0.0007303853034835247
25.40000000000002	0.0007302985903271704
25.50000000000002	0.0007302128252908642
25.600000000000023	0.0007301280039972521
25.70000000000002	0.0007300441133560107
25.800000000000022	0.0007299611460388621
25.900000000000023	0.0007298790948037803
26.00000000000002	0.000729797954605629
26.100000000000023	0.0007297177213252198
26.200000000000024	0.0007296383825445874
26.300000000000022	0.0007295599313608841
26.400000000000023	0.0007294823630257099
26.50000000000002	0.0007294056735781254
26.600000000000023	0.0007293298511505183
26.700000000000024	0.0007292548891585523
26.800000000000022	0.0007291807810928065
26.900000000000023	0.0007291075225565066
27.00000000000002	0.0007290351098096255
27.100000000000023	0.0007289635315746591
27.200000000000024	0.0007288927816372643
27.300000000000022	0.0007288228558567263
27.400000000000023	0.0007287537506277533
27.500000000000025	0.0007286854551575925
27.600000000000023	0.000728617963509549
27.700000000000024	0.0007285512698123587
27.800000000000026	0.0007284853702299491
27.900000000000023	0.0007284202613470649
28.000000000000025	0.000728355932891118
28.100000000000023	0.0007282923792486988
28.200000000000024	0.0007282295968056401
28.300000000000026	0.0007281675822619877
28.400000000000023	0.0007281063257738796
28.500000000000025	0.000728045821971052
28.600000000000023	0.0007279860655406054
28.700000000000024	0.0007279270531334536
28.800000000000026	0.0007278687816138297
28.900000000000023	0.0007278112415983024
29.000000000000025	0.000727754428000322
29.100000000000026	0.0007276983376638316
29.200000000000024	0.0007276429675521919
29.300000000000026	0.0007275883086627121
29.400000000000027	0.000727534356122612
29.500000000000025	0.0007274811051096045
29.600000000000026	0.000727428552699157
29.700000000000024	0.0007273766959972432
29.800000000000026	0.000727325526410248
29.900000000000027	0.0007272750393153393
30.000000000000025	0.0007272252319565495
30.100000000000026	0.0007271761015254681
30.200000000000024	0.0007271276397677859
30.300000000000026	0.0007270798422494217
30.400000000000027	0.0007270327045809076
30.500000000000025	0.0007269862242092281
30.600000000000026	0.0007269403984503076
30.700000000000028	0.0007268952194146389
30.800000000000026	0.0007268506828892157
30.900000000000027	0.0007268067864687171
31.00000000000003	0.0007267635275433374
31.100000000000026	0.0007267208985270415
31.200000000000028	0.0007266788953740402
31.300000000000026	0.0007266375140781135
31.400000000000027	0.0007265967524124492
31.50000000000003	0.0007265566078761181
31.600000000000026	0.0007265170732095212
31.700000000000028	0.0007264781445630821
31.800000000000026	0.0007264398198398244
31.900000000000027	0.0007264020966035227
32.00000000000003	0.0007263649678668517
32.10000000000002	0.0007263284299289266
32.20000000000003	0.0007262924791240543
32.300000000000026	0.0007262571135128153
32.40000000000003	0.0007262223307546745
32.50000000000003	0.0007261881241553388
32.60000000000003	0.0007261544901886556
32.70000000000003	0.0007261214270296713
32.800000000000026	0.0007260889323944361
32.90000000000003	0.0007260569998337146
33.00000000000003	0.000726025625953993
33.10000000000003	0.0007259948073931968
33.20000000000003	0.0007259645424658249
33.300000000000026	0.0007259348289723768
33.40000000000003	0.0007259056607274435
33.50000000000003	0.0007258770344936451
33.60000000000003	0.0007258489486866866
33.70000000000003	0.0007258214011567327
33.800000000000026	0.0007257943859395943
33.90000000000003	0.0007257678999165566
34.00000000000003	0.0007257419399970834
34.10000000000003	0.0007257165047206686
34.20000000000003	0.0007256915920122655
34.30000000000003	0.0007256671961458918
34.40000000000003	0.0007256433141427625
34.50000000000003	0.0007256199446321316
34.60000000000003	0.0007255970855826979
34.70000000000003	0.0007255747314687053
34.80000000000003	0.0007255528794178879
34.90000000000003	0.00072553152658327
35.00000000000003	0.0007255106717042741
35.10000000000003	0.0007254903128160692
35.20000000000003	0.0007254704446085718
35.30000000000003	0.0007254510643352591
35.400000000000034	0.000725432170815349
35.50000000000003	0.0007254137621226913
35.60000000000003	0.0007253958331288927
35.70000000000003	0.0007253783811832926
35.80000000000003	0.0007253614036580315
35.900000000000034	0.0007253448994706442
36.00000000000003	0.000725328866754208
36.10000000000003	0.0007253133005761224
36.20000000000003	0.0007252981983990519
36.30000000000003	0.0007252835592116472
36.400000000000034	0.0007252693811813043
36.50000000000003	0.0007252556595407094
36.60000000000003	0.0007252423918390524
36.70000000000003	0.0007252295756460773
36.80000000000003	0.0007252172100384005
36.900000000000034	0.0007252052932363835
37.00000000000003	0.0007251938206508642
37.10000000000003	0.0007251827899334034
37.20000000000003	0.0007251722002241281
37.30000000000003	0.0007251620497739534
37.400000000000034	0.0007251523341444293
37.500000000000036	0.0007251430510653998
37.60000000000003	0.0007251341982853439
37.70000000000003	0.0007251257750232333
37.80000000000003	0.0007251177795774954
37.900000000000034	0.000725110207672185
38.000000000000036	0.0007251030571298901
38.10000000000003	0.0007250963272264226
38.20000000000003	0.0007250900162875101
38.30000000000003	0.0007250841201749211
38.400000000000034	0.0007250786367822247
38.500000000000036	0.0007250735640198828
38.60000000000004	0.0007250689012346418
38.70000000000003	0.0007250646467949378
38.80000000000003	0.0007250607967110534
38.900000000000034	0.0007250573489607891
39.000000000000036	0.0007250543029418599
39.10000000000004	0.0007250516570471313
39.20000000000003	0.0007250494074130481
39.30000000000003	0.0007250475520819146
39.400000000000034	0.0007250460891114097
39.500000000000036	0.0007250450179631148
39.60000000000004	0.0007250443370684196
39.70000000000003	0.0007250440426998248
39.80000000000003	0.0007250441329762715
39.900000000000034	0.0007250446074051715
40.000000000000036	0.0007250454644398675
40.10000000000004	0.0007250467004686201
40.20000000000003	0.0007250483136691643
40.30000000000003	0.0007250503022332077
40.400000000000034	0.0007250526657258244
40.500000000000036	0.000725055402635188
40.60000000000004	0.0007250585094744398
40.70000000000004	0.0007250619844911878
40.80000000000003	0.0007250658272917705
40.900000000000034	0.0007250700363841276
41.000000000000036	0.0007250746083878599
41.10000000000004	0.0007250795416042339
41.20000000000004	0.0007250848343473219
41.30000000000003	0.000725090486275599
41.400000000000034	0.0007250964959285807
41.500000000000036	0.0007251028600406966
41.60000000000004	0.0007251095769770997
41.70000000000004	0.0007251166464335064
41.80000000000004	0.000725124066967295
41.900000000000034	0.0007251318354109561
42.000000000000036	0.000725139950178727
42.10000000000004	0.0007251484096965879
42.20000000000004	0.0007251572137074875
42.30000000000004	0.0007251663607974802
42.400000000000034	0.000725175847904866
42.500000000000036	0.0007251856735024063
42.60000000000004	0.0007251958373667247
42.70000000000004	0.0007252063381000196
42.80000000000004	0.0007252171727311254
42.900000000000034	0.0007252283397777843
43.000000000000036	0.0007252398377684844
43.10000000000004	0.0007252516665227196
43.20000000000004	0.0007252638246688585
43.30000000000004	0.0007252763093333753
43.400000000000034	0.0007252891190876749
43.500000000000036	0.0007253022537817613
43.60000000000004	0.0007253157120586617
43.70000000000004	0.0007253294911285258
43.80000000000004	0.0007253435896040901
43.90000000000004	0.0007253580061079664
44.000000000000036	0.0007253727405291716
44.10000000000004	0.0007253877915345876
44.20000000000004	0.0007254031564246398
44.30000000000004	0.0007254188338614005
44.40000000000004	0.0007254348237615604
44.500000000000036	0.000725451124805318
44.60000000000004	0.0007254677343706023
44.70000000000004	0.0007254846511575075
44.80000000000004	0.000725501873875226
44.90000000000004	0.0007255194024759915
45.00000000000004	0.0007255372356618373
45.10000000000004	0.0007255553708942938
45.20000000000004	0.0007255738069188873
45.30000000000004	0.000725592543713016
45.40000000000004	0.0007256115799908489
45.50000000000004	0.000725630913285782
45.60000000000004	0.0007256505423783916
45.70000000000004	0.0007256704660576504
45.80000000000004	0.0007256906843333843
45.90000000000004	0.0007257111959397817
46.00000000000004	0.0007257319984877936
46.10000000000004	0.000725753090799913
46.20000000000004	0.0007257744729088749
46.30000000000004	0.0007257961435599676
46.40000000000004	0.0007258181004308813
46.50000000000004	0.0007258403423764665
46.60000000000004	0.0007258628682593151
46.70000000000004	0.0007258856781418655
46.80000000000004	0.0007259087707877381
46.90000000000004	0.000725932143946685
47.00000000000004	0.0007259557965122879
47.100000000000044	0.0007259797285678844
47.20000000000004	0.0007260039388872346
47.30000000000004	0.0007260284252822043
47.40000000000004	0.0007260531866762957
47.50000000000004	0.0007260782220001817
47.600000000000044	0.0007261035313643856
47.70000000000004	0.0007261291135595463
47.80000000000004	0.0007261549664645703
47.90000000000004	0.0007261810890388012
48.00000000000004	0.0007262074814118637
48.100000000000044	0.0007262341423837149
48.200000000000045	0.000726261069891107
48.30000000000004	0.0007262882629211003
48.40000000000004	0.0007263157204674259
48.50000000000004	0.0007263434426846538
48.600000000000044	0.0007263714283882856
48.700000000000045	0.0007263996755775228
48.80000000000004	0.0007264281832726936
48.90000000000004	0.000726456951645839
49.00000000000004	0.0007264859795210015
49.100000000000044	0.0007265152649513719
49.200000000000045	0.000726544806982983
49.30000000000004	0.0007265746046680281
49.40000000000004	0.0007266046582014959
49.50000000000004	0.0007266349664218022
49.600000000000044	0.0007266655274403949
49.700000000000045	0.000726696340334164
49.80000000000004	0.0007267274053141404
49.90000000000004	0.0007267587212265821
50.00000000000004	0.000726790286233371
50.100000000000044	0.0007268220994352937
50.200000000000045	0.0007268541599388589
50.30000000000005	0.0007268864679762405
50.40000000000004	0.000726919022406941
50.50000000000004	0.0007269518214472995
50.600000000000044	0.0007269848642267996
50.700000000000045	0.0007270181509923565
50.80000000000005	0.000727051680610682
50.90000000000004	0.0007270854513453065
51.00000000000004	0.000727119462347933
51.100000000000044	0.0007271537127756116
51.200000000000045	0.0007271882028947695
51.30000000000005	0.0007272229315844076
51.40000000000005	0.0007272578971589635
51.50000000000004	0.0007272930987968869
51.600000000000044	0.0007273285367781735
51.700000000000045	0.0007273642099884636
51.80000000000005	0.0007274001167863786
51.90000000000005	0.0007274362563711137
52.00000000000004	0.0007274726279467912
52.100000000000044	0.0007275092318114557
52.200000000000045	0.0007275460668621204
52.30000000000005	0.0007275831315051393
52.40000000000005	0.000727620424964596
52.50000000000004	0.0007276579475510589
52.600000000000044	0.0007276956981676602
52.700000000000045	0.000727733675262195
52.80000000000005	0.0007277718780780977
52.90000000000005	0.0007278103058634538
53.00000000000004	0.0007278489589455461
53.100000000000044	0.0007278878362380495
53.200000000000045	0.000727926936233515
53.30000000000005	0.0007279662581986493
53.40000000000005	0.0007280058024723276
53.50000000000005	0.0007280455679738833
53.600000000000044	0.0007280855532347719
53.700000000000045	0.0007281257575397945
53.80000000000005	0.0007281661801780854
53.90000000000005	0.0007282068215040524
54.00000000000005	0.0007282476804467995
54.100000000000044	0.0007282887555798049
54.200000000000045	0.0007283300462096528
54.30000000000005	0.00072837155270147
54.40000000000005	0.0007284132739896048
54.50000000000005	0.0007284552086841058
54.60000000000005	0.0007284973561084815
54.700000000000045	0.0007285397155903072
54.80000000000005	0.0007285822875091484
54.90000000000005	0.0007286250708084386
55.00000000000005	0.0007286680641377362
55.10000000000005	0.0007287112668409619
55.200000000000045	0.0007287546793076645
55.30000000000005	0.0007287983004860824
55.40000000000005	0.0007288421290602234
55.50000000000005	0.0007288861643898612
55.60000000000005	0.0007289304058385698
55.700000000000045	0.0007289748538093733
55.80000000000005	0.0007290195072589587
55.90000000000005	0.0007290643649085484
56.00000000000005	0.0007291094261370242
56.10000000000005	0.0007291546913567354
56.200000000000045	0.0007292001595288071
56.30000000000005	0.0007292458294068966
56.40000000000005	0.0007292917003847927
56.50000000000005	0.000729337771859846
56.60000000000005	0.0007293840442570126
56.70000000000005	0.0007294305165452431
56.80000000000005	0.0007294771875132802
56.90000000000005	0.0007295240565728789
57.00000000000005	0.0007295711241576741
57.10000000000005	0.000729618389240731
57.20000000000005	0.0007296658506413993
57.30000000000005	0.000729713507785428
57.40000000000005	0.0007297613601019384
57.50000000000005	0.0007298094080363437
57.60000000000005	0.0007298576505690306
57.70000000000005	0.000729906086552434
57.800000000000054	0.0007299547154292012
57.90000000000005	0.0007300035376529076
58.00000000000005	0.0007300525522077146
58.10000000000005	0.0007301017579749822
58.20000000000005	0.0007301511544105241
58.300000000000054	0.0007302007409733402
58.40000000000005	0.000730250518128099
58.50000000000005	0.0007303004848657462
58.60000000000005	0.0007303506400989004
58.70000000000005	0.0007304009832993053
58.800000000000054	0.0007304515149392849
58.90000000000005	0.000730502234013271
59.00000000000005	0.0007305531394612235
59.10000000000005	0.000730604230767313
59.20000000000005	0.0007306555074186795
59.300000000000054	0.0007307069698980902
59.40000000000005	0.0007307586172062977
59.50000000000005	0.0007308104483128416
59.60000000000005	0.0007308624627168947
59.70000000000005	0.000730914660908447
59.800000000000054	0.0007309670418914572
59.900000000000055	0.0007310196046613471
60.00000000000005	0.0007310723487290031
60.10000000000005	0.0007311252736081499
60.20000000000005	0.0007311783797986555
60.300000000000054	0.0007312316663103398
60.400000000000055	0.0007312851321666301
60.50000000000005	0.0007313387768926161
60.60000000000005	0.000731392600994986
60.70000000000005	0.0007314466034864995
60.800000000000054	0.0007315007834151338
60.900000000000055	0.0007315551403170324
61.00000000000006	0.000731609673731016
61.10000000000005	0.0007316643841731574
61.20000000000005	0.0007317192706616773
61.300000000000054	0.0007317743322710792
61.400000000000055	0.0007318295685509361
61.50000000000006	0.0007318849800238228
61.60000000000005	0.0007319405657106159
61.70000000000005	0.0007319963247091148
61.800000000000054	0.0007320522565793927
61.900000000000055	0.000732108360884026
62.00000000000006	0.0007321646381544554
62.10000000000005	0.0007322210874166565
62.20000000000005	0.0007322777077936537
62.300000000000054	0.000732334498858187
62.400000000000055	0.000732391461147906
62.50000000000006	0.000732448593691231
62.60000000000005	0.0007325058956332983
62.70000000000005	0.0007325633665567846
62.800000000000054	0.0007326210060467987
62.900000000000055	0.0007326788146494667
63.00000000000006	0.000732736791397907
63.10000000000006	0.0007327949354612015
63.20000000000005	0.0007328532464341012
63.300000000000054	0.0007329117248686815
63.400000000000055	0.0007329703698002788
63.50000000000006	0.0007330291804190163
63.60000000000006	0.0007330881563290743
63.70000000000005	0.0007331472971368906
63.800000000000054	0.0007332066034026674
63.900000000000055	0.0007332660741660962
64.00000000000006	0.0007333257086400855
64.10000000000005	0.0007333855064402698
64.20000000000006	0.0007334454681325714
64.30000000000005	0.0007335055927586723
64.40000000000006	0.0007335658795515111
64.50000000000006	0.0007336263281356908
64.60000000000005	0.0007336869381379588
64.70000000000006	0.000733747710132026
64.80000000000005	0.0007338086431636126
64.90000000000006	0.0007338697364873934
65.00000000000006	0.0007339309897388379
65.10000000000005	0.0007339924034971885
65.20000000000006	0.0007340539768099504
65.30000000000005	0.0007341157089508901
65.40000000000006	0.0007341775995640176
65.50000000000006	0.0007342396482954068
65.60000000000005	0.0007343018557318239
65.70000000000006	0.0007343642209244974
65.80000000000005	0.0007344267431678997
65.90000000000006	0.0007344894221164118
66.00000000000006	0.0007345522583621676
66.10000000000005	0.0007346152509579676
66.20000000000006	0.0007346783992165237
66.30000000000005	0.000734741702800359
66.40000000000006	0.0007348051613739761
66.50000000000006	0.0007348687755367844
66.60000000000005	0.0007349325443450108
66.70000000000006	0.000734996467131147
66.80000000000005	0.0007350605435676217
66.90000000000006	0.0007351247742590597
67.00000000000006	0.0007351891582630826
67.10000000000007	0.0007352536949295863
67.20000000000006	0.0007353183839387913
67.30000000000005	0.0007353832249727851
67.40000000000006	0.0007354482186432742
67.50000000000006	0.00073551336401102
67.60000000000007	0.0007355786604448364
67.70000000000006	0.0007356441076344049
67.80000000000005	0.000735709706196535
67.90000000000006	0.0007357754551931749
68.00000000000006	0.0007358413540098198
68.10000000000007	0.0007359074023435858
68.20000000000006	0.0007359735998933998
68.30000000000005	0.0007360399472829788
68.40000000000006	0.0007361064435771447
68.50000000000006	0.0007361730881794894
68.60000000000007	0.0007362398807962048
68.70000000000006	0.0007363068220560457
68.80000000000005	0.000736373911024815
68.90000000000006	0.0007364411471220921
69.00000000000006	0.0007365085300612048
69.10000000000007	0.0007365760595571892
69.20000000000006	0.0007366437362455386
69.30000000000005	0.0007367115591946893
69.40000000000006	0.0007367795278415967
69.50000000000006	0.0007368476419082594
69.60000000000007	0.0007369159020351604
69.70000000000006	0.0007369843072915458
69.80000000000007	0.0007370528571296922
69.90000000000006	0.0007371215512784552
70.00000000000006	0.0007371903894683343
70.10000000000007	0.0007372593723464628
70.20000000000006	0.000737328498984431
70.30000000000007	0.0007373977688511952
70.40000000000006	0.0007374671816839462
70.50000000000006	0.0007375367381347763
70.60000000000007	0.0007376064372758944
70.70000000000006	0.0007376762785909975
70.80000000000007	0.0007377462618238718
70.90000000000006	0.0007378163867198853
71.00000000000006	0.0007378866539376801
71.10000000000007	0.0007379570625515835
71.20000000000006	0.0007380276120613132
71.30000000000007	0.0007380983022186891
71.40000000000006	0.000738169133687296
71.50000000000006	0.0007382401055418965
71.60000000000007	0.0007383112172963897
71.70000000000006	0.0007383824687089288
71.80000000000007	0.000738453859539223
71.90000000000006	0.0007385253904573398
72.00000000000006	0.0007385970605399369
72.10000000000007	0.0007386688693163383
72.20000000000006	0.000738740816552463
72.30000000000007	0.0007388129029233439
72.40000000000006	0.000738885127505882
72.50000000000006	0.0007389574898430549
72.60000000000007	0.0007390299897069116
72.70000000000006	0.000739102626870973
72.80000000000007	0.0007391754020167384
72.90000000000006	0.000739248314222749
73.00000000000006	0.0007393213630468825
73.10000000000007	0.0007393945482686658
73.20000000000006	0.0007394678705745954
73.30000000000007	0.0007395413290432723
73.40000000000006	0.000739614923245752
73.50000000000007	0.0007396886529674939
73.60000000000007	0.0007397625179953792
73.70000000000006	0.000739836519022364
73.80000000000007	0.0007399106551284586
73.90000000000006	0.0007399849258991136
74.00000000000007	0.0007400593311270342
74.10000000000007	0.0007401338715102238
74.20000000000006	0.0007402085461285853
74.30000000000007	0.0007402833545802945
74.40000000000006	0.000740358296663807
74.50000000000007	0.0007404333721789546
74.60000000000007	0.0007405085818302051
74.70000000000006	0.000740583924698633
74.80000000000007	0.0007406594003963653
74.90000000000006	0.0007407350087288785
75.00000000000007	0.0007408107504057622
75.10000000000007	0.0007408866245078035
75.20000000000006	0.000740962630659456
75.30000000000007	0.0007410387686717651
75.40000000000006	0.0007411150383571321
75.50000000000007	0.0007411914404316851
75.60000000000007	0.0007412679739771497
75.70000000000006	0.0007413446386314771
75.80000000000007	0.0007414214342125627
75.90000000000006	0.0007414983614417265
76.00000000000007	0.0007415754194002261
76.10000000000007	0.0007416526077379698
76.20000000000007	0.0007417299262782778
76.30000000000007	0.0007418073748457806
76.40000000000006	0.000741884954168398
76.50000000000007	0.0007419626633281208
76.60000000000007	0.0007420405019879621
76.70000000000007	0.0007421184699779125
76.80000000000007	0.0007421965680312028
76.90000000000006	0.0007422747952291546
77.00000000000007	0.0007423531512464036
77.10000000000007	0.0007424316359182266
77.20000000000007	0.0007425102490811697
77.30000000000007	0.000742588991475158
77.40000000000006	0.000742667862182035
77.50000000000007	0.0007427468608891687
77.60000000000007	0.0007428259874383581
77.70000000000007	0.0007429052425749739
77.80000000000007	0.0007429846253799855
77.90000000000006	0.0007430641355520774
78.00000000000007	0.0007431437729382258
78.10000000000007	0.0007432235373866429
78.20000000000007	0.0007433034296494927
78.30000000000007	0.0007433834488080434
78.40000000000006	0.000743463594573407
78.50000000000007	0.0007435438667989124
78.60000000000007	0.0007436242662423494
78.70000000000007	0.0007437047919839108
78.80000000000007	0.0007437854437457415
78.90000000000006	0.0007438662213862571
79.00000000000007	0.0007439471247651096
79.10000000000007	0.0007440281546469888
79.20000000000007	0.0007441093101121629
79.30000000000007	0.0007441905908949117
79.40000000000006	0.0007442719968599027
79.50000000000007	0.0007443535287776131
79.60000000000007	0.0007444351857270569
79.70000000000007	0.0007445169674532925
79.80000000000007	0.000744598873825967
79.90000000000008	0.0007446809047159401
80.00000000000007	0.0007447630609008002
80.10000000000007	0.0007448453414593951
80.20000000000007	0.0007449277461486529
80.30000000000007	0.0007450102748443688
80.40000000000008	0.0007450929283300972
80.50000000000007	0.0007451757056832226
80.60000000000007	0.0007452586066712302
80.70000000000007	0.0007453416311748174
80.80000000000007	0.0007454247790759005
80.90000000000008	0.0007455080511653058
81.00000000000007	0.0007455914465200302
81.10000000000007	0.0007456749649191997
81.20000000000007	0.0007457586062495974
81.30000000000007	0.0007458423713082408
81.40000000000008	0.0007459262591704322
81.50000000000007	0.0007460102696256716
81.60000000000007	0.0007460944025655747
81.70000000000007	0.0007461786578829457
81.80000000000007	0.0007462630363822916
81.90000000000008	0.0007463475371383082
82.00000000000007	0.0007464321599519411
82.10000000000007	0.0007465169047207915
82.20000000000007	0.0007466017722557985
82.30000000000007	0.0007466867616297476
82.40000000000008	0.0007467718726537706
82.50000000000007	0.0007468571052302826
82.60000000000008	0.0007469424592628515
82.70000000000007	0.0007470279355701546
82.80000000000007	0.0007471135332241268
82.90000000000008	0.0007471992520471617
83.00000000000007	0.0007472850919476041
83.10000000000008	0.0007473710537508054
83.20000000000007	0.0007474571365265821
83.30000000000007	0.000747543340107344
83.40000000000008	0.0007476296644062261
83.50000000000007	0.0007477161093374985
83.60000000000008	0.0007478026757345087
83.70000000000007	0.0007478893626659586
83.80000000000007	0.0007479761699754145
83.90000000000008	0.0007480630975819027
84.00000000000007	0.0007481501463257255
84.10000000000008	0.0007482373152732172
84.20000000000007	0.0007483246042778397
84.30000000000007	0.0007484120132633848
84.40000000000008	0.0007484995421547702
84.50000000000007	0.0007485871918005532
84.60000000000008	0.000748674961265731
84.70000000000007	0.0007487628504148301
84.80000000000007	0.0007488508591774977
84.90000000000008	0.0007489389884095432
85.00000000000007	0.0007490272371733579
85.10000000000008	0.0007491156053432756
85.20000000000007	0.0007492040928536632
85.30000000000007	0.0007492926996400572
85.40000000000008	0.0007493814265668772
85.50000000000007	0.0007494702726949192
85.60000000000008	0.0007495592379094332
85.70000000000007	0.0007496483221506853
85.80000000000007	0.0007497375262906846
85.90000000000008	0.0007498268493873495
86.00000000000007	0.0007499162913356845
86.10000000000008	0.0007500058520806939
86.20000000000007	0.0007500955315685162
86.30000000000008	0.0007501853306800668
86.40000000000008	0.0007502752484714394
86.50000000000007	0.0007503652848484963
86.60000000000008	0.0007504554397621331
86.70000000000007	0.0007505457141012176
86.80000000000008	0.0007506361069187095
86.90000000000008	0.0007507266181301577
87.00000000000007	0.0007508172476912067
87.10000000000008	0.0007509079955586489
87.20000000000007	0.0007509988626306378
87.30000000000008	0.0007510898479580199
87.40000000000008	0.0007511809514671882
87.50000000000007	0.0007512721731197036
87.60000000000008	0.0007513635138220501
87.70000000000007	0.0007514549726216559
87.80000000000008	0.0007515465494545798
87.90000000000008	0.0007516382442871632
88.00000000000007	0.0007517300570869146
88.10000000000008	0.0007518219887700088
88.20000000000007	0.0007519140383814599
88.30000000000008	0.0007520062058681829
88.40000000000008	0.0007520984912024889
88.50000000000007	0.0007521908953092724
88.60000000000008	0.000752283417229848
88.70000000000007	0.0007523760569208105
88.80000000000008	0.0007524688143592747
88.90000000000008	0.0007525616895235236
89.00000000000009	0.0007526546833485919
89.10000000000008	0.000752747794873128
89.20000000000007	0.0007528410240645832
89.30000000000008	0.0007529343709060838
89.40000000000008	0.0007530278363418378
89.50000000000009	0.0007531214194064586
89.60000000000008	0.000753215120077101
89.70000000000007	0.0007533089383417556
89.80000000000008	0.0007533985885653407
89.90000000000008	0.0007534712080837553
90.00000000000009	0.0007535267747314521
