# Supplementary material for: White matter micro- and macrostructure brain charts for the human lifespan
Source: Nature. 2026 May 13;655(8124):979–89. doi: 10.1038/s41586-026-10454-2 (PMC13391363; doi:10.1038/s41586-026-10454-2)
Supplement: Supplementary file 7 — Tract-specific median centiles of brain charts. SDT.T4.1-504 contain the discretized, sex-agnostic brain charts used to derive the myelination plots and assessments in Fig. 4 and Supplementary Fig. S4.F9. Age is expressed in years. Tract measurements are reported in metric-specific units: diffusivities in mm2 s−1, volume in mm3, surface area in mm2, average length in mm, and FA is dimensionless (unitless). [file 41586_2026_10454_MOESM7_ESM.zip › SDT.T4/SDT.T4.117-CST_right_rd-mean.csv]

age	value
1.0	0.0006480186006259125
1.1	0.0006436411469704367
1.2000000000000002	0.0006381549783659636
1.3000000000000003	0.0006316497311758446
1.4000000000000004	0.000625327002165408
1.5000000000000004	0.0006195180490893507
1.6000000000000005	0.0006141534261571135
1.7000000000000006	0.0006091766148518765
1.8000000000000007	0.0006045428090855165
1.9000000000000008	0.0006002094898672393
2.000000000000001	0.0005961443320550134
2.100000000000001	0.0005923198486332666
2.200000000000001	0.0005887136168486165
2.300000000000001	0.0005853031433524763
2.4000000000000012	0.0005820708750940614
2.5000000000000013	0.0005790014432935863
2.6000000000000014	0.0005760813492439667
2.7000000000000015	0.0005732994503618624
2.8000000000000016	0.0005706437720699688
2.9000000000000017	0.0005681049218263452
3.0000000000000018	0.0005656745047197634
3.100000000000002	0.000563345543381891
3.200000000000002	0.0005611102746208507
3.300000000000002	0.0005589625587107892
3.400000000000002	0.0005568968174150138
3.500000000000002	0.0005549079896530608
3.6000000000000023	0.0005529918824604973
3.7000000000000024	0.0005511435726016013
3.8000000000000025	0.0005493591881730437
3.9000000000000026	0.000547635184671278
4.000000000000003	0.0005459686249492043
4.100000000000003	0.0005443559666234244
4.200000000000003	0.0005427944182708491
4.3000000000000025	0.000541281390724262
4.400000000000003	0.0005398144946395684
4.5000000000000036	0.0005383917675755788
4.600000000000003	0.0005370107290692131
4.700000000000003	0.000535669443212121
4.800000000000003	0.000534366114536329
4.900000000000004	0.0005330992718647569
5.0000000000000036	0.0005318670131731183
5.100000000000003	0.0005306678552395857
5.200000000000004	0.0005295004039380289
5.300000000000004	0.0005283633605779734
5.400000000000004	0.0005272556730349352
5.5000000000000036	0.0005261759216367955
5.600000000000004	0.0005251230117527278
5.700000000000005	0.0005240959208453362
5.800000000000004	0.0005230938233150851
5.900000000000004	0.0005221155827941998
6.000000000000004	0.0005211603250449245
6.100000000000005	0.0005202272207131398
6.200000000000005	0.0005193154933828447
6.300000000000004	0.000518424523903289
6.400000000000005	0.0005175534254134156
6.500000000000005	0.0005167015237604293
6.600000000000005	0.000515868186973758
6.700000000000005	0.0005150529129295299
6.800000000000005	0.000514254969450226
6.900000000000006	0.0005134738016092716
7.000000000000005	0.0005127088793701423
7.100000000000005	0.0005119597055449758
7.2000000000000055	0.0005112258900981118
7.300000000000006	0.0005105068425137254
7.400000000000006	0.0005098021206541061
7.500000000000005	0.0005091113096493069
7.600000000000006	0.0005084340851832584
7.700000000000006	0.0005077699482312276
7.800000000000006	0.0005071185263968274
7.900000000000006	0.0005064794621196917
8.000000000000007	0.0005058524200648915
8.100000000000007	0.000505237141378916
8.200000000000006	0.0005046332133069142
8.300000000000006	0.0005040403315437385
8.400000000000006	0.0005034582108319115
8.500000000000007	0.000502886631661649
8.600000000000007	0.0005023252388176713
8.700000000000006	0.0005017737713265722
8.800000000000008	0.0005012319775701913
8.900000000000007	0.0005006996220210018
9.000000000000007	0.000500176525638142
9.100000000000007	0.0004996623886949087
9.200000000000006	0.0004991569935945175
9.300000000000008	0.0004986601368802634
9.400000000000007	0.0004981716642878441
9.500000000000007	0.0004976913140786757
9.600000000000009	0.000497218896902443
9.700000000000008	0.0004967542295803034
9.800000000000008	0.0004962971412190148
9.900000000000007	0.0004958475037397383
10.000000000000007	0.0004954050926928705
10.100000000000009	0.0004949697475827528
10.200000000000008	0.0004945413189253829
10.300000000000008	0.0004941196948997149
10.40000000000001	0.0004937046771438084
10.500000000000009	0.0004932961243091483
10.600000000000009	0.0004928938992718778
10.700000000000008	0.0004924978746898562
10.800000000000008	0.0004921079563317164
10.90000000000001	0.0004917239718105483
11.000000000000009	0.0004913457996682119
11.100000000000009	0.0004909733273519081
11.20000000000001	0.0004906064716681181
11.30000000000001	0.0004902450787384741
11.40000000000001	0.0004898890405124133
11.500000000000009	0.0004895382519220871
11.600000000000009	0.0004891926159497208
11.70000000000001	0.0004888520615932986
11.80000000000001	0.0004885164536187274
11.90000000000001	0.00048818569810155934
12.00000000000001	0.00048785970853760006
12.10000000000001	0.0004875384216372858
12.20000000000001	0.0004872217156624612
12.30000000000001	0.0004869095063381576
12.40000000000001	0.00048660171155118817
12.50000000000001	0.00048629825598940244
12.60000000000001	0.0004859990850409668
12.70000000000001	0.00048570409069418306
12.800000000000011	0.00048541319896396967
12.900000000000011	0.0004851263421966099
13.00000000000001	0.0004848434713033933
13.10000000000001	0.00048456448834588835
13.20000000000001	0.00048428932644859347
13.300000000000011	0.0004840179203383776
13.400000000000011	0.00048375021060949634
13.50000000000001	0.00048348615449301467
13.600000000000012	0.00048322566437866655
13.700000000000012	0.00048296868105167324
13.800000000000011	0.00048271515080310583
13.900000000000011	0.0004824650349045645
14.00000000000001	0.00048221825341717984
14.100000000000012	0.0004819747524717938
14.200000000000012	0.00048173447941038996
14.300000000000011	0.0004814973867226639
14.400000000000013	0.0004812634403754172
14.500000000000012	0.000481032568349043
14.600000000000012	0.0004808047225869231
14.700000000000012	0.0004805798598943256
14.800000000000011	0.00048035794924967793
14.900000000000013	0.00048013892457891437
15.000000000000012	0.00047992274191662013
15.100000000000012	0.00047970935822857786
15.200000000000014	0.0004794987350589949
15.300000000000013	0.00047929084493632544
15.400000000000013	0.0004790856279597092
15.500000000000012	0.0004788830446479841
15.600000000000012	0.00047868305986722645
15.700000000000014	0.0004784856484279686
15.800000000000013	0.00047829075510874564
15.900000000000013	0.0004780983436089138
16.000000000000014	0.00047790837835470995
16.100000000000016	0.00047772082789016387
16.200000000000014	0.000477535669752052
16.30000000000001	0.00047735285360171785
16.400000000000013	0.0004771723466493305
16.500000000000014	0.0004769941200322261
16.600000000000016	0.0004768181530421558
16.700000000000014	0.00047664439907384404
16.800000000000015	0.00047647282784455227
16.900000000000013	0.0004763034096466287
17.000000000000014	0.0004761361185103753
17.100000000000016	0.00047597093585052006
17.200000000000014	0.00047580781897415284
17.300000000000015	0.00047564674038360336
17.400000000000013	0.00047548767615923756
17.500000000000014	0.0004753306090834066
17.600000000000016	0.0004751754994782026
17.700000000000014	0.0004750223218468914
17.800000000000015	0.0004748710511532086
17.900000000000016	0.0004747216657803261
18.000000000000014	0.0004745741501846826
18.100000000000016	0.00047442846785970014
18.200000000000017	0.0004742845955440945
18.300000000000015	0.00047414251325997916
18.400000000000016	0.0004740022065423831
18.500000000000014	0.00047386364134625143
18.600000000000016	0.00047372679602518007
18.700000000000017	0.00047359164930549255
18.800000000000015	0.00047345818306211777
18.900000000000016	0.0004733263841653112
19.000000000000014	0.0004731962211675202
19.100000000000016	0.0004730676742357848
19.200000000000017	0.00047294072656859233
19.300000000000015	0.000472815365896229
19.400000000000016	0.000472691562800538
19.500000000000018	0.0004725692987651484
19.600000000000016	0.00047244855557837534
19.700000000000017	0.0004723293179439028
19.80000000000002	0.0004722115746680211
19.900000000000016	0.00047209529848025187
20.000000000000018	0.00047198047234956744
20.100000000000016	0.00047186708205827635
20.200000000000017	0.0004717551171053384
20.30000000000002	0.00047164455190838793
20.400000000000016	0.0004715353705196242
20.500000000000018	0.0004714275572425562
20.600000000000016	0.0004713210990930978
20.700000000000017	0.0004712159864456487
20.80000000000002	0.0004711121955087791
20.900000000000016	0.00047100971156200527
21.000000000000018	0.0004709085225075551
21.10000000000002	0.0004708086192829072
21.200000000000017	0.0004707099795122151
21.30000000000002	0.000470612589373759
21.40000000000002	0.0004705164352547546
21.500000000000018	0.00047042150607655246
21.60000000000002	0.0004703277934951356
21.700000000000017	0.0004702352766397906
21.80000000000002	0.0004701439427110642
21.90000000000002	0.0004700537813641139
22.000000000000018	0.00046996478471656914
22.10000000000002	0.00046987693309361
22.200000000000017	0.0004697902144472199
22.30000000000002	0.00046970461690443415
22.40000000000002	0.00046962013096843664
22.500000000000018	0.00046953674935138243
22.60000000000002	0.0004694544536524829
22.70000000000002	0.00046937323268146717
22.80000000000002	0.00046929307755327556
22.90000000000002	0.00046921398136161004
23.00000000000002	0.0004691359267228135
23.10000000000002	0.00046905890307931874
23.20000000000002	0.00046898290002124373
23.30000000000002	0.00046890790937397696
23.40000000000002	0.0004688339247268563
23.50000000000002	0.0004687609297816991
23.60000000000002	0.00046868891470557765
23.70000000000002	0.0004686178718370797
23.80000000000002	0.00046854779508323735
23.90000000000002	0.0004684786690163897
24.00000000000002	0.00046841048433983223
24.10000000000002	0.00046834323188220996
24.20000000000002	0.0004682769045809424
24.300000000000022	0.0004682114967592507
24.40000000000002	0.0004681469939198633
24.50000000000002	0.000468083387382061
24.600000000000023	0.00046802067051633525
24.70000000000002	0.0004679588379122837
24.800000000000022	0.00046789787582194724
24.90000000000002	0.0004678377760218331
25.00000000000002	0.00046777853039553226
25.100000000000023	0.00046772013282110863
25.20000000000002	0.00046766257823985464
25.300000000000022	0.0004676058537058406
25.40000000000002	0.00046754995152229454
25.50000000000002	0.0004674948659346605
25.600000000000023	0.00046744059210910606
25.70000000000002	0.0004673871177481335
25.800000000000022	0.00046733443554698674
25.900000000000023	0.0004672825382928488
26.00000000000002	0.0004672314206637031
26.100000000000023	0.0004671810781248079
26.200000000000024	0.0004671314990735514
26.300000000000022	0.00046708267665799056
26.400000000000023	0.0004670346058693167
26.50000000000002	0.00046698728236379443
26.600000000000023	0.00046694069510272733
26.700000000000024	0.0004668948375720656
26.800000000000022	0.0004668497033371111
26.900000000000023	0.0004668052877594127
27.00000000000002	0.00046676158675105594
27.100000000000023	0.0004667185898783567
27.200000000000024	0.00046667629101850754
27.300000000000022	0.0004666346858012814
27.400000000000023	0.0004665937703019742
27.500000000000025	0.0004665535345795878
27.600000000000023	0.0004665139728039539
27.700000000000024	0.0004664750792136951
27.800000000000026	0.0004664368497571758
27.900000000000023	0.0004663992807297565
28.000000000000025	0.0004663623627195188
28.100000000000023	0.00046632609023591827
28.200000000000024	0.0004662904594580207
28.300000000000026	0.00046625546682143063
28.400000000000023	0.00046622110334649787
28.500000000000025	0.0004661873637973197
28.600000000000023	0.0004661542429979113
28.700000000000024	0.0004661217374024902
28.800000000000026	0.00046608984363691276
28.900000000000023	0.00046605855318622154
29.000000000000025	0.00046602786111064117
29.100000000000026	0.00046599776406358205
29.200000000000024	0.00046596825879207765
29.300000000000026	0.0004659393371619684
29.400000000000027	0.000465910994455965
29.500000000000025	0.0004658832260092181
29.600000000000026	0.00046585602871371577
29.700000000000024	0.00046582939948182106
29.800000000000026	0.00046580333058908837
29.900000000000027	0.0004657778175775047
30.000000000000025	0.00046575285751167554
30.100000000000026	0.0004657284474092137
30.200000000000024	0.00046570457988239666
30.300000000000026	0.00046568125066839464
30.400000000000027	0.0004656584555504252
30.500000000000025	0.0004656361918007627
30.600000000000026	0.0004656144565813601
30.700000000000028	0.00046559324286701555
30.800000000000026	0.00046557254662280543
30.900000000000027	0.00046555236527110594
31.00000000000003	0.00046553269606572356
31.100000000000026	0.00046551353228027815
31.200000000000028	0.00046549487005172197
31.300000000000026	0.00046547670555761254
31.400000000000027	0.0004654590364016591
31.50000000000003	0.0004654418599642291
31.600000000000026	0.0004654251698408682
31.700000000000028	0.0004654089623695999
31.800000000000026	0.0004653932352850696
31.900000000000027	0.00046537798604820056
32.00000000000003	0.00046536320852059776
32.10000000000002	0.0004653488991921817
32.20000000000003	0.0004653350545887566
32.300000000000026	0.0004653216726038268
32.40000000000003	0.00046530875080982506
32.50000000000003	0.00046529628335513387
32.60000000000003	0.0004652842669076442
32.70000000000003	0.0004652726994754342
32.800000000000026	0.0004652615787018979
32.90000000000003	0.0004652508989730098
33.00000000000003	0.000465240657091375
33.10000000000003	0.00046523084989145264
33.20000000000003	0.0004652214755208849
33.300000000000026	0.0004652125317216769
33.40000000000003	0.00046520401313610347
33.50000000000003	0.00046519591672483933
33.60000000000003	0.00046518824073603127
33.70000000000003	0.00046518098297449275
33.800000000000026	0.00046517413829531715
33.90000000000003	0.0004651677037789888
34.00000000000003	0.00046516167653438284
34.10000000000003	0.00046515605493263466
34.20000000000003	0.00046515083686612566
34.30000000000003	0.00046514601741962357
34.40000000000003	0.000465141593814457
34.50000000000003	0.00046513756451018937
34.60000000000003	0.0004651339274549887
34.70000000000003	0.00046513067792479623
34.80000000000003	0.00046512781324784544
34.90000000000003	0.00046512533077771955
35.00000000000003	0.00046512322908261893
35.10000000000003	0.00046512150618876433
35.20000000000003	0.00046512015757852664
35.30000000000003	0.0004651191807059775
35.400000000000034	0.00046511857421726785
35.50000000000003	0.0004651183361884345
35.60000000000003	0.00046511846227398785
35.70000000000003	0.0004651189500236618
35.80000000000003	0.0004651197970098907
35.900000000000034	0.0004651210019750681
36.00000000000003	0.0004651225630650366
36.10000000000003	0.00046512447612028586
36.20000000000003	0.00046512673880332045
36.30000000000003	0.0004651293499254221
36.400000000000034	0.0004651323076770389
36.50000000000003	0.0004651356080540979
36.60000000000003	0.000465139248804947
36.70000000000003	0.00046514322769828644
36.80000000000003	0.0004651475436308287
36.900000000000034	0.00046515219485568615
37.00000000000003	0.0004651571775367916
37.10000000000003	0.00046516248952377533
37.20000000000003	0.00046516812977434705
37.30000000000003	0.0004651740965817583
37.400000000000034	0.0004651803862505983
37.500000000000036	0.00046518699670770295
37.60000000000003	0.0004651939258982721
37.70000000000003	0.000465201172856021
37.80000000000003	0.0004652087359306627
37.900000000000034	0.0004652166115788559
38.000000000000036	0.00046522479781871
38.10000000000003	0.0004652332937380657
38.20000000000003	0.000465242097722851
38.30000000000003	0.0004652512063573013
38.400000000000034	0.0004652606177291432
38.500000000000036	0.0004652703299426645
38.60000000000004	0.0004652803421534618
38.70000000000003	0.00046529065279850073
38.80000000000003	0.00046530125860001287
38.900000000000034	0.00046531215772811145
39.000000000000036	0.00046532334938650954
39.10000000000004	0.0004653348320449895
39.20000000000003	0.0004653466025417353
39.30000000000003	0.00046535865910980517
39.400000000000034	0.0004653709999972268
39.500000000000036	0.0004653836244682673
39.60000000000004	0.00046539653103893654
39.70000000000003	0.00046540971667290187
39.80000000000003	0.00046542317967778146
39.900000000000034	0.00046543691936067814
40.000000000000036	0.0004654509342674391
40.10000000000004	0.000465465221467358
40.20000000000003	0.00046547977932505906
40.30000000000003	0.00046549460621875185
40.400000000000034	0.0004655097015097247
40.500000000000036	0.0004655250637858687
40.60000000000004	0.0004655406902307903
40.70000000000004	0.0004655565792767526
40.80000000000003	0.000465572730323255
40.900000000000034	0.00046558914198539065
41.000000000000036	0.00046560581154317084
41.10000000000004	0.0004656227374806085
41.20000000000004	0.0004656399182940848
41.30000000000003	0.00046565735343167674
41.400000000000034	0.000465675041546818
41.500000000000036	0.0004656929800238537
41.60000000000004	0.0004657111674082903
41.70000000000004	0.00046572960318233845
41.80000000000004	0.00046574828602431473
41.900000000000034	0.00046576721340671544
42.000000000000036	0.00046578638392213723
42.10000000000004	0.0004658057961743983
42.20000000000004	0.0004658254496893525
42.30000000000004	0.0004658453431803832
42.400000000000034	0.0004658654742154099
42.500000000000036	0.00046588584144299935
42.60000000000004	0.00046590644441955485
42.70000000000004	0.0004659272818812689
42.80000000000004	0.0004659483514767939
42.900000000000034	0.00046596965189764784
43.000000000000036	0.00046599118184559416
43.10000000000004	0.0004660129409162689
43.20000000000004	0.0004660349278780211
43.30000000000004	0.00046605714046693867
43.400000000000034	0.00046607957742560803
43.500000000000036	0.0004661022383770116
43.60000000000004	0.0004661251221105331
43.70000000000004	0.0004661482264363057
43.80000000000004	0.00046617155013616387
43.90000000000004	0.0004661950920012829
44.000000000000036	0.0004662188516900002
44.10000000000004	0.00046624282802125005
44.20000000000004	0.00046626701888539826
44.30000000000004	0.00046629142311096995
44.40000000000004	0.0004663160403808217
44.500000000000036	0.0004663408695332931
44.60000000000004	0.0004663659085268127
44.70000000000004	0.0004663911562258042
44.80000000000004	0.0004664166115032423
44.90000000000004	0.00046644227407388085
45.00000000000004	0.00046646814280330195
45.10000000000004	0.00046649421572368514
45.20000000000004	0.00046652049174221406
45.30000000000004	0.00046654697059567737
45.40000000000004	0.0004665736511676127
45.50000000000004	0.0004666005315528239
45.60000000000004	0.0004666276106914112
45.70000000000004	0.0004666548875313249
45.80000000000004	0.0004666823618381505
45.90000000000004	0.0004667100325205789
46.00000000000004	0.00046673789774132995
46.10000000000004	0.00046676595647973955
46.20000000000004	0.00046679420852119253
46.30000000000004	0.0004668226527910409
46.40000000000004	0.00046685128750973895
46.50000000000004	0.00046688011168684063
46.60000000000004	0.0004669091243391204
46.70000000000004	0.0004669383252780335
46.80000000000004	0.0004669677134522372
46.90000000000004	0.00046699728714479034
47.00000000000004	0.00046702704540129575
47.100000000000044	0.00046705698805101756
47.20000000000004	0.00046708711405811217
47.30000000000004	0.0004671174217589174
47.40000000000004	0.0004671479102268494
47.50000000000004	0.00046717857854197437
47.600000000000044	0.0004672094265571643
47.70000000000004	0.0004672404532581888
47.80000000000004	0.0004672716570391966
47.90000000000004	0.0004673030370067983
48.00000000000004	0.00046733459302991816
48.100000000000044	0.0004673663241087833
48.200000000000045	0.0004673982286867895
48.30000000000004	0.00046743030589617885
48.40000000000004	0.00046746255487527423
48.50000000000004	0.0004674949755144121
48.600000000000044	0.0004675275668338987
48.700000000000045	0.0004675603273306216
48.80000000000004	0.00046759325616739506
48.90000000000004	0.0004676263532490179
49.00000000000004	0.0004676596176093306
49.100000000000044	0.00046769304779079794
49.200000000000045	0.0004677266429798568
49.30000000000004	0.00046776040236860795
49.40000000000004	0.0004677943258813304
49.50000000000004	0.00046782841257054754
49.600000000000044	0.000467862661028207
49.700000000000045	0.00046789707046902406
49.80000000000004	0.00046793164083031556
49.90000000000004	0.0004679663711772721
50.00000000000004	0.0004680012601441137
50.100000000000044	0.0004680363069673819
50.200000000000045	0.00046807151088885474
50.30000000000005	0.0004681068718635198
50.40000000000004	0.0004681423889740626
50.50000000000004	0.0004681780609005548
50.600000000000044	0.00046821388690569037
50.700000000000045	0.0004682498669562423
50.80000000000005	0.0004682860001467771
50.90000000000004	0.00046832228519656593
51.00000000000004	0.0004683587213885213
51.100000000000044	0.00046839530801037077
51.200000000000045	0.0004684320450449862
51.30000000000005	0.0004684689316032811
51.40000000000005	0.0004685059664471373
51.50000000000004	0.00046854314888366487
51.600000000000044	0.0004685804789063698
51.700000000000045	0.0004686179556373426
51.80000000000005	0.0004686555778748771
51.90000000000005	0.0004686933449448105
52.00000000000004	0.00046873125617745545
52.100000000000044	0.00046876931158100303
52.200000000000045	0.0004688075102928558
52.30000000000005	0.0004688458511508886
52.40000000000005	0.000468884333503395
52.50000000000004	0.0004689229573681986
52.600000000000044	0.0004689617218932206
52.700000000000045	0.00046900062595022017
52.80000000000005	0.0004690396689048781
52.90000000000005	0.00046907885012702053
53.00000000000004	0.00046911816964784225
53.100000000000044	0.00046915762662964877
53.200000000000045	0.00046919721998103336
53.30000000000005	0.0004692369490885157
53.40000000000005	0.0004692768139920298
53.50000000000005	0.00046931681386380085
53.600000000000044	0.00046935694764398063
53.700000000000045	0.00046939721473524747
53.80000000000005	0.00046943761454412426
53.90000000000005	0.0004694781471227709
54.00000000000005	0.00046951881165693273
54.100000000000044	0.0004695596071210742
54.200000000000045	0.00046960053293724623
54.30000000000005	0.000469641589165518
54.40000000000005	0.00046968277500102805
54.50000000000005	0.0004697240894476511
54.60000000000005	0.00046976553194246656
54.700000000000045	0.00046980710192617224
54.80000000000005	0.0004698487994700127
54.90000000000005	0.00046989062378185363
55.00000000000005	0.0004699325738975557
55.10000000000005	0.0004699746492722585
55.200000000000045	0.00047001684998440374
55.30000000000005	0.0004700591752507226
55.40000000000005	0.00047010162413453784
55.50000000000005	0.0004701441961049988
55.60000000000005	0.00047018689063461075
55.700000000000045	0.00047022970781206185
55.80000000000005	0.00047027264686608125
55.90000000000005	0.0004703157068898565
56.00000000000005	0.00047035888736936504
56.10000000000005	0.0004704021883998121
56.200000000000045	0.00047044560921835073
56.30000000000005	0.0004704891489438166
56.40000000000005	0.0004705328070752676
56.50000000000005	0.0004705765831148929
56.60000000000005	0.0004706204771672832
56.70000000000005	0.0004706644884809246
56.80000000000005	0.00047070861620256794
56.90000000000005	0.00047075285984698355
57.00000000000005	0.000470797219524692
57.10000000000005	0.0004708416944921789
57.20000000000005	0.00047088628392017335
57.30000000000005	0.000470930987335656
57.40000000000005	0.000470975804268537
57.50000000000005	0.00047102073483795177
57.60000000000005	0.00047106577831110963
57.70000000000005	0.0004711109338848574
57.800000000000054	0.000471156201100867
57.90000000000005	0.0004712015800836835
58.00000000000005	0.00047124707010810795
58.10000000000005	0.00047129267039344806
58.20000000000005	0.0004713383804927873
58.300000000000054	0.00047138419996197237
58.40000000000005	0.0004714301289334745
58.50000000000005	0.00047147616669223345
58.60000000000005	0.0004715223124820094
58.70000000000005	0.0004715685658696447
58.800000000000054	0.00047161492699254693
58.90000000000005	0.0004716613951428743
59.00000000000005	0.00047170796958542803
59.10000000000005	0.000471754649897765
59.20000000000005	0.0004718014356599996
59.300000000000054	0.0004718483270168347
59.40000000000005	0.0004718953232700359
59.50000000000005	0.0004719424237073587
59.60000000000005	0.00047198962791923725
59.70000000000005	0.0004720369360548696
59.800000000000054	0.000472084347422903
59.900000000000055	0.0004721318613308325
60.00000000000005	0.00047217947737912287
60.10000000000005	0.0004722271951706447
60.20000000000005	0.00047227501486134086
60.300000000000054	0.00047232293576899686
60.400000000000055	0.00047237095722260235
60.50000000000005	0.0004724190788347288
60.60000000000005	0.00047246730076543845
60.70000000000005	0.0004725156223390615
60.800000000000054	0.0004725640429031353
60.900000000000055	0.0004726125620796491
61.00000000000006	0.00047266117949285215
61.10000000000005	0.000472709895309016
61.20000000000005	0.0004727587088611462
61.300000000000054	0.00047280761951699895
61.400000000000055	0.00047285662690992443
61.50000000000006	0.0004729057312099801
61.60000000000005	0.00047295493175643144
61.70000000000005	0.0004730042279344671
61.800000000000054	0.000473053619386283
61.900000000000055	0.00047310310575619465
62.00000000000006	0.000473152687220043
62.10000000000005	0.0004732023631253376
62.20000000000005	0.00047325213287625467
62.300000000000054	0.0004733019961256751
62.400000000000055	0.00047335195305292445
62.50000000000006	0.00047340200301148363
62.60000000000005	0.0004734521454219245
62.70000000000005	0.00047350237994545866
62.800000000000054	0.00047355270624533237
62.900000000000055	0.00047360312450621996
63.00000000000006	0.0004736536340894216
63.10000000000006	0.0004737042344334089
63.20000000000005	0.0004737549252094785
63.300000000000054	0.0004738057066055106
63.400000000000055	0.0004738565779885105
63.50000000000006	0.00047390753881239707
63.60000000000006	0.00047395858875631775
63.70000000000005	0.00047400972750130953
63.800000000000054	0.00047406095524024834
63.900000000000055	0.0004741122713476116
64.00000000000006	0.0004741636752941711
64.10000000000005	0.00047421516676856543
64.20000000000006	0.0004742667459666449
64.30000000000005	0.00047431841226834354
64.40000000000006	0.0004743701651589661
64.50000000000006	0.000474422004334566
64.60000000000005	0.0004744739294929995
64.70000000000006	0.00047452594083476345
64.80000000000005	0.00047457803774690664
64.90000000000006	0.00047463021973064874
65.00000000000006	0.00047468248649102296
65.10000000000005	0.00047473483823128347
65.20000000000006	0.00047478727434368043
65.30000000000005	0.0004748397943431714
65.40000000000006	0.00047489239794177706
65.50000000000006	0.0004749450848532322
65.60000000000005	0.0004749978552851594
65.70000000000006	0.00047505070863659317
65.80000000000005	0.0004751036444374879
65.90000000000006	0.00047515666240836624
66.00000000000006	0.000475209762759429
66.10000000000005	0.000475262944894696
66.20000000000006	0.00047531620835709713
66.30000000000005	0.0004753695528737846
66.40000000000006	0.0004754229781735109
66.50000000000006	0.0004754764844705493
66.60000000000005	0.0004755300711754086
66.70000000000006	0.0004755837378452099
66.80000000000005	0.0004756374842151211
66.90000000000006	0.0004756913105018528
67.00000000000006	0.00047574521612067666
67.10000000000007	0.0004757992006409641
67.20000000000006	0.0004758532638041719
67.30000000000005	0.0004759074053532921
67.40000000000006	0.00047596162550889555
67.50000000000006	0.0004760159236923983
67.60000000000007	0.00047607029948662364
67.70000000000006	0.00047612475264066217
67.80000000000005	0.00047617928337734565
67.90000000000006	0.00047623389112267587
68.00000000000006	0.0004762885754710727
68.10000000000007	0.00047634333617758556
68.20000000000006	0.000476398172998669
68.30000000000005	0.0004764530861608268
68.40000000000006	0.0004765080750959641
68.50000000000006	0.0004765631394112225
68.60000000000007	0.00047661827886885617
68.70000000000006	0.00047667349369754394
68.80000000000005	0.00047672878333354743
68.90000000000006	0.0004767841473949979
69.00000000000006	0.0004768395856498205
69.10000000000007	0.00047689509786730965
69.20000000000006	0.00047695068427963064
69.30000000000005	0.0004770063443286384
69.40000000000006	0.0004770620776445554
69.50000000000006	0.0004771178840021918
69.60000000000007	0.0004771737636357541
69.70000000000006	0.0004772297159912797
69.80000000000007	0.000477285740709427
69.90000000000006	0.00047734183757039666
70.00000000000006	0.0004773980063556519
70.10000000000007	0.00047745424730274527
70.20000000000006	0.0004775105598631182
70.30000000000007	0.00047756694368886296
70.40000000000006	0.00047762339856669635
70.50000000000006	0.00047767992473615555
70.60000000000007	0.0004777365216526712
70.70000000000006	0.00047779318897822853
70.80000000000007	0.00047784992650471043
70.90000000000006	0.00047790673402522727
71.00000000000006	0.0004779636117824974
71.10000000000007	0.00047802055923706834
71.20000000000006	0.0004780775760618441
71.30000000000007	0.0004781346620549396
71.40000000000006	0.0004781918174609808
71.50000000000006	0.0004782490417443557
71.60000000000007	0.0004783063345873658
71.70000000000006	0.00047836369579302453
71.80000000000007	0.00047842112516552495
71.90000000000006	0.0004784786229526109
72.00000000000006	0.0004785361886235489
72.10000000000007	0.00047859382187100916
72.20000000000006	0.00047865152250398097
72.30000000000007	0.00047870929077208167
72.40000000000006	0.0004787671261481973
72.50000000000006	0.00047882502833397454
72.60000000000007	0.00047888299714309046
72.70000000000006	0.00047894103239035324
72.80000000000007	0.0004789991343283497
72.90000000000006	0.00047905730243464977
73.00000000000006	0.00047911553642080443
73.10000000000007	0.0004791738361061913
73.20000000000006	0.0004792322017452449
73.30000000000007	0.0004792906328190192
73.40000000000006	0.0004793491290476092
73.50000000000007	0.000479407690254887
73.60000000000007	0.00047946631626578614
73.70000000000006	0.0004795250073376792
73.80000000000007	0.0004795837629560811
73.90000000000006	0.000479642582850515
74.00000000000007	0.00047970146685030946
74.10000000000007	0.00047976041521466904
74.20000000000006	0.0004798194274324104
74.30000000000007	0.00047987850324121334
74.40000000000006	0.0004799376424747256
74.50000000000007	0.0004799968449676238
74.60000000000007	0.0004800561109819788
74.70000000000006	0.00048011544001086523
74.80000000000007	0.000480174831801
74.90000000000006	0.0004802342861912774
75.00000000000007	0.0004802938034455841
75.10000000000007	0.00048035338306014625
75.20000000000006	0.0004804130247894693
75.30000000000007	0.0004804727284766014
75.40000000000006	0.0004805324939655554
75.50000000000007	0.00048059232152307255
75.60000000000007	0.00048065221064944453
75.70000000000006	0.00048071216110781237
75.80000000000007	0.000480772172746261
75.90000000000006	0.00048083224583335556
76.00000000000007	0.00048089237987238107
76.10000000000007	0.0004809525746339436
76.20000000000007	0.0004810128299701296
76.30000000000007	0.00048107314573397116
76.40000000000006	0.00048113352219683814
76.50000000000007	0.00048119395886589314
76.60000000000007	0.0004812544555200182
76.70000000000007	0.0004813150120161658
76.80000000000007	0.0004813756286275785
76.90000000000006	0.0004814363048642483
77.00000000000007	0.0004814970405122265
77.10000000000007	0.00048155783543231417
77.20000000000007	0.00048161868948622615
77.30000000000007	0.00048167960295000437
77.40000000000006	0.0004817405753373432
77.50000000000007	0.00048180160644224746
77.60000000000007	0.0004818626961302073
77.70000000000007	0.0004819238446791793
77.80000000000007	0.00048198505160553277
77.90000000000006	0.00048204631671014815
78.00000000000007	0.00048210763986224024
78.10000000000007	0.0004821690209319157
78.20000000000007	0.0004822304601999869
78.30000000000007	0.0004822919571863066
78.40000000000006	0.0004823535116994033
78.50000000000007	0.0004824151236130454
78.60000000000007	0.0004824767932099965
78.70000000000007	0.0004825385200126228
78.80000000000007	0.00048260030383607297
78.90000000000006	0.0004826621445577477
79.00000000000007	0.00048272404205589194
79.10000000000007	0.0004827859966161069
79.20000000000007	0.0004828480077641011
79.30000000000007	0.0004829100753224132
79.40000000000006	0.0004829721991728378
79.50000000000007	0.0004830343796029782
79.60000000000007	0.000483096616140936
79.70000000000007	0.00048315890861562536
79.80000000000007	0.00048322125691235244
79.90000000000008	0.0004832836609172722
80.00000000000007	0.0004833461209209044
80.10000000000007	0.0004834086364544733
80.20000000000007	0.00048347120735401446
80.30000000000007	0.0004835338335091445
80.40000000000008	0.00048359651521247146
80.50000000000007	0.00048365925199743323
80.60000000000007	0.00048372204370626844
80.70000000000007	0.00048378489023198233
80.80000000000007	0.00048384779146842496
80.90000000000008	0.0004839107477111558
81.00000000000007	0.00048397375849660527
81.10000000000007	0.0004840368236738956
81.20000000000007	0.0004840999431402297
81.30000000000007	0.0004841631171933636
81.40000000000008	0.0004842263453717802
81.50000000000007	0.00048428962753057644
81.60000000000007	0.00048435296357030104
81.70000000000007	0.00048441635339226987
81.80000000000007	0.00048447979729728837
81.90000000000008	0.00048454329482664355
82.00000000000007	0.0004846068458421477
82.10000000000007	0.00048467045024841806
82.20000000000007	0.0004847341083485237
82.30000000000007	0.0004847978196856853
82.40000000000008	0.0004848615841275033
82.50000000000007	0.00048492540158184556
82.60000000000008	0.00048498927195738295
82.70000000000007	0.0004850531955603365
82.80000000000007	0.0004851171719365423
82.90000000000008	0.0004851812009601104
83.00000000000007	0.0004852452825429348
83.10000000000008	0.0004853094169936159
83.20000000000007	0.0004853736038597538
83.30000000000007	0.0004854378430211226
83.40000000000008	0.00048550213439279286
83.50000000000007	0.00048556647789061417
83.60000000000008	0.0004856308738264498
83.70000000000007	0.00048569532175037387
83.80000000000007	0.0004857598215484795
83.90000000000008	0.000485824373139787
84.00000000000007	0.0004858889768386824
84.10000000000008	0.0004859536321968372
84.20000000000007	0.000486018339105853
84.30000000000007	0.0004860830974878928
84.40000000000008	0.0004861479072658908
84.50000000000007	0.0004862127687575992
84.60000000000008	0.00048627768151696246
84.70000000000007	0.0004863426454418053
84.80000000000007	0.00048640766045817454
84.90000000000008	0.00048647272688647804
85.00000000000007	0.0004865378442821188
85.10000000000008	0.0004866030125483165
85.20000000000007	0.00048666823161420475
85.30000000000007	0.00048673350140967993
85.40000000000008	0.00048679882225865617
85.50000000000007	0.00048686419371866887
85.60000000000008	0.00048692961569899297
85.70000000000007	0.00048699508813261394
85.80000000000007	0.00048706061134628115
85.90000000000008	0.0004871261848988057
86.00000000000007	0.0004871918087047536
86.10000000000008	0.0004872574827001643
86.20000000000007	0.00048732320682181674
86.30000000000008	0.00048738898140012876
86.40000000000008	0.00048745480599584923
86.50000000000007	0.0004875206805295336
86.60000000000008	0.00048758660494101566
86.70000000000007	0.0004876525795637169
86.80000000000008	0.000487718603959497
86.90000000000008	0.0004877846780541039
87.00000000000007	0.0004878508017904301
87.10000000000008	0.00048791697511207943
87.20000000000007	0.0004879831983562985
87.30000000000008	0.00048804947108673007
87.40000000000008	0.000488115793235036
87.50000000000007	0.0004881821647478443
87.60000000000008	0.00048824858596559104
87.70000000000007	0.0004883150564528755
87.80000000000008	0.0004883815761464752
87.90000000000008	0.0004884481449960446
88.00000000000007	0.0004885147629520134
88.10000000000008	0.000488581430358826
88.20000000000007	0.0004886481467826746
88.30000000000008	0.0004887149121661775
88.40000000000008	0.0004887817264627642
88.50000000000007	0.0004888485900202608
88.60000000000008	0.0004889155024056371
88.70000000000007	0.0004889824635665936
88.80000000000008	0.0004890494734595663
88.90000000000008	0.0004891165320417319
89.00000000000009	0.0004891836396651666
89.10000000000008	0.0004892507958982706
89.20000000000007	0.0004893180006945219
89.30000000000008	0.0004893852540141073
89.40000000000008	0.0004894525562127056
89.50000000000009	0.0004895199068593249
89.60000000000008	0.000489587305912461
89.70000000000007	0.0004896547533353332
89.80000000000008	0.0004897191746094546
89.90000000000008	0.0004897713438816758
90.00000000000009	0.0004898112520331565
