# Supplementary material for: White matter micro- and macrostructure brain charts for the human lifespan
Source: Nature. 2026 May 13;655(8124):979–89. doi: 10.1038/s41586-026-10454-2 (PMC13391363; doi:10.1038/s41586-026-10454-2)
Supplement: Supplementary file 7 — Tract-specific median centiles of brain charts. SDT.T4.1-504 contain the discretized, sex-agnostic brain charts used to derive the myelination plots and assessments in Fig. 4 and Supplementary Fig. S4.F9. Age is expressed in years. Tract measurements are reported in metric-specific units: diffusivities in mm2 s−1, volume in mm3, surface area in mm2, average length in mm, and FA is dimensionless (unitless). [file 41586_2026_10454_MOESM7_ESM.zip › SDT.T4/SDT.T4.118-CST_right_surface_area.csv]

age	value
1.0	9392.348489405387
1.1	9498.484389592499
1.2000000000000002	9632.985810122611
1.3000000000000003	9794.143062962008
1.4000000000000004	9953.965575010694
1.5000000000000004	10104.180250517667
1.6000000000000005	10245.8368024804
1.7000000000000006	10379.814977512742
1.8000000000000007	10506.821004611184
1.9000000000000008	10627.564728010817
2.000000000000001	10742.591621400621
2.100000000000001	10852.376091043885
2.200000000000001	10957.306438509686
2.300000000000001	11057.795655700995
2.4000000000000012	11154.166874828576
2.5000000000000013	11246.708410480638
2.6000000000000014	11335.677954247541
2.7000000000000015	11421.287046062247
2.8000000000000016	11503.77749404359
2.9000000000000017	11583.338240787944
3.0000000000000018	11660.140636811384
3.100000000000002	11734.32556138259
3.200000000000002	11806.06024346655
3.300000000000002	11875.475811375542
3.400000000000002	11942.69301672942
3.500000000000002	12007.822728707048
3.6000000000000023	12070.955250139781
3.7000000000000024	12132.204178133772
3.8000000000000025	12191.657725548826
3.9000000000000026	12249.397471861932
4.000000000000003	12305.489625550734
4.100000000000003	12360.020009083573
4.200000000000003	12413.055181067988
4.3000000000000025	12464.657524823844
4.400000000000003	12514.885096444092
4.5000000000000036	12563.784373748678
4.600000000000003	12611.418753620355
4.700000000000003	12657.836793011373
4.800000000000003	12703.08385135792
4.900000000000004	12747.196051745546
5.0000000000000036	12790.223937292065
5.100000000000003	12832.206096025386
5.200000000000004	12873.179106606602
5.300000000000004	12913.177244718076
5.400000000000004	12952.227394319034
5.5000000000000036	12990.368956356788
5.600000000000004	13027.631613754816
5.700000000000005	13064.043230768122
5.800000000000004	13099.625541143665
5.900000000000004	13134.411113606286
6.000000000000004	13168.424386577924
6.100000000000005	13201.688708943684
6.200000000000005	13234.22602324937
6.300000000000004	13266.05318023389
6.400000000000005	13297.19653716856
6.500000000000005	13327.675608404103
6.600000000000005	13357.508742409085
6.700000000000005	13386.709956038521
6.800000000000005	13415.301608505519
6.900000000000006	13443.300184371581
7.000000000000005	13470.721524805485
7.100000000000005	13497.58052044914
7.2000000000000055	13523.888374581833
7.300000000000006	13549.663686303928
7.400000000000006	13574.919989514075
7.500000000000005	13599.670000896767
7.600000000000006	13623.923244363956
7.700000000000006	13647.695808155728
7.800000000000006	13670.999350101476
7.900000000000006	13693.84512294771
8.000000000000007	13716.24368603029
8.100000000000007	13738.202833429961
8.200000000000006	13759.73623184728
8.300000000000006	13780.85366011133
8.400000000000006	13801.56428426
8.500000000000007	13821.874844957358
8.600000000000007	13841.797344370993
8.700000000000006	13861.340335804542
8.800000000000008	13880.512104462552
8.900000000000007	13899.320399603694
9.000000000000007	13917.770843173097
9.100000000000007	13935.873800847172
9.200000000000006	13953.63657098199
9.300000000000008	13971.06596830447
9.400000000000007	13988.166923536957
9.500000000000007	14004.948650704635
9.600000000000009	14021.41761281079
9.700000000000008	14037.58008817856
9.800000000000008	14053.441922301412
9.900000000000007	14069.007292405087
10.000000000000007	14084.28426306939
10.100000000000009	14099.278426379165
10.200000000000008	14113.994977579057
10.300000000000008	14128.437623408441
10.40000000000001	14142.613603607215
10.500000000000009	14156.527920792123
10.600000000000009	14170.185446124262
10.700000000000008	14183.590689321283
10.800000000000008	14196.746832382936
10.90000000000001	14209.660281813563
11.000000000000009	14222.33541646042
11.100000000000009	14234.776279721702
11.20000000000001	14246.985723458412
11.30000000000001	14258.96954629797
11.40000000000001	14270.731698994174
11.500000000000009	14282.276036136347
11.600000000000009	14293.606102649765
11.70000000000001	14304.724374593467
11.80000000000001	14315.636030496706
11.90000000000001	14326.344562409224
12.00000000000001	14336.853172276278
12.10000000000001	14347.164098456455
12.20000000000001	14357.282060639334
12.30000000000001	14367.210232344336
12.40000000000001	14376.951715094596
12.50000000000001	14386.50933981392
12.60000000000001	14395.885069232032
12.70000000000001	14405.083151193066
12.800000000000011	14414.10641425096
12.900000000000011	14422.957431593512
13.00000000000001	14431.637990976946
13.10000000000001	14440.15198677863
13.20000000000001	14448.502005578503
13.300000000000011	14456.690578972453
13.400000000000011	14464.719998425868
13.50000000000001	14472.591845332954
13.600000000000012	14480.309648143511
13.700000000000012	14487.875728959398
13.800000000000011	14495.292181964487
13.900000000000011	14502.560457247639
14.00000000000001	14509.683806155288
14.100000000000012	14516.664363645901
14.200000000000012	14523.504221956064
14.300000000000011	14530.205257634429
14.400000000000013	14536.768763462056
14.500000000000012	14543.197702294363
14.600000000000012	14549.49400289435
14.700000000000012	14555.659388369537
14.800000000000011	14561.695051277839
14.900000000000013	14567.603733906933
15.000000000000012	14573.387217997943
15.100000000000012	14579.047251592809
15.200000000000014	14584.585387126106
15.300000000000013	14590.002695319348
15.400000000000013	14595.301687729783
15.500000000000012	14600.483982962352
15.600000000000012	14605.551012427197
15.700000000000014	14610.503769180788
15.800000000000013	14615.344586857673
15.900000000000013	14620.074966956277
16.000000000000014	14624.696384036331
16.100000000000016	14629.210133883134
16.200000000000014	14633.617113841225
16.30000000000001	14637.919470663996
16.400000000000013	14642.118575092903
16.500000000000014	14646.215626272407
16.600000000000016	14650.211460537594
16.700000000000014	14654.10807942007
16.800000000000015	14657.906759233803
16.900000000000013	14661.608754501514
17.000000000000014	14665.215155325164
17.100000000000016	14668.726721884363
17.200000000000014	14672.145302640498
17.300000000000015	14675.472067883167
17.400000000000013	14678.70802969513
17.500000000000014	14681.853899733984
17.600000000000016	14684.911406683728
17.700000000000014	14687.881643855679
17.800000000000015	14690.76568674569
17.900000000000016	14693.564458847328
18.000000000000014	14696.27861051733
18.100000000000016	14698.909743804234
18.200000000000017	14701.458865152976
18.300000000000015	14703.926834453076
18.400000000000016	14706.314263031327
18.500000000000014	14708.622653216982
18.600000000000016	14710.852948081063
18.700000000000017	14713.00607598973
18.800000000000015	14715.08282418449
18.900000000000016	14717.083754123512
19.000000000000014	14719.010262426877
19.100000000000016	14720.863220326857
19.200000000000017	14722.643362756293
19.300000000000015	14724.351219448905
19.400000000000016	14725.988103303876
19.500000000000018	14727.554832913667
19.600000000000016	14729.05221462788
19.700000000000017	14730.480923300576
19.80000000000002	14731.841447700364
19.900000000000016	14733.135011769602
20.000000000000018	14734.362374184338
20.100000000000016	14735.524166438305
20.200000000000017	14736.620851262285
20.30000000000002	14737.65358177383
20.400000000000016	14738.623072570595
20.500000000000018	14739.530027976723
20.600000000000016	14740.375029422057
20.700000000000017	14741.158505681953
20.80000000000002	14741.881534464754
20.900000000000016	14742.544780008519
21.000000000000018	14743.14878754258
21.10000000000002	14743.69396427694
21.200000000000017	14744.181327590823
21.30000000000002	14744.611504539907
21.40000000000002	14744.985113496714
21.500000000000018	14745.30265768272
21.60000000000002	14745.564515926219
21.700000000000017	14745.771641254763
21.80000000000002	14745.92461809738
21.90000000000002	14746.023919255802
22.000000000000018	14746.069905544173
22.10000000000002	14746.063478278054
22.200000000000017	14746.005190308802
22.30000000000002	14745.895587100302
22.40000000000002	14745.735105983258
22.500000000000018	14745.524083862694
22.60000000000002	14745.263366804007
22.70000000000002	14744.953471343164
22.80000000000002	14744.594809097194
22.90000000000002	14744.187701801626
23.00000000000002	14743.732950941467
23.10000000000002	14743.231046067975
23.20000000000002	14742.682470409009
23.30000000000002	14742.087605457078
23.40000000000002	14741.446752657976
23.50000000000002	14740.760665796137
23.60000000000002	14740.029803299285
23.70000000000002	14739.2545248065
23.80000000000002	14738.43511889143
23.90000000000002	14737.57230070385
24.00000000000002	14736.666505479267
24.10000000000002	14735.718163010191
24.20000000000002	14734.72760721615
24.300000000000022	14733.695109333139
24.40000000000002	14732.621343117255
24.50000000000002	14731.506716982733
24.600000000000023	14730.351546184242
24.70000000000002	14729.156090955168
24.800000000000022	14727.920991407653
24.90000000000002	14726.646635917266
25.00000000000002	14725.333408150076
25.100000000000023	14723.98160129494
25.20000000000002	14722.591460673024
25.300000000000022	14721.16359030622
25.40000000000002	14719.698355338081
25.50000000000002	14718.196032943306
25.600000000000023	14716.656858972803
25.70000000000002	14715.081408019778
25.800000000000022	14713.470027828505
25.900000000000023	14711.823062048677
26.00000000000002	14710.1407688387
26.100000000000023	14708.423371143728
26.200000000000024	14706.671411953454
26.300000000000022	14704.885218793312
26.400000000000023	14703.06503602419
26.50000000000002	14701.211078385437
26.600000000000023	14699.323863019092
26.700000000000024	14697.403702273672
26.800000000000022	14695.450904921727
26.900000000000023	14693.465698867818
27.00000000000002	14691.448287616076
27.100000000000023	14689.399160522225
27.200000000000024	14687.318612260295
27.300000000000022	14685.206858801173
27.400000000000023	14683.064096493259
27.500000000000025	14680.890791903195
27.600000000000023	14678.687226409917
27.700000000000024	14676.453678256177
27.800000000000026	14674.190349116976
27.900000000000023	14671.897425504862
28.000000000000025	14669.575349464767
28.100000000000023	14667.22438686129
28.200000000000024	14664.844729010942
28.300000000000026	14662.436556147873
28.400000000000023	14660.000290153379
28.500000000000025	14657.536185198773
28.600000000000023	14655.044492694084
28.700000000000024	14652.525391492303
28.800000000000026	14649.979053170628
28.900000000000023	14647.405877894316
29.000000000000025	14644.806106163665
29.100000000000026	14642.179907810716
29.200000000000024	14639.527448871519
29.300000000000026	14636.849111611875
29.400000000000027	14634.145126208954
29.500000000000025	14631.415720399755
29.600000000000026	14628.661053114094
29.700000000000024	14625.881282729726
29.800000000000026	14623.076772218647
29.900000000000027	14620.247739667428
30.000000000000025	14617.394336125675
30.100000000000026	14614.516715052987
30.200000000000024	14611.615223483024
30.300000000000026	14608.690070356684
30.400000000000027	14605.741462450966
30.500000000000025	14602.769541249349
30.600000000000026	14599.77445340346
30.700000000000028	14596.75652875325
30.800000000000026	14593.7159655101
30.900000000000027	14590.65289825416
31.00000000000003	14587.567469248123
31.100000000000026	14584.459994099214
31.200000000000028	14581.330662889352
31.300000000000026	14578.179663775265
31.400000000000027	14575.007122918925
31.50000000000003	14571.813176502681
31.600000000000026	14568.598124768192
31.700000000000028	14565.362148244945
31.800000000000026	14562.105367031323
31.900000000000027	14558.827913372648
32.00000000000003	14555.530074766892
32.10000000000002	14552.212024494682
32.20000000000003	14548.873934118581
32.300000000000026	14545.515916308832
32.40000000000003	14542.138097856021
32.50000000000003	14538.740752489868
32.60000000000003	14535.324044960606
32.70000000000003	14531.888082599311
32.800000000000026	14528.432988647342
32.90000000000003	14524.959025395383
33.00000000000003	14521.46635111085
33.10000000000003	14517.955122523417
33.20000000000003	14514.42544039288
33.300000000000026	14510.877423046193
33.40000000000003	14507.311320406387
33.50000000000003	14503.727283101147
33.60000000000003	14500.125407178119
33.70000000000003	14496.50580774941
33.800000000000026	14492.868724445992
33.90000000000003	14489.214302081526
34.00000000000003	14485.54268408953
34.10000000000003	14481.853960690378
34.20000000000003	14478.148242550531
34.30000000000003	14474.425758165457
34.40000000000003	14470.686645488036
34.50000000000003	14466.930990570869
34.60000000000003	14463.158901155262
34.70000000000003	14459.37059645617
34.80000000000003	14455.566209198341
34.90000000000003	14451.745870864575
35.00000000000003	14447.909662328208
35.10000000000003	14444.057687293287
35.20000000000003	14440.190154926648
35.30000000000003	14436.307191775759
35.400000000000034	14432.408875020164
35.50000000000003	14428.4953056909
35.60000000000003	14424.566684569063
35.70000000000003	14420.623133488934
35.80000000000003	14416.66477316437
35.900000000000034	14412.691676161701
36.00000000000003	14408.703939831948
36.10000000000003	14404.701755870537
36.20000000000003	14400.685240536106
36.30000000000003	14396.65446311498
36.400000000000034	14392.609518505587
36.50000000000003	14388.550590811392
36.60000000000003	14384.477792031768
36.70000000000003	14380.391233152937
36.80000000000003	14376.29097934377
36.900000000000034	14372.177122136429
37.00000000000003	14368.049837402972
37.10000000000003	14363.909232098293
37.20000000000003	14359.755368473414
37.30000000000003	14355.588335801476
37.400000000000034	14351.408303068583
37.500000000000036	14347.21537337173
37.60000000000003	14343.009648889654
37.70000000000003	14338.79118819122
37.80000000000003	14334.560077459948
37.900000000000034	14330.316478210714
38.000000000000036	14326.060488966323
38.10000000000003	14321.792165695473
38.20000000000003	14317.51159249337
38.30000000000003	14313.218924618513
38.400000000000034	14308.91425709163
38.500000000000036	14304.597684099399
38.60000000000004	14300.26925831146
38.70000000000003	14295.929060978215
38.80000000000003	14291.577240565135
38.900000000000034	14287.213887936268
39.000000000000036	14282.839053440344
39.10000000000004	14278.452816390653
39.20000000000003	14274.05531955902
39.30000000000003	14269.64665062373
39.400000000000034	14265.226896503904
39.500000000000036	14260.7961045871
39.60000000000004	14256.354351559296
39.70000000000003	14251.901774005759
39.80000000000003	14247.43845581967
39.900000000000034	14242.96444231362
40.000000000000036	14238.479808370992
40.10000000000004	14233.984685387528
40.20000000000003	14229.479154352524
40.30000000000003	14224.963295562902
40.400000000000034	14220.437151668708
40.500000000000036	14215.90079511988
40.60000000000004	14211.35435166916
40.70000000000004	14206.797898852272
40.80000000000003	14202.2314774613
40.900000000000034	14197.655158263737
41.000000000000036	14193.069062275392
41.10000000000004	14188.473264379889
41.20000000000004	14183.867838828171
41.30000000000003	14179.25282401419
41.400000000000034	14174.62828844543
41.500000000000036	14169.9943479829
41.60000000000004	14165.35107435313
41.70000000000004	14160.698504283882
41.80000000000004	14156.036704707947
41.900000000000034	14151.365787156565
42.000000000000036	14146.68582092958
42.10000000000004	14141.996874747654
42.20000000000004	14137.298983174911
42.30000000000004	14132.592211039873
42.400000000000034	14127.876665158305
42.500000000000036	14123.15241193868
42.60000000000004	14118.419484448674
42.70000000000004	14113.677946039155
42.80000000000004	14108.9278995631
42.900000000000034	14104.169409204553
43.000000000000036	14099.402538616388
43.10000000000004	14094.627318910965
43.20000000000004	14089.843811475146
43.30000000000004	14085.052114842565
43.400000000000034	14080.25229054456
43.500000000000036	14075.444368347406
43.60000000000004	14070.628408248087
43.70000000000004	14065.804505148826
43.80000000000004	14060.972718538365
43.90000000000004	14056.13310741745
44.000000000000036	14051.285699782382
44.10000000000004	14046.430553792923
44.20000000000004	14041.567760389757
44.30000000000004	14036.6973766237
44.40000000000004	14031.819429278361
44.500000000000036	14026.933975203287
44.60000000000004	14022.041102007493
44.70000000000004	14017.140864863013
44.80000000000004	14012.233318492792
44.90000000000004	14007.31848807551
45.00000000000004	14002.396428738477
45.10000000000004	13997.467224452945
45.20000000000004	13992.530928146662
45.30000000000004	13987.587563904059
45.40000000000004	13982.637185614856
45.50000000000004	13977.679874190213
45.60000000000004	13972.715680826914
45.70000000000004	13967.744656307821
45.80000000000004	13962.76682325963
45.90000000000004	13957.782233954411
46.00000000000004	13952.790965958973
46.10000000000004	13947.793068400766
46.20000000000004	13942.788562917454
46.30000000000004	13937.777500609986
46.40000000000004	13932.759956231499
46.50000000000004	13927.735977312135
46.60000000000004	13922.705610999918
46.70000000000004	13917.668877606126
46.80000000000004	13912.625826709544
46.90000000000004	13907.57652998527
47.00000000000004	13902.52103305242
47.100000000000044	13897.459355326799
47.20000000000004	13892.391545277113
47.30000000000004	13887.317671988707
47.40000000000004	13882.237779604457
47.50000000000004	13877.15191191388
47.600000000000044	13872.060087123731
47.70000000000004	13866.962352267969
47.80000000000004	13861.858773596003
47.90000000000004	13856.749393483147
48.00000000000004	13851.63422932384
48.100000000000044	13846.513327098271
48.200000000000045	13841.386750669863
48.30000000000004	13836.254541047474
48.40000000000004	13831.116738912782
48.50000000000004	13825.973360556025
48.600000000000044	13820.824450602953
48.700000000000045	13815.670070301401
48.80000000000004	13810.510259022933
48.90000000000004	13805.345032319436
49.00000000000004	13800.174433815024
49.100000000000044	13794.998522557185
49.200000000000045	13789.817336650793
49.30000000000004	13784.630913897316
49.40000000000004	13779.439268838198
49.50000000000004	13774.242443817095
49.600000000000044	13769.04049546673
49.700000000000045	13763.83346037312
49.80000000000004	13758.621352405113
49.90000000000004	13753.404212953154
50.00000000000004	13748.18209661899
50.100000000000044	13742.955038812717
50.200000000000045	13737.72307466264
50.30000000000005	13732.48621711102
50.40000000000004	13727.24450633621
50.50000000000004	13721.997994708454
50.600000000000044	13716.746716226815
50.700000000000045	13711.490683219377
50.80000000000005	13706.22993495646
50.90000000000004	13700.964521931997
51.00000000000004	13695.694477051828
51.100000000000044	13690.419832959731
51.200000000000045	13685.14060113217
51.30000000000005	13679.856819690796
51.40000000000005	13674.56853706542
51.50000000000004	13669.275784849162
51.600000000000044	13663.978573956201
51.700000000000045	13658.676941642414
51.80000000000005	13653.370934602717
51.90000000000005	13648.060583412465
52.00000000000004	13642.745918402945
52.100000000000044	13637.42694970375
52.200000000000045	13632.10371348103
52.30000000000005	13626.77625451867
52.40000000000005	13621.444602169058
52.50000000000004	13616.108766045501
52.600000000000044	13610.768781488092
52.700000000000045	13605.424691675216
52.80000000000005	13600.076525010432
52.90000000000005	13594.724309669651
53.00000000000004	13589.368054541505
53.100000000000044	13584.007793931349
53.200000000000045	13578.643569246657
53.30000000000005	13573.275407750041
53.40000000000005	13567.903317854565
53.50000000000005	13562.527333076989
53.600000000000044	13557.147493337803
53.700000000000045	13551.763825013822
53.80000000000005	13546.376354269289
53.90000000000005	13540.985088846053
54.00000000000005	13535.590061277579
54.100000000000044	13530.191309841812
54.200000000000045	13524.78885984972
54.30000000000005	13519.382718603581
54.40000000000005	13513.972917883646
54.50000000000005	13508.559494589557
54.60000000000005	13503.142473204183
54.700000000000045	13497.721878011593
54.80000000000005	13492.297715690562
54.90000000000005	13486.870017086327
55.00000000000005	13481.438817573677
55.10000000000005	13476.004140638404
55.200000000000045	13470.565992551417
55.30000000000005	13465.124403438347
55.40000000000005	13459.679407395344
55.50000000000005	13454.231027133015
55.60000000000005	13448.779285175791
55.700000000000045	13443.324187213537
55.80000000000005	13437.865762482274
55.90000000000005	13432.404043661336
56.00000000000005	13426.939052527312
56.10000000000005	13421.470794390018
56.200000000000045	13415.999297797896
56.30000000000005	13410.524594243136
56.40000000000005	13405.046704775676
56.50000000000005	13399.565650270855
56.60000000000005	13394.081435495213
56.70000000000005	13388.594088150434
56.80000000000005	13383.103638411056
56.90000000000005	13377.61010645089
57.00000000000005	13372.113496680742
57.10000000000005	13366.613836145296
57.20000000000005	13361.11115391599
57.30000000000005	13355.605469484552
57.40000000000005	13350.09680217876
57.50000000000005	13344.585155899587
57.60000000000005	13339.070556885545
57.70000000000005	13333.553032981521
57.800000000000054	13328.0326028563
57.90000000000005	13322.509270076283
58.00000000000005	13316.983060252276
58.10000000000005	13311.454000203303
58.20000000000005	13305.922107957029
58.300000000000054	13300.387401386966
58.40000000000005	13294.849883579212
58.50000000000005	13289.309579376915
58.60000000000005	13283.766514456307
58.70000000000005	13278.22070607101
58.800000000000054	13272.67215699081
58.90000000000005	13267.120891459323
59.00000000000005	13261.566934197908
59.10000000000005	13256.010301856755
59.20000000000005	13250.451010940904
59.300000000000054	13244.889063765831
59.40000000000005	13239.324483844153
59.50000000000005	13233.757294831461
59.60000000000005	13228.187512648887
59.70000000000005	13222.615139311216
59.800000000000054	13217.040197758695
59.900000000000055	13211.462710757338
60.00000000000005	13205.882693659518
60.10000000000005	13200.300161680769
60.20000000000005	13194.71511640434
60.300000000000054	13189.127580074459
60.400000000000055	13183.537574462192
60.50000000000005	13177.945114232303
60.60000000000005	13172.350200680568
60.70000000000005	13166.752855505101
60.800000000000054	13161.153099647456
60.900000000000055	13155.550947235595
61.00000000000006	13149.946412268255
61.10000000000005	13144.339495629463
61.20000000000005	13138.730218354818
61.300000000000054	13133.118600456099
61.400000000000055	13127.504655411813
61.50000000000006	13121.888383829508
61.60000000000005	13116.26980622416
61.70000000000005	13110.648941833253
61.800000000000054	13105.025803627947
61.900000000000055	13099.400404457232
62.00000000000006	13093.772744533979
62.10000000000005	13088.142843742778
62.20000000000005	13082.510720451306
62.300000000000054	13076.87638701648
62.400000000000055	13071.239843383655
62.50000000000006	13065.601108941579
62.60000000000005	13059.960201334463
62.70000000000005	13054.317132439008
62.800000000000054	13048.671914016219
62.900000000000055	13043.024545631366
63.00000000000006	13037.37504607377
63.10000000000006	13031.723432172996
63.20000000000005	13026.06971522394
63.300000000000054	13020.413894531483
63.400000000000055	13014.755988413232
63.50000000000006	13009.096013022023
63.60000000000006	13003.433979197589
63.70000000000005	12997.769897669963
63.800000000000054	12992.103767376197
63.900000000000055	12986.435606064353
64.00000000000006	12980.765429123363
64.10000000000005	12975.0932468411
64.20000000000006	12969.419057899619
64.30000000000005	12963.742879598894
64.40000000000006	12958.064726694074
64.50000000000006	12952.384609040993
64.60000000000005	12946.702536391305
64.70000000000006	12941.01850706938
64.80000000000005	12935.33253783453
64.90000000000006	12929.6446427247
65.00000000000006	12923.95483107148
65.10000000000005	12918.263100948048
65.20000000000006	12912.569468688765
65.30000000000005	12906.873947737287
65.40000000000006	12901.17654701449
65.50000000000006	12895.477275342178
65.60000000000005	12889.776130444045
65.70000000000006	12884.073128141827
65.80000000000005	12878.368281204854
65.90000000000006	12872.661598055296
66.00000000000006	12866.953076167947
66.10000000000005	12861.24273096233
66.20000000000006	12855.53057464976
66.30000000000005	12849.816615261367
66.40000000000006	12844.100860733923
66.50000000000006	12838.383308199092
66.60000000000005	12832.663972591059
66.70000000000006	12826.942865486224
66.80000000000005	12821.219994440562
66.90000000000006	12815.495356337777
67.00000000000006	12809.76896573223
67.10000000000007	12804.040833675583
67.20000000000006	12798.310967350948
67.30000000000005	12792.57937385143
67.40000000000006	12786.846049722273
67.50000000000006	12781.111009059085
67.60000000000007	12775.374262314797
67.70000000000006	12769.635816219105
67.80000000000005	12763.89566706893
67.90000000000006	12758.153828602171
68.00000000000006	12752.410310777523
68.10000000000007	12746.6651199686
68.20000000000006	12740.918262463021
68.30000000000005	12735.169734222345
68.40000000000006	12729.419548551692
68.50000000000006	12723.667714844214
68.60000000000007	12717.914239040167
68.70000000000006	12712.15911685123
68.80000000000005	12706.40236124668
68.90000000000006	12700.643981153356
69.00000000000006	12694.883982170937
69.10000000000007	12689.122369816803
69.20000000000006	12683.359139468856
69.30000000000005	12677.594303689073
69.40000000000006	12671.827870869138
69.50000000000006	12666.059846193886
69.60000000000007	12660.290224788636
69.70000000000006	12654.519018901205
69.80000000000007	12648.746236482497
69.90000000000006	12642.97188239105
70.00000000000006	12637.195961406545
70.10000000000007	12631.418468320719
70.20000000000006	12625.63941499913
70.30000000000007	12619.858808885287
70.40000000000006	12614.076654439998
70.50000000000006	12608.29294619864
70.60000000000007	12602.507695734144
70.70000000000006	12596.720910072543
70.80000000000007	12590.93259336152
70.90000000000006	12585.142749673048
71.00000000000006	12579.351373207826
71.10000000000007	12573.558475181151
71.20000000000006	12567.764062137026
71.30000000000007	12561.968137841157
71.40000000000006	12556.170696233094
71.50000000000006	12550.371748256946
71.60000000000007	12544.571300060448
71.70000000000006	12538.769355108336
71.80000000000007	12532.965916792531
71.90000000000006	12527.160978715561
72.00000000000006	12521.354551488217
72.10000000000007	12515.54664079929
72.20000000000006	12509.73724974605
72.30000000000007	12503.926371664122
72.40000000000006	12498.114016914493
72.50000000000006	12492.300190808937
72.60000000000007	12486.484896154954
72.70000000000006	12480.668135689903
72.80000000000007	12474.849902408854
72.90000000000006	12469.030206363528
73.00000000000006	12463.209052427726
73.10000000000007	12457.386443054846
73.20000000000006	12451.562370966389
73.30000000000007	12445.736845985632
73.40000000000006	12439.909872626778
73.50000000000007	12434.081453063753
73.60000000000007	12428.251589402813
73.70000000000006	12422.420274020264
73.80000000000007	12416.587516453958
73.90000000000006	12410.753320799104
74.00000000000007	12404.917688887826
74.10000000000007	12399.080612815302
74.20000000000006	12393.242101912325
74.30000000000007	12387.4021599302
74.40000000000006	12381.56078843106
74.50000000000007	12375.717988911629
74.60000000000007	12369.873753116177
74.70000000000006	12364.028090113747
74.80000000000007	12358.181003253778
74.90000000000006	12352.332493767894
75.00000000000007	12346.482553110813
75.10000000000007	12340.631190165981
75.20000000000006	12334.778407953005
75.30000000000007	12328.924207442215
75.40000000000006	12323.06858954061
75.50000000000007	12317.211545345286
75.60000000000007	12311.3530835015
75.70000000000006	12305.493206642352
75.80000000000007	12299.631915418033
75.90000000000006	12293.769200626853
76.00000000000007	12287.905070750014
76.10000000000007	12282.03952810334
76.20000000000007	12276.172573083699
76.30000000000007	12270.304206026529
76.40000000000006	12264.434417364806
76.50000000000007	12258.563215365048
76.60000000000007	12252.690601970276
76.70000000000007	12246.816577266725
76.80000000000007	12240.941131378557
76.90000000000006	12235.064272429901
77.00000000000007	12229.186002057626
77.10000000000007	12223.306320101934
77.20000000000007	12217.425226343323
77.30000000000007	12211.542710531963
77.40000000000006	12205.658780600796
77.50000000000007	12199.773437826043
77.60000000000007	12193.886681745935
77.70000000000007	12187.99850179104
77.80000000000007	12182.108905773755
77.90000000000006	12176.217894673882
78.00000000000007	12170.325467790291
78.10000000000007	12164.431624363715
78.20000000000007	12158.536353441177
78.30000000000007	12152.639662667385
78.40000000000006	12146.741552672176
78.50000000000007	12140.842022460356
78.60000000000007	12134.941060747786
78.70000000000007	12129.038675080656
78.80000000000007	12123.134865800857
78.90000000000006	12117.229631679893
79.00000000000007	12111.322971432599
79.10000000000007	12105.414873380812
79.20000000000007	12099.505344926625
79.30000000000007	12093.594386071241
79.40000000000006	12087.681995299303
79.50000000000007	12081.768160589212
79.60000000000007	12075.852889266796
79.70000000000007	12069.936181052555
79.80000000000007	12064.018034203333
79.90000000000008	12058.098446920614
80.00000000000007	12052.177406777464
80.10000000000007	12046.254920979307
80.20000000000007	12040.3309889139
80.30000000000007	12034.405608557743
80.40000000000008	12028.478767127464
80.50000000000007	12022.550471774746
80.60000000000007	12016.620721612711
80.70000000000007	12010.689514395046
80.80000000000007	12004.75684782127
80.90000000000008	11998.822708690494
81.00000000000007	11992.887104057849
81.10000000000007	11986.9500327104
81.20000000000007	11981.011492127385
81.30000000000007	11975.071468737762
81.40000000000008	11969.129969565724
81.50000000000007	11963.186993128678
81.60000000000007	11957.24253668753
81.70000000000007	11951.296597450097
81.80000000000007	11945.349161414822
81.90000000000008	11939.400235533383
82.00000000000007	11933.449818002604
82.10000000000007	11927.497905814245
82.20000000000007	11921.544484582177
82.30000000000007	11915.589561250279
82.40000000000008	11909.633133749623
82.50000000000007	11903.675198857665
82.60000000000008	11897.715753299708
82.70000000000007	11891.75478224532
82.80000000000007	11885.79229259012
82.90000000000008	11879.828281948932
83.00000000000007	11873.862746834793
83.10000000000008	11867.89567201757
83.20000000000007	11861.927064408586
83.30000000000007	11855.956921359793
83.40000000000008	11849.98523917352
83.50000000000007	11844.012014100781
83.60000000000008	11838.037230452528
83.70000000000007	11832.060895116365
83.80000000000007	11826.083005131233
83.90000000000008	11820.103556539241
84.00000000000007	11814.122533235834
84.10000000000008	11808.139942148191
84.20000000000007	11802.155780054305
84.30000000000007	11796.170042788744
84.40000000000008	11790.18272613552
84.50000000000007	11784.193813515772
84.60000000000008	11778.203311857802
84.70000000000007	11772.211217628763
84.80000000000007	11766.217526406715
84.90000000000008	11760.222221180802
85.00000000000007	11754.225308943194
85.10000000000008	11748.22678590108
85.20000000000007	11742.226647427764
85.30000000000007	11736.224888846651
85.40000000000008	11730.221492656408
85.50000000000007	11724.216465875495
85.60000000000008	11718.209804401446
85.70000000000007	11712.201503354288
85.80000000000007	11706.191544783505
85.90000000000008	11700.179935796183
86.00000000000007	11694.166672029965
86.10000000000008	11688.151748402544
86.20000000000007	11682.13515978229
86.30000000000008	11676.11688771126
86.40000000000008	11670.09693934839
86.50000000000007	11664.075310021857
86.60000000000008	11658.05199439889
86.70000000000007	11652.026973554475
86.80000000000008	11646.000254761431
86.90000000000008	11639.971833087235
87.00000000000007	11633.94170299884
87.10000000000008	11627.909858914369
87.20000000000007	11621.876281383684
87.30000000000008	11615.84097775742
87.40000000000008	11609.803942792834
87.50000000000007	11603.7651707088
87.60000000000008	11597.724641569579
87.70000000000007	11591.682362865418
87.80000000000008	11585.638329091256
87.90000000000008	11579.592534267427
88.00000000000007	11573.544972365848
88.10000000000008	11567.49562290717
88.20000000000007	11561.444493485882
88.30000000000008	11555.391578285056
88.40000000000008	11549.336871078927
88.50000000000007	11543.280350883317
88.60000000000008	11537.222025458612
88.70000000000007	11531.161888723109
88.80000000000008	11525.099934253962
88.90000000000008	11519.036155580205
89.00000000000009	11512.970531154824
89.10000000000008	11506.903068869351
89.20000000000007	11500.833762327704
89.30000000000008	11494.762604862524
89.40000000000008	11488.689574402018
89.50000000000009	11482.614679030517
89.60000000000008	11476.537912083912
89.70000000000007	11470.459266698903
89.80000000000008	11464.655378768082
89.90000000000008	11459.956263839242
90.00000000000009	11456.362275626505
