# Supplementary material for: White matter micro- and macrostructure brain charts for the human lifespan
Source: Nature. 2026 May 13;655(8124):979–89. doi: 10.1038/s41586-026-10454-2 (PMC13391363; doi:10.1038/s41586-026-10454-2)
Supplement: Supplementary file 7 — Tract-specific median centiles of brain charts. SDT.T4.1-504 contain the discretized, sex-agnostic brain charts used to derive the myelination plots and assessments in Fig. 4 and Supplementary Fig. S4.F9. Age is expressed in years. Tract measurements are reported in metric-specific units: diffusivities in mm2 s−1, volume in mm3, surface area in mm2, average length in mm, and FA is dimensionless (unitless). [file 41586_2026_10454_MOESM7_ESM.zip › SDT.T4/SDT.T4.119-CST_right_volume.csv]

age	value
1.0	9461.869407856173
1.1	9597.104619637827
1.2000000000000002	9769.604297768052
1.3000000000000003	9977.582211993333
1.4000000000000004	10186.254707850698
1.5000000000000004	10384.9870543564
1.6000000000000005	10574.718977284281
1.7000000000000006	10756.24919618644
1.8000000000000007	10930.219199036967
1.9000000000000008	11097.299815922428
2.000000000000001	11258.006830250413
2.100000000000001	11412.79405955643
2.200000000000001	11562.031011820483
2.300000000000001	11706.128558556415
2.4000000000000012	11845.406773470775
2.5000000000000013	11980.15424410424
2.6000000000000014	12110.631381684749
2.7000000000000015	12237.04946702538
2.8000000000000016	12359.662611924003
2.9000000000000017	12478.667624849348
3.0000000000000018	12594.244467365457
3.100000000000002	12706.538747354594
3.200000000000002	12815.733218942178
3.300000000000002	12921.96943247955
3.400000000000002	13025.378812595214
3.500000000000002	13126.082867906693
3.6000000000000023	13224.178480360746
3.7000000000000024	13319.795280260094
3.8000000000000025	13413.032383467973
3.9000000000000026	13503.982003431915
4.000000000000003	13592.71715168938
4.100000000000003	13679.338920606742
4.200000000000003	13763.924310540564
4.3000000000000025	13846.54598372035
4.400000000000003	13927.271899649782
4.5000000000000036	14006.15490348874
4.600000000000003	14083.272380597156
4.700000000000003	14158.682411106602
4.800000000000003	14232.439478941285
4.900000000000004	14304.585616863178
5.0000000000000036	14375.184178097581
5.100000000000003	14444.28247169373
5.200000000000004	14511.925603304764
5.300000000000004	14578.155980375386
5.400000000000004	14643.005709385698
5.5000000000000036	14706.525684428827
5.600000000000004	14768.753349270926
5.700000000000005	14829.723947335277
5.800000000000004	14889.463960714702
5.900000000000004	14948.016419238138
6.000000000000004	15005.412814287143
6.100000000000005	15061.683384441136
6.200000000000005	15116.8566013673
6.300000000000004	15170.953468868605
6.400000000000005	15224.009718682926
6.500000000000005	15276.051127999883
6.600000000000005	15327.101965548381
6.700000000000005	15377.180017071718
6.800000000000005	15426.316190637566
6.900000000000006	15474.532670781931
7.000000000000005	15521.850870193546
7.100000000000005	15568.290929378847
7.2000000000000055	15613.867354368804
7.300000000000006	15658.606435506834
7.400000000000006	15702.526787925928
7.500000000000005	15745.645904053721
7.600000000000006	15787.976315801681
7.700000000000006	15829.541153463555
7.800000000000006	15870.356718112826
7.900000000000006	15910.43880589148
8.000000000000007	15949.802231721049
8.100000000000007	15988.457440737828
8.200000000000006	16026.424468349967
8.300000000000006	16063.717255565687
8.400000000000006	16100.348856342946
8.500000000000007	16136.328438529366
8.600000000000007	16171.673861056985
8.700000000000006	16206.397498176573
8.800000000000008	16240.511378097177
8.900000000000007	16274.026733334447
9.000000000000007	16306.95133957271
9.100000000000007	16339.30088706077
9.200000000000006	16371.086118882493
9.300000000000008	16402.31704603419
9.400000000000007	16433.000582205375
9.500000000000007	16463.150858559286
9.600000000000009	16492.77751467922
9.700000000000008	16521.88994403963
9.800000000000008	16550.49687079463
9.900000000000007	16578.60424392539
10.000000000000007	16606.2246201707
10.100000000000009	16633.366470988894
10.200000000000008	16660.037644024822
10.300000000000008	16686.243486263123
10.40000000000001	16711.99540179334
10.500000000000009	16737.30105958735
10.600000000000009	16762.1679482081
10.700000000000008	16786.60297782358
10.800000000000008	16810.610805744363
10.90000000000001	16834.20165968714
11.000000000000009	16857.3823474313
11.100000000000009	16880.159132514542
11.20000000000001	16902.536239685935
11.30000000000001	16924.52302214663
11.40000000000001	16946.12568845662
11.500000000000009	16967.35031156419
11.600000000000009	16988.20245450315
11.70000000000001	17008.685835921384
11.80000000000001	17028.80890887605
11.90000000000001	17048.57723145692
12.00000000000001	17067.995878511596
12.10000000000001	17087.06825028333
12.20000000000001	17105.80212186039
12.30000000000001	17124.20259384554
12.40000000000001	17142.2746627208
12.50000000000001	17160.022868637578
12.60000000000001	17177.450232087576
12.70000000000001	17194.563825459092
12.800000000000011	17211.368247880422
12.900000000000011	17227.867663677727
13.00000000000001	17244.064854044846
13.10000000000001	17259.966356100518
13.20000000000001	17275.576413027506
13.300000000000011	17290.89918660572
13.400000000000011	17305.938425569217
13.50000000000001	17320.696620627023
13.600000000000012	17335.17975091151
13.700000000000012	17349.391666156847
13.800000000000011	17363.335820908433
13.900000000000011	17377.01452273147
14.00000000000001	17390.43332151003
14.100000000000012	17403.595785488924
14.200000000000012	17416.50541826796
14.300000000000011	17429.16534630516
14.400000000000013	17441.57765118457
14.500000000000012	17453.74743317633
14.600000000000012	17465.677947108226
14.700000000000012	17477.372085815183
14.800000000000011	17488.83178843867
14.900000000000013	17500.06180635296
15.000000000000012	17511.065168600788
15.100000000000012	17521.84485218254
15.200000000000014	17532.40348740123
15.300000000000013	17542.74283495069
15.400000000000013	17552.867279276514
15.500000000000012	17562.779596420878
15.600000000000012	17572.482228820678
15.700000000000014	17581.97682477204
15.800000000000013	17591.267481786042
15.900000000000013	17600.356792533825
16.000000000000014	17609.247307283844
16.100000000000016	17617.941255897484
16.200000000000014	17626.440143861168
16.30000000000001	17634.747765881424
16.400000000000013	17642.86650799626
16.500000000000014	17650.798447325524
16.600000000000016	17658.54499949769
16.700000000000014	17666.109720795856
16.800000000000015	17673.494846685637
16.900000000000013	17680.70257771445
17.000000000000014	17687.734817072003
17.100000000000016	17694.592864708975
17.200000000000014	17701.280024553653
17.300000000000015	17707.79836154691
17.400000000000013	17714.14965348223
17.500000000000014	17720.33512760724
17.600000000000016	17726.357887920843
17.700000000000014	17732.219874505903
17.800000000000015	17737.92299841614
17.900000000000016	17743.468893811194
18.000000000000014	17748.858693202194
18.100000000000016	17754.095288434437
18.200000000000017	17759.18047755318
18.300000000000015	17764.115790879252
18.400000000000016	17768.902301447542
18.500000000000014	17773.542732086753
18.600000000000016	17778.038776393692
18.700000000000017	17782.392103625276
18.800000000000015	17786.604124503705
18.900000000000016	17790.675833691545
19.000000000000014	17794.609774265668
19.100000000000016	17798.4075205231
19.200000000000017	17802.07039653339
19.300000000000015	17805.59934780149
19.400000000000016	17808.996773479364
19.500000000000018	17812.26415979467
19.600000000000016	17815.402972409316
19.700000000000017	17818.414435067
19.80000000000002	17821.299427831967
19.900000000000016	17824.060196488517
20.000000000000018	17826.698126304967
20.100000000000016	17829.214368212448
20.200000000000017	17831.60976125414
20.30000000000002	17833.886427853264
20.400000000000016	17836.045678485163
20.500000000000018	17838.088806126678
20.600000000000016	17840.016876986625
20.700000000000017	17841.830674991717
20.80000000000002	17843.532190880993
20.900000000000016	17845.122649105273
21.000000000000018	17846.603054308292
21.10000000000002	17847.974155875036
21.200000000000017	17849.237838183853
21.30000000000002	17850.39526175204
21.40000000000002	17851.447572113306
21.500000000000018	17852.39570193256
21.60000000000002	17853.24035379876
21.700000000000017	17853.983298376166
21.80000000000002	17854.625622424915
21.90000000000002	17855.168206261224
22.000000000000018	17855.61172313908
22.10000000000002	17855.957851528095
22.200000000000017	17856.20762321106
22.30000000000002	17856.362057065817
22.40000000000002	17856.42197192048
22.500000000000018	17856.388000996914
22.60000000000002	17856.261724057287
22.70000000000002	17856.04410928346
22.80000000000002	17855.735930763898
22.90000000000002	17855.337796605192
23.00000000000002	17854.851206264422
23.10000000000002	17854.277080388696
23.20000000000002	17853.616328451026
23.30000000000002	17852.869671750766
23.40000000000002	17852.03768390535
23.50000000000002	17851.121778283854
23.60000000000002	17850.122820402084
23.70000000000002	17849.041493145203
23.80000000000002	17847.878348462156
23.90000000000002	17846.634729461937
24.00000000000002	17845.31146035352
24.10000000000002	17843.909355622865
24.20000000000002	17842.42905262725
24.300000000000022	17840.87107340316
24.40000000000002	17839.236685651507
24.50000000000002	17837.52666556041
24.600000000000023	17835.741617364474
24.70000000000002	17833.882044268223
24.800000000000022	17831.949152250552
24.90000000000002	17829.943681437744
25.00000000000002	17827.866363457175
25.100000000000023	17825.717763113815
25.20000000000002	17823.498357505156
25.300000000000022	17821.209286293815
25.40000000000002	17818.851247591374
25.50000000000002	17816.42477753246
25.600000000000023	17813.930336733338
25.70000000000002	17811.369010432354
25.800000000000022	17808.741465122737
25.900000000000023	17806.048359837452
26.00000000000002	17803.290196431888
26.100000000000023	17800.467412600337
26.200000000000024	17797.581035046685
26.300000000000022	17794.631693351905
26.400000000000023	17791.61986446724
26.50000000000002	17788.54597156694
26.600000000000023	17785.410993200436
26.700000000000024	17782.215531115464
26.800000000000022	17778.960180485625
26.900000000000023	17775.645388355344
27.00000000000002	17772.2715576594
27.100000000000023	17768.839615106815
27.200000000000024	17765.35012989082
27.300000000000022	17761.803527353266
27.400000000000023	17758.2001975555
27.500000000000025	17754.54102446445
27.600000000000023	17750.826552680934
27.700000000000024	17747.057320991356
27.800000000000026	17743.23372856061
27.900000000000023	17739.356147483217
28.000000000000025	17735.425415670765
28.100000000000023	17731.44204890971
28.200000000000024	17727.406427396298
28.300000000000026	17723.318911742568
28.400000000000023	17719.180301810895
28.500000000000025	17714.991091583353
28.600000000000023	17710.751769881976
28.700000000000024	17706.46269392199
28.800000000000026	17702.124208284757
28.900000000000023	17697.737071798583
29.000000000000025	17693.30175285593
29.100000000000026	17688.818592047883
29.200000000000024	17684.287923655247
29.300000000000026	17679.710472542818
29.400000000000027	17675.086687707917
29.500000000000025	17670.417013553968
29.600000000000026	17665.70177044074
29.700000000000024	17660.941278276765
29.800000000000026	17656.13622526853
29.900000000000027	17651.2870376162
30.000000000000025	17646.394021073796
30.100000000000026	17641.45748625925
30.200000000000024	17636.47809098637
30.300000000000026	17631.45624415068
30.400000000000027	17626.39235054564
30.500000000000025	17621.28669806894
30.600000000000026	17616.13958439394
30.700000000000028	17610.951634503705
30.800000000000026	17605.7232369245
30.900000000000027	17600.454666692196
31.00000000000003	17595.146213057338
31.100000000000026	17589.79847374229
31.200000000000028	17584.41182178972
31.300000000000026	17578.98662656913
31.400000000000027	17573.523147318676
31.50000000000003	17568.02166157953
31.600000000000026	17562.482737603113
31.700000000000028	17556.90673018171
31.800000000000026	17551.29388720358
31.900000000000027	17545.64447853668
32.00000000000003	17539.959047927936
32.10000000000002	17534.23793627823
32.20000000000003	17528.48148119062
32.300000000000026	17522.689916546038
32.40000000000003	17516.863501576674
32.50000000000003	17511.00275351747
32.60000000000003	17505.1079968747
32.70000000000003	17499.17945549425
32.800000000000026	17493.217381585975
32.90000000000003	17487.222270313447
33.00000000000003	17481.19443368843
33.10000000000003	17475.13418075444
33.20000000000003	17469.041722912007
33.300000000000026	17462.917302672693
33.40000000000003	17456.76139130199
33.50000000000003	17450.574286047842
33.60000000000003	17444.35618942256
33.70000000000003	17438.107337483372
33.800000000000026	17431.828181578636
33.90000000000003	17425.519007691324
34.00000000000003	17419.180099126537
34.10000000000003	17412.811647317867
34.20000000000003	17406.413879446372
34.30000000000003	17399.987225278117
34.40000000000003	17393.531957469917
34.50000000000003	17387.048259570132
34.60000000000003	17380.53635280361
34.70000000000003	17373.99664893188
34.80000000000003	17367.429410432345
34.90000000000003	17360.83489736108
35.00000000000003	17354.213283386725
35.10000000000003	17347.56478158205
35.20000000000003	17340.889784183517
35.30000000000003	17334.188541613512
35.400000000000034	17327.461220534828
35.50000000000003	17320.708028502995
35.60000000000003	17313.92934145237
35.70000000000003	17307.125400587145
35.80000000000003	17300.296444917585
35.900000000000034	17293.44263228137
36.00000000000003	17286.56416272223
36.10000000000003	17279.661394481685
36.20000000000003	17272.73455783608
36.30000000000003	17265.783804390063
36.400000000000034	17258.809329058775
36.50000000000003	17251.811475300732
36.60000000000003	17244.79046502753
36.70000000000003	17237.746518158896
36.80000000000003	17230.679778404163
36.900000000000034	17223.590433735135
37.00000000000003	17216.478811553287
37.10000000000003	17209.345123844472
37.20000000000003	17202.189508765656
37.30000000000003	17195.012149505757
37.400000000000034	17187.813360041768
37.500000000000036	17180.59334475462
37.60000000000003	17173.352306213324
37.70000000000003	17166.09037550111
37.80000000000003	17158.8077293702
37.900000000000034	17151.504667204274
38.000000000000036	17144.181384351723
38.10000000000003	17136.838006944057
38.20000000000003	17129.474707259487
38.30000000000003	17122.09177247489
38.400000000000034	17114.689391011765
38.500000000000036	17107.267749640447
38.60000000000004	17099.826968146175
38.70000000000003	17092.367212823687
38.80000000000003	17084.888757569075
38.900000000000034	17077.391782569393
39.000000000000036	17069.87640318927
39.10000000000004	17062.34278152658
39.20000000000003	17054.791180364227
39.30000000000003	17047.22177356892
39.400000000000034	17039.634733500054
39.500000000000036	17032.030169821315
39.60000000000004	17024.408239054042
39.70000000000003	17016.76919187974
39.80000000000003	17009.113194645386
39.900000000000034	17001.4403530644
40.000000000000036	16993.75081971106
40.10000000000004	16986.04483513775
40.20000000000003	16978.322559914875
40.30000000000003	16970.584153234595
40.400000000000034	16962.82971568294
40.500000000000036	16955.05939462425
40.60000000000004	16947.273419571313
40.70000000000004	16939.47194421622
40.80000000000003	16931.655065611987
40.900000000000034	16923.822927401947
41.000000000000036	16915.975749856905
41.10000000000004	16908.11368138096
41.20000000000004	16900.236869115957
41.30000000000003	16892.34540549809
41.400000000000034	16884.439429292237
41.500000000000036	16876.519150687174
41.60000000000004	16868.584711785585
41.70000000000004	16860.63620186124
41.80000000000004	16852.67375616346
41.900000000000034	16844.69757644016
42.000000000000036	16836.707799945845
42.10000000000004	16828.704562777286
42.20000000000004	16820.687950046642
42.30000000000004	16812.658092425412
42.400000000000034	16804.61518244465
42.500000000000036	16796.559351577303
42.60000000000004	16788.490682102773
42.70000000000004	16780.409301364398
42.80000000000004	16772.315394177003
42.900000000000034	16764.209087562078
43.000000000000036	16756.090507477693
43.10000000000004	16747.959732448064
43.20000000000004	16739.816885512333
43.30000000000004	16731.662143051333
43.400000000000034	16723.49562677434
43.500000000000036	16715.317412666358
43.60000000000004	16707.12762060999
43.70000000000004	16698.926419926283
43.80000000000004	16690.713928231566
43.90000000000004	16682.490262164025
44.000000000000036	16674.25549431682
44.10000000000004	16666.009740518148
44.20000000000004	16657.75316236456
44.30000000000004	16649.485872584693
44.40000000000004	16641.207941494155
44.500000000000036	16632.91948192235
44.60000000000004	16624.62064900159
44.70000000000004	16616.311551692103
44.80000000000004	16607.992298053225
44.90000000000004	16599.662955333904
45.00000000000004	16591.323632537857
45.10000000000004	16582.974477716878
45.20000000000004	16574.615595328134
45.30000000000004	16566.24705057648
45.40000000000004	16557.868949612373
45.50000000000004	16549.48143456438
45.60000000000004	16541.08460641555
45.70000000000004	16532.678565318078
45.80000000000004	16524.263373701557
45.90000000000004	16515.83913410081
46.00000000000004	16507.405982149165
46.10000000000004	16498.964014675646
46.20000000000004	16490.51329227417
46.30000000000004	16482.053914761025
46.40000000000004	16473.586012338463
46.50000000000004	16465.10967862868
46.60000000000004	16456.62500648668
46.70000000000004	16448.132053992424
46.80000000000004	16439.63091754005
46.90000000000004	16431.12172136919
47.00000000000004	16422.60455526527
47.100000000000044	16414.079475658775
47.20000000000004	16405.54657635047
47.30000000000004	16397.005976597102
47.40000000000004	16388.457763220402
47.50000000000004	16379.902022332846
47.600000000000044	16371.338808085564
47.70000000000004	16362.768211035835
47.80000000000004	16354.190344963083
47.90000000000004	16345.6052931411
48.00000000000004	16337.013108237934
48.100000000000044	16328.4138783341
48.200000000000045	16319.807712634822
48.30000000000004	16311.194691671684
48.40000000000004	16302.574895319807
48.50000000000004	16293.948374178563
48.600000000000044	16285.315213250487
48.700000000000045	16276.675516706187
48.80000000000004	16268.029361792573
48.90000000000004	16259.376797774728
49.00000000000004	16250.71790728742
49.100000000000044	16242.052790300093
49.200000000000045	16233.381521519503
49.30000000000004	16224.704175044139
49.40000000000004	16216.020798259751
49.50000000000004	16207.331470876825
49.600000000000044	16198.636288234444
49.700000000000045	16189.935321995046
49.80000000000004	16181.228618343126
49.90000000000004	16172.51625472358
50.00000000000004	16163.798322615177
50.100000000000044	16155.074891324775
50.200000000000045	16146.346029594988
50.30000000000005	16137.61178190123
50.40000000000004	16128.87222290721
50.50000000000004	16120.127439830887
50.600000000000044	16111.377499154496
50.700000000000045	16102.622444271128
50.80000000000005	16093.862347674967
50.90000000000004	16085.09729303541
51.00000000000004	16076.32734464791
51.100000000000044	16067.552566283981
51.200000000000045	16058.772999780786
51.30000000000005	16049.988714984862
51.40000000000005	16041.199791642926
51.50000000000004	16032.406291426883
51.600000000000044	16023.608255197887
51.700000000000045	16014.805750723528
51.80000000000005	16005.998854487321
51.90000000000005	15997.187626129002
52.00000000000004	15988.372124801263
52.100000000000044	15979.552389947077
52.200000000000045	15970.728486811346
52.30000000000005	15961.900488264584
52.40000000000005	15953.068451507208
52.50000000000004	15944.232415101176
52.600000000000044	15935.392442298054
52.700000000000045	15926.548602966594
52.80000000000005	15917.70095241679
52.90000000000005	15908.84954550543
53.00000000000004	15899.99441950025
53.100000000000044	15891.135635247276
53.200000000000045	15882.273259286123
53.30000000000005	15873.407344656476
53.40000000000005	15864.537927829857
53.50000000000005	15855.665067740085
53.600000000000044	15846.788828164712
53.700000000000045	15837.909260383107
53.80000000000005	15829.02641525252
53.90000000000005	15820.140328061718
54.00000000000005	15811.251055449122
54.100000000000044	15802.35865812352
54.200000000000045	15793.463185249198
54.30000000000005	15784.564671394368
54.40000000000005	15775.663171362306
54.50000000000005	15766.758743319657
54.60000000000005	15757.85143478995
54.700000000000045	15748.941292903144
54.80000000000005	15740.028351144938
54.90000000000005	15731.11266212695
55.00000000000005	15722.194281186095
55.10000000000005	15713.273253873513
55.200000000000045	15704.349613021725
55.30000000000005	15695.423409480582
55.40000000000005	15686.494696246777
55.50000000000005	15677.563517340652
55.60000000000005	15668.629916415248
55.700000000000045	15659.693925310678
55.80000000000005	15650.75559278308
55.90000000000005	15641.814969218973
56.00000000000005	15632.872096797613
56.10000000000005	15623.927006765889
56.200000000000045	15614.979746188179
56.30000000000005	15606.030363296248
56.40000000000005	15597.078898839813
56.50000000000005	15588.1253932255
56.60000000000005	15579.169876788681
56.70000000000005	15570.212394592674
56.80000000000005	15561.252992460883
56.90000000000005	15552.291709422912
57.00000000000005	15543.328575274107
57.10000000000005	15534.36363345296
57.20000000000005	15525.396927798616
57.30000000000005	15516.428496004437
57.40000000000005	15507.458375442988
57.50000000000005	15498.48659507071
57.60000000000005	15489.513196412852
57.70000000000005	15480.538221085797
57.800000000000054	15471.561705174307
57.90000000000005	15462.583677141882
58.00000000000005	15453.604176953126
58.10000000000005	15444.623244396911
58.20000000000005	15435.6409143078
58.300000000000054	15426.65722122017
58.40000000000005	15417.672192823664
58.50000000000005	15408.685867253056
58.60000000000005	15399.698282245192
58.70000000000005	15390.709471128972
58.800000000000054	15381.71946114271
58.90000000000005	15372.72828892208
59.00000000000005	15363.735990520647
59.10000000000005	15354.742598096538
59.20000000000005	15345.748143526704
59.300000000000054	15336.752653333795
59.40000000000005	15327.756162403042
59.50000000000005	15318.758704893171
59.60000000000005	15309.760311551674
59.70000000000005	15300.76100848644
59.800000000000054	15291.760829142826
59.900000000000055	15282.759806128966
60.00000000000005	15273.757969094993
60.10000000000005	15264.755347427417
60.20000000000005	15255.751966570402
60.300000000000054	15246.747858294584
60.400000000000055	15237.743053457953
60.50000000000005	15228.73758038784
60.60000000000005	15219.731464145676
60.70000000000005	15210.72473511929
60.800000000000054	15201.71742273822
60.900000000000055	15192.709554300298
61.00000000000006	15183.701156855966
61.10000000000005	15174.69225484921
61.20000000000005	15165.682877065408
61.300000000000054	15156.673051317282
61.400000000000055	15147.662803661091
61.50000000000006	15138.652158185945
61.60000000000005	15129.641142349517
61.70000000000005	15120.629782648508
61.800000000000054	15111.61810417246
61.900000000000055	15102.606131778557
62.00000000000006	15093.593888979567
62.10000000000005	15084.581401699897
62.20000000000005	15075.568694942214
62.300000000000054	15066.555792629684
62.400000000000055	15057.542717944294
62.50000000000006	15048.52949553599
62.60000000000005	15039.516149194955
62.70000000000005	15030.502701935771
62.800000000000054	15021.489176554569
62.900000000000055	15012.475595693335
63.00000000000006	15003.461982535075
63.10000000000006	14994.448359489106
63.20000000000005	14985.43474847325
63.300000000000054	14976.421171819362
63.400000000000055	14967.407651487552
63.50000000000006	14958.39420876998
63.60000000000006	14949.380864729717
63.70000000000005	14940.367640224293
63.800000000000054	14931.354557077619
63.900000000000055	14922.341635846538
64.00000000000006	14913.328896546584
64.10000000000005	14904.316359208608
64.20000000000006	14895.30404536387
64.30000000000005	14886.29197439635
64.40000000000006	14877.280165292188
64.50000000000006	14868.268637277402
64.60000000000005	14859.257409384418
64.70000000000006	14850.246502664619
64.80000000000005	14841.235935159964
64.90000000000006	14832.225724676035
65.00000000000006	14823.215889466454
65.10000000000005	14814.206450304546
65.20000000000006	14805.197424108006
65.30000000000005	14796.18882773382
65.40000000000006	14787.180678677068
65.50000000000006	14778.172994250317
65.60000000000005	14769.165794771441
65.70000000000006	14760.159095875133
65.80000000000005	14751.152913326328
65.90000000000006	14742.147263703204
66.00000000000006	14733.142167057533
66.10000000000005	14724.137637947028
66.20000000000006	14715.133691262363
66.30000000000005	14706.13034286613
66.40000000000006	14697.1276084487
66.50000000000006	14688.125507627485
66.60000000000005	14679.124053734111
66.70000000000006	14670.123260648763
66.80000000000005	14661.123143368626
66.90000000000006	14652.123721254557
67.00000000000006	14643.125006607243
67.10000000000007	14634.127012501034
67.20000000000006	14625.129753257392
67.30000000000005	14616.133243035109
67.40000000000006	14607.137500778692
67.50000000000006	14598.1425376178
67.60000000000007	14589.148365691348
67.70000000000006	14580.15499850323
67.80000000000005	14571.16245474867
67.90000000000006	14562.170744571322
68.00000000000006	14553.179879367184
68.10000000000007	14544.189872001447
68.20000000000006	14535.20073518549
68.30000000000005	14526.212487213354
68.40000000000006	14517.225137110952
68.50000000000006	14508.238695407987
68.60000000000007	14499.253174196472
68.70000000000006	14490.26859152639
68.80000000000005	14481.28495548156
68.90000000000006	14472.302275906572
69.00000000000006	14463.320564289133
69.10000000000007	14454.339831971389
69.20000000000006	14445.360096614697
69.30000000000005	14436.38136523681
69.40000000000006	14427.403646879591
69.50000000000006	14418.426952298843
69.60000000000007	14409.45129891518
69.70000000000006	14400.476692847215
69.80000000000007	14391.503142504795
69.90000000000006	14382.530658071366
70.00000000000006	14373.559249592488
70.10000000000007	14364.588934110296
70.20000000000006	14355.619716727479
70.30000000000007	14346.651605109637
70.40000000000006	14337.684608746658
70.50000000000006	14328.718744441505
70.60000000000007	14319.754016439787
70.70000000000006	14310.790431823812
70.80000000000007	14301.827999540827
70.90000000000006	14292.866728407294
71.00000000000006	14283.906634855579
71.10000000000007	14274.947722164172
71.20000000000006	14265.989996724842
71.30000000000007	14257.033466826913
71.40000000000006	14248.07814866348
71.50000000000006	14239.124044697246
71.60000000000007	14230.171160781334
71.70000000000006	14221.21950469003
71.80000000000007	14212.26908407347
71.90000000000006	14203.31991475997
72.00000000000006	14194.371998292638
72.10000000000007	14185.425339883328
72.20000000000006	14176.47994668156
72.30000000000007	14167.535834274771
72.40000000000006	14158.593003430835
72.50000000000006	14149.651458863826
72.60000000000007	14140.711207233893
72.70000000000006	14131.772255083182
72.80000000000007	14122.834617638227
72.90000000000006	14113.898294793647
73.00000000000006	14104.963290667454
73.10000000000007	14096.029611325841
73.20000000000006	14087.097271751423
73.30000000000007	14078.166271103471
73.40000000000006	14069.236613039571
73.50000000000007	14060.308303160404
73.60000000000007	14051.38134695436
73.70000000000006	14042.455759045246
73.80000000000007	14033.531537764373
73.90000000000006	14024.608686214602
74.00000000000007	14015.687209431298
74.10000000000007	14006.767121790012
74.20000000000006	13997.848420925957
74.30000000000007	13988.931109515648
74.40000000000006	13980.015192151148
74.50000000000007	13971.100673317538
74.60000000000007	13962.187567031917
74.70000000000006	13953.275870145846
74.80000000000007	13944.365584818936
74.90000000000006	13935.456715104554
75.00000000000007	13926.549274765948
75.10000000000007	13917.643259997321
75.20000000000006	13908.738672562939
75.30000000000007	13899.8355160935
75.40000000000006	13890.933794117678
75.50000000000007	13882.033520039071
75.60000000000007	13873.13468931165
75.70000000000006	13864.237303217235
75.80000000000007	13855.341364872604
75.90000000000006	13846.446887420756
76.00000000000007	13837.553865696518
76.10000000000007	13828.66230061454
76.20000000000007	13819.772194888114
76.30000000000007	13810.883551133094
76.40000000000006	13801.996382130143
76.50000000000007	13793.110682016451
76.60000000000007	13784.226451255601
76.70000000000007	13775.343692069982
76.80000000000007	13766.462416971804
76.90000000000006	13757.582619516897
77.00000000000007	13748.704299827179
77.10000000000007	13739.827459739377
77.20000000000007	13730.95210099704
77.30000000000007	13722.078235745976
77.40000000000006	13713.205856886234
77.50000000000007	13704.334964117155
77.60000000000007	13695.46555880594
77.70000000000007	13686.59765282104
77.80000000000007	13677.731238518552
77.90000000000006	13668.866315279134
78.00000000000007	13660.00288410091
78.10000000000007	13651.140945892781
78.20000000000007	13642.280512151425
78.30000000000007	13633.42157461834
78.40000000000006	13624.564132277357
78.50000000000007	13615.708185676951
78.60000000000007	13606.853746026562
78.70000000000007	13598.000804560785
78.80000000000007	13589.149359965464
78.90000000000006	13580.299412435368
79.00000000000007	13571.450962079753
79.10000000000007	13562.604019729633
79.20000000000007	13553.758576045611
79.30000000000007	13544.91462933991
79.40000000000006	13536.07217937612
79.50000000000007	13527.231236687217
79.60000000000007	13518.391791463657
79.70000000000007	13509.553841738172
79.80000000000007	13500.71738693492
79.90000000000008	13491.88242639598
80.00000000000007	13483.0489702681
80.10000000000007	13474.2170082078
80.20000000000007	13465.38653789502
80.30000000000007	13456.557558339877
80.40000000000008	13447.730079379384
80.50000000000007	13438.904090236436
80.60000000000007	13430.079588327899
80.70000000000007	13421.256572337721
80.80000000000007	13412.435040870949
80.90000000000008	13403.615003369436
81.00000000000007	13394.796448561721
81.10000000000007	13385.979373530488
81.20000000000007	13377.16377656153
81.30000000000007	13368.349666774422
81.40000000000008	13359.537032500382
81.50000000000007	13350.725870573515
81.60000000000007	13341.916178965756
81.70000000000007	13333.107955573078
81.80000000000007	13324.30120910989
81.90000000000008	13315.495927452235
82.00000000000007	13306.69210711653
82.10000000000007	13297.889745691293
82.20000000000007	13289.088851555282
82.30000000000007	13280.28941222337
82.40000000000008	13271.491423976071
82.50000000000007	13262.694884099441
82.60000000000008	13253.899789806306
82.70000000000007	13245.106149059255
82.80000000000007	13236.313948956786
82.90000000000008	13227.523185476255
83.00000000000007	13218.733855533952
83.10000000000008	13209.945966742649
83.20000000000007	13201.159505875734
83.30000000000007	13192.374468685608
83.40000000000008	13183.590851796664
83.50000000000007	13174.808651762567
83.60000000000008	13166.02787576794
83.70000000000007	13157.248510208323
83.80000000000007	13148.470550545604
83.90000000000008	13139.693993047036
84.00000000000007	13130.918844532509
84.10000000000008	13122.145091108412
84.20000000000007	13113.37272802103
84.30000000000007	13104.601751255477
84.40000000000008	13095.832156728497
84.50000000000007	13087.063950818896
84.60000000000008	13078.297119293482
84.70000000000007	13069.531657118927
84.80000000000007	13060.767559934904
84.90000000000008	13052.004833739842
85.00000000000007	13043.243464047311
85.10000000000008	13034.483445616212
85.20000000000007	13025.724773813106
85.30000000000007	13016.967443938334
85.40000000000008	13008.211461535413
85.50000000000007	12999.456811816424
85.60000000000008	12990.70348926987
85.70000000000007	12981.951488927667
85.80000000000007	12973.200815936587
85.90000000000008	12964.451455291406
86.00000000000007	12955.70340127924
86.10000000000008	12946.956648667223
86.20000000000007	12938.211192158267
86.30000000000008	12929.46703642952
86.40000000000008	12920.72416621221
86.50000000000007	12911.982575530725
86.60000000000008	12903.242258827504
86.70000000000007	12894.503220365901
86.80000000000008	12885.765444695824
86.90000000000008	12877.028925645274
87.00000000000007	12868.293657399587
87.10000000000008	12859.55963408171
87.20000000000007	12850.826859469851
87.30000000000008	12842.095317888214
87.40000000000008	12833.36500290823
87.50000000000007	12824.635908399727
87.60000000000008	12815.908037709369
87.70000000000007	12807.181375016098
87.80000000000008	12798.455913698672
87.90000000000008	12789.73164737689
88.00000000000007	12781.008569609841
88.10000000000008	12772.286683242677
88.20000000000007	12763.565972266451
88.30000000000008	12754.846429808105
88.40000000000008	12746.128049180368
88.50000000000007	12737.410832778456
88.60000000000008	12728.694764484328
88.70000000000007	12719.97983723473
88.80000000000008	12711.26604409887
88.90000000000008	12702.553378086788
89.00000000000009	12693.84184107502
89.10000000000008	12685.13141679544
89.20000000000007	12676.422097936429
89.30000000000008	12667.713877267855
89.40000000000008	12659.006756197268
89.50000000000009	12650.300718383804
89.60000000000008	12641.59575632694
89.70000000000007	12632.891862558978
89.80000000000008	12624.584471792105
89.90000000000008	12617.859852474849
90.00000000000009	12612.717802861354
