# Supplementary material for: White matter micro- and macrostructure brain charts for the human lifespan
Source: Nature. 2026 May 13;655(8124):979–89. doi: 10.1038/s41586-026-10454-2 (PMC13391363; doi:10.1038/s41586-026-10454-2)
Supplement: Supplementary file 7 — Tract-specific median centiles of brain charts. SDT.T4.1-504 contain the discretized, sex-agnostic brain charts used to derive the myelination plots and assessments in Fig. 4 and Supplementary Fig. S4.F9. Age is expressed in years. Tract measurements are reported in metric-specific units: diffusivities in mm2 s−1, volume in mm3, surface area in mm2, average length in mm, and FA is dimensionless (unitless). [file 41586_2026_10454_MOESM7_ESM.zip › SDT.T4/SDT.T4.12-AF_right_rd-mean.csv]

age	value
1.0	0.0007965724544961055
1.1	0.0007895523809754942
1.2000000000000002	0.0007807797464000651
1.3000000000000003	0.0007704057532439692
1.4000000000000004	0.0007603769129146446
1.5000000000000004	0.0007512192461532742
1.6000000000000005	0.0007428096014951314
1.7000000000000006	0.0007350485074365224
1.8000000000000007	0.0007278574488503858
1.9000000000000008	0.000721162823584963
2.000000000000001	0.0007149088797640542
2.100000000000001	0.0007090484725880554
2.200000000000001	0.0007035432246625523
2.300000000000001	0.0006983550842528454
2.4000000000000012	0.000693454407660281
2.5000000000000013	0.0006888153556903172
2.6000000000000014	0.0006844153270747751
2.7000000000000015	0.0006802356685353761
2.8000000000000016	0.0006762565666103779
2.9000000000000017	0.0006724624841735178
3.0000000000000018	0.0006688395812493271
3.100000000000002	0.0006653763440621929
3.200000000000002	0.0006620601136007257
3.300000000000002	0.0006588808705442007
3.400000000000002	0.0006558295392604961
3.500000000000002	0.0006528979078437958
3.6000000000000023	0.0006500791583398623
3.7000000000000024	0.000647365383745867
3.8000000000000025	0.000644750355527575
3.9000000000000026	0.0006422283849176137
4.000000000000003	0.0006397947443441721
4.100000000000003	0.0006374438044713284
4.200000000000003	0.0006351711192014302
4.3000000000000025	0.0006329725738657195
4.400000000000003	0.0006308443785412845
4.5000000000000036	0.0006287834086575121
4.600000000000003	0.0006267857673328574
4.700000000000003	0.0006248484044590693
4.800000000000003	0.000622968495775577
4.900000000000004	0.0006211437170930493
5.0000000000000036	0.0006193711048230123
5.100000000000003	0.0006176483401465614
5.200000000000004	0.0006159732474268706
5.300000000000004	0.0006143438026643782
5.400000000000004	0.0006127583578153992
5.5000000000000036	0.0006112147209799198
5.600000000000004	0.0006097111956908466
5.700000000000005	0.0006082461989981746
5.800000000000004	0.0006068184457941251
5.900000000000004	0.0006054261933335626
6.000000000000004	0.0006040680952852413
6.100000000000005	0.0006027428763230927
6.200000000000005	0.0006014493436065987
6.300000000000004	0.0006001865400943593
6.400000000000005	0.0005989531159318758
6.500000000000005	0.0005977480404114446
6.600000000000005	0.000596570348029556
6.700000000000005	0.0005954192667135302
6.800000000000005	0.0005942936883157387
6.900000000000006	0.0005931927689434109
7.000000000000005	0.0005921157035658357
7.100000000000005	0.0005910617374606497
7.2000000000000055	0.0005900302744431406
7.300000000000006	0.0005890204264893158
7.400000000000006	0.0005880315253761887
7.500000000000005	0.0005870629443475044
7.600000000000006	0.000586114189921472
7.700000000000006	0.0005851845152859087
7.800000000000006	0.0005842733602205155
7.900000000000006	0.0005833801874105701
8.000000000000007	0.0005825044930650395
8.100000000000007	0.0005816458853354127
8.200000000000006	0.0005808037499394544
8.300000000000006	0.0005799776315584217
8.400000000000006	0.0005791671034251899
8.500000000000007	0.0005783718345848043
8.600000000000007	0.0005775912986197361
8.700000000000006	0.0005768251066368586
8.800000000000008	0.0005760728840461778
8.900000000000007	0.0005753342802051609
9.000000000000007	0.0005746090264135188
9.100000000000007	0.0005738966806495884
9.200000000000006	0.0005731969202124111
9.300000000000008	0.0005725094433307987
9.400000000000007	0.0005718340193335515
9.500000000000007	0.0005711702636635666
9.600000000000009	0.0005705178965348524
9.700000000000008	0.000569876647515773
9.800000000000008	0.0005692462642475063
9.900000000000007	0.0005686265560186299
10.000000000000007	0.0005680171944866056
10.100000000000009	0.0005674179435272199
10.200000000000008	0.0005668285831386248
10.300000000000008	0.0005662489473820866
10.40000000000001	0.0005656787470467691
10.500000000000009	0.0005651177748679052
10.600000000000009	0.0005645658299349847
10.700000000000008	0.0005640227255835732
10.800000000000008	0.0005634883225277242
10.90000000000001	0.0005629623704045127
11.000000000000009	0.0005624446918199457
11.100000000000009	0.0005619351222974659
11.20000000000001	0.0005614335392623903
11.30000000000001	0.0005609397199042694
11.40000000000001	0.000560453506893257
11.500000000000009	0.0005599747473546305
11.600000000000009	0.0005595033000385124
11.70000000000001	0.0005590390607270555
11.80000000000001	0.0005585818342934535
11.90000000000001	0.0005581314844776808
12.00000000000001	0.0005576878856985373
12.10000000000001	0.0005572509453485432
12.20000000000001	0.0005568204882525738
12.30000000000001	0.0005563963924972077
12.40000000000001	0.0005559785393775279
12.50000000000001	0.0005555668199399988
12.60000000000001	0.0005551611545695274
12.70000000000001	0.0005547613883383403
12.800000000000011	0.0005543674145857913
12.900000000000011	0.000553979135703378
13.00000000000001	0.0005535964803484675
13.10000000000001	0.0005532193083904634
13.20000000000001	0.0005528475236764172
13.300000000000011	0.0005524810324178988
13.400000000000011	0.0005521197491896467
13.50000000000001	0.0005517636120628603
13.600000000000012	0.0005514124960492471
13.700000000000012	0.0005510663162868947
13.800000000000011	0.0005507249957436024
13.900000000000011	0.0005503884785149573
14.00000000000001	0.0005500566508153631
14.100000000000012	0.0005497294356405149
14.200000000000012	0.0005494067577637899
14.300000000000011	0.0005490885492610216
14.400000000000013	0.0005487747611894724
14.500000000000012	0.0005484652913087245
14.600000000000012	0.0005481600711366618
14.700000000000012	0.0005478590390755027
14.800000000000011	0.0005475621506545035
14.900000000000013	0.0005472693122680495
15.000000000000012	0.0005469804614175322
15.100000000000012	0.0005466955369643959
15.200000000000014	0.0005464144842405909
15.300000000000013	0.0005461372640169182
15.400000000000013	0.0005458637916402592
15.500000000000012	0.0005455940111548215
15.600000000000012	0.0005453278727400747
15.700000000000014	0.0005450653405430795
15.800000000000013	0.0005448063366718111
15.900000000000013	0.0005445508098003721
16.000000000000014	0.0005442987096596336
16.100000000000016	0.0005440499917837277
16.200000000000014	0.0005438046243294619
16.30000000000001	0.0005435625364510179
16.400000000000013	0.0005433236819219968
16.500000000000014	0.0005430880200451594
16.600000000000016	0.0005428555215650787
16.700000000000014	0.000542626121004145
16.800000000000015	0.0005423997757696964
16.900000000000013	0.0005421764441015601
17.000000000000014	0.0005419560894973592
17.100000000000016	0.0005417386858131257
17.200000000000014	0.0005415241731908828
17.300000000000015	0.0005413125130662869
17.400000000000013	0.0005411036719049748
17.500000000000014	0.000540897625573434
17.600000000000016	0.0005406943185291359
17.700000000000014	0.0005404937150961259
17.800000000000015	0.0005402957802623832
17.900000000000016	0.0005401004838204333
18.000000000000014	0.0005399078040823232
18.100000000000016	0.0005397176900407397
18.200000000000017	0.000539530109240416
18.300000000000015	0.0005393450338386206
18.400000000000016	0.0005391624437285902
18.500000000000014	0.0005389822914109376
18.600000000000016	0.0005388045467526859
18.700000000000017	0.0005386291801562988
18.800000000000015	0.0005384561664469386
18.900000000000016	0.0005382854874624294
19.000000000000014	0.0005381170994025108
19.100000000000016	0.0005379509747373344
19.200000000000017	0.0005377870901959621
19.300000000000015	0.0005376254288737657
19.400000000000016	0.0005374659498506728
19.500000000000018	0.0005373086274833925
19.600000000000016	0.0005371534365647873
19.700000000000017	0.0005370003559848674
19.80000000000002	0.0005368493704016319
19.900000000000016	0.0005367004419413185
20.000000000000018	0.0005365535470854605
20.100000000000016	0.0005364086662715544
20.200000000000017	0.000536265785167961
20.30000000000002	0.0005361248682872581
20.400000000000016	0.0005359858936580019
20.500000000000018	0.0005358488396672926
20.600000000000016	0.0005357136885189541
20.700000000000017	0.0005355804271492733
20.80000000000002	0.0005354490226014951
20.900000000000016	0.0005353194546541859
21.000000000000018	0.000535191706779909
21.10000000000002	0.0005350657667343607
21.200000000000017	0.0005349416035543004
21.30000000000002	0.0005348191982978321
21.40000000000002	0.000534698532320317
21.500000000000018	0.0005345795905501593
21.60000000000002	0.0005344623617810126
21.700000000000017	0.000534346817168707
21.80000000000002	0.0005342329392245844
21.90000000000002	0.000534120713925521
22.000000000000018	0.0005340101307354688
22.10000000000002	0.0005339011624882093
22.200000000000017	0.0005337937927617464
22.30000000000002	0.0005336880053823782
22.40000000000002	0.0005335837875361418
22.500000000000018	0.0005334811295436907
22.60000000000002	0.000533380006026177
22.70000000000002	0.0005332804017774955
22.80000000000002	0.0005331823048564928
22.90000000000002	0.0005330857061365512
23.00000000000002	0.0005329905816609355
23.10000000000002	0.000532896917119203
23.20000000000002	0.0005328046984097986
23.30000000000002	0.0005327139146029725
23.40000000000002	0.0005326245572845093
23.50000000000002	0.0005325366040154086
23.60000000000002	0.0005324500415096683
23.70000000000002	0.0005323648595690376
23.80000000000002	0.0005322810502384572
23.90000000000002	0.0005321985922919093
24.00000000000002	0.0005321174732004816
24.10000000000002	0.0005320376806121618
24.20000000000002	0.0005319592051802485
24.300000000000022	0.0005318820395463176
24.40000000000002	0.0005318061637810465
24.50000000000002	0.0005317315662242147
24.600000000000023	0.0005316582381460948
24.70000000000002	0.0005315861725722933
24.800000000000022	0.0005315153506141579
24.90000000000002	0.0005314457612554437
25.00000000000002	0.0005313773936306158
25.100000000000023	0.0005313102397312858
25.20000000000002	0.000531244293085964
25.300000000000022	0.0005311795359202256
25.40000000000002	0.0005311159579588583
25.50000000000002	0.0005310535517168977
25.600000000000023	0.0005309923110461276
25.70000000000002	0.0005309322190698286
25.800000000000022	0.0005308732660636939
25.900000000000023	0.0005308154424325429
26.00000000000002	0.0005307587413059506
26.100000000000023	0.0005307031569621949
26.200000000000024	0.0005306486734870363
26.300000000000022	0.0005305952817918284
26.400000000000023	0.0005305429754526945
26.50000000000002	0.0005304917490216613
26.600000000000023	0.000530441587362766
26.700000000000024	0.0005303924818611782
26.800000000000022	0.0005303444240133034
26.900000000000023	0.0005302974079216413
27.00000000000002	0.000530251428501926
27.100000000000023	0.0005302064714537253
27.200000000000024	0.0005301625287103418
27.300000000000022	0.0005301195947572277
27.400000000000023	0.0005300776647431719
27.500000000000025	0.0005300367250456652
27.600000000000023	0.0005299967680075851
27.700000000000024	0.0005299577860680635
27.800000000000026	0.0005299197741657225
27.900000000000023	0.0005298827277611905
28.000000000000025	0.0005298466339605902
28.100000000000023	0.0005298114855817067
28.200000000000024	0.0005297772778932088
28.300000000000026	0.0005297440065551821
28.400000000000023	0.0005297116592668532
28.500000000000025	0.0005296802292017319
28.600000000000023	0.0005296497096170413
28.700000000000024	0.0005296200961734769
28.800000000000026	0.0005295913847997212
28.900000000000023	0.0005295635638331501
29.000000000000025	0.0005295366268606725
29.100000000000026	0.0005295105698287967
29.200000000000024	0.000529485388837718
29.300000000000026	0.0005294610727458439
29.400000000000027	0.0005294376154503942
29.500000000000025	0.0005294150109216789
29.600000000000026	0.0005293932554468636
29.700000000000024	0.0005293723453586077
29.800000000000026	0.000529352270076496
29.900000000000027	0.0005293330238591064
30.000000000000025	0.0005293146032422747
30.100000000000026	0.0005292970047067468
30.200000000000024	0.0005292802181315851
30.300000000000026	0.0005292642380471841
30.400000000000027	0.0005292490590480709
30.500000000000025	0.0005292346779674486
30.600000000000026	0.0005292210914880395
30.700000000000028	0.0005292082899842689
30.800000000000026	0.0005291962683037201
30.900000000000027	0.0005291850234968673
31.00000000000003	0.0005291745523748421
31.100000000000026	0.0005291648457187276
31.200000000000028	0.0005291558986151765
31.300000000000026	0.0005291477062072642
31.400000000000027	0.0005291402658061396
31.50000000000003	0.0005291335743991298
31.600000000000026	0.0005291276232061491
31.700000000000028	0.0005291224075932871
31.800000000000026	0.0005291179250623729
31.900000000000027	0.0005291141727124396
32.00000000000003	0.0005291111421245815
32.10000000000002	0.0005291088288758825
32.20000000000003	0.0005291072285933553
32.300000000000026	0.0005291063390082899
32.40000000000003	0.0005291061573739487
32.50000000000003	0.0005291066756614657
32.60000000000003	0.0005291078896950725
32.70000000000003	0.0005291097973740923
32.800000000000026	0.0005291123960492857
32.90000000000003	0.0005291156780135992
33.00000000000003	0.0005291196392781925
33.10000000000003	0.0005291242758984365
33.20000000000003	0.0005291295859764844
33.300000000000026	0.00052913556699854
33.40000000000003	0.0005291422116053326
33.50000000000003	0.0005291495160272985
33.60000000000003	0.0005291574785152892
33.70000000000003	0.0005291660966408258
33.800000000000026	0.0005291753633322674
33.90000000000003	0.0005291852749861952
34.00000000000003	0.0005291958280385454
34.10000000000003	0.0005292070209200891
34.20000000000003	0.000529218851321663
34.30000000000003	0.0005292313124826896
34.40000000000003	0.0005292444009949588
34.50000000000003	0.0005292581154213998
34.60000000000003	0.0005292724535276956
34.70000000000003	0.000529287408811062
34.80000000000003	0.0005293029780114458
34.90000000000003	0.0005293191579039106
35.00000000000003	0.0005293359472116721
35.10000000000003	0.0005293533438057176
35.20000000000003	0.0005293713414623344
35.30000000000003	0.0005293899370957965
35.400000000000034	0.0005294091295472018
35.50000000000003	0.0005294289167533535
35.60000000000003	0.0005294492927222506
35.70000000000003	0.0005294702545006739
35.80000000000003	0.0005294917991668137
35.900000000000034	0.0005295139257051394
36.00000000000003	0.0005295366321456183
36.10000000000003	0.000529559912747261
36.20000000000003	0.000529583764712989
36.30000000000003	0.0005296081871328741
36.400000000000034	0.0005296331780948237
36.50000000000003	0.0005296587320667121
36.60000000000003	0.0005296848463703055
36.70000000000003	0.0005297115183555697
36.80000000000003	0.0005297387472412723
36.900000000000034	0.000529766531197903
37.00000000000003	0.0005297948649197069
37.10000000000003	0.0005298237458687163
37.20000000000003	0.0005298531733587055
37.30000000000003	0.0005298831456112075
37.400000000000034	0.0005299136575092008
37.500000000000036	0.0005299447066216105
37.60000000000003	0.0005299762905427838
37.70000000000003	0.0005300084087024377
37.80000000000003	0.0005300410593954276
37.900000000000034	0.000530074237709427
38.000000000000036	0.0005301079413397005
38.10000000000003	0.0005301421698018123
38.20000000000003	0.0005301769214355983
38.30000000000003	0.0005302121914996916
38.400000000000034	0.0005302479777857862
38.500000000000036	0.0005302842781084973
38.60000000000004	0.0005303210920882891
38.70000000000003	0.0005303584181301547
38.80000000000003	0.0005303962516782578
38.900000000000034	0.0005304345906384002
39.000000000000036	0.000530473434708897
39.10000000000004	0.0005305127823343828
39.20000000000003	0.0005305526291142446
39.30000000000003	0.0005305929730414847
39.400000000000034	0.0005306338121298363
39.500000000000036	0.0005306751461728818
39.60000000000004	0.0005307169736732032
39.70000000000003	0.0005307592903987704
39.80000000000003	0.0005308020944458764
39.900000000000034	0.0005308453856790412
40.000000000000036	0.0005308891626357356
40.10000000000004	0.0005309334212252084
40.20000000000003	0.0005309781596228156
40.30000000000003	0.0005310233760227192
40.400000000000034	0.000531069070376292
40.500000000000036	0.0005311152412725304
40.60000000000004	0.0005311618847742061
40.70000000000004	0.000531208999150444
40.80000000000003	0.0005312565844175232
40.900000000000034	0.0005313046391950953
41.000000000000036	0.0005313531596748113
41.10000000000004	0.0005314021441976275
41.20000000000004	0.0005314515911215973
41.30000000000003	0.0005315015005424868
41.400000000000034	0.0005315518711257879
41.500000000000036	0.0005316026992032763
41.60000000000004	0.0005316539832012064
41.70000000000004	0.0005317057232750144
41.80000000000004	0.0005317579181170544
41.900000000000034	0.0005318105641769005
42.000000000000036	0.0005318636599462513
42.10000000000004	0.0005319172039323961
42.20000000000004	0.0005319711963638206
42.30000000000004	0.0005320256359735682
42.400000000000034	0.0005320805193394127
42.500000000000036	0.0005321358450308635
42.60000000000004	0.0005321916133314734
42.70000000000004	0.0005322478229977324
42.80000000000004	0.0005323044707153407
42.900000000000034	0.0005323615551135276
43.000000000000036	0.0005324190748357675
43.10000000000004	0.0005324770302330327
43.20000000000004	0.0005325354200979265
43.30000000000004	0.0005325942412336595
43.400000000000034	0.0005326534923405771
43.500000000000036	0.0005327131738207208
43.60000000000004	0.0005327732844870217
43.70000000000004	0.0005328338212417913
43.80000000000004	0.0005328947828400464
43.90000000000004	0.0005329561680498186
44.000000000000036	0.0005330179773356132
44.10000000000004	0.0005330802095423171
44.20000000000004	0.0005331428616801936
44.30000000000004	0.0005332059325693704
44.40000000000004	0.0005332694227219352
44.500000000000036	0.0005333333310003033
44.60000000000004	0.0005333976545059217
44.70000000000004	0.0005334623921090354
44.80000000000004	0.0005335275426918718
44.90000000000004	0.0005335931068246341
45.00000000000004	0.0005336590833978966
45.10000000000004	0.0005337254696124831
45.20000000000004	0.0005337922643984462
45.30000000000004	0.0005338594683705473
45.40000000000004	0.0005339270804342867
45.50000000000004	0.0005339950978745546
45.60000000000004	0.0005340635196674521
45.70000000000004	0.0005341323448000908
45.80000000000004	0.0005342015739415224
45.90000000000004	0.0005342712060219803
46.00000000000004	0.0005343412384180469
46.10000000000004	0.0005344116701608235
46.20000000000004	0.0005344825019612751
46.30000000000004	0.000534553732762198
46.40000000000004	0.0005346253600178298
46.50000000000004	0.0005346973828016771
46.60000000000004	0.0005347698001974275
46.70000000000004	0.0005348426129669679
46.80000000000004	0.0005349158200746541
46.90000000000004	0.0005349894190595014
47.00000000000004	0.000535063409045744
47.100000000000044	0.0005351377908348663
47.20000000000004	0.0005352125634015934
47.30000000000004	0.0005352877243568416
47.40000000000004	0.000535363272863973
47.50000000000004	0.0005354392080957046
47.600000000000044	0.0005355155309015377
47.70000000000004	0.0005355922402748891
47.80000000000004	0.0005356693339052069
47.90000000000004	0.0005357468110026739
48.00000000000004	0.0005358246724543671
48.100000000000044	0.0005359029172620323
48.200000000000045	0.000535981543181827
48.30000000000004	0.0005360605494601138
48.40000000000004	0.0005361399353519174
48.50000000000004	0.0005362197017897465
48.600000000000044	0.0005362998477913849
48.700000000000045	0.0005363803711858533
48.80000000000004	0.0005364612712628719
48.90000000000004	0.0005365425489907988
49.00000000000004	0.0005366242033938447
49.100000000000044	0.0005367062323630369
49.200000000000045	0.0005367886352216301
49.30000000000004	0.000536871411300875
49.40000000000004	0.0005369545616123005
49.50000000000004	0.000537038085193653
49.600000000000044	0.0005371219800037915
49.700000000000045	0.0005372062454061544
49.80000000000004	0.0005372908824466059
49.90000000000004	0.0005373758901675373
50.00000000000004	0.0005374612665855794
50.100000000000044	0.0005375470110952921
50.200000000000045	0.0005376331230986604
50.30000000000005	0.0005377196036827497
50.40000000000004	0.0005378064519012109
50.50000000000004	0.0005378936658338809
50.600000000000044	0.0005379812449126512
50.700000000000045	0.000538069190257655
50.80000000000005	0.0005381575009254884
50.90000000000004	0.0005382461750499271
51.00000000000004	0.0005383352120918112
51.100000000000044	0.0005384246115189151
51.200000000000045	0.0005385143744908544
51.30000000000005	0.0005386045000732963
51.40000000000005	0.0005386949864590998
51.50000000000004	0.000538785833143852
51.600000000000044	0.0005388770413191383
51.700000000000045	0.0005389686100519875
51.80000000000005	0.0005390605375857277
51.90000000000005	0.0005391528234429116
52.00000000000004	0.000539245467152601
52.100000000000044	0.0005393384699443482
52.200000000000045	0.0005394318308922487
52.30000000000005	0.000539525548294927
52.40000000000005	0.0005396196217073856
52.50000000000004	0.0005397140523901907
52.600000000000044	0.0005398088394173219
52.700000000000045	0.0005399039811347133
52.80000000000005	0.0005399994771225407
52.90000000000005	0.00054009532696702
53.00000000000004	0.0005401915319654514
53.100000000000044	0.0005402880911969689
53.200000000000045	0.0005403850030593746
53.30000000000005	0.0005404822671631617
53.40000000000005	0.0005405798848358528
53.50000000000005	0.0005406778551549812
53.600000000000044	0.0005407761765628395
53.700000000000045	0.0005408748486934588
53.80000000000005	0.0005409738711865386
53.90000000000005	0.0005410732454052118
54.00000000000005	0.0005411729704303935
54.100000000000044	0.00054127304475314
54.200000000000045	0.0005413734680358792
54.30000000000005	0.0005414742416713176
54.40000000000005	0.000541575364737387
54.50000000000005	0.0005416768357670368
54.60000000000005	0.0005417786544447742
54.700000000000045	0.0005418808204604056
54.80000000000005	0.0005419833352412922
54.90000000000005	0.0005420861978670357
55.00000000000005	0.0005421894069165649
55.10000000000005	0.0005422929621009957
55.200000000000045	0.0005423968648767531
55.30000000000005	0.0005425011143191224
55.40000000000005	0.0005426057090465737
55.50000000000005	0.0005427106487909713
55.60000000000005	0.0005428159332891617
55.700000000000045	0.0005429215640314377
55.80000000000005	0.0005430275400930994
55.90000000000005	0.0005431338601360538
56.00000000000005	0.0005432405239171919
56.10000000000005	0.0005433475329554288
56.200000000000045	0.0005434548863204755
56.30000000000005	0.0005435625827116601
56.40000000000005	0.0005436706219053939
56.50000000000005	0.0005437790036827574
56.60000000000005	0.00054388772959588
56.70000000000005	0.0005439967987129204
56.80000000000005	0.0005441062097743418
56.90000000000005	0.0005442159625801145
57.00000000000005	0.0005443260587106764
57.10000000000005	0.0005444364972273383
57.20000000000005	0.0005445472769060892
57.30000000000005	0.0005446583975652757
57.40000000000005	0.0005447698590276763
57.50000000000005	0.0005448816629063751
57.60000000000005	0.0005449938082596909
57.70000000000005	0.0005451062939025903
57.800000000000054	0.000545219119675676
57.90000000000005	0.0005453322872201378
58.00000000000005	0.0005454457955862124
58.10000000000005	0.0005455596436226541
58.20000000000005	0.0005456738311874122
58.300000000000054	0.000545788358142649
58.40000000000005	0.0005459032261617706
58.50000000000005	0.0005460184342905359
58.60000000000005	0.0005461339814148119
58.70000000000005	0.0005462498674135935
58.800000000000054	0.0005463660939882591
58.90000000000005	0.0005464826601753015
59.00000000000005	0.0005465995648927894
59.10000000000005	0.0005467168080361503
59.20000000000005	0.0005468343895047696
59.300000000000054	0.0005469523110319151
59.40000000000005	0.0005470705716481969
59.50000000000005	0.0005471891703070917
59.60000000000005	0.0005473081069239484
59.70000000000005	0.0005474273832599232
59.800000000000054	0.0005475469983352174
59.900000000000055	0.0005476669511340703
60.00000000000005	0.0005477872415874108
60.10000000000005	0.0005479078696299158
60.20000000000005	0.000548028837054409
60.300000000000054	0.0005481501428738387
60.400000000000055	0.0005482717861062901
60.50000000000005	0.0005483937667016033
60.60000000000005	0.000548516086480495
60.70000000000005	0.0005486387444443435
60.800000000000054	0.0005487617396407248
60.900000000000055	0.000548885072034288
61.00000000000006	0.0005490087415932396
61.10000000000005	0.0005491327501697919
61.20000000000005	0.0005492570967567586
61.300000000000054	0.0005493817804341627
61.400000000000055	0.0005495068011846234
61.50000000000006	0.0005496321608882982
61.60000000000005	0.0005497578585253322
61.70000000000005	0.0005498838932040555
61.800000000000054	0.000550010264921186
61.900000000000055	0.0005501369736768474
62.00000000000006	0.0005502640213826328
62.10000000000005	0.0005503914070088102
62.20000000000005	0.0005505191296948935
62.300000000000054	0.0005506471894547362
62.400000000000055	0.0005507755882280179
62.50000000000006	0.0005509043249711873
62.60000000000005	0.0005510333988510606
62.70000000000005	0.0005511628098949199
62.800000000000054	0.0005512925581333083
62.900000000000055	0.0005514226455373125
63.00000000000006	0.0005515530710522727
63.10000000000006	0.0005516838338750264
63.20000000000005	0.0005518149340492245
63.300000000000054	0.0005519463735742251
63.400000000000055	0.0005520781513804475
63.50000000000006	0.0005522102666910892
63.60000000000006	0.0005523427195626451
63.70000000000005	0.00055247551005471
63.800000000000054	0.0005526086401981251
63.900000000000055	0.0005527421089109581
64.00000000000006	0.0005528759154454073
64.10000000000005	0.0005530100598735991
64.20000000000006	0.0005531445442548824
64.30000000000005	0.000553279367491297
64.40000000000006	0.0005534145288605544
64.50000000000006	0.0005535500284471111
64.60000000000005	0.0005536858663383934
64.70000000000006	0.0005538220446253297
64.80000000000005	0.0005539585621963783
64.90000000000006	0.0005540954183573601
65.00000000000006	0.0005542326132077158
65.10000000000005	0.0005543701488671423
65.20000000000006	0.0005545080242070126
65.30000000000005	0.0005546462385579026
65.40000000000006	0.0005547847920310715
65.50000000000006	0.00055492368474062
65.60000000000005	0.000555062918838036
65.70000000000006	0.0005552024931798861
65.80000000000005	0.0005553424071240514
65.90000000000006	0.0005554826607961712
66.00000000000006	0.0005556232563768256
66.10000000000005	0.0005557641927044042
66.20000000000006	0.0005559054691608987
66.30000000000005	0.000556047085883293
66.40000000000006	0.0005561890430113245
66.50000000000006	0.0005563313427576295
66.60000000000005	0.0005564739839445873
66.70000000000006	0.000556616965980732
66.80000000000005	0.0005567602890169224
66.90000000000006	0.0005569039552952395
67.00000000000006	0.0005570479636187923
67.10000000000007	0.0005571923134196561
67.20000000000006	0.0005573370048596297
67.30000000000005	0.000557482038103145
67.40000000000006	0.0005576274154245882
67.50000000000006	0.0005577731356099061
67.60000000000007	0.0005579191981170853
67.70000000000006	0.0005580656031212756
67.80000000000005	0.0005582123529267285
67.90000000000006	0.0005583594462990282
68.00000000000006	0.0005585068827191886
68.10000000000007	0.0005586546623729276
68.20000000000006	0.0005588027854485229
68.30000000000005	0.0005589512542828759
68.40000000000006	0.0005591000676231925
68.50000000000006	0.0005592492249758513
68.60000000000007	0.0005593987265394957
68.70000000000006	0.0005595485746813255
68.80000000000005	0.0005596987681270912
68.90000000000006	0.000559849306405794
69.00000000000006	0.0005600001897262622
69.10000000000007	0.0005601514182998202
69.20000000000006	0.0005603029945266987
69.30000000000005	0.0005604549171131104
69.40000000000006	0.0005606071856129214
69.50000000000006	0.0005607598002474795
69.60000000000007	0.0005609127634478082
69.70000000000006	0.0005610660738975718
69.80000000000007	0.0005612197311728653
69.90000000000006	0.0005613737355049386
70.00000000000006	0.0005615280871274048
70.10000000000007	0.0005616827885047738
70.20000000000006	0.00056183783829999
70.30000000000007	0.0005619932361136001
70.40000000000006	0.0005621489821889732
70.50000000000006	0.0005623050790219166
70.60000000000007	0.0005624615252517188
70.70000000000006	0.0005626183205008535
70.80000000000007	0.0005627754650223092
70.90000000000006	0.0005629329590713853
71.00000000000006	0.0005630908051777923
71.10000000000007	0.0005632490019589328
71.20000000000006	0.0005634075490614099
71.30000000000007	0.0005635664467499848
71.40000000000006	0.0005637256975862357
71.50000000000006	0.0005638853001628085
71.60000000000007	0.0005640452541479712
71.70000000000006	0.0005642055598158327
71.80000000000007	0.0005643662174427803
71.90000000000006	0.0005645272296248093
72.00000000000006	0.0005646885949314922
72.10000000000007	0.0005648503130549303
72.20000000000006	0.0005650123842807194
72.30000000000007	0.0005651748112373114
72.40000000000006	0.000565337592468381
72.50000000000006	0.0005655007276875168
72.60000000000007	0.0005656642171894341
72.70000000000006	0.0005658280612710406
72.80000000000007	0.0005659922625957357
72.90000000000006	0.0005661568196829814
73.00000000000006	0.0005663217322699528
73.10000000000007	0.0005664870006625568
73.20000000000006	0.000566652627557254
73.30000000000007	0.0005668186114465055
73.40000000000006	0.0005669849520888047
73.50000000000007	0.000567151649798967
73.60000000000007	0.0005673187048939597
73.70000000000006	0.0005674861201057829
73.80000000000007	0.0005676538939014731
73.90000000000006	0.0005678220260629505
74.00000000000007	0.0005679905169159679
74.10000000000007	0.0005681593692262506
74.20000000000006	0.0005683285814326784
74.30000000000007	0.000568498153338381
74.40000000000006	0.0005686680852778351
74.50000000000007	0.000568838377587643
74.60000000000007	0.0005690090330696878
74.70000000000006	0.0005691800501362097
74.80000000000007	0.0005693514286136644
74.90000000000006	0.0005695231688472706
75.00000000000007	0.0005696952736732727
75.10000000000007	0.0005698677414746109
75.20000000000006	0.0005700405720989104
75.30000000000007	0.0005702137658999281
75.40000000000006	0.0005703873232334877
75.50000000000007	0.0005705612469726401
75.60000000000007	0.0005707355354725353
75.70000000000006	0.0005709101886040114
75.80000000000007	0.0005710852067313564
75.90000000000006	0.0005712605927627178
76.00000000000007	0.0005714363450227586
76.10000000000007	0.0005716124634034734
76.20000000000007	0.0005717889482775384
76.30000000000007	0.000571965800019686
76.40000000000006	0.0005721430215755246
76.50000000000007	0.0005723206112407209
76.60000000000007	0.0005724985689304763
76.70000000000007	0.0005726768950278174
76.80000000000007	0.0005728555925141873
76.90000000000006	0.0005730346596535873
77.00000000000007	0.0005732140963824024
77.10000000000007	0.0005733939030919082
77.20000000000007	0.0005735740801754217
77.30000000000007	0.0005737546306526066
77.40000000000006	0.0005739355527572057
77.50000000000007	0.0005741168464488088
77.60000000000007	0.0005742985121289183
77.70000000000007	0.0005744805528537846
77.80000000000007	0.0005746629668242923
77.90000000000006	0.0005748457540212956
78.00000000000007	0.0005750289148544214
78.10000000000007	0.0005752124497353118
78.20000000000007	0.000575396361759145
78.30000000000007	0.0005755806490953346
78.40000000000006	0.0005757653117480136
78.50000000000007	0.0005759503501369039
78.60000000000007	0.0005761357673945732
78.70000000000007	0.0005763215616563611
78.80000000000007	0.0005765077329477508
78.90000000000006	0.0005766942816965039
79.00000000000007	0.0005768812083323193
79.10000000000007	0.0005770685160274985
79.20000000000007	0.0005772562028846641
79.30000000000007	0.0005774442689526971
79.40000000000006	0.0005776327146692807
79.50000000000007	0.0005778215432449257
79.60000000000007	0.0005780107527469463
79.70000000000007	0.0005782003432457139
79.80000000000007	0.0005783903151868669
79.90000000000008	0.0005785806690180097
80.00000000000007	0.0005787714079902112
80.10000000000007	0.0005789625301367737
80.20000000000007	0.0005791540355515964
80.30000000000007	0.0005793459246901887
80.40000000000008	0.0005795382008426575
80.50000000000007	0.000579730862005752
80.60000000000007	0.0005799239082950435
80.70000000000007	0.0005801173401739172
80.80000000000007	0.0005803111581076832
80.90000000000008	0.0005805053654278635
81.00000000000007	0.0005806999600959161
81.10000000000007	0.000580894942251121
81.20000000000007	0.0005810903123666481
81.30000000000007	0.0005812860738139364
81.40000000000008	0.0005814822245166051
81.50000000000007	0.0005816787646358262
81.60000000000007	0.0005818756946525872
81.70000000000007	0.0005820730150497773
81.80000000000007	0.0005822707292411135
81.90000000000008	0.0005824688351136386
82.00000000000007	0.0005826673328524455
82.10000000000007	0.0005828662229482309
82.20000000000007	0.0005830655088555445
82.30000000000007	0.0005832651884222726
82.40000000000008	0.0005834652618556604
82.50000000000007	0.0005836657296541647
82.60000000000008	0.0005838665923181649
82.70000000000007	0.0005840678533453913
82.80000000000007	0.0005842695105458507
82.90000000000008	0.0005844715641509442
83.00000000000007	0.0005846740146687873
83.10000000000008	0.0005848768656389016
83.20000000000007	0.0005850801148308215
83.30000000000007	0.0005852837624983591
83.40000000000008	0.0005854878091573759
83.50000000000007	0.0005856922553256319
83.60000000000008	0.0005858971045867942
83.70000000000007	0.0005861023546711343
83.80000000000007	0.000586308005856917
83.90000000000008	0.000586514058669646
84.00000000000007	0.0005867205167357112
84.10000000000008	0.0005869273777435607
84.20000000000007	0.0005871346419941782
84.30000000000007	0.0005873423100207943
84.40000000000008	0.000587550382358517
84.50000000000007	0.0005877588626788404
84.60000000000008	0.0005879677486296274
84.70000000000007	0.0005881770405366445
84.80000000000007	0.0005883867389427033
84.90000000000008	0.0005885968475630204
85.00000000000007	0.0005888073640022707
85.10000000000008	0.0005890182886092632
85.20000000000007	0.0005892296219345388
85.30000000000007	0.0005894413645305296
85.40000000000008	0.0005896535201585725
85.50000000000007	0.0005898660863813293
85.60000000000008	0.0005900790635727382
85.70000000000007	0.0005902924522929481
85.80000000000007	0.0005905062563480312
85.90000000000008	0.0005907204732560724
86.00000000000007	0.0005909351034144444
86.10000000000008	0.0005911501473909999
86.20000000000007	0.0005913656057554865
86.30000000000008	0.0005915814823611254
86.40000000000008	0.0005917977746825892
86.50000000000007	0.0005920144831427665
86.60000000000008	0.0005922316083191025
86.70000000000007	0.0005924491541106446
86.80000000000008	0.0005926671179460276
86.90000000000008	0.0005928855002719809
87.00000000000007	0.0005931043016736689
87.10000000000008	0.000593323522738152
87.20000000000007	0.0005935431674127255
87.30000000000008	0.0005937632330811594
87.40000000000008	0.0005939837202161106
87.50000000000007	0.000594204629412364
87.60000000000008	0.0005944259646640992
87.70000000000007	0.000594647723307617
87.80000000000008	0.0005948699058398048
87.90000000000008	0.0005950925128632224
88.00000000000007	0.0005953155449822922
88.10000000000008	0.0005955390062405259
88.20000000000007	0.0005957628939278899
88.30000000000008	0.0005959872085676691
88.40000000000008	0.0005962119507720614
88.50000000000007	0.0005964371246325738
88.60000000000008	0.0005966627273902101
88.70000000000007	0.0005968887595929681
88.80000000000008	0.0005971152218608052
88.90000000000008	0.0005973421148155866
89.00000000000009	0.0005975694425993205
89.10000000000008	0.0005977972024051655
89.20000000000007	0.0005980253948079825
89.30000000000008	0.0005982540204374348
89.40000000000008	0.000598483083484677
89.50000000000009	0.0005987125810923677
89.60000000000008	0.0005989425138605703
89.70000000000007	0.0005991728824267707
89.80000000000008	0.0005993931374578794
89.90000000000008	0.0005995716080867732
90.00000000000009	0.0005997082122020982
