# Supplementary material for: White matter micro- and macrostructure brain charts for the human lifespan
Source: Nature. 2026 May 13;655(8124):979–89. doi: 10.1038/s41586-026-10454-2 (PMC13391363; doi:10.1038/s41586-026-10454-2)
Supplement: Supplementary file 7 — Tract-specific median centiles of brain charts. SDT.T4.1-504 contain the discretized, sex-agnostic brain charts used to derive the myelination plots and assessments in Fig. 4 and Supplementary Fig. S4.F9. Age is expressed in years. Tract measurements are reported in metric-specific units: diffusivities in mm2 s−1, volume in mm3, surface area in mm2, average length in mm, and FA is dimensionless (unitless). [file 41586_2026_10454_MOESM7_ESM.zip › SDT.T4/SDT.T4.120-FPT_left_ad-mean.csv]

age	value
1.0	0.001367408834613331
1.1	0.0013647191014761854
1.2000000000000002	0.0013613281137453094
1.3000000000000003	0.0013572842117035766
1.4000000000000004	0.0013533100514599382
1.5000000000000004	0.0013496113667959286
1.6000000000000005	0.0013461530030648213
1.7000000000000006	0.0013429061382944983
1.8000000000000007	0.0013398478518746664
1.9000000000000008	0.0013369560633815904
2.000000000000001	0.0013342139400266356
2.100000000000001	0.0013316070820736585
2.200000000000001	0.0013291237346577014
2.300000000000001	0.0013267519099181503
2.4000000000000012	0.0013244822483019479
2.5000000000000013	0.0013223065113444055
2.6000000000000014	0.00132021742714493
2.7000000000000015	0.0013182090054815656
2.8000000000000016	0.0013162746858918324
2.9000000000000017	0.0013144093308961884
3.0000000000000018	0.0013126083289349798
3.100000000000002	0.0013108678625579032
3.200000000000002	0.0013091835934812353
3.300000000000002	0.0013075521023471917
3.400000000000002	0.0013059702695772135
3.500000000000002	0.0013044352544472862
3.6000000000000023	0.0013029447189945222
3.7000000000000024	0.0013014958504007441
3.8000000000000025	0.0013000864481652371
3.9000000000000026	0.001298714491412334
4.000000000000003	0.0012973783197428627
4.100000000000003	0.0012960758756647916
4.200000000000003	0.001294805549055421
4.3000000000000025	0.0012935658412769877
4.400000000000003	0.0012923553656257513
4.5000000000000036	0.001291172995807323
4.600000000000003	0.001290017263709092
4.700000000000003	0.001288887033487774
4.800000000000003	0.0012877812492842107
4.900000000000004	0.0012866990572417644
5.0000000000000036	0.0012856393153825468
5.100000000000003	0.0012846011423514846
5.200000000000004	0.0012835837072569488
5.300000000000004	0.001282586234675653
5.400000000000004	0.0012816081063670996
5.5000000000000036	0.0012806484556855794
5.600000000000004	0.001279706622495383
5.700000000000005	0.0012787819892602116
5.800000000000004	0.0012778740663219614
5.900000000000004	0.0012769821510520063
6.000000000000004	0.0012761057103236068
6.100000000000005	0.0012752442370468143
6.200000000000005	0.0012743972560554325
6.300000000000004	0.0012735643963806614
6.400000000000005	0.0012727451013951965
6.500000000000005	0.0012719389545755753
6.600000000000005	0.001271145565264203
6.700000000000005	0.0012703646302784442
6.800000000000005	0.0012695956846916806
6.900000000000006	0.0012688383822258712
7.000000000000005	0.0012680923913548597
7.100000000000005	0.001267357401110669
7.2000000000000055	0.0012666331740292336
7.300000000000006	0.0012659193299570512
7.400000000000006	0.001265215589745964
7.500000000000005	0.0012645216916029386
7.600000000000006	0.0012638374368181468
7.700000000000006	0.0012631625006591317
7.800000000000006	0.0012624966459015635
7.900000000000006	0.0012618396442879154
8.000000000000007	0.0012611912819968081
8.100000000000007	0.0012605513993813287
8.200000000000006	0.0012599197244044444
8.300000000000006	0.0012592960611565044
8.400000000000006	0.0012586802263098002
8.500000000000007	0.00125807208379219
8.600000000000007	0.001257471397120582
8.700000000000006	0.0012568779969191048
8.800000000000008	0.0012562917195691288
8.900000000000007	0.0012557124122951674
9.000000000000007	0.0012551399635619665
9.100000000000007	0.0012545741714291999
9.200000000000006	0.001254014893312484
9.300000000000008	0.0012534619963161452
9.400000000000007	0.0012529153839668306
9.500000000000007	0.0012523748782342341
9.600000000000009	0.0012518403541296366
9.700000000000008	0.0012513116905266699
9.800000000000008	0.0012507887748824387
9.900000000000007	0.0012502715268332865
10.000000000000007	0.0012497597919762394
10.100000000000009	0.0012492534634427378
10.200000000000008	0.0012487524421848461
10.300000000000008	0.0012482566578523712
10.40000000000001	0.001247765972747786
10.500000000000009	0.0012472802921228974
10.600000000000009	0.001246799523915502
10.700000000000008	0.0012463235831428404
10.800000000000008	0.00124585241042216
10.90000000000001	0.0012453858847896765
11.000000000000009	0.0012449239241840355
11.100000000000009	0.0012444664530937744
11.20000000000001	0.0012440134190161059
11.30000000000001	0.001243564713032943
11.40000000000001	0.0012431202616993932
11.500000000000009	0.0012426799934953765
11.600000000000009	0.0012422438429308923
11.70000000000001	0.0012418117651993746
11.80000000000001	0.0012413836635830442
11.90000000000001	0.0012409594737807328
12.00000000000001	0.001240539137138387
12.10000000000001	0.0012401226137092136
12.20000000000001	0.0012397098156941859
12.30000000000001	0.0012393006850828286
12.40000000000001	0.001238895165279497
12.50000000000001	0.0012384932049572975
12.60000000000001	0.0012380947697106979
12.70000000000001	0.0012376997808566008
12.800000000000011	0.001237308187138744
12.900000000000011	0.0012369199422831271
13.00000000000001	0.0012365350153990787
13.10000000000001	0.0012361533345574224
13.20000000000001	0.0012357748532003366
13.300000000000011	0.0012353995258329075
13.400000000000011	0.0012350273116582366
13.50000000000001	0.0012346581838643452
13.600000000000012	0.001234292077478018
13.700000000000012	0.0012339289510372403
13.800000000000011	0.0012335687675576142
13.900000000000011	0.0012332115028217381
14.00000000000001	0.0012328570970710367
14.100000000000012	0.0012325055124224444
14.200000000000012	0.0012321567118066875
14.300000000000011	0.001231810662412975
14.400000000000013	0.001231467343084146
14.500000000000012	0.0012311266994667123
14.600000000000012	0.0012307886975936112
14.700000000000012	0.0012304533075827143
14.800000000000011	0.0012301205102264378
14.900000000000013	0.0012297902552658724
15.000000000000012	0.0012294625115074655
15.100000000000012	0.0012291372483910989
15.200000000000014	0.0012288144392689224
15.300000000000013	0.0012284940672683104
15.400000000000013	0.0012281760863976628
15.500000000000012	0.0012278604685216975
15.600000000000012	0.0012275471892781436
15.700000000000014	0.001227236233282363
15.800000000000013	0.0012269275578056951
15.900000000000013	0.0012266211368949806
16.000000000000014	0.0012263169450973947
16.100000000000016	0.001226014960594665
16.200000000000014	0.001225715169810364
16.30000000000001	0.0012254175334322716
16.400000000000013	0.0012251220279299643
16.500000000000014	0.0012248286332941956
16.600000000000016	0.0012245373370999722
16.700000000000014	0.0012242481026694296
16.800000000000015	0.0012239609082122587
16.900000000000013	0.0012236757323385813
17.000000000000014	0.0012233925570669633
17.100000000000016	0.0012231113713912047
17.200000000000014	0.0012228321414028671
17.300000000000015	0.0012225548472555275
17.400000000000013	0.0012222794724177503
17.500000000000014	0.001222006006785375
17.600000000000016	0.001221734418601652
17.700000000000014	0.0012214646894245747
17.800000000000015	0.0012211968011363317
17.900000000000016	0.0012209307388413777
18.000000000000014	0.0012206664935619485
18.100000000000016	0.0012204040358112156
18.200000000000017	0.0012201433487247363
18.300000000000015	0.0012198844185825803
18.400000000000016	0.0012196272371213404
18.500000000000014	0.001219371776630028
18.600000000000016	0.0012191180213900392
18.700000000000017	0.0012188659559480076
18.800000000000015	0.001218615567918083
18.900000000000016	0.0012183668499405834
19.000000000000014	0.0012181197761836867
19.100000000000016	0.0012178743322222775
19.200000000000017	0.001217630506633661
19.300000000000015	0.0012173882926294305
19.400000000000016	0.0012171476658571663
19.500000000000018	0.0012169086128357965
19.600000000000016	0.00121667112030337
19.700000000000017	0.0012164351779360735
19.80000000000002	0.0012162007796774144
19.900000000000016	0.0012159679027446391
20.000000000000018	0.0012157365347272458
20.100000000000016	0.0012155066660981522
20.200000000000017	0.001215278291261635
20.30000000000002	0.0012150513886778713
20.400000000000016	0.0012148259467211436
20.500000000000018	0.001214601953948273
20.600000000000016	0.0012143794017455951
20.700000000000017	0.0012141582851151874
20.80000000000002	0.0012139385838391902
20.900000000000016	0.0012137202871854754
21.000000000000018	0.0012135033872053337
21.10000000000002	0.0012132878792753337
21.200000000000017	0.001213073744229978
21.30000000000002	0.0012128609719947968
21.40000000000002	0.0012126495526486735
21.500000000000018	0.0012124394790086772
21.60000000000002	0.0012122307469433634
21.700000000000017	0.0012120233384088196
21.80000000000002	0.0012118172440823255
21.90000000000002	0.0012116124573406085
22.000000000000018	0.0012114089743586094
22.10000000000002	0.0012112067779897074
22.200000000000017	0.0012110058594664882
22.30000000000002	0.0012108062101512456
22.40000000000002	0.0012106078240678177
22.500000000000018	0.0012104106977987785
22.60000000000002	0.0012102148151556364
22.70000000000002	0.001210020168007914
22.80000000000002	0.001209826750854176
22.90000000000002	0.0012096345605291194
23.00000000000002	0.0012094435816142632
23.10000000000002	0.0012092538064512413
23.20000000000002	0.0012090652274921929
23.30000000000002	0.0012088778397866126
23.40000000000002	0.001208691640508947
23.50000000000002	0.0012085066150643812
23.60000000000002	0.00120832275633782
23.70000000000002	0.0012081400597844523
23.80000000000002	0.0012079585227872142
23.90000000000002	0.0012077781314160404
24.00000000000002	0.0012075988789597692
24.10000000000002	0.0012074207588019293
24.20000000000002	0.0012072437668701507
24.300000000000022	0.0012070679008320125
24.40000000000002	0.001206893147469604
24.50000000000002	0.0012067195005379843
24.600000000000023	0.001206546956313996
24.70000000000002	0.0012063755126382693
24.800000000000022	0.0012062051568699414
24.90000000000002	0.0012060358831117333
25.00000000000002	0.0012058676855479919
25.100000000000023	0.0012057005608634118
25.20000000000002	0.0012055345071381475
25.300000000000022	0.0012053695123504645
25.40000000000002	0.0012052055710054595
25.50000000000002	0.0012050426800905
25.600000000000023	0.0012048808378298111
25.70000000000002	0.001204720032705149
25.800000000000022	0.0012045602595224965
25.900000000000023	0.0012044015131585557
26.00000000000002	0.001204243790955109
26.100000000000023	0.0012040870913387174
26.200000000000024	0.0012039314033320543
26.300000000000022	0.0012037767220902317
26.400000000000023	0.001203623045219134
26.50000000000002	0.0012034703712654705
26.600000000000023	0.0012033186896933308
26.700000000000024	0.001203167995919569
26.800000000000022	0.001203018285422661
26.900000000000023	0.0012028695561183845
27.00000000000002	0.001202721806724906
27.100000000000023	0.0012025750271811367
27.200000000000024	0.0012024292132083747
27.300000000000022	0.0012022843629543795
27.400000000000023	0.0012021404752375585
27.500000000000025	0.001201997540385578
27.600000000000023	0.0012018555543485332
27.700000000000024	0.0012017145131304609
27.800000000000026	0.001201574415151819
27.900000000000023	0.0012014352593765491
28.000000000000025	0.001201297036550954
28.100000000000023	0.0012011597428918815
28.200000000000024	0.0012010233770248487
28.300000000000026	0.0012008879379974012
28.400000000000023	0.0012007534168996456
28.500000000000025	0.001200619810149356
28.600000000000023	0.0012004871142117137
28.700000000000024	0.0012003553279536067
28.800000000000026	0.0012002244505462843
28.900000000000023	0.0012000944734505345
29.000000000000025	0.0011999653933188784
29.100000000000026	0.0011998372092006195
29.200000000000024	0.0011997099203365279
29.300000000000026	0.001199583518492704
29.400000000000027	0.001199458000498856
29.500000000000025	0.0011993333632265442
29.600000000000026	0.0011992096059400127
29.700000000000024	0.0011990867279852648
29.800000000000026	0.0011989647214578584
29.900000000000027	0.0011988435833949413
30.000000000000025	0.001198723313224066
30.100000000000026	0.0011986039103487913
30.200000000000024	0.0011984853671368114
30.300000000000026	0.0011983676807821905
30.400000000000027	0.001198250848516123
30.500000000000025	0.0011981348699586579
30.600000000000026	0.0011980197446027408
30.700000000000028	0.0011979054651100574
30.800000000000026	0.0011977920288587444
30.900000000000027	0.0011976794356159674
31.00000000000003	0.001197567684921986
31.100000000000026	0.0011974567696819603
31.200000000000028	0.0011973466874135
31.300000000000026	0.0011972374356672448
31.400000000000027	0.001197129014383806
31.50000000000003	0.001197021423179242
31.600000000000026	0.0011969146552219488
31.700000000000028	0.0011968087081934745
31.800000000000026	0.0011967035821677787
31.900000000000027	0.0011965992767993922
32.00000000000003	0.001196495785475297
32.10000000000002	0.0011963931060015023
32.20000000000003	0.0011962912362135157
32.300000000000026	0.0011961901763424569
32.40000000000003	0.0011960899261068939
32.50000000000003	0.0011959904791303375
32.60000000000003	0.0011958918333653376
32.70000000000003	0.0011957939891646466
32.800000000000026	0.0011956969462776016
32.90000000000003	0.0011956006985246383
33.00000000000003	0.0011955052439697536
33.10000000000003	0.0011954105807034
33.20000000000003	0.0011953167092215288
33.300000000000026	0.001195223629327263
33.40000000000003	0.001195131335054316
33.50000000000003	0.0011950398245981282
33.60000000000003	0.001194949098566288
33.70000000000003	0.0011948591567859698
33.800000000000026	0.0011947699934688602
33.90000000000003	0.00119468160691054
34.00000000000003	0.001194593995430381
34.10000000000003	0.0011945071597672203
34.20000000000003	0.0011944210997930436
34.30000000000003	0.0011943358099124502
34.40000000000003	0.001194251288539326
34.50000000000003	0.0011941675365155814
34.60000000000003	0.0011940845537313286
34.70000000000003	0.0011940023347525124
34.80000000000003	0.001193920878083305
34.90000000000003	0.0011938401822493517
35.00000000000003	0.0011937602482135488
35.10000000000003	0.0011936810759028635
35.20000000000003	0.0011936026600583248
35.30000000000003	0.0011935249992909597
35.400000000000034	0.0011934480946593816
35.50000000000003	0.0011933719461034219
35.60000000000003	0.0011932965485108883
35.70000000000003	0.0011932219005744398
35.80000000000003	0.0011931480010061522
35.900000000000034	0.0011930748509767688
36.00000000000003	0.0011930024504560174
36.10000000000003	0.0011929307944910513
36.20000000000003	0.001192859881871287
36.30000000000003	0.0011927897138569528
36.400000000000034	0.0011927202904259055
36.50000000000003	0.0011926516067592048
36.60000000000003	0.0011925836617203431
36.70000000000003	0.001192516454190464
36.80000000000003	0.0011924499855343138
36.900000000000034	0.0011923842557533418
37.00000000000003	0.0011923192601741297
37.10000000000003	0.0011922549977480994
37.20000000000003	0.0011921914699240988
37.30000000000003	0.0011921286767074596
37.400000000000034	0.0011920666135473074
37.500000000000036	0.0011920052794624778
37.60000000000003	0.0011919446734878663
37.70000000000003	0.0011918847971702702
37.80000000000003	0.0011918256505330058
37.900000000000034	0.0011917672291584809
38.000000000000036	0.0011917095321456646
38.10000000000003	0.0011916525611208489
38.20000000000003	0.0011915963161073773
38.30000000000003	0.0011915407928001693
38.400000000000034	0.0011914859903597043
38.500000000000036	0.001191431907961135
38.60000000000004	0.0011913785473230585
38.70000000000003	0.0011913259084817321
38.80000000000003	0.0011912739872544922
38.900000000000034	0.0011912227828750628
39.000000000000036	0.001191172297137642
39.10000000000004	0.0011911225300749735
39.20000000000003	0.0011910734776079891
39.30000000000003	0.0011910251390267372
39.400000000000034	0.0011909775136347094
39.500000000000036	0.0011909306033135053
39.60000000000004	0.0011908844081041632
39.70000000000003	0.0011908389240404414
39.80000000000003	0.0011907941504795277
39.900000000000034	0.001190750089375288
40.000000000000036	0.0011907067407620033
40.10000000000004	0.0011906641007691059
40.20000000000003	0.0011906221688054758
40.30000000000003	0.0011905809442923543
40.400000000000034	0.001190540429266847
40.500000000000036	0.0011905006237673019
40.60000000000004	0.0011904615240274363
40.70000000000004	0.0011904231295178777
40.80000000000003	0.0011903854423451457
40.900000000000034	0.0011903484625378255
41.000000000000036	0.0011903121864182626
41.10000000000004	0.0011902766135046727
41.20000000000004	0.0011902417433266531
41.30000000000003	0.0011902075780703706
41.400000000000034	0.001190174117764617
41.500000000000036	0.0011901413588284197
41.60000000000004	0.0011901093008369092
41.70000000000004	0.0011900779460432965
41.80000000000004	0.001190047294463781
41.900000000000034	0.0011900173425997698
42.000000000000036	0.0011899880900703343
42.10000000000004	0.001189959536505058
42.20000000000004	0.0011899316842337243
42.30000000000004	0.0011899045332691674
42.400000000000034	0.0011898780802027137
42.500000000000036	0.0011898523247060389
42.60000000000004	0.0011898272691739662
42.70000000000004	0.0011898029136041153
42.80000000000004	0.0011897792546645832
42.900000000000034	0.0011897562920677401
43.000000000000036	0.001189734025535689
43.10000000000004	0.001189712457537268
43.20000000000004	0.001189691588063368
43.30000000000004	0.0011896714138659489
43.400000000000034	0.0011896519347061698
43.500000000000036	0.001189633153116248
43.60000000000004	0.001189615069069361
43.70000000000004	0.0011895976793892663
43.80000000000004	0.001189580983874921
43.90000000000004	0.001189564982334315
44.000000000000036	0.001189549677371437
44.10000000000004	0.001189535068949616
44.20000000000004	0.0011895211539711364
44.30000000000004	0.0011895079322802899
44.40000000000004	0.0011894954065430983
44.500000000000036	0.0011894835767028253
44.60000000000004	0.0011894724397290932
44.70000000000004	0.0011894619955013712
44.80000000000004	0.0011894522439075933
44.90000000000004	0.0011894431876837235
45.00000000000004	0.0011894348267602554
45.10000000000004	0.0011894271581805078
45.20000000000004	0.0011894201818662548
45.30000000000004	0.001189413900614409
45.40000000000004	0.001189408314333128
45.50000000000004	0.00118940342012911
45.60000000000004	0.001189399217956976
45.70000000000004	0.00118939570777923
45.80000000000004	0.0011893928924612501
45.90000000000004	0.0011893907718956234
46.00000000000004	0.0011893893432584628
46.10000000000004	0.0011893886065439383
46.20000000000004	0.0011893885646775248
46.30000000000004	0.0011893892175272953
46.40000000000004	0.0011893905623292132
46.50000000000004	0.0011893925991082156
46.60000000000004	0.0011893953278966029
46.70000000000004	0.001189398751687082
46.80000000000004	0.0011894028703295385
46.90000000000004	0.0011894076811255138
47.00000000000004	0.0011894131841370178
47.100000000000044	0.0011894193824162284
47.20000000000004	0.0011894262757864245
47.30000000000004	0.0011894338616058456
47.40000000000004	0.0011894421399653826
47.50000000000004	0.0011894511109628832
47.600000000000044	0.0011894607777167467
47.70000000000004	0.0011894711400295595
47.80000000000004	0.0011894821953217225
47.90000000000004	0.0011894939437190107
48.00000000000004	0.0011895063883988952
48.100000000000044	0.0011895195291352992
48.200000000000045	0.0011895333634025327
48.30000000000004	0.0011895478913535535
48.40000000000004	0.0011895631131478657
48.50000000000004	0.0011895790320284455
48.600000000000044	0.0011895956477460969
48.700000000000045	0.0011896129578342573
48.80000000000004	0.0011896309624787726
48.90000000000004	0.0011896496649814181
49.00000000000004	0.0011896690650623585
49.100000000000044	0.00118968916030643
49.200000000000045	0.001189709950925158
49.30000000000004	0.0011897314371362713
49.40000000000004	0.0011897536223065188
49.50000000000004	0.0011897765061306207
49.600000000000044	0.0011898000862498252
49.700000000000045	0.0011898243629067792
49.80000000000004	0.0011898493395269402
49.90000000000004	0.0011898750157724165
50.00000000000004	0.0011899013893336714
50.100000000000044	0.0011899284604776714
50.200000000000045	0.0011899562294772576
50.30000000000005	0.001189984699822505
50.40000000000004	0.001190013871147838
50.50000000000004	0.0011900437411977284
50.600000000000044	0.001190074310268644
50.700000000000045	0.0011901055819094352
50.80000000000005	0.001190137555720018
50.90000000000004	0.0011901702294920878
51.00000000000004	0.0011902036035452432
51.100000000000044	0.0011902376782046338
51.200000000000045	0.0011902724570835728
51.30000000000005	0.001190307939752071
51.40000000000005	0.0011903441240537418
51.50000000000004	0.0011903810103362378
51.600000000000044	0.0011904186022717981
51.700000000000045	0.0011904568993940507
51.80000000000005	0.0011904958995921197
51.90000000000005	0.0011905356032356625
52.00000000000004	0.0011905760106996758
52.100000000000044	0.0011906171257208334
52.200000000000045	0.0011906589478007609
52.30000000000005	0.001190701474878575
52.40000000000005	0.0011907447073507146
52.50000000000004	0.001190788649013133
52.600000000000044	0.0011908332993291846
52.700000000000045	0.0011908786562819878
52.80000000000005	0.0011909247202890139
52.90000000000005	0.001190971491772839
53.00000000000004	0.0011910189745939906
53.100000000000044	0.0011910671681816833
53.200000000000045	0.0011911160705674142
53.30000000000005	0.0011911656821942927
53.40000000000005	0.00119121600698252
53.50000000000005	0.0011912670443212027
53.600000000000044	0.0011913187922845006
53.700000000000045	0.0011913712513356906
53.80000000000005	0.001191424421942906
53.90000000000005	0.0011914783080911862
54.00000000000005	0.0011915329091334796
54.100000000000044	0.0011915882231908744
54.200000000000045	0.001191644250751232
54.30000000000005	0.0011917009958597898
54.40000000000005	0.0011917584578275348
54.50000000000005	0.0011918166348170816
54.60000000000005	0.0011918755273356604
54.700000000000045	0.001191935135895202
54.80000000000005	0.0011919954646061569
54.90000000000005	0.0011920565127413216
55.00000000000005	0.0011921182785090058
55.10000000000005	0.0011921807624401004
55.200000000000045	0.0011922439687059192
55.30000000000005	0.0011923078965354454
55.40000000000005	0.0011923725441775263
55.50000000000005	0.0011924379121817166
55.60000000000005	0.001192504001102115
55.700000000000045	0.0011925708151757797
55.80000000000005	0.0011926383535914647
55.90000000000005	0.0011927066146426414
56.00000000000005	0.001192775598901726
56.10000000000005	0.0011928453106673357
56.200000000000045	0.0011929157490825815
56.30000000000005	0.0011929869124806497
56.40000000000005	0.0011930588014519997
56.50000000000005	0.0011931314165914764
56.60000000000005	0.0011932047622640375
56.70000000000005	0.0011932788375706128
56.80000000000005	0.0011933536408880857
56.90000000000005	0.0011934291728290297
57.00000000000005	0.001193505437820774
57.10000000000005	0.0011935824349167707
57.20000000000005	0.0011936601625329054
57.30000000000005	0.0011937386212992436
57.40000000000005	0.001193817811850116
57.50000000000005	0.0011938977386799397
57.60000000000005	0.001193978400797982
57.70000000000005	0.00119405979666306
57.800000000000054	0.0011941419269267388
57.90000000000005	0.0011942247961466892
58.00000000000005	0.0011943084032828304
58.10000000000005	0.0011943927468324317
58.20000000000005	0.0011944778274640797
58.300000000000054	0.0011945636458504506
58.40000000000005	0.0011946502066171162
58.50000000000005	0.0011947375086778572
58.60000000000005	0.0011948255505722604
58.70000000000005	0.0011949143329897964
58.800000000000054	0.0011950038606202637
58.90000000000005	0.0011950941323262416
59.00000000000005	0.0011951851466853137
59.10000000000005	0.001195276904403547
59.20000000000005	0.0011953694061910415
59.300000000000054	0.0011954626568063819
59.40000000000005	0.0011955566550640292
59.50000000000005	0.001195651399583402
59.60000000000005	0.0011957468910909798
59.70000000000005	0.0011958431344106437
59.800000000000054	0.0011959401283037489
59.900000000000055	0.0011960378714273895
60.00000000000005	0.001196136364524247
60.10000000000005	0.0011962356083409771
60.20000000000005	0.0011963356077712424
60.300000000000054	0.001196436361526337
60.400000000000055	0.0011965378683048
60.50000000000005	0.0011966401288693064
60.60000000000005	0.0011967431481799513
60.70000000000005	0.001196846924893031
60.800000000000054	0.0011969514577444937
60.900000000000055	0.0011970567475129324
61.00000000000006	0.0011971627949807998
61.10000000000005	0.0011972696051790826
61.20000000000005	0.0011973771767119844
61.300000000000054	0.0011974855083566828
61.400000000000055	0.0011975946009113736
61.50000000000006	0.0011977044594746612
61.60000000000005	0.0011978150825938507
61.70000000000005	0.0011979264690833947
61.800000000000054	0.0011980386197571202
61.900000000000055	0.001198151535432678
62.00000000000006	0.001198265221280743
62.10000000000005	0.001198379675794543
62.20000000000005	0.0011984948978295768
62.300000000000054	0.0011986108882189974
62.400000000000055	0.0011987276522023474
62.50000000000006	0.0011988451882140076
62.60000000000005	0.001198963495146721
62.70000000000005	0.0011990825738490553
62.800000000000054	0.0011992024251733222
62.900000000000055	0.0011993230544323928
63.00000000000006	0.001199444460004586
63.10000000000006	0.0011995666408236194
63.20000000000005	0.00119968959775712
63.300000000000054	0.001199813336188168
63.400000000000055	0.0011999378544342671
63.50000000000006	0.0012000631514664222
63.60000000000006	0.0012001892281674957
63.70000000000005	0.001200316085424062
63.800000000000054	0.0012004437286938362
63.900000000000055	0.0012005721562362139
64.00000000000006	0.0012007013670632504
64.10000000000005	0.0012008313620766593
64.20000000000006	0.0012009621468058018
64.30000000000005	0.0012010937194472573
64.40000000000006	0.0012012260790504959
64.50000000000006	0.0012013592265323122
64.60000000000005	0.0012014931628131936
64.70000000000006	0.0012016278934985556
64.80000000000005	0.001201763416724805
64.90000000000006	0.0012018997315825998
65.00000000000006	0.0012020368390074465
65.10000000000005	0.0012021747446778683
65.20000000000006	0.0012023134466654312
65.30000000000005	0.001202452944098421
65.40000000000006	0.001202593237927307
65.50000000000006	0.001202734329106213
65.60000000000005	0.0012028762233912288
65.70000000000006	0.0012030189187917024
65.80000000000005	0.0012031624144773028
65.90000000000006	0.0012033067114170912
66.00000000000006	0.0012034518154418335
66.10000000000005	0.0012035977244939516
66.20000000000006	0.0012037444377809962
66.30000000000005	0.00120389195628695
66.40000000000006	0.0012040402809994264
66.50000000000006	0.0012041894178283147
66.60000000000005	0.0012043393646516821
66.70000000000006	0.0012044901207188098
66.80000000000005	0.0012046416870322193
66.90000000000006	0.0012047940695780514
67.00000000000006	0.001204947266165361
67.10000000000007	0.0012051012760816752
67.20000000000006	0.0012052561003443843
67.30000000000005	0.0012054117399744905
67.40000000000006	0.0012055682010388951
67.50000000000006	0.001205725481280217
67.60000000000007	0.0012058835800280632
67.70000000000006	0.0012060424983183203
67.80000000000005	0.0012062022422958598
67.90000000000006	0.0012063628096321095
68.00000000000006	0.0012065241996953653
68.10000000000007	0.0012066864135363907
68.20000000000006	0.0012068494522095533
68.30000000000005	0.0012070133219422015
68.40000000000006	0.0012071780203371527
68.50000000000006	0.0012073435468052535
68.60000000000007	0.0012075099024157572
68.70000000000006	0.001207677093475746
68.80000000000005	0.0012078451175146655
68.90000000000006	0.0012080139739825363
69.00000000000006	0.0012081836639635183
69.10000000000007	0.0012083541885454106
69.20000000000006	0.001208525554119551
69.30000000000005	0.0012086977581445663
69.40000000000006	0.0012088708001135634
69.50000000000006	0.0012090446811292754
69.60000000000007	0.001209219407664576
69.70000000000006	0.0012093949771025119
69.80000000000007	0.0012095713889759196
69.90000000000006	0.0012097486444024818
70.00000000000006	0.0012099267445035197
70.10000000000007	0.0012101056958380612
70.20000000000006	0.0012102854957160999
70.30000000000007	0.0012104661437141576
70.40000000000006	0.001210647640968557
70.50000000000006	0.001210829994121771
70.60000000000007	0.00121101320040592
70.70000000000006	0.001211197259437886
70.80000000000007	0.0012113821723690181
70.90000000000006	0.001211567940354368
71.00000000000006	0.001211754570124523
71.10000000000007	0.0012119420588362411
71.20000000000006	0.001212130406150769
71.30000000000007	0.0012123196132382563
71.40000000000006	0.0012125096869146884
71.50000000000006	0.0012127006242566116
71.60000000000007	0.0012128924249663374
71.70000000000006	0.0012130850902291523
71.80000000000007	0.0012132786212340583
71.90000000000006	0.0012134730248871848
72.00000000000006	0.0012136682981874086
72.10000000000007	0.0012138644408821535
72.20000000000006	0.0012140614541756374
72.30000000000007	0.0012142593450614428
72.40000000000006	0.0012144581104558453
72.50000000000006	0.001214657750148076
72.60000000000007	0.0012148582653576543
72.70000000000006	0.001215059657307839
72.80000000000007	0.0012152619330844576
72.90000000000006	0.0012154650895237456
73.00000000000006	0.0012156691264608756
73.10000000000007	0.0012158740451344735
73.20000000000006	0.0012160798527199304
73.30000000000007	0.0012162865459684504
73.40000000000006	0.0012164941247578193
73.50000000000007	0.0012167025903421307
73.60000000000007	0.0012169119439792721
73.70000000000006	0.0012171221929390737
73.80000000000007	0.0012173333338902736
73.90000000000006	0.0012175453667574838
74.00000000000007	0.0012177582928141312
74.10000000000007	0.0012179721194218239
74.20000000000006	0.0012181868431617635
74.30000000000007	0.0012184024640020544
74.40000000000006	0.0012186189832317723
74.50000000000007	0.0012188364021438575
74.60000000000007	0.0012190547281966477
74.70000000000006	0.001219273957886357
74.80000000000007	0.001219494091228893
74.90000000000006	0.0012197151295329433
75.00000000000007	0.0012199370803508884
75.10000000000007	0.0012201599400888435
75.20000000000006	0.0012203837088071378
75.30000000000007	0.0012206083878303325
75.40000000000006	0.0012208339784868683
75.50000000000007	0.0012210604884282455
75.60000000000007	0.0012212879139730736
75.70000000000006	0.001221516255230507
75.80000000000007	0.0012217455135449904
75.90000000000006	0.0012219756966644058
76.00000000000007	0.0012222068008146349
76.10000000000007	0.0012224388261502536
76.20000000000007	0.0012226717740318246
76.30000000000007	0.0012229056458238643
76.40000000000006	0.0012231404493758162
76.50000000000007	0.0012233761808234586
76.60000000000007	0.0012236128403712754
76.70000000000007	0.0012238504294000488
76.80000000000007	0.0012240889558580636
76.90000000000006	0.0012243284157856626
77.00000000000007	0.00122456880943384
77.10000000000007	0.0012248101381997416
77.20000000000007	0.0012250524034845397
77.30000000000007	0.0012252956133406376
77.40000000000006	0.0012255397637156136
77.50000000000007	0.0012257848549115265
77.60000000000007	0.0012260308883460906
77.70000000000007	0.0012262778721730861
77.80000000000007	0.0012265258022418975
77.90000000000006	0.001226774678902193
78.00000000000007	0.0012270245035883732
78.10000000000007	0.001227275277738915
78.20000000000007	0.0012275270096143635
78.30000000000007	0.0012277796949685903
78.40000000000006	0.001228033334203581
78.50000000000007	0.0012282879287746791
78.60000000000007	0.0012285434870464111
78.70000000000007	0.001228800004671616
78.80000000000007	0.0012290574821010832
78.90000000000006	0.0012293159208071557
79.00000000000007	0.001229575322266348
79.10000000000007	0.00122983569495269
79.20000000000007	0.0012300970344207014
79.30000000000007	0.0012303593411748083
79.40000000000006	0.0012306226167086963
79.50000000000007	0.0012308868696031148
79.60000000000007	0.0012311520953086083
79.70000000000007	0.0012314182943796844
79.80000000000007	0.0012316854683273736
79.90000000000008	0.001231953618666984
80.00000000000007	0.0012322227540916193
80.10000000000007	0.0012324928699506347
80.20000000000007	0.0012327639668535178
80.30000000000007	0.001233036046333118
80.40000000000008	0.0012333091171920455
80.50000000000007	0.001233583174672699
80.60000000000007	0.0012338582194359347
80.70000000000007	0.0012341342530323338
80.80000000000007	0.0012344112770168226
80.90000000000008	0.0012346893003073376
81.00000000000007	0.0012349683180421065
81.10000000000007	0.001235248330938445
81.20000000000007	0.0012355293405692316
81.30000000000007	0.0012358113559648206
81.40000000000008	0.001236094372153377
81.50000000000007	0.0012363783899049894
81.60000000000007	0.0012366634108106592
81.70000000000007	0.0012369494364658238
81.80000000000007	0.001237236476019198
81.90000000000008	0.0012375245243917803
82.00000000000007	0.0012378135824116327
82.10000000000007	0.0012381036516925605
82.20000000000007	0.0012383947414987117
82.30000000000007	0.0012386868466378544
82.40000000000008	0.0012389799679922747
82.50000000000007	0.0012392741071943051
82.60000000000008	0.0012395692658808846
82.70000000000007	0.0012398654534376851
82.80000000000007	0.0012401626645621782
82.90000000000008	0.001240460900196217
83.00000000000007	0.001240760161995519
83.10000000000008	0.00124106045946434
83.20000000000007	0.0012413617871836237
83.30000000000007	0.0012416641461509854
83.40000000000008	0.0012419675380411462
83.50000000000007	0.0012422719645334927
83.60000000000008	0.0012425774352571287
83.70000000000007	0.0012428839446794694
83.80000000000007	0.0012431914938594133
83.90000000000008	0.0012435000844956082
84.00000000000007	0.0012438097263389465
84.10000000000008	0.001244120413736949
84.20000000000007	0.0012444321478058767
84.30000000000007	0.001244744930263877
84.40000000000008	0.0012450587628339014
84.50000000000007	0.0012453736553950869
84.60000000000008	0.0012456896021781657
84.70000000000007	0.0012460066043623993
84.80000000000007	0.0012463246636904954
84.90000000000008	0.001246643790166735
85.00000000000007	0.001246963977898492
85.10000000000008	0.001247285228124074
85.20000000000007	0.001247607542606187
85.30000000000007	0.0012479309231124992
85.40000000000008	0.00124825537977909
85.50000000000007	0.001248580906593117
85.60000000000008	0.0012489075048577112
85.70000000000007	0.001249235176360852
85.80000000000007	0.0012495639313672485
85.90000000000008	0.0012498937637370944
86.00000000000007	0.001250224674834335
86.10000000000008	0.0012505566664674965
86.20000000000007	0.0012508897404501465
86.30000000000008	0.0012512239071824625
86.40000000000008	0.0012515591604009288
86.50000000000007	0.0012518955015362878
86.60000000000008	0.001252232932422981
86.70000000000007	0.0012525714635934263
86.80000000000008	0.0012529110886534537
86.90000000000008	0.0012532518090964543
87.00000000000007	0.0012535936267779875
87.10000000000008	0.0012539365435588205
87.20000000000007	0.0012542805701106752
87.30000000000008	0.0012546256999120713
87.40000000000008	0.0012549719345251718
87.50000000000007	0.0012553192758322225
87.60000000000008	0.0012556677346409282
87.70000000000007	0.0012560173042953423
87.80000000000008	0.001256367986422183
87.90000000000008	0.0012567197829254364
88.00000000000007	0.001257072695714462
88.10000000000008	0.001257426735740176
88.20000000000007	0.0012577818962156025
88.30000000000008	0.0012581381788383784
88.40000000000008	0.001258495585539963
88.50000000000007	0.0012588541274111357
88.60000000000008	0.0012592137975265371
88.70000000000007	0.0012595745976503633
88.80000000000008	0.0012599365297364501
88.90000000000008	0.0012602995957441442
89.00000000000009	0.0012606638069115946
89.10000000000008	0.001261029156178546
89.20000000000007	0.0012613956453823437
89.30000000000008	0.0012617632765051072
89.40000000000008	0.00126213206092887
89.50000000000009	0.0012625019914509277
89.60000000000008	0.001262873069977285
89.70000000000007	0.0012632452985131201
89.80000000000008	0.0012636015518544407
89.90000000000008	0.001263890393318303
90.00000000000009	0.0012641116062405812
