# Supplementary material for: White matter micro- and macrostructure brain charts for the human lifespan
Source: Nature. 2026 May 13;655(8124):979–89. doi: 10.1038/s41586-026-10454-2 (PMC13391363; doi:10.1038/s41586-026-10454-2)
Supplement: Supplementary file 7 — Tract-specific median centiles of brain charts. SDT.T4.1-504 contain the discretized, sex-agnostic brain charts used to derive the myelination plots and assessments in Fig. 4 and Supplementary Fig. S4.F9. Age is expressed in years. Tract measurements are reported in metric-specific units: diffusivities in mm2 s−1, volume in mm3, surface area in mm2, average length in mm, and FA is dimensionless (unitless). [file 41586_2026_10454_MOESM7_ESM.zip › SDT.T4/SDT.T4.121-FPT_left_avg_length.csv]

age	value
1.0	95.51584597621905
1.1	95.93379631740271
1.2000000000000002	96.46271362757322
1.3000000000000003	97.09561232497859
1.4000000000000004	97.72169574475008
1.5000000000000004	98.3084537965762
1.6000000000000005	98.86028797086864
1.7000000000000006	99.38087984152673
1.8000000000000007	99.87318525312358
1.9000000000000008	100.34015667629285
2.000000000000001	100.78406311140921
2.100000000000001	101.2068744006617
2.200000000000001	101.61020460258666
2.300000000000001	101.99575729599427
2.4000000000000012	102.3648666628312
2.5000000000000013	102.71872104636492
2.6000000000000014	103.05838086101242
2.7000000000000015	103.38471867034959
2.8000000000000016	103.698722364265
2.9000000000000017	104.00116533726924
3.0000000000000018	104.2927479476715
3.100000000000002	104.57404795850917
3.200000000000002	104.84574353951317
3.300000000000002	105.10836793673252
3.400000000000002	105.36241143666027
3.500000000000002	105.60832361672018
3.6000000000000023	105.84647240828845
3.7000000000000024	106.07731450130068
3.8000000000000025	106.30120585755624
3.9000000000000026	106.5184752915095
4.000000000000003	106.72939122220755
4.100000000000003	106.93429635745476
4.200000000000003	107.13345769456858
4.3000000000000025	107.3271251286609
4.400000000000003	107.51553099219036
4.5000000000000036	107.69886264460649
4.600000000000003	107.87737122869477
4.700000000000003	108.0512501573881
4.800000000000003	108.22067995682569
4.900000000000004	108.38580560230476
5.0000000000000036	108.54682606735723
5.100000000000003	108.70389422091908
5.200000000000004	108.85715478242197
5.300000000000004	109.00674327202174
5.400000000000004	109.15276704186903
5.5000000000000036	109.29538005096583
5.600000000000004	109.43469912163869
5.700000000000005	109.5708338658178
5.800000000000004	109.70387072380643
5.900000000000004	109.83393621223239
6.000000000000004	109.96112602435677
6.100000000000005	110.08553147529221
6.200000000000005	110.20723835649927
6.300000000000004	110.32631338341736
6.400000000000005	110.4428582284139
6.500000000000005	110.55694883480605
6.600000000000005	110.66865660242188
6.700000000000005	110.77803682350309
6.800000000000005	110.88517527001451
6.900000000000006	110.99013578706264
7.000000000000005	111.09297965691947
7.100000000000005	111.19376449292967
7.2000000000000055	111.29253430569415
7.300000000000006	111.38935997055077
7.400000000000006	111.484293600094
7.500000000000005	111.57738417753554
7.600000000000006	111.66866898867596
7.700000000000006	111.75820901728449
7.800000000000006	111.84604894776272
7.900000000000006	111.9322318643428
8.000000000000007	112.01679822110273
8.100000000000007	112.09977841497307
8.200000000000006	112.18122392362434
8.300000000000006	112.2611720216775
8.400000000000006	112.33965767760321
8.500000000000007	112.4167070954044
8.600000000000007	112.49236525484042
8.700000000000006	112.56666461722043
8.800000000000008	112.6396365932267
8.900000000000007	112.71131059511873
9.000000000000007	112.78170839991435
9.100000000000007	112.85086861954103
9.200000000000006	112.91881880554114
9.300000000000008	112.98558471982723
9.400000000000007	113.05118540321772
9.500000000000007	113.11565501134383
9.600000000000009	113.17901784025425
9.700000000000008	113.24129746781317
9.800000000000008	113.30251588427656
9.900000000000007	113.36268916632324
10.000000000000007	113.42184703495877
10.100000000000009	113.4800104048202
10.200000000000008	113.5371987455593
10.300000000000008	113.59342628076328
10.40000000000001	113.64871956690037
10.500000000000009	113.70309723851916
10.600000000000009	113.75657742274326
10.700000000000008	113.80917694149775
10.800000000000008	113.86090796551231
10.90000000000001	113.91179386313236
11.000000000000009	113.96185086486709
11.100000000000009	114.01109399830511
11.20000000000001	114.0595341398122
11.30000000000001	114.10719234489346
11.40000000000001	114.15408320014564
11.500000000000009	114.20022092362572
11.600000000000009	114.24561863157902
11.70000000000001	114.29028573778362
11.80000000000001	114.33424094420415
11.90000000000001	114.37749708216307
12.00000000000001	114.42006595757037
12.10000000000001	114.46195605614757
12.20000000000001	114.5031843481654
12.30000000000001	114.54376245035104
12.40000000000001	114.58370170543486
12.50000000000001	114.62301250666832
12.60000000000001	114.66170227226507
12.70000000000001	114.69978619569001
12.800000000000011	114.73727458276909
12.900000000000011	114.77417684890878
13.00000000000001	114.81049973177024
13.10000000000001	114.84625710132893
13.20000000000001	114.88145834703818
13.300000000000011	114.91611265051704
13.400000000000011	114.95022836184266
13.50000000000001	114.98381142309935
13.600000000000012	115.01687433687748
13.700000000000012	115.04942549437064
13.800000000000011	115.08147250222179
13.900000000000011	115.11302079357812
14.00000000000001	115.14408184147605
14.100000000000012	115.17466333310709
14.200000000000012	115.20477279524707
14.300000000000011	115.23441701703163
14.400000000000013	115.26360082777182
14.500000000000012	115.29233463058024
14.600000000000012	115.32062533950096
14.700000000000012	115.34847916924602
14.800000000000011	115.37590056188938
14.900000000000013	115.40289910724188
15.000000000000012	115.42948116987785
15.100000000000012	115.45565298865391
15.200000000000014	115.48142014134532
15.300000000000013	115.50678660426628
15.400000000000013	115.53176111782534
15.500000000000012	115.5563494388454
15.600000000000012	115.58055669494307
15.700000000000014	115.6043865632172
15.800000000000013	115.62784713289052
15.900000000000013	115.65094372590995
16.000000000000014	115.67368156436224
16.100000000000016	115.69606527293789
16.200000000000014	115.71809816427063
16.30000000000001	115.7397876445846
16.400000000000013	115.76113855177637
16.500000000000014	115.78215515333096
16.600000000000016	115.8028405274514
16.700000000000014	115.82320155273644
16.800000000000015	115.8432427186169
16.900000000000013	115.86296843424671
17.000000000000014	115.88238256527052
17.100000000000016	115.90148790097325
17.200000000000014	115.92029076450483
17.300000000000015	115.93879525523376
17.400000000000013	115.95700495220026
17.500000000000014	115.97492245868943
17.600000000000016	115.99255366579438
17.700000000000014	116.0099023905532
17.800000000000015	116.02697238477398
17.900000000000016	116.04376690301758
18.000000000000014	116.06028831683341
18.100000000000016	116.07654206100756
18.200000000000017	116.09253163494125
18.300000000000015	116.1082600609506
18.400000000000016	116.12372956130152
18.500000000000014	116.13894521361779
18.600000000000016	116.15391028626773
18.700000000000017	116.16862799410181
18.800000000000015	116.1831010949324
18.900000000000016	116.19733162315157
19.000000000000014	116.21132427810764
19.100000000000016	116.22508206705282
19.200000000000017	116.23860755792433
19.300000000000015	116.25190266402157
19.400000000000016	116.26497178691969
19.500000000000018	116.27781774310756
19.600000000000016	116.29044330477988
19.700000000000017	116.30285082241295
19.80000000000002	116.31504205548526
19.900000000000016	116.32702108940877
20.000000000000018	116.33879052417254
20.100000000000016	116.3503525537683
20.200000000000017	116.36170883847844
20.30000000000002	116.37286321353974
20.400000000000016	116.38381812013667
20.500000000000018	116.39457596250034
20.600000000000016	116.4051387544517
20.700000000000017	116.41550802918222
20.80000000000002	116.42568735571372
20.900000000000016	116.43567899431754
21.000000000000018	116.44548482890872
21.10000000000002	116.4551063106711
21.200000000000017	116.46454679697001
21.30000000000002	116.47380841488757
21.40000000000002	116.48289326045202
21.500000000000018	116.49180306725135
21.60000000000002	116.50053918057324
21.700000000000017	116.50910473210908
21.80000000000002	116.51750169668266
21.90000000000002	116.52573169932609
22.000000000000018	116.53379601694428
22.10000000000002	116.54169760101877
22.200000000000017	116.54943831390216
22.30000000000002	116.55701999167603
22.40000000000002	116.56444413313942
22.500000000000018	116.57171192626369
22.60000000000002	116.57882613004256
22.70000000000002	116.5857884778442
22.80000000000002	116.59260037720468
22.90000000000002	116.5992629586106
23.00000000000002	116.60577882672672
23.10000000000002	116.61214961934647
23.20000000000002	116.61837695190172
23.30000000000002	116.62446212530388
23.40000000000002	116.6304061947987
23.50000000000002	116.63621159994045
23.60000000000002	116.6418798685929
23.70000000000002	116.64741222451829
23.80000000000002	116.65280967426806
23.90000000000002	116.65807452452562
24.00000000000002	116.66320822146582
24.10000000000002	116.66821219212117
24.20000000000002	116.67308756970492
24.300000000000022	116.67783529666934
24.40000000000002	116.68245753733474
24.50000000000002	116.68695564366172
24.600000000000023	116.69133068331432
24.70000000000002	116.69558355719654
24.800000000000022	116.69971631467067
24.90000000000002	116.70373023750072
25.00000000000002	116.70762659097787
25.100000000000023	116.71140636548571
25.20000000000002	116.71507040696311
25.300000000000022	116.71862064143455
25.40000000000002	116.72205826949961
25.50000000000002	116.72538422558827
25.600000000000023	116.72859931994319
25.70000000000002	116.73170537867843
25.800000000000022	116.73470354177076
25.900000000000023	116.73759493495177
26.00000000000002	116.7403804263916
26.100000000000023	116.74306077890775
26.200000000000024	116.74563771128655
26.300000000000022	116.74811229324501
26.400000000000023	116.75048534498423
26.50000000000002	116.7527575984515
26.600000000000023	116.75493068523707
26.700000000000024	116.75700562245918
26.800000000000022	116.75898341486099
26.900000000000023	116.76086482559029
27.00000000000002	116.76265054543452
27.100000000000023	116.764342112205
27.200000000000024	116.76594048192587
27.300000000000022	116.76744637645676
27.400000000000023	116.76886045972063
27.500000000000025	116.77018419313383
27.600000000000023	116.7714184868852
27.700000000000024	116.7725642403671
27.800000000000026	116.77362212611798
27.900000000000023	116.7745927721392
28.000000000000025	116.77547755759474
28.100000000000023	116.7762773393255
28.200000000000024	116.77699275420028
28.300000000000026	116.77762440670156
28.400000000000023	116.77817360882045
28.500000000000025	116.77864117729338
28.600000000000023	116.77902791940001
28.700000000000024	116.77933442921413
28.800000000000026	116.77956127970204
28.900000000000023	116.77970971045647
29.000000000000025	116.77978049144596
29.100000000000026	116.77977418582233
29.200000000000024	116.77969134584366
29.300000000000026	116.77953315184084
29.400000000000027	116.77930033855785
29.500000000000025	116.77899363242403
29.600000000000026	116.77861355933025
29.700000000000024	116.77816064374358
29.800000000000026	116.77763600205958
29.900000000000027	116.7770403278704
30.000000000000025	116.77637412017395
30.100000000000026	116.77563788510403
30.200000000000024	116.77483268661008
30.300000000000026	116.77395918723442
30.400000000000027	116.77301804218291
30.500000000000025	116.77200971790545
30.600000000000026	116.77093469591124
30.700000000000028	116.76979398351409
30.800000000000026	116.76858820691926
30.900000000000027	116.76731780911683
31.00000000000003	116.7659832553003
31.100000000000026	116.76458550623394
31.200000000000028	116.7631251606597
31.300000000000026	116.76160281082473
31.400000000000027	116.76001887120073
31.50000000000003	116.75837378506202
31.600000000000026	116.75666846285824
31.700000000000028	116.75490347113961
31.800000000000026	116.75307920385467
31.900000000000027	116.7511960896848
32.00000000000003	116.74925499765077
32.10000000000002	116.74725646993372
32.20000000000003	116.74520104294669
32.300000000000026	116.743089085578
32.40000000000003	116.74092100691217
32.50000000000003	116.73869763114993
32.60000000000003	116.73641947186347
32.70000000000003	116.73408687993859
32.800000000000026	116.73170025134536
32.90000000000003	116.72926037331875
33.00000000000003	116.72676773774128
33.10000000000003	116.72422283135737
33.20000000000003	116.72162598297083
33.300000000000026	116.71897757095749
33.40000000000003	116.71627834252509
33.50000000000003	116.7135287640556
33.60000000000003	116.71072914852074
33.70000000000003	116.7078798624569
33.800000000000026	116.70498162000916
33.90000000000003	116.70203486819845
34.00000000000003	116.69904004945555
34.10000000000003	116.69599745724332
34.20000000000003	116.69290744223844
34.30000000000003	116.68977068275339
34.40000000000003	116.68658760301466
34.50000000000003	116.68335848252744
34.60000000000003	116.68008366123377
34.70000000000003	116.6767637878077
34.80000000000003	116.67339926914525
34.90000000000003	116.66999050803066
35.00000000000003	116.66653776668993
35.10000000000003	116.66304137071407
35.20000000000003	116.65950193662718
35.30000000000003	116.65591985089439
35.400000000000034	116.65229536340755
35.50000000000003	116.6486287899845
35.60000000000003	116.64492072052397
35.70000000000003	116.64117152593712
35.80000000000003	116.63738157344224
35.900000000000034	116.6335510975893
36.00000000000003	116.62968040116277
36.10000000000003	116.62577004515391
36.20000000000003	116.62182038211395
36.30000000000003	116.61783163566825
36.400000000000034	116.61380409966874
36.50000000000003	116.60973831113996
36.60000000000003	116.605634608638
36.70000000000003	116.60149332739381
36.80000000000003	116.5973146773787
36.900000000000034	116.5930989405663
37.00000000000003	116.58884662793685
37.10000000000003	116.58455806150607
37.20000000000003	116.58023344154721
37.30000000000003	116.57587304183943
37.400000000000034	116.57147735174847
37.500000000000036	116.56704668066672
37.60000000000003	116.56258133498545
37.70000000000003	116.55808150279731
37.80000000000003	116.55354744702004
37.900000000000034	116.5489796335093
38.000000000000036	116.54437835672076
38.10000000000003	116.53974379611849
38.20000000000003	116.53507620707644
38.30000000000003	116.53037603592223
38.400000000000034	116.52564356569842
38.500000000000036	116.52087907673237
38.60000000000004	116.516082737597
38.70000000000003	116.51125479370285
38.80000000000003	116.50639567011666
38.900000000000034	116.5015056363607
39.000000000000036	116.49658485331366
39.10000000000004	116.49163355941833
39.20000000000003	116.48665216206831
39.30000000000003	116.48164092044337
39.400000000000034	116.47660009126123
39.500000000000036	116.47152982563965
39.60000000000004	116.46643035285422
39.70000000000003	116.46130206103807
39.80000000000003	116.45614519710517
39.900000000000034	116.4509599052964
40.000000000000036	116.44574640843176
40.10000000000004	116.44050507862391
40.20000000000003	116.43523615339357
40.30000000000003	116.42993986802394
40.400000000000034	116.42461635798749
40.500000000000036	116.41926583764524
40.60000000000004	116.41388866163255
40.70000000000004	116.40848505631783
40.80000000000003	116.40305515101268
40.900000000000034	116.39759915407954
41.000000000000036	116.39211740560899
41.10000000000004	116.38661012341956
41.20000000000004	116.38107752329209
41.30000000000003	116.37551972664258
41.400000000000034	116.3699369340066
41.500000000000036	116.3643294695901
41.60000000000004	116.35869754104984
41.70000000000004	116.35304126426894
41.80000000000004	116.34736083419378
41.900000000000034	116.34165656180559
42.000000000000036	116.33592864696246
42.10000000000004	116.33017728766251
42.20000000000004	116.32440259266158
42.30000000000004	116.3186047496454
42.400000000000034	116.31278405513577
42.500000000000036	116.30694069971182
42.60000000000004	116.30107478714746
42.70000000000004	116.29518649990749
42.80000000000004	116.2892761224721
42.900000000000034	116.2833438382918
43.000000000000036	116.27738982911599
43.10000000000004	116.27141419226835
43.20000000000004	116.26541710346152
43.30000000000004	116.25939883399404
43.400000000000034	116.25335955882595
43.500000000000036	116.24729937078267
43.60000000000004	116.24121844068833
43.70000000000004	116.23511702886205
43.80000000000004	116.22899530373401
43.90000000000004	116.22285343217524
44.000000000000036	116.21669150115811
44.10000000000004	116.21050967521295
44.20000000000004	116.20430820262449
44.30000000000004	116.19808724403765
44.40000000000004	116.1918468823512
44.500000000000036	116.18558727750813
44.60000000000004	116.17930866776878
44.70000000000004	116.17301120778434
44.80000000000004	116.16669505077415
44.90000000000004	116.1603602743104
45.00000000000004	116.15400703245668
45.10000000000004	116.14763555247067
45.20000000000004	116.14124598185028
45.30000000000004	116.1348383944667
45.40000000000004	116.12841294007019
45.50000000000004	116.12196983675402
45.60000000000004	116.11550922650295
45.70000000000004	116.10903124998394
45.80000000000004	116.10253597620608
45.90000000000004	116.09602354941597
46.00000000000004	116.08949417763353
46.10000000000004	116.08294799625692
46.20000000000004	116.07638507092109
46.30000000000004	116.06980554180929
46.40000000000004	116.06320960855236
46.50000000000004	116.05659740146699
46.60000000000004	116.04996904965452
46.70000000000004	116.0433246142972
46.80000000000004	116.03666423041628
46.90000000000004	116.02998808840714
47.00000000000004	116.02329631250916
47.100000000000044	116.01658896081636
47.20000000000004	116.00986616451581
47.30000000000004	116.00312810631377
47.40000000000004	115.99637490575597
47.50000000000004	115.98960668126493
47.600000000000044	115.98282348684256
47.70000000000004	115.97602544882564
47.80000000000004	115.96921274144137
47.90000000000004	115.96238547861614
48.00000000000004	115.95554371151341
48.100000000000044	115.94868756284653
48.200000000000045	115.94181719978603
48.30000000000004	115.93493273191366
48.40000000000004	115.92803426777078
48.50000000000004	115.9211218547459
48.600000000000044	115.91419561098729
48.700000000000045	115.90725569586985
48.80000000000004	115.9003022137682
48.90000000000004	115.89333520944992
49.00000000000004	115.88635479763418
49.100000000000044	115.87936113121138
49.200000000000045	115.87235431052578
49.30000000000004	115.86533443495583
49.40000000000004	115.85830154577238
49.50000000000004	115.85125575339123
49.600000000000044	115.84419720352533
49.700000000000045	115.83712599168307
49.80000000000004	115.83004215670302
49.90000000000004	115.82294580575184
50.00000000000004	115.8158370785759
50.100000000000044	115.80871606693636
50.200000000000045	115.8015828616959
50.30000000000005	115.79443749843975
50.40000000000004	115.78728008027207
50.50000000000004	115.7801107403211
50.600000000000044	115.7729295658468
50.700000000000045	115.76573659016476
50.80000000000005	115.75853191329742
50.90000000000004	115.75131566287548
51.00000000000004	115.74408792266692
51.100000000000044	115.73684877560198
51.200000000000045	115.72959825195481
51.30000000000005	115.72233644790761
51.40000000000005	115.71506348497948
51.50000000000004	115.70777944273888
51.600000000000044	115.70048434932966
51.700000000000045	115.69317829800835
51.80000000000005	115.6858614052216
51.90000000000005	115.678533747276
52.00000000000004	115.67119539969512
52.100000000000044	115.66384638776503
52.200000000000045	115.65648680110777
52.30000000000005	115.64911675051708
52.40000000000005	115.64173630837206
52.50000000000004	115.63434549794636
52.600000000000044	115.62694440608264
52.700000000000045	115.6195331388874
52.80000000000005	115.61211176568533
52.90000000000005	115.60468035506725
53.00000000000004	115.59723892760712
53.100000000000044	115.58978756670402
53.200000000000045	115.58232637322712
53.30000000000005	115.5748554128186
53.40000000000005	115.5673747041387
53.50000000000005	115.5598843279445
53.600000000000044	115.552384380767
53.700000000000045	115.54487492538098
53.80000000000005	115.53735602387184
53.90000000000005	115.5298276923345
54.00000000000005	115.52229000826028
54.100000000000044	115.51474306331924
54.200000000000045	115.50718691682445
54.30000000000005	115.4996215830381
54.40000000000005	115.49204713693915
54.50000000000005	115.48446366617594
54.60000000000005	115.47687122736234
54.700000000000045	115.46926987646285
54.80000000000005	115.46165962528741
54.90000000000005	115.45404054571533
55.00000000000005	115.44641272087459
55.10000000000005	115.43877620411605
55.200000000000045	115.43113100548165
55.30000000000005	115.42347719446107
55.40000000000005	115.41581485044713
55.50000000000005	115.40814402424282
55.60000000000005	115.40046476603754
55.700000000000045	115.39277708351446
55.80000000000005	115.38508104321907
55.90000000000005	115.37737672033198
56.00000000000005	115.36966416257162
56.10000000000005	115.36194337590268
56.200000000000045	115.35421442459784
56.30000000000005	115.34647738036179
56.40000000000005	115.33873228850088
56.50000000000005	115.33097919374009
56.60000000000005	115.32321809976041
56.70000000000005	115.31544906803643
56.80000000000005	115.30767216633915
56.90000000000005	115.29988743705039
57.00000000000005	115.29209488216821
57.10000000000005	115.28429456100578
57.20000000000005	115.27648653809258
57.30000000000005	115.2686708535199
57.40000000000005	115.26084754682644
57.50000000000005	115.25301661778474
57.60000000000005	115.2451781230477
57.70000000000005	115.23733212346221
57.800000000000054	115.229478656338
57.90000000000005	115.22161771978726
58.00000000000005	115.21374936840803
58.10000000000005	115.20587366001715
58.20000000000005	115.19799062974238
58.300000000000054	115.19010031218474
58.40000000000005	115.182202703273
58.50000000000005	115.17429785507528
58.60000000000005	115.16638582195186
58.70000000000005	115.1584666363765
58.800000000000054	115.15054029262764
58.90000000000005	115.14260684082117
59.00000000000005	115.13466633247779
59.10000000000005	115.12671879798565
59.20000000000005	115.11876426722893
59.300000000000054	115.11080273232997
59.40000000000005	115.10283424099846
59.50000000000005	115.09485884150132
59.60000000000005	115.08687656168567
59.70000000000005	115.07888739202181
59.800000000000054	115.07089137836637
59.900000000000055	115.06288856631747
60.00000000000005	115.05487898172191
60.10000000000005	115.04686264994277
60.20000000000005	115.03883955930718
60.300000000000054	115.03080975338321
60.400000000000055	115.02277327469682
60.50000000000005	115.01473014665336
60.60000000000005	115.00668035591495
60.70000000000005	114.99862394429275
60.800000000000054	114.99056095179661
60.900000000000055	114.98249139990648
61.00000000000006	114.9744153096361
61.10000000000005	114.9663326655039
61.20000000000005	114.95824350714494
61.300000000000054	114.95014787165849
61.400000000000055	114.94204577817003
61.50000000000006	114.933937209509
61.60000000000005	114.9258222036473
61.70000000000005	114.91770079530403
61.800000000000054	114.90957300174429
61.900000000000055	114.90143883978236
62.00000000000006	114.89329829009034
62.10000000000005	114.88515138857193
62.20000000000005	114.8769981671785
62.300000000000054	114.868838640896
62.400000000000055	114.86067278867321
62.50000000000006	114.85250064484211
62.60000000000005	114.8443222390941
62.70000000000005	114.83613758461078
62.800000000000054	114.82794669413593
62.900000000000055	114.81974954443459
63.00000000000006	114.81154616787438
63.10000000000006	114.8033365915045
63.20000000000005	114.79512082629165
63.300000000000054	114.78689884723244
63.400000000000055	114.778670685213
63.50000000000006	114.77043636512785
63.60000000000006	114.76219589618657
63.70000000000005	114.75394928717193
63.800000000000054	114.74569651085807
63.900000000000055	114.73743759626709
64.00000000000006	114.7291725657604
64.10000000000005	114.72090142638633
64.20000000000006	114.71262414909563
64.30000000000005	114.70434076151751
64.40000000000006	114.69605128395017
64.50000000000006	114.68775572172399
64.60000000000005	114.67945407975154
64.70000000000006	114.67114632670994
64.80000000000005	114.6628324884618
64.90000000000006	114.65451258286575
65.00000000000006	114.64618661313462
65.10000000000005	114.63785454605676
65.20000000000006	114.62951640618988
65.30000000000005	114.62117220940759
65.40000000000006	114.61282195723595
65.50000000000006	114.60446565079039
65.60000000000005	114.59610325452249
65.70000000000006	114.58773479131817
65.80000000000005	114.57936027469022
65.90000000000006	114.57097970408125
66.00000000000006	114.56259304197852
66.10000000000005	114.55420031005058
66.20000000000006	114.54580151989074
66.30000000000005	114.53739666927859
66.40000000000006	114.52898575558832
66.50000000000006	114.5205687388951
66.60000000000005	114.51214563928848
66.70000000000006	114.50371646606546
66.80000000000005	114.4952812149471
66.90000000000006	114.48683984395818
67.00000000000006	114.47839237205842
67.10000000000007	114.46993880667883
67.20000000000006	114.46147914189376
67.30000000000005	114.4530133713757
67.40000000000006	114.44454145064981
67.50000000000006	114.43606339718782
67.60000000000007	114.42757921617556
67.70000000000006	114.41908889964466
67.80000000000005	114.41059240097339
67.90000000000006	114.40208973659152
68.00000000000006	114.39358090986059
68.10000000000007	114.38506591117483
68.20000000000006	114.37654473052845
68.30000000000005	114.36801731870013
68.40000000000006	114.35948369072162
68.50000000000006	114.35094384774685
68.60000000000007	114.34239777813463
68.70000000000006	114.3338454304093
68.80000000000005	114.3252868186492
68.90000000000006	114.31672194221451
69.00000000000006	114.3081507878289
69.10000000000007	114.29957334181594
69.20000000000006	114.2909895499878
69.30000000000005	114.28239942511385
69.40000000000006	114.27380296437158
69.50000000000006	114.26520015244773
69.60000000000007	114.2565909327816
69.70000000000006	114.2479753172787
69.80000000000007	114.23935330134229
69.90000000000006	114.23072486801921
70.00000000000006	114.22208999995468
70.10000000000007	114.21344863775029
70.20000000000006	114.20480079209133
70.30000000000007	114.19614645621051
70.40000000000006	114.18748561110772
70.50000000000006	114.17881819488166
70.60000000000007	114.17014421744481
70.70000000000006	114.16146367026415
70.80000000000007	114.15277653268835
70.90000000000006	114.14408278366115
71.00000000000006	114.13538235830438
71.10000000000007	114.12667526539896
71.20000000000006	114.11796149424109
71.30000000000007	114.10924102211393
71.40000000000006	114.10051378149441
71.50000000000006	114.09177978048359
71.60000000000007	114.08303900660974
71.70000000000006	114.07429143548647
71.80000000000007	114.06553704231749
71.90000000000006	114.05677575644988
72.00000000000006	114.0480075849422
72.10000000000007	114.0392325131392
72.20000000000006	114.03045051456195
72.30000000000007	114.0216615157581
72.40000000000006	114.0128655232014
72.50000000000006	114.00406252045579
72.60000000000007	113.99525247934757
72.70000000000006	113.98643537128656
72.80000000000007	113.97761111952293
72.90000000000006	113.96877972957779
73.00000000000006	113.95994118280649
73.10000000000007	113.9510954489071
73.20000000000006	113.94224244816257
73.30000000000007	113.93338218560713
73.40000000000006	113.92451464079153
73.50000000000007	113.91563978168699
73.60000000000007	113.90675757583973
73.70000000000006	113.8978679400526
73.80000000000007	113.88897087849814
73.90000000000006	113.88006636848088
74.00000000000007	113.87115437579925
74.10000000000007	113.86223481410721
74.20000000000006	113.85330768719129
74.30000000000007	113.84437297051694
74.40000000000006	113.83543062811641
74.50000000000007	113.8264806235871
74.60000000000007	113.81752286690396
74.70000000000006	113.8085573610845
74.80000000000007	113.7995840792974
74.90000000000006	113.79060298334905
75.00000000000007	113.78161397986912
75.10000000000007	113.77261707159371
75.20000000000006	113.76361222980684
75.30000000000007	113.75459941450201
75.40000000000006	113.7455785852259
75.50000000000007	113.73654964471363
75.60000000000007	113.72751259502684
75.70000000000006	113.71846740508954
75.80000000000007	113.70941403260663
75.90000000000006	113.70035237675621
76.00000000000007	113.69128243942703
76.10000000000007	113.68220418760143
76.20000000000007	113.67311757711748
76.30000000000007	113.66402256335265
76.40000000000006	113.65491904135695
76.50000000000007	113.64580701244167
76.60000000000007	113.63668644115248
76.70000000000007	113.62755728096681
76.80000000000007	113.61841942314928
76.90000000000006	113.60927286895141
77.00000000000007	113.60011758090867
77.10000000000007	113.59095351056975
77.20000000000007	113.58178060900714
77.30000000000007	113.57259876310482
77.40000000000006	113.5634079736369
77.50000000000007	113.55420820061175
77.60000000000007	113.54499939313548
77.70000000000007	113.53578143406071
77.80000000000007	113.52655432422011
77.90000000000006	113.5173180215312
78.00000000000007	113.50807247310141
78.10000000000007	113.49881762554432
78.20000000000007	113.4895533570594
78.30000000000007	113.48027966810511
78.40000000000006	113.47099651396726
78.50000000000007	113.4617038392185
78.60000000000007	113.45240151776213
78.70000000000007	113.44308955023914
78.80000000000007	113.43376788975135
78.90000000000006	113.42443647879438
79.00000000000007	113.41509525935017
79.10000000000007	113.40574410037482
79.20000000000007	113.39638300224229
79.30000000000007	113.38701191530315
79.40000000000006	113.37763077941524
79.50000000000007	113.36823945895365
79.60000000000007	113.35883795460515
79.70000000000007	113.34942621443011
79.80000000000007	113.34000417612206
79.90000000000008	113.33057177683894
80.00000000000007	113.32112887569151
80.10000000000007	113.3116754732113
80.20000000000007	113.30221151457218
80.30000000000007	113.29273693471556
80.40000000000008	113.28325158786514
80.50000000000007	113.27375547500226
80.60000000000007	113.26424853889085
80.70000000000007	113.2547307122114
80.80000000000007	113.24520192708454
80.90000000000008	113.23566203212798
81.00000000000007	113.22611102828448
81.10000000000007	113.21654885527991
81.20000000000007	113.20697544291646
81.30000000000007	113.19739063459538
81.40000000000008	113.18779443185423
81.50000000000007	113.17818677187445
81.60000000000007	113.1685675820909
81.70000000000007	113.15893678935178
81.80000000000007	113.14929423108444
81.90000000000008	113.13963990891011
82.00000000000007	113.1299737568035
82.10000000000007	113.12029569918202
82.20000000000007	113.11060556790264
82.30000000000007	113.10090336533474
82.40000000000008	113.0911890227589
82.50000000000007	113.08146246210838
82.60000000000008	113.07172360470051
82.70000000000007	113.06197227602226
82.80000000000007	113.05220847865529
82.90000000000008	113.04243214048596
83.00000000000007	113.032643180278
83.10000000000008	113.0228414175673
83.20000000000007	113.01302685584625
83.30000000000007	113.00319942014129
83.40000000000008	112.9933590266039
83.50000000000007	112.98350559073751
83.60000000000008	112.97363892528165
83.70000000000007	112.96375903407643
83.80000000000007	112.95386583854743
83.90000000000008	112.94395925150995
84.00000000000007	112.93403907934335
84.10000000000008	112.9241053269712
84.20000000000007	112.91415791277606
84.30000000000007	112.90419674682121
84.40000000000008	112.8942217384868
84.50000000000007	112.88423268689671
84.60000000000008	112.87422959746553
84.70000000000007	112.86421238474736
84.80000000000007	112.8541809552876
84.90000000000008	112.8441351014099
85.00000000000007	112.83407482979632
85.10000000000008	112.82400005175646
85.20000000000007	112.81391067093102
85.30000000000007	112.80380659023966
85.40000000000008	112.7936875942565
85.50000000000007	112.78355369030635
85.60000000000008	112.77340478562053
85.70000000000007	112.76324078012398
85.80000000000007	112.75306145111753
85.90000000000008	112.74286680738956
86.00000000000007	112.73265675270562
86.10000000000008	112.72243118392004
86.20000000000007	112.71218999712445
86.30000000000008	112.70193296133843
86.40000000000008	112.69166008615407
86.50000000000007	112.68137127098527
86.60000000000008	112.67106640875511
86.70000000000007	112.66074526070085
86.80000000000008	112.65040783808779
86.90000000000008	112.64005403662156
87.00000000000007	112.62968374597423
87.10000000000008	112.61929685501015
87.20000000000007	112.60889311611257
87.30000000000008	112.59847254152211
87.40000000000008	112.58803502229362
87.50000000000007	112.57758044393395
87.60000000000008	112.56710855049666
87.70000000000007	112.55661935611951
87.80000000000008	112.5461127478841
87.90000000000008	112.53558860785036
88.00000000000007	112.52504681722138
88.10000000000008	112.51448711058013
88.20000000000007	112.50390950322262
88.30000000000008	112.49331387725316
88.40000000000008	112.48270011031238
88.50000000000007	112.47206792806419
88.60000000000008	112.4614173479419
88.70000000000007	112.45074824778712
88.80000000000008	112.4400605015809
88.90000000000008	112.42935398239436
89.00000000000009	112.41862840575676
89.10000000000008	112.40788379045509
89.20000000000007	112.39712000899756
89.30000000000008	112.38633693067048
89.40000000000008	112.37553426144969
89.50000000000009	112.36471202251697
89.60000000000008	112.35387008180206
89.70000000000007	112.34300830470121
89.80000000000008	112.33262389552931
89.90000000000008	112.32420974652909
90.00000000000009	112.31776958974253
