# Supplementary material for: White matter micro- and macrostructure brain charts for the human lifespan
Source: Nature. 2026 May 13;655(8124):979–89. doi: 10.1038/s41586-026-10454-2 (PMC13391363; doi:10.1038/s41586-026-10454-2)
Supplement: Supplementary file 7 — Tract-specific median centiles of brain charts. SDT.T4.1-504 contain the discretized, sex-agnostic brain charts used to derive the myelination plots and assessments in Fig. 4 and Supplementary Fig. S4.F9. Age is expressed in years. Tract measurements are reported in metric-specific units: diffusivities in mm2 s−1, volume in mm3, surface area in mm2, average length in mm, and FA is dimensionless (unitless). [file 41586_2026_10454_MOESM7_ESM.zip › SDT.T4/SDT.T4.122-FPT_left_fa-mean.csv]

age	value
1.0	0.3845192158048138
1.1	0.3874775092205671
1.2000000000000002	0.39122066259471244
1.3000000000000003	0.3956986995252481
1.4000000000000004	0.400126768543336
1.5000000000000004	0.40427408669904974
1.6000000000000005	0.40817131306529736
1.7000000000000006	0.4118441955900616
1.8000000000000007	0.41531344873777626
1.9000000000000008	0.4185999108585034
2.000000000000001	0.42171962574230043
2.100000000000001	0.4246865642212802
2.200000000000001	0.4275121876488585
2.300000000000001	0.43020866728390045
2.4000000000000012	0.43278554593110613
2.5000000000000013	0.4352513438617322
2.6000000000000014	0.43761368121201605
2.7000000000000015	0.43987883305504566
2.8000000000000016	0.44205393746017413
2.9000000000000017	0.44414458763788456
3.0000000000000018	0.44615585769407007
3.100000000000002	0.4480919370400897
3.200000000000002	0.4499577596375584
3.300000000000002	0.45175720864705576
3.400000000000002	0.45349385966103706
3.500000000000002	0.45517099594584126
3.6000000000000023	0.45679130785306654
3.7000000000000024	0.4583581392565082
3.8000000000000025	0.4598740999107684
3.9000000000000026	0.46134160331238244
4.000000000000003	0.46276262330611945
4.100000000000003	0.46413967870188094
4.200000000000003	0.4654747353131633
4.3000000000000025	0.46676963468935917
4.400000000000003	0.46802609056268485
4.5000000000000036	0.4692454888950218
4.600000000000003	0.4704296816237192
4.700000000000003	0.471580098607639
4.800000000000003	0.47269807553912396
4.900000000000004	0.4737846892295277
5.0000000000000036	0.47484140944499703
5.100000000000003	0.4758693690977885
5.200000000000004	0.47686964124679065
5.300000000000004	0.47784323148961433
5.400000000000004	0.478790940691974
5.5000000000000036	0.47971390743171477
5.600000000000004	0.48061299940423025
5.700000000000005	0.48148903134453047
5.800000000000004	0.4823426500633753
5.900000000000004	0.48317479141096686
6.000000000000004	0.4839861669936869
6.100000000000005	0.48477745600960076
6.200000000000005	0.48554929705590316
6.300000000000004	0.4863021910176098
6.400000000000005	0.4870368896529736
6.500000000000005	0.487753958181058
6.600000000000005	0.4884539284463624
6.700000000000005	0.4891372165169892
6.800000000000005	0.48980445601491834
6.900000000000006	0.4904561222257207
7.000000000000005	0.49109267135657275
7.100000000000005	0.4917145327130022
7.2000000000000055	0.4923220383352521
7.300000000000006	0.49291571093682246
7.400000000000006	0.49349593838178746
7.500000000000005	0.49406308564925466
7.600000000000006	0.49461743452932466
7.700000000000006	0.49515943397789003
7.800000000000006	0.49568941639818764
7.900000000000006	0.49620770223459654
8.000000000000007	0.4967145927739152
8.100000000000007	0.49721031822112705
8.200000000000006	0.4976952565527078
8.300000000000006	0.49816968476043616
8.400000000000006	0.4986338631113234
8.500000000000007	0.49908799031351575
8.600000000000007	0.4995323957994796
8.700000000000006	0.499967320519627
8.800000000000008	0.5003929975527707
8.900000000000007	0.5008096455681764
9.000000000000007	0.5012174299813518
9.100000000000007	0.5016166326140791
9.200000000000006	0.5020074576180554
9.300000000000008	0.502390096314962
9.400000000000007	0.5027646934738483
9.500000000000007	0.5031314976096026
9.600000000000009	0.503490688456922
9.700000000000008	0.5038424403624405
9.800000000000008	0.5041869163728354
9.900000000000007	0.5045242388881009
10.000000000000007	0.5048546232651195
10.100000000000009	0.5051782238665212
10.200000000000008	0.5054951848408885
10.300000000000008	0.5058056145505225
10.40000000000001	0.5061097047181646
10.500000000000009	0.5064075925947042
10.600000000000009	0.5066994116228265
10.700000000000008	0.5069852860958844
10.800000000000008	0.5072653088400703
10.90000000000001	0.5075396477657955
11.000000000000009	0.5078084220826342
11.100000000000009	0.508071742633731
11.20000000000001	0.5083296924055464
11.30000000000001	0.508582422066473
11.40000000000001	0.5088300384921383
11.500000000000009	0.5090726457936842
11.600000000000009	0.509310340489537
11.70000000000001	0.5095431944711495
11.80000000000001	0.5097713408639196
11.90000000000001	0.509994873379687
12.00000000000001	0.5102138787248731
12.10000000000001	0.5104284217128666
12.20000000000001	0.5106386225946836
12.30000000000001	0.5108445659788223
12.40000000000001	0.5110463344210369
12.50000000000001	0.5112440040548583
12.60000000000001	0.5114376315796623
12.70000000000001	0.5116273240405957
12.800000000000011	0.5118131562286493
12.900000000000011	0.5119951969680232
13.00000000000001	0.5121734977515866
13.10000000000001	0.5123481558198032
13.20000000000001	0.5125192391073135
13.300000000000011	0.5126868139946488
13.400000000000011	0.5128509413489539
13.50000000000001	0.5130116666057699
13.600000000000012	0.5131690768796837
13.700000000000012	0.5133232326444035
13.800000000000011	0.5134741892233762
13.900000000000011	0.5136219881467757
14.00000000000001	0.5137667089346477
14.100000000000012	0.5139084068055485
14.200000000000012	0.5140471357814779
14.300000000000011	0.5141829450960327
14.400000000000013	0.5143158716751369
14.500000000000012	0.5144459871500214
14.600000000000012	0.5145733409757878
14.700000000000012	0.5146979781154782
14.800000000000011	0.5148199325145452
14.900000000000013	0.5149392698344886
15.000000000000012	0.5150560354405233
15.100000000000012	0.5151702737629363
15.200000000000014	0.5152820250352393
15.300000000000013	0.5153913196467856
15.400000000000013	0.5154982170272071
15.500000000000012	0.5156027580252899
15.600000000000012	0.5157049795396601
15.700000000000014	0.515804909649615
15.800000000000013	0.5159026030315015
15.900000000000013	0.51599809730801
16.000000000000014	0.5160914293617777
16.100000000000016	0.5161826323708223
16.200000000000014	0.5162717316283776
16.30000000000001	0.5163587768274407
16.400000000000013	0.5164438020063884
16.500000000000014	0.51652683770761
16.600000000000016	0.5166079074087356
16.700000000000014	0.5166870569749071
16.800000000000015	0.5167643178692284
16.900000000000013	0.5168397209622044
17.000000000000014	0.5169132938358277
17.100000000000016	0.516985057756674
17.200000000000014	0.5170550545616838
17.300000000000015	0.5171233128371557
17.400000000000013	0.5171898580598402
17.500000000000014	0.5172547100510856
17.600000000000016	0.5173179075340855
17.700000000000014	0.5173794770173848
17.800000000000015	0.517439444530078
17.900000000000016	0.5174978331694304
18.000000000000014	0.5175546609814312
18.100000000000016	0.5176099634017212
18.200000000000017	0.517663764606475
18.300000000000015	0.5177160859953672
18.400000000000016	0.5177669444505045
18.500000000000014	0.5178163728518557
18.600000000000016	0.517864393683132
18.700000000000017	0.5179110290365193
18.800000000000015	0.5179562983817229
18.900000000000016	0.518000217160008
19.000000000000014	0.5180428155450935
19.100000000000016	0.5180841141124585
19.200000000000017	0.5181241309512727
19.300000000000015	0.5181628805553663
19.400000000000016	0.5182003909839107
19.500000000000018	0.5182366814218076
19.600000000000016	0.5182717707315379
19.700000000000017	0.5183056754240942
19.80000000000002	0.5183384088123991
19.900000000000016	0.5183699967106049
20.000000000000018	0.5184004567294964
20.100000000000016	0.5184298042487738
20.200000000000017	0.5184580518023879
20.30000000000002	0.5184852234422237
20.400000000000016	0.5185113356275398
20.500000000000018	0.5185364045500475
20.600000000000016	0.5185604442894123
20.700000000000017	0.5185834664028799
20.80000000000002	0.5186054930668965
20.900000000000016	0.5186265394324712
21.000000000000018	0.5186466186458157
21.10000000000002	0.5186657416177286
21.200000000000017	0.5186839290463467
21.30000000000002	0.5187011951222773
21.40000000000002	0.5187175538125646
21.500000000000018	0.518733017185347
21.60000000000002	0.5187475953367596
21.700000000000017	0.5187613073883017
21.80000000000002	0.5187741664358455
21.90000000000002	0.5187861837724997
22.000000000000018	0.5187973689532375
22.10000000000002	0.5188077398520798
22.200000000000017	0.518817308758653
22.30000000000002	0.5188260877745787
22.40000000000002	0.5188340872935244
22.500000000000018	0.5188413161855843
22.60000000000002	0.5188477909916984
22.70000000000002	0.5188535230796761
22.80000000000002	0.5188585221960397
22.90000000000002	0.5188627967541354
23.00000000000002	0.5188663622365255
23.10000000000002	0.5188692293301159
23.20000000000002	0.5188714085627841
23.30000000000002	0.5188729089264883
23.40000000000002	0.5188737382545446
23.50000000000002	0.518873910896445
23.60000000000002	0.5188734367584079
23.70000000000002	0.5188723242892391
23.80000000000002	0.5188705809337679
23.90000000000002	0.5188682201391239
24.00000000000002	0.5188652512332954
24.10000000000002	0.518861683409024
24.20000000000002	0.5188575244788903
24.300000000000022	0.5188527813930774
24.40000000000002	0.5188474666310268
24.50000000000002	0.5188415888560448
24.600000000000023	0.5188351554226972
24.70000000000002	0.518828172948323
24.800000000000022	0.51882065313956
24.90000000000002	0.518812604166167
25.00000000000002	0.5188040340823058
25.100000000000023	0.5187949497036117
25.20000000000002	0.5187853572228328
25.300000000000022	0.5187752675165337
25.40000000000002	0.5187646881857763
25.50000000000002	0.5187536256583151
25.600000000000023	0.5187420858397536
25.70000000000002	0.5187300789420908
25.800000000000022	0.5187176121431268
25.900000000000023	0.518704692521403
26.00000000000002	0.5186913260462208
26.100000000000023	0.5186775182564766
26.200000000000024	0.5186632786492743
26.300000000000022	0.5186486139136229
26.400000000000023	0.5186335296890516
26.50000000000002	0.5186180312651125
26.600000000000023	0.5186021275652719
26.700000000000024	0.51858582491396
26.800000000000022	0.5185691295500093
26.900000000000023	0.5185520467214337
27.00000000000002	0.5185345813992221
27.100000000000023	0.5185167418888685
27.200000000000024	0.5184985340929099
27.300000000000022	0.5184799629779866
27.400000000000023	0.5184610332972215
27.500000000000025	0.518441752859251
27.600000000000023	0.518422127251296
27.700000000000024	0.5184021619864657
27.800000000000026	0.5183818616958513
27.900000000000023	0.5183612308543054
28.000000000000025	0.5183402767344609
28.100000000000023	0.5183190045579507
28.200000000000024	0.5182974187150031
28.300000000000026	0.5182755234889862
28.400000000000023	0.518253325720819
28.500000000000025	0.5182308303583856
28.600000000000023	0.5182080422851624
28.700000000000024	0.5181849656028457
28.800000000000026	0.5181616043504547
28.900000000000023	0.5181379649025517
29.000000000000025	0.5181140518890563
29.100000000000026	0.518089869204864
29.200000000000024	0.5180654207197549
29.300000000000026	0.5180407124320937
29.400000000000027	0.518015748733292
29.500000000000025	0.5179905339585925
29.600000000000026	0.5179650717540347
29.700000000000024	0.5179393657737673
29.800000000000026	0.5179134216092321
29.900000000000027	0.5178872433743438
30.000000000000025	0.5178608345371032
30.100000000000026	0.5178341986012864
30.200000000000024	0.5178073408296457
30.300000000000026	0.5177802651276
30.400000000000027	0.517752975351422
30.500000000000025	0.5177254747538774
30.600000000000026	0.5176977666475525
30.700000000000028	0.5176698559392012
30.800000000000026	0.5176417462912801
30.900000000000027	0.5176134408028984
31.00000000000003	0.5175849426523597
31.100000000000026	0.5175562564585409
31.200000000000028	0.517527385701068
31.300000000000026	0.5174983338164353
31.400000000000027	0.5174691037171166
31.50000000000003	0.5174396984111336
31.600000000000026	0.5174101222051631
31.700000000000028	0.5173803783654621
31.800000000000026	0.5173504696715933
31.900000000000027	0.5173203990110912
32.00000000000003	0.5172901704379423
32.10000000000002	0.5172597870576089
32.20000000000003	0.5172292519375897
32.300000000000026	0.5171985676952292
32.40000000000003	0.5171677370657515
32.50000000000003	0.5171367638287468
32.60000000000003	0.5171056509017632
32.70000000000003	0.5170744007869434
32.800000000000026	0.5170430161109143
32.90000000000003	0.5170115004310151
33.00000000000003	0.5169798565229877
33.10000000000003	0.5169480871290699
33.20000000000003	0.5169161946101031
33.300000000000026	0.516884181455923
33.40000000000003	0.5168520509822098
33.50000000000003	0.5168198057987654
33.60000000000003	0.5167874481663985
33.70000000000003	0.5167549804766436
33.800000000000026	0.5167224058493441
33.90000000000003	0.5166897267689191
34.00000000000003	0.5166569456901411
34.10000000000003	0.5166240647504913
34.20000000000003	0.5165910862181746
34.30000000000003	0.516558012999814
34.40000000000003	0.5165248474329223
34.50000000000003	0.5164915915679764
34.60000000000003	0.516458247583839
34.70000000000003	0.5164248182142884
34.80000000000003	0.5163913056857017
34.90000000000003	0.5163577121981611
35.00000000000003	0.5163240396943086
35.10000000000003	0.5162902902414025
35.20000000000003	0.5162564663847763
35.30000000000003	0.5162225702204423
35.400000000000034	0.5161886036152591
35.50000000000003	0.5161545685549747
35.60000000000003	0.5161204674321451
35.70000000000003	0.5160863022440466
35.80000000000003	0.5160520749645804
35.900000000000034	0.5160177873661598
36.00000000000003	0.515983441333183
36.10000000000003	0.515949039091406
36.20000000000003	0.5159145825221579
36.30000000000003	0.5158800733317592
36.400000000000034	0.5158455133299729
36.50000000000003	0.5158109046073376
36.60000000000003	0.5157762489572711
36.70000000000003	0.5157415481523662
36.80000000000003	0.5157068038160988
36.900000000000034	0.5156720176658873
37.00000000000003	0.515637191644428
37.10000000000003	0.5156023274417938
37.20000000000003	0.5155674266237554
37.30000000000003	0.5155324908391575
37.400000000000034	0.515497521910884
37.500000000000036	0.515462521450571
37.60000000000003	0.5154274910512643
37.70000000000003	0.5153924322059672
37.80000000000003	0.5153573464791152
37.900000000000034	0.5153222355623939
38.000000000000036	0.5152871009751417
38.10000000000003	0.5152519441599317
38.20000000000003	0.5152167666179923
38.30000000000003	0.5151815699347408
38.400000000000034	0.5151463555593947
38.500000000000036	0.5151111249245425
38.60000000000004	0.515075879408762
38.70000000000003	0.5150406204358922
38.80000000000003	0.5150053494747985
38.900000000000034	0.5149700678921082
39.000000000000036	0.5149347770222921
39.10000000000004	0.5148994782307504
39.20000000000003	0.5148641728920157
39.30000000000003	0.5148288623099101
39.400000000000034	0.5147935477733551
39.500000000000036	0.5147582305604778
39.60000000000004	0.5147229119655198
39.70000000000003	0.5146875932593784
39.80000000000003	0.5146522756718369
39.900000000000034	0.514616960442422
40.000000000000036	0.5145816488111913
40.10000000000004	0.5145463419652455
40.20000000000003	0.5145110410780165
40.30000000000003	0.5144757473095589
40.400000000000034	0.5144404618497435
40.500000000000036	0.514405185873018
40.60000000000004	0.5143699204742619
40.70000000000004	0.5143346667604178
40.80000000000003	0.5142994258875587
40.900000000000034	0.5142641989797573
41.000000000000036	0.514228987057418
41.10000000000004	0.5141937911768356
41.20000000000004	0.5141586123822763
41.30000000000003	0.5141234517860125
41.400000000000034	0.5140883104514652
41.500000000000036	0.5140531893169213
41.60000000000004	0.5140180893788682
41.70000000000004	0.5139830117199751
41.80000000000004	0.5139479573567104
41.900000000000034	0.5139129271611467
42.000000000000036	0.5138779220841754
42.10000000000004	0.5138429430658549
42.20000000000004	0.5138079911501886
42.30000000000004	0.5137730672974371
42.400000000000034	0.5137381723065163
42.500000000000036	0.5137033070744345
42.60000000000004	0.5136684726192622
42.70000000000004	0.5136336698573922
42.80000000000004	0.5135988995288584
42.900000000000034	0.5135641624895578
43.000000000000036	0.5135294595856162
43.10000000000004	0.5134947918009474
43.20000000000004	0.5134601599997306
43.30000000000004	0.5134255648568042
43.400000000000034	0.5133910071794453
43.500000000000036	0.5133564879288485
43.60000000000004	0.5133220079281161
43.70000000000004	0.513287567799722
43.80000000000004	0.513253168313821
43.90000000000004	0.5132188102317407
44.000000000000036	0.5131844944844837
44.10000000000004	0.5131502218465408
44.20000000000004	0.5131159928822726
44.30000000000004	0.5130818083178992
44.40000000000004	0.5130476690645208
44.500000000000036	0.5130135758580829
44.60000000000004	0.5129795292163852
44.70000000000004	0.5129455298320781
44.80000000000004	0.5129115783898268
44.90000000000004	0.5128776757740308
45.00000000000004	0.5128438226752801
45.10000000000004	0.5128100195595713
45.20000000000004	0.5127762670797977
45.30000000000004	0.512742566102928
45.40000000000004	0.5127089172833101
45.50000000000004	0.5126753210455537
45.60000000000004	0.5126417780121533
45.70000000000004	0.5126082887983697
45.80000000000004	0.5125748542475472
45.90000000000004	0.5125414749716304
46.00000000000004	0.5125081513490554
46.10000000000004	0.5124748839662909
46.20000000000004	0.5124416736514191
46.30000000000004	0.5124085209822457
46.40000000000004	0.5123754263004365
46.50000000000004	0.5123423901648967
46.60000000000004	0.5123094131279691
46.70000000000004	0.512276495996824
46.80000000000004	0.5122436393095471
46.90000000000004	0.51221084336666
47.00000000000004	0.512178108694379
47.100000000000044	0.5121454360865177
47.20000000000004	0.5121128260489466
47.30000000000004	0.5120802788495439
47.40000000000004	0.512047794989499
47.50000000000004	0.5120153749640419
47.600000000000044	0.5119830195484686
47.70000000000004	0.5119507292113745
47.80000000000004	0.5119185041839901
47.90000000000004	0.5118863449378067
48.00000000000004	0.5118542522364365
48.100000000000044	0.5118222265180251
48.200000000000045	0.5117902679848508
48.30000000000004	0.5117583770856526
48.40000000000004	0.5117265542637495
48.50000000000004	0.5116948002663505
48.600000000000044	0.5116631154965592
48.700000000000045	0.5116315001240315
48.80000000000004	0.5115999545704905
48.90000000000004	0.5115684795729296
49.00000000000004	0.5115370755056278
49.100000000000044	0.5115057425125926
49.200000000000045	0.5114744809948369
49.30000000000004	0.5114432913484382
49.40000000000004	0.5114121742958533
49.50000000000004	0.5113811301783631
49.600000000000044	0.5113501591109603
49.700000000000045	0.5113192614700507
49.80000000000004	0.5112884379691651
49.90000000000004	0.511257688922258
50.00000000000004	0.5112270144216341
50.100000000000044	0.5111964148248244
50.200000000000045	0.5111658904848596
50.30000000000005	0.5111354421023819
50.40000000000004	0.5111050699602244
50.50000000000004	0.5110747741249113
50.600000000000044	0.5110445549315322
50.700000000000045	0.5110144130729338
50.80000000000005	0.5109843488060078
50.90000000000004	0.5109543621772454
51.00000000000004	0.5109244535045121
51.100000000000044	0.5108946231015661
51.200000000000045	0.5108648716498201
51.30000000000005	0.51083519937677
51.40000000000005	0.510805606306028
51.50000000000004	0.5107760927349692
51.600000000000044	0.5107466593382008
51.700000000000045	0.5107173063185608
51.80000000000005	0.5106880336820101
51.90000000000005	0.5106588417101862
52.00000000000004	0.5106297306809722
52.100000000000044	0.5106007012588253
52.200000000000045	0.5105717536187774
52.30000000000005	0.5105428877465162
52.40000000000005	0.5105141039049456
52.50000000000004	0.5104854027525828
52.600000000000044	0.5104567844409941
52.700000000000045	0.5104282489403532
52.80000000000005	0.5103997964991666
52.90000000000005	0.510371427362505
53.00000000000004	0.5103431421798663
53.100000000000044	0.5103149410764788
53.200000000000045	0.5102868240045838
53.30000000000005	0.5102587911955383
53.40000000000005	0.5102308432936555
53.50000000000005	0.5102029804018077
53.600000000000044	0.5101752024586413
53.700000000000045	0.5101475096823249
53.80000000000005	0.5101199022878778
53.90000000000005	0.5100923809115896
54.00000000000005	0.510064945631353
54.100000000000044	0.5100375963699848
54.200000000000045	0.5100103333299333
54.30000000000005	0.5099831571429593
54.40000000000005	0.5099560678656344
54.50000000000005	0.5099290654089043
54.60000000000005	0.5099021499631192
54.700000000000045	0.5098753217157409
54.80000000000005	0.50984858129138
54.90000000000005	0.509821928722888
55.00000000000005	0.5097953639072703
55.10000000000005	0.5097688870204481
55.200000000000045	0.5097424986830721
55.30000000000005	0.5097161989076396
55.40000000000005	0.5096899875808325
55.50000000000005	0.5096638648674591
55.60000000000005	0.5096378309296736
55.700000000000045	0.5096118863817408
55.80000000000005	0.5095860312136089
55.90000000000005	0.5095602652997168
56.00000000000005	0.5095345887916093
56.10000000000005	0.5095090023000813
56.200000000000045	0.5094835057956323
56.30000000000005	0.5094580991437666
56.40000000000005	0.5094327824858066
56.50000000000005	0.5094075559606313
56.60000000000005	0.509382420173317
56.70000000000005	0.5093573750729022
56.80000000000005	0.5093324205141748
56.90000000000005	0.5093075566262457
57.00000000000005	0.5092827840111405
57.10000000000005	0.5092581025992979
57.20000000000005	0.5092335122378187
57.30000000000005	0.5092090130463947
57.40000000000005	0.5091846051424661
57.50000000000005	0.5091602891229198
57.60000000000005	0.5091360648977482
57.70000000000005	0.5091119323047051
57.800000000000054	0.5090878914522222
57.90000000000005	0.5090639429344903
58.00000000000005	0.5090400866437016
58.10000000000005	0.5090163224110401
58.20000000000005	0.5089926503362453
58.300000000000054	0.508969070516977
58.40000000000005	0.5089455835427866
58.50000000000005	0.5089221892863679
58.60000000000005	0.5088988875707877
58.70000000000005	0.508875678485384
58.800000000000054	0.5088525626173088
58.90000000000005	0.5088295398222085
59.00000000000005	0.5088066099175821
59.10000000000005	0.5087837729847305
59.20000000000005	0.5087610291030307
59.300000000000054	0.5087383788554241
59.40000000000005	0.5087158220789443
59.50000000000005	0.5086933585840756
59.60000000000005	0.5086709884424926
59.70000000000005	0.5086487122349823
59.800000000000054	0.5086265297822403
59.900000000000055	0.5086044408900802
60.00000000000005	0.5085824456227307
60.10000000000005	0.5085605440426374
60.20000000000005	0.5085387367267395
60.300000000000054	0.5085170234779502
60.400000000000055	0.5084954040960553
60.50000000000005	0.5084738786363563
60.60000000000005	0.5084524476738349
60.70000000000005	0.5084311109957372
60.800000000000054	0.5084098683979797
60.900000000000055	0.5083887199289517
61.00000000000006	0.5083676656353855
61.10000000000005	0.5083467060887169
61.20000000000005	0.5083258410591897
61.300000000000054	0.5083050703375748
61.400000000000055	0.5082843939639636
61.50000000000006	0.5082638125079881
61.60000000000005	0.5082433257248599
61.70000000000005	0.508222933402195
61.800000000000054	0.5082026355736529
61.900000000000055	0.5081824322713495
62.00000000000006	0.5081623240616184
62.10000000000005	0.508142310683402
62.20000000000005	0.5081223919199575
62.300000000000054	0.5081025677972129
62.400000000000055	0.5080828388798101
62.50000000000006	0.508063204892262
62.60000000000005	0.5080436656153072
62.70000000000005	0.5080242210688724
62.800000000000054	0.508004871271443
62.900000000000055	0.5079856167845602
63.00000000000006	0.5079664573171573
63.10000000000006	0.5079473926463139
63.20000000000005	0.5079284227847336
63.300000000000054	0.5079095482923404
63.400000000000055	0.5078907688642116
63.50000000000006	0.5078720842754715
63.60000000000006	0.5078534945332085
63.70000000000005	0.5078349996431621
63.800000000000054	0.5078166001623056
63.900000000000055	0.507798295770787
64.00000000000006	0.5077800862406922
64.10000000000005	0.5077619715723414
64.20000000000006	0.5077439523211307
64.30000000000005	0.5077260281538983
64.40000000000006	0.5077081988412722
64.50000000000006	0.5076904643783025
64.60000000000005	0.5076728247587727
64.70000000000006	0.5076552805352336
64.80000000000005	0.5076378313602093
64.90000000000006	0.5076204770018367
65.00000000000006	0.5076032174488031
65.10000000000005	0.5075860532520895
65.20000000000006	0.5075689840514309
65.30000000000005	0.5075520096139425
65.40000000000006	0.5075351299233495
65.50000000000006	0.5075183449621822
65.60000000000005	0.5075016552786411
65.70000000000006	0.507485060498729
65.80000000000005	0.5074685603875501
65.90000000000006	0.5074521549228265
66.00000000000006	0.5074358446511639
66.10000000000005	0.5074196291862743
66.20000000000006	0.5074035082926213
66.30000000000005	0.5073874819432365
66.40000000000006	0.5073715501100207
66.50000000000006	0.5073557133368245
66.60000000000005	0.5073399712241794
66.70000000000006	0.5073243235349563
66.80000000000005	0.5073087702365009
66.90000000000006	0.507293311871015
67.00000000000006	0.5072779480272162
67.10000000000007	0.5072626784676647
67.20000000000006	0.5072475031552541
67.30000000000005	0.5072324220518043
67.40000000000006	0.50721743569675
67.50000000000006	0.5072025436661526
67.60000000000007	0.5071877457213393
67.70000000000006	0.5071730418197967
67.80000000000005	0.507158432499227
67.90000000000006	0.5071439173243365
68.00000000000006	0.5071294960564235
68.10000000000007	0.5071151686487302
68.20000000000006	0.5071009350534735
68.30000000000005	0.5070867958055414
68.40000000000006	0.5070727504574817
68.50000000000006	0.5070587987696676
68.60000000000007	0.5070449406901747
68.70000000000006	0.5070311767520465
68.80000000000005	0.5070175064969176
68.90000000000006	0.507003929685369
69.00000000000006	0.5069904462614112
69.10000000000007	0.5069770561680709
69.20000000000006	0.5069637599354947
69.30000000000005	0.5069505570936347
69.40000000000006	0.5069374474024034
69.50000000000006	0.5069244308008503
69.60000000000007	0.5069115078171386
69.70000000000006	0.5068986779707322
69.80000000000007	0.506885941021948
69.90000000000006	0.5068732969059214
70.00000000000006	0.50686074555684
70.10000000000007	0.5068482874998534
70.20000000000006	0.5068359222431971
70.30000000000007	0.5068236495467293
70.40000000000006	0.5068114693407969
70.50000000000006	0.5067993821484001
70.60000000000007	0.5067873874676985
70.70000000000006	0.5067754850591102
70.80000000000007	0.5067636748491946
70.90000000000006	0.506751956763592
71.00000000000006	0.5067403313221371
71.10000000000007	0.5067287980121962
71.20000000000006	0.5067173565938953
71.30000000000007	0.5067060069891459
71.40000000000006	0.5066947497154395
71.50000000000006	0.5066835842504658
71.60000000000007	0.5066725103550304
71.70000000000006	0.5066615279473573
71.80000000000007	0.5066506369447751
71.90000000000006	0.5066398378614262
72.00000000000006	0.5066291301646235
72.10000000000007	0.5066185136150048
72.20000000000006	0.5066079881262565
72.30000000000007	0.5065975542099561
72.40000000000006	0.5065872113241291
72.50000000000006	0.5065769592301763
72.60000000000007	0.5065667978381742
72.70000000000006	0.5065567270573204
72.80000000000007	0.5065467473956256
72.90000000000006	0.5065368583011396
73.00000000000006	0.5065270595351786
73.10000000000007	0.5065173510033627
73.20000000000006	0.5065077332108872
73.30000000000007	0.5064982055968942
73.40000000000006	0.506488767923513
73.50000000000007	0.5064794200928076
73.60000000000007	0.5064701620059738
73.70000000000006	0.5064609941643882
73.80000000000007	0.5064519159976036
73.90000000000006	0.5064429272677101
74.00000000000007	0.5064340278723672
74.10000000000007	0.506425218309857
74.20000000000006	0.506416498001196
74.30000000000007	0.5064078667093052
74.40000000000006	0.5063993243283186
74.50000000000007	0.5063908707515093
74.60000000000007	0.5063825064730528
74.70000000000006	0.5063742309047509
74.80000000000007	0.5063660438094918
74.90000000000006	0.5063579450770306
75.00000000000007	0.5063499351981394
75.10000000000007	0.5063420135764483
75.20000000000006	0.5063341799756628
75.30000000000007	0.5063264342820207
75.40000000000006	0.5063187763808997
75.50000000000007	0.5063112067586424
75.60000000000007	0.5063037248100265
75.70000000000006	0.5062963302986951
75.80000000000007	0.5062890231065045
75.90000000000006	0.5062818037160535
76.00000000000007	0.5062746715143078
76.10000000000007	0.5062676262656824
76.20000000000007	0.506260667848503
76.30000000000007	0.5062537961402298
76.40000000000006	0.5062470116186724
76.50000000000007	0.506240313662296
76.60000000000007	0.506233702035388
76.70000000000007	0.5062271766118616
76.80000000000007	0.5062207378654096
76.90000000000006	0.5062143851670406
77.00000000000007	0.5062081182817382
77.10000000000007	0.5062019370798501
77.20000000000007	0.5061958414308483
77.30000000000007	0.5061898318032361
77.40000000000006	0.5061839075598664
77.50000000000007	0.5061780684654931
77.60000000000007	0.5061723143859935
77.70000000000007	0.5061666457853471
77.80000000000007	0.5061610620193029
77.90000000000006	0.5061555628532046
78.00000000000007	0.5061501481493065
78.10000000000007	0.5061448177689721
78.20000000000007	0.5061395721705508
78.30000000000007	0.5061344107019726
78.40000000000006	0.5061293331282137
78.50000000000007	0.5061243393069729
78.60000000000007	0.5061194296916318
78.70000000000007	0.5061146036233686
78.80000000000007	0.5061098608676121
78.90000000000006	0.5061052012783583
79.00000000000007	0.506100624708691
79.10000000000007	0.5060961316058783
79.20000000000007	0.5060917213036105
79.30000000000007	0.5060873935667745
79.40000000000006	0.5060831482446969
79.50000000000007	0.5060789857791956
79.60000000000007	0.5060749054975612
79.70000000000007	0.5060709071649653
79.80000000000007	0.5060669906269288
79.90000000000008	0.5060631557280343
80.00000000000007	0.5060594029034564
80.10000000000007	0.5060557314733243
80.20000000000007	0.5060521412020563
80.30000000000007	0.5060486319303623
80.40000000000008	0.5060452040874422
80.50000000000007	0.5060418569873799
80.60000000000007	0.5060385903946785
80.70000000000007	0.5060354041461155
80.80000000000007	0.5060322980774974
80.90000000000008	0.5060292726108037
81.00000000000007	0.5060263270532799
81.10000000000007	0.5060234611684266
81.20000000000007	0.5060206747880378
81.30000000000007	0.5060179683275501
81.40000000000008	0.5060153410885211
81.50000000000007	0.5060127928343033
81.60000000000007	0.5060103233926085
81.70000000000007	0.5060079325901387
81.80000000000007	0.5060056208344795
81.90000000000008	0.5060033874206722
82.00000000000007	0.5060012321107781
82.10000000000007	0.5059991547273224
82.20000000000007	0.5059971556707318
82.30000000000007	0.5059952342307221
82.40000000000008	0.5059933901689402
82.50000000000007	0.5059916233036532
82.60000000000008	0.5059899334520738
82.70000000000007	0.5059883210060925
82.80000000000007	0.5059867852492297
82.90000000000008	0.5059853259415114
83.00000000000007	0.5059839428957834
83.10000000000008	0.5059826364961094
83.20000000000007	0.5059814060210543
83.30000000000007	0.5059802512299276
83.40000000000008	0.5059791719311145
83.50000000000007	0.5059781679318951
83.60000000000008	0.5059772396070514
83.70000000000007	0.5059763862292752
83.80000000000007	0.5059756075558826
83.90000000000008	0.5059749033895693
84.00000000000007	0.5059742740965675
84.10000000000008	0.5059737189449917
84.20000000000007	0.5059732376911019
84.30000000000007	0.5059728301329037
84.40000000000008	0.5059724960672384
84.50000000000007	0.505972235850247
84.60000000000008	0.5059720487444956
84.70000000000007	0.5059719345038338
84.80000000000007	0.5059718929202729
84.90000000000008	0.505971924340621
85.00000000000007	0.5059720280232555
85.10000000000008	0.5059722037205918
85.20000000000007	0.5059724512196909
85.30000000000007	0.5059727703063854
85.40000000000008	0.5059731613165129
85.50000000000007	0.5059736235032314
85.60000000000008	0.5059741566160801
85.70000000000007	0.5059747604357848
85.80000000000007	0.5059754352880023
85.90000000000008	0.505976180422103
86.00000000000007	0.5059769955857717
86.10000000000008	0.5059778805544938
86.20000000000007	0.505978835102452
86.30000000000008	0.5059798595433781
86.40000000000008	0.5059809531217578
86.50000000000007	0.5059821155818841
86.60000000000008	0.5059833466925244
86.70000000000007	0.5059846467563113
86.80000000000008	0.5059860150143591
86.90000000000008	0.5059874512086411
87.00000000000007	0.5059889551023607
87.10000000000008	0.5059905264573378
87.20000000000007	0.5059921655632428
87.30000000000008	0.5059938716566484
87.40000000000008	0.505995644475565
87.50000000000007	0.5059974837760538
87.60000000000008	0.5059993898356916
87.70000000000007	0.5060013618881124
87.80000000000008	0.5060033996684947
87.90000000000008	0.5060055029269761
88.00000000000007	0.50600767141222
88.10000000000008	0.5060099053877162
88.20000000000007	0.506012204082909
88.30000000000008	0.5060145672283851
88.40000000000008	0.5060169945666694
88.50000000000007	0.5060194863480793
88.60000000000008	0.5060220417995729
88.70000000000007	0.506024660648342
88.80000000000008	0.5060273426305896
88.90000000000008	0.5060300874809451
89.00000000000009	0.506032895434418
89.10000000000008	0.50603576571414
89.20000000000007	0.5060386980420187
89.30000000000008	0.5060416921461248
89.40000000000008	0.5060447482471262
89.50000000000009	0.5060478655661442
89.60000000000008	0.5060510438210712
89.70000000000007	0.5060542827332181
89.80000000000008	0.5060574239930383
89.90000000000008	0.5060599903167491
90.00000000000009	0.5060619702568675
