# Supplementary material for: White matter micro- and macrostructure brain charts for the human lifespan
Source: Nature. 2026 May 13;655(8124):979–89. doi: 10.1038/s41586-026-10454-2 (PMC13391363; doi:10.1038/s41586-026-10454-2)
Supplement: Supplementary file 7 — Tract-specific median centiles of brain charts. SDT.T4.1-504 contain the discretized, sex-agnostic brain charts used to derive the myelination plots and assessments in Fig. 4 and Supplementary Fig. S4.F9. Age is expressed in years. Tract measurements are reported in metric-specific units: diffusivities in mm2 s−1, volume in mm3, surface area in mm2, average length in mm, and FA is dimensionless (unitless). [file 41586_2026_10454_MOESM7_ESM.zip › SDT.T4/SDT.T4.123-FPT_left_md-mean.csv]

age	value
1.0	0.0009221352467532718
1.1	0.000918166222319444
1.2000000000000002	0.0009131770305589973
1.3000000000000003	0.0009072440292959581
1.4000000000000004	0.0009014450965295904
1.5000000000000004	0.0008960824429960099
1.6000000000000005	0.0008910989314346379
1.7000000000000006	0.0008864478876002876
1.8000000000000007	0.000882092256569253
1.9000000000000008	0.0008779965872863549
2.000000000000001	0.0008741338925774057
2.100000000000001	0.0008704811506536514
2.200000000000001	0.000867019577672684
2.300000000000001	0.0008637301539287978
2.4000000000000012	0.0008605980351850238
2.5000000000000013	0.0008576101859460366
2.6000000000000014	0.0008547551250991737
2.7000000000000015	0.0008520233883510598
2.8000000000000016	0.0008494046910210648
2.9000000000000017	0.0008468909747853402
3.0000000000000018	0.0008444750193827216
3.100000000000002	0.0008421508388307117
3.200000000000002	0.0008399116878440153
3.300000000000002	0.0008377522431484838
3.400000000000002	0.0008356676563831533
3.500000000000002	0.0008336535191234967
3.6000000000000023	0.00083170619400337
3.7000000000000024	0.0008298213461584303
3.8000000000000025	0.000827995577602088
3.9000000000000026	0.0008262257716461929
4.000000000000003	0.0008245093592140066
4.100000000000003	0.0008228431896456853
4.200000000000003	0.000821224790874227
4.3000000000000025	0.0008196518650344055
4.400000000000003	0.0008181222880558432
4.5000000000000036	0.0008166343273917543
4.600000000000003	0.0008151857507944256
4.700000000000003	0.0008137748255192263
4.800000000000003	0.0008123999421869267
4.900000000000004	0.0008110597927827841
5.0000000000000036	0.0008097526500291862
5.100000000000003	0.0008084771756216048
5.200000000000004	0.000807232109235047
5.300000000000004	0.0008060162754199214
5.400000000000004	0.0008048287312553679
5.5000000000000036	0.0008036681736810689
5.600000000000004	0.000802533605544248
5.700000000000005	0.0008014240944641994
5.800000000000004	0.0008003388959807241
5.900000000000004	0.0007992769583651761
6.000000000000004	0.000798237479392176
6.100000000000005	0.0007972196966944793
6.200000000000005	0.0007962228960735063
6.300000000000004	0.0007952465153461037
6.400000000000005	0.000794289725594392
6.500000000000005	0.0007933519027791286
6.600000000000005	0.0007924324616467627
6.700000000000005	0.0007915309437977736
6.800000000000005	0.0007906466595856463
6.900000000000006	0.0007897790918711162
7.000000000000005	0.000788927745914539
7.100000000000005	0.0007880921575716541
7.2000000000000055	0.0007872719685986698
7.300000000000006	0.0007864666176518181
7.400000000000006	0.0007856756893641055
7.500000000000005	0.0007848987940373385
7.600000000000006	0.0007841356323485051
7.700000000000006	0.00078338572647123
7.800000000000006	0.0007826487243645305
7.900000000000006	0.000781924287505071
8.000000000000007	0.0007812120985627685
8.100000000000007	0.00078051191734651
8.200000000000006	0.0007798233452020153
8.300000000000006	0.00077914609228326
8.400000000000006	0.0007784798871010624
8.500000000000007	0.0007778245250855755
8.600000000000007	0.0007771796607914455
8.700000000000006	0.0007765450441852339
8.800000000000008	0.0007759204338566547
8.900000000000007	0.0007753056040994135
9.000000000000007	0.0007747003872629996
9.100000000000007	0.0007741044894625185
9.200000000000006	0.0007735177007408727
9.300000000000008	0.0007729398250857082
9.400000000000007	0.000772370717478558
9.500000000000007	0.0007718101195965019
9.600000000000009	0.0007712578477244191
9.700000000000008	0.0007707137238981275
9.800000000000008	0.0007701775824176858
9.900000000000007	0.0007696493023714406
10.000000000000007	0.0007691286604969831
10.100000000000009	0.0007686155000277682
10.200000000000008	0.0007681096753012277
10.300000000000008	0.0007676110803758228
10.40000000000001	0.0007671195166972734
10.500000000000009	0.000766634845475153
10.600000000000009	0.000766156931896779
10.700000000000008	0.0007656856511281905
10.800000000000008	0.0007652209135572772
10.90000000000001	0.0007647625453289368
11.000000000000009	0.0007643104264204143
11.100000000000009	0.0007638644459821576
11.20000000000001	0.0007634245246395487
11.30000000000001	0.0007629905062640476
11.40000000000001	0.0007625622835468159
11.500000000000009	0.0007621397520151862
11.600000000000009	0.0007617228155802193
11.70000000000001	0.0007613114062728266
11.80000000000001	0.0007609053858853144
11.90000000000001	0.0007605046605683179
12.00000000000001	0.0007601091442722722
12.10000000000001	0.0007597187762281259
12.20000000000001	0.0007593334312933144
12.30000000000001	0.0007589530248564473
12.40000000000001	0.0007585774743811118
12.50000000000001	0.00075820670455427
12.60000000000001	0.0007578406627830043
12.70000000000001	0.0007574792372563288
12.800000000000011	0.0007571223532591114
12.900000000000011	0.0007567699428604804
13.00000000000001	0.0007564219586539635
13.10000000000001	0.0007560782986816584
13.20000000000001	0.0007557388950973342
13.300000000000011	0.0007554036816067353
13.400000000000011	0.0007550725982644869
13.50000000000001	0.0007547456036577073
13.600000000000012	0.0007544226059606006
13.700000000000012	0.0007541035447609306
13.800000000000011	0.0007537883656547479
13.900000000000011	0.0007534770310431485
14.00000000000001	0.0007531694566795381
14.100000000000012	0.0007528655873619234
14.200000000000012	0.0007525653690715964
14.300000000000011	0.0007522687534595811
14.400000000000013	0.0007519757074067459
14.500000000000012	0.0007516861545111669
14.600000000000012	0.0007514000452602363
14.700000000000012	0.0007511173355398558
14.800000000000011	0.0007508379950867002
14.900000000000013	0.0007505619534301817
15.000000000000012	0.0007502891650792293
15.100000000000012	0.0007500195854602988
15.200000000000014	0.0007497531751283524
15.300000000000013	0.0007494899072259277
15.400000000000013	0.0007492297174554075
15.500000000000012	0.0007489725647517348
15.600000000000012	0.0007487184129575014
15.700000000000014	0.0007484672373878724
15.800000000000013	0.0007482189784577194
15.900000000000013	0.0007479735982540301
16.000000000000014	0.0007477310595858061
16.100000000000016	0.0007474913299497702
16.200000000000014	0.0007472543872898864
16.30000000000001	0.000747020176948535
16.400000000000013	0.000746788664505987
16.500000000000014	0.0007465598200468747
16.600000000000016	0.0007463336231916027
16.700000000000014	0.0007461100230770393
16.800000000000015	0.0007458889877879069
16.900000000000013	0.0007456704859846378
17.000000000000014	0.0007454544906495384
17.100000000000016	0.0007452409834594982
17.200000000000014	0.0007450299175350626
17.300000000000015	0.0007448212637538065
17.400000000000013	0.0007446149971604468
17.500000000000014	0.0007444111007418998
17.600000000000016	0.0007442095307107136
17.700000000000014	0.0007440102599587341
17.800000000000015	0.0007438132618423186
17.900000000000016	0.0007436185137311109
18.000000000000014	0.000743426000240401
18.100000000000016	0.0007432356808401525
18.200000000000017	0.0007430475306809985
18.300000000000015	0.0007428615287944717
18.400000000000016	0.0007426776608313153
18.500000000000014	0.0007424958888081004
18.600000000000016	0.0007423161895133302
18.700000000000017	0.000742138540114309
18.800000000000015	0.0007419629215277088
18.900000000000016	0.0007417893207078666
19.000000000000014	0.0007416177023622512
19.100000000000016	0.0007414480451253468
19.200000000000017	0.000741280331266338
19.300000000000015	0.0007411145485664866
19.400000000000016	0.0007409506638509786
19.500000000000018	0.000740788657099345
19.600000000000016	0.0007406285086030293
19.700000000000017	0.0007404702021743771
19.80000000000002	0.0007403137266486354
19.900000000000016	0.0007401590510945375
20.000000000000018	0.0007400061570145363
20.100000000000016	0.0007398550293316582
20.200000000000017	0.0007397056575478051
20.30000000000002	0.000739558012508195
20.400000000000016	0.0007394120768298484
20.500000000000018	0.000739267833388838
20.600000000000016	0.000739125268382346
20.700000000000017	0.0007389843721722368
20.80000000000002	0.0007388451174900894
20.900000000000016	0.0007387074882201256
21.000000000000018	0.0007385714714790604
21.10000000000002	0.0007384370581709012
21.200000000000017	0.0007383042225293209
21.30000000000002	0.0007381729493697327
21.40000000000002	0.0007380432237244303
21.500000000000018	0.0007379150337705195
21.60000000000002	0.0007377883711195223
21.700000000000017	0.0007376632116032832
21.80000000000002	0.0007375395410999657
21.90000000000002	0.0007374173485536698
22.000000000000018	0.000737296626020298
22.10000000000002	0.0007371773506110591
22.200000000000017	0.0007370595089879635
22.30000000000002	0.0007369430879959711
22.40000000000002	0.0007368280774679757
22.500000000000018	0.0007367144700464796
22.60000000000002	0.0007366022442062599
22.70000000000002	0.0007364913875070638
22.80000000000002	0.0007363818904259175
22.90000000000002	0.0007362737459722795
23.00000000000002	0.0007361669337178164
23.10000000000002	0.0007360614418866855
23.20000000000002	0.0007359572588584021
23.30000000000002	0.0007358543758599087
23.40000000000002	0.0007357527863904968
23.50000000000002	0.0007356524711927401
23.60000000000002	0.0007355534192541891
23.70000000000002	0.0007354556223461172
23.80000000000002	0.0007353590742729321
23.90000000000002	0.0007352637567234444
24.00000000000002	0.0007351696592519684
24.10000000000002	0.0007350767715455718
24.20000000000002	0.0007349850860121528
24.300000000000022	0.000734894596867843
24.40000000000002	0.000734805286812894
24.50000000000002	0.0007347171460547849
24.600000000000023	0.0007346301674640702
24.70000000000002	0.0007345443455121734
24.800000000000022	0.0007344596637202749
24.90000000000002	0.0007343761127821672
25.00000000000002	0.0007342936835057493
25.100000000000023	0.0007342123693050594
25.20000000000002	0.000734132164999758
25.300000000000022	0.0007340530549895173
25.40000000000002	0.000733975030530175
25.50000000000002	0.0007338980854311174
25.600000000000023	0.0007338222147268954
25.70000000000002	0.0007337474035331091
25.800000000000022	0.000733673643525196
25.900000000000023	0.0007336009264772065
26.00000000000002	0.0007335292466648691
26.100000000000023	0.0007334585994189963
26.200000000000024	0.0007333889706220963
26.300000000000022	0.0007333203524358186
26.400000000000023	0.000733252739475399
26.50000000000002	0.000733186127253561
26.600000000000023	0.0007331205022802028
26.700000000000024	0.0007330558570808733
26.800000000000022	0.0007329921842667205
26.900000000000023	0.0007329294788551424
27.00000000000002	0.0007328677366122178
27.100000000000023	0.00073280694472056
27.200000000000024	0.0007327470961283736
27.300000000000022	0.0007326881861459424
27.400000000000023	0.0007326302106941372
27.500000000000025	0.0007325731575078735
27.600000000000023	0.0007325170198524692
27.700000000000024	0.0007324617910679176
27.800000000000026	0.0007324074668128001
27.900000000000023	0.0007323540432257937
28.000000000000025	0.0007323015086345621
28.100000000000023	0.0007322498566735098
28.200000000000024	0.0007321990832549689
28.300000000000026	0.0007321491846500397
28.400000000000023	0.00073210014967462
28.500000000000025	0.0007320519722406528
28.600000000000023	0.0007320046463255487
28.700000000000024	0.000731958168144669
28.800000000000026	0.0007319125341572221
28.900000000000023	0.0007318677337034474
29.000000000000025	0.0007318237610190922
29.100000000000026	0.0007317806125402237
29.200000000000024	0.0007317382848397988
29.300000000000026	0.0007316967676914311
29.400000000000027	0.0007316560555748009
29.500000000000025	0.0007316161430271714
29.600000000000026	0.0007315770267492087
29.700000000000024	0.0007315387034771419
29.800000000000026	0.000731501163450276
29.900000000000027	0.0007314644014334142
30.000000000000025	0.0007314284143199544
30.100000000000026	0.0007313931989442876
30.200000000000024	0.0007313587459317774
30.300000000000026	0.0007313250502624897
30.400000000000027	0.0007312921069673672
30.500000000000025	0.0007312599131717316
30.600000000000026	0.0007312284658522561
30.700000000000028	0.0007311977560493922
30.800000000000026	0.0007311677789952796
30.900000000000027	0.0007311385319841254
31.00000000000003	0.000731110012077685
31.100000000000026	0.0007310822106615214
31.200000000000028	0.0007310551231584425
31.300000000000026	0.0007310287450363652
31.400000000000027	0.0007310030737934568
31.50000000000003	0.0007309781066159729
31.600000000000026	0.0007309538352607536
31.700000000000028	0.0007309302553742485
31.800000000000026	0.0007309073646030872
31.900000000000027	0.0007308851602075998
32.00000000000003	0.0007308636342541475
32.10000000000002	0.0007308427825586377
32.20000000000003	0.0007308226009770959
32.300000000000026	0.0007308030873362144
32.40000000000003	0.0007307842390056397
32.50000000000003	0.0007307660483848528
32.60000000000003	0.0007307485114888682
32.70000000000003	0.000730731626275306
32.800000000000026	0.0007307153901784998
32.90000000000003	0.0007306997958764223
33.00000000000003	0.0007306848395352034
33.10000000000003	0.0007306705173568131
33.20000000000003	0.000730656827458207
33.300000000000026	0.0007306437673701143
33.40000000000003	0.0007306313300703383
33.50000000000003	0.0007306195119028577
33.60000000000003	0.0007306083111004397
33.70000000000003	0.0007305977252505425
33.800000000000026	0.0007305877475822496
33.90000000000003	0.0007305783745747119
34.00000000000003	0.0007305696027391435
34.10000000000003	0.0007305614304497969
34.20000000000003	0.00073055385537942
34.30000000000003	0.000730546871027726
34.40000000000003	0.0007305404740331815
34.50000000000003	0.0007305346628727814
34.60000000000003	0.0007305294352691781
34.70000000000003	0.000730524784949445
34.80000000000003	0.000730520708673322
34.90000000000003	0.0007305172032293609
35.00000000000003	0.0007305142672205108
35.10000000000003	0.0007305118984451292
35.20000000000003	0.0007305100908752452
35.30000000000003	0.000730508841413757
35.400000000000034	0.0007305081487549891
35.50000000000003	0.0007305080107413741
35.60000000000003	0.0007305084215511829
35.70000000000003	0.0007305093781964456
35.80000000000003	0.0007305108777150894
35.900000000000034	0.0007305129189139008
36.00000000000003	0.0007305154997027204
36.10000000000003	0.0007305186144821084
36.20000000000003	0.0007305222603930563
36.30000000000003	0.0007305264363238247
36.400000000000034	0.0007305311402232839
36.50000000000003	0.000730536366679568
36.60000000000003	0.0007305421129321193
36.70000000000003	0.0007305483762437843
36.80000000000003	0.0007305551556034937
36.900000000000034	0.0007305624490202947
37.00000000000003	0.0007305702512845647
37.10000000000003	0.0007305785597522435
37.20000000000003	0.0007305873734850752
37.30000000000003	0.0007305966905267871
37.400000000000034	0.0007306065058387474
37.500000000000036	0.0007306168168659631
37.60000000000003	0.0007306276210745877
37.70000000000003	0.0007306389176167208
37.80000000000003	0.0007306507045900073
37.900000000000034	0.0007306629771402129
38.000000000000036	0.0007306757328178291
38.10000000000003	0.0007306889708401969
38.20000000000003	0.0007307026893358578
38.30000000000003	0.0007307168836068126
38.400000000000034	0.0007307315512843023
38.500000000000036	0.0007307466900187943
38.60000000000004	0.0007307622991088938
38.70000000000003	0.0007307783767315525
38.80000000000003	0.000730794918357286
38.900000000000034	0.0007308119217131328
39.000000000000036	0.0007308293861562815
39.10000000000004	0.0007308473098912889
39.20000000000003	0.0007308656885317526
39.30000000000003	0.0007308845198780821
39.400000000000034	0.0007309038017481746
39.500000000000036	0.0007309235335724783
39.60000000000004	0.0007309437135991756
39.70000000000003	0.0007309643375961652
39.80000000000003	0.0007309854034510152
39.900000000000034	0.0007310069106469403
40.000000000000036	0.0007310288574568344
40.10000000000004	0.0007310512397798748
40.20000000000003	0.0007310740555704985
40.30000000000003	0.0007310973027990671
40.400000000000034	0.0007311209810149721
40.500000000000036	0.0007311450885304633
40.60000000000004	0.0007311696213863761
40.70000000000004	0.0007311945776166142
40.80000000000003	0.0007312199568181613
40.900000000000034	0.0007312457573254705
41.000000000000036	0.0007312719753000767
41.10000000000004	0.0007312986088369111
41.20000000000004	0.000731325656045458
41.30000000000003	0.0007313531165826771
41.400000000000034	0.0007313809888186197
41.500000000000036	0.0007314092690450469
41.60000000000004	0.000731437955429534
41.70000000000004	0.000731467047672054
41.80000000000004	0.0007314965441626363
41.900000000000034	0.000731526441304229
42.000000000000036	0.0007315567373202608
42.10000000000004	0.0007315874304474682
42.20000000000004	0.0007316185204402222
42.30000000000004	0.0007316500057208524
42.400000000000034	0.0007316818828123028
42.500000000000036	0.000731714150004516
42.60000000000004	0.0007317468070908429
42.70000000000004	0.0007317798525116209
42.80000000000004	0.000731813282892409
42.900000000000034	0.0007318470965743407
43.000000000000036	0.0007318812919107586
43.10000000000004	0.0007319158687444904
43.20000000000004	0.0007319508255452362
43.30000000000004	0.0007319861590493069
43.400000000000034	0.0007320218676588632
43.500000000000036	0.0007320579512521429
43.60000000000004	0.0007320944083151192
43.70000000000004	0.0007321312356789672
43.80000000000004	0.0007321684317928666
43.90000000000004	0.0007322059951172493
44.000000000000036	0.000732243925575432
44.10000000000004	0.0007322822216801221
44.20000000000004	0.0007323208803648925
44.30000000000004	0.0007323599001350515
44.40000000000004	0.0007323992809461441
44.500000000000036	0.0007324390213256117
44.60000000000004	0.0007324791182948855
44.70000000000004	0.0007325195704025277
44.80000000000004	0.0007325603762074697
44.90000000000004	0.0007326015357064473
45.00000000000004	0.000732643047451281
45.10000000000004	0.0007326849085582355
45.20000000000004	0.0007327271176275809
45.30000000000004	0.0007327696746854601
45.40000000000004	0.0007328125782970433
45.50000000000004	0.0007328558256600871
45.60000000000004	0.0007328994154147607
45.70000000000004	0.0007329433462107847
45.80000000000004	0.0007329876181119871
45.90000000000004	0.0007330322297058149
46.00000000000004	0.0007330771782780405
46.10000000000004	0.0007331224625165407
46.20000000000004	0.0007331680825119891
46.30000000000004	0.0007332140368639854
46.40000000000004	0.000733260322934008
46.50000000000004	0.0007333069394467723
46.60000000000004	0.0007333538851358004
46.70000000000004	0.0007334011601263856
46.80000000000004	0.0007334487630385368
46.90000000000004	0.000733496691315466
47.00000000000004	0.0007335449437260112
47.100000000000044	0.0007335935204200582
47.20000000000004	0.0007336424200286448
47.30000000000004	0.0007336916400654374
47.40000000000004	0.0007337411793333645
47.50000000000004	0.0007337910366435139
47.600000000000044	0.000733841212177563
47.70000000000004	0.0007338917045852653
47.80000000000004	0.0007339425114563846
47.90000000000004	0.0007339936316346831
48.00000000000004	0.0007340450653244557
48.100000000000044	0.0007340968111854847
48.200000000000045	0.000734148866873192
48.30000000000004	0.0007342012312629414
48.40000000000004	0.0007342539032376875
48.50000000000004	0.0007343068830310207
48.600000000000044	0.0007343601693198785
48.700000000000045	0.0007344137598306178
48.80000000000004	0.0007344676534765186
48.90000000000004	0.0007345218505119646
49.00000000000004	0.0007345763496230744
49.100000000000044	0.0007346311485974545
49.200000000000045	0.0007346862463777297
49.30000000000004	0.0007347416419135401
49.40000000000004	0.0007347973354863498
49.50000000000004	0.0007348533257980337
49.600000000000044	0.0007349096107024265
49.700000000000045	0.0007349661891773639
49.80000000000004	0.0007350230615235082
49.90000000000004	0.0007350802264510822
50.00000000000004	0.0007351376818711951
50.100000000000044	0.0007351954267889608
50.200000000000045	0.0007352534602160441
50.30000000000005	0.0007353117824781695
50.40000000000004	0.0007353703923000672
50.50000000000004	0.000735429287654761
50.600000000000044	0.0007354884675801436
50.700000000000045	0.0007355479324197091
50.80000000000005	0.0007356076809057988
50.90000000000004	0.0007356677110650458
51.00000000000004	0.000735728021960761
51.100000000000044	0.0007357886126623384
51.200000000000045	0.0007358494835365626
51.30000000000005	0.0007359106333291534
51.40000000000005	0.0007359720601246714
51.50000000000004	0.000736033763016986
51.600000000000044	0.0007360957423893598
51.700000000000045	0.0007361579969944708
51.80000000000005	0.0007362205249671081
51.90000000000005	0.0007362833254248853
52.00000000000004	0.0007363463974910806
52.100000000000044	0.0007364097415706113
52.200000000000045	0.0007364733564284499
52.30000000000005	0.0007365372402537347
52.40000000000005	0.0007366013921926132
52.50000000000004	0.0007366658126653528
52.600000000000044	0.000736730500443254
52.700000000000045	0.0007367954537626342
52.80000000000005	0.0007368606717918031
52.90000000000005	0.0007369261537043888
53.00000000000004	0.0007369918999408411
53.100000000000044	0.0007370579092838595
53.200000000000045	0.0007371241800207458
53.30000000000005	0.0007371907113465024
53.40000000000005	0.0007372575037159248
53.50000000000005	0.0007373245559174836
53.600000000000044	0.0007373918662828082
53.700000000000045	0.0007374594340276541
53.80000000000005	0.0007375272583727892
53.90000000000005	0.0007375953397919001
54.00000000000005	0.0007376636770839412
54.100000000000044	0.0007377322686284854
54.200000000000045	0.0007378011136663217
54.30000000000005	0.0007378702126845827
54.40000000000005	0.0007379395644874666
54.50000000000005	0.0007380091674962699
54.60000000000005	0.0007380790209712287
54.700000000000045	0.000738149124177298
54.80000000000005	0.0007382194776193415
54.90000000000005	0.0007382900801112476
55.00000000000005	0.0007383609301194419
55.10000000000005	0.0007384320269276688
55.200000000000045	0.0007385033710534304
55.30000000000005	0.0007385749613153647
55.40000000000005	0.0007386467962192242
55.50000000000005	0.0007387188750670362
55.60000000000005	0.0007387911971652463
55.700000000000045	0.0007388637630480309
55.80000000000005	0.0007389365715429795
55.90000000000005	0.000739009621198411
56.00000000000005	0.0007390829113384276
56.10000000000005	0.0007391564425091299
56.200000000000045	0.0007392302135424469
56.30000000000005	0.0007393042230237853
56.40000000000005	0.0007393784702944583
56.50000000000005	0.0007394529546999123
56.60000000000005	0.0007395276768020286
56.70000000000005	0.000739602635440989
56.80000000000005	0.0007396778292423672
56.90000000000005	0.0007397532575682569
57.00000000000005	0.0007398289209918497
57.10000000000005	0.0007399048183572265
57.20000000000005	0.0007399809483250246
57.30000000000005	0.0007400573102735627
57.40000000000005	0.0007401339035850761
57.50000000000005	0.0007402107288476926
57.60000000000005	0.0007402877849131004
57.70000000000005	0.0007403650704799099
57.800000000000054	0.0007404425849460608
57.90000000000005	0.0007405203289104357
58.00000000000005	0.0007405983012282529
58.10000000000005	0.0007406765006312851
58.20000000000005	0.0007407549265327843
58.300000000000054	0.0007408335783497075
58.40000000000005	0.0007409124566951369
58.50000000000005	0.0007409915604312956
58.60000000000005	0.0007410708883259305
58.70000000000005	0.0007411504398108425
58.800000000000054	0.0007412302155093877
58.90000000000005	0.000741310214286947
59.00000000000005	0.0007413904349426905
59.10000000000005	0.0007414708769228969
59.20000000000005	0.0007415515396773425
59.300000000000054	0.0007416324238429458
59.40000000000005	0.0007417135282915632
59.50000000000005	0.0007417948518564539
59.60000000000005	0.0007418763940014495
59.70000000000005	0.0007419581553733184
59.800000000000054	0.0007420401348467325
59.900000000000055	0.0007421223312847722
60.00000000000005	0.0007422047441650048
60.10000000000005	0.0007422873729682751
60.20000000000005	0.0007423702183543752
60.300000000000054	0.0007424532792039296
60.400000000000055	0.0007425365544123705
60.50000000000005	0.0007426200434738923
60.60000000000005	0.000742703747057784
60.70000000000005	0.0007427876640471599
60.800000000000054	0.0007428717933657864
60.900000000000055	0.0007429561345208993
61.00000000000006	0.0007430406870228753
61.10000000000005	0.0007431254515535123
61.20000000000005	0.000743210427001386
61.300000000000054	0.0007432956123210286
61.400000000000055	0.0007433810070354933
61.50000000000006	0.000743466611835791
61.60000000000005	0.0007435524256126578
61.70000000000005	0.0007436384473475878
61.800000000000054	0.0007437246765760494
61.900000000000055	0.0007438111128364592
62.00000000000006	0.0007438977568319404
62.10000000000005	0.0007439846074582217
62.20000000000005	0.0007440716637261059
62.300000000000054	0.0007441589251861021
62.400000000000055	0.0007442463925502785
62.50000000000006	0.0007443340647162477
62.60000000000005	0.000744421940720507
62.70000000000005	0.0007445100201253873
62.800000000000054	0.0007445983024960563
62.900000000000055	0.0007446867885563114
63.00000000000006	0.0007447754772083537
63.10000000000006	0.0007448643675166049
63.20000000000005	0.0007449534590577567
63.300000000000054	0.0007450427525643975
63.400000000000055	0.0007451322469402968
63.50000000000006	0.0007452219412743987
63.60000000000006	0.0007453118351546897
63.70000000000005	0.0007454019281718684
63.800000000000054	0.0007454922210699593
63.900000000000055	0.0007455827127568822
64.00000000000006	0.0007456734023482814
64.10000000000005	0.0007457642894458767
64.20000000000006	0.000745855374802303
64.30000000000005	0.0007459466573267909
64.40000000000006	0.0007460381361584202
64.50000000000006	0.0007461298109097097
64.60000000000005	0.0007462216811958123
64.70000000000006	0.0007463137477805557
64.80000000000005	0.0007464060095769401
64.90000000000006	0.000746498465749577
65.00000000000006	0.0007465911159241622
65.10000000000005	0.0007466839608730463
65.20000000000006	0.0007467769995102505
65.30000000000005	0.0007468702310228322
65.40000000000006	0.0007469636550468506
65.50000000000006	0.000747057271220891
65.60000000000005	0.0007471510803282918
65.70000000000006	0.0007472450812864725
65.80000000000005	0.0007473392733069721
65.90000000000006	0.0007474336560384991
66.00000000000006	0.0007475282302728476
66.10000000000005	0.0007476229949282292
66.20000000000006	0.000747717949237682
66.30000000000005	0.0007478130928598936
66.40000000000006	0.0007479084254559348
66.50000000000006	0.0007480039478284928
66.60000000000005	0.0007480996588987931
66.70000000000006	0.0007481955579233895
66.80000000000005	0.0007482916445731302
66.90000000000006	0.0007483879196591334
67.00000000000006	0.0007484843821031343
67.10000000000007	0.0007485810311823475
67.20000000000006	0.0007486778665772202
67.30000000000005	0.0007487748879705333
67.40000000000006	0.000748872096184197
67.50000000000006	0.0007489694901426374
67.60000000000007	0.0007490670691456826
67.70000000000006	0.0007491648328855434
67.80000000000005	0.0007492627821925698
67.90000000000006	0.000749360915991437
68.00000000000006	0.0007494592336018698
68.10000000000007	0.000749557734725337
68.20000000000006	0.0007496564190655702
68.30000000000005	0.0007497552874636792
68.40000000000006	0.0007498543388467199
68.50000000000006	0.0007499535725561691
68.60000000000007	0.0007500529883048846
68.70000000000006	0.0007501525869425074
68.80000000000005	0.0007502523673960602
68.90000000000006	0.0007503523290262124
69.00000000000006	0.0007504524715548017
69.10000000000007	0.00075055279470585
69.20000000000006	0.0007506532993397486
69.30000000000005	0.000750753984385566
69.40000000000006	0.0007508548492250046
69.50000000000006	0.0007509558935909354
69.60000000000007	0.0007510571183523716
69.70000000000006	0.0007511585224381017
69.80000000000007	0.0007512601052483519
69.90000000000006	0.0007513618665247393
70.00000000000006	0.0007514638060109739
70.10000000000007	0.0007515659245868799
70.20000000000006	0.0007516682211829772
70.30000000000007	0.000751770695219851
70.40000000000006	0.0007518733464498231
70.50000000000006	0.0007519761757614658
70.60000000000007	0.0007520791820847856
70.70000000000006	0.0007521823648582908
70.80000000000007	0.0007522857238428274
70.90000000000006	0.0007523892588012887
71.00000000000006	0.0007524929706331787
71.10000000000007	0.0007525968582698974
71.20000000000006	0.0007527009211696902
71.30000000000007	0.0007528051591038476
71.40000000000006	0.0007529095729807912
71.50000000000006	0.0007530141617311502
71.60000000000007	0.0007531189248305721
71.70000000000006	0.0007532238620586558
71.80000000000007	0.000753328973197038
71.90000000000006	0.0007534342591652165
72.00000000000006	0.000753539718894901
72.10000000000007	0.0007536453518809088
72.20000000000006	0.0007537511579130912
72.30000000000007	0.000753857137920082
72.40000000000006	0.0007539632908325485
72.50000000000006	0.0007540696161622463
72.60000000000007	0.0007541761137071448
72.70000000000006	0.0007542827832672254
72.80000000000007	0.0007543896257823595
72.90000000000006	0.0007544966401840453
73.00000000000006	0.0007546038260026767
73.10000000000007	0.0007547111830462945
73.20000000000006	0.0007548187122641644
73.30000000000007	0.0007549264125864713
73.40000000000006	0.0007550342835600918
73.50000000000007	0.0007551423250010758
73.60000000000007	0.0007552505367274228
73.70000000000006	0.0007553589196998726
73.80000000000007	0.0007554674728491067
73.90000000000006	0.0007555761957402559
74.00000000000007	0.000755685088199258
74.10000000000007	0.0007557941511965329
74.20000000000006	0.0007559033836611755
74.30000000000007	0.0007560127851744371
74.40000000000006	0.0007561223555701325
74.50000000000007	0.0007562320946840059
74.60000000000007	0.0007563420034982283
74.70000000000006	0.000756452080942126
74.80000000000007	0.0007565623266147877
74.90000000000006	0.0007566727403597943
75.00000000000007	0.0007567833231693355
75.10000000000007	0.0007568940739708762
75.20000000000006	0.000757004992379282
75.30000000000007	0.0007571160782459293
75.40000000000006	0.0007572273314240876
75.50000000000007	0.0007573387529180694
75.60000000000007	0.0007574503416552343
75.70000000000006	0.000757562097267951
75.80000000000007	0.00075767401961728
75.90000000000006	0.0007577861097179136
76.00000000000007	0.0007578983664950512
76.10000000000007	0.0007580107895965598
76.20000000000007	0.0007581233788912313
76.30000000000007	0.0007582361342497549
76.40000000000006	0.0007583490566992728
76.50000000000007	0.0007584621451646131
76.60000000000007	0.000758575399310887
76.70000000000007	0.0007586888190164964
76.80000000000007	0.0007588024053193862
76.90000000000006	0.0007589161571419313
77.00000000000007	0.0007590300741644939
77.10000000000007	0.0007591441562731744
77.20000000000007	0.0007592584033559652
77.30000000000007	0.0007593728164637222
77.40000000000006	0.0007594873945181202
77.50000000000007	0.0007596021372165239
77.60000000000007	0.0007597170444546353
77.70000000000007	0.0007598321172945453
77.80000000000007	0.0007599473546551988
77.90000000000006	0.0007600627562490037
78.00000000000007	0.0007601783219793549
78.10000000000007	0.0007602940517515303
78.20000000000007	0.0007604099466409979
78.30000000000007	0.0007605260055656798
78.40000000000006	0.0007606422282548284
78.50000000000007	0.000760758614621443
78.60000000000007	0.0007608751657527489
78.70000000000007	0.0007609918805635938
78.80000000000007	0.0007611087587981407
78.90000000000006	0.0007612258003771022
79.00000000000007	0.0007613430052230746
79.10000000000007	0.0007614603744371493
79.20000000000007	0.0007615779069328654
79.30000000000007	0.0007616956024711268
79.40000000000006	0.0007618134609822571
79.50000000000007	0.0007619314835796556
79.60000000000007	0.000762049669173474
79.70000000000007	0.0007621680175394079
79.80000000000007	0.0007622865286155369
79.90000000000008	0.0007624052023418664
80.00000000000007	0.0007625240398462729
80.10000000000007	0.0007626430400372616
80.20000000000007	0.0007627622027071789
80.30000000000007	0.0007628815278038061
80.40000000000008	0.0007630010164679193
80.50000000000007	0.0007631206676042923
80.60000000000007	0.0007632404810200131
80.70000000000007	0.0007633604566706664
80.80000000000007	0.0007634805945138129
80.90000000000008	0.000763600895705375
81.00000000000007	0.0007637213591481251
81.10000000000007	0.0007638419846657656
81.20000000000007	0.000763962772223734
81.30000000000007	0.0007640837229914928
81.40000000000008	0.0007642048358677167
81.50000000000007	0.0007643261106908386
81.60000000000007	0.0007644475474342095
81.70000000000007	0.0007645691460731146
81.80000000000007	0.0007646909077928646
81.90000000000008	0.0007648128314898006
82.00000000000007	0.0007649349170190337
82.10000000000007	0.0007650571643638487
82.20000000000007	0.0007651795747238116
82.30000000000007	0.0007653021469907959
82.40000000000008	0.0007654248810346641
82.50000000000007	0.0007655477768467425
82.60000000000008	0.0007656708344203486
82.70000000000007	0.0007657940549716657
82.80000000000007	0.0007659174373898565
82.90000000000008	0.0007660409815615506
83.00000000000007	0.0007661646874882162
83.10000000000008	0.0007662885564010403
83.20000000000007	0.0007664125871843115
83.30000000000007	0.0007665367797395
83.40000000000008	0.0007666611340762667
83.50000000000007	0.0007667856502062766
83.60000000000008	0.0007669103293781613
83.70000000000007	0.0007670351704731717
83.80000000000007	0.0007671601734096904
83.90000000000008	0.0007672853382076821
84.00000000000007	0.0007674106661316383
84.10000000000008	0.0007675361560575091
84.20000000000007	0.0007676618079186298
84.30000000000007	0.0007677876217433579
84.40000000000008	0.0007679135975621389
84.50000000000007	0.000768039736657798
84.60000000000008	0.0007681660379028239
84.70000000000007	0.0007682925012476977
84.80000000000007	0.0007684191267313595
84.90000000000008	0.000768545915653368
85.00000000000007	0.0007686728668804964
85.10000000000008	0.000768799980378364
85.20000000000007	0.0007689272561944855
85.30000000000007	0.0007690546943784994
85.40000000000008	0.0007691822962493528
85.50000000000007	0.0007693100606699537
85.60000000000008	0.0007694379876232751
85.70000000000007	0.0007695660771677199
85.80000000000007	0.0007696943306399347
85.90000000000008	0.000769822746896598
86.00000000000007	0.0007699513259360767
86.10000000000008	0.0007700800678256045
86.20000000000007	0.0007702089726345991
86.30000000000008	0.000770338041720105
86.40000000000008	0.0007704672739345422
86.50000000000007	0.0007705966692939967
86.60000000000008	0.0007707262278768782
86.70000000000007	0.0007708559510589959
86.80000000000008	0.0007709858376860535
86.90000000000008	0.0007711158877898026
87.00000000000007	0.000771246101457761
87.10000000000008	0.0007713764787797292
87.20000000000007	0.0007715070211531019
87.30000000000008	0.0007716377274188512
87.40000000000008	0.0007717685976268181
87.50000000000007	0.0007718996318760954
87.60000000000008	0.0007720308315839627
87.70000000000007	0.0007721621955841419
87.80000000000008	0.0007722937239425008
87.90000000000008	0.0007724254167675601
88.00000000000007	0.0007725572741701727
88.10000000000008	0.0007726892975904479
88.20000000000007	0.0007728214858569202
88.30000000000008	0.0007729538390539881
88.40000000000008	0.0007730863573021573
88.50000000000007	0.0007732190420626424
88.60000000000008	0.0007733518921561601
88.70000000000007	0.0007734849076835448
88.80000000000008	0.0007736180887750906
88.90000000000008	0.0007737514355635027
89.00000000000009	0.0007738849495341669
89.10000000000008	0.000774018629502121
89.20000000000007	0.0007741524755872674
89.30000000000008	0.0007742864879323139
89.40000000000008	0.0007744206680450863
89.50000000000009	0.0007745550147322006
89.60000000000008	0.0007746895281304406
89.70000000000007	0.0007748242083927294
89.80000000000008	0.0007749529037551372
89.90000000000008	0.0007750571503715728
90.00000000000009	0.0007751369167981023
