# Supplementary material for: White matter micro- and macrostructure brain charts for the human lifespan
Source: Nature. 2026 May 13;655(8124):979–89. doi: 10.1038/s41586-026-10454-2 (PMC13391363; doi:10.1038/s41586-026-10454-2)
Supplement: Supplementary file 7 — Tract-specific median centiles of brain charts. SDT.T4.1-504 contain the discretized, sex-agnostic brain charts used to derive the myelination plots and assessments in Fig. 4 and Supplementary Fig. S4.F9. Age is expressed in years. Tract measurements are reported in metric-specific units: diffusivities in mm2 s−1, volume in mm3, surface area in mm2, average length in mm, and FA is dimensionless (unitless). [file 41586_2026_10454_MOESM7_ESM.zip › SDT.T4/SDT.T4.124-FPT_left_rd-mean.csv]

age	value
1.0	0.0007038052351309836
1.1	0.0006987029314764174
1.2000000000000002	0.0006923126703461742
1.3000000000000003	0.0006847402846911414
1.4000000000000004	0.0006773897044155967
1.5000000000000004	0.0006706463266634565
1.6000000000000005	0.0006644273588693771
1.7000000000000006	0.0006586655153151403
1.8000000000000007	0.0006533074952424524
1.9000000000000008	0.0006483028375261988
2.000000000000001	0.000643613203629591
2.100000000000001	0.0006392060268581915
2.200000000000001	0.0006350547496051941
2.300000000000001	0.0006311327917463832
2.4000000000000012	0.0006274194165380009
2.5000000000000013	0.0006238964829128266
2.6000000000000014	0.0006205480695997324
2.7000000000000015	0.00061736103358327
2.8000000000000016	0.0006143212840011849
2.9000000000000017	0.0006114177680702534
3.0000000000000018	0.0006086406133232554
3.100000000000002	0.0006059816119834778
3.200000000000002	0.0006034316545979305
3.300000000000002	0.0006009835349954357
3.400000000000002	0.0005986307098502082
3.500000000000002	0.0005963672455730198
3.6000000000000023	0.0005941882236186088
3.7000000000000024	0.0005920878842635534
3.8000000000000025	0.0005900616957931362
3.9000000000000026	0.0005881055115435729
4.000000000000003	0.0005862158928753814
4.100000000000003	0.0005843887043652573
4.200000000000003	0.0005826206853514383
4.3000000000000025	0.0005809088127981334
4.400000000000003	0.0005792502980190022
4.5000000000000036	0.0005776428483825636
4.600000000000003	0.0005760835749831067
4.700000000000003	0.0005745702214676852
4.800000000000003	0.0005731006958412849
4.900000000000004	0.0005716732820521158
5.0000000000000036	0.0005702857687185793
5.100000000000003	0.0005689364298738673
5.200000000000004	0.0005676236438329997
5.300000000000004	0.000566345900323315
5.400000000000004	0.0005651019741919075
5.5000000000000036	0.0005638902180940948
5.600000000000004	0.0005627093605801802
5.700000000000005	0.0005615582142018234
5.800000000000004	0.0005604358188107914
5.900000000000004	0.0005593408577385307
6.000000000000004	0.0005582723169048025
6.100000000000005	0.0005572292345987404
6.200000000000005	0.0005562107106513817
6.300000000000004	0.0005552160260348356
6.400000000000005	0.0005542441549073643
6.500000000000005	0.0005532943165075222
6.600000000000005	0.0005523657790244946
6.700000000000005	0.0005514579599687373
6.800000000000005	0.0005505700135097161
6.900000000000006	0.000549701297724312
7.000000000000005	0.0005488511996524904
7.100000000000005	0.0005480191443729341
7.2000000000000055	0.0005472046799768582
7.300000000000006	0.0005464071252992127
7.400000000000006	0.0005456259695948953
7.500000000000005	0.0005448607336421709
7.600000000000006	0.0005441110420333163
7.700000000000006	0.0005433763197974673
7.800000000000006	0.0005426561372036366
7.900000000000006	0.0005419500817438024
8.000000000000007	0.0005412577665534256
8.100000000000007	0.0005405788923200209
8.200000000000006	0.0005399129841063771
8.300000000000006	0.0005392596911911649
8.400000000000006	0.0005386186847958414
8.500000000000007	0.0005379897113148754
8.600000000000007	0.0005373723624420236
8.700000000000006	0.0005367663376817751
8.800000000000008	0.0005361713473759444
8.900000000000007	0.0005355871203690115
9.000000000000007	0.0005350134500064345
9.100000000000007	0.000534449992181874
9.200000000000006	0.0005338964966273785
9.300000000000008	0.0005333527293111665
9.400000000000007	0.0005328185123120137
9.500000000000007	0.00053229354542105
9.600000000000009	0.0005317776110461834
9.700000000000008	0.0005312704987307881
9.800000000000008	0.0005307720121015504
9.900000000000007	0.0005302820035644974
10.000000000000007	0.0005298002159673518
10.100000000000009	0.0005293264650670105
10.200000000000008	0.0005288605792265027
10.300000000000008	0.0005284024296765276
10.40000000000001	0.0005279517893522827
10.500000000000009	0.0005275084961203429
10.600000000000009	0.0005270723927232846
10.700000000000008	0.0005266433330847681
10.800000000000008	0.0005262212087757048
10.90000000000001	0.0005258058226685814
11.000000000000009	0.0005253970355786222
11.100000000000009	0.0005249947184879928
11.20000000000001	0.0005245987757303184
11.30000000000001	0.000524209031486121
11.40000000000001	0.000523825362026945
11.500000000000009	0.000523447647061307
11.600000000000009	0.0005230757754756025
11.70000000000001	0.0005227096656814092
11.80000000000001	0.0005223491633106893
11.90000000000001	0.0005219941609069621
12.00000000000001	0.0005216445594641339
12.10000000000001	0.0005213002863001915
12.20000000000001	0.0005209612025584139
12.30000000000001	0.0005206272118891011
12.40000000000001	0.0005202982204297458
12.50000000000001	0.0005199741420534422
12.60000000000001	0.0005196549140857345
12.70000000000001	0.0005193404134377357
12.800000000000011	0.0005190305555949984
12.900000000000011	0.0005187252632370684
13.00000000000001	0.0005184244800603924
13.10000000000001	0.000518128094535424
13.20000000000001	0.0005178360303191858
13.300000000000011	0.0005175482129096977
13.400000000000011	0.0005172645744642139
13.50000000000001	0.0005169850659587727
13.600000000000012	0.0005167095877100891
13.700000000000012	0.0005164380721741043
13.800000000000011	0.0005161704580498006
13.900000000000011	0.0005159067009690798
14.00000000000001	0.0005156467100388031
14.100000000000012	0.0005153904238505817
14.200000000000012	0.0005151377823856311
14.300000000000011	0.0005148887314561874
14.400000000000013	0.0005146432320965659
14.500000000000012	0.0005144012024839238
14.600000000000012	0.0005141625878771397
14.700000000000012	0.0005139273390376249
14.800000000000011	0.0005136954204666612
14.900000000000013	0.0005134667571444277
15.000000000000012	0.0005132412990196506
15.100000000000012	0.0005130189971081812
15.200000000000014	0.0005127998076026612
15.300000000000013	0.00051258369908496
15.400000000000013	0.0005123706035961446
15.500000000000012	0.0005121604762222016
15.600000000000012	0.0005119532769606433
15.700000000000014	0.0005117489770182303
15.800000000000013	0.0005115475137831338
15.900000000000013	0.000511348845982789
16.000000000000014	0.0005111529331766017
16.100000000000016	0.0005109597395722859
16.200000000000014	0.0005107692395073286
16.30000000000001	0.0005105813759475971
16.400000000000013	0.0005103961116378493
16.500000000000014	0.0005102134137526633
16.600000000000016	0.000510033258646524
16.700000000000014	0.0005098555935459666
16.800000000000015	0.0005096803840628497
16.900000000000013	0.0005095075964664553
17.000000000000014	0.0005093372012392035
17.100000000000016	0.000509169177171392
17.200000000000014	0.0005090034759532263
17.300000000000015	0.0005088400663797606
17.400000000000013	0.0005086789212761586
17.500000000000014	0.0005085200210034
17.600000000000016	0.0005083633206883171
17.700000000000014	0.0005082087914116982
17.800000000000015	0.0005080564047801723
17.900000000000016	0.0005079061362490871
18.000000000000014	0.0005077579680986293
18.100000000000016	0.0005076118590695061
18.200000000000017	0.0005074677827947731
18.300000000000015	0.0005073257166007196
18.400000000000016	0.0005071856440054554
18.500000000000014	0.0005070475265521209
18.600000000000016	0.0005069113397165676
18.700000000000017	0.0005067770593998314
18.800000000000015	0.0005066446650421878
18.900000000000016	0.0005065141416912704
19.000000000000014	0.0005063854538468643
19.100000000000016	0.0005062585790531306
19.200000000000017	0.0005061334982596816
19.300000000000015	0.0005060101975006461
19.400000000000016	0.000505888643583669
19.500000000000018	0.0005057688155537588
19.600000000000016	0.0005056506928031268
19.700000000000017	0.0005055342579970796
19.80000000000002	0.0005054194984014599
19.900000000000016	0.0005053063832658198
20.000000000000018	0.0005051948933275599
20.100000000000016	0.0005050850124808224
20.200000000000017	0.0005049767287855269
20.30000000000002	0.0005048700134088797
20.400000000000016	0.0005047648483219061
20.500000000000018	0.0005046612157817428
20.600000000000016	0.0005045591010873074
20.700000000000017	0.0005044584932999436
20.80000000000002	0.0005043593656209675
20.900000000000016	0.000504261701418489
21.000000000000018	0.0005041654870002379
21.10000000000002	0.0005040707120727019
21.200000000000017	0.0005039773514436221
21.30000000000002	0.0005038853895036621
21.40000000000002	0.0005037948108811778
21.500000000000018	0.0005037056030432977
21.60000000000002	0.0005036177565179423
21.700000000000017	0.0005035312478206097
21.80000000000002	0.000503446062504528
21.90000000000002	0.0005033621888713422
22.000000000000018	0.0005032796179776642
22.10000000000002	0.0005031983276946857
22.200000000000017	0.0005031183044298167
22.30000000000002	0.0005030395347894202
22.40000000000002	0.0005029620080391148
22.500000000000018	0.0005028857159147374
22.60000000000002	0.0005028106377315515
22.70000000000002	0.0005027367608715906
22.80000000000002	0.0005026640752955686
22.90000000000002	0.000502592573176079
23.00000000000002	0.0005025222349803002
23.10000000000002	0.0005024530488088823
23.20000000000002	0.0005023850029301134
23.30000000000002	0.0005023180881115594
23.40000000000002	0.0005022522970917721
23.50000000000002	0.0005021876115671225
23.60000000000002	0.0005021240204608655
23.70000000000002	0.0005020615151232179
23.80000000000002	0.0005020000886562622
23.90000000000002	0.0005019397237412644
24.00000000000002	0.0005018804099099801
24.10000000000002	0.0005018221368364084
24.20000000000002	0.0005017648965502946
24.300000000000022	0.0005017086826286291
24.40000000000002	0.0005016534788053179
24.50000000000002	0.0005015992753108474
24.600000000000023	0.0005015460646662426
24.70000000000002	0.0005014938407531898
24.800000000000022	0.0005014425881525859
24.90000000000002	0.0005013922976133286
25.00000000000002	0.0005013429600056844
25.100000000000023	0.0005012945684262472
25.20000000000002	0.0005012471171578417
25.300000000000022	0.000501200591687894
25.40000000000002	0.0005011549833622692
25.50000000000002	0.0005011102856939897
25.600000000000023	0.0005010664932230209
25.70000000000002	0.0005010235921690694
25.800000000000022	0.0005009815743221519
25.900000000000023	0.0005009404315763933
26.00000000000002	0.0005009001579349233
26.100000000000023	0.0005008607482786604
26.200000000000024	0.0005008221896120695
26.300000000000022	0.0005007844742379554
26.400000000000023	0.0005007475965142136
26.50000000000002	0.0005007115515400833
26.600000000000023	0.0005006763269563202
26.700000000000024	0.0005006419154482289
26.800000000000022	0.0005006083097909344
26.900000000000023	0.0005005755047616985
27.00000000000002	0.0005005434957512484
27.100000000000023	0.0005005122710829735
27.200000000000024	0.0005004818238849261
27.300000000000022	0.0005004521492379951
27.400000000000023	0.0005004232427194079
27.500000000000025	0.0005003950932079839
27.600000000000023	0.0005003676941628191
27.700000000000024	0.0005003410391208206
27.800000000000026	0.0005003151235233445
27.900000000000023	0.0005002899431982103
28.000000000000025	0.0005002654876207348
28.100000000000023	0.0005002417506340621
28.200000000000024	0.0005002187279405247
28.300000000000026	0.0005001964155281415
28.400000000000023	0.0005001748033591561
28.500000000000025	0.0005001538855645345
28.600000000000023	0.0005001336563429968
28.700000000000024	0.0005001141117079924
28.800000000000026	0.000500095247864125
28.900000000000023	0.0005000770552970754
29.000000000000025	0.000500059528472447
29.100000000000026	0.0005000426636288984
29.200000000000024	0.0005000264571093976
29.300000000000026	0.0005000108998282263
29.400000000000027	0.0004999959865022979
29.500000000000025	0.0004999817119077418
29.600000000000026	0.000499968072552854
29.700000000000024	0.000499955064968703
29.800000000000026	0.000499942680530697
29.900000000000027	0.0004999309142485336
30.000000000000025	0.0004999197628255679
30.100000000000026	0.0004999092229129874
30.200000000000024	0.0004998992862648786
30.300000000000026	0.0004998899481112818
30.400000000000027	0.000499881203734188
30.500000000000025	0.0004998730500714607
30.600000000000026	0.0004998654839384468
30.700000000000028	0.0004998584974969961
30.800000000000026	0.0004998520862343081
30.900000000000027	0.0004998462472577652
31.00000000000003	0.0004998409774875171
31.100000000000026	0.0004998362694211981
31.200000000000028	0.0004998321187398743
31.300000000000026	0.0004998285211704403
31.400000000000027	0.0004998254740249549
31.50000000000003	0.0004998229743674934
31.600000000000026	0.000499821015057459
31.700000000000028	0.0004998195920026677
31.800000000000026	0.0004998187026630022
31.900000000000027	0.000499818344194414
32.00000000000003	0.0004998185097550324
32.10000000000002	0.0004998191954239082
32.20000000000003	0.000499820397320595
32.300000000000026	0.0004998221130841973
32.40000000000003	0.0004998243399973472
32.50000000000003	0.0004998270715402418
32.60000000000003	0.0004998303039925387
32.70000000000003	0.0004998340351226085
32.800000000000026	0.0004998382622939984
32.90000000000003	0.0004998429792535219
33.00000000000003	0.0004998481824325646
33.10000000000003	0.0004998538682984198
33.20000000000003	0.0004998600347769047
33.300000000000026	0.0004998666793435555
33.40000000000003	0.0004998737960327601
33.50000000000003	0.0004998813814539572
33.60000000000003	0.0004998894336463356
33.70000000000003	0.0004998979501569966
33.800000000000026	0.0004999069252589548
33.90000000000003	0.0004999163556965698
34.00000000000003	0.000499926238246156
34.10000000000003	0.000499936571085518
34.20000000000003	0.0004999473518611617
34.30000000000003	0.0004999585751036875
34.40000000000003	0.0004999702377159774
34.50000000000003	0.000499982337975534
34.60000000000003	0.0004999948735924539
34.70000000000003	0.0005000078393115188
34.80000000000003	0.0005000212321559263
34.90000000000003	0.0005000350491773707
35.00000000000003	0.0005000492887758103
35.10000000000003	0.0005000639487498847
35.20000000000003	0.0005000790240756856
35.30000000000003	0.0005000945119179662
35.400000000000034	0.000500110410764571
35.50000000000003	0.0005001267184708659
35.60000000000003	0.0005001434302056877
35.70000000000003	0.0005001605432413997
35.80000000000003	0.0005001780548758777
35.900000000000034	0.0005001959637053677
36.00000000000003	0.0005002142676644014
36.10000000000003	0.0005002329621301137
36.20000000000003	0.0005002520445016464
36.30000000000003	0.0005002715134528893
36.400000000000034	0.0005002913669691809
36.50000000000003	0.0005003116006015512
36.60000000000003	0.0005003322118456244
36.70000000000003	0.0005003531982199225
36.80000000000003	0.0005003745584945912
36.900000000000034	0.0005003962907259874
37.00000000000003	0.0005004183906531469
37.10000000000003	0.0005004408558855499
37.20000000000003	0.0005004636852620826
37.30000000000003	0.0005004868768847565
37.400000000000034	0.0005005104266498934
37.500000000000036	0.0005005343322537266
37.60000000000003	0.0005005585914130881
37.70000000000003	0.0005005832030524697
37.80000000000003	0.0005006081653378451
37.900000000000034	0.0005006334743356417
38.000000000000036	0.0005006591278445745
38.10000000000003	0.0005006851248501429
38.20000000000003	0.0005007114635595097
38.30000000000003	0.0005007381401816745
38.400000000000034	0.0005007651525935457
38.500000000000036	0.0005007924986906263
38.60000000000004	0.000500820177534751
38.70000000000003	0.0005008481873908319
38.80000000000003	0.0005008765246221069
38.900000000000034	0.0005009051871979895
39.000000000000036	0.0005009341742345628
39.10000000000004	0.0005009634840340123
39.20000000000003	0.0005009931130890999
39.30000000000003	0.000501023059439908
39.400000000000034	0.0005010533211433031
39.500000000000036	0.0005010838973835424
39.60000000000004	0.0005011147865151388
39.70000000000003	0.0005011459851710452
39.80000000000003	0.0005011774914749906
39.900000000000034	0.0005012093046595365
40.000000000000036	0.0005012414231130845
40.10000000000004	0.0005012738435864719
40.20000000000003	0.0005013065642674241
40.30000000000003	0.0005013395833588978
40.400000000000034	0.000501372900154487
40.500000000000036	0.0005014065130901551
40.60000000000004	0.0005014404190443471
40.70000000000004	0.0005014746162806741
40.80000000000003	0.0005015091041358337
40.900000000000034	0.0005015438810766444
41.000000000000036	0.0005015789440890939
41.10000000000004	0.0005016142914948676
41.20000000000004	0.0005016499216294633
41.30000000000003	0.0005016858338842962
41.400000000000034	0.0005017220267695379
41.500000000000036	0.0005017584973876434
41.60000000000004	0.0005017952441291949
41.70000000000004	0.0005018322664241592
41.80000000000004	0.0005018695628109217
41.900000000000034	0.0005019071304901945
42.000000000000036	0.0005019449679053801
42.10000000000004	0.0005019830735124867
42.20000000000004	0.0005020214467906684
42.30000000000004	0.0005020600863178912
42.400000000000034	0.0005020989894013097
42.500000000000036	0.0005021381545471027
42.60000000000004	0.0005021775812689219
42.70000000000004	0.0005022172681706025
42.80000000000004	0.0005022572126492555
42.900000000000034	0.0005022974132591874
43.000000000000036	0.0005023378685661967
43.10000000000004	0.0005023785781281769
43.20000000000004	0.0005024195405852567
43.30000000000004	0.000502460753432042
43.400000000000034	0.0005025022152800895
43.500000000000036	0.0005025439257182334
43.60000000000004	0.0005025858834103931
43.70000000000004	0.0005026280859336407
43.80000000000004	0.0005026705319435096
43.90000000000004	0.0005027132201060132
44.000000000000036	0.0005027561500498765
44.10000000000004	0.0005027993204723495
44.20000000000004	0.0005028427290399403
44.30000000000004	0.0005028863744605061
44.40000000000004	0.0005029302563905454
44.500000000000036	0.0005029743735492489
44.60000000000004	0.0005030187236788955
44.70000000000004	0.0005030633055275543
44.80000000000004	0.0005031081178529051
44.90000000000004	0.0005031531603474623
45.00000000000004	0.0005031984317611242
45.10000000000004	0.0005032439299183257
45.20000000000004	0.0005032896536150587
45.30000000000004	0.0005033356025688212
45.40000000000004	0.0005033817755498124
45.50000000000004	0.0005034281704521587
45.60000000000004	0.0005034747861087148
45.70000000000004	0.0005035216213611503
45.80000000000004	0.0005035686759595533
45.90000000000004	0.0005036159487024538
46.00000000000004	0.0005036634375595855
46.10000000000004	0.0005037111414077783
46.20000000000004	0.0005037590600196137
46.30000000000004	0.0005038071922124273
46.40000000000004	0.0005038555360201723
46.50000000000004	0.0005039040903535189
46.60000000000004	0.0005039528541312421
46.70000000000004	0.0005040018271554461
46.80000000000004	0.0005040510082696576
46.90000000000004	0.0005041003955775486
47.00000000000004	0.0005041499880302074
47.100000000000044	0.0005041997854500243
47.20000000000004	0.0005042497866979935
47.30000000000004	0.0005042999899370602
47.40000000000004	0.0005043503941494273
47.50000000000004	0.0005044009983247429
47.600000000000044	0.0005044518023122023
47.70000000000004	0.0005045028049971074
47.80000000000004	0.0005045540046067367
47.90000000000004	0.0005046054001604779
48.00000000000004	0.0005046569915258567
48.100000000000044	0.0005047087776044402
48.200000000000045	0.0005047607566782582
48.30000000000004	0.0005048129277953899
48.40000000000004	0.0005048652900108027
48.50000000000004	0.0005049178432163643
48.600000000000044	0.0005049705863362073
48.700000000000045	0.0005050235177118432
48.80000000000004	0.000505076636425667
48.90000000000004	0.0005051299423861045
49.00000000000004	0.000505183434532484
49.100000000000044	0.0005052371112569875
49.200000000000045	0.0005052909716684897
49.30000000000004	0.0005053450148821855
49.40000000000004	0.0005053992408286695
49.50000000000004	0.0005054536484682895
49.600000000000044	0.0005055082362482974
49.700000000000045	0.0005055630033092198
49.80000000000004	0.0005056179495966747
49.90000000000004	0.0005056730740852008
50.00000000000004	0.0005057283752690038
50.100000000000044	0.0005057838523130838
50.200000000000045	0.0005058395043883194
50.30000000000005	0.0005058953314605292
50.40000000000004	0.0005059513325238506
50.50000000000004	0.0005060075061235356
50.600000000000044	0.0005060638514538969
50.700000000000045	0.0005061203684943726
50.80000000000005	0.0005061770562524046
50.90000000000004	0.0005062339133168076
51.00000000000004	0.0005062909389045543
51.100000000000044	0.0005063481322380399
51.200000000000045	0.0005064054933151554
51.30000000000005	0.0005064630211616563
51.40000000000005	0.0005065207144137418
51.50000000000004	0.0005065785723155421
51.600000000000044	0.0005066365948773163
51.700000000000045	0.0005066947811373222
51.80000000000005	0.0005067531297722137
51.90000000000005	0.000506811640047142
52.00000000000004	0.0005068703112322608
52.100000000000044	0.0005069291433546985
52.200000000000045	0.0005069881354698572
52.30000000000005	0.0005070472862984529
52.40000000000005	0.0005071065951308116
52.50000000000004	0.0005071660620053193
52.600000000000044	0.0005072256859891394
52.700000000000045	0.0005072854658406258
52.80000000000005	0.0005073454008696149
52.90000000000005	0.000507405490390602
53.00000000000004	0.0005074657344574915
53.100000000000044	0.0005075261321534915
53.200000000000045	0.0005075866822779161
53.30000000000005	0.0005076473841640275
53.40000000000005	0.0005077082378759925
53.50000000000005	0.0005077692425080743
53.600000000000044	0.0005078303968946682
53.700000000000045	0.0005078917003871589
53.80000000000005	0.0005079531523413228
53.90000000000005	0.0005080147528355151
54.00000000000005	0.000508076500979098
54.100000000000044	0.0005081383956446437
54.200000000000045	0.0005082004362053622
54.30000000000005	0.0005082626227490107
54.40000000000005	0.0005083249543953726
54.50000000000005	0.0005083874300497234
54.60000000000005	0.0005084500491021613
54.700000000000045	0.0005085128109468375
54.80000000000005	0.0005085757156845888
54.90000000000005	0.0005086387624494052
55.00000000000005	0.0005087019501821605
55.10000000000005	0.0005087652782932762
55.200000000000045	0.000508828746892207
55.30000000000005	0.0005088923551227816
55.40000000000005	0.0005089561019563907
55.50000000000005	0.000509019986819246
55.60000000000005	0.0005090840091413133
55.700000000000045	0.000509148169044081
55.80000000000005	0.0005092124656847456
55.90000000000005	0.0005092768980680018
56.00000000000005	0.0005093414656390012
56.10000000000005	0.0005094061685271443
56.200000000000045	0.0005094710058989435
56.30000000000005	0.0005095359767876024
56.40000000000005	0.0005096010806530221
56.50000000000005	0.0005096663169586197
56.60000000000005	0.0005097316858449334
56.70000000000005	0.0005097971864910764
56.80000000000005	0.0005098628179613827
56.90000000000005	0.0005099285797334738
57.00000000000005	0.0005099944719551659
57.10000000000005	0.0005100604938143923
57.20000000000005	0.0005101266444021695
57.30000000000005	0.0005101929232099264
57.40000000000005	0.000510259329732367
57.50000000000005	0.0005103258641276475
57.60000000000005	0.000510392525595595
57.70000000000005	0.0005104593132563691
57.800000000000054	0.0005105262266179793
57.90000000000005	0.0005105932658453031
58.00000000000005	0.0005106604301465087
58.10000000000005	0.0005107277186667642
58.20000000000005	0.0005107951309270099
58.300000000000054	0.0005108626664513034
58.40000000000005	0.0005109303254140918
58.50000000000005	0.0005109981070348092
58.60000000000005	0.0005110660104859372
58.70000000000005	0.000511134035303997
58.800000000000054	0.0005112021816696624
58.90000000000005	0.0005112704488102946
59.00000000000005	0.0005113388359218299
59.10000000000005	0.0005114073425529117
59.20000000000005	0.0005114759682550944
59.300000000000054	0.0005115447132180154
59.40000000000005	0.0005116135766796804
59.50000000000005	0.0005116825578616412
59.60000000000005	0.00051175165632717
59.70000000000005	0.0005118208722717094
59.800000000000054	0.0005118902049407627
59.900000000000055	0.0005119596535779219
60.00000000000005	0.0005120292177578669
60.10000000000005	0.0005120988970580352
60.20000000000005	0.0005121686916822056
60.300000000000054	0.0005122386008859551
60.400000000000055	0.0005123086239369774
60.50000000000005	0.000512378760423726
60.60000000000005	0.0005124490105553871
60.70000000000005	0.0005125193735946947
60.800000000000054	0.0005125898488300666
60.900000000000055	0.0005126604358606785
61.00000000000006	0.0005127311342882902
61.10000000000005	0.0005128019443299429
61.20000000000005	0.0005128728652579298
61.300000000000054	0.0005129438963832998
61.400000000000055	0.0005130150373182095
61.50000000000006	0.0005130862882847896
61.60000000000005	0.000513157648562113
61.70000000000005	0.0005132291174807409
61.800000000000054	0.0005133006946629498
61.900000000000055	0.0005133723797334548
62.00000000000006	0.000513444172921779
62.10000000000005	0.0005135160735160431
62.20000000000005	0.0005135880808681588
62.300000000000054	0.0005136601946126574
62.400000000000055	0.0005137324149838425
62.50000000000006	0.0005138047412763001
62.60000000000005	0.0005138771728603259
62.70000000000005	0.0005139497093800045
62.800000000000054	0.0005140223504817268
62.900000000000055	0.0005140950964067988
63.00000000000006	0.0005141679464584012
63.10000000000006	0.0005142409000269563
63.20000000000005	0.0005143139567681355
63.300000000000054	0.0005143871169278028
63.400000000000055	0.0005144603798152565
63.50000000000006	0.0005145337448382706
63.60000000000006	0.0005146072116615703
63.70000000000005	0.0005146807799520543
63.800000000000054	0.0005147544499622287
63.900000000000055	0.0005148282210095358
64.00000000000006	0.0005149020925208003
64.10000000000005	0.0005149760641717121
64.20000000000006	0.0005150501362191018
64.30000000000005	0.0005151243079862637
64.40000000000006	0.0005151985789163936
64.50000000000006	0.0005152729486937708
64.60000000000005	0.0005153474170047432
64.70000000000006	0.0005154219841124635
64.80000000000005	0.0005154966493479737
64.90000000000006	0.0005155714121724795
65.00000000000006	0.0005156462722806736
65.10000000000005	0.0005157212299398768
65.20000000000006	0.0005157962844866864
65.30000000000005	0.0005158714353978258
65.40000000000006	0.0005159466823761228
65.50000000000006	0.0005160220251263878
65.60000000000005	0.0005160974639220038
65.70000000000006	0.0005161729981069403
65.80000000000005	0.00051624862717496
65.90000000000006	0.0005163243508387935
66.00000000000006	0.0005164001693758644
66.10000000000005	0.0005164760821354215
66.20000000000006	0.000516552088625914
66.30000000000005	0.0005166281885678387
66.40000000000006	0.0005167043816835615
66.50000000000006	0.0005167806682563718
66.60000000000005	0.0005168570476424947
66.70000000000006	0.0005169335193665663
66.80000000000005	0.0005170100831585255
66.90000000000006	0.0005170867393055595
67.00000000000006	0.0005171634871689078
67.10000000000007	0.0005172403262871619
67.20000000000006	0.0005173172563976485
67.30000000000005	0.0005173942772394775
67.40000000000006	0.0005174713891054994
67.50000000000006	0.0005175485913636386
67.60000000000007	0.0005176258835678435
67.70000000000006	0.0005177032654644476
67.80000000000005	0.0005177807373501441
67.90000000000006	0.0005178582985976042
68.00000000000006	0.0005179359487740431
68.10000000000007	0.0005180136876328526
68.20000000000006	0.0005180915149291423
68.30000000000005	0.0005181694309651459
68.40000000000006	0.0005182474351198585
68.50000000000006	0.0005183255269751141
68.60000000000007	0.0005184037062929304
68.70000000000006	0.0005184819733793331
68.80000000000005	0.0005185603276178039
68.90000000000006	0.0005186387686028235
69.00000000000006	0.0005187172961031798
69.10000000000007	0.0005187959098892914
69.20000000000006	0.000518874610272581
69.30000000000005	0.0005189533966425811
69.40000000000006	0.0005190322686077177
69.50000000000006	0.0005191112259450112
69.60000000000007	0.0005191902689696802
69.70000000000006	0.0005192693970755088
69.80000000000007	0.0005193486098829491
69.90000000000006	0.0005194279071755423
70.00000000000006	0.0005195072887384059
70.10000000000007	0.0005195867548920961
70.20000000000006	0.0005196663050360987
70.30000000000007	0.0005197459388042104
70.40000000000006	0.0005198256559879073
70.50000000000006	0.0005199054569115034
70.60000000000007	0.0005199853409785374
70.70000000000006	0.0005200653078342927
70.80000000000007	0.0005201453572765066
70.90000000000006	0.000520225489104436
71.00000000000006	0.0005203057036476952
71.10000000000007	0.0005203860003152446
71.20000000000006	0.000520466378765127
71.30000000000007	0.0005205468388027195
71.40000000000006	0.0005206273807614527
71.50000000000006	0.0005207080040540795
71.60000000000007	0.0005207887083496665
71.70000000000006	0.0005208694934596193
71.80000000000007	0.0005209503591968232
71.90000000000006	0.0005210313058999906
72.00000000000006	0.0005211123329870174
72.10000000000007	0.0005211934401392118
72.20000000000006	0.0005212746271753718
72.30000000000007	0.0005213558944380625
72.40000000000006	0.0005214372413487685
72.50000000000006	0.0005215186675993448
72.60000000000007	0.0005216001730144434
72.70000000000006	0.0005216817574201003
72.80000000000007	0.0005217634211641874
72.90000000000006	0.0005218451636730799
73.00000000000006	0.0005219269846504053
73.10000000000007	0.0005220088839279488
73.20000000000006	0.0005220908618575011
73.30000000000007	0.0005221729178688065
73.40000000000006	0.0005222550516756322
73.50000000000007	0.0005223372631154295
73.60000000000007	0.0005224195520270161
73.70000000000006	0.0005225019187675706
73.80000000000007	0.0005225843627714243
73.90000000000006	0.0005226668837636807
74.00000000000007	0.0005227494815887556
74.10000000000007	0.0005228321566078386
74.20000000000006	0.0005229149082583842
74.30000000000007	0.0005229977362752979
74.40000000000006	0.0005230806405084916
74.50000000000007	0.0005231636208092264
74.60000000000007	0.000523246677544109
74.70000000000006	0.000523329810154994
74.80000000000007	0.0005234130183877187
74.90000000000006	0.0005234963020989636
75.00000000000007	0.0005235796616595047
75.10000000000007	0.0005236630965140826
75.20000000000006	0.0005237466064180079
75.30000000000007	0.000523830191233322
75.40000000000006	0.0005239138508234006
75.50000000000007	0.0005239975855645543
75.60000000000007	0.0005240813949056631
75.70000000000006	0.0005241652786126187
75.80000000000007	0.0005242492365540915
75.90000000000006	0.0005243332691107034
76.00000000000007	0.0005244173757340263
76.10000000000007	0.0005245015561990891
76.20000000000007	0.000524585810379837
76.30000000000007	0.0005246701381514829
76.40000000000006	0.0005247545399003257
76.50000000000007	0.0005248390150818098
76.60000000000007	0.0005249235634812652
76.70000000000007	0.0005250081849791074
76.80000000000007	0.0005250928799661229
76.90000000000006	0.0005251776479002313
77.00000000000007	0.000525262488575643
77.10000000000007	0.0005253474018779595
77.20000000000007	0.0005254323876940117
77.30000000000007	0.0005255174464204294
77.40000000000006	0.0005256025775187354
77.50000000000007	0.0005256877807931976
77.60000000000007	0.000525773056135776
77.70000000000007	0.0005258584039477753
77.80000000000007	0.0005259438236929981
77.90000000000006	0.0005260293151843631
78.00000000000007	0.0005261148783189057
78.10000000000007	0.0005262005129949113
78.20000000000007	0.0005262862196197108
78.30000000000007	0.0005263719976605103
78.40000000000006	0.0005264578469400017
78.50000000000007	0.0005265437673615198
78.60000000000007	0.0005266297593373267
78.70000000000007	0.0005267158223366487
78.80000000000007	0.000526801956190659
78.90000000000006	0.000526888160807701
79.00000000000007	0.0005269744360973612
79.10000000000007	0.0005270607824781473
79.20000000000007	0.000527147199422459
79.30000000000007	0.0005272336867710541
79.40000000000006	0.0005273202444385027
79.50000000000007	0.0005274068728485016
79.60000000000007	0.0005274935714752508
79.70000000000007	0.0005275803401677819
79.80000000000007	0.0005276671788456596
79.90000000000008	0.0005277540874296728
80.00000000000007	0.000527841066350029
80.10000000000007	0.0005279281150838412
80.20000000000007	0.0005280152334895939
80.30000000000007	0.0005281024214930424
80.40000000000008	0.0005281896795298335
80.50000000000007	0.0005282770070786503
80.60000000000007	0.0005283644040061371
80.70000000000007	0.0005284518702429942
80.80000000000007	0.0005285394057211433
80.90000000000008	0.000528627010883059
81.00000000000007	0.000528714685210113
81.10000000000007	0.0005288024285782509
81.20000000000007	0.0005288902409243273
81.30000000000007	0.0005289781226965902
81.40000000000008	0.0005290660733777419
81.50000000000007	0.0005291540928517769
81.60000000000007	0.0005292421810605084
81.70000000000007	0.0005293303379469787
81.80000000000007	0.0005294185639665727
81.90000000000008	0.0005295068586044216
82.00000000000007	0.0005295952217537216
82.10000000000007	0.0005296836533624732
82.20000000000007	0.000529772153892155
82.30000000000007	0.0005298607228290097
82.40000000000008	0.000529949360074195
82.50000000000007	0.0005300380655806849
82.60000000000008	0.0005301268393026454
82.70000000000007	0.000530215681709061
82.80000000000007	0.0005303045922883609
82.90000000000008	0.0005303935709508761
83.00000000000007	0.0005304826176557625
83.10000000000008	0.0005305717328784644
83.20000000000007	0.0005306609161082623
83.30000000000007	0.0005307501672634025
83.40000000000008	0.0005308394863080396
83.50000000000007	0.0005309288732075362
83.60000000000008	0.0005310183284452383
83.70000000000007	0.0005311078515123957
83.80000000000007	0.000531197442336376
83.90000000000008	0.000531287100887563
84.00000000000007	0.0005313768276561807
84.10000000000008	0.0005314666221340669
84.20000000000007	0.0005315564842564923
84.30000000000007	0.0005316464139988906
84.40000000000008	0.0005317364113379293
84.50000000000007	0.000531826476772171
84.60000000000008	0.0005319166097951445
84.70000000000007	0.0005320068103512646
84.80000000000007	0.0005320970784222646
84.90000000000008	0.0005321874145140414
85.00000000000007	0.0005322778181204396
85.10000000000008	0.000532368289193806
85.20000000000007	0.0005324588277209788
85.30000000000007	0.0005325494336900558
85.40000000000008	0.0005326401076157512
85.50000000000007	0.0005327308489933335
85.60000000000008	0.0005328216577843414
85.70000000000007	0.0005329125339820199
85.80000000000007	0.0005330034781088875
85.90000000000008	0.0005330944896602504
86.00000000000007	0.0005331855686056279
86.10000000000008	0.0005332767149434504
86.20000000000007	0.0005333679286734423
86.30000000000008	0.0005334592103274403
86.40000000000008	0.0005335505594019271
86.50000000000007	0.0005336419758757013
86.60000000000008	0.0005337334597537149
86.70000000000007	0.0005338250115761345
86.80000000000008	0.0005339166308392005
86.90000000000008	0.0005340083175297456
87.00000000000007	0.0005341000716580239
87.10000000000008	0.0005341918932355755
87.20000000000007	0.0005342837828124976
87.30000000000008	0.0005343757398859105
87.40000000000008	0.0005344677644520414
87.50000000000007	0.0005345598565278237
87.60000000000008	0.0005346520166722149
87.70000000000007	0.0005347442443817789
87.80000000000008	0.0005348365396609008
87.90000000000008	0.0005349289025319327
88.00000000000007	0.0005350213330185537
88.10000000000008	0.0005351138316902317
88.20000000000007	0.0005352063980441524
88.30000000000008	0.0005352990320942651
88.40000000000008	0.0005353917338697448
88.50000000000007	0.0005354845039495686
88.60000000000008	0.0005355773418300397
88.70000000000007	0.0005356702475334121
88.80000000000008	0.0005357632210944284
88.90000000000008	0.0005358562625491905
89.00000000000009	0.0005359493724878665
89.10000000000008	0.0005360425504070751
89.20000000000007	0.0005361357963388331
89.30000000000008	0.0005362291103249079
89.40000000000008	0.0005363224929656286
89.50000000000009	0.0005364159437563996
89.60000000000008	0.0005365094627377208
89.70000000000007	0.0005366030499570771
89.80000000000008	0.0005366924391996874
89.90000000000008	0.0005367648283560434
90.00000000000009	0.0005368202045666942
