# Supplementary material for: White matter micro- and macrostructure brain charts for the human lifespan
Source: Nature. 2026 May 13;655(8124):979–89. doi: 10.1038/s41586-026-10454-2 (PMC13391363; doi:10.1038/s41586-026-10454-2)
Supplement: Supplementary file 7 — Tract-specific median centiles of brain charts. SDT.T4.1-504 contain the discretized, sex-agnostic brain charts used to derive the myelination plots and assessments in Fig. 4 and Supplementary Fig. S4.F9. Age is expressed in years. Tract measurements are reported in metric-specific units: diffusivities in mm2 s−1, volume in mm3, surface area in mm2, average length in mm, and FA is dimensionless (unitless). [file 41586_2026_10454_MOESM7_ESM.zip › SDT.T4/SDT.T4.125-FPT_left_surface_area.csv]

age	value
1.0	16553.939696372552
1.1	16744.26750868586
1.2000000000000002	16985.663803912295
1.3000000000000003	17275.140894765304
1.4000000000000004	17562.66791282455
1.5000000000000004	17833.409040285114
1.6000000000000005	18089.19172804193
1.7000000000000006	18331.547730851853
1.8000000000000007	18561.70643899922
1.9000000000000008	18780.904601645594
2.000000000000001	18990.092415722756
2.100000000000001	19190.096408267964
2.200000000000001	19381.592841033642
2.300000000000001	19565.301886237223
2.4000000000000012	19741.786829146557
2.5000000000000013	19911.550353684852
2.6000000000000014	20075.04182601602
2.7000000000000015	20232.62989038116
2.8000000000000016	20384.736716133935
2.9000000000000017	20531.691990235602
3.0000000000000018	20673.79475200899
3.100000000000002	20811.29063638587
3.200000000000002	20944.47191290925
3.300000000000002	21073.567578404447
3.400000000000002	21198.788552288137
3.500000000000002	21320.328521816722
3.6000000000000023	21438.34503715035
3.7000000000000024	21553.036905377252
3.8000000000000025	21664.55834416624
3.9000000000000026	21773.051993947825
4.000000000000003	21878.63342740612
4.100000000000003	21981.45301671204
4.200000000000003	22081.627226605095
4.3000000000000025	22179.26524006774
4.400000000000003	22274.468677831162
4.5000000000000036	22367.31871906704
4.600000000000003	22457.92660640883
4.700000000000003	22546.37740203838
4.800000000000003	22632.75057312865
4.900000000000004	22717.109243609273
5.0000000000000036	22799.542210405274
5.100000000000003	22880.11713508749
5.200000000000004	22958.898170673703
5.300000000000004	23035.945433414403
5.400000000000004	23111.30592720382
5.5000000000000036	23185.048980303745
5.600000000000004	23257.226701094594
5.700000000000005	23327.888004970486
5.800000000000004	23397.0709080892
5.900000000000004	23464.83279030684
6.000000000000004	23531.21659434654
6.100000000000005	23596.263358080603
6.200000000000005	23660.011645036822
6.300000000000004	23722.49094384616
6.400000000000005	23783.74776489223
6.500000000000005	23843.81643974217
6.600000000000005	23902.72924473469
6.700000000000005	23960.51071911709
6.800000000000005	24017.20037029931
6.900000000000006	24072.82722785104
7.000000000000005	24127.419195005663
7.100000000000005	24181.002495288387
7.2000000000000055	24233.596749987802
7.300000000000006	24285.234876299
7.400000000000006	24335.940736838835
7.500000000000005	24385.7367469641
7.600000000000006	24434.639592804095
7.700000000000006	24482.677786264507
7.800000000000006	24529.871902489405
7.900000000000006	24576.24180651225
8.000000000000007	24621.806132075915
8.100000000000007	24666.578539068483
8.200000000000006	24710.58328828337
8.300000000000006	24753.83766001328
8.400000000000006	24796.357843871887
8.500000000000007	24838.15565741323
8.600000000000007	24879.252435992286
8.700000000000006	24919.66330941699
8.800000000000008	24959.40293686335
8.900000000000007	24998.48502092943
9.000000000000007	25036.919420451377
9.100000000000007	25074.72459297606
9.200000000000006	25111.9134646664
9.300000000000008	25148.498096376876
9.400000000000007	25184.48713738396
9.500000000000007	25219.89701759487
9.600000000000009	25254.739195272483
9.700000000000008	25289.024804025263
9.800000000000008	25322.764200830115
9.900000000000007	25355.964714712572
10.000000000000007	25388.64075071718
10.100000000000009	25420.802235627034
10.200000000000008	25452.45838239303
10.300000000000008	25483.615696376055
10.40000000000001	25514.28712772226
10.500000000000009	25544.4815659035
10.600000000000009	25574.20766896959
10.700000000000008	25603.473442945764
10.800000000000008	25632.284473139902
10.90000000000001	25660.652239236155
11.000000000000009	25688.584532245717
11.100000000000009	25716.088536524167
11.20000000000001	25743.16925922773
11.30000000000001	25769.83710582419
11.40000000000001	25796.09911289683
11.500000000000009	25821.962147488874
11.600000000000009	25847.4325150258
11.70000000000001	25872.51456335626
11.80000000000001	25897.21760161302
11.90000000000001	25921.547857419428
12.00000000000001	25945.511030928425
12.10000000000001	25969.11105363723
12.20000000000001	25992.356422281242
12.30000000000001	26015.25280231442
12.40000000000001	26037.805732072877
12.50000000000001	26060.020256502885
12.60000000000001	26081.899823289175
12.70000000000001	26103.452093379237
12.800000000000011	26124.682122956066
12.900000000000011	26145.594501416323
13.00000000000001	26166.192369948436
13.10000000000001	26186.482762446205
13.20000000000001	26206.470307403517
13.300000000000011	26226.15953608933
13.400000000000011	26245.554539617548
13.50000000000001	26264.658096794905
13.600000000000012	26283.476592102837
13.700000000000012	26302.014186224376
13.800000000000011	26320.274621024902
13.900000000000011	26338.260445330114
14.00000000000001	26355.97755105743
14.100000000000012	26373.42976761986
14.200000000000012	26390.620848775012
14.300000000000011	26407.554150850723
14.400000000000013	26424.231946342046
14.500000000000012	26440.659614184893
14.600000000000012	26456.840618525628
14.700000000000012	26472.7780436189
14.800000000000011	26488.473986465004
14.900000000000013	26503.933433135106
15.000000000000012	26519.159587135113
15.100000000000012	26534.155592203762
15.200000000000014	26548.924229770346
15.300000000000013	26563.467382765815
15.400000000000013	26577.78962617566
15.500000000000012	26591.893874081165
15.600000000000012	26605.78269297004
15.700000000000014	26619.457829837324
15.800000000000013	26632.923542107234
15.900000000000013	26646.182535940814
16.000000000000014	26659.23746964971
16.100000000000016	26672.09066869602
16.200000000000014	26684.743711886244
16.30000000000001	26697.20052301489
16.400000000000013	26709.463575911825
16.500000000000014	26721.535024122342
16.600000000000016	26733.416339734093
16.700000000000014	26745.111186802358
16.800000000000015	26756.621871248382
16.900000000000013	26767.95066022827
17.000000000000014	26779.09951318903
17.100000000000016	26790.069768393398
17.200000000000014	26800.864816070385
17.300000000000015	26811.486773468812
17.400000000000013	26821.937461016285
17.500000000000014	26832.218132167156
17.600000000000016	26842.331962464137
17.700000000000014	26852.28093206658
17.800000000000015	26862.06698939302
17.900000000000016	26871.69179692328
18.000000000000014	26881.15650040084
18.100000000000016	26890.464048362082
18.200000000000017	26899.616266150028
18.300000000000015	26908.61470272243
18.400000000000016	26917.460435671783
18.500000000000014	26926.15623441344
18.600000000000016	26934.703811256328
18.700000000000017	26943.10485227044
18.800000000000015	26951.36077667545
18.900000000000016	26959.472574458923
19.000000000000014	26967.442825144364
19.100000000000016	26975.273112811192
19.200000000000017	26982.96476316101
19.300000000000015	26990.518710851524
19.400000000000016	26997.937384692334
19.500000000000018	27005.222274730368
19.600000000000016	27012.374849133343
19.700000000000017	27019.39632613479
19.80000000000002	27026.28756845197
19.900000000000016	27033.05084475549
20.000000000000018	27039.6875379798
20.100000000000016	27046.198788707934
20.200000000000017	27052.585414306955
20.30000000000002	27058.84955566508
20.400000000000016	27064.99251685709
20.500000000000018	27071.01558356977
20.600000000000016	27076.919806684597
20.700000000000017	27082.705943964465
20.80000000000002	27088.37600025373
20.900000000000016	27093.931189461164
21.000000000000018	27099.372497530214
21.10000000000002	27104.70064472147
21.200000000000017	27109.917526787245
21.30000000000002	27115.02429101201
21.40000000000002	27120.02206911489
21.500000000000018	27124.911771647487
21.60000000000002	27129.694069077734
21.700000000000017	27134.370740808467
21.80000000000002	27138.942857686336
21.90000000000002	27143.411275602335
22.000000000000018	27147.776633751935
22.10000000000002	27152.040617813644
22.200000000000017	27156.20424196559
22.30000000000002	27160.268507122804
22.40000000000002	27164.23420541063
22.500000000000018	27168.101934106424
22.60000000000002	27171.873278773193
22.70000000000002	27175.549188368546
22.80000000000002	27179.13040873517
22.90000000000002	27182.61751086643
23.00000000000002	27186.011999338538
23.10000000000002	27189.314774608603
23.20000000000002	27192.526725763586
23.30000000000002	27195.648544402102
23.40000000000002	27198.680765972527
23.50000000000002	27201.62480842113
23.60000000000002	27204.481516222942
23.70000000000002	27207.251541575613
23.80000000000002	27209.935397670226
23.90000000000002	27212.534432101795
24.00000000000002	27215.049447597252
24.10000000000002	27217.48123708148
24.20000000000002	27219.830406363348
24.300000000000022	27222.097438287095
24.40000000000002	27224.283605100278
24.50000000000002	27226.389661212314
24.600000000000023	27228.41617872321
24.70000000000002	27230.363621494864
24.800000000000022	27232.233200364353
24.90000000000002	27234.025633614423
25.00000000000002	27235.741631033594
25.100000000000023	27237.381724857667
25.20000000000002	27238.94635287229
25.300000000000022	27240.43666006868
25.40000000000002	27241.853322813848
25.50000000000002	27243.1968443734
25.600000000000023	27244.46764623275
25.70000000000002	27245.666819536083
25.800000000000022	27246.795009234094
25.900000000000023	27247.852852881104
26.00000000000002	27248.84081933167
26.100000000000023	27249.75930752736
26.200000000000024	27250.609350817016
26.300000000000022	27251.391557616316
26.400000000000023	27252.10637177817
26.50000000000002	27252.75417815503
26.600000000000023	27253.335962684178
26.700000000000024	27253.852306335884
26.800000000000022	27254.303783611038
26.900000000000023	27254.690808535597
27.00000000000002	27255.013746358483
27.100000000000023	27255.273532081384
27.200000000000024	27255.470714688476
27.300000000000022	27255.60568654593
27.400000000000023	27255.678800647835
27.500000000000025	27255.69095008958
27.600000000000023	27255.64265977636
27.700000000000024	27255.534448930954
27.800000000000026	27255.36668396694
27.900000000000023	27255.139700737025
28.000000000000025	27254.85434727683
28.100000000000023	27254.511120372044
28.200000000000024	27254.110367605084
28.300000000000026	27253.65241410443
28.400000000000023	27253.138070732617
28.500000000000025	27252.56781306531
28.600000000000023	27251.942111667468
28.700000000000024	27251.2612914597
28.800000000000026	27250.52566250245
28.900000000000023	27249.73599565624
29.000000000000025	27248.892741680684
29.100000000000026	27247.996209070887
29.200000000000024	27247.046698447382
29.300000000000026	27246.04494758624
29.400000000000027	27244.991388494032
29.500000000000025	27243.886448742593
29.600000000000026	27242.730416973514
29.700000000000024	27241.52358049465
29.800000000000026	27240.266641453454
29.900000000000027	27238.96000987617
30.000000000000025	27237.603960033815
30.100000000000026	27236.19877087785
30.200000000000024	27234.745115018482
30.300000000000026	27233.24338584285
30.400000000000027	27231.693972799592
30.500000000000025	27230.097132713046
30.600000000000026	27228.45313271567
30.700000000000028	27226.762613586965
30.800000000000026	27225.025949178864
30.900000000000027	27223.24338370791
31.00000000000003	27221.415176868828
31.100000000000026	27219.541942994085
31.200000000000028	27217.62404112316
31.300000000000026	27215.66182678629
31.400000000000027	27213.65552882459
31.50000000000003	27211.6053963909
31.600000000000026	27209.512015298387
31.700000000000028	27207.375727168484
31.800000000000026	27205.19674975239
31.900000000000027	27202.97532554805
32.00000000000003	27200.712016623966
32.10000000000002	27198.40715137399
32.20000000000003	27196.061055055587
32.300000000000026	27193.673931833695
32.40000000000003	27191.246014761397
32.50000000000003	27188.777840286053
32.60000000000003	27186.26972122395
32.70000000000003	27183.721851961818
32.800000000000026	27181.1344595681
32.90000000000003	27178.50805911728
33.00000000000003	27175.842951578412
33.10000000000003	27173.13943510916
33.20000000000003	27170.39769206111
33.300000000000026	27167.617941004355
33.40000000000003	27164.800673937658
33.50000000000003	27161.94617785836
33.60000000000003	27159.054626477304
33.70000000000003	27156.126232956347
33.800000000000026	27153.161470010164
33.90000000000003	27150.160613995435
34.00000000000003	27147.123938741865
34.10000000000003	27144.051607274272
34.20000000000003	27140.943825076254
34.30000000000003	27137.80104402993
34.40000000000003	27134.623527926393
34.50000000000003	27131.411432139117
34.60000000000003	27128.164957241497
34.70000000000003	27124.884537676953
34.80000000000003	27121.570427654187
34.90000000000003	27118.222879104695
35.00000000000003	27114.842037893097
35.10000000000003	27111.428097627995
35.20000000000003	27107.981473903186
35.30000000000003	27104.502409597175
35.400000000000034	27100.991043786435
35.50000000000003	27097.447565601455
35.60000000000003	27093.872374832692
35.70000000000003	27090.265705707516
35.80000000000003	27086.627790395967
35.900000000000034	27082.958759495807
36.00000000000003	27079.25879579591
36.10000000000003	27075.528281995274
36.20000000000003	27071.7674420798
36.30000000000003	27067.9764006142
36.400000000000034	27064.15533628578
36.50000000000003	27060.304617443504
36.60000000000003	27056.424460244118
36.70000000000003	27052.515078981287
36.80000000000003	27048.57659064492
36.900000000000034	27044.609168127074
37.00000000000003	27040.613164248574
37.10000000000003	27036.588785887056
37.20000000000003	27032.536144661717
37.30000000000003	27028.455409692437
37.400000000000034	27024.346920745083
37.500000000000036	27020.21087759576
37.60000000000003	27016.047478329587
37.70000000000003	27011.856827786203
37.80000000000003	27007.639089771088
37.900000000000034	27003.39458991565
38.000000000000036	26999.12351956996
38.10000000000003	26994.825978785222
38.20000000000003	26990.502127884134
38.30000000000003	26986.152280600152
38.400000000000034	26981.77662182771
38.500000000000036	26977.37533492317
38.60000000000004	26972.94851385951
38.70000000000003	26968.49631406964
38.80000000000003	26964.01903639819
38.900000000000034	26959.51685807186
39.000000000000036	26954.989868788194
39.10000000000004	26950.438220752636
39.20000000000003	26945.86220394802
39.30000000000003	26941.261989720246
39.400000000000034	26936.637748013258
39.500000000000036	26931.989563066316
39.60000000000004	26927.317582571413
39.70000000000003	26922.62208473847
39.80000000000003	26917.90323392137
39.900000000000034	26913.1611105369
40.000000000000036	26908.395859275635
40.10000000000004	26903.60774841577
40.20000000000003	26898.796936943272
40.30000000000003	26893.963582563712
40.400000000000034	26889.10776078465
40.500000000000036	26884.229612117833
40.60000000000004	26879.329394070654
40.70000000000004	26874.407259240645
40.80000000000003	26869.463279713633
40.900000000000034	26864.49759320089
41.000000000000036	26859.510448114743
41.10000000000004	26854.5019921435
41.20000000000004	26849.472371803888
41.30000000000003	26844.421654759775
41.400000000000034	26839.349974842185
41.500000000000036	26834.25757059435
41.60000000000004	26829.14458385662
41.70000000000004	26824.011079226213
41.80000000000004	26818.85718791298
41.900000000000034	26813.683140119334
42.000000000000036	26808.48907318751
42.10000000000004	26803.27512338577
42.20000000000004	26798.041351322627
42.30000000000004	26792.78788459495
42.400000000000034	26787.51494434912
42.500000000000036	26782.22266256439
42.60000000000004	26776.91109709781
42.70000000000004	26771.5803730857
42.80000000000004	26766.23070401482
42.900000000000034	26760.86221773564
43.000000000000036	26755.475041112364
43.10000000000004	26750.06922839917
43.20000000000004	26744.64490135936
43.30000000000004	26739.202265158274
43.400000000000034	26733.741442719478
43.500000000000036	26728.262485825824
43.60000000000004	26722.765513924493
43.70000000000004	26717.25072513761
43.80000000000004	26711.71823859242
43.90000000000004	26706.168172508853
44.000000000000036	26700.60057541106
44.10000000000004	26695.015563589364
44.20000000000004	26689.413327509366
44.30000000000004	26683.793981764284
44.40000000000004	26678.15757265629
44.500000000000036	26672.50421428989
44.60000000000004	26666.834090646244
44.70000000000004	26661.14731282211
44.80000000000004	26655.443991078206
44.90000000000004	26649.724168765362
45.00000000000004	26643.987957026486
45.10000000000004	26638.235532789153
45.20000000000004	26632.467002970752
45.30000000000004	26626.682408922265
45.40000000000004	26620.881859718862
45.50000000000004	26615.065526311082
45.60000000000004	26609.233512390732
45.70000000000004	26603.38592087807
45.80000000000004	26597.522790447634
45.90000000000004	26591.644227390017
46.00000000000004	26585.750396149648
46.10000000000004	26579.841396559757
46.20000000000004	26573.917265493143
46.30000000000004	26567.978107280014
46.40000000000004	26562.02408084916
46.50000000000004	26556.055283053487
46.60000000000004	26550.07181003267
46.70000000000004	26544.073696229225
46.80000000000004	26538.06104334957
46.90000000000004	26532.034004314493
47.00000000000004	26525.992672408927
47.100000000000044	26519.937080450407
47.20000000000004	26513.86732828287
47.30000000000004	26507.783563731828
47.40000000000004	26501.68587732418
47.50000000000004	26495.574358926515
47.600000000000044	26489.44903914665
47.70000000000004	26483.31001535141
47.80000000000004	26477.157429812018
47.90000000000004	26470.991369751053
48.00000000000004	26464.811864309268
48.100000000000044	26458.61900908069
48.200000000000045	26452.41294162463
48.30000000000004	26446.193746607536
48.40000000000004	26439.961508083652
48.50000000000004	26433.71625318183
48.600000000000044	26427.45807515299
48.700000000000045	26421.187106416113
48.80000000000004	26414.90342857299
48.90000000000004	26408.60706742645
49.00000000000004	26402.298114537032
49.100000000000044	26395.976697962
49.200000000000045	26389.64289693061
49.30000000000004	26383.296790103643
49.40000000000004	26376.93840144956
49.50000000000004	26370.567820308686
49.600000000000044	26364.185169976125
49.700000000000045	26357.790526834524
49.80000000000004	26351.38391365237
49.90000000000004	26344.965418155603
50.00000000000004	26338.53515959786
50.100000000000044	26332.093212156513
50.200000000000045	26325.639649480312
50.30000000000005	26319.174492662787
50.40000000000004	26312.6978273226
50.50000000000004	26306.209768297118
50.600000000000044	26299.710387115883
50.700000000000045	26293.199703785016
50.80000000000005	26286.67780237916
50.90000000000004	26280.144793987445
51.00000000000004	26273.600748086657
51.100000000000044	26267.045733661318
51.200000000000045	26260.479769185727
51.30000000000005	26253.902936731407
51.40000000000005	26247.31534328797
51.50000000000004	26240.717055865738
51.600000000000044	26234.108091952166
51.700000000000045	26227.488532140098
51.80000000000005	26220.85847993973
51.90000000000005	26214.218000447887
52.00000000000004	26207.56715830236
52.100000000000044	26200.905969587355
52.200000000000045	26194.234512988874
52.30000000000005	26187.55288820796
52.40000000000005	26180.861158040716
52.50000000000004	26174.15933767425
52.600000000000044	26167.44750437677
52.700000000000045	26160.725754616575
52.80000000000005	26153.994149403596
52.90000000000005	26147.25274931913
53.00000000000004	26140.501568262443
53.100000000000044	26133.74068168417
53.200000000000045	26126.970182509915
53.30000000000005	26120.190129600527
53.40000000000005	26113.400536038185
53.50000000000005	26106.601475912663
53.600000000000044	26099.793039143446
53.700000000000045	26092.975282921707
53.80000000000005	26086.1482640378
53.90000000000005	26079.31199438967
54.00000000000005	26072.46654633245
54.100000000000044	26065.612006487772
54.200000000000045	26058.748430036496
54.30000000000005	26051.87582813074
54.40000000000005	26044.994271818217
54.50000000000005	26038.103844922727
54.60000000000005	26031.204601062276
54.700000000000045	26024.296593479507
54.80000000000005	26017.37983223518
54.90000000000005	26010.454386719695
55.00000000000005	26003.520337684065
55.10000000000005	25996.57773686323
55.200000000000045	25989.62659363539
55.30000000000005	25982.666976133856
55.40000000000005	25975.698962503506
55.50000000000005	25968.7226030143
55.60000000000005	25961.737947584203
55.700000000000045	25954.745004583267
55.80000000000005	25947.743840559797
55.90000000000005	25940.734530792943
56.00000000000005	25933.71712378634
56.10000000000005	25926.69162728355
56.200000000000045	25919.65810662333
56.30000000000005	25912.6166346552
56.40000000000005	25905.567258507668
56.50000000000005	25898.510024978696
56.60000000000005	25891.444940878137
56.70000000000005	25884.372070027453
56.80000000000005	25877.291482601144
56.90000000000005	25870.20322406854
57.00000000000005	25863.107300662567
57.10000000000005	25856.00377504019
57.20000000000005	25848.892715108923
57.30000000000005	25841.7741650455
57.40000000000005	25834.64816871585
57.50000000000005	25827.51473148557
57.60000000000005	25820.373914557957
57.70000000000005	25813.225783341222
57.800000000000054	25806.07038045142
57.90000000000005	25798.907710720796
58.00000000000005	25791.737834231004
58.10000000000005	25784.560814273238
58.20000000000005	25777.37669224679
58.300000000000054	25770.185509258252
58.40000000000005	25762.98726933166
58.50000000000005	25755.78203115496
58.60000000000005	25748.56985568201
58.70000000000005	25741.35078284194
58.800000000000054	25734.124816163578
58.90000000000005	25726.89201325413
59.00000000000005	25719.65243308878
59.10000000000005	25712.406114449608
59.20000000000005	25705.153095842692
59.300000000000054	25697.893380041078
59.40000000000005	25690.627023314883
59.50000000000005	25683.35408245135
59.60000000000005	25676.074594845686
59.70000000000005	25668.788562808906
59.800000000000054	25661.496041569506
59.900000000000055	25654.197086063687
60.00000000000005	25646.8917326038
60.10000000000005	25639.580017241475
60.20000000000005	25632.261941578196
60.300000000000054	25624.93755955909
60.400000000000055	25617.60692407028
60.50000000000005	25610.27007011378
60.60000000000005	25602.926998857627
60.70000000000005	25595.57776324289
60.800000000000054	25588.2224144225
60.900000000000055	25580.86098637465
61.00000000000006	25573.493512830955
61.10000000000005	25566.119994290595
61.20000000000005	25558.74048246225
61.300000000000054	25551.355026575933
61.400000000000055	25543.963659370056
61.50000000000006	25536.56638093466
61.60000000000005	25529.163242010593
61.70000000000005	25521.754290203433
61.800000000000054	25514.33955728214
61.900000000000055	25506.919074782025
62.00000000000006	25499.49284215972
62.10000000000005	25492.06090897224
62.20000000000005	25484.62332101968
62.300000000000054	25477.18010889606
62.400000000000055	25469.73127166933
62.50000000000006	25462.276857963625
62.60000000000005	25454.81691205509
62.70000000000005	25447.351463618277
62.800000000000054	25439.88054210612
62.900000000000055	25432.404145983743
63.00000000000006	25424.92232273786
63.10000000000006	25417.435114947468
63.20000000000005	25409.94255117195
63.300000000000054	25402.444629504545
63.400000000000055	25394.94139653303
63.50000000000006	25387.432893405134
63.60000000000006	25379.919147806802
63.70000000000005	25372.400187213352
63.800000000000054	25364.876009141415
63.900000000000055	25357.346659085724
64.00000000000006	25349.812176596886
64.10000000000005	25342.272588300628
64.20000000000006	25334.727891355084
64.30000000000005	25327.17813038901
64.40000000000006	25319.623343607353
64.50000000000006	25312.063556804755
64.60000000000005	25304.498795575295
64.70000000000006	25296.92905652254
64.80000000000005	25289.35438322488
64.90000000000006	25281.774812382366
65.00000000000006	25274.190368779924
65.10000000000005	25266.601048672885
65.20000000000006	25259.006894805803
65.30000000000005	25251.407942612037
65.40000000000006	25243.804216084365
65.50000000000006	25236.195739024348
65.60000000000005	25228.58250715078
65.70000000000006	25220.964562199
65.80000000000005	25213.341938182508
65.90000000000006	25205.714658130855
66.00000000000006	25198.08271742183
66.10000000000005	25190.446156988422
66.20000000000006	25182.80500965022
66.30000000000005	25175.159297680406
66.40000000000006	25167.509043169463
66.50000000000006	25159.854240973145
66.60000000000005	25152.194931054873
66.70000000000006	25144.531144892768
66.80000000000005	25136.86290383942
66.90000000000006	25129.190202414004
67.00000000000006	25121.51307980848
67.10000000000007	25113.83156637413
67.20000000000006	25106.145682740003
67.30000000000005	25098.455449360306
67.40000000000006	25090.760860243165
67.50000000000006	25083.061953649438
67.60000000000007	25075.358758661027
67.70000000000006	25067.651295025564
67.80000000000005	25059.939556416328
67.90000000000006	25052.2235803531
68.00000000000006	25044.503394852698
68.10000000000007	25036.779018969264
68.20000000000006	25029.05047158931
68.30000000000005	25021.31774588278
68.40000000000006	25013.580878475736
68.50000000000006	25005.83989618189
68.60000000000007	24998.094817209832
68.70000000000006	24990.345634393874
68.80000000000005	24982.592383648982
68.90000000000006	24974.835090780492
69.00000000000006	24967.073773331074
69.10000000000007	24959.308448682255
69.20000000000006	24951.539109169626
69.30000000000005	24943.765789850804
69.40000000000006	24935.98851538894
69.50000000000006	24928.207302513827
69.60000000000007	24920.422143222197
69.70000000000006	24912.633071890243
69.80000000000007	24904.84011222478
69.90000000000006	24897.04328031483
70.00000000000006	24889.24259209428
70.10000000000007	24881.43803906275
70.20000000000006	24873.629654774653
70.30000000000007	24865.817461850347
70.40000000000006	24858.001475595865
70.50000000000006	24850.18168716634
70.60000000000007	24842.358129464243
70.70000000000006	24834.53082420125
70.80000000000007	24826.69978606549
70.90000000000006	24818.865029595425
71.00000000000006	24811.026545447832
71.10000000000007	24803.18436573827
71.20000000000006	24795.338511142858
71.30000000000007	24787.48899559391
71.40000000000006	24779.63580939579
71.50000000000006	24771.778984041477
71.60000000000007	24763.918539341903
71.70000000000006	24756.054488632246
71.80000000000007	24748.186845102962
71.90000000000006	24740.315598556033
72.00000000000006	24732.44077973176
72.10000000000007	24724.562407451936
72.20000000000006	24716.68049432049
72.30000000000007	24708.79502977689
72.40000000000006	24700.906043968145
72.50000000000006	24693.013554890436
72.60000000000007	24685.117574569347
72.70000000000006	24677.218114890195
72.80000000000007	24669.315164783333
72.90000000000006	24661.408753676835
73.00000000000006	24653.498898619866
73.10000000000007	24645.58561092894
73.20000000000006	24637.668879159566
73.30000000000007	24629.74873217584
73.40000000000006	24621.82518623721
73.50000000000007	24613.898252098697
73.60000000000007	24605.96794037908
73.70000000000006	24598.034239115386
73.80000000000007	24590.097176486146
73.90000000000006	24582.156767841865
74.00000000000007	24574.21302324836
74.10000000000007	24566.265930353322
74.20000000000006	24558.31551680077
74.30000000000007	24550.361797183847
74.40000000000006	24542.40478102193
74.50000000000007	24534.444477701756
74.60000000000007	24526.480874340567
74.70000000000006	24518.513997929935
74.80000000000007	24510.54386218821
74.90000000000006	24502.57047596329
75.00000000000007	24494.59382596646
75.10000000000007	24486.61393868437
75.20000000000006	24478.630827107023
75.30000000000007	24470.64449954924
75.40000000000006	24462.65496419631
75.50000000000007	24454.66220721458
75.60000000000007	24446.666254471143
75.70000000000006	24438.667118111727
75.80000000000007	24430.664805795237
75.90000000000006	24422.659303263288
76.00000000000007	24414.65063590792
76.10000000000007	24406.638815172366
76.20000000000007	24398.623848194147
76.30000000000007	24390.605741984014
76.40000000000006	24382.584481721584
76.50000000000007	24374.560092212178
76.60000000000007	24366.532584081702
76.70000000000007	24358.501963825343
76.80000000000007	24350.46821617705
76.90000000000006	24342.43136549737
77.00000000000007	24334.391421732405
77.10000000000007	24326.348390866107
77.20000000000007	24318.302278758038
77.30000000000007	24310.253069560564
77.40000000000006	24302.20078708028
77.50000000000007	24294.145440469576
77.60000000000007	24286.08703508172
77.70000000000007	24278.02555460032
77.80000000000007	24269.961022417858
77.90000000000006	24261.893447026698
78.00000000000007	24253.822833277478
78.10000000000007	24245.749185898476
78.20000000000007	24237.67248796957
78.30000000000007	24229.592762362212
78.40000000000006	24221.510016795342
78.50000000000007	24213.424255498714
78.60000000000007	24205.33546105818
78.70000000000007	24197.243655962244
78.80000000000007	24189.148847286757
78.90000000000006	24181.051038765978
79.00000000000007	24172.9502340134
79.10000000000007	24164.846414986434
79.20000000000007	24156.739603685695
79.30000000000007	24148.629806430712
79.40000000000006	24140.51702634283
79.50000000000007	24132.40124485791
79.60000000000007	24124.28248362537
79.70000000000007	24116.160748335802
79.80000000000007	24108.036041620726
79.90000000000008	24099.908365992247
80.00000000000007	24091.777702230476
80.10000000000007	24083.6440715303
80.20000000000007	24075.507478840052
80.30000000000007	24067.367926184586
80.40000000000008	24059.225393792654
80.50000000000007	24051.079902540398
80.60000000000007	24042.931456758626
80.70000000000007	24034.780057986696
80.80000000000007	24026.62570764542
80.90000000000008	24018.468385277858
81.00000000000007	24010.308111339404
81.10000000000007	24002.144889429655
81.20000000000007	23993.978720485728
81.30000000000007	23985.809583467177
81.40000000000008	23977.637498543852
81.50000000000007	23969.462468706624
81.60000000000007	23961.284494410025
81.70000000000007	23953.103575990724
81.80000000000007	23944.91969168989
81.90000000000008	23936.73286129085
82.00000000000007	23928.54308706134
82.10000000000007	23920.35036885647
82.20000000000007	23912.15468429937
82.30000000000007	23903.95605292188
82.40000000000008	23895.7544763892
82.50000000000007	23887.549954075424
82.60000000000008	23879.342485237063
82.70000000000007	23871.132046743405
82.80000000000007	23862.918657774575
82.90000000000008	23854.702319277814
83.00000000000007	23846.483030028907
83.10000000000008	23838.260766242027
83.20000000000007	23830.03554688084
83.30000000000007	23821.8073722937
83.40000000000008	23813.57624077558
83.50000000000007	23805.342150503842
83.60000000000008	23797.105076900512
83.70000000000007	23788.865038613018
83.80000000000007	23780.622035274024
83.90000000000008	23772.376064579636
84.00000000000007	23764.127101257174
84.10000000000008	23755.875163773642
84.20000000000007	23747.62025116389
84.30000000000007	23739.36236064213
84.40000000000008	23731.101489304594
84.50000000000007	23722.83761104511
84.60000000000008	23714.57074405074
84.70000000000007	23706.30088664007
84.80000000000007	23698.028035426236
84.90000000000008	23689.75216356603
85.00000000000007	23681.473289103324
85.10000000000008	23673.191409757426
85.20000000000007	23664.906521657136
85.30000000000007	23656.618620812555
85.40000000000008	23648.327679502665
85.50000000000007	23640.033715528512
85.60000000000008	23631.736725889696
85.70000000000007	23623.43670611007
85.80000000000007	23615.133627686464
85.90000000000008	23606.827508315168
86.00000000000007	23598.51834439254
86.10000000000008	23590.20613095432
86.20000000000007	23581.890862916545
86.30000000000008	23573.572510850652
86.40000000000008	23565.251092248247
86.50000000000007	23556.92660277969
86.60000000000008	23548.599036870248
86.70000000000007	23540.268364261123
86.80000000000008	23531.93460237905
86.90000000000008	23523.59774628459
87.00000000000007	23515.257789909767
87.10000000000008	23506.91472706556
87.20000000000007	23498.5685265169
87.30000000000008	23490.219205525078
87.40000000000008	23481.86675841545
87.50000000000007	23473.51117850237
87.60000000000008	23465.152433669402
87.70000000000007	23456.790541154296
87.80000000000008	23448.425494663526
87.90000000000008	23440.057287011703
88.00000000000007	23431.68591089069
88.10000000000008	23423.31133315347
88.20000000000007	23414.933570912806
88.30000000000008	23406.552617127836
88.40000000000008	23398.168463986556
88.50000000000007	23389.781077406224
88.60000000000008	23381.390474519016
88.70000000000007	23372.996647653465
88.80000000000008	23364.599588489986
88.90000000000008	23356.19928858427
89.00000000000009	23347.79571276493
89.10000000000008	23339.388878080983
89.20000000000007	23330.978776098556
89.30000000000008	23322.56539786078
89.40000000000008	23314.148707202818
89.50000000000009	23305.728721237858
89.60000000000008	23297.305430887038
89.70000000000007	23288.87882667664
89.80000000000008	23280.832526588427
89.90000000000008	23274.31756902686
90.00000000000009	23269.334578118483
