# Supplementary material for: White matter micro- and macrostructure brain charts for the human lifespan
Source: Nature. 2026 May 13;655(8124):979–89. doi: 10.1038/s41586-026-10454-2 (PMC13391363; doi:10.1038/s41586-026-10454-2)
Supplement: Supplementary file 7 — Tract-specific median centiles of brain charts. SDT.T4.1-504 contain the discretized, sex-agnostic brain charts used to derive the myelination plots and assessments in Fig. 4 and Supplementary Fig. S4.F9. Age is expressed in years. Tract measurements are reported in metric-specific units: diffusivities in mm2 s−1, volume in mm3, surface area in mm2, average length in mm, and FA is dimensionless (unitless). [file 41586_2026_10454_MOESM7_ESM.zip › SDT.T4/SDT.T4.126-FPT_left_volume.csv]

age	value
1.0	20253.06386233627
1.1	20510.14689062856
1.2000000000000002	20836.545697922862
1.3000000000000003	21228.34246773348
1.4000000000000004	21618.22295153854
1.5000000000000004	21986.12108533115
1.6000000000000005	22334.387965041387
1.7000000000000006	22664.998170693092
1.8000000000000007	22979.537156793063
1.9000000000000008	23279.607545480594
2.000000000000001	23566.44106216592
2.100000000000001	23841.11079220128
2.200000000000001	24104.49444041206
2.300000000000001	24357.531565629946
2.4000000000000012	24600.95682857868
2.5000000000000013	24835.42673489908
2.6000000000000014	25061.528880441496
2.7000000000000015	25279.74476324764
2.8000000000000016	25490.629007358773
2.9000000000000017	25694.61436152409
3.0000000000000018	25892.09375378315
3.100000000000002	26083.3894044736
3.200000000000002	26268.887151941548
3.300000000000002	26448.88890790066
3.400000000000002	26623.673029994825
3.500000000000002	26793.495352209895
3.6000000000000023	26958.563492696205
3.7000000000000024	27119.14129767807
3.8000000000000025	27275.433079431663
3.9000000000000026	27427.627949573554
4.000000000000003	27575.878707757947
4.100000000000003	27720.385688971106
4.200000000000003	27861.303728616913
4.3000000000000025	27998.778098555737
4.400000000000003	28132.94408882467
4.5000000000000036	28263.90940919422
4.600000000000003	28391.822903309578
4.700000000000003	28516.79810560945
4.800000000000003	28638.94113470267
4.900000000000004	28758.335964654747
5.0000000000000036	28875.101788036918
5.100000000000003	28989.329176761756
5.200000000000004	29101.10406447975
5.300000000000004	29210.507007842913
5.400000000000004	29317.600717177265
5.5000000000000036	29422.478592226777
5.600000000000004	29525.210618844394
5.700000000000005	29625.862513119017
5.800000000000004	29724.485105410353
5.900000000000004	29821.15591205808
6.000000000000004	29915.932752579993
6.100000000000005	30008.870914167415
6.200000000000005	30100.022359796832
6.300000000000004	30189.426613143292
6.400000000000005	30277.14670633342
6.500000000000005	30363.228998919585
6.600000000000005	30447.717079083755
6.700000000000005	30530.6438982996
6.800000000000005	30612.06312827863
6.900000000000006	30692.0140548708
7.000000000000005	30770.53445919994
7.100000000000005	30847.659847530434
7.2000000000000055	30923.41662165278
7.300000000000006	30997.849626344687
7.400000000000006	31070.99123808985
7.500000000000005	31142.871866548194
7.600000000000006	31213.51400054733
7.700000000000006	31282.95656782868
7.800000000000006	31351.22753900161
7.900000000000006	31418.353931843696
8.000000000000007	31484.361084116303
8.100000000000007	31549.26743869815
8.200000000000006	31613.10620319332
8.300000000000006	31675.900923330457
8.400000000000006	31737.673651939327
8.500000000000007	31798.440367361796
8.600000000000007	31858.23033051667
8.700000000000006	31917.064193293
8.800000000000008	31974.961973577847
8.900000000000007	32031.942375158356
9.000000000000007	32088.018748663777
9.100000000000007	32143.216466567457
9.200000000000006	32197.553209812893
9.300000000000008	32251.045467167893
9.400000000000007	32303.704966306355
9.500000000000007	32355.55433321236
9.600000000000009	32406.609266180367
9.700000000000008	32456.885024568157
9.800000000000008	32506.395794228647
9.900000000000007	32555.15152621685
10.000000000000007	32603.172100076426
10.100000000000009	32650.47114200919
10.200000000000008	32697.061288904086
10.300000000000008	32742.951383685388
10.40000000000001	32788.159327889836
10.500000000000009	32832.69734186485
10.600000000000009	32876.577332027104
10.700000000000008	32919.810298478005
10.800000000000008	32962.403842629756
10.90000000000001	33004.3738644817
11.000000000000009	33045.731093274975
11.100000000000009	33086.48541296249
11.20000000000001	33126.6436452794
11.30000000000001	33166.220224748526
11.40000000000001	33205.22485490667
11.500000000000009	33243.667008591314
11.600000000000009	33281.5553740244
11.70000000000001	33318.89588104439
11.80000000000001	33355.70146696598
11.90000000000001	33391.98073384523
12.00000000000001	33427.7415451989
12.10000000000001	33462.98926819577
12.20000000000001	33497.73572829541
12.30000000000001	33531.98876098343
12.40000000000001	33565.7560282704
12.50000000000001	33599.04449967726
12.60000000000001	33631.858886385584
12.70000000000001	33664.20986894206
12.800000000000011	33696.104450876934
12.900000000000011	33727.54897923265
13.00000000000001	33758.54775019795
13.10000000000001	33789.1105835421
13.20000000000001	33819.24389798696
13.300000000000011	33848.95397921279
13.400000000000011	33878.24649249764
13.50000000000001	33907.12524165979
13.600000000000012	33935.59915428399
13.700000000000012	33963.67400858379
13.800000000000011	33991.35499132474
13.900000000000011	34018.64559440626
14.00000000000001	34045.55406733477
14.100000000000012	34072.085734174994
14.200000000000012	34098.2458152
14.300000000000011	34124.03896829178
14.400000000000013	34149.468309176664
14.500000000000012	34174.54138067987
14.600000000000012	34199.26300548954
14.700000000000012	34223.63746776168
14.800000000000011	34247.66764484294
14.900000000000013	34271.36053727719
15.000000000000012	34294.72060955112
15.100000000000012	34317.75224395777
15.200000000000014	34340.45930820327
15.300000000000013	34362.84438770355
15.400000000000013	34384.913915222736
15.500000000000012	34406.67195701996
15.600000000000012	34428.12208483409
15.700000000000014	34449.26669918687
15.800000000000013	34470.111793387405
15.900000000000013	34490.66114727871
16.000000000000014	34510.91847474794
16.100000000000016	34530.887015287466
16.200000000000014	34550.56893968299
16.30000000000001	34569.969779306746
16.400000000000013	34589.09299360056
16.500000000000014	34607.941584782355
16.600000000000016	34626.517578309795
16.700000000000014	34644.82614524475
16.800000000000015	34662.87051321449
16.900000000000013	34680.653856294724
17.000000000000014	34698.17890853854
17.100000000000016	34715.447512330946
17.200000000000014	34732.464458707225
17.300000000000015	34749.23271453516
17.400000000000013	34765.75482156849
17.500000000000014	34782.03250657923
17.600000000000016	34798.07026209987
17.700000000000014	34813.87086532943
17.800000000000015	34829.437049526816
17.900000000000016	34844.77113775096
18.000000000000014	34859.87470921976
18.100000000000016	34874.751940708484
18.200000000000017	34889.40539500227
18.300000000000015	34903.83723779144
18.400000000000016	34918.04895530196
18.500000000000014	34932.04447470439
18.600000000000016	34945.82620207749
18.700000000000017	34959.39650710311
18.800000000000015	34972.75737545832
18.900000000000016	34985.91017320307
19.000000000000014	34998.8585628055
19.100000000000016	35011.60477239679
19.200000000000017	35024.15065774473
19.300000000000015	35036.49750934997
19.400000000000016	35048.64877921414
19.500000000000018	35060.60656484943
19.600000000000016	35072.372933359686
19.700000000000017	35083.94959109561
19.80000000000002	35095.337729759915
19.900000000000016	35106.54057766314
20.000000000000018	35117.5600833883
20.100000000000016	35128.39784519943
20.200000000000017	35139.054992824174
20.30000000000002	35149.534575764155
20.400000000000016	35159.8384328526
20.500000000000018	35169.96837731868
20.600000000000016	35179.925882463416
20.700000000000017	35189.71199606693
20.80000000000002	35199.32957721714
20.900000000000016	35208.78033914749
21.000000000000018	35218.065664587455
21.10000000000002	35227.18655003535
21.200000000000017	35236.14570162253
21.30000000000002	35244.94473969124
21.40000000000002	35253.585262870765
21.500000000000018	35262.068548658506
21.60000000000002	35270.39552502351
21.700000000000017	35278.56873493421
21.80000000000002	35286.58969206464
21.90000000000002	35294.45959752548
22.000000000000018	35302.17933650022
22.10000000000002	35309.75132029673
22.200000000000017	35317.176983438694
22.30000000000002	35324.45774191595
22.40000000000002	35331.594707665005
22.500000000000018	35338.5887081218
22.60000000000002	35345.44201393458
22.70000000000002	35352.15596845344
22.80000000000002	35358.73161881065
22.90000000000002	35365.16975646549
23.00000000000002	35371.47253808831
23.10000000000002	35377.6412391707
23.20000000000002	35383.67711928835
23.30000000000002	35389.581149571924
23.40000000000002	35395.35407246847
23.50000000000002	35400.99792271468
23.60000000000002	35406.51389741017
23.70000000000002	35411.90291241016
23.80000000000002	35417.1656796852
23.90000000000002	35422.3041347843
24.00000000000002	35427.319416297854
24.10000000000002	35432.21264907246
24.20000000000002	35436.98468384579
24.300000000000022	35441.63619070835
24.40000000000002	35446.16899896864
24.50000000000002	35450.58417944529
24.600000000000023	35454.88253549436
24.70000000000002	35459.064711205916
24.800000000000022	35463.13244915493
24.90000000000002	35467.08676944586
25.00000000000002	35470.92868025376
25.100000000000023	35474.65892887075
25.20000000000002	35478.278123371834
25.300000000000022	35481.787913328924
25.40000000000002	35485.18925995834
25.50000000000002	35488.48286975158
25.600000000000023	35491.66932845119
25.70000000000002	35494.750209448015
25.800000000000022	35497.72642978534
25.900000000000023	35500.59889610216
26.00000000000002	35503.36826640365
26.100000000000023	35506.035095272666
26.200000000000024	35508.60087433047
26.300000000000022	35511.06646920938
26.400000000000023	35513.43250263287
26.50000000000002	35515.699509876766
26.600000000000023	35517.86891537388
26.700000000000024	35519.941546105416
26.800000000000022	35521.91821993775
26.900000000000023	35523.79951748656
27.00000000000002	35525.585946912805
27.100000000000023	35527.2788604661
27.200000000000024	35528.879040046464
27.300000000000022	35530.38703564132
27.400000000000023	35531.80333861537
27.500000000000025	35533.129241734234
27.600000000000023	35534.36549293425
27.700000000000024	35535.51283213322
27.800000000000026	35536.57177260845
27.900000000000023	35537.54278199944
28.000000000000025	35538.42708911186
28.100000000000023	35539.22540218829
28.200000000000024	35539.93820782125
28.300000000000026	35540.56595894987
28.400000000000023	35541.109831529466
28.500000000000025	35541.570503838724
28.600000000000023	35541.94864707458
28.700000000000024	35542.24471570961
28.800000000000026	35542.45914181415
28.900000000000023	35542.593044471854
29.000000000000025	35542.64706687605
29.100000000000026	35542.62164017209
29.200000000000024	35542.517183489064
29.300000000000026	35542.33476879852
29.400000000000027	35542.075012759524
29.500000000000025	35541.738525753666
29.600000000000026	35541.3257107276
29.700000000000024	35540.83696836158
29.800000000000026	35540.273319893044
29.900000000000027	35539.63535085626
30.000000000000025	35538.9234437417
30.100000000000026	35538.13798777284
30.200000000000024	35537.279962060114
30.300000000000026	35536.34992855768
30.400000000000027	35535.34844363582
30.500000000000025	35534.275864950585
30.600000000000026	35533.13256533684
30.700000000000028	35531.919478507916
30.800000000000026	35530.63713871197
30.900000000000027	35529.28588561384
31.00000000000003	35527.86608185051
31.100000000000026	35526.37862335682
31.200000000000028	35524.82402335628
31.300000000000026	35523.20279008917
31.400000000000027	35521.51524128356
31.50000000000003	35519.76172495056
31.600000000000026	35517.94309628704
31.700000000000028	35516.05984377383
31.800000000000026	35514.112269272046
31.900000000000027	35512.10071166787
32.00000000000003	35510.02599218716
32.10000000000002	35507.88858050557
32.20000000000003	35505.688941837776
32.300000000000026	35503.42735861322
32.40000000000003	35501.10415660703
32.50000000000003	35498.72012038976
32.60000000000003	35496.27569747296
32.70000000000003	35493.7711562561
32.800000000000026	35491.206814308105
32.90000000000003	35488.583425574354
33.00000000000003	35485.901420696086
33.10000000000003	35483.1612263093
33.20000000000003	35480.36309355494
33.300000000000026	35477.50732819853
33.40000000000003	35474.59465112001
33.50000000000003	35471.625473048494
33.60000000000003	35468.60003268871
33.70000000000003	35465.51862839019
33.800000000000026	35462.38195335768
33.90000000000003	35459.190403142755
34.00000000000003	35455.944369690915
34.10000000000003	35452.64407633953
34.20000000000003	35449.28981076827
34.30000000000003	35445.88223628344
34.40000000000003	35442.421730498114
34.50000000000003	35438.90850570019
34.60000000000003	35435.34284283613
34.70000000000003	35431.72538014624
34.80000000000003	35428.05648155195
34.90000000000003	35424.33650771928
35.00000000000003	35420.56565721951
35.10000000000003	35416.744201315836
35.20000000000003	35412.87275115275
35.30000000000003	35408.951654448356
35.400000000000034	35404.98109993446
35.50000000000003	35400.96135273361
35.60000000000003	35396.89300123888
35.70000000000003	35392.776380785195
35.80000000000003	35388.61182376114
35.900000000000034	35384.399506626694
36.00000000000003	35380.13968568321
36.10000000000003	35375.832924715316
36.20000000000003	35371.479544384914
36.30000000000003	35367.079712370985
36.400000000000034	35362.6336793506
36.50000000000003	35358.14198841601
36.60000000000003	35353.60494900158
36.70000000000003	35349.02286786846
36.80000000000003	35344.395901691605
36.900000000000034	35339.724293082974
37.00000000000003	35335.008562740215
37.10000000000003	35330.249006778
37.20000000000003	35325.445774018364
37.30000000000003	35320.59910190087
37.400000000000034	35315.70949226731
37.500000000000036	35310.77723102841
37.60000000000003	35305.80260166375
37.70000000000003	35300.78574310646
37.80000000000003	35295.72688539667
37.900000000000034	35290.62650995678
38.000000000000036	35285.48489057818
38.10000000000003	35280.302159156345
38.20000000000003	35275.07854095614
38.30000000000003	35269.81450018634
38.400000000000034	35264.51030134326
38.500000000000036	35259.16620670732
38.60000000000004	35253.78233926794
38.70000000000003	35248.35891747869
38.80000000000003	35242.896386895736
38.900000000000034	35237.39500096334
39.000000000000036	35231.85487635105
39.10000000000004	35226.276227087605
39.20000000000003	35220.65948298732
39.30000000000003	35215.00488900866
39.400000000000034	35209.31268808583
39.500000000000036	35203.582988850234
39.60000000000004	35197.815999040766
39.70000000000003	35192.01213140319
39.80000000000003	35186.17162079517
39.900000000000034	35180.294570161066
40.000000000000036	35174.3811831254
40.10000000000004	35168.43185801423
40.20000000000003	35162.446821921454
40.30000000000003	35156.42630008793
40.400000000000034	35150.37038818775
40.500000000000036	35144.2792840195
40.60000000000004	35138.153370263906
40.70000000000004	35131.992864763924
40.80000000000003	35125.797858065365
40.900000000000034	35119.568544128626
41.000000000000036	35113.30529240482
41.10000000000004	35107.00831361895
41.20000000000004	35100.67781679607
41.30000000000003	35094.31388589214
41.400000000000034	35087.91670945569
41.500000000000036	35081.486642573924
41.60000000000004	35075.02388748171
41.70000000000004	35068.528523500594
41.80000000000004	35062.00073558766
41.900000000000034	35055.44086667388
42.000000000000036	35048.84911245491
42.10000000000004	35042.225667063845
42.20000000000004	35035.57060383594
42.30000000000004	35028.884102687356
42.400000000000034	35022.166493341036
42.500000000000036	35015.41796368503
42.60000000000004	35008.63858285732
42.70000000000004	35001.82852740377
42.80000000000004	34994.98811586106
42.900000000000034	34988.11753009774
43.000000000000036	34981.21695054324
43.10000000000004	34974.28644088524
43.20000000000004	34967.32617296197
43.30000000000004	34960.33645314674
43.400000000000034	34953.317456113975
43.500000000000036	34946.26924174103
43.60000000000004	34939.19197869507
43.70000000000004	34932.08596304112
43.80000000000004	34924.95136390161
43.90000000000004	34917.788349070834
44.000000000000036	34910.596973452455
44.10000000000004	34903.37740130645
44.20000000000004	34896.12991748011
44.30000000000004	34888.854684454025
44.40000000000004	34881.55175366425
44.500000000000036	34874.22128637983
44.60000000000004	34866.863557935765
44.70000000000004	34859.478725681955
44.80000000000004	34852.06694574034
44.90000000000004	34844.6282649971
45.00000000000004	34837.162840585734
45.10000000000004	34829.670937480994
45.20000000000004	34822.152706889116
45.30000000000004	34814.60819253217
45.40000000000004	34807.03754871632
45.50000000000004	34799.44103162684
45.60000000000004	34791.8187877195
45.70000000000004	34784.170962312455
45.80000000000004	34776.49759495499
45.90000000000004	34768.79883606423
46.00000000000004	34761.07493224383
46.10000000000004	34753.32602425576
46.20000000000004	34745.55214875397
46.30000000000004	34737.7534534773
46.40000000000004	34729.930176897265
46.50000000000004	34722.082455369
46.60000000000004	34714.21042419183
46.70000000000004	34706.31411618236
46.80000000000004	34698.39367541475
46.90000000000004	34690.4493314869
47.00000000000004	34682.48121546705
47.100000000000044	34674.48935751428
47.20000000000004	34666.47389916092
47.30000000000004	34658.435062471246
47.40000000000004	34650.372974417696
47.50000000000004	34642.28776099089
47.600000000000044	34634.17944881088
47.70000000000004	34626.0481759502
47.80000000000004	34617.89415624406
47.90000000000004	34609.717511746494
48.00000000000004	34601.51826663007
48.100000000000044	34593.29655655097
48.200000000000045	34585.052588356455
48.30000000000004	34576.78648028651
48.40000000000004	34568.498349666406
48.50000000000004	34560.18821739482
48.600000000000044	34551.856215855696
48.700000000000045	34543.50254425482
48.80000000000004	34535.1273162478
48.90000000000004	34526.730550471024
49.00000000000004	34518.31237700801
49.100000000000044	34509.87298857444
49.200000000000045	34501.41249526755
49.30000000000004	34492.93100633065
49.40000000000004	34484.42853736148
49.50000000000004	34475.90521534372
49.600000000000044	34467.361225887726
49.700000000000045	34458.79667480943
49.80000000000004	34450.211575607136
49.90000000000004	34441.60605307153
50.00000000000004	34432.98028677781
50.100000000000044	34424.33437921553
50.200000000000045	34415.66843207558
50.30000000000005	34406.982456025995
50.40000000000004	34398.2765729166
50.50000000000004	34389.55095570676
50.600000000000044	34380.805702880054
50.700000000000045	34372.04082314779
50.80000000000005	34363.256436266856
50.90000000000004	34354.45270957739
51.00000000000004	34345.62973844736
51.100000000000044	34336.78761749623
51.200000000000045	34327.926352789145
51.30000000000005	34319.04606128904
51.40000000000005	34310.14690416783
51.50000000000004	34301.22897303756
51.600000000000044	34292.29227213111
51.700000000000045	34283.33691641215
51.80000000000005	34274.363061813856
51.90000000000005	34265.37079702429
52.00000000000004	34256.36021002861
52.100000000000044	34247.3313025756
52.200000000000045	34238.28418697132
52.30000000000005	34229.219013390044
52.40000000000005	34220.13586699126
52.50000000000004	34211.03474779931
52.600000000000044	34201.91576620902
52.700000000000045	34192.779067504336
52.80000000000005	34183.62473409492
52.90000000000005	34174.45284772907
53.00000000000004	34165.26340608909
53.100000000000044	34156.05651703916
53.200000000000045	34146.83232047875
53.30000000000005	34137.5908954958
53.40000000000005	34128.332238140814
53.50000000000005	34119.05645444981
53.600000000000044	34109.76367975111
53.700000000000045	34100.45399054116
53.80000000000005	34091.127462692755
53.90000000000005	34081.78409003814
54.00000000000005	34072.423976201266
54.100000000000044	34063.04725146878
54.200000000000045	34053.65398920337
54.30000000000005	34044.24418168435
54.40000000000005	34034.817930786274
54.50000000000005	34025.375362517014
54.60000000000005	34015.91654779182
54.700000000000045	34006.44155693657
54.80000000000005	33996.9503801192
54.90000000000005	33987.443116913426
55.00000000000005	33977.91988859927
55.10000000000005	33968.38076312907
55.200000000000045	33958.825729183925
55.30000000000005	33949.25488466321
55.40000000000005	33939.668346836035
55.50000000000005	33930.066181338225
55.60000000000005	33920.448453247416
55.700000000000045	33910.81514922479
55.80000000000005	33901.166364973455
55.90000000000005	33891.50221332202
56.00000000000005	33881.82275709867
56.10000000000005	33872.12798153195
56.200000000000045	33862.417980722494
56.30000000000005	33852.69286373348
56.40000000000005	33842.95269119542
56.50000000000005	33833.19752320895
56.60000000000005	33823.42734305998
56.70000000000005	33813.642242751564
56.80000000000005	33803.8423271693
56.90000000000005	33794.02765427707
57.00000000000005	33784.198205971305
57.10000000000005	33774.354072721704
57.20000000000005	33764.49535587328
57.30000000000005	33754.62211130006
57.40000000000005	33744.73439437182
57.50000000000005	33734.832185106316
57.60000000000005	33724.915571969286
57.70000000000005	33714.98465236868
57.800000000000054	33705.03947963963
57.90000000000005	33695.08003244338
58.00000000000005	33685.10639777908
58.10000000000005	33675.1186697199
58.20000000000005	33665.116899608816
58.300000000000054	33655.10113830784
58.40000000000005	33645.07136265107
58.50000000000005	33635.02765772266
58.60000000000005	33624.97011387857
58.70000000000005	33614.89878003856
58.800000000000054	33604.813631703524
58.90000000000005	33594.71475255582
59.00000000000005	33584.60222980489
59.10000000000005	33574.4761104667
59.20000000000005	33564.33644109714
59.300000000000054	33554.18319540987
59.40000000000005	33544.01645525723
59.50000000000005	33533.8363043322
59.60000000000005	33523.642787331926
59.70000000000005	33513.43587665099
59.800000000000054	33503.215652803185
59.900000000000055	33492.98219650693
60.00000000000005	33482.73555063515
60.10000000000005	33472.47575761972
60.20000000000005	33462.20278809691
60.300000000000054	33451.91672083189
60.400000000000055	33441.61763320962
60.50000000000005	33431.305565878276
60.60000000000005	33420.980488160545
60.70000000000005	33410.642477545
60.800000000000054	33400.291608598905
60.900000000000055	33389.92792021781
61.00000000000006	33379.55145087312
61.10000000000005	33369.16216814771
61.20000000000005	33358.760147859924
61.300000000000054	33348.345461410034
61.400000000000055	33337.91814555315
61.50000000000006	33327.47816655574
61.60000000000005	33317.025599020446
61.70000000000005	33306.56051167269
61.800000000000054	33296.08293957895
61.900000000000055	33285.59291739681
62.00000000000006	33275.090409661396
62.10000000000005	33264.57548938091
62.20000000000005	33254.04822226484
62.300000000000054	33243.50864131452
62.400000000000055	33232.95670973787
62.50000000000006	33222.39249938766
62.60000000000005	33211.816073428105
62.70000000000005	33201.22746322894
62.800000000000054	33190.626699764456
62.900000000000055	33180.013744510165
63.00000000000006	33169.38866779787
63.10000000000006	33158.751529912566
63.20000000000005	33148.10236022558
63.300000000000054	33137.441118866634
63.400000000000055	33126.76787507195
63.50000000000006	33116.08268669851
63.60000000000006	33105.385581536444
63.70000000000005	33094.67658699235
63.800000000000054	33083.95566145315
63.900000000000055	33073.22287270571
64.00000000000006	33062.47827585095
64.10000000000005	33051.721896739364
64.20000000000006	33040.9536923859
64.30000000000005	33030.173729541544
64.40000000000006	33019.3820609849
64.50000000000006	33008.57871102937
64.60000000000005	32997.76370361521
64.70000000000006	32986.93699399527
64.80000000000005	32976.098647541265
64.90000000000006	32965.24871438601
65.00000000000006	32954.38721695452
65.10000000000005	32943.514109094016
65.20000000000006	32932.629455200105
65.30000000000005	32921.733303177985
65.40000000000006	32910.825673953805
65.50000000000006	32899.906588089536
65.60000000000005	32888.97599764205
65.70000000000006	32878.03396569653
65.80000000000005	32867.0805376107
65.90000000000006	32856.11573246634
66.00000000000006	32845.13950087371
66.10000000000005	32834.15190500198
66.20000000000006	32823.1529880656
66.30000000000005	32812.14276768007
66.40000000000006	32801.121261104236
66.50000000000006	32790.088417121064
66.60000000000005	32779.044296657354
66.70000000000006	32767.988940466817
66.80000000000005	32756.922364357695
66.90000000000006	32745.84451561798
67.00000000000006	32734.755454319158
67.10000000000007	32723.655219146098
67.20000000000006	32712.54382446795
67.30000000000005	32701.42128430354
67.40000000000006	32690.287544067967
67.50000000000006	32679.142662657705
67.60000000000007	32667.986676372668
67.70000000000006	32656.819597805363
67.80000000000005	32645.6413708202
67.90000000000006	32634.452053519883
68.00000000000006	32623.25168020044
68.10000000000007	32612.040262037277
68.20000000000006	32600.817809860513
68.30000000000005	32589.584265607406
68.40000000000006	32578.33968627274
68.50000000000006	32567.08410383288
68.60000000000007	32555.817527710828
68.70000000000006	32544.539898230018
68.80000000000005	32533.251271654048
68.90000000000006	32521.951678011264
69.00000000000006	32510.6411253246
69.10000000000007	32499.319621275445
69.20000000000006	32487.98710419717
69.30000000000005	32476.64362931251
69.40000000000006	32465.28922438531
69.50000000000006	32453.923895704153
69.60000000000007	32442.54757991789
69.70000000000006	32431.160331582025
69.80000000000007	32419.762176559485
69.90000000000006	32408.3531197509
70.00000000000006	32396.93316571801
70.10000000000007	32385.502249047877
70.20000000000006	32374.060423322466
70.30000000000007	32362.607712185534
70.40000000000006	32351.144118815493
70.50000000000006	32339.66957603656
70.60000000000007	32328.18413682896
70.70000000000006	32316.68782297413
70.80000000000007	32305.180636269855
70.90000000000006	32293.662578176598
71.00000000000006	32282.13357937615
71.10000000000007	32270.593691943075
71.20000000000006	32259.04293547539
71.30000000000007	32247.481310054987
71.40000000000006	32235.90874451462
71.50000000000006	32224.325290394452
71.60000000000007	32212.730965460476
71.70000000000006	32201.12576841665
71.80000000000007	32189.509697629965
71.90000000000006	32177.882679701008
72.00000000000006	32166.24476533295
72.10000000000007	32154.595970134833
72.20000000000006	32142.936291095222
72.30000000000007	32131.265652871407
72.40000000000006	32119.584105701586
72.50000000000006	32107.891663384944
72.60000000000007	32096.188321530226
72.70000000000006	32084.474075408376
72.80000000000007	32072.748847345465
72.90000000000006	32061.01268681251
73.00000000000006	32049.265605468998
73.10000000000007	32037.507597203057
73.20000000000006	32025.738582294805
73.30000000000007	32013.958609822075
73.40000000000006	32002.167689648675
73.50000000000007	31990.36581427642
73.60000000000007	31978.552975867493
73.70000000000006	31966.72909226211
73.80000000000007	31954.894211842104
73.90000000000006	31943.048342339764
74.00000000000007	31931.19147452543
74.10000000000007	31919.323524082087
74.20000000000006	31907.444539072832
74.30000000000007	31895.55452544053
74.40000000000006	31883.653472558188
74.50000000000007	31871.741369456166
74.60000000000007	31859.818129258918
74.70000000000006	31847.883799406452
74.80000000000007	31835.938383709243
74.90000000000006	31823.981869792264
75.00000000000007	31812.014168502443
75.10000000000007	31800.03532703845
75.20000000000006	31788.045347419666
75.30000000000007	31776.04421585818
75.40000000000006	31764.03191821929
75.50000000000007	31752.008362662396
75.60000000000007	31739.973595837975
75.70000000000006	31727.927617623183
75.80000000000007	31715.87041245984
75.90000000000006	31703.801886100075
76.00000000000007	31691.722085033725
76.10000000000007	31679.631007337306
76.20000000000007	31667.528636019524
76.30000000000007	31655.414953737083
76.40000000000006	31643.289863414895
76.50000000000007	31631.153411071777
76.60000000000007	31619.005592623147
76.70000000000007	31606.84638927945
76.80000000000007	31594.67570141876
76.90000000000006	31582.493574983582
77.00000000000007	31570.300004071145
77.10000000000007	31558.094968433976
77.20000000000007	31545.878447466173
77.30000000000007	31533.650338567644
77.40000000000006	31521.410687289725
77.50000000000007	31509.159485540524
77.60000000000007	31496.896711240464
77.70000000000007	31484.622259092695
77.80000000000007	31472.336174660526
77.90000000000006	31460.038448008334
78.00000000000007	31447.72905556904
78.10000000000007	31435.407973409623
78.20000000000007	31423.075093092342
78.30000000000007	31410.7304598722
78.40000000000006	31398.374061587176
78.50000000000007	31386.0058727983
78.60000000000007	31373.625782210325
78.70000000000007	31361.23383518283
78.80000000000007	31348.83001767634
78.90000000000006	31336.41430273004
79.00000000000007	31323.986663008403
79.10000000000007	31311.54698390025
79.20000000000007	31299.095310543064
79.30000000000007	31286.63162662424
79.40000000000006	31274.15590326522
79.50000000000007	31261.668022825037
79.60000000000007	31249.168030643163
79.70000000000007	31236.655908487493
79.80000000000007	31224.131625918308
79.90000000000008	31211.595152111193
80.00000000000007	31199.04636592123
80.10000000000007	31186.485312555746
80.20000000000007	31173.91197145313
80.30000000000007	31161.326310203858
80.40000000000008	31148.72820444888
80.50000000000007	31136.11769970004
80.60000000000007	31123.494773425704
80.70000000000007	31110.859391610702
80.80000000000007	31098.211519844055
80.90000000000008	31085.55103006103
81.00000000000007	31072.87796773547
81.10000000000007	31060.192307939935
81.20000000000007	31047.494014631
81.30000000000007	31034.782956332718
81.40000000000008	31022.059178931646
81.50000000000007	31009.322655470965
81.60000000000007	30996.57334825195
81.70000000000007	30983.811219167546
81.80000000000007	30971.036132820016
81.90000000000008	30958.2481351566
82.00000000000007	30945.447196748184
82.10000000000007	30932.63327780266
82.20000000000007	30919.806239300437
82.30000000000007	30906.966127715823
82.40000000000008	30894.11291152189
82.50000000000007	30881.246549216165
82.60000000000008	30868.36699887398
82.70000000000007	30855.474117322556
82.80000000000007	30842.567951200657
82.90000000000008	30829.64846642201
83.00000000000007	30816.715619318733
83.10000000000008	30803.769262871258
83.20000000000007	30790.80944436643
83.30000000000007	30777.836127542305
83.40000000000008	30764.84926695998
83.50000000000007	30751.84881674306
83.60000000000008	30738.834625471303
83.70000000000007	30725.806740705357
83.80000000000007	30712.76512352585
83.90000000000008	30699.709726249323
84.00000000000007	30686.640393368576
84.10000000000008	30673.55717322059
84.20000000000007	30660.46002462276
84.30000000000007	30647.34889805405
84.40000000000008	30634.223743539293
84.50000000000007	30621.084400906013
84.60000000000008	30607.9309188804
84.70000000000007	30594.763253512923
84.80000000000007	30581.58135295146
84.90000000000008	30568.385052680373
85.00000000000007	30555.17440233826
85.10000000000008	30541.949355614583
85.20000000000007	30528.70985874701
85.30000000000007	30515.455857500896
85.40000000000008	30502.18718241265
85.50000000000007	30488.90388363214
85.60000000000008	30475.605911960534
85.70000000000007	30462.293211210123
85.80000000000007	30448.965607300794
85.90000000000008	30435.623151439457
86.00000000000007	30422.26579195779
86.10000000000008	30408.893470678922
86.20000000000007	30395.50612893389
86.30000000000008	30382.10358739277
86.40000000000008	30368.685897903095
86.50000000000007	30355.2530057744
86.60000000000008	30341.804850302062
86.70000000000007	30328.341247248114
86.80000000000008	30314.86224967096
86.90000000000008	30301.36780029105
87.00000000000007	30287.857836328978
87.10000000000008	30274.332294491865
87.20000000000007	30260.79098496971
87.30000000000008	30247.233961598882
87.40000000000008	30233.661163930716
87.50000000000007	30220.07252654723
87.60000000000008	30206.467854419625
87.70000000000007	30192.84720275891
87.80000000000008	30179.210508396056
87.90000000000008	30165.55770374575
88.00000000000007	30151.888720686147
88.10000000000008	30138.203358272563
88.20000000000007	30124.501672639948
88.30000000000008	30110.78359728946
88.40000000000008	30097.049061877613
88.50000000000007	30083.29785990962
88.60000000000008	30069.5300490697
88.70000000000007	30055.745559995074
88.80000000000008	30041.944320075083
88.90000000000008	30028.126256137602
89.00000000000009	30014.291155405223
89.10000000000008	30000.439076641534
89.20000000000007	29986.569946978823
89.30000000000008	29972.683690919363
89.40000000000008	29958.78008978256
89.50000000000009	29944.859204067594
89.60000000000008	29930.920957886214
89.70000000000007	29916.965273366113
89.80000000000008	29903.629590192442
89.90000000000008	29892.827260833255
90.00000000000009	29884.56156822885
