# Supplementary material for: White matter micro- and macrostructure brain charts for the human lifespan
Source: Nature. 2026 May 13;655(8124):979–89. doi: 10.1038/s41586-026-10454-2 (PMC13391363; doi:10.1038/s41586-026-10454-2)
Supplement: Supplementary file 7 — Tract-specific median centiles of brain charts. SDT.T4.1-504 contain the discretized, sex-agnostic brain charts used to derive the myelination plots and assessments in Fig. 4 and Supplementary Fig. S4.F9. Age is expressed in years. Tract measurements are reported in metric-specific units: diffusivities in mm2 s−1, volume in mm3, surface area in mm2, average length in mm, and FA is dimensionless (unitless). [file 41586_2026_10454_MOESM7_ESM.zip › SDT.T4/SDT.T4.127-FPT_right_ad-mean.csv]

age	value
1.0	0.0013748660642261894
1.1	0.001372114059230419
1.2000000000000002	0.0013686446498736469
1.3000000000000003	0.0013645073235659256
1.4000000000000004	0.001360441533739665
1.5000000000000004	0.0013566577661478273
1.6000000000000005	0.0013531200185420203
1.7000000000000006	0.0013497987754885177
1.8000000000000007	0.001346670565461929
1.9000000000000008	0.0013437127793801758
2.000000000000001	0.001340908181790668
2.100000000000001	0.0013382420290554888
2.200000000000001	0.0013357022856851
2.300000000000001	0.0013332766787593408
2.4000000000000012	0.0013309556262382637
2.5000000000000013	0.0013287306940902022
2.6000000000000014	0.0013265944380147267
2.7000000000000015	0.0013245407257515339
2.8000000000000016	0.001322562841917891
2.9000000000000017	0.001320655527708851
3.0000000000000018	0.0013188140627797694
3.100000000000002	0.001317034539586195
3.200000000000002	0.001315312517890915
3.300000000000002	0.0013136444979521674
3.400000000000002	0.0013120272869312282
3.500000000000002	0.0013104579774559802
3.6000000000000023	0.0013089341766705797
3.7000000000000024	0.0013074530059981773
3.8000000000000025	0.00130601221347025
3.9000000000000026	0.0013046097309852905
4.000000000000003	0.0013032438593108921
4.100000000000003	0.001301912493037168
4.200000000000003	0.0013006139845229278
4.3000000000000025	0.001299346800240579
4.400000000000003	0.0012981095212279076
4.5000000000000036	0.001296900994969362
4.600000000000003	0.0012957197193069212
4.700000000000003	0.0012945645320463293
4.800000000000003	0.0012934343528514772
4.900000000000004	0.0012923283080600945
5.0000000000000036	0.0012912452292964777
5.100000000000003	0.0012901842148273902
5.200000000000004	0.0012891444145653559
5.300000000000004	0.0012881250351860004
5.400000000000004	0.0012871254441742213
5.5000000000000036	0.0012861447549245139
5.600000000000004	0.0012851822921001413
5.700000000000005	0.0012842374239555318
5.800000000000004	0.001283309649570522
5.900000000000004	0.0012823982501790926
6.000000000000004	0.0012815026804178311
6.100000000000005	0.001280622421566922
6.200000000000005	0.0012797569875713964
6.300000000000004	0.001278905998973313
6.400000000000005	0.001278068886402509
6.500000000000005	0.001277245223813703
6.600000000000005	0.0012764346116267966
6.700000000000005	0.0012756367397517361
6.800000000000005	0.0012748511326445202
6.900000000000006	0.001274077436136963
7.000000000000005	0.0012733153111549444
7.100000000000005	0.0012725644396580724
7.2000000000000055	0.001271824578804387
7.300000000000006	0.0012710953397839031
7.400000000000006	0.001270376437114264
7.500000000000005	0.0012696676030694023
7.600000000000006	0.0012689686344629692
7.700000000000006	0.0012682791991841448
7.800000000000006	0.0012675990546441554
7.900000000000006	0.0012669279674282037
8.000000000000007	0.0012662657188911967
8.100000000000007	0.0012656121458159777
8.200000000000006	0.0012649669700002992
8.300000000000006	0.0012643299911239054
8.400000000000006	0.0012637010217393437
8.500000000000007	0.001263079922751211
8.600000000000007	0.0012624664523272322
8.700000000000006	0.0012618604372924011
8.800000000000008	0.0012612617103615006
8.900000000000007	0.001260670115343387
9.000000000000007	0.0012600855382473685
9.100000000000007	0.0012595077725756209
9.200000000000006	0.0012589366725609804
9.300000000000008	0.001258372102349645
9.400000000000007	0.0012578139633616634
9.500000000000007	0.0012572620735555138
9.600000000000009	0.0012567163051637868
9.700000000000008	0.0012561765343700555
9.800000000000008	0.0012556426461409877
9.900000000000007	0.0012551145583784102
10.000000000000007	0.0012545921132072306
10.100000000000009	0.0012540752013957268
10.200000000000008	0.0012535637217153156
10.300000000000008	0.00125305760231295
10.40000000000001	0.0012525567023988927
10.500000000000009	0.001252060925139316
10.600000000000009	0.0012515701764477885
10.700000000000008	0.0012510843694832977
10.800000000000008	0.0012506034436131957
10.90000000000001	0.0012501272751616439
11.000000000000009	0.00124965578027172
11.100000000000009	0.0012491888817906783
11.20000000000001	0.0012487265261248923
11.30000000000001	0.0012482686019169335
11.40000000000001	0.0012478150341230477
11.500000000000009	0.00124736574966814
11.600000000000009	0.0012469206816502194
11.70000000000001	0.0012464797843492533
11.80000000000001	0.0012460429588840563
11.90000000000001	0.001245610139563038
12.00000000000001	0.0012451812664765547
12.10000000000001	0.0012447562988766809
12.20000000000001	0.001244335147001904
12.30000000000001	0.001243917751594608
12.40000000000001	0.0012435040548441647
12.50000000000001	0.0012430940043354594
12.60000000000001	0.0012426875649894575
12.70000000000001	0.0012422846563658625
12.800000000000011	0.0012418852261148457
12.900000000000011	0.0012414892269896872
13.00000000000001	0.0012410966275075146
13.10000000000001	0.0012407073541333634
13.20000000000001	0.0012403213593225873
13.300000000000011	0.0012399385966175534
13.400000000000011	0.0012395590243736983
13.50000000000001	0.0012391826152807824
13.600000000000012	0.0012388093029156522
13.700000000000012	0.0012384390449450863
13.800000000000011	0.0012380718036241716
13.900000000000011	0.0012377075542972966
14.00000000000001	0.0012373462358722532
14.100000000000012	0.001236987809675895
14.200000000000012	0.0012366322378673052
14.300000000000011	0.0012362794869704185
14.400000000000013	0.0012359295354603423
14.500000000000012	0.0012355823277705254
14.600000000000012	0.0012352378292324827
14.700000000000012	0.0012348960093658229
14.800000000000011	0.0012345568486404244
14.900000000000013	0.0012342202956751396
15.000000000000012	0.0012338863186377226
15.100000000000012	0.001233554886343676
15.200000000000014	0.0012332259716207547
15.300000000000013	0.001232899557327607
15.400000000000013	0.0012325755964450748
15.500000000000012	0.0012322540602682766
15.600000000000012	0.001231934923962968
15.700000000000014	0.0012316181719103272
15.800000000000013	0.0012313037604260923
15.900000000000013	0.001230991663036763
16.000000000000014	0.001230681853780475
16.100000000000016	0.0012303743104251877
16.200000000000014	0.0012300690192019253
16.30000000000001	0.0012297659399182954
16.400000000000013	0.0012294650485782
16.500000000000014	0.0012291663248002105
16.600000000000016	0.0012288697559935822
16.700000000000014	0.0012285753046580293
16.800000000000015	0.001228282948576788
16.900000000000013	0.0012279926659424913
17.000000000000014	0.0012277044384480871
17.100000000000016	0.001227418254954323
17.200000000000014	0.0012271340807911118
17.300000000000015	0.0012268518957293212
17.400000000000013	0.0012265716829453906
17.500000000000014	0.0012262934322231072
17.600000000000016	0.001226017111090948
17.700000000000014	0.0012257427007558261
17.800000000000015	0.0012254701827561138
17.900000000000016	0.0012251995419418052
18.000000000000014	0.0012249307692490709
18.100000000000016	0.0012246638345258401
18.200000000000017	0.0012243987205920476
18.300000000000015	0.0012241354135006368
18.400000000000016	0.0012238739049187817
18.500000000000014	0.001223614166508675
18.600000000000016	0.0012233561822618355
18.700000000000017	0.001223099936440962
18.800000000000015	0.001222845416464027
18.900000000000016	0.0012225926149227353
19.000000000000014	0.0012223415053991963
19.100000000000016	0.0012220920732074802
19.200000000000017	0.001221844306751286
19.300000000000015	0.0012215981992068873
19.400000000000016	0.0012213537256675886
19.500000000000018	0.0012211108724127005
19.600000000000016	0.0012208696259455416
19.700000000000017	0.0012206299757943407
19.80000000000002	0.0012203919158841417
19.900000000000016	0.0012201554229117496
20.000000000000018	0.0012199204842510566
20.100000000000016	0.0012196870902458834
20.200000000000017	0.0012194552352927498
20.30000000000002	0.001219224897357915
20.400000000000016	0.001218996064617649
20.500000000000018	0.0012187687254348726
20.600000000000016	0.0012185428710883518
20.700000000000017	0.0012183184965861354
20.80000000000002	0.0012180955812447277
20.900000000000016	0.0012178741141540533
21.000000000000018	0.0012176540872737799
21.10000000000002	0.0012174354959951339
21.200000000000017	0.00121721832070925
21.30000000000002	0.0012170025511784714
21.40000000000002	0.0012167881773218984
21.500000000000018	0.0012165751918832314
21.60000000000002	0.0012163635907569187
21.700000000000017	0.0012161533554795468
21.80000000000002	0.0012159444765820508
21.90000000000002	0.0012157369473814225
22.000000000000018	0.001215530764085554
22.10000000000002	0.001215325909147163
22.200000000000017	0.0012151223736649504
22.30000000000002	0.0012149201488702343
22.40000000000002	0.0012147192287427439
22.500000000000018	0.0012145196099072543
22.60000000000002	0.0012143212757948782
22.70000000000002	0.0012141242181555238
22.80000000000002	0.001213928431455423
22.90000000000002	0.0012137339125772378
23.00000000000002	0.0012135406457381447
23.10000000000002	0.0012133486231707406
23.20000000000002	0.001213157837220612
23.30000000000002	0.001212968282918483
23.40000000000002	0.001212779957494418
23.50000000000002	0.0012125928460065116
23.60000000000002	0.0012124069412428205
23.70000000000002	0.0012122222386500773
23.80000000000002	0.0012120387356715113
23.90000000000002	0.001211856418043702
24.00000000000002	0.0012116752789677106
24.10000000000002	0.0012114953117414423
24.20000000000002	0.0012113165122958707
24.300000000000022	0.0012111388783651864
24.40000000000002	0.0012109623964129813
24.50000000000002	0.0012107870601170284
24.600000000000023	0.0012106128657666108
24.70000000000002	0.0012104398112727812
24.800000000000022	0.0012102678836880198
24.90000000000002	0.0012100970770455549
25.00000000000002	0.0012099273854621084
25.100000000000023	0.0012097588056452142
25.20000000000002	0.0012095913357507496
25.300000000000022	0.001209424963463087
25.40000000000002	0.0012092596832269176
25.50000000000002	0.0012090954920605701
25.600000000000023	0.001208932388267044
25.70000000000002	0.0012087703600444464
25.800000000000022	0.0012086094021451258
25.900000000000023	0.001208449509393755
26.00000000000002	0.0012082906791723788
26.100000000000023	0.0012081329099906761
26.200000000000024	0.0012079761905987856
26.300000000000022	0.0012078205161060646
26.400000000000023	0.0012076658841659732
26.50000000000002	0.0012075122934107766
26.600000000000023	0.0012073597330409568
26.700000000000024	0.0012072081984335259
26.800000000000022	0.0012070576850285088
26.900000000000023	0.0012069081907976318
27.00000000000002	0.0012067597145481736
27.100000000000023	0.0012066122459651204
27.200000000000024	0.0012064657807368435
27.300000000000022	0.0012063203170736847
27.400000000000023	0.001206175853885113
27.500000000000025	0.0012060323812526337
27.600000000000023	0.0012058898950986134
27.700000000000024	0.0012057483914005732
27.800000000000026	0.0012056078686491188
27.900000000000023	0.0012054683259021927
28.000000000000025	0.0012053297536684495
28.100000000000023	0.0012051921481430583
28.200000000000024	0.0012050555080277937
28.300000000000026	0.0012049198324656657
28.400000000000023	0.0012047851123159817
28.500000000000025	0.0012046513439794215
28.600000000000023	0.0012045185239051486
28.700000000000024	0.0012043866510432857
28.800000000000026	0.0012042557246629132
28.900000000000023	0.0012041257360014736
29.000000000000025	0.0012039966816997606
29.100000000000026	0.001203868560895958
29.200000000000024	0.001203741372929788
29.300000000000026	0.0012036151093500098
29.400000000000027	0.001203489766978676
29.500000000000025	0.0012033653426806747
29.600000000000026	0.001203241835815557
29.700000000000024	0.0012031192458301118
29.800000000000026	0.001202997564609201
29.900000000000027	0.0012028767891871055
30.000000000000025	0.0012027569190919904
30.100000000000026	0.001202637953828945
30.200000000000024	0.0012025198855603284
30.300000000000026	0.0012024027114809494
30.400000000000027	0.001202286428823594
30.500000000000025	0.0012021710373149536
30.600000000000026	0.0012020565365509404
30.700000000000028	0.0012019429189937649
30.800000000000026	0.001201830182026585
30.900000000000027	0.0012017183255282073
31.00000000000003	0.0012016073491422975
31.100000000000026	0.0012014972455793073
31.200000000000028	0.0012013880123651268
31.300000000000026	0.0012012796470594349
31.400000000000027	0.0012011721497200995
31.50000000000003	0.0012010655200676741
31.600000000000026	0.0012009597510811106
31.700000000000028	0.0012008548404540563
31.800000000000026	0.0012007507883825155
31.900000000000027	0.0012006475946256725
32.00000000000003	0.0012005452523853179
32.10000000000002	0.0012004437594824785
32.20000000000003	0.001200343113768411
32.300000000000026	0.0012002433156016222
32.40000000000003	0.0012001443648060638
32.50000000000003	0.0012000462548247665
32.60000000000003	0.0011999489836287953
32.70000000000003	0.0011998525517028572
32.800000000000026	0.001199756958901609
32.90000000000003	0.0011996621988688049
33.00000000000003	0.0011995682696896333
33.10000000000003	0.001199475169476329
33.20000000000003	0.0011993828988619197
33.300000000000026	0.0011992914577552782
33.40000000000003	0.0011992008400177035
33.50000000000003	0.0011991110438689724
33.60000000000003	0.0011990220700581475
33.70000000000003	0.0011989339185178472
33.800000000000026	0.001198846583290795
33.90000000000003	0.0011987600626993254
34.00000000000003	0.001198674355090121
34.10000000000003	0.001198589461348428
34.20000000000003	0.0011985053814518238
34.30000000000003	0.001198422109639827
34.40000000000003	0.0011983396443559391
34.50000000000003	0.0011982579865927757
34.60000000000003	0.0011981771363455032
34.70000000000003	0.0011980970880181515
34.80000000000003	0.00119801784014672
34.90000000000003	0.0011979393912892086
35.00000000000003	0.0011978617425639894
35.10000000000003	0.0011977848940030208
35.20000000000003	0.0011977088401889091
35.30000000000003	0.0011976335797671336
35.400000000000034	0.00119755911395601
35.50000000000003	0.00119748544279963
35.60000000000003	0.001197412561030233
35.70000000000003	0.0011973404673770022
35.80000000000003	0.0011972691605890162
35.900000000000034	0.001197198642001349
36.00000000000003	0.0011971289116876735
36.10000000000003	0.0011970599645428248
36.20000000000003	0.001196991799395178
36.30000000000003	0.0011969244176734167
36.400000000000034	0.001196857819458451
36.50000000000003	0.0011967919997816375
36.60000000000003	0.0011967269575473111
36.70000000000003	0.001196662691677918
36.80000000000003	0.0011965992037112118
36.900000000000034	0.0011965364937511643
37.00000000000003	0.0011964745569776468
37.10000000000003	0.0011964133923851982
37.20000000000003	0.0011963530015997581
37.30000000000003	0.0011962933847281172
37.400000000000034	0.0011962345370751361
37.500000000000036	0.001196176457704485
37.60000000000003	0.00119611914569635
37.70000000000003	0.0011960626027791201
37.80000000000003	0.0011960068290768344
37.900000000000034	0.001195951820030392
38.000000000000036	0.0011958975747857362
38.10000000000003	0.0011958440951548178
38.20000000000003	0.0011957913812604643
38.30000000000003	0.001195739428658343
38.400000000000034	0.0011956882365575514
38.500000000000036	0.0011956378041822363
38.60000000000004	0.0011955881334411054
38.70000000000003	0.0011955392244689838
38.80000000000003	0.0011954910729465534
38.900000000000034	0.0011954436781581195
39.000000000000036	0.0011953970420920232
39.10000000000004	0.0011953511648781893
39.20000000000003	0.0011953060423030115
39.30000000000003	0.001195261673708668
39.400000000000034	0.0011952180584511418
39.500000000000036	0.0011951751986106238
39.60000000000004	0.0011951330943242272
39.70000000000003	0.0011950917414936106
39.80000000000003	0.0011950511395299479
39.900000000000034	0.0011950112905897248
40.000000000000036	0.001194972194801756
40.10000000000004	0.0011949338481653563
40.20000000000003	0.001194896250144876
40.30000000000003	0.0011948594002173325
40.400000000000034	0.0011948233006268867
40.500000000000036	0.0011947879515051632
40.60000000000004	0.001194753348958071
40.70000000000004	0.0011947194925134332
40.80000000000003	0.0011946863844888933
40.900000000000034	0.001194654025004607
41.000000000000036	0.0011946224102569963
41.10000000000004	0.0011945915398228837
41.20000000000004	0.001194561413290799
41.30000000000003	0.0011945320330624435
41.400000000000034	0.0011945033992567461
41.500000000000036	0.0011944755081690229
41.60000000000004	0.0011944483594346757
41.70000000000004	0.0011944219555265383
41.80000000000004	0.001194396296549137
41.900000000000034	0.001194371378881936
42.000000000000036	0.001194347202205629
42.10000000000004	0.0011943237662117034
42.20000000000004	0.0011943010734540476
42.30000000000004	0.001194279124032187
42.400000000000034	0.0011942579144176265
42.500000000000036	0.001194237444345263
42.60000000000004	0.0011942177164381276
42.70000000000004	0.00119419873077857
42.80000000000004	0.0011941804839166199
42.900000000000034	0.0011941629756291293
43.000000000000036	0.001194146205702991
43.10000000000004	0.0011941301768397165
43.20000000000004	0.0011941148891131978
43.30000000000004	0.0011941003391593501
43.400000000000034	0.0011940865268053509
43.500000000000036	0.0011940734548202795
43.60000000000004	0.0011940611232581894
43.70000000000004	0.001194049528828496
43.80000000000004	0.0011940386713973727
43.90000000000004	0.0011940285508403622
44.000000000000036	0.0011940191700028477
44.10000000000004	0.001194010528927157
44.20000000000004	0.0011940026244031596
44.30000000000004	0.0011939954563438893
44.40000000000004	0.0011939890276610123
44.500000000000036	0.0011939833383745168
44.60000000000004	0.0011939783853432717
44.70000000000004	0.0011939741685166642
44.80000000000004	0.0011939706878528389
44.90000000000004	0.0011939679463379685
45.00000000000004	0.0011939659439772297
45.10000000000004	0.0011939646777051035
45.20000000000004	0.0011939641475147368
45.30000000000004	0.0011939643564575794
45.40000000000004	0.0011939653045140715
45.50000000000004	0.0011939669886836949
45.60000000000004	0.0011939694089935873
45.70000000000004	0.0011939725654790535
45.80000000000004	0.001193976461264624
45.90000000000004	0.001193981096313002
46.00000000000004	0.001193986467694973
46.10000000000004	0.0011939925754786218
46.20000000000004	0.00119399942285299
46.30000000000004	0.0011940070097537264
46.40000000000004	0.001194015333313063
46.50000000000004	0.0011940243936309596
46.60000000000004	0.001194034190815069
46.70000000000004	0.0011940447281263513
46.80000000000004	0.0011940560054799296
46.90000000000004	0.0011940680200754766
47.00000000000004	0.001194080772051431
47.100000000000044	0.0011940942647327196
47.20000000000004	0.0011941084980051735
47.30000000000004	0.0011941234691267497
47.40000000000004	0.0011941391782658737
47.50000000000004	0.0011941556255982073
47.600000000000044	0.0011941728145196799
47.70000000000004	0.0011941907448929647
47.80000000000004	0.001194209414040026
47.90000000000004	0.0011942288221655259
48.00000000000004	0.001194248972729019
48.100000000000044	0.0011942698655617132
48.200000000000045	0.0011942914980410464
48.30000000000004	0.0011943138703999778
48.40000000000004	0.0011943369828782652
48.50000000000004	0.0011943608390058455
48.600000000000044	0.0011943854385881923
48.700000000000045	0.001194410779063702
48.80000000000004	0.0011944368606995584
48.90000000000004	0.001194463687089167
49.00000000000004	0.0011944912580044043
49.100000000000044	0.0011945195709366504
49.200000000000045	0.001194548626179864
49.30000000000004	0.001194578424034426
49.40000000000004	0.0011946089681636875
49.50000000000004	0.0011946402583112956
49.600000000000044	0.0011946722920269295
49.700000000000045	0.0011947050696369677
49.80000000000004	0.0011947385948682281
49.90000000000004	0.0011947728674286705
50.00000000000004	0.00119480788491876
50.100000000000044	0.001194843647690271
50.200000000000045	0.0011948801561010938
50.30000000000005	0.001194917413947736
50.40000000000004	0.0011949554209075863
50.50000000000004	0.0011949941746369867
50.600000000000044	0.0011950336755185197
50.700000000000045	0.001195073927412327
50.80000000000005	0.001195114929958049
50.90000000000004	0.001195156680860878
51.00000000000004	0.001195199180527563
51.100000000000044	0.0011952424293707215
51.200000000000045	0.0011952864313201363
51.30000000000005	0.0011953311859824983
51.40000000000005	0.0011953766911167666
51.50000000000004	0.0011954229471590942
51.600000000000044	0.0011954699581031916
51.700000000000045	0.0011955177235159849
51.80000000000005	0.0011955662412035893
51.90000000000005	0.0011956155116252159
52.00000000000004	0.0011956655352456835
52.100000000000044	0.0011957163161284317
52.200000000000045	0.001195767853805173
52.30000000000005	0.0011958201461339337
52.40000000000005	0.0011958731936020505
52.50000000000004	0.0011959270003373255
52.600000000000044	0.001195981565829661
52.700000000000045	0.0011960368879827693
52.80000000000005	0.0011960929673060583
52.90000000000005	0.0011961498043143047
53.00000000000004	0.0011962074032053009
53.100000000000044	0.0011962657634315115
53.200000000000045	0.0011963248829469383
53.30000000000005	0.0011963847622879535
53.40000000000005	0.0011964454057172657
53.50000000000005	0.001196506812643522
53.600000000000044	0.00119656898106511
53.700000000000045	0.0011966319115396282
53.80000000000005	0.0011966956046297987
53.90000000000005	0.0011967600646687034
54.00000000000005	0.0011968252910253409
54.100000000000044	0.0011968912817470272
54.200000000000045	0.001196958037417264
54.30000000000005	0.0011970255624346913
54.40000000000005	0.0011970938561225262
54.50000000000005	0.001197162916571347
54.60000000000005	0.0011972327443850947
54.700000000000045	0.0011973033401726442
54.80000000000005	0.0011973747084035834
54.90000000000005	0.0011974468483593034
55.00000000000005	0.0011975197581780537
55.10000000000005	0.0011975934384887868
55.200000000000045	0.0011976678938274137
55.30000000000005	0.0011977431234275204
55.40000000000005	0.0011978191254696916
55.50000000000005	0.0011978959006026379
55.60000000000005	0.0011979734494798522
55.700000000000045	0.0011980517767087905
55.80000000000005	0.0011981308814790481
55.90000000000005	0.0011982107620179133
56.00000000000005	0.001198291418998279
56.10000000000005	0.0011983728570947984
56.200000000000045	0.0011984550754472784
56.30000000000005	0.0011985380723245362
56.40000000000005	0.0011986218484186083
56.50000000000005	0.0011987064044261977
56.60000000000005	0.001198791745094265
56.70000000000005	0.001198877869516476
56.80000000000005	0.0011989647760074819
56.90000000000005	0.0011990524652828163
57.00000000000005	0.0011991409421575833
57.10000000000005	0.0011992302056736688
57.20000000000005	0.0011993202541866177
57.30000000000005	0.0011994110884305516
57.40000000000005	0.0011995027091441278
57.50000000000005	0.0011995951212156572
57.60000000000005	0.001199688323638721
57.70000000000005	0.001199782314813992
57.800000000000054	0.001199877095498469
57.90000000000005	0.0011999726706496722
58.00000000000005	0.0012000690392073518
58.10000000000005	0.0012001661996125946
58.20000000000005	0.0012002641526405158
58.300000000000054	0.0012003628990706406
58.40000000000005	0.0012004624439346404
58.50000000000005	0.0012005627861218695
58.60000000000005	0.0012006639241179896
58.70000000000005	0.0012007658587204035
58.800000000000054	0.0012008685950311304
58.90000000000005	0.0012009721318836767
59.00000000000005	0.0012010764678036892
59.10000000000005	0.0012011816036063207
59.20000000000005	0.0012012875401110198
59.300000000000054	0.0012013942824950687
59.40000000000005	0.001201501829539387
59.50000000000005	0.0012016101798137896
59.60000000000005	0.0012017193341552512
59.70000000000005	0.0012018292978125831
59.800000000000054	0.0012019400695088111
59.900000000000055	0.0012020516478534833
60.00000000000005	0.0012021640337009577
60.10000000000005	0.0012022772279098274
60.20000000000005	0.001202391235805304
60.300000000000054	0.0012025060560557235
60.400000000000055	0.0012026216873144739
60.50000000000005	0.0012027381304573457
60.60000000000005	0.0012028553908823953
60.70000000000005	0.0012029734671979914
60.800000000000054	0.0012030923580970778
60.900000000000055	0.0012032120644725347
61.00000000000006	0.0012033325872213923
61.10000000000005	0.0012034539318193822
61.20000000000005	0.001203576096817988
61.300000000000054	0.0012036990809538512
61.400000000000055	0.0012038228851409389
61.50000000000006	0.0012039475149291932
61.60000000000005	0.0012040729688080278
61.70000000000005	0.0012041992455535987
61.800000000000054	0.0012043263460966742
61.900000000000055	0.0012044542713721565
62.00000000000006	0.0012045830270090414
62.10000000000005	0.0012047126114377014
62.20000000000005	0.0012048430234778726
62.300000000000054	0.0012049742640811581
62.400000000000055	0.0012051063389522314
62.50000000000006	0.0012052392464572336
62.60000000000005	0.001205372985455459
62.70000000000005	0.0012055075569151422
62.800000000000054	0.001205642961808568
62.900000000000055	0.0012057792059208712
63.00000000000006	0.0012059162875569884
63.10000000000006	0.0012060542056198382
63.20000000000005	0.0012061929610982394
63.300000000000054	0.0012063325598545274
63.400000000000055	0.0012064730001272652
63.50000000000006	0.0012066142808590228
63.60000000000006	0.0012067564030550986
63.70000000000005	0.0012068993677248128
63.800000000000054	0.0012070431808125085
63.900000000000055	0.0012071878404932815
64.00000000000006	0.0012073333457534921
64.10000000000005	0.0012074796976188646
64.20000000000006	0.0012076269021125414
64.30000000000005	0.0012077749573410391
64.40000000000006	0.001207923862330576
64.50000000000006	0.0012080736181232501
64.60000000000005	0.0012082242257651248
64.70000000000006	0.0012083756913629528
64.80000000000005	0.0012085280129575696
64.90000000000006	0.0012086811896192113
65.00000000000006	0.001208835222410267
65.10000000000005	0.0012089901175179544
65.20000000000006	0.0012091458729122948
65.30000000000005	0.0012093024877036804
65.40000000000006	0.0012094599629707793
65.50000000000006	0.001209618299796236
65.60000000000005	0.001209777504452577
65.70000000000006	0.0012099375748418628
65.80000000000005	0.0012100985101188351
65.90000000000006	0.0012102603113823824
66.00000000000006	0.0012104229849872704
66.10000000000005	0.0012105865287624531
66.20000000000006	0.0012107509419032056
66.30000000000005	0.0012109162255246496
66.40000000000006	0.0012110823807458806
66.50000000000006	0.0012112494140087595
66.60000000000005	0.0012114173230719772
66.70000000000006	0.0012115861071755533
66.80000000000005	0.0012117557674548051
66.90000000000006	0.0012119263104356382
67.00000000000006	0.0012120977338013388
67.10000000000007	0.0012122700368329157
67.20000000000006	0.001212443220681911
67.30000000000005	0.001212617286503839
67.40000000000006	0.0012127922409136001
67.50000000000006	0.0012129680815218403
67.60000000000007	0.0012131448076547944
67.70000000000006	0.00121332242048421
67.80000000000005	0.0012135009267109538
67.90000000000006	0.0012136803238678724
68.00000000000006	0.0012138606113227348
68.10000000000007	0.0012140417902635496
68.20000000000006	0.0012142238618823105
68.30000000000005	0.0012144068329707832
68.40000000000006	0.0012145907009868293
68.50000000000006	0.001214775465344004
68.60000000000007	0.0012149611272505717
68.70000000000006	0.0012151476935862368
68.80000000000005	0.0012153351617286692
68.90000000000006	0.0012155235311335387
69.00000000000006	0.001215712803025425
69.10000000000007	0.0012159029786329308
69.20000000000006	0.001216094064928717
69.30000000000005	0.0012162860592129867
69.40000000000006	0.0012164789609878535
69.50000000000006	0.0012166727714982874
69.60000000000007	0.0012168674978069313
69.70000000000006	0.0012170631371313154
69.80000000000007	0.0012172596890163573
69.90000000000006	0.0012174571547234302
70.00000000000006	0.001217655535517905
70.10000000000007	0.0012178548385574802
70.20000000000006	0.0012180550609798076
70.30000000000007	0.0012182562023769705
70.40000000000006	0.0012184582640308043
70.50000000000006	0.001218661253191145
70.60000000000007	0.0012188651669104435
70.70000000000006	0.0012190700048243062
70.80000000000007	0.0012192757682311017
70.90000000000006	0.0012194824584332669
71.00000000000006	0.001219690082777903
71.10000000000007	0.0012198986382349983
71.20000000000006	0.0012201081244881545
71.30000000000007	0.0012203185428564184
71.40000000000006	0.0012205299007812264
71.50000000000006	0.0012207421951447787
71.60000000000007	0.001220955425675023
71.70000000000006	0.0012211695937076644
71.80000000000007	0.0012213847005824727
71.90000000000006	0.0012216007538404633
72.00000000000006	0.0012218177502788337
72.10000000000007	0.001222035689674386
72.20000000000006	0.0012222545733836766
72.30000000000007	0.0012224744090443642
72.40000000000006	0.0012226951933632013
72.50000000000006	0.0012229169261622037
72.60000000000007	0.0012231396088147751
72.70000000000006	0.0012233632426984524
72.80000000000007	0.0012235878355528254
72.90000000000006	0.001223813383997
73.00000000000006	0.0012240398879028098
73.10000000000007	0.0012242673486647607
73.20000000000006	0.0012244957741214626
73.30000000000007	0.0012247251607988656
73.40000000000006	0.0012249555086149546
73.50000000000007	0.0012251868189812878
73.60000000000007	0.0012254190933135944
73.70000000000006	0.0012256523395549044
73.80000000000007	0.0012258865541408287
73.90000000000006	0.001226121737040201
74.00000000000007	0.001226357889685941
74.10000000000007	0.0012265950201225584
74.20000000000006	0.0012268331246897172
74.30000000000007	0.0012270722034034222
74.40000000000006	0.0012273122577138652
74.50000000000007	0.0012275532890754926
74.60000000000007	0.0012277953056397993
74.70000000000006	0.001228038303653364
74.80000000000007	0.0012282822831841268
74.90000000000006	0.0012285272457039538
75.00000000000007	0.0012287731994683746
75.10000000000007	0.001229020140625163
75.20000000000006	0.0012292680692904915
75.30000000000007	0.0012295169869537782
75.40000000000006	0.0012297668951087412
75.50000000000007	0.0012300178021205773
75.60000000000007	0.0012302697040411311
75.70000000000006	0.0012305226010396878
75.80000000000007	0.0012307764946276657
75.90000000000006	0.0012310313932769185
76.00000000000007	0.0012312872929375765
76.10000000000007	0.0012315441938283028
76.20000000000007	0.0012318020974783613
76.30000000000007	0.0012320610054213812
76.40000000000006	0.001232320926241644
76.50000000000007	0.0012325818557904317
76.60000000000007	0.0012328437943407665
76.70000000000007	0.0012331067434442865
76.80000000000007	0.0012333707117946735
76.90000000000006	0.001233635695138489
77.00000000000007	0.0012339016937993493
77.10000000000007	0.0012341687093470484
77.20000000000007	0.001234436743355815
77.30000000000007	0.001234705804634588
77.40000000000006	0.0012349758888281343
77.50000000000007	0.001235246996315766
77.60000000000007	0.0012355191286900398
77.70000000000007	0.0012357922948721255
77.80000000000007	0.0012360664903989893
77.90000000000006	0.0012363417157017931
78.00000000000007	0.0012366179723915806
78.10000000000007	0.0012368952620839535
78.20000000000007	0.0012371735938183112
78.30000000000007	0.0012374529630267618
78.40000000000006	0.0012377333701975516
78.50000000000007	0.0012380148169649447
78.60000000000007	0.00123829731248351
78.70000000000007	0.0012385808520743657
78.80000000000007	0.0012388654362789923
78.90000000000006	0.0012391510667504814
79.00000000000007	0.0012394377451466043
79.10000000000007	0.0012397254807432188
79.20000000000007	0.001240014268753467
79.30000000000007	0.001240304109777361
79.40000000000006	0.0012405950054917056
79.50000000000007	0.0012408869652905698
79.60000000000007	0.0012411799842728427
79.70000000000007	0.0012414740630931687
79.80000000000007	0.0012417692034475951
79.90000000000008	0.0012420654070368952
80.00000000000007	0.001242362683379616
80.10000000000007	0.0012426610274634605
80.20000000000007	0.0012429604400031628
80.30000000000007	0.0012432609227189648
80.40000000000008	0.0012435624852507586
80.50000000000007	0.0012438651224686405
80.60000000000007	0.0012441688351434465
80.70000000000007	0.0012444736250150877
80.80000000000007	0.001244779493828303
80.90000000000008	0.0012450864513507416
81.00000000000007	0.0012453944923380084
81.10000000000007	0.0012457036176226684
81.20000000000007	0.0012460138289693704
81.30000000000007	0.0012463251362703593
81.40000000000008	0.0012466375341601665
81.50000000000007	0.0012469510235290145
81.60000000000007	0.001247265606161666
81.70000000000007	0.0012475812838478122
81.80000000000007	0.0012478980666108792
81.90000000000008	0.0012482159489675144
82.00000000000007	0.0012485349318713907
82.10000000000007	0.0012488550171325685
82.20000000000007	0.0012491762149024258
82.30000000000007	0.001249498519572972
82.40000000000008	0.0012498219321571873
82.50000000000007	0.0012501464544857007
82.60000000000008	0.0012504720883942254
82.70000000000007	0.0012507988441688522
82.80000000000007	0.0012511267160802302
82.90000000000008	0.0012514557052065382
83.00000000000007	0.0012517858134043472
83.10000000000008	0.001252117051091185
83.20000000000007	0.0012524494124093988
83.30000000000007	0.0012527828984981824
83.40000000000008	0.0012531175112351887
83.50000000000007	0.0012534532525032467
83.60000000000008	0.0012537901328582668
83.70000000000007	0.0012541281463176142
83.80000000000007	0.001254467294087596
83.90000000000008	0.0012548075780724258
84.00000000000007	0.0012551490089630327
84.10000000000008	0.001255491580644716
84.20000000000007	0.0012558352943865892
84.30000000000007	0.0012561801521144716
84.40000000000008	0.0012565261557595142
84.50000000000007	0.0012568733161548227
84.60000000000008	0.001257221627057048
84.70000000000007	0.0012575710898043368
84.80000000000007	0.001257921706349765
84.90000000000008	0.0012582734876651945
85.00000000000007	0.001258626427371319
85.10000000000008	0.001258980526870939
85.20000000000007	0.0012593357881393145
85.30000000000007	0.001259692213157176
85.40000000000008	0.0012600498130425058
85.50000000000007	0.0012604085812834825
85.60000000000008	0.0012607685193540246
85.70000000000007	0.0012611296292573755
85.80000000000007	0.0012614919222541246
85.90000000000008	0.0012618553916924936
86.00000000000007	0.0012622200391130083
86.10000000000008	0.0012625858665416972
86.20000000000007	0.001262952876010185
86.30000000000008	0.0012633210789292455
86.40000000000008	0.0012636904685106708
86.50000000000007	0.0012640610463682555
86.60000000000008	0.0012644328145567428
86.70000000000007	0.0012648057846335315
86.80000000000008	0.001265179949666316
86.90000000000008	0.0012655553113375335
87.00000000000007	0.0012659318717253315
87.10000000000008	0.0012663096329136256
87.20000000000007	0.001266688606614236
87.30000000000008	0.0012670687857543725
87.40000000000008	0.001267450172091978
87.50000000000007	0.0012678327677347369
87.60000000000008	0.0012682165845452223
87.70000000000007	0.001268601615302267
87.80000000000008	0.001268987861834583
87.90000000000008	0.0012693753262739077
88.00000000000007	0.0012697640107579285
88.10000000000008	0.0012701539273080227
88.20000000000007	0.0012705450685583897
88.30000000000008	0.0012709374364155634
88.40000000000008	0.0012713310330416889
88.50000000000007	0.001271725870613179
88.60000000000008	0.001272121941611428
88.70000000000007	0.001272519248015982
88.80000000000008	0.0012729177920137364
88.90000000000008	0.0012733175757976636
89.00000000000009	0.0012737186117075406
89.10000000000008	0.0012741208920758404
89.20000000000007	0.0012745244189623615
89.30000000000008	0.0012749291945852355
89.40000000000008	0.0012753352314437583
89.50000000000009	0.001275742521713053
89.60000000000008	0.0012761510675282188
89.70000000000007	0.0012765608711329099
89.80000000000008	0.0012769530801155565
89.90000000000008	0.0012772710703333166
90.00000000000009	0.0012775146048185756
