# Supplementary material for: White matter micro- and macrostructure brain charts for the human lifespan
Source: Nature. 2026 May 13;655(8124):979–89. doi: 10.1038/s41586-026-10454-2 (PMC13391363; doi:10.1038/s41586-026-10454-2)
Supplement: Supplementary file 7 — Tract-specific median centiles of brain charts. SDT.T4.1-504 contain the discretized, sex-agnostic brain charts used to derive the myelination plots and assessments in Fig. 4 and Supplementary Fig. S4.F9. Age is expressed in years. Tract measurements are reported in metric-specific units: diffusivities in mm2 s−1, volume in mm3, surface area in mm2, average length in mm, and FA is dimensionless (unitless). [file 41586_2026_10454_MOESM7_ESM.zip › SDT.T4/SDT.T4.128-FPT_right_avg_length.csv]

age	value
1.0	95.17200888550899
1.1	95.64024274008749
1.2000000000000002	96.23196849241408
1.3000000000000003	96.93905068595845
1.4000000000000004	97.63670279030427
1.5000000000000004	98.2885261914845
1.6000000000000005	98.89969909989578
1.7000000000000006	99.47455065093715
1.8000000000000007	100.01655783776864
1.9000000000000008	100.52918567158956
2.000000000000001	101.0150979016646
2.100000000000001	101.47660590219006
2.200000000000001	101.91560506057394
2.300000000000001	102.33408944780248
2.4000000000000012	102.7336218713669
2.5000000000000013	103.11559353083983
2.6000000000000014	103.4812452282674
2.7000000000000015	103.83159946014354
2.8000000000000016	104.16780860137408
2.9000000000000017	104.490775956104
3.0000000000000018	104.80131912199613
3.100000000000002	105.10011399024037
3.200000000000002	105.38794934225074
3.300000000000002	105.66544650958319
3.400000000000002	105.93317642976257
3.500000000000002	106.191662394574
3.6000000000000023	106.44133395868651
3.7000000000000024	106.68272032452131
3.8000000000000025	106.9162349935473
3.9000000000000026	107.14225977305566
4.000000000000003	107.36110753161763
4.100000000000003	107.57317415393753
4.200000000000003	107.77876902598112
4.3000000000000025	107.97818153861367
4.400000000000003	108.17168065028832
4.5000000000000036	108.35948433719244
4.600000000000003	108.54188156935416
4.700000000000003	108.71909576133694
4.800000000000003	108.89133538425642
4.900000000000004	109.05876884770909
5.0000000000000036	109.22162434302113
5.100000000000003	109.3800779996113
5.200000000000004	109.53429645203455
5.300000000000004	109.6844357153153
5.400000000000004	109.83062027973753
5.5000000000000036	109.97302598450685
5.600000000000004	110.11178699251866
5.700000000000005	110.24702917742229
5.800000000000004	110.3788526366947
5.900000000000004	110.50740137134157
6.000000000000004	110.63278499007707
6.100000000000005	110.75510801903454
6.200000000000005	110.87446866906167
6.300000000000004	110.99094407542634
6.400000000000005	111.1046494652733
6.500000000000005	111.21567153716184
6.600000000000005	111.32409182073543
6.700000000000005	111.42997415892961
6.800000000000005	111.53341541180129
6.900000000000006	111.63448827010698
7.000000000000005	111.73326246039686
7.100000000000005	111.82980356188453
7.2000000000000055	111.9241623193659
7.300000000000006	112.01641841482419
7.400000000000006	112.10663097974867
7.500000000000005	112.19485562828837
7.600000000000006	112.28113529775415
7.700000000000006	112.3655382958583
7.800000000000006	112.44811518575077
7.900000000000006	112.52891468680137
8.000000000000007	112.60798258317045
8.100000000000007	112.68535383460988
8.200000000000006	112.7610858361675
8.300000000000006	112.83522062007475
8.400000000000006	112.90779766109223
8.500000000000007	112.97884706102857
8.600000000000007	113.04841877820033
8.700000000000006	113.11654931407934
8.800000000000008	113.1832739642418
8.900000000000007	113.248625825023
9.000000000000007	113.31262988414599
9.100000000000007	113.37532882395081
9.200000000000006	113.43675351524305
9.300000000000008	113.49693287264492
9.400000000000007	113.5558887195612
9.500000000000007	113.61365866308073
9.600000000000009	113.67026984796281
9.700000000000008	113.72574859789985
9.800000000000008	113.78011951519207
9.900000000000007	113.83340100695519
10.000000000000007	113.88562563763797
10.100000000000009	113.93681668949601
10.200000000000008	113.98699588917007
10.300000000000008	114.0361795041949
10.40000000000001	114.08439651314664
10.500000000000009	114.13166759909639
10.600000000000009	114.17801286734017
10.700000000000008	114.2234510297509
10.800000000000008	114.26799599298855
10.90000000000001	114.31167312844941
11.000000000000009	114.35450038426495
11.100000000000009	114.39649443383533
11.20000000000001	114.43766769138108
11.30000000000001	114.47804292119748
11.40000000000001	114.51763620511699
11.500000000000009	114.55646320706599
11.600000000000009	114.59453843334907
11.70000000000001	114.63187261953848
11.80000000000001	114.66848588071737
11.90000000000001	114.70439231010877
12.00000000000001	114.73960493181809
12.10000000000001	114.77413341251413
12.20000000000001	114.80799592577951
12.30000000000001	114.84120519169971
12.40000000000001	114.87377362096767
12.50000000000001	114.90571264294262
12.60000000000001	114.93703070136529
12.70000000000001	114.96774398039233
12.800000000000011	114.99786372122055
12.900000000000011	115.02740025199589
13.00000000000001	115.05636123326394
13.10000000000001	115.08476137358507
13.20000000000001	115.11261088259025
13.300000000000011	115.13991973623477
13.400000000000011	115.16669706534822
13.50000000000001	115.19294962061595
13.600000000000012	115.21869058794258
13.700000000000012	115.24392905563207
13.800000000000011	115.26867332107324
13.900000000000011	115.29292954956631
14.00000000000001	115.31670978570685
14.100000000000012	115.34002232875113
14.200000000000012	115.36287529838393
14.300000000000011	115.38527607737045
14.400000000000013	115.40723014149114
14.500000000000012	115.42874835061876
14.600000000000012	115.44983813936778
14.700000000000012	115.47050624951845
14.800000000000011	115.49075771155182
14.900000000000013	115.51060248907031
15.000000000000012	115.53004740357727
15.100000000000012	115.54909913647452
15.200000000000014	115.56776372024682
15.300000000000013	115.58604565424845
15.400000000000013	115.60395396697797
15.500000000000012	115.62149480331577
15.600000000000012	115.63867369580873
15.700000000000014	115.65549479970907
15.800000000000013	115.67196643025044
15.900000000000013	115.68809424926748
16.000000000000014	115.70388380781624
16.100000000000016	115.71934008104145
16.200000000000014	115.73446680907405
16.30000000000001	115.74927155970512
16.400000000000013	115.76375945833166
16.500000000000014	115.7779350853192
16.600000000000016	115.79180191110089
16.700000000000014	115.80536692914636
16.800000000000015	115.8186348795771
16.900000000000013	115.83161041387413
17.000000000000014	115.84429766919853
17.100000000000016	115.85669978724465
17.200000000000014	115.86882315733608
17.300000000000015	115.88067208933381
17.400000000000013	115.89225040522201
17.500000000000014	115.90356103257108
17.600000000000016	115.91460989342409
17.700000000000014	115.92540098695864
17.800000000000015	115.9359382406677
17.900000000000016	115.94622512043235
18.000000000000014	115.95626429037202
18.100000000000016	115.96606117933088
18.200000000000017	115.97561943778207
18.300000000000015	115.98494227750885
18.400000000000016	115.99403219060922
18.500000000000014	116.0028942221912
18.600000000000016	116.01153176971447
18.700000000000017	116.01994817210903
18.800000000000015	116.02814635235063
18.900000000000016	116.03612858909719
19.000000000000014	116.04389952123165
19.100000000000016	116.05146226094804
19.200000000000017	116.05881952456348
19.300000000000015	116.06597345102472
19.400000000000016	116.07292836145086
19.500000000000018	116.07968716014602
19.600000000000016	116.08625270321026
19.700000000000017	116.09262747075226
19.80000000000002	116.09881342705691
19.900000000000016	116.10481455596515
20.000000000000018	116.11063352642681
20.100000000000016	116.11627264914327
20.200000000000017	116.12173377377694
20.30000000000002	116.12702061905361
20.400000000000016	116.13213568172435
20.500000000000018	116.1370814185268
20.600000000000016	116.14185994549908
20.700000000000017	116.1464729680466
20.80000000000002	116.15092392282875
20.900000000000016	116.15521511091866
21.000000000000018	116.15934850848987
21.10000000000002	116.1633257260181
21.200000000000017	116.16714997746712
21.30000000000002	116.1708234202213
21.40000000000002	116.1743481782113
21.500000000000018	116.17772606607524
21.60000000000002	116.18095857411605
21.700000000000017	116.18404867885215
21.80000000000002	116.18699837382833
21.90000000000002	116.18980935746005
22.000000000000018	116.19248304073261
22.10000000000002	116.19502221194537
22.200000000000017	116.19742874393403
22.30000000000002	116.19970448138045
22.40000000000002	116.20185098781052
22.500000000000018	116.20386957329485
22.60000000000002	116.20576282505287
22.70000000000002	116.2075324778506
22.80000000000002	116.20917999806707
22.90000000000002	116.21070662894752
23.00000000000002	116.2121147977366
23.10000000000002	116.21340613716679
23.20000000000002	116.21458225613351
23.30000000000002	116.21564450772911
23.40000000000002	116.21659404981816
23.50000000000002	116.21743313843083
23.60000000000002	116.21816328925392
23.70000000000002	116.21878577374102
23.80000000000002	116.21930169301346
23.90000000000002	116.21971316643483
24.00000000000002	116.22002162295163
24.10000000000002	116.22022847121539
24.20000000000002	116.22033488703508
24.300000000000022	116.22034189878386
24.40000000000002	116.2202514793116
24.50000000000002	116.2200649577966
24.600000000000023	116.21978344110434
24.70000000000002	116.21940790906791
24.800000000000022	116.21894021723438
24.90000000000002	116.2183816206534
25.00000000000002	116.21773335700614
25.100000000000023	116.21699645201788
25.20000000000002	116.21617182312434
25.300000000000022	116.21526119992134
25.40000000000002	116.21426575198521
25.50000000000002	116.21318644655643
25.600000000000023	116.21202415925589
25.70000000000002	116.21078051856342
25.800000000000022	116.20945663039457
25.900000000000023	116.20805358572949
26.00000000000002	116.20657228266722
26.100000000000023	116.20501354297332
26.200000000000024	116.2033788863967
26.300000000000022	116.2016693452807
26.400000000000023	116.19988576790658
26.50000000000002	116.19802893977821
26.600000000000023	116.1961002931371
26.700000000000024	116.19410080540676
26.800000000000022	116.19203144111047
26.900000000000023	116.18989298937078
27.00000000000002	116.1876861889327
27.100000000000023	116.18541237780869
27.200000000000024	116.18307246981615
27.300000000000022	116.18066721148114
27.400000000000023	116.17819730990381
27.500000000000025	116.17566402709083
27.600000000000023	116.1730682292798
27.700000000000024	116.17041077151956
27.800000000000026	116.16769234952693
27.900000000000023	116.16491362957628
28.000000000000025	116.16207579172084
28.100000000000023	116.15917964698293
28.200000000000024	116.15622585453006
28.300000000000026	116.15321505285465
28.400000000000023	116.1501483557731
28.500000000000025	116.14702653292389
28.600000000000023	116.14385034420349
28.700000000000024	116.14062040498793
28.800000000000026	116.13733731793384
28.900000000000023	116.13400212534538
29.000000000000025	116.13061554874619
29.100000000000026	116.12717817205046
29.200000000000024	116.12369057338515
29.300000000000026	116.12015373715276
29.400000000000027	116.11656834874896
29.500000000000025	116.11293508505602
29.600000000000026	116.10925449212237
29.700000000000024	116.10552711645978
29.800000000000026	116.10175387987924
29.900000000000027	116.09793542569841
30.000000000000025	116.09407227280234
30.100000000000026	116.09016494592746
30.200000000000024	116.08621431612558
30.300000000000026	116.08222099506501
30.400000000000027	116.07818558694933
30.500000000000025	116.07410857782232
30.600000000000026	116.06999046439466
30.700000000000028	116.06583206277993
30.800000000000026	116.06163394772413
30.900000000000027	116.05739658175443
31.00000000000003	116.05312044215182
31.100000000000026	116.04880630041535
31.200000000000028	116.04445470347468
31.300000000000026	116.04006619169289
31.400000000000027	116.03564119903342
31.50000000000003	116.03118017781979
31.600000000000026	116.02668385120462
31.700000000000028	116.02215273361645
31.800000000000026	116.01758723860729
31.900000000000027	116.01298780107939
32.00000000000003	116.00835510487704
32.10000000000002	116.00368963990596
32.20000000000003	115.99899189027808
32.300000000000026	115.99426224463666
32.40000000000003	115.9895011155621
32.50000000000003	115.98470914425062
32.60000000000003	115.97988679191312
32.70000000000003	115.97503442943459
32.800000000000026	115.97015245370324
32.90000000000003	115.96524147120476
33.00000000000003	115.9603019214682
33.10000000000003	115.95533423889593
33.20000000000003	115.95033877259804
33.300000000000026	115.94531589941563
33.40000000000003	115.94026618812906
33.50000000000003	115.93519005286167
33.60000000000003	115.9300878272396
33.70000000000003	115.92495987390735
33.800000000000026	115.91980673093224
33.90000000000003	115.91462879321487
34.00000000000003	115.90942645110728
34.10000000000003	115.90420001915624
34.20000000000003	115.89894984193134
34.30000000000003	115.89367642409584
34.40000000000003	115.88838013799659
34.50000000000003	115.88306128465187
34.60000000000003	115.87772019573495
34.70000000000003	115.87235734868187
34.80000000000003	115.86697309875275
34.90000000000003	115.86156779716173
35.00000000000003	115.85614172817324
35.10000000000003	115.85069520710302
35.20000000000003	115.84522868173724
35.30000000000003	115.83974248726354
35.400000000000034	115.8342368961036
35.50000000000003	115.82871221181243
35.60000000000003	115.82316885799767
35.70000000000003	115.81760715462129
35.80000000000003	115.81202741803772
35.900000000000034	115.80642990592663
36.00000000000003	115.80081490698724
36.10000000000003	115.79518281846352
36.20000000000003	115.78953394241023
36.30000000000003	115.78386852612148
36.400000000000034	115.77818684753217
36.50000000000003	115.77248928238104
36.60000000000003	115.76677611912396
36.70000000000003	115.7610476429924
36.80000000000003	115.75530408828365
36.900000000000034	115.74954571939526
37.00000000000003	115.7437728885863
37.10000000000003	115.7379858683006
37.20000000000003	115.7321848837121
37.30000000000003	115.72637018933213
37.400000000000034	115.72054211826506
37.500000000000036	115.71470093078136
37.60000000000003	115.70884688426352
37.70000000000003	115.70298019240587
37.80000000000003	115.69710109734456
37.900000000000034	115.69120991124186
38.000000000000036	115.68530688001957
38.10000000000003	115.6793922093448
38.20000000000003	115.67346613224456
38.30000000000003	115.66752894379769
38.400000000000034	115.66158087900568
38.500000000000036	115.65562217027781
38.60000000000004	115.64965301312364
38.70000000000003	115.6436736292232
38.80000000000003	115.63768429495124
38.900000000000034	115.63168523242423
39.000000000000036	115.62567663007806
39.10000000000004	115.61965870117429
39.20000000000003	115.61363170683363
39.30000000000003	115.60759585935641
39.400000000000034	115.60155136871155
39.500000000000036	115.59549841433167
39.60000000000004	115.58943719904434
39.70000000000003	115.58336796724441
39.80000000000003	115.57729091963856
39.900000000000034	115.57120622941652
40.000000000000036	115.56511409160379
40.10000000000004	115.5590147369604
40.20000000000003	115.55290835735201
40.30000000000003	115.54679514254337
40.400000000000034	115.54067525773087
40.500000000000036	115.53454888831968
40.60000000000004	115.52841625009604
40.70000000000004	115.52227752447394
40.80000000000003	115.51613287113213
40.900000000000034	115.50998246822572
41.000000000000036	115.50382651934231
41.10000000000004	115.49766519791811
41.20000000000004	115.49149867549258
41.30000000000003	115.48532710463616
41.400000000000034	115.47915065461122
41.500000000000036	115.47296951558648
41.60000000000004	115.46678385155852
41.70000000000004	115.46059381021401
41.80000000000004	115.45439955406174
41.900000000000034	115.44820126234774
42.000000000000036	115.44199909185681
42.10000000000004	115.43579319765848
42.20000000000004	115.4295837211075
42.30000000000004	115.42337081647284
42.400000000000034	115.41715465096416
42.500000000000036	115.41093537282562
42.60000000000004	115.40471311908298
42.70000000000004	115.39848803769979
42.80000000000004	115.3922602860986
42.900000000000034	115.38603000599295
43.000000000000036	115.3797973375421
43.10000000000004	115.37356241212245
43.20000000000004	115.36732537004525
43.30000000000004	115.36108635792829
43.400000000000034	115.35484550974424
43.500000000000036	115.34860295302637
43.60000000000004	115.34235882218644
43.70000000000004	115.3361132550675
43.80000000000004	115.32986637971838
43.90000000000004	115.32361832277742
44.000000000000036	115.31736920672896
44.10000000000004	115.3111191588631
44.20000000000004	115.30486830731665
44.30000000000004	115.29861677311106
44.40000000000004	115.29236467531327
44.500000000000036	115.286112135683
44.60000000000004	115.27985927448623
44.70000000000004	115.273606207362
44.80000000000004	115.26735304866726
44.90000000000004	115.26109991294884
45.00000000000004	115.25484691532556
45.10000000000004	115.2485941673386
45.20000000000004	115.24234177823676
45.30000000000004	115.23608985952325
45.40000000000004	115.22983852112296
45.50000000000004	115.22358786751454
45.60000000000004	115.21733800304861
45.70000000000004	115.21108903090857
45.80000000000004	115.20484105854345
45.90000000000004	115.19859418967403
46.00000000000004	115.19234852093226
46.10000000000004	115.18610415084885
46.20000000000004	115.17986118415674
46.30000000000004	115.17361971969098
46.40000000000004	115.16737984774453
46.50000000000004	115.16114166238351
46.60000000000004	115.15490525660964
46.70000000000004	115.14867073151281
46.80000000000004	115.14243818012196
46.90000000000004	115.13620768566994
47.00000000000004	115.1299793369141
47.100000000000044	115.1237532325157
47.20000000000004	115.11752946090081
47.30000000000004	115.11130809961188
47.40000000000004	115.1050892333306
47.50000000000004	115.09887294576649
47.600000000000044	115.09265933230049
47.70000000000004	115.08644847591623
47.80000000000004	115.0802404478017
47.90000000000004	115.07403532778858
48.00000000000004	115.06783320908119
48.100000000000044	115.06163417032086
48.200000000000045	115.05543827758716
48.30000000000004	115.04924560698552
48.40000000000004	115.04305623373217
48.50000000000004	115.03687024807105
48.600000000000044	115.03068772353457
48.700000000000045	115.02450872048128
48.80000000000004	115.01833331057907
48.90000000000004	115.01216158211614
49.00000000000004	115.00599360452345
49.100000000000044	114.99982943357378
49.200000000000045	114.99366913752306
49.30000000000004	114.98751278381283
49.40000000000004	114.98136045805316
49.50000000000004	114.9752122248724
49.600000000000044	114.96906813489174
49.700000000000045	114.962928252301
49.80000000000004	114.95679266094793
49.90000000000004	114.9506614215825
50.00000000000004	114.94453458071014
50.100000000000044	114.93841219939182
50.200000000000045	114.93229433794123
50.30000000000005	114.92618107777696
50.40000000000004	114.92007247512885
50.50000000000004	114.91396857186288
50.600000000000044	114.90786942530849
50.700000000000045	114.90177511529093
50.80000000000005	114.89568569436915
50.90000000000004	114.88960120071619
51.00000000000004	114.88352168878791
51.100000000000044	114.87744721235374
51.200000000000045	114.87137784902903
51.30000000000005	114.86531364711345
51.40000000000005	114.85925464060182
51.50000000000004	114.85320088052045
51.600000000000044	114.84715244303887
51.700000000000045	114.84110937297923
51.80000000000005	114.83507170102395
51.90000000000005	114.82903947555643
52.00000000000004	114.82301274432841
52.100000000000044	114.81699158149236
52.200000000000045	114.81097602785306
52.30000000000005	114.80496611033016
52.40000000000005	114.79896187415022
52.50000000000004	114.79296339214812
52.600000000000044	114.78697070183199
52.700000000000045	114.78098382715184
52.80000000000005	114.77500281089974
52.90000000000005	114.76902769528559
53.00000000000004	114.76305855129674
53.100000000000044	114.7570954126486
53.200000000000045	114.75113829990283
53.30000000000005	114.74518725294138
53.40000000000005	114.73924234154502
53.50000000000005	114.73330359630212
53.600000000000044	114.72737103511368
53.700000000000045	114.72144469561545
53.80000000000005	114.71552461490602
53.90000000000005	114.7096108610674
54.00000000000005	114.70370346110435
54.100000000000044	114.6978024298671
54.200000000000045	114.69190780230463
54.30000000000005	114.68601964538826
54.40000000000005	114.68013798315508
54.50000000000005	114.6742628280731
54.60000000000005	114.66839421301586
54.700000000000045	114.66253217036021
54.80000000000005	114.65667676550848
54.90000000000005	114.65082801910961
55.00000000000005	114.64498594088546
55.10000000000005	114.63915056122488
55.200000000000045	114.63332194450166
55.30000000000005	114.62750010854737
55.40000000000005	114.62168506095273
55.50000000000005	114.61587683018575
55.60000000000005	114.61007544425456
55.700000000000045	114.60428096607704
55.80000000000005	114.59849341027953
55.90000000000005	114.5927127819813
56.00000000000005	114.58693910734893
56.10000000000005	114.5811724483417
56.200000000000045	114.57541281691077
56.30000000000005	114.56966021627042
56.40000000000005	114.56391467080661
56.50000000000005	114.55817620447873
56.60000000000005	114.55244487788822
56.70000000000005	114.54672069995257
56.80000000000005	114.54100367166254
56.90000000000005	114.53529381526882
57.00000000000005	114.52959119047306
57.10000000000005	114.52389580365231
57.20000000000005	114.51820765409622
57.30000000000005	114.51252676240205
57.40000000000005	114.50685314877077
57.50000000000005	114.50118687163054
57.60000000000005	114.4955279344863
57.70000000000005	114.48987633462778
57.800000000000054	114.48423209066766
57.90000000000005	114.47859526018331
58.00000000000005	114.47296584426721
58.10000000000005	114.46734383869173
58.20000000000005	114.4617292605316
58.300000000000054	114.45612212649262
58.40000000000005	114.45052249295068
58.50000000000005	114.4449303582787
58.60000000000005	114.43934571645056
58.70000000000005	114.43376858269323
58.800000000000054	114.42819901257178
58.90000000000005	114.42263700216859
59.00000000000005	114.41708254410563
59.10000000000005	114.4115356521766
59.20000000000005	114.40599633983123
59.300000000000054	114.40046466149411
59.40000000000005	114.39494061067217
59.50000000000005	114.38942417837049
59.60000000000005	114.38391537665925
59.70000000000005	114.37841425918397
59.800000000000054	114.37292081727763
59.900000000000055	114.36743504074225
60.00000000000005	114.36195694030971
60.10000000000005	114.35648652639065
60.20000000000005	114.35102385154106
60.300000000000054	114.345568904655
60.400000000000055	114.3401216740811
60.50000000000005	114.3346821689406
60.60000000000005	114.32925044103466
60.70000000000005	114.32382647719518
60.800000000000054	114.31841026470138
60.900000000000055	114.31300181142244
61.00000000000006	114.30760112492682
61.10000000000005	114.30220825596778
61.20000000000005	114.29682318906836
61.300000000000054	114.29144591020142
61.400000000000055	114.28607642572757
61.50000000000006	114.28071478566314
61.60000000000005	114.27536097257597
61.70000000000005	114.27001497148952
61.800000000000054	114.2646767875908
61.900000000000055	114.25934642578481
62.00000000000006	114.2540239350732
62.10000000000005	114.24870929583872
62.20000000000005	114.24340249193035
62.300000000000054	114.2381035271196
62.400000000000055	114.23281244968237
62.50000000000006	114.2275292381496
62.60000000000005	114.22225387552834
62.70000000000005	114.2169863644874
62.800000000000054	114.21172670743042
62.900000000000055	114.20647495164417
63.00000000000006	114.20123107359285
63.10000000000006	114.19599505522741
63.20000000000005	114.19076689788528
63.300000000000054	114.18554664813317
63.400000000000055	114.18033428068308
63.50000000000006	114.17512977674004
63.60000000000006	114.16993313660312
63.70000000000005	114.16474436032165
63.800000000000054	114.1595634934917
63.900000000000055	114.15439050887183
64.00000000000006	114.14922538671676
64.10000000000005	114.14406812607054
64.20000000000006	114.13891877180953
64.30000000000005	114.13377729503654
64.40000000000006	114.12864367534591
64.50000000000006	114.12351791080167
64.60000000000005	114.11839999923183
64.70000000000006	114.1132899845541
64.80000000000005	114.1081878360267
64.90000000000006	114.10309353238804
65.00000000000006	114.098007070516
65.10000000000005	114.09292849360419
65.20000000000006	114.08785776934853
65.30000000000005	114.08279487590298
65.40000000000006	114.07773980921826
65.50000000000006	114.07269256502164
65.60000000000005	114.06765318555374
65.70000000000006	114.06262163677077
65.80000000000005	114.05759789605463
65.90000000000006	114.05258195823235
66.00000000000006	114.04757386481123
66.10000000000005	114.04257358027637
66.20000000000006	114.03758108149229
66.30000000000005	114.03259636240645
66.40000000000006	114.02761941675412
66.50000000000006	114.02265028508992
66.60000000000005	114.01768893026035
66.70000000000006	114.01273532843209
66.80000000000005	114.0077894724852
66.90000000000006	114.00285140222765
67.00000000000006	113.99792107912353
67.10000000000007	113.99299847888119
67.20000000000006	113.988083593544
67.30000000000005	113.98317641495345
67.40000000000006	113.97827698195968
67.50000000000006	113.97338525448616
67.60000000000007	113.9685012076087
67.70000000000006	113.96362483235396
67.80000000000005	113.95875616680813
67.90000000000006	113.95389516959905
68.00000000000006	113.94904181539574
68.10000000000007	113.9441960944268
68.20000000000006	113.9393579967281
68.30000000000005	113.934527559418
68.40000000000006	113.92970473967877
68.50000000000006	113.9248895116039
68.60000000000007	113.92008186445081
68.70000000000006	113.9152818345526
68.80000000000005	113.91048937788109
68.90000000000006	113.90570446816758
69.00000000000006	113.90092709390613
69.10000000000007	113.89615724340615
69.20000000000006	113.89139495201812
69.30000000000005	113.88664017436074
69.40000000000006	113.88189288363938
69.50000000000006	113.87715306741765
69.60000000000007	113.87242076023585
69.70000000000006	113.86769591558584
69.80000000000007	113.8629785063491
69.90000000000006	113.85826851935661
70.00000000000006	113.85356594126216
70.10000000000007	113.84887080560432
70.20000000000006	113.84418306461208
70.30000000000007	113.83950269068346
70.40000000000006	113.83482966975522
70.50000000000006	113.83016403452753
70.60000000000007	113.82550573618495
70.70000000000006	113.82085474683377
70.80000000000007	113.81621105170576
70.90000000000006	113.81157463586194
71.00000000000006	113.80694553097729
71.10000000000007	113.80232368706179
71.20000000000006	113.79770907577412
71.30000000000007	113.79310168148412
71.40000000000006	113.78850153499656
71.50000000000006	113.78390858535833
71.60000000000007	113.77932280396324
71.70000000000006	113.77474417450034
71.80000000000007	113.77017268049367
71.90000000000006	113.76560835169516
72.00000000000006	113.761051136064
72.10000000000007	113.75650100457612
72.20000000000006	113.75195794008691
72.30000000000007	113.74742197144336
72.40000000000006	113.74289304572193
72.50000000000006	113.73837113365528
72.60000000000007	113.73385621743938
72.70000000000006	113.72934827911025
72.80000000000007	113.72484734643065
72.90000000000006	113.72035336547444
73.00000000000006	113.71586630658055
73.10000000000007	113.71138615113611
73.20000000000006	113.70691292596072
73.30000000000007	113.70244657632554
73.40000000000006	113.69798707234301
73.50000000000007	113.69353439475934
73.60000000000007	113.68908852416516
73.70000000000006	113.68464948626062
73.80000000000007	113.68021722539841
73.90000000000006	113.67579171131585
74.00000000000007	113.6713729239718
74.10000000000007	113.66696088808203
74.20000000000006	113.66255554727606
74.30000000000007	113.65815687107695
74.40000000000006	113.65376483881859
74.50000000000007	113.64937942968298
74.60000000000007	113.64500066722742
74.70000000000006	113.64062849424617
74.80000000000007	113.63626287990088
74.90000000000006	113.63190380275638
75.00000000000007	113.6275512853413
75.10000000000007	113.62320526980606
75.20000000000006	113.61886572510588
75.30000000000007	113.61453262919412
75.40000000000006	113.61020595987542
75.50000000000007	113.60588573847751
75.60000000000007	113.60157190639784
75.70000000000006	113.59726443223917
75.80000000000007	113.59296329320118
75.90000000000006	113.58866850953564
76.00000000000007	113.58438002207546
76.10000000000007	113.58009779922085
76.20000000000007	113.5758218175712
76.30000000000007	113.5715520535798
76.40000000000006	113.56728852625135
76.50000000000007	113.56303117574771
76.60000000000007	113.55877997012107
76.70000000000007	113.55453488522978
76.80000000000007	113.55029593895222
76.90000000000006	113.54606307096512
77.00000000000007	113.54183624911815
77.10000000000007	113.5376154486784
77.20000000000007	113.5334006447689
77.30000000000007	113.52919185397121
77.40000000000006	113.52498901537291
77.50000000000007	113.52079209647557
77.60000000000007	113.51660107181522
77.70000000000007	113.5124159567938
77.80000000000007	113.50823669009355
77.90000000000006	113.5040632390098
78.00000000000007	113.49989557749429
78.10000000000007	113.49573367935635
78.20000000000007	113.4915775586478
78.30000000000007	113.48742715354328
78.40000000000006	113.48328243098621
78.50000000000007	113.4791433642047
78.60000000000007	113.4750099660146
78.70000000000007	113.47088217426551
78.80000000000007	113.46675995568734
78.90000000000006	113.46264328292901
79.00000000000007	113.45853212849809
79.10000000000007	113.45442650380367
79.20000000000007	113.45032634626939
79.30000000000007	113.44623162226536
79.40000000000006	113.44214230372195
79.50000000000007	113.43805840075285
79.60000000000007	113.43397985053771
79.70000000000007	113.42990661922249
79.80000000000007	113.42583867816157
79.90000000000008	113.42177599856856
80.00000000000007	113.41771858909009
80.10000000000007	113.4136663865619
80.20000000000007	113.40961935675855
80.30000000000007	113.40557747031862
80.40000000000008	113.40154073453084
80.50000000000007	113.39750908606885
80.60000000000007	113.39348249046907
80.70000000000007	113.38946091779555
80.80000000000007	113.3854443379718
80.90000000000008	113.38143275675564
81.00000000000007	113.37742611055934
81.10000000000007	113.37342436453267
81.20000000000007	113.36942748802454
81.30000000000007	113.36543548536919
81.40000000000008	113.36144829289971
81.50000000000007	113.3574658755107
81.60000000000007	113.35348820197613
81.70000000000007	113.34951524092929
81.80000000000007	113.34554699510609
81.90000000000008	113.34158340066173
82.00000000000007	113.3376244220851
82.10000000000007	113.33367002743364
82.20000000000007	113.32972021795086
82.30000000000007	113.32577492979685
82.40000000000008	113.32183412718518
82.50000000000007	113.31789777759644
82.60000000000008	113.3139658483699
82.70000000000007	113.31003833907964
82.80000000000007	113.306115185792
82.90000000000008	113.30219635229263
83.00000000000007	113.2982818053421
83.10000000000008	113.29437154294986
83.20000000000007	113.2904655012728
83.30000000000007	113.28656364379799
83.40000000000008	113.28266593670554
83.50000000000007	113.27877234603334
83.60000000000008	113.27488286804663
83.70000000000007	113.27099743889389
83.80000000000007	113.26711602160852
83.90000000000008	113.26323858164531
84.00000000000007	113.2593651136293
84.10000000000008	113.25549555388662
84.20000000000007	113.25162986512592
84.30000000000007	113.24776801221641
84.40000000000008	113.24390995988364
84.50000000000007	113.24005570092996
84.60000000000008	113.23620517175969
84.70000000000007	113.23235833459881
84.80000000000007	113.22851515358376
84.90000000000008	113.22467561979775
85.00000000000007	113.22083966991167
85.10000000000008	113.2170072657976
85.20000000000007	113.2131783709998
85.30000000000007	113.20935294891727
85.40000000000008	113.20553098872797
85.50000000000007	113.20171242726924
85.60000000000008	113.19789722589798
85.70000000000007	113.19408534741666
85.80000000000007	113.19027677920157
85.90000000000008	113.1864714584474
86.00000000000007	113.18266934612517
86.10000000000008	113.178870404437
86.20000000000007	113.1750745954377
86.30000000000008	113.17128190451191
86.40000000000008	113.16749226911061
86.50000000000007	113.16370564965405
86.60000000000008	113.15992200759158
86.70000000000007	113.15614132641991
86.80000000000008	113.15236354404041
86.90000000000008	113.1485886204524
87.00000000000007	113.14481651649544
87.10000000000008	113.14104719285919
87.20000000000007	113.1372806309583
87.30000000000008	113.13351676904205
87.40000000000008	113.1297555665202
87.50000000000007	113.1259969834667
87.60000000000008	113.12224099931815
87.70000000000007	113.1184875528697
87.80000000000008	113.11473660307219
87.90000000000008	113.11098810937887
88.00000000000007	113.10724203109027
88.10000000000008	113.10349834546616
88.20000000000007	113.09975699174346
88.30000000000008	113.09601792824134
88.40000000000008	113.09228111363288
88.50000000000007	113.08854652310576
88.60000000000008	113.08481409654078
88.70000000000007	113.08108379175738
88.80000000000008	113.0773555667955
88.90000000000008	113.07362937953941
89.00000000000009	113.06990520290096
89.10000000000008	113.0661829772987
89.20000000000007	113.06246265987495
89.30000000000008	113.05874420787337
89.40000000000008	113.05502759203573
89.50000000000009	113.05131275352501
89.60000000000008	113.04759964894019
89.70000000000007	113.04388823487797
89.80000000000008	113.04034688121963
89.90000000000008	113.03748071212843
90.00000000000009	113.03528940676917
