# Supplementary material for: White matter micro- and macrostructure brain charts for the human lifespan
Source: Nature. 2026 May 13;655(8124):979–89. doi: 10.1038/s41586-026-10454-2 (PMC13391363; doi:10.1038/s41586-026-10454-2)
Supplement: Supplementary file 7 — Tract-specific median centiles of brain charts. SDT.T4.1-504 contain the discretized, sex-agnostic brain charts used to derive the myelination plots and assessments in Fig. 4 and Supplementary Fig. S4.F9. Age is expressed in years. Tract measurements are reported in metric-specific units: diffusivities in mm2 s−1, volume in mm3, surface area in mm2, average length in mm, and FA is dimensionless (unitless). [file 41586_2026_10454_MOESM7_ESM.zip › SDT.T4/SDT.T4.129-FPT_right_fa-mean.csv]

age	value
1.0	0.38523497834684944
1.1	0.38830279367871734
1.2000000000000002	0.39218445236187705
1.3000000000000003	0.3968280647954895
1.4000000000000004	0.401419645201758
1.5000000000000004	0.4057197913675486
1.6000000000000005	0.40976024418778606
1.7000000000000006	0.41356767121745813
1.8000000000000007	0.41716353095649006
1.9000000000000008	0.42056942678080717
2.000000000000001	0.4238019944455386
2.100000000000001	0.42687572485622693
2.200000000000001	0.42980250731260355
2.300000000000001	0.4325949760994872
2.4000000000000012	0.43526303806464833
2.5000000000000013	0.43781554077780754
2.6000000000000014	0.4402603989753786
2.7000000000000015	0.4426041306925921
2.8000000000000016	0.4448541544794864
2.9000000000000017	0.4470162837442394
3.0000000000000018	0.4490957933624795
3.100000000000002	0.4510970387497564
3.200000000000002	0.4530251515720895
3.300000000000002	0.45488417086534466
3.400000000000002	0.4566778163458843
3.500000000000002	0.45840950413085824
3.6000000000000023	0.4600820336674251
3.7000000000000024	0.46169888528201813
3.8000000000000025	0.4632627754932029
3.9000000000000026	0.46477621684402215
4.000000000000003	0.46624126446095865
4.100000000000003	0.4676605410724712
4.200000000000003	0.4690360938740297
4.3000000000000025	0.4703698408458562
4.400000000000003	0.4716635670263569
4.5000000000000036	0.4729187163652121
4.600000000000003	0.47413721796539265
4.700000000000003	0.47532056156807
4.800000000000003	0.4764701389268413
4.900000000000004	0.4775870723959823
5.0000000000000036	0.47867289332317164
5.100000000000003	0.47972878240546035
5.200000000000004	0.4807558580292792
5.300000000000004	0.48175516835179377
5.400000000000004	0.48272754850087296
5.5000000000000036	0.483674184967718
5.600000000000004	0.48459598228981987
5.700000000000005	0.4854937898588202
5.800000000000004	0.4863682823743858
5.900000000000004	0.4872204351372734
6.000000000000004	0.48805099008342556
6.100000000000005	0.48886065538074513
6.200000000000005	0.4896500969141678
6.300000000000004	0.49041983734962974
6.400000000000005	0.4911706601461231
6.500000000000005	0.4919031546879795
6.600000000000005	0.49261787560201004
6.700000000000005	0.4933152571530479
6.800000000000005	0.49399595965199106
6.900000000000006	0.49466047873192487
7.000000000000005	0.4953092901344087
7.100000000000005	0.49594284158718216
7.2000000000000055	0.4965614797452905
7.300000000000006	0.4971657492783895
7.400000000000006	0.4977560546623039
7.500000000000005	0.49833277654626273
7.600000000000006	0.49889620917540367
7.700000000000006	0.4994468202993517
7.800000000000006	0.49998495654952524
7.900000000000006	0.5005109520830932
8.000000000000007	0.5010251211175056
8.100000000000007	0.5015277040820542
8.200000000000006	0.5020190946916159
8.300000000000006	0.5024995817737418
8.400000000000006	0.5029694367546113
8.500000000000007	0.5034288671940723
8.600000000000007	0.5038782161686983
8.700000000000006	0.5043177349025848
8.800000000000008	0.5047476664064432
8.900000000000007	0.5051682387058034
9.000000000000007	0.5055796246116739
9.100000000000007	0.5059821175307364
9.200000000000006	0.5063759302887342
9.300000000000008	0.5067612623755232
9.400000000000007	0.5071382650454486
9.500000000000007	0.5075071969576549
9.600000000000009	0.507868245457015
9.700000000000008	0.5082215922653376
9.800000000000008	0.5085674073663979
9.900000000000007	0.508905818658094
10.000000000000007	0.5092370502052938
10.100000000000009	0.5095612628735455
10.200000000000008	0.5098786069249457
10.300000000000008	0.5101891955947188
10.40000000000001	0.51049322829181
10.500000000000009	0.5107908480224749
10.600000000000009	0.5110821938183399
10.700000000000008	0.5113673952200792
10.800000000000008	0.5116465492359525
10.90000000000001	0.5119198304324446
11.000000000000009	0.512187362985974
11.100000000000009	0.5124492624004076
11.20000000000001	0.5127056154024151
11.30000000000001	0.5129565785733481
11.40000000000001	0.513202263216626
11.500000000000009	0.5134427777503908
11.600000000000009	0.5136782227290176
11.70000000000001	0.5139086732878361
11.80000000000001	0.5141342677091008
11.90000000000001	0.5143551035574333
12.00000000000001	0.5145712711478423
12.10000000000001	0.5147828382173066
12.20000000000001	0.5149899296218383
12.30000000000001	0.5151926334254644
12.40000000000001	0.515391035549956
12.50000000000001	0.5155852152772896
12.60000000000001	0.5157752318656765
12.70000000000001	0.5159611963994298
12.800000000000011	0.5161431866972548
12.900000000000011	0.516321274414436
13.00000000000001	0.5164955133654311
13.10000000000001	0.516666004412757
13.20000000000001	0.5168328182205374
13.300000000000011	0.5169960238312671
13.400000000000011	0.517155684598216
13.50000000000001	0.5173118480051222
13.600000000000012	0.5174646043581641
13.700000000000012	0.517614016536715
13.800000000000011	0.5177601421107905
13.900000000000011	0.517903024479643
14.00000000000001	0.5180427460348803
14.100000000000012	0.5181793641732286
14.200000000000012	0.5183129350431405
14.300000000000011	0.5184435098621942
14.400000000000013	0.5185711272169006
14.500000000000012	0.5186958612779294
14.600000000000012	0.5188177634297755
14.700000000000012	0.5189368804360708
14.800000000000011	0.5190532477653095
14.900000000000013	0.5191669333697085
15.000000000000012	0.5192779843679152
15.100000000000012	0.5193864469035051
15.200000000000014	0.519492362808034
15.300000000000013	0.5195957638324301
15.400000000000013	0.5196967114376609
15.500000000000012	0.5197952480323249
15.600000000000012	0.5198914119709657
15.700000000000014	0.5199852325872139
15.800000000000013	0.5200767663932894
15.900000000000013	0.5201660524339317
16.000000000000014	0.5202531289822971
16.100000000000016	0.5203380305142733
16.200000000000014	0.5204207834506402
16.30000000000001	0.5205014391155536
16.400000000000013	0.5205800328170161
16.500000000000014	0.5206565962839553
16.600000000000016	0.5207311540367688
16.700000000000014	0.5208037534166639
16.800000000000015	0.5208744270473515
16.900000000000013	0.5209432069349231
17.000000000000014	0.5210101217233263
17.100000000000016	0.5210751936210966
17.200000000000014	0.5211384657781836
17.300000000000015	0.5211999678202868
17.400000000000013	0.5212597261980759
17.500000000000014	0.5213177616069892
17.600000000000016	0.5213741139591347
17.700000000000014	0.5214288107153622
17.800000000000015	0.521481878837032
17.900000000000016	0.5215333422962434
18.000000000000014	0.5215832199320072
18.100000000000016	0.5216315482379604
18.200000000000017	0.521678352245332
18.300000000000015	0.5217236541584357
18.400000000000016	0.5217674715974318
18.500000000000014	0.5218098384002694
18.600000000000016	0.5218507778355421
18.700000000000017	0.5218903127641379
18.800000000000015	0.5219284633809665
18.900000000000016	0.5219652457994713
19.000000000000014	0.522000691045501
19.100000000000016	0.5220348204007612
19.200000000000017	0.5220676526232445
19.300000000000015	0.5220992028339617
19.400000000000016	0.5221294998630939
19.500000000000018	0.5221585635448045
19.600000000000016	0.522186413377675
19.700000000000017	0.5222130664773902
19.80000000000002	0.5222385367300066
19.900000000000016	0.5222628506345823
20.000000000000018	0.5222860263870908
20.100000000000016	0.5223080799263409
20.200000000000017	0.522329024322215
20.30000000000002	0.5223488842453503
20.400000000000016	0.5223676766936352
20.500000000000018	0.5223854183866353
20.600000000000016	0.5224021239110255
20.700000000000017	0.5224178053152455
20.80000000000002	0.5224324853240822
20.900000000000016	0.522446179574644
21.000000000000018	0.5224589016830852
21.10000000000002	0.5224706630203559
21.200000000000017	0.5224814847787314
21.30000000000002	0.522491381596633
21.40000000000002	0.5225003678800446
21.500000000000018	0.5225084561244844
21.60000000000002	0.5225156568489013
21.700000000000017	0.5225219896110918
21.80000000000002	0.5225274679114256
21.90000000000002	0.5225321034400954
22.000000000000018	0.522535906148761
22.10000000000002	0.5225388943031547
22.200000000000017	0.5225410805657452
22.30000000000002	0.5225424774036488
22.40000000000002	0.522543095572672
22.500000000000018	0.5225429443081949
22.60000000000002	0.5225420404951685
22.70000000000002	0.5225403958383397
22.80000000000002	0.5225380204214954
22.90000000000002	0.5225349230011004
23.00000000000002	0.5225311193669306
23.10000000000002	0.5225266205165278
23.20000000000002	0.5225214372822906
23.30000000000002	0.5225155789646262
23.40000000000002	0.5225090537133696
23.50000000000002	0.5225018761457623
23.60000000000002	0.5224940564487568
23.70000000000002	0.5224856033591027
23.80000000000002	0.5224765246191978
23.90000000000002	0.5224668339134722
24.00000000000002	0.5224565408286965
24.10000000000002	0.5224456548112865
24.20000000000002	0.5224341839379103
24.300000000000022	0.5224221354336371
24.40000000000002	0.5224095219824717
24.50000000000002	0.5223963524814962
24.600000000000023	0.522382634532402
24.70000000000002	0.5223683750110991
24.800000000000022	0.5223535858035414
24.90000000000002	0.5223382752948694
25.00000000000002	0.522322451750342
25.100000000000023	0.5223061222129027
25.20000000000002	0.5222892931144059
25.300000000000022	0.522271975483519
25.40000000000002	0.522254177115694
25.50000000000002	0.5222359046519196
25.600000000000023	0.5222171642227663
25.70000000000002	0.5221979661713727
25.800000000000022	0.522178317854461
25.900000000000023	0.5221582265258873
26.00000000000002	0.5221376983516753
26.100000000000023	0.5221167390788857
26.200000000000024	0.5220953583131085
26.300000000000022	0.5220735629045931
26.400000000000023	0.5220513586778818
26.50000000000002	0.5220287511183619
26.600000000000023	0.522005749240566
26.700000000000024	0.5219823595171154
26.800000000000022	0.5219585883319883
26.900000000000023	0.521934441104419
27.00000000000002	0.521909922986645
27.100000000000023	0.5218850423563522
27.200000000000024	0.5218598052493311
27.300000000000022	0.5218342167936791
27.400000000000023	0.5218082819129549
27.500000000000025	0.5217820084735105
27.600000000000023	0.5217554021847803
27.700000000000024	0.5217284686795083
27.800000000000026	0.5217012127386956
27.900000000000023	0.5216736389949017
28.000000000000025	0.5216457547627462
28.100000000000023	0.5216175653734216
28.200000000000024	0.5215890753589116
28.300000000000026	0.5215602891507553
28.400000000000023	0.5215312136198359
28.500000000000025	0.5215018538142344
28.600000000000023	0.5214722147154354
28.700000000000024	0.521442300557205
28.800000000000026	0.5214121155155714
28.900000000000023	0.5213816659819589
29.000000000000025	0.5213509566757396
29.100000000000026	0.5213199916170586
29.200000000000024	0.5212887748042522
29.300000000000026	0.5212573122425777
29.400000000000027	0.5212256084049411
29.500000000000025	0.5211936677062189
29.600000000000026	0.5211614939095642
29.700000000000024	0.5211290907878479
29.800000000000026	0.521096463928503
29.900000000000027	0.5210636175177977
30.000000000000025	0.5210305551351363
30.100000000000026	0.5209972803954892
30.200000000000024	0.520963798549352
30.300000000000026	0.5209301135677213
30.400000000000027	0.5208962293708618
30.500000000000025	0.5208621493161006
30.600000000000026	0.5208278768185164
30.700000000000028	0.520793416763555
30.800000000000026	0.5207587728714601
30.900000000000027	0.520723948341118
31.00000000000003	0.5206889464465906
31.100000000000026	0.5206537717786469
31.200000000000028	0.5206184278689218
31.300000000000026	0.5205829182045653
31.400000000000027	0.5205472457920708
31.50000000000003	0.5205114137274857
31.600000000000026	0.5204754262818857
31.700000000000028	0.5204392867668883
31.800000000000026	0.5204029980520659
31.900000000000027	0.5203665631069299
32.00000000000003	0.5203299859442867
32.10000000000002	0.5202932697100248
32.20000000000003	0.520256417510914
32.300000000000026	0.5202194320494619
32.40000000000003	0.5201823161359711
32.50000000000003	0.5201450735026742
32.60000000000003	0.5201077071018663
32.70000000000003	0.5200702195174939
32.800000000000026	0.5200326134458069
32.90000000000003	0.519994892392239
33.00000000000003	0.5199570591630626
33.10000000000003	0.5199191165300571
33.20000000000003	0.5198810669317876
33.300000000000026	0.5198429129215371
33.40000000000003	0.5198046577580158
33.50000000000003	0.5197663040767005
33.60000000000003	0.5197278542133098
33.70000000000003	0.5196893106178876
33.800000000000026	0.5196506763496331
33.90000000000003	0.5196119539150328
34.00000000000003	0.5195731457900823
34.10000000000003	0.5195342541837402
34.20000000000003	0.5194952814171716
34.30000000000003	0.519456230332234
34.40000000000003	0.5194171032843552
34.50000000000003	0.5193779023931363
34.60000000000003	0.5193386298859155
34.70000000000003	0.51929928842877
34.80000000000003	0.5192598802629065
34.90000000000003	0.5192204076025141
35.00000000000003	0.5191808724564728
35.10000000000003	0.5191412769355152
35.20000000000003	0.5191016235139525
35.30000000000003	0.5190619142990746
35.400000000000034	0.5190221512220128
35.50000000000003	0.5189823363079032
35.60000000000003	0.5189424718759711
35.70000000000003	0.5189025599321309
35.80000000000003	0.518862602458304
35.900000000000034	0.5188226012887533
36.00000000000003	0.5187825583427433
36.10000000000003	0.5187424757700578
36.20000000000003	0.5187023554576264
36.30000000000003	0.5186621991719821
36.400000000000034	0.5186220087540199
36.50000000000003	0.5185817862165296
36.60000000000003	0.518541533356273
36.70000000000003	0.5185012519486583
36.80000000000003	0.5184609436753441
36.900000000000034	0.518420610280779
37.00000000000003	0.5183802536278478
37.10000000000003	0.5183398754073717
37.20000000000003	0.5182994772419427
37.30000000000003	0.5182590608040152
37.400000000000034	0.5182186278353352
37.500000000000036	0.5181781799463596
37.60000000000003	0.5181377187285034
37.70000000000003	0.5180972457298942
37.80000000000003	0.5180567625348479
37.900000000000034	0.5180162707523412
38.000000000000036	0.5179757718983171
38.10000000000003	0.5179352674693463
38.20000000000003	0.5178947589833947
38.30000000000003	0.5178542479422278
38.400000000000034	0.5178137357900229
38.500000000000036	0.5177732239539439
38.60000000000004	0.517732713865152
38.70000000000003	0.5176922069608232
38.80000000000003	0.5176517046250193
38.900000000000034	0.5176112082174376
39.000000000000036	0.5175707191242047
39.10000000000004	0.5175302387211639
39.20000000000003	0.5174897682974249
39.30000000000003	0.5174493091484802
39.400000000000034	0.5174088625545942
39.500000000000036	0.5173684298443759
39.60000000000004	0.5173280123194024
39.70000000000003	0.5172876111643511
39.80000000000003	0.5172472275990685
39.900000000000034	0.5172068629128032
40.000000000000036	0.5171665183502765
40.10000000000004	0.5171261950120268
40.20000000000003	0.5170858940603591
40.30000000000003	0.5170456166439241
40.400000000000034	0.5170053640013446
40.500000000000036	0.5169651373088859
40.60000000000004	0.51692493757437
40.70000000000004	0.5168847658922494
40.80000000000003	0.5168446234667309
40.900000000000034	0.5168045114212338
41.000000000000036	0.5167644306889951
41.10000000000004	0.5167243823128121
41.20000000000004	0.5166843673232189
41.30000000000003	0.5166443868798254
41.400000000000034	0.516604442042786
41.500000000000036	0.5165645336629818
41.60000000000004	0.51652466272225
41.70000000000004	0.5164848303500988
41.80000000000004	0.5164450375574408
41.900000000000034	0.5164052851290288
42.000000000000036	0.5163655740002543
42.10000000000004	0.5163259050954777
42.20000000000004	0.5162862795048934
42.30000000000004	0.5162466981808013
42.400000000000034	0.516207161834777
42.500000000000036	0.5161676713473582
42.60000000000004	0.5161282277824085
42.70000000000004	0.516088832046235
42.80000000000004	0.5160494847917827
42.900000000000034	0.5160101868577651
43.000000000000036	0.515970939072958
43.10000000000004	0.5159317424665448
43.20000000000004	0.5158925978904036
43.30000000000004	0.5158535059324459
43.400000000000034	0.5158144673819529
43.500000000000036	0.5157754832450759
43.60000000000004	0.5157365543306391
43.70000000000004	0.5156976811745814
43.80000000000004	0.5156588645284655
43.90000000000004	0.5156201051348892
44.000000000000036	0.515581403969395
44.10000000000004	0.5155427617901496
44.20000000000004	0.515504179075295
44.30000000000004	0.5154656565317838
44.40000000000004	0.5154271951150148
44.500000000000036	0.515388795542768
44.60000000000004	0.5153504582471322
44.70000000000004	0.5153121839009974
44.80000000000004	0.5152739731691537
44.90000000000004	0.5152358269799716
45.00000000000004	0.5151977460039835
45.10000000000004	0.5151597306219214
45.20000000000004	0.5151217814663608
45.30000000000004	0.5150838994480594
45.40000000000004	0.5150460851995903
45.50000000000004	0.5150083390609024
45.60000000000004	0.5149706616337679
45.70000000000004	0.5149330535126323
45.80000000000004	0.5148955155843763
45.90000000000004	0.5148580484374168
46.00000000000004	0.5148206523660838
46.10000000000004	0.5147833279356695
46.20000000000004	0.5147460760176606
46.30000000000004	0.5147088971647303
46.40000000000004	0.5146717916351231
46.50000000000004	0.514634759966239
46.60000000000004	0.5145978026888405
46.70000000000004	0.5145609206533147
46.80000000000004	0.5145241143709881
46.90000000000004	0.5144873840596049
47.00000000000004	0.5144507302235111
47.100000000000044	0.5144141536996454
47.20000000000004	0.5143776549656186
47.30000000000004	0.5143412342072804
47.40000000000004	0.5143048919036889
47.50000000000004	0.5142686285278821
47.600000000000044	0.5142324448981463
47.70000000000004	0.5141963414533056
47.80000000000004	0.5141603183432802
47.90000000000004	0.5141243760171418
48.00000000000004	0.5140885152814337
48.100000000000044	0.5140527365431263
48.200000000000045	0.5140170399239888
48.30000000000004	0.5139814258501361
48.40000000000004	0.5139458947422169
48.50000000000004	0.5139104473902807
48.600000000000044	0.5138750841648491
48.700000000000045	0.5138398051558475
48.80000000000004	0.513804610762153
48.90000000000004	0.5137695017635692
49.00000000000004	0.5137344785004759
49.100000000000044	0.5136995410379933
49.200000000000045	0.5136646897541342
49.30000000000004	0.5136299250219406
49.40000000000004	0.5135952476066248
49.50000000000004	0.5135606578142583
49.600000000000044	0.5135261556817734
49.700000000000045	0.5134917415624111
49.80000000000004	0.5134574162124484
49.90000000000004	0.5134231799093949
50.00000000000004	0.5133890326683708
50.100000000000044	0.5133549748236299
50.200000000000045	0.513321006704902
50.30000000000005	0.5132871290555507
50.40000000000004	0.5132533421207419
50.50000000000004	0.5132196458906797
50.600000000000044	0.5131860406770621
50.700000000000045	0.5131525272154659
50.80000000000005	0.5131191057239546
50.90000000000004	0.5130857761735992
51.00000000000004	0.5130525388587991
51.100000000000044	0.5130193940698297
51.200000000000045	0.512986342530833
51.30000000000005	0.5129533844293348
51.40000000000005	0.5129205197144218
51.50000000000004	0.5128877486599299
51.600000000000044	0.5128550719832168
51.700000000000045	0.5128224898460596
51.80000000000005	0.512790002180811
51.90000000000005	0.5127576092455263
52.00000000000004	0.5127253112944977
52.100000000000044	0.5126931090349501
52.200000000000045	0.512661002599788
52.30000000000005	0.5126289919020065
52.40000000000005	0.5125970771808908
52.50000000000004	0.5125652591377571
52.600000000000044	0.5125335378810176
52.700000000000045	0.5125019133090826
52.80000000000005	0.5124703856468237
52.90000000000005	0.5124389551156745
53.00000000000004	0.512407622407964
53.100000000000044	0.5123763876047683
53.200000000000045	0.5123452505874956
53.30000000000005	0.512314211563863
53.40000000000005	0.5122832712210521
53.50000000000005	0.5122524296168167
53.600000000000044	0.512221686619905
53.700000000000045	0.5121910424248529
53.80000000000005	0.5121604972230501
53.90000000000005	0.5121300516936967
54.00000000000005	0.5120997058686321
54.100000000000044	0.5120694596017152
54.200000000000045	0.5120393130717827
54.30000000000005	0.5120092669535475
54.40000000000005	0.5119793212566176
54.50000000000005	0.5119494758239175
54.60000000000005	0.5119197308222125
54.700000000000045	0.5118900864153867
54.80000000000005	0.511860543271052
54.90000000000005	0.5118311013742206
55.00000000000005	0.5118017605548214
55.10000000000005	0.5117725209652335
55.200000000000045	0.5117433832691526
55.30000000000005	0.5117143474303781
55.40000000000005	0.5116854132694503
55.50000000000005	0.5116565809276789
55.60000000000005	0.5116278505437296
55.700000000000045	0.5115992227749668
55.80000000000005	0.5115706975618183
55.90000000000005	0.5115422747135269
56.00000000000005	0.5115139543581998
56.10000000000005	0.5114857371497742
56.200000000000045	0.5114576230084195
56.30000000000005	0.511429611735374
56.40000000000005	0.5114017034485794
56.50000000000005	0.5113738982635477
56.60000000000005	0.5113461968285536
56.70000000000005	0.5113185990415341
56.80000000000005	0.5112911046939522
56.90000000000005	0.5112637138916153
57.00000000000005	0.5112364272797872
57.10000000000005	0.511209244737042
57.20000000000005	0.5111821660480776
57.30000000000005	0.5111551913093502
57.40000000000005	0.5111283206150803
57.50000000000005	0.5111015546054487
57.60000000000005	0.5110748931378587
57.70000000000005	0.5110483359885961
57.800000000000054	0.5110218832429464
57.90000000000005	0.5109955355384309
58.00000000000005	0.5109692927139317
58.10000000000005	0.5109431545400771
58.20000000000005	0.5109171210935368
58.300000000000054	0.5108911924489195
58.40000000000005	0.5108653692391606
58.50000000000005	0.5108396512829629
58.60000000000005	0.5108140383437633
58.70000000000005	0.5107885304879289
58.800000000000054	0.5107631283460285
58.90000000000005	0.5107378317190361
59.00000000000005	0.5107126403657208
59.10000000000005	0.5106875543444966
59.20000000000005	0.5106625737118745
59.300000000000054	0.5106376990942616
59.40000000000005	0.5106129302733791
59.50000000000005	0.5105882670018952
59.60000000000005	0.5105637093287053
59.70000000000005	0.5105392578780874
59.800000000000054	0.5105149124147823
59.900000000000055	0.5104906726876733
60.00000000000005	0.5104665387382994
60.10000000000005	0.5104425106064374
60.20000000000005	0.5104185889125613
60.300000000000054	0.5103947734030275
60.400000000000055	0.5103710638215921
60.50000000000005	0.5103474602009798
60.60000000000005	0.5103239631597251
60.70000000000005	0.5103005724279102
60.800000000000054	0.5102772877462929
60.900000000000055	0.5102541091407778
61.00000000000006	0.5102310366356368
61.10000000000005	0.5102080708458955
61.20000000000005	0.5101852114840668
61.300000000000054	0.5101624582866481
61.400000000000055	0.5101398112713644
61.50000000000006	0.5101172710514471
61.60000000000005	0.5100948373238041
61.70000000000005	0.5100725098226323
61.800000000000054	0.5100502885593194
61.900000000000055	0.5100281735437344
62.00000000000006	0.5100061653858391
62.10000000000005	0.5099842637657387
62.20000000000005	0.5099624684141397
62.300000000000054	0.5099407793348192
62.400000000000055	0.5099191971360475
62.50000000000006	0.5098977214829602
62.60000000000005	0.5098763521045812
62.70000000000005	0.5098550889987825
62.800000000000054	0.50983393216202
62.900000000000055	0.5098128821994825
63.00000000000006	0.509791938760224
63.10000000000006	0.5097711015704605
63.20000000000005	0.509750370620962
63.300000000000054	0.5097297465152915
63.400000000000055	0.5097092288881364
63.50000000000006	0.5096888174645747
63.60000000000006	0.5096685122298592
63.70000000000005	0.5096483131679175
63.800000000000054	0.5096282208793701
63.900000000000055	0.5096082349835036
64.00000000000006	0.5095883552031895
64.10000000000005	0.5095685815170329
64.20000000000006	0.5095489145240575
64.30000000000005	0.5095293538297581
64.40000000000006	0.5095098991563464
64.50000000000006	0.5094905504772546
64.60000000000005	0.5094713077646718
64.70000000000006	0.5094521716147739
64.80000000000005	0.5094331416182977
64.90000000000006	0.5094142174957754
65.00000000000006	0.5093953992143966
65.10000000000005	0.5093766873687358
65.20000000000006	0.5093580815362859
65.30000000000005	0.5093395814373369
65.40000000000006	0.509321187034211
65.50000000000006	0.5093028982880587
65.60000000000005	0.5092847157906597
65.70000000000006	0.5092666391053569
65.80000000000005	0.5092486679512208
65.90000000000006	0.5092308022846882
66.00000000000006	0.5092130426958998
66.10000000000005	0.5091953887354803
66.20000000000006	0.509177840122618
66.30000000000005	0.5091603968091517
66.40000000000006	0.5091430587458123
66.50000000000006	0.5091258265199586
66.60000000000005	0.509108699668642
66.70000000000006	0.5090916779102281
66.80000000000005	0.5090747611909845
66.90000000000006	0.5090579500965642
67.00000000000006	0.5090412441518023
67.10000000000007	0.509024643075491
67.20000000000006	0.5090081468095364
67.30000000000005	0.508991755294792
67.40000000000006	0.5089754691141024
67.50000000000006	0.5089592877792779
67.60000000000007	0.5089432110086266
67.70000000000006	0.5089272387387573
67.80000000000005	0.5089113715507125
67.90000000000006	0.5088956089445685
68.00000000000006	0.508879950639321
68.10000000000007	0.5088643965674212
68.20000000000006	0.5088489466603161
68.30000000000005	0.5088336014961773
68.40000000000006	0.5088183605625777
68.50000000000006	0.5088032235783141
68.60000000000007	0.5087881904707762
68.70000000000006	0.5087732618162084
68.80000000000005	0.5087584370909142
68.90000000000006	0.5087437160145935
69.00000000000006	0.5087290985106536
69.10000000000007	0.5087145845015386
69.20000000000006	0.508700174560524
69.30000000000005	0.5086858681519069
69.40000000000006	0.5086716649954229
69.50000000000006	0.5086575650096185
69.60000000000007	0.5086435687656874
69.70000000000006	0.5086296757171063
69.80000000000007	0.5086158855846878
69.90000000000006	0.5086021982831427
70.00000000000006	0.5085886137262525
70.10000000000007	0.5085751324821098
70.20000000000006	0.5085617539926598
70.30000000000007	0.5085484779789381
70.40000000000006	0.5085353043509608
70.50000000000006	0.5085222336745572
70.60000000000007	0.5085092653812854
70.70000000000006	0.5084963991933926
70.80000000000007	0.5084836350171803
70.90000000000006	0.5084709727580482
71.00000000000006	0.5084584129785565
71.10000000000007	0.5084459550991872
71.20000000000006	0.5084335988425532
71.30000000000007	0.5084213441103953
71.40000000000006	0.5084091914628005
71.50000000000006	0.5083971403102846
71.60000000000007	0.5083851903767694
71.70000000000006	0.5083733415603764
71.80000000000007	0.5083615937583468
71.90000000000006	0.5083499475272969
72.00000000000006	0.5083384022671028
72.10000000000007	0.5083269577021526
72.20000000000006	0.5083156137261102
72.30000000000007	0.5083043708928807
72.40000000000006	0.5082932285927835
72.50000000000006	0.5082821865515774
72.60000000000007	0.5082712446593776
72.70000000000006	0.5082604028054354
72.80000000000007	0.5082496615399488
72.90000000000006	0.5082390202430176
73.00000000000006	0.5082284786409268
73.10000000000007	0.5082180366194079
73.20000000000006	0.5082076947256803
73.30000000000007	0.508197452330687
73.40000000000006	0.5081873091621119
73.50000000000007	0.5081772651021846
73.60000000000007	0.5081673200322816
73.70000000000006	0.5081574744956437
73.80000000000007	0.5081477278534
73.90000000000006	0.5081380798337809
74.00000000000007	0.5081285303146772
74.10000000000007	0.5081190798360548
74.20000000000006	0.508109727750277
74.30000000000007	0.5081004737869684
74.40000000000006	0.5080913178205428
74.50000000000007	0.5080822597245639
74.60000000000007	0.5080733000347123
74.70000000000006	0.508064438093929
74.80000000000007	0.5080556736323689
74.90000000000006	0.5080470065201225
75.00000000000007	0.5080384372892669
75.10000000000007	0.5080299652743631
75.20000000000006	0.5080215902069226
75.30000000000007	0.5080133119535606
75.40000000000006	0.5080051303800411
75.50000000000007	0.5079970460138127
75.60000000000007	0.5079890581803937
75.70000000000006	0.5079811666117726
75.80000000000007	0.5079733711702292
75.90000000000006	0.5079656723792495
76.00000000000007	0.5079580695563501
76.10000000000007	0.5079505624348092
76.20000000000007	0.5079431508734104
76.30000000000007	0.50793583473008
76.40000000000006	0.5079286145232925
76.50000000000007	0.5079214895618935
76.60000000000007	0.5079144595795467
76.70000000000007	0.5079075244306613
76.80000000000007	0.5079006846293566
76.90000000000006	0.5078939394768507
77.00000000000007	0.5078872887079993
77.10000000000007	0.5078807321736718
77.20000000000007	0.5078742697238685
77.30000000000007	0.5078679018672759
77.40000000000006	0.5078616278968023
77.50000000000007	0.5078554475475626
77.60000000000007	0.5078493606659843
77.70000000000007	0.5078433677559702
77.80000000000007	0.507837468103174
77.90000000000006	0.5078316614437731
78.00000000000007	0.5078259476205902
78.10000000000007	0.5078203264755611
78.20000000000007	0.5078147985066921
78.30000000000007	0.5078093629916812
78.40000000000006	0.5078040196668026
78.50000000000007	0.5077987683703414
78.60000000000007	0.5077936095950545
78.70000000000007	0.5077885426117572
78.80000000000007	0.5077835671576261
78.90000000000006	0.507778683067253
79.00000000000007	0.5077738901743204
79.10000000000007	0.5077691889651808
79.20000000000007	0.5077645787030428
79.30000000000007	0.5077600591249799
79.40000000000006	0.5077556300609227
79.50000000000007	0.5077512919914695
79.60000000000007	0.5077470441733181
79.70000000000007	0.5077428863442527
79.80000000000007	0.5077388183303999
79.90000000000008	0.5077348399569477
80.00000000000007	0.5077309516975355
80.10000000000007	0.507727152801598
80.20000000000007	0.5077234430065808
80.30000000000007	0.5077198221337957
80.40000000000008	0.5077162906505803
80.50000000000007	0.5077128478002327
80.60000000000007	0.5077094933206862
80.70000000000007	0.5077062270293132
80.80000000000007	0.5077030487425133
80.90000000000008	0.5076999589200611
81.00000000000007	0.5076969567983337
81.10000000000007	0.5076940421146503
81.20000000000007	0.5076912146813854
81.30000000000007	0.5076884749514193
81.40000000000008	0.5076858221553702
81.50000000000007	0.5076832560307889
81.60000000000007	0.5076807763859515
81.70000000000007	0.5076783830281199
81.80000000000007	0.5076760764019549
81.90000000000008	0.5076738557314932
82.00000000000007	0.5076717207533569
82.10000000000007	0.5076696712706102
82.20000000000007	0.5076677077203774
82.30000000000007	0.5076658293213202
82.40000000000008	0.5076640358100022
82.50000000000007	0.5076623269852037
82.60000000000008	0.5076607026446441
82.70000000000007	0.5076591632165146
82.80000000000007	0.5076577079132351
82.90000000000008	0.5076563364700855
83.00000000000007	0.5076550486803872
83.10000000000008	0.5076538449641014
83.20000000000007	0.5076527245286638
83.30000000000007	0.5076516871089696
83.40000000000008	0.5076507324938453
83.50000000000007	0.5076498604710026
83.60000000000008	0.5076490714506947
83.70000000000007	0.5076483646344573
83.80000000000007	0.5076477397555031
83.90000000000008	0.5076471965969195
84.00000000000007	0.5076467355599789
84.10000000000008	0.5076463558416328
84.20000000000007	0.5076460571743461
84.30000000000007	0.5076458393364711
84.40000000000008	0.5076457021051849
84.50000000000007	0.5076456458712122
84.60000000000008	0.5076456698259493
84.70000000000007	0.5076457736997345
84.80000000000007	0.5076459572648647
84.90000000000008	0.5076462209022723
85.00000000000007	0.5076465637991808
85.10000000000008	0.5076469856847781
85.20000000000007	0.5076474863263565
85.30000000000007	0.5076480654899655
85.40000000000008	0.5076487235450793
85.50000000000007	0.5076494596737156
85.60000000000008	0.5076502736024433
85.70000000000007	0.5076511650921455
85.80000000000007	0.5076521345016264
85.90000000000008	0.5076531810091556
86.00000000000007	0.5076543043397069
86.10000000000008	0.5076555042488584
86.20000000000007	0.5076567804908688
86.30000000000008	0.5076581334120974
86.40000000000008	0.5076595621859639
86.50000000000007	0.5076610665342801
86.60000000000008	0.50766264620582
86.70000000000007	0.5076643015353233
86.80000000000008	0.5076660316929024
86.90000000000008	0.5076678363982843
87.00000000000007	0.5076697153946038
87.10000000000008	0.5076716684235929
87.20000000000007	0.5076736958064756
87.30000000000008	0.5076757967088796
87.40000000000008	0.5076779708467721
87.50000000000007	0.5076802179560461
87.60000000000008	0.5076825383452799
87.70000000000007	0.5076849311772522
87.80000000000008	0.5076873961653074
87.90000000000008	0.5076899330393302
88.00000000000007	0.5076925415277093
88.10000000000008	0.507695221924347
88.20000000000007	0.5076979733879129
88.30000000000008	0.5077007956273347
88.40000000000008	0.5077036883647721
88.50000000000007	0.5077066518803701
88.60000000000008	0.5077096853304283
88.70000000000007	0.5077127884206628
88.80000000000008	0.5077159608668167
88.90000000000008	0.5077192023830341
89.00000000000009	0.5077225132335274
89.10000000000008	0.5077258925708746
89.20000000000007	0.5077293400956553
89.30000000000008	0.5077328555153543
89.40000000000008	0.5077364390792233
89.50000000000009	0.5077400899379731
89.60000000000008	0.5077438077883273
89.70000000000007	0.5077475923309044
89.80000000000008	0.5077512593561107
89.90000000000008	0.5077542536296754
90.00000000000009	0.507756562565549
