# Supplementary material for: White matter micro- and macrostructure brain charts for the human lifespan
Source: Nature. 2026 May 13;655(8124):979–89. doi: 10.1038/s41586-026-10454-2 (PMC13391363; doi:10.1038/s41586-026-10454-2)
Supplement: Supplementary file 7 — Tract-specific median centiles of brain charts. SDT.T4.1-504 contain the discretized, sex-agnostic brain charts used to derive the myelination plots and assessments in Fig. 4 and Supplementary Fig. S4.F9. Age is expressed in years. Tract measurements are reported in metric-specific units: diffusivities in mm2 s−1, volume in mm3, surface area in mm2, average length in mm, and FA is dimensionless (unitless). [file 41586_2026_10454_MOESM7_ESM.zip › SDT.T4/SDT.T4.13-AF_right_surface_area.csv]

age	value
1.0	26514.6099532898
1.1	26882.615384234065
1.2000000000000002	27348.983233377996
1.3000000000000003	27907.653016016942
1.4000000000000004	28461.508827035886
1.5000000000000004	28981.566822833578
1.6000000000000005	29471.17233903575
1.7000000000000006	29933.171777079133
1.8000000000000007	30369.865343910264
1.9000000000000008	30783.6322207642
2.000000000000001	31176.31178870906
2.100000000000001	31549.522202973963
2.200000000000001	31904.592568920263
2.300000000000001	32242.97251656448
2.4000000000000012	32565.80010508716
2.5000000000000013	32874.10013710735
2.6000000000000014	33168.79639074739
2.7000000000000015	33450.648519302296
2.8000000000000016	33720.54256125336
2.9000000000000017	33979.17254274458
3.0000000000000018	34227.172170939506
3.100000000000002	34465.063444460626
3.200000000000002	34693.47552931941
3.300000000000002	34912.90298006995
3.400000000000002	35123.80380144272
3.500000000000002	35326.60074235245
3.6000000000000023	35521.63922600434
3.7000000000000024	35709.35737779317
3.8000000000000025	35890.09668033461
3.9000000000000026	36064.17432083201
4.000000000000003	36231.849063784895
4.100000000000003	36393.45691610839
4.200000000000003	36549.259809318006
4.3000000000000025	36699.50410768139
4.400000000000003	36844.41990161755
4.5000000000000036	36984.19296934183
4.600000000000003	37119.074894402365
4.700000000000003	37249.259856939905
4.800000000000003	37374.92981259499
4.900000000000004	37496.231389661574
5.0000000000000036	37613.36666893498
5.100000000000003	37726.491493691596
5.200000000000004	37835.753895833775
5.300000000000004	37941.29296799057
5.400000000000004	38043.21963951215
5.5000000000000036	38141.69235162018
5.600000000000004	38236.83208436502
5.700000000000005	38328.752703945145
5.800000000000004	38417.54490054363
5.900000000000004	38503.339920388156
6.000000000000004	38586.23788295451
6.100000000000005	38666.33453943758
6.200000000000005	38743.72011163025
6.300000000000004	38818.46577582388
6.400000000000005	38890.677756844
6.500000000000005	38960.43632854537
6.600000000000005	39027.81718131251
6.700000000000005	39092.88000827864
6.800000000000005	39155.714751735075
6.900000000000006	39216.38933229448
7.000000000000005	39274.969032214445
7.100000000000005	39331.515410329295
7.2000000000000055	39386.0766142894
7.300000000000006	39438.727144669436
7.400000000000006	39489.52277645946
7.500000000000005	39538.51610534641
7.600000000000006	39585.74830294098
7.700000000000006	39631.2834896879
7.800000000000006	39675.169654603524
7.900000000000006	39717.453098836806
8.000000000000007	39758.17745523789
8.100000000000007	39797.37664627586
8.200000000000006	39835.10472511302
8.300000000000006	39871.40183109854
8.400000000000006	39906.30577488977
8.500000000000007	39939.846012508286
8.600000000000007	39972.06965644789
8.700000000000006	40003.011698182345
8.800000000000008	40032.706000129976
8.900000000000007	40061.18442221443
9.000000000000007	40088.47165282522
9.100000000000007	40114.60795640345
9.200000000000006	40139.623030855204
9.300000000000008	40163.54479789831
9.400000000000007	40186.39496428219
9.500000000000007	40208.208976515736
9.600000000000009	40229.01299743871
9.700000000000008	40248.832407271344
9.800000000000008	40267.69103076326
9.900000000000007	40285.607319879564
10.000000000000007	40302.61190283749
10.100000000000009	40318.72724887727
10.200000000000008	40333.974430830465
10.300000000000008	40348.36984108824
10.40000000000001	40361.94066116944
10.500000000000009	40374.70685699635
10.600000000000009	40386.687836013465
10.700000000000008	40397.90176594228
10.800000000000008	40408.36274779707
10.90000000000001	40418.09447847998
11.000000000000009	40427.114273688065
11.100000000000009	40435.43832618877
11.20000000000001	40443.0792731464
11.30000000000001	40450.05828401002
11.40000000000001	40456.39085612057
11.500000000000009	40462.09207854138
11.600000000000009	40467.176033153104
11.70000000000001	40471.65370173539
11.80000000000001	40475.543675616595
11.90000000000001	40478.85950571868
12.00000000000001	40481.613824679014
12.10000000000001	40483.8165482349
12.20000000000001	40485.48437572839
12.30000000000001	40486.62950871947
12.40000000000001	40487.263844142435
12.50000000000001	40487.398449034634
12.60000000000001	40487.04201649023
12.70000000000001	40486.20930156063
12.800000000000011	40484.91104780308
12.900000000000011	40483.157238579675
13.00000000000001	40480.955774139875
13.10000000000001	40478.31996834532
13.20000000000001	40475.259545006345
13.300000000000011	40471.78399664351
13.400000000000011	40467.902124972505
13.50000000000001	40463.620909745674
13.600000000000012	40458.95217447233
13.700000000000012	40453.90453219001
13.800000000000011	40448.48596113625
13.900000000000011	40442.7028404242
14.00000000000001	40436.565879291345
14.100000000000012	40430.082907925396
14.200000000000012	40423.26157823589
14.300000000000011	40416.108963083934
14.400000000000013	40408.630736811414
14.500000000000012	40400.8364501645
14.600000000000012	40392.73307460505
14.700000000000012	40384.32704846635
14.800000000000011	40375.62358355237
14.900000000000013	40366.631357965176
15.000000000000012	40357.35673390714
15.100000000000012	40347.80593434277
15.200000000000014	40337.984694778184
15.300000000000013	40327.89767930775
15.400000000000013	40317.55265452094
15.500000000000012	40306.955310193385
15.600000000000012	40296.110886930495
15.700000000000014	40285.0236873746
15.800000000000013	40273.70078703671
15.900000000000013	40262.14739580727
16.000000000000014	40250.36861356346
16.100000000000016	40238.369129037244
16.200000000000014	40226.15281350228
16.30000000000001	40213.72601765261
16.400000000000013	40201.09341886111
16.500000000000014	40188.25931572933
16.600000000000016	40175.22729330354
16.700000000000014	40162.00314962573
16.800000000000015	40148.591180055344
16.900000000000013	40134.995592133324
17.000000000000014	40121.22024672465
17.100000000000016	40107.26838502048
17.200000000000014	40093.14522332422
17.300000000000015	40078.85463103773
17.400000000000013	40064.400158581
17.500000000000014	40049.784817734246
17.600000000000016	40035.01337904697
17.700000000000014	40020.08940493626
17.800000000000015	40005.01638707425
17.900000000000016	39989.79752555593
18.000000000000014	39974.43555505174
18.100000000000016	39958.93477536822
18.200000000000017	39943.29840514867
18.300000000000015	39927.52939538291
18.400000000000016	39911.630294823604
18.500000000000014	39895.6050410202
18.600000000000016	39879.45660383429
18.700000000000017	39863.187895668605
18.800000000000015	39846.80158490144
18.900000000000016	39830.299994721834
19.000000000000014	39813.68667898405
19.100000000000016	39796.96432787637
19.200000000000017	39780.1354084002
19.300000000000015	39763.20209153101
19.400000000000016	39746.16763475208
19.500000000000018	39729.03452510441
19.600000000000016	39711.80520261648
19.700000000000017	39694.4819046731
19.80000000000002	39677.066616949916
19.900000000000016	39659.56228217075
20.000000000000018	39641.97115820827
20.100000000000016	39624.29531856831
20.200000000000017	39606.53662312624
20.30000000000002	39588.69777070248
20.400000000000016	39570.78085214858
20.500000000000018	39552.78791959441
20.600000000000016	39534.72085878984
20.700000000000017	39516.58137609134
20.80000000000002	39498.37191063326
20.900000000000016	39480.09436425868
21.000000000000018	39461.75048855695
21.10000000000002	39443.34188499926
21.200000000000017	39424.87079094475
21.30000000000002	39406.338970065364
21.40000000000002	39387.748153947585
21.500000000000018	39369.09993976839
21.60000000000002	39350.39580080697
21.700000000000017	39331.63775908614
21.80000000000002	39312.82742147044
21.90000000000002	39293.96627471609
22.000000000000018	39275.055703938146
22.10000000000002	39256.09756346411
22.200000000000017	39237.09334521088
22.30000000000002	39218.044514363224
22.40000000000002	39198.95243002701
22.500000000000018	39179.818369488996
22.60000000000002	39160.644007712595
22.70000000000002	39141.430705824314
22.80000000000002	39122.1797316098
22.90000000000002	39102.8922876801
23.00000000000002	39083.569909060025
23.10000000000002	39064.21386075941
23.20000000000002	39044.82538540509
23.30000000000002	39025.40564476133
23.40000000000002	39005.95575011956
23.50000000000002	38986.477086509665
23.60000000000002	38966.970809318766
23.70000000000002	38947.438004459815
23.80000000000002	38927.87971952055
23.90000000000002	38908.29722233907
24.00000000000002	38888.69158755738
24.10000000000002	38869.063870991136
24.20000000000002	38849.41507012326
24.300000000000022	38829.74615470862
24.40000000000002	38810.058266712556
24.50000000000002	38790.35238848739
24.600000000000023	38770.62945426759
24.70000000000002	38750.89037909999
24.800000000000022	38731.13620650447
24.90000000000002	38711.36785071342
25.00000000000002	38691.586210058624
25.100000000000023	38671.792144735344
25.20000000000002	38651.98650305534
25.300000000000022	38632.17022258677
25.40000000000002	38612.344139549314
25.50000000000002	38592.50906121405
25.600000000000023	38572.66578861461
25.70000000000002	38552.81517640295
25.800000000000022	38532.95800310723
25.900000000000023	38513.09503377544
26.00000000000002	38493.22701347481
26.100000000000023	38473.35468569767
26.200000000000024	38453.47881567854
26.300000000000022	38433.600115757115
26.400000000000023	38413.7192865767
26.50000000000002	38393.83703053134
26.600000000000023	38373.95404286428
26.700000000000024	38354.070986882834
26.800000000000022	38334.188514426794
26.900000000000023	38314.307273717095
27.00000000000002	38294.42791727171
27.100000000000023	38274.551064702864
27.200000000000024	38254.67732297183
27.300000000000022	38234.80730290636
27.400000000000023	38214.941621100494
27.500000000000025	38195.0808379789
27.600000000000023	38175.22551869567
27.700000000000024	38155.376218618876
27.800000000000026	38135.53350427452
27.900000000000023	38115.69794880977
28.000000000000025	38095.87004856208
28.100000000000023	38076.05032057075
28.200000000000024	38056.23929980866
28.300000000000026	38036.43752785862
28.400000000000023	38016.6454509371
28.500000000000025	37996.86355033211
28.600000000000023	37977.092298956675
28.700000000000024	37957.33219425183
28.800000000000026	37937.5837397769
28.900000000000023	37917.847327364456
29.000000000000025	37898.123397101546
29.100000000000026	37878.41241974601
29.200000000000024	37858.71487098809
29.300000000000026	37839.03110017546
29.400000000000027	37819.361516741104
29.500000000000025	37799.70652293213
29.600000000000026	37780.06655763994
29.700000000000024	37760.44206313085
29.800000000000026	37740.83334255406
29.900000000000027	37721.24076997248
30.000000000000025	37701.66476166988
30.100000000000026	37682.105735193494
30.200000000000024	37662.56395766029
30.300000000000026	37643.03977678627
30.400000000000027	37623.533534107366
30.500000000000025	37604.04561879886
30.600000000000026	37584.57641890512
30.700000000000028	37565.126162271954
30.800000000000026	37545.695166181424
30.900000000000027	37526.283800623205
31.00000000000003	37506.892431622364
31.100000000000026	37487.52125646158
31.200000000000028	37468.170569728885
31.300000000000026	37448.84066068598
31.400000000000027	37429.531876222936
31.50000000000003	37410.24455622093
31.600000000000026	37390.97886457165
31.700000000000028	37371.735069622555
31.800000000000026	37352.51350196005
31.900000000000027	37333.31448177191
32.00000000000003	37314.138147034995
32.10000000000002	37294.98474651113
32.20000000000003	37275.85452436306
32.300000000000026	37256.747791465714
32.40000000000003	37237.66484475369
32.50000000000003	37218.60579381765
32.60000000000003	37199.570864753136
32.70000000000003	37180.56035456518
32.800000000000026	37161.57454250874
32.90000000000003	37142.61351622016
33.00000000000003	37123.677484862914
33.10000000000003	37104.76665362275
33.20000000000003	37085.881302664435
33.300000000000026	37067.02169048872
33.40000000000003	37048.18788061614
33.50000000000003	37029.38006259968
33.60000000000003	37010.59850479488
33.70000000000003	36991.843449774504
33.800000000000026	36973.11494248687
33.90000000000003	36954.41315782494
34.00000000000003	36935.73826723635
34.10000000000003	36917.090524675885
34.20000000000003	36898.47015413149
34.30000000000003	36879.87718008758
34.40000000000003	36861.311760446704
34.50000000000003	36842.77413910306
34.60000000000003	36824.264525647246
34.70000000000003	36805.78292888548
34.80000000000003	36787.329494011006
34.90000000000003	36768.904363229274
35.00000000000003	36750.507768111245
35.10000000000003	36732.139901553666
35.20000000000003	36713.800755028096
35.30000000000003	36695.49045898998
35.400000000000034	36677.20923643671
35.50000000000003	36658.95726721091
35.60000000000003	36640.73452958672
35.70000000000003	36622.54114298955
35.80000000000003	36604.377224251046
35.900000000000034	36586.24298581841
36.00000000000003	36568.138592494994
36.10000000000003	36550.064007906745
36.20000000000003	36532.01933868261
36.30000000000003	36514.004789963175
36.400000000000034	36496.02051468128
36.50000000000003	36478.066465395365
36.60000000000003	36460.142739153394
36.70000000000003	36442.2494307499
36.80000000000003	36424.38673629138
36.900000000000034	36406.55479512461
37.00000000000003	36388.75354746966
37.10000000000003	36370.98307925525
37.20000000000003	36353.24358036253
37.30000000000003	36335.53517931478
37.400000000000034	36317.85780709578
37.500000000000036	36300.21154130649
37.60000000000003	36282.59645758884
37.70000000000003	36265.012738088684
37.80000000000003	36247.460499024026
37.900000000000034	36229.939661029166
38.000000000000036	36212.45029203784
38.10000000000003	36194.992568894726
38.20000000000003	36177.56659792401
38.30000000000003	36160.172292099924
38.400000000000034	36142.80971211454
38.500000000000036	36125.478916956294
38.60000000000004	36108.18007684884
38.70000000000003	36090.91328694393
38.80000000000003	36073.678451580716
38.900000000000034	36056.47562304386
39.000000000000036	36039.30496704676
39.10000000000004	36022.16656967575
39.20000000000003	36005.06032896792
39.30000000000003	35987.98629090941
39.400000000000034	35970.94450000456
39.500000000000036	35953.93511630319
39.60000000000004	35936.95821572424
39.70000000000003	35920.0136891492
39.80000000000003	35903.10157525168
39.900000000000034	35886.22203024891
40.000000000000036	35869.37512173518
40.10000000000004	35852.5607354606
40.20000000000003	35835.77890462088
40.30000000000003	35819.029661123015
40.400000000000034	35802.31315634428
40.500000000000036	35785.62944860601
40.60000000000004	35768.97841778044
40.70000000000004	35752.360090704125
40.80000000000003	35735.77461550285
40.900000000000034	35719.22204283779
41.000000000000036	35702.702248459645
41.10000000000004	35686.21525444212
41.20000000000004	35669.76108173858
41.30000000000003	35653.33987434412
41.400000000000034	35636.95167444553
41.500000000000036	35620.5963530196
41.60000000000004	35604.27392661235
41.70000000000004	35587.98453646617
41.80000000000004	35571.72821770555
41.900000000000034	35555.50483805706
42.000000000000036	35539.31440992793
42.10000000000004	35523.1569447521
42.20000000000004	35507.032580252744
42.30000000000004	35490.94134379478
42.400000000000034	35474.88309928508
42.500000000000036	35458.8578543295
42.60000000000004	35442.86574432675
42.70000000000004	35426.906790119
42.80000000000004	35410.98085311461
42.900000000000034	35395.08793732617
43.000000000000036	35379.22804592156
43.10000000000004	35363.40131130758
43.20000000000004	35347.60774720853
43.30000000000004	35331.84721203812
43.400000000000034	35316.11970564275
43.500000000000036	35300.42535847266
43.60000000000004	35284.76417821769
43.70000000000004	35269.13602144139
43.80000000000004	35253.54088487434
43.90000000000004	35237.97876451493
44.000000000000036	35222.44978827675
44.10000000000004	35206.953957309306
44.20000000000004	35191.491125894536
44.30000000000004	35176.06128715313
44.40000000000004	35160.66456735816
44.500000000000036	35145.300962067646
44.60000000000004	35129.970324272355
44.70000000000004	35114.67264439554
44.80000000000004	35099.40791222689
44.90000000000004	35084.17625189581
45.00000000000004	35068.97765294112
45.10000000000004	35053.81196668812
45.20000000000004	35038.679180437866
45.30000000000004	35023.57941695078
45.40000000000004	35008.51266057715
45.50000000000004	34993.47876183254
45.60000000000004	34978.47770568757
45.70000000000004	34963.509476565814
45.80000000000004	34948.5741954235
45.90000000000004	34933.671841063
46.00000000000004	34918.80226286643
46.10000000000004	34903.96544311026
46.20000000000004	34889.16150161482
46.30000000000004	34874.39041236142
46.40000000000004	34859.65202433657
46.50000000000004	34844.946317808535
46.60000000000004	34830.27327257461
46.70000000000004	34815.633006944045
46.80000000000004	34801.02548977746
46.90000000000004	34786.45056938685
47.00000000000004	34771.908223722356
47.100000000000044	34757.39857015745
47.20000000000004	34742.921573067484
47.30000000000004	34728.477080724566
47.40000000000004	34714.06506935381
47.50000000000004	34699.68551477617
47.600000000000044	34685.338533107184
47.70000000000004	34671.02408398962
47.80000000000004	34656.74201541637
47.90000000000004	34642.492301624996
48.00000000000004	34628.275057966894
48.100000000000044	34614.090239907055
48.200000000000045	34599.93769570333
48.30000000000004	34585.81739811733
48.40000000000004	34571.72931956523
48.50000000000004	34557.673574358996
48.600000000000044	34543.65011358433
48.700000000000045	34529.658785559855
48.80000000000004	34515.69956135041
48.90000000000004	34501.77255465075
49.00000000000004	34487.87771265106
49.100000000000044	34474.014884195516
49.200000000000045	34460.18403909212
49.30000000000004	34446.38514685523
49.40000000000004	34432.61832032865
49.50000000000004	34418.883502645556
49.600000000000044	34405.18054300257
49.700000000000045	34391.50940976693
49.80000000000004	34377.87021529099
49.90000000000004	34364.26289907183
50.00000000000004	34350.687311053676
50.100000000000044	34337.143418539905
50.200000000000045	34323.63118858572
50.30000000000005	34310.15073285493
50.40000000000004	34296.70198708218
50.50000000000004	34283.28480181375
50.600000000000044	34269.89914313759
50.700000000000045	34256.54512233341
50.80000000000005	34243.222671738775
50.90000000000004	34229.931642835974
51.00000000000004	34216.67200081902
51.100000000000044	34203.44371067394
51.200000000000045	34190.24688313168
51.30000000000005	34177.081447037
51.40000000000005	34163.9472546871
51.50000000000004	34150.84427025916
51.600000000000044	34137.772604191465
51.700000000000045	34124.732182152205
51.80000000000005	34111.72285753372
51.90000000000005	34098.74459376894
52.00000000000004	34085.79735411812
52.100000000000044	34072.881248590944
52.200000000000045	34059.99619961015
52.30000000000005	34047.142061563725
52.40000000000005	34034.318797042644
52.50000000000004	34021.52651584166
52.600000000000044	34008.7651374107
52.700000000000045	33996.03451736643
52.80000000000005	33983.33461768746
52.90000000000005	33970.665400210884
53.00000000000004	33958.02697440591
53.100000000000044	33945.41925670418
53.200000000000045	33932.84210387079
53.30000000000005	33920.29547719649
53.40000000000005	33907.77948600129
53.50000000000005	33895.29404393269
53.600000000000044	33882.83900909564
53.700000000000045	33870.41434228473
53.80000000000005	33858.02000418041
53.90000000000005	33845.65610386544
54.00000000000005	33833.32255217805
54.100000000000044	33821.01920849982
54.200000000000045	33808.74603307321
54.30000000000005	33796.50313488717
54.40000000000005	33784.29042217069
54.50000000000005	33772.107755736935
54.60000000000005	33759.95509543452
54.700000000000045	33747.832401022104
54.80000000000005	33735.739781326716
54.90000000000005	33723.677141960645
55.00000000000005	33711.64434512048
55.10000000000005	33699.64135022228
55.200000000000045	33687.66826604578
55.30000000000005	33675.72499575631
55.40000000000005	33663.811403056825
55.50000000000005	33651.92744705959
55.60000000000005	33640.0730868082
55.700000000000045	33628.24843098458
55.80000000000005	33616.45338031508
55.90000000000005	33604.68779997412
56.00000000000005	33592.95164874662
56.10000000000005	33581.24503530605
56.200000000000045	33569.56785808259
56.30000000000005	33557.91998381699
56.40000000000005	33546.30137106967
56.50000000000005	33534.71197835111
56.60000000000005	33523.15191429121
56.70000000000005	33511.62107504538
56.80000000000005	33500.11932889759
56.90000000000005	33488.646634173456
57.00000000000005	33477.2030995265
57.10000000000005	33465.78861895637
57.20000000000005	33454.403062360325
57.30000000000005	33443.046387909206
57.40000000000005	33431.71855374034
57.50000000000005	33420.419668509516
57.60000000000005	33409.14962409353
57.70000000000005	33397.90829199022
57.800000000000054	33386.69563021699
57.90000000000005	33375.51174747961
58.00000000000005	33364.35653362978
58.10000000000005	33353.22986181444
58.20000000000005	33342.13168995744
58.300000000000054	33331.06197596357
58.40000000000005	33320.0208285792
58.50000000000005	33309.00813567391
58.60000000000005	33298.02377204019
58.70000000000005	33287.06769551985
58.800000000000054	33276.140014930585
58.90000000000005	33265.240616238814
59.00000000000005	33254.36937591209
59.10000000000005	33243.52625175239
59.20000000000005	33232.71120155529
59.300000000000054	33221.92433421111
59.40000000000005	33211.165533834544
59.50000000000005	33200.43467857277
59.60000000000005	33189.73172620834
59.70000000000005	33179.056785719884
59.800000000000054	33168.409739432835
59.900000000000055	33157.790467186845
60.00000000000005	33147.19892677171
60.10000000000005	33136.63507598189
60.20000000000005	33126.099023895
60.300000000000054	33115.590651105864
60.400000000000055	33105.10983915833
60.50000000000005	33094.656545877544
60.60000000000005	33084.2308804428
60.70000000000005	33073.83272176594
60.800000000000054	33063.4619530934
60.900000000000055	33053.11853229873
61.00000000000006	33042.80241726986
61.10000000000005	33032.513717306545
61.20000000000005	33022.25230970258
61.300000000000054	33012.018079424895
61.400000000000055	33001.81098443028
61.50000000000006	32991.63113413031
61.60000000000005	32981.47840423523
61.70000000000005	32971.35268141824
61.800000000000054	32961.25392372045
61.900000000000055	32951.18208920575
62.00000000000006	32941.13728742353
62.10000000000005	32931.11939257064
62.20000000000005	32921.12829304992
62.300000000000054	32911.163947027395
62.400000000000055	32901.22646417167
62.50000000000006	32891.31571718916
62.60000000000005	32881.4315961871
62.70000000000005	32871.5740594471
62.800000000000054	32861.74306528092
62.900000000000055	32851.93872350862
63.00000000000006	32842.160905420635
63.10000000000006	32832.409502856746
63.20000000000005	32822.68447425978
63.300000000000054	32812.98592957404
63.400000000000055	32803.31373868673
63.50000000000006	32793.667795135436
63.60000000000006	32784.04805750562
63.70000000000005	32774.45448441934
63.800000000000054	32764.887185982843
63.900000000000055	32755.346030758137
64.00000000000006	32745.83091401289
64.10000000000005	32736.341794525204
64.20000000000006	32726.87878252867
64.30000000000005	32717.44174526378
64.40000000000006	32708.03057968527
64.50000000000006	32698.645244737356
64.60000000000005	32689.285699406253
64.70000000000006	32679.952054095294
64.80000000000005	32670.644174804438
64.90000000000006	32661.36196021141
65.00000000000006	32652.105369480076
65.10000000000005	32642.874513142477
65.20000000000006	32633.669255953737
65.30000000000005	32624.48949826441
65.40000000000006	32615.33519942465
65.50000000000006	32606.20631883139
65.60000000000005	32597.102967191822
65.70000000000006	32588.02500809951
65.80000000000005	32578.97234361688
65.90000000000006	32569.944933337007
66.00000000000006	32560.942888095735
66.10000000000005	32551.96607031373
66.20000000000006	32543.014383709095
66.30000000000005	32534.087788078436
66.40000000000006	32525.18624326918
66.50000000000006	32516.309860295754
66.60000000000005	32507.458500491033
66.70000000000006	32498.632069270418
66.80000000000005	32489.830526693284
66.90000000000006	32481.053983901435
67.00000000000006	32472.30230112244
67.10000000000007	32463.575385407647
67.20000000000006	32454.873197034645
67.30000000000005	32446.195696335235
67.40000000000006	32437.54299463153
67.50000000000006	32428.914951132185
67.60000000000007	32420.311474568432
67.70000000000006	32411.73252549741
67.80000000000005	32403.178215366326
67.90000000000006	32394.648402342013
68.00000000000006	32386.142996769788
68.10000000000007	32377.661959437395
68.20000000000006	32369.205251189684
68.30000000000005	32360.772983654344
68.40000000000006	32352.36501404381
68.50000000000006	32343.981254363334
68.60000000000007	32335.62166569429
68.70000000000006	32327.28635978639
68.80000000000005	32318.975192869908
68.90000000000006	32310.688078540592
69.00000000000006	32302.424978120747
69.10000000000007	32294.18585299225
69.20000000000006	32285.97081508429
69.30000000000005	32277.77971973296
69.40000000000006	32269.61248217192
69.50000000000006	32261.469064028897
69.60000000000007	32253.349577351277
69.70000000000006	32245.253876549137
69.80000000000007	32237.181878421587
69.90000000000006	32229.133544845787
70.00000000000006	32221.10883776042
70.10000000000007	32213.10786939026
70.20000000000006	32205.13049330767
70.30000000000007	32197.17662792592
70.40000000000006	32189.246235437153
70.50000000000006	32181.339428180003
70.60000000000007	32173.45605885359
70.70000000000006	32165.596047410407
70.80000000000007	32157.759356298964
70.90000000000006	32149.945948030894
71.00000000000006	32142.155935119223
71.10000000000007	32134.389169478236
71.20000000000006	32126.645572649377
71.30000000000007	32118.925107403833
71.40000000000006	32111.227886363686
71.50000000000006	32103.553760619736
71.60000000000007	32095.902653225414
71.70000000000006	32088.274527213794
71.80000000000007	32080.669345682294
71.90000000000006	32073.08722142374
72.00000000000006	32065.52800479352
72.10000000000007	32057.99162040768
72.20000000000006	32050.478031627994
72.30000000000007	32042.9873513512
72.40000000000006	32035.51942915599
72.50000000000006	32028.07419114252
72.60000000000007	32020.651600938672
72.70000000000006	32013.251622237585
72.80000000000007	32005.874368102446
72.90000000000006	31998.519687422922
73.00000000000006	31991.18750783451
73.10000000000007	31983.877793298314
73.20000000000006	31976.590656975997
73.30000000000007	31969.32594702462
73.40000000000006	31962.083592535335
73.50000000000007	31954.863557738438
73.60000000000007	31947.665806930225
73.70000000000006	31940.490453434002
73.80000000000007	31933.33734476131
73.90000000000006	31926.206411510608
74.00000000000007	31919.097618248645
74.10000000000007	31912.011078391643
74.20000000000006	31904.946638760077
74.30000000000007	31897.904231379198
74.40000000000006	31890.88382108709
74.50000000000007	31883.88537278825
74.60000000000007	31876.909000055373
74.70000000000006	31869.954549104135
74.80000000000007	31863.021953438587
74.90000000000006	31856.111178235322
75.00000000000007	31849.222337154202
75.10000000000007	31842.355275758986
75.20000000000006	31835.50992895143
75.30000000000007	31828.68626218068
75.40000000000006	31821.88424096255
75.50000000000007	31815.10397910787
75.60000000000007	31808.345321613888
75.70000000000006	31801.608204832195
75.80000000000007	31794.892594551482
75.90000000000006	31788.198604663972
76.00000000000007	31781.526079551877
76.10000000000007	31774.874956935277
76.20000000000007	31768.245202875863
76.30000000000007	31761.636783502086
76.40000000000006	31755.049812851423
76.50000000000007	31748.48413477544
76.60000000000007	31741.939688414866
76.70000000000007	31735.416440171084
76.80000000000007	31728.914504157165
76.90000000000006	31722.43372364442
77.00000000000007	31715.974039112854
77.10000000000007	31709.53541723661
77.20000000000007	31703.11782475647
77.30000000000007	31696.7213759249
77.40000000000006	31690.345913516223
77.50000000000007	31683.991379401778
77.60000000000007	31677.65774059472
77.70000000000007	31671.345111417322
77.80000000000007	31665.053334096432
77.90000000000006	31658.782351813505
78.00000000000007	31652.532131853644
78.10000000000007	31646.302641568378
78.20000000000007	31640.09399541331
78.30000000000007	31633.906035149917
78.40000000000006	31627.73870532168
78.50000000000007	31621.591973551356
78.60000000000007	31615.465954358617
78.70000000000007	31609.360488988383
78.80000000000007	31603.27552326529
78.90000000000006	31597.21102508265
79.00000000000007	31591.16696239985
79.10000000000007	31585.143449863837
79.20000000000007	31579.14032828387
79.30000000000007	31573.15754481729
79.40000000000006	31567.1950676931
79.50000000000007	31561.25301161667
79.60000000000007	31555.331216909824
79.70000000000007	31549.42963198232
79.80000000000007	31543.5482253319
79.90000000000008	31537.686965521887
80.00000000000007	31531.845967378875
80.10000000000007	31526.025070816817
80.20000000000007	31520.224225549126
80.30000000000007	31514.44340040669
80.40000000000008	31508.68271026891
80.50000000000007	31502.941994589866
80.60000000000007	31497.221204306872
80.70000000000007	31491.52030851734
80.80000000000007	31485.83927638371
80.90000000000008	31480.178222900548
81.00000000000007	31474.536987140153
81.10000000000007	31468.915521314655
81.20000000000007	31463.313794851616
81.30000000000007	31457.73192279299
81.40000000000008	31452.169743777118
81.50000000000007	31446.62721121192
81.60000000000007	31441.1042947889
81.70000000000007	31435.600964263936
81.80000000000007	31430.117334788134
81.90000000000008	31424.653244642654
82.00000000000007	31419.20864848154
82.10000000000007	31413.78351632307
82.20000000000007	31408.377963360414
82.30000000000007	31402.991827465205
82.40000000000008	31397.62506445955
82.50000000000007	31392.277644622794
82.60000000000008	31386.949538297944
82.70000000000007	31381.640860781372
82.80000000000007	31376.35144961055
82.90000000000008	31371.081261825435
83.00000000000007	31365.830268028414
83.10000000000008	31360.59858355277
83.20000000000007	31355.38604554952
83.30000000000007	31350.192612199342
83.40000000000008	31345.018254362574
83.50000000000007	31339.86294296237
83.60000000000008	31334.72679342934
83.70000000000007	31329.60964260196
83.80000000000007	31324.511449850907
83.90000000000008	31319.432186355458
84.00000000000007	31314.371967578147
84.10000000000008	31309.33062999274
84.20000000000007	31304.30813408374
84.30000000000007	31299.304451285025
84.40000000000008	31294.319553092453
84.50000000000007	31289.353555060155
84.60000000000008	31284.406293369622
84.70000000000007	31279.477729667866
84.80000000000007	31274.56783570339
84.90000000000008	31269.676727057416
85.00000000000007	31264.80423956726
85.10000000000008	31259.95033596733
85.20000000000007	31255.114988257184
85.30000000000007	31250.298168497502
85.40000000000008	31245.499992355482
85.50000000000007	31240.720295395196
85.60000000000008	31235.95904148648
85.70000000000007	31231.216202939053
85.80000000000007	31226.491895442512
85.90000000000008	31221.78595423609
86.00000000000007	31217.09834425114
86.10000000000008	31212.42903804467
86.20000000000007	31207.778008233923
86.30000000000008	31203.145370589013
86.40000000000008	31198.530960093784
86.50000000000007	31193.934742788424
86.60000000000008	31189.356691535388
86.70000000000007	31184.796922122732
86.80000000000008	31180.255269227684
86.90000000000008	31175.731699926513
87.00000000000007	31171.226187325152
87.10000000000008	31166.738704588843
87.20000000000007	31162.26936758081
87.30000000000008	31157.818010739633
87.40000000000008	31153.38460222432
87.50000000000007	31148.96911544143
87.60000000000008	31144.571666267806
87.70000000000007	31140.19208885259
87.80000000000008	31135.830352365978
87.90000000000008	31131.486430454068
88.00000000000007	31127.16029682122
88.10000000000008	31122.85206741429
88.20000000000007	31118.561576159493
88.30000000000008	31114.288793284177
88.40000000000008	31110.03369273002
88.50000000000007	31105.796390453408
88.60000000000008	31101.576720107307
88.70000000000007	31097.374652905866
88.80000000000008	31093.190163026287
88.90000000000008	31089.023224703073
89.00000000000009	31084.873953957554
89.10000000000008	31080.7421842345
89.20000000000007	31076.627887780116
89.30000000000008	31072.53103906215
89.40000000000008	31068.45175410752
89.50000000000009	31064.389866102993
89.60000000000008	31060.345348257768
89.70000000000007	31056.31817527098
89.80000000000008	31052.48826374709
89.90000000000008	31049.394567098778
90.00000000000009	31047.033814762428
