# Supplementary material for: White matter micro- and macrostructure brain charts for the human lifespan
Source: Nature. 2026 May 13;655(8124):979–89. doi: 10.1038/s41586-026-10454-2 (PMC13391363; doi:10.1038/s41586-026-10454-2)
Supplement: Supplementary file 7 — Tract-specific median centiles of brain charts. SDT.T4.1-504 contain the discretized, sex-agnostic brain charts used to derive the myelination plots and assessments in Fig. 4 and Supplementary Fig. S4.F9. Age is expressed in years. Tract measurements are reported in metric-specific units: diffusivities in mm2 s−1, volume in mm3, surface area in mm2, average length in mm, and FA is dimensionless (unitless). [file 41586_2026_10454_MOESM7_ESM.zip › SDT.T4/SDT.T4.130-FPT_right_md-mean.csv]

age	value
1.0	0.0009206699063090065
1.1	0.0009164662274619346
1.2000000000000002	0.0009111938203110566
1.3000000000000003	0.0009049373236498394
1.4000000000000004	0.0008988474558007987
1.5000000000000004	0.000893242588397652
1.6000000000000005	0.0008880573907908666
1.7000000000000006	0.0008832386952218475
1.8000000000000007	0.0008787443622238593
1.9000000000000008	0.0008745343726460345
2.000000000000001	0.0008705783058322382
2.100000000000001	0.0008668502885236112
2.200000000000001	0.0008633292195114598
2.300000000000001	0.0008599939024286649
2.4000000000000012	0.000856827799434239
2.5000000000000013	0.0008538164256364537
2.6000000000000014	0.0008509470543463459
2.7000000000000015	0.0008482091848077395
2.8000000000000016	0.0008455915094554775
2.9000000000000017	0.0008430851620826698
3.0000000000000018	0.0008406822152657496
3.100000000000002	0.0008383760844463712
3.200000000000002	0.000836159424924763
3.300000000000002	0.0008340264311769047
3.400000000000002	0.0008319718263526956
3.500000000000002	0.0008299908210208146
3.6000000000000023	0.0008280794511792188
3.7000000000000024	0.0008262330475583657
3.8000000000000025	0.0008244479409652609
3.9000000000000026	0.0008227207712603253
4.000000000000003	0.0008210487575961387
4.100000000000003	0.0008194285335442146
4.200000000000003	0.0008178574491354302
4.3000000000000025	0.0008163330453465388
4.400000000000003	0.0008148530521915246
4.5000000000000036	0.0008134156083930541
4.600000000000003	0.0008120183508519169
4.700000000000003	0.0008106594377440544
4.800000000000003	0.0008093371603644353
4.900000000000004	0.0008080501214358121
5.0000000000000036	0.0008067965053258786
5.100000000000003	0.0008055748984739313
5.200000000000004	0.0008043839716805656
5.300000000000004	0.0008032224864418532
5.400000000000004	0.0008020894418825958
5.5000000000000036	0.0008009834795539584
5.600000000000004	0.0007999035540621151
5.700000000000005	0.0007988486886806626
5.800000000000004	0.0007978180970446151
5.900000000000004	0.0007968106897088071
6.000000000000004	0.0007958256304065977
6.100000000000005	0.0007948621254971271
6.200000000000005	0.0007939194319095564
6.300000000000004	0.0007929969590939897
6.400000000000005	0.0007920938548504742
6.500000000000005	0.0007912094730488825
6.600000000000005	0.0007903432079555683
6.700000000000005	0.0007894945801247809
6.800000000000005	0.000788662884704674
6.900000000000006	0.00078784758903317
7.000000000000005	0.000787048184155939
7.100000000000005	0.0007862641926768226
7.2000000000000055	0.0007854952417445985
7.300000000000006	0.0007847407616318109
7.400000000000006	0.0007840003271728307
7.500000000000005	0.0007832735394696324
7.600000000000006	0.00078256008821911
7.700000000000006	0.0007818594911199256
7.800000000000006	0.0007811713895723233
7.900000000000006	0.0007804954391485428
8.000000000000007	0.0007798313169029931
8.100000000000007	0.000779178774944858
8.200000000000006	0.000778537413513467
8.300000000000006	0.000777906939091163
8.400000000000006	0.000777287076623707
8.500000000000007	0.0007766776157543078
8.600000000000007	0.0007760782118723532
8.700000000000006	0.0007754886129355241
8.800000000000008	0.0007749085758629415
8.900000000000007	0.0007743378732250974
9.000000000000007	0.0007737763333427191
9.100000000000007	0.0007732236648520243
9.200000000000006	0.0007726796572854202
9.300000000000008	0.0007721441139703071
9.400000000000007	0.0007716168869179369
9.500000000000007	0.0007710977212815049
9.600000000000009	0.0007705864337034914
9.700000000000008	0.0007700828467540565
9.800000000000008	0.0007695867950317212
9.900000000000007	0.0007690981556327893
10.000000000000007	0.0007686167095946235
10.100000000000009	0.0007681423012899692
10.200000000000008	0.000767674785905727
10.300000000000008	0.0007672140561170553
10.40000000000001	0.0007667599181089992
10.500000000000009	0.0007663122346796063
10.600000000000009	0.0007658708726953297
10.700000000000008	0.000765435708663415
10.800000000000008	0.0007650066521475649
10.90000000000001	0.0007645835343974082
11.000000000000009	0.0007641662373759156
11.100000000000009	0.0007637546518508299
11.20000000000001	0.0007633486979846646
11.30000000000001	0.000762948224916536
11.40000000000001	0.0007625531275444838
11.500000000000009	0.0007621633036462126
11.600000000000009	0.0007617786589875504
11.70000000000001	0.0007613991254618809
11.80000000000001	0.00076102457024612
11.90000000000001	0.0007606549018834129
12.00000000000001	0.0007602900363039687
12.10000000000001	0.0007599299128215912
12.20000000000001	0.0007595744116911296
12.30000000000001	0.0007592234507881604
12.40000000000001	0.0007588769500804358
12.50000000000001	0.0007585348363313979
12.60000000000001	0.0007581970572221959
12.70000000000001	0.0007578635063207333
12.800000000000011	0.0007575341114663117
12.900000000000011	0.0007572088068457988
13.00000000000001	0.0007568875454644349
13.10000000000001	0.0007565702306751998
13.20000000000001	0.0007562567972098776
13.300000000000011	0.000755947181354713
13.400000000000011	0.0007556413253006007
13.50000000000001	0.0007553391881587457
13.600000000000012	0.0007550406833231681
13.700000000000012	0.0007547457529610671
13.800000000000011	0.0007544543447997664
13.900000000000011	0.0007541664218524611
14.00000000000001	0.0007538819049824174
14.100000000000012	0.0007536007415512811
14.200000000000012	0.0007533228800983416
14.300000000000011	0.0007530482743816236
14.400000000000013	0.0007527768919595326
14.500000000000012	0.0007525086614118659
14.600000000000012	0.0007522435357548351
14.700000000000012	0.0007519814729515726
14.800000000000011	0.0007517224434738726
14.900000000000013	0.0007514663817031097
15.000000000000012	0.0007512132446400574
15.100000000000012	0.0007509629901929765
15.200000000000014	0.0007507155809473419
15.300000000000013	0.0007504709908179256
15.400000000000013	0.0007502291602143998
15.500000000000012	0.0007499900505096814
15.600000000000012	0.0007497536275347169
15.700000000000014	0.0007495198674155881
15.800000000000013	0.0007492887151375901
15.900000000000013	0.0007490601351780665
16.000000000000014	0.0007488340927242636
16.100000000000016	0.0007486105572039946
16.200000000000014	0.0007483895073921159
16.30000000000001	0.0007481708930518303
16.400000000000013	0.00074795468209103
16.500000000000014	0.0007477408464781502
16.600000000000016	0.0007475293666911915
16.700000000000014	0.0007473201961511561
16.800000000000015	0.0007471133052183507
16.900000000000013	0.0007469086648159153
17.000000000000014	0.0007467062497489993
17.100000000000016	0.0007465060425617315
17.200000000000014	0.0007463080005109398
17.300000000000015	0.000746112096684105
17.400000000000013	0.0007459183079005237
17.500000000000014	0.0007457266180334306
17.600000000000016	0.0007455369872991077
17.700000000000014	0.0007453493907464881
17.800000000000015	0.0007451638038761281
17.900000000000016	0.000744980205771567
18.000000000000014	0.0007447985819378767
18.100000000000016	0.0007446188957063715
18.200000000000017	0.0007444411243195738
18.300000000000015	0.0007442652484760608
18.400000000000016	0.0007440912547304707
18.500000000000014	0.0007439191088344963
18.600000000000016	0.0007437487896169758
18.700000000000017	0.0007435802762730549
18.800000000000015	0.0007434135513283249
18.900000000000016	0.0007432486026408388
19.000000000000014	0.0007430853985181707
19.100000000000016	0.0007429239195723201
19.200000000000017	0.0007427641496372603
19.300000000000015	0.0007426060774088156
19.400000000000016	0.0007424496731933564
19.500000000000018	0.000742294918898785
19.600000000000016	0.0007421417967330413
19.700000000000017	0.0007419902920188643
19.80000000000002	0.0007418403945038582
19.900000000000016	0.00074169207661111
20.000000000000018	0.0007415453217120246
20.100000000000016	0.0007414001161992554
20.200000000000017	0.0007412564504956999
20.30000000000002	0.0007411142986896651
20.400000000000016	0.0007409736452209249
20.500000000000018	0.0007408344747772415
20.600000000000016	0.0007406967749753018
20.700000000000017	0.000740560537094701
20.80000000000002	0.0007404257369916237
20.900000000000016	0.000740292360317521
21.000000000000018	0.0007401603955715298
21.10000000000002	0.0007400298345824812
21.200000000000017	0.0007399006546049683
21.30000000000002	0.0007397728421786439
21.40000000000002	0.0007396463840497899
21.500000000000018	0.0007395212697322655
21.60000000000002	0.0007393974917586053
21.700000000000017	0.00073927502887137
21.80000000000002	0.0007391538686214898
21.90000000000002	0.0007390340012563578
22.000000000000018	0.0007389154197589128
22.10000000000002	0.0007387981040546739
22.200000000000017	0.0007386820424386395
22.30000000000002	0.0007385672233792566
22.40000000000002	0.0007384536379714819
22.500000000000018	0.000738341279780904
22.60000000000002	0.0007382301299942635
22.70000000000002	0.0007381201777567677
22.80000000000002	0.0007380114147776267
22.90000000000002	0.0007379038349945483
23.00000000000002	0.000737797420601687
23.10000000000002	0.0007376921613720083
23.20000000000002	0.0007375880472250667
23.30000000000002	0.0007374850705830195
23.40000000000002	0.0007373832258694462
23.50000000000002	0.0007372824963545033
23.60000000000002	0.0007371828725307937
23.70000000000002	0.0007370843473383426
23.80000000000002	0.0007369869155103147
23.90000000000002	0.0007368905611800657
24.00000000000002	0.0007367952753732702
24.10000000000002	0.0007367010492403085
24.20000000000002	0.0007366078763248773
24.300000000000022	0.0007365157517679858
24.40000000000002	0.0007364246606264675
24.50000000000002	0.0007363345945389727
24.600000000000023	0.0007362455474885912
24.70000000000002	0.0007361575148755176
24.800000000000022	0.000736070482500436
24.90000000000002	0.0007359844424574123
25.00000000000002	0.0007358993869472385
25.100000000000023	0.0007358153104672266
25.20000000000002	0.0007357322087620513
25.300000000000022	0.0007356500684293656
25.40000000000002	0.0007355688820883995
25.50000000000002	0.0007354886446115118
25.600000000000023	0.0007354093519616557
25.70000000000002	0.0007353309913808683
25.800000000000022	0.0007352535558796155
25.900000000000023	0.000735177038560199
26.00000000000002	0.0007351014347356173
26.100000000000023	0.0007350267406613948
26.200000000000024	0.0007349529442708481
26.300000000000022	0.0007348800390268377
26.400000000000023	0.0007348080205643355
26.50000000000002	0.0007347368853236128
26.600000000000023	0.0007346666217989582
26.700000000000024	0.000734597223791135
26.800000000000022	0.000734528685180292
26.900000000000023	0.0007344610019809981
27.00000000000002	0.0007343941708832903
27.100000000000023	0.0007343281809840198
27.200000000000024	0.0007342630264755707
27.300000000000022	0.0007341987036504092
27.400000000000023	0.0007341352093557398
27.500000000000025	0.0007340725331789524
27.600000000000023	0.0007340106696056872
27.700000000000024	0.0007339496131905827
27.800000000000026	0.0007338893605548591
27.900000000000023	0.0007338299087599517
28.000000000000025	0.0007337712479207724
28.100000000000023	0.0007337133728636399
28.200000000000024	0.000733656280450872
28.300000000000026	0.0007335999678781688
28.400000000000023	0.0007335444256912386
28.500000000000025	0.0007334896489720632
28.600000000000023	0.0007334356328628771
28.700000000000024	0.0007333823745121662
28.800000000000026	0.0007333298713001119
28.900000000000023	0.000733278114236206
29.000000000000025	0.0007332270987001171
29.100000000000026	0.0007331768220505684
29.200000000000024	0.0007331272817828446
29.300000000000026	0.0007330784692863297
29.400000000000027	0.0007330303801645554
29.500000000000025	0.000732983010073846
29.600000000000026	0.0007329363566232071
29.700000000000024	0.0007328904174674507
29.800000000000026	0.0007328451844052917
29.900000000000027	0.0007328006533014307
30.000000000000025	0.0007327568219491036
30.100000000000026	0.0007327136881021304
30.200000000000024	0.0007326712438954628
30.300000000000026	0.000732629485390623
30.400000000000027	0.0007325884086956117
30.500000000000025	0.0007325480118235585
30.600000000000026	0.0007325082926667083
30.700000000000028	0.0007324692437226254
30.800000000000026	0.0007324308612828986
30.900000000000027	0.0007323931435228809
31.00000000000003	0.0007323560884202067
31.100000000000026	0.0007323196887710711
31.200000000000028	0.0007322839410407759
31.300000000000026	0.0007322488417356841
31.400000000000027	0.0007322143892252584
31.50000000000003	0.0007321805816075738
31.600000000000026	0.0007321474120012049
31.700000000000028	0.0007321148770748698
31.800000000000026	0.0007320829753415341
31.900000000000027	0.0007320517049730905
32.00000000000003	0.000732021059354259
32.10000000000002	0.0007319910353076199
32.20000000000003	0.000731961629692159
32.300000000000026	0.0007319328411929736
32.40000000000003	0.0007319046680869906
32.50000000000003	0.0007318771040464673
32.60000000000003	0.000731850146074502
32.70000000000003	0.0007318237929837321
32.800000000000026	0.000731798043114987
32.90000000000003	0.0007317728903784791
33.00000000000003	0.0007317483319140579
33.10000000000003	0.0007317243648939511
33.20000000000003	0.0007317009882840626
33.300000000000026	0.0007316782005170571
33.40000000000003	0.0007316559957604319
33.50000000000003	0.0007316343713147473
33.60000000000003	0.0007316133262598029
33.70000000000003	0.0007315928590836066
33.800000000000026	0.0007315729641670638
33.90000000000003	0.0007315536389326774
34.00000000000003	0.0007315348808318488
34.10000000000003	0.0007315166890814646
34.20000000000003	0.0007314990622499602
34.30000000000003	0.0007314819949491279
34.40000000000003	0.0007314654847450113
34.50000000000003	0.0007314495309566701
34.60000000000003	0.0007314341322004783
34.70000000000003	0.0007314192832801674
34.80000000000003	0.0007314049818708783
34.90000000000003	0.0007313912256736179
35.00000000000003	0.0007313780141305919
35.10000000000003	0.0007313653459286629
35.20000000000003	0.0007313532160793906
35.30000000000003	0.000731341622386493
35.400000000000034	0.0007313305643842577
35.50000000000003	0.000731320040801053
35.60000000000003	0.0007313100468215579
35.70000000000003	0.0007313005803473594
35.80000000000003	0.0007312916393032972
35.900000000000034	0.0007312832233347903
36.00000000000003	0.0007312753312320175
36.10000000000003	0.0007312679583671938
36.20000000000003	0.0007312611027574922
36.30000000000003	0.0007312547641316943
36.400000000000034	0.0007312489413158089
36.50000000000003	0.00073124362983864
36.60000000000003	0.000731238827805419
36.70000000000003	0.000731234533342288
36.80000000000003	0.000731230746278691
36.900000000000034	0.0007312274654948903
37.00000000000003	0.0007312246866894109
37.10000000000003	0.0007312224080715827
37.20000000000003	0.0007312206295467278
37.30000000000003	0.0007312193500259568
37.400000000000034	0.0007312185653497559
37.500000000000036	0.0007312182738069317
37.60000000000003	0.0007312184737051971
37.70000000000003	0.000731219165041459
37.80000000000003	0.0007312203467743316
37.900000000000034	0.0007312220148983242
38.000000000000036	0.0007312241677962935
38.10000000000003	0.0007312268055345155
38.20000000000003	0.0007312299270980692
38.30000000000003	0.0007312335286104937
38.400000000000034	0.0007312376085265585
38.500000000000036	0.0007312421653181458
38.60000000000004	0.0007312471991352367
38.70000000000003	0.0007312527090044549
38.80000000000003	0.0007312586911894435
38.900000000000034	0.0007312651442301772
39.000000000000036	0.0007312720683403303
39.10000000000004	0.0007312794625690703
39.20000000000003	0.0007312873232976335
39.30000000000003	0.0007312956491311887
39.400000000000034	0.0007313044386904606
39.500000000000036	0.0007313136922659612
39.60000000000004	0.0007313234089431474
39.70000000000003	0.0007313335852309755
39.80000000000003	0.0007313442198120033
39.900000000000034	0.0007313553130355489
40.000000000000036	0.0007313668640060761
40.10000000000004	0.000731378869339947
40.20000000000003	0.0007313913277790333
40.30000000000003	0.0007314042380792825
40.400000000000034	0.0007314176006608969
40.500000000000036	0.0007314314146598562
40.60000000000004	0.0007314456768092907
40.70000000000004	0.0007314603859214867
40.80000000000003	0.0007314755424711562
40.900000000000034	0.0007314911456101268
41.000000000000036	0.0007315071921698731
41.10000000000004	0.0007315236810167302
41.20000000000004	0.0007315406110299141
41.30000000000003	0.0007315579827497427
41.400000000000034	0.0007315757953553254
41.500000000000036	0.0007315940457851053
41.60000000000004	0.0007316127329696826
41.70000000000004	0.0007316318575002073
41.80000000000004	0.0007316514185687511
41.900000000000034	0.0007316714132040315
42.000000000000036	0.0007316918403860195
42.10000000000004	0.0007317126991064638
42.20000000000004	0.0007317339900175559
42.30000000000004	0.0007317557123347933
42.400000000000034	0.0007317778631851171
42.500000000000036	0.0007318004416072765
42.60000000000004	0.0007318234483010666
42.70000000000004	0.0007318468824923306
42.80000000000004	0.0007318707413910537
42.900000000000034	0.0007318950240811954
43.000000000000036	0.0007319197296574954
43.10000000000004	0.0007319448588767753
43.20000000000004	0.0007319704109848274
43.30000000000004	0.0007319963832820428
43.400000000000034	0.0007320227749062425
43.500000000000036	0.0007320495866590672
43.60000000000004	0.0007320768177942538
43.70000000000004	0.0007321044656887555
43.80000000000004	0.0007321325295218957
43.90000000000004	0.0007321610084828965
44.000000000000036	0.0007321899034269028
44.10000000000004	0.000732219213624406
44.20000000000004	0.0007322489365357777
44.30000000000004	0.0007322790713898304
44.40000000000004	0.0007323096190840774
44.500000000000036	0.0007323405788947564
44.60000000000004	0.0007323719483529803
44.70000000000004	0.0007324037267257298
44.80000000000004	0.0007324359132890831
44.90000000000004	0.0007324685089909992
45.00000000000004	0.0007325015131215637
45.10000000000004	0.0007325349232890257
45.20000000000004	0.0007325687388059265
45.30000000000004	0.0007326029606604587
45.40000000000004	0.0007326375881464168
45.50000000000004	0.0007326726189375936
45.60000000000004	0.0007327080523816876
45.70000000000004	0.0007327438878347996
45.80000000000004	0.0007327801263328968
45.90000000000004	0.0007328167671809507
46.00000000000004	0.0007328538081242078
46.10000000000004	0.0007328912485524007
46.20000000000004	0.0007329290895399397
46.30000000000004	0.0007329673303935699
46.40000000000004	0.0007330059689194126
46.50000000000004	0.0007330450045396681
46.60000000000004	0.0007330844366843098
46.70000000000004	0.0007331242664731786
46.80000000000004	0.0007331644932216919
46.90000000000004	0.0007332051148023709
47.00000000000004	0.0007332461306762813
47.100000000000044	0.0007332875420001147
47.20000000000004	0.00073332934808931
47.30000000000004	0.000733371546873001
47.40000000000004	0.0007334141378423197
47.50000000000004	0.0007334571204955729
47.600000000000044	0.0007335004960328309
47.70000000000004	0.0007335442637759035
47.80000000000004	0.0007335884217157625
47.90000000000004	0.0007336329693795199
48.00000000000004	0.0007336779080027522
48.100000000000044	0.0007337232369056106
48.200000000000045	0.0007337689541318997
48.30000000000004	0.0007338150592365956
48.40000000000004	0.0007338615517813545
48.50000000000004	0.0007339084330433832
48.600000000000044	0.0007339557023470389
48.700000000000045	0.0007340033577938084
48.80000000000004	0.000734051398972092
48.90000000000004	0.0007340998271934237
49.00000000000004	0.0007341486417789343
49.100000000000044	0.0007341978408795035
49.200000000000045	0.0007342474241094261
49.30000000000004	0.0007342973910891971
49.40000000000004	0.0007343477431704425
49.50000000000004	0.0007343984796765033
49.600000000000044	0.0007344495988122094
49.700000000000045	0.0007345011002229449
49.80000000000004	0.0007345529852936857
49.90000000000004	0.0007346052533430305
50.00000000000004	0.000734657902622102
50.100000000000044	0.0007347109328003876
50.200000000000045	0.000734764343553164
50.30000000000005	0.000734818136304152
50.40000000000004	0.0007348723103722569
50.50000000000004	0.0007349268640592147
50.600000000000044	0.000734981797063486
50.700000000000045	0.0007350371108413345
50.80000000000005	0.0007350928047054907
50.90000000000004	0.0007351488770011951
51.00000000000004	0.0007352053274493854
51.100000000000044	0.0007352621557763913
51.200000000000045	0.0007353193634761205
51.30000000000005	0.0007353769498598066
51.40000000000005	0.0007354349133202251
51.50000000000004	0.0007354932536053813
51.600000000000044	0.0007355519722410382
51.700000000000045	0.0007356110685308754
51.80000000000005	0.0007356705409086308
51.90000000000005	0.0007357303891433571
52.00000000000004	0.0007357906130091112
52.100000000000044	0.000735851214068286
52.200000000000045	0.000735912191621376
52.30000000000005	0.0007359735441469659
52.40000000000005	0.0007360352714393913
52.50000000000004	0.0007360973750923371
52.600000000000044	0.0007361598543974392
52.700000000000045	0.000736222707871941
52.80000000000005	0.0007362859353298801
52.90000000000005	0.0007363495365900137
53.00000000000004	0.0007364135132818533
53.100000000000044	0.0007364778646922214
53.200000000000045	0.0007365425893807091
53.30000000000005	0.0007366076871850833
53.40000000000005	0.0007366731597657212
53.50000000000005	0.0007367390063992784
53.600000000000044	0.0007368052256819698
53.700000000000045	0.0007368718174700344
53.80000000000005	0.000736938781624162
53.90000000000005	0.0007370061198398593
54.00000000000005	0.0007370738313874307
54.100000000000044	0.000737141914903204
54.200000000000045	0.0007372103702657003
54.30000000000005	0.0007372791992009518
54.40000000000005	0.0007373484009678646
54.50000000000005	0.0007374179742375209
54.60000000000005	0.0007374879189058162
54.700000000000045	0.0007375582348728511
54.80000000000005	0.0007376289238992371
54.90000000000005	0.0007376999852360456
55.00000000000005	0.000737771417592415
55.10000000000005	0.0007378432208852389
55.200000000000045	0.0007379153969053878
55.30000000000005	0.0007379879448913174
55.40000000000005	0.0007380608635852586
55.50000000000005	0.0007381341529204664
55.60000000000005	0.0007382078128341692
55.700000000000045	0.0007382818451513675
55.80000000000005	0.0007383562491012582
55.90000000000005	0.0007384310234622924
56.00000000000005	0.0007385061681875329
56.10000000000005	0.0007385816851320638
56.200000000000045	0.0007386575735113005
56.30000000000005	0.0007387338321352727
56.40000000000005	0.0007388104609725
56.50000000000005	0.0007388874599952183
56.60000000000005	0.000738964831092312
56.70000000000005	0.000739042573468556
56.80000000000005	0.0007391206859685279
56.90000000000005	0.0007391991685794614
57.00000000000005	0.0007392780232202381
57.10000000000005	0.0007393572490806732
57.20000000000005	0.0007394368450355861
57.30000000000005	0.0007395168110868042
57.40000000000005	0.0007395971472397065
57.50000000000005	0.0007396778554467052
57.60000000000005	0.0007397589348856376
57.70000000000005	0.0007398403844643767
57.800000000000054	0.0007399222042024791
57.90000000000005	0.0007400043960823614
58.00000000000005	0.0007400869592657669
58.10000000000005	0.0007401698926895652
58.20000000000005	0.0007402531963871827
58.300000000000054	0.0007403368703953737
58.40000000000005	0.0007404209167298951
58.50000000000005	0.0007405053345391972
58.60000000000005	0.0007405901227918886
58.70000000000005	0.0007406752815381837
58.800000000000054	0.0007407608128238922
58.90000000000005	0.0007408467157802557
59.00000000000005	0.0007409329894037737
59.10000000000005	0.0007410196337578193
59.20000000000005	0.0007411066489089634
59.300000000000054	0.0007411940369362769
59.40000000000005	0.0007412817969564222
59.50000000000005	0.0007413699279964355
59.60000000000005	0.0007414584301356722
59.70000000000005	0.0007415473054833427
59.800000000000054	0.0007416365531378099
59.900000000000055	0.0007417261721529987
60.00000000000005	0.0007418161626207955
60.10000000000005	0.0007419065246361066
60.20000000000005	0.0007419972603414041
60.300000000000054	0.0007420883688192109
60.400000000000055	0.000742179849152905
60.50000000000005	0.0007422717014496019
60.60000000000005	0.0007423639278820541
60.70000000000005	0.000742456527513396
60.800000000000054	0.0007425494994530379
60.900000000000055	0.00074264284382002
61.00000000000006	0.0007427365607363043
61.10000000000005	0.0007428306524079118
61.20000000000005	0.0007429251178809237
61.300000000000054	0.0007430199562932282
61.400000000000055	0.0007431151677784199
61.50000000000006	0.0007432107545730407
61.60000000000005	0.0007433067157026897
61.70000000000005	0.0007434030503305081
61.800000000000054	0.0007434997586014824
61.900000000000055	0.0007435968406633762
62.00000000000006	0.0007436942987861173
62.10000000000005	0.0007437921319770287
62.20000000000005	0.0007438903394268894
62.300000000000054	0.0007439889212946016
62.400000000000055	0.0007440878798808631
62.50000000000006	0.000744187214171428
62.60000000000005	0.0007442869233816323
62.70000000000005	0.0007443870076812894
62.800000000000054	0.000744487467242861
62.900000000000055	0.0007445883044006084
63.00000000000006	0.0007446895181208312
63.10000000000006	0.0007447911076457306
63.20000000000005	0.0007448930731584354
63.300000000000054	0.0007449954170242734
63.400000000000055	0.0007450981381869016
63.50000000000006	0.0007452012359124609
63.60000000000006	0.0007453047103945651
63.70000000000005	0.0007454085618293913
63.800000000000054	0.0007455127926160263
63.900000000000055	0.0007456174016774908
64.00000000000006	0.0007457223883061244
64.10000000000005	0.0007458277527083402
64.20000000000006	0.0007459334973146381
64.30000000000005	0.0007460396210243163
64.40000000000006	0.0007461461231531199
64.50000000000006	0.0007462530039175529
64.60000000000005	0.0007463602635365514
64.70000000000006	0.0007464679044746456
64.80000000000005	0.0007465759256093403
64.90000000000006	0.0007466843262819875
65.00000000000006	0.0007467931067213902
65.10000000000005	0.0007469022694238661
65.20000000000006	0.0007470118132421258
65.30000000000005	0.0007471217375404716
65.40000000000006	0.0007472320425574215
65.50000000000006	0.0007473427285338664
65.60000000000005	0.0007474537980004469
65.70000000000006	0.0007475652497869113
65.80000000000005	0.0007476770832826622
65.90000000000006	0.0007477892987380941
66.00000000000006	0.0007479018987160526
66.10000000000005	0.0007480148820204167
66.20000000000006	0.0007481282480631438
66.30000000000005	0.0007482419971040253
66.40000000000006	0.0007483561294050832
66.50000000000006	0.0007484706475638716
66.60000000000005	0.0007485855503601625
66.70000000000006	0.0007487008372305598
66.80000000000005	0.0007488165084462898
66.90000000000006	0.000748932566637558
67.00000000000006	0.0007490490105571952
67.10000000000007	0.0007491658396640383
67.20000000000006	0.0007492830542383853
67.30000000000005	0.0007494006545627756
67.40000000000006	0.0007495186433025011
67.50000000000006	0.0007496370191850772
67.60000000000007	0.0007497557816936178
67.70000000000006	0.0007498749311195638
67.80000000000005	0.0007499944701613468
67.90000000000006	0.0007501143975184553
68.00000000000006	0.0007502347126959896
68.10000000000007	0.000750355415994163
68.20000000000006	0.0007504765077153131
68.30000000000005	0.0007505979905934111
68.40000000000006	0.000750719863301514
68.50000000000006	0.0007508421253686778
68.60000000000007	0.0007509647771058997
68.70000000000006	0.0007510878212807963
68.80000000000005	0.0007512112565372989
68.90000000000006	0.0007513350824262255
69.00000000000006	0.0007514592992670995
69.10000000000007	0.0007515839073815273
69.20000000000006	0.0007517089095731105
69.30000000000005	0.0007518343044582183
69.40000000000006	0.0007519600916113689
69.50000000000006	0.0007520862713625689
69.60000000000007	0.000752212846549642
69.70000000000006	0.0007523398157587312
69.80000000000007	0.0007524671785859336
69.90000000000006	0.0007525949353695588
70.00000000000006	0.0007527230864499418
70.10000000000007	0.0007528516347014149
70.20000000000006	0.0007529805786813593
70.30000000000007	0.0007531099180094103
70.40000000000006	0.0007532396530340932
70.50000000000006	0.0007533697866645151
70.60000000000007	0.0007535003174267276
70.70000000000006	0.0007536312449618357
70.80000000000007	0.0007537625696264549
70.90000000000006	0.0007538942917791917
71.00000000000006	0.0007540264143661884
71.10000000000007	0.000754158935883623
71.20000000000006	0.0007542918559959506
71.30000000000007	0.0007544251750697593
71.40000000000006	0.0007545588960865808
71.50000000000006	0.0007546930175101622
71.60000000000007	0.0007548275390263349
71.70000000000006	0.0007549624610096191
71.80000000000007	0.000755097783836455
71.90000000000006	0.0007552335105259785
72.00000000000006	0.0007553696395108648
72.10000000000007	0.000755506170500249
72.20000000000006	0.0007556431038783775
72.30000000000007	0.0007557804427004041
72.40000000000006	0.0007559181853654553
72.50000000000006	0.0007560563316040193
72.60000000000007	0.0007561948818080798
72.70000000000006	0.000756333836371527
72.80000000000007	0.0007564731983877712
72.90000000000006	0.0007566129662236726
73.00000000000006	0.0007567531396329383
73.10000000000007	0.0007568937190171232
73.20000000000006	0.0007570347075063165
73.30000000000007	0.0007571761034326672
73.40000000000006	0.0007573179065712658
73.50000000000007	0.0007574601173312628
73.60000000000007	0.0007576027361236547
73.70000000000006	0.0007577457661173783
73.80000000000007	0.000757889205611175
73.90000000000006	0.0007580330544033634
74.00000000000007	0.0007581773129124714
74.10000000000007	0.000758321984344807
74.20000000000006	0.0007584670669632538
74.30000000000007	0.0007586125605875331
74.40000000000006	0.0007587584656436427
74.50000000000007	0.0007589047825593887
74.60000000000007	0.0007590515145806075
74.70000000000006	0.0007591986599355793
74.80000000000007	0.0007593462184673065
74.90000000000006	0.0007594941906110006
75.00000000000007	0.000759642579650568
75.10000000000007	0.0007597913837772692
75.20000000000006	0.000759940602855591
75.30000000000007	0.0007600902373281096
75.40000000000006	0.0007602402876391626
75.50000000000007	0.0007603907571129085
75.60000000000007	0.0007605416439047859
75.70000000000006	0.000760692947902633
75.80000000000007	0.0007608446695580926
75.90000000000006	0.0007609968122341455
76.00000000000007	0.0007611493740480194
76.10000000000007	0.000761302354909179
76.20000000000007	0.0007614557552765276
76.30000000000007	0.0007616095756107091
76.40000000000006	0.0007617638193156527
76.50000000000007	0.0007619184844715593
76.60000000000007	0.0007620735710113653
76.70000000000007	0.0007622290794029136
76.80000000000007	0.0007623850130897235
76.90000000000006	0.0007625413701126179
77.00000000000007	0.0007626981504262835
77.10000000000007	0.0007628553545057484
77.20000000000007	0.000763012982827753
77.30000000000007	0.0007631710388775378
77.40000000000006	0.0007633295206576612
77.50000000000007	0.0007634884281464218
77.60000000000007	0.00076364776182769
77.70000000000007	0.0007638075252270923
77.80000000000007	0.0007639677163065618
77.90000000000006	0.000764128335066356
78.00000000000007	0.0007642893819974377
78.10000000000007	0.0007644508575925139
78.20000000000007	0.0007646127654196897
78.30000000000007	0.0007647751034014041
78.40000000000006	0.0007649378715617253
78.50000000000007	0.0007651010704003871
78.60000000000007	0.0007652647035266924
78.70000000000007	0.0007654287688212341
78.80000000000007	0.0007655932663302423
78.90000000000006	0.0007657581965604854
79.00000000000007	0.0007659235600204406
79.10000000000007	0.0007660893603627419
79.20000000000007	0.0007662555954272156
79.30000000000007	0.0007664222652841157
79.40000000000006	0.0007665893704489019
79.50000000000007	0.0007667569146162434
79.60000000000007	0.0007669248955828711
79.70000000000007	0.0007670933134414611
79.80000000000007	0.0007672621687144519
79.90000000000008	0.0007674314619259872
80.00000000000007	0.0007676011968149087
80.10000000000007	0.0007677713711358864
80.20000000000007	0.0007679419850058637
80.30000000000007	0.0007681130389559272
80.40000000000008	0.0007682845367678257
80.50000000000007	0.0007684564761518582
80.60000000000007	0.0007686288572476707
80.70000000000007	0.0007688016805932926
80.80000000000007	0.0007689749467284407
80.90000000000008	0.0007691486594798962
81.00000000000007	0.0007693228165146112
81.10000000000007	0.0007694974179967972
81.20000000000007	0.000769672464473089
81.30000000000007	0.0007698479598140436
81.40000000000008	0.0007700239016409542
81.50000000000007	0.0007702002901410316
81.60000000000007	0.0007703771258678135
81.70000000000007	0.0007705544093765175
81.80000000000007	0.0007707321445836491
81.90000000000008	0.0007709103290658626
82.00000000000007	0.0007710889630352193
82.10000000000007	0.0007712680470538503
82.20000000000007	0.0007714475850829505
82.30000000000007	0.0007716275746521827
82.40000000000008	0.0007718080159969561
82.50000000000007	0.0007719889096862771
82.60000000000008	0.0007721702562908213
82.70000000000007	0.000772352059818659
82.80000000000007	0.0007725343177534794
82.90000000000008	0.0007727170303558918
83.00000000000007	0.0007729001982034509
83.10000000000008	0.0007730838253498939
83.20000000000007	0.0007732679092305614
83.30000000000007	0.0007734524501297907
83.40000000000008	0.0007736374486320064
83.50000000000007	0.0007738229053233239
83.60000000000008	0.0007740088243052792
83.70000000000007	0.0007741952029658923
83.80000000000007	0.0007743820416150598
83.90000000000008	0.000774569340845763
84.00000000000007	0.000774757104806177
84.10000000000008	0.0007749453308346189
84.20000000000007	0.000775134019265084
84.30000000000007	0.0007753231706974246
84.40000000000008	0.0007755127857331873
84.50000000000007	0.0007757028685693344
84.60000000000008	0.0007758934164954716
84.70000000000007	0.0007760844298715744
84.80000000000007	0.0007762759093060594
84.90000000000008	0.0007764678590435116
85.00000000000007	0.000776660276322453
85.10000000000008	0.000776853161527356
85.20000000000007	0.0007770465152735184
85.30000000000007	0.0007772403381779158
85.40000000000008	0.000777434634534956
85.50000000000007	0.0007776294015330389
85.60000000000008	0.0007778246395830598
85.70000000000007	0.0007780203493088814
85.80000000000007	0.0007782165350535653
85.90000000000008	0.0007784131939529942
86.00000000000007	0.0007786103264429998
86.10000000000008	0.0007788079331543415
86.20000000000007	0.0007790060147194617
86.30000000000008	0.0007792045755322959
86.40000000000008	0.0007794036126771834
86.50000000000007	0.0007796031266168205
86.60000000000008	0.0007798031179905683
86.70000000000007	0.0007800035912420463
86.80000000000008	0.0007802045434016374
86.90000000000008	0.0007804059749574526
87.00000000000007	0.0007806078865557648
87.10000000000008	0.0007808102788445523
87.20000000000007	0.0007810131563193663
87.30000000000008	0.0007812165159576003
87.40000000000008	0.0007814203582747125
87.50000000000007	0.0007816246839255946
87.60000000000008	0.0007818294974566025
87.70000000000007	0.000782034795789683
87.80000000000008	0.0007822405794661866
87.90000000000008	0.0007824468491479788
88.00000000000007	0.0007826536054986337
88.10000000000008	0.0007828608531175221
88.20000000000007	0.0007830685888721015
88.30000000000008	0.000783276813331604
88.40000000000008	0.0007834855271665682
88.50000000000007	0.0007836947350282453
88.60000000000008	0.0007839044337271767
88.70000000000007	0.0007841146238589795
88.80000000000008	0.0007843253061012038
88.90000000000008	0.0007845364811330917
89.00000000000009	0.0007847481536600752
89.10000000000008	0.000784960320436678
89.20000000000007	0.0007851729820869355
89.30000000000008	0.0007853861392971258
89.40000000000008	0.0007855997968256859
89.50000000000009	0.0007858139513686753
89.60000000000008	0.0007860286035770888
89.70000000000007	0.0007862437541442389
89.80000000000008	0.0007864495342401235
89.90000000000008	0.0007866163113048372
90.00000000000009	0.0007867439914377018
