# Supplementary material for: White matter micro- and macrostructure brain charts for the human lifespan
Source: Nature. 2026 May 13;655(8124):979–89. doi: 10.1038/s41586-026-10454-2 (PMC13391363; doi:10.1038/s41586-026-10454-2)
Supplement: Supplementary file 7 — Tract-specific median centiles of brain charts. SDT.T4.1-504 contain the discretized, sex-agnostic brain charts used to derive the myelination plots and assessments in Fig. 4 and Supplementary Fig. S4.F9. Age is expressed in years. Tract measurements are reported in metric-specific units: diffusivities in mm2 s−1, volume in mm3, surface area in mm2, average length in mm, and FA is dimensionless (unitless). [file 41586_2026_10454_MOESM7_ESM.zip › SDT.T4/SDT.T4.131-FPT_right_rd-mean.csv]

age	value
1.0	0.0007014441334183312
1.1	0.0006962457360173308
1.2000000000000002	0.000689736597413532
1.3000000000000003	0.0006820250475460352
1.4000000000000004	0.0006745426097728798
1.5000000000000004	0.0006676817943883127
1.6000000000000005	0.0006613577074930804
1.7000000000000006	0.0006555013632473032
1.8000000000000007	0.0006500581147938293
1.9000000000000008	0.0006449762471456643
2.000000000000001	0.0006402164705763771
2.100000000000001	0.000635745415622399
2.200000000000001	0.0006315358697585234
2.300000000000001	0.0006275606119024301
2.4000000000000012	0.0006237984052245284
2.5000000000000013	0.0006202306743445963
2.6000000000000014	0.0006168411195006343
2.7000000000000015	0.000613616284146444
2.8000000000000016	0.0006105417510268799
2.9000000000000017	0.0006076062106557937
3.0000000000000018	0.00060479956286921
3.100000000000002	0.000602113409386938
3.200000000000002	0.0005995384366247257
3.300000000000002	0.0005970672760472121
3.400000000000002	0.0005946932379831185
3.500000000000002	0.0005924102570156179
3.6000000000000023	0.0005902133041568781
3.7000000000000024	0.0005880964957540826
3.8000000000000025	0.0005860552017286235
3.9000000000000026	0.0005840851859740595
4.000000000000003	0.0005821829346318339
4.100000000000003	0.0005803442261423978
4.200000000000003	0.0005785657311150338
4.3000000000000025	0.0005768443632441325
4.400000000000003	0.0005751772758135734
4.5000000000000036	0.0005735621275697964
4.600000000000003	0.0005719959717606222
4.700000000000003	0.0005704765061453439
4.800000000000003	0.0005690015964072302
4.900000000000004	0.0005675694909779002
5.0000000000000036	0.0005661779355683772
5.100000000000003	0.0005648251700830798
5.200000000000004	0.0005635095409874638
5.300000000000004	0.0005622295084843853
5.400000000000004	0.0005609838227824436
5.5000000000000036	0.000559770805772757
5.600000000000004	0.0005585891617127083
5.700000000000005	0.000557437680557225
5.800000000000004	0.0005563153832842428
5.900000000000004	0.0005552209293788862
6.000000000000004	0.000554153285902199
6.100000000000005	0.0005531114733753089
6.200000000000005	0.0005520945750523859
6.300000000000004	0.000551101858144614
6.400000000000005	0.0005501322789118664
6.500000000000005	0.0005491850425462958
6.600000000000005	0.0005482594041047281
6.700000000000005	0.0005473547701862008
6.800000000000005	0.0005464702806397651
6.900000000000006	0.0005456052822923658
7.000000000000005	0.0005447591515097769
7.100000000000005	0.0005439313033750297
7.2000000000000055	0.0005431212777235244
7.300000000000006	0.0005423283822733334
7.400000000000006	0.0005415520976123153
7.500000000000005	0.0005407919363926486
7.600000000000006	0.0005400475164861904
7.700000000000006	0.0005393182538130465
7.800000000000006	0.0005386037115341635
7.900000000000006	0.0005379034703606407
8.000000000000007	0.0005372171370661848
8.100000000000007	0.0005365444071051604
8.200000000000006	0.000535884798284784
8.300000000000006	0.0005352379542628206
8.400000000000006	0.00053460354098397
8.500000000000007	0.0005339813004937213
8.600000000000007	0.0005333708184298206
8.700000000000006	0.000532771789600386
8.800000000000008	0.0005321839198478987
8.900000000000007	0.0005316069337931987
9.000000000000007	0.0005310406213163395
9.100000000000007	0.0005304846333888401
9.200000000000006	0.0005299387159512287
9.300000000000008	0.0005294026314118236
9.400000000000007	0.0005288761989208351
9.500000000000007	0.0005283591141003226
9.600000000000009	0.0005278511561426326
9.700000000000008	0.000527352111499836
9.800000000000008	0.0005268617808978153
9.900000000000007	0.0005263800143645282
10.000000000000007	0.0005259065513039747
10.100000000000009	0.0005254412048330196
10.200000000000008	0.0005249838008376055
10.300000000000008	0.0005245342085107139
10.40000000000001	0.0005240921978359102
10.500000000000009	0.0005236576044132376
10.600000000000009	0.0005232302688001234
10.700000000000008	0.0005228100428719145
10.800000000000008	0.0005223968165184797
10.90000000000001	0.0005219903901419174
11.000000000000009	0.0005215906226706098
11.100000000000009	0.0005211973833185488
11.20000000000001	0.0005208105749620022
11.30000000000001	0.0005204300196434786
11.40000000000001	0.0005200555919980865
11.500000000000009	0.0005196871701529459
11.600000000000009	0.0005193246415142772
11.70000000000001	0.0005189679232750808
11.80000000000001	0.0005186168592585091
11.90000000000001	0.0005182713406298955
12.00000000000001	0.0005179312670937024
12.10000000000001	0.0005175965649009361
12.20000000000001	0.0005172670936168224
12.30000000000001	0.0005169427556861149
12.40000000000001	0.0005166234560789921
12.50000000000001	0.0005163091075778801
12.60000000000001	0.0005159996466057746
12.70000000000001	0.0005156949487267213
12.800000000000011	0.0005153949284010101
12.900000000000011	0.0005150995073506311
13.00000000000001	0.00051480862847494
13.10000000000001	0.0005145221790613578
13.20000000000001	0.0005142400818635474
13.300000000000011	0.0005139622615033098
13.400000000000011	0.0005136886493207512
13.50000000000001	0.0005134191956108244
13.600000000000012	0.0005131537996728703
13.700000000000012	0.0005128923931880752
13.800000000000011	0.0005126349141331954
13.900000000000011	0.0005123813175341324
14.00000000000001	0.0005121315115993115
14.100000000000012	0.0005118854342334671
14.200000000000012	0.000511643024750659
14.300000000000011	0.0005114042283420538
14.400000000000013	0.000511169005519541
14.500000000000012	0.0005109372736828494
14.600000000000012	0.0005107089774976131
14.700000000000012	0.0005104840671730863
14.800000000000011	0.0005102625067426831
14.900000000000013	0.0005100442204968925
15.000000000000012	0.0005098291578556945
15.100000000000012	0.0005096172693206549
15.200000000000014	0.0005094085106064276
15.300000000000013	0.0005092028498883479
15.400000000000013	0.0005090002186077151
15.500000000000012	0.000508800571390981
15.600000000000012	0.0005086038678085297
15.700000000000014	0.0005084100787009244
15.800000000000013	0.0005082191409222741
15.900000000000013	0.000508031012788572
16.000000000000014	0.0005078456534585761
16.100000000000016	0.0005076630267680783
16.200000000000014	0.000507483106734153
16.30000000000001	0.0005073058358563298
16.400000000000013	0.0005071311765198569
16.500000000000014	0.0005069590955654634
16.600000000000016	0.0005067895690575503
16.700000000000014	0.0005066225438061567
16.800000000000015	0.0005064579850999808
16.900000000000013	0.0005062958588933769
17.000000000000014	0.0005061361353765091
17.100000000000016	0.0005059787930842656
17.200000000000014	0.0005058237833420056
17.300000000000015	0.0005056710746611572
17.400000000000013	0.0005055206396034935
17.500000000000014	0.0005053724582977217
17.600000000000016	0.0005052264855440794
17.700000000000014	0.0005050826921675103
17.800000000000015	0.0005049410495251383
17.900000000000016	0.0005048015328406709
18.000000000000014	0.0005046641241886365
18.100000000000016	0.0005045287820229448
18.200000000000017	0.0005043954797512464
18.300000000000015	0.0005042641944902863
18.400000000000016	0.0005041349095703865
18.500000000000014	0.0005040075862775612
18.600000000000016	0.0005038821998837613
18.700000000000017	0.0005037587260909944
18.800000000000015	0.0005036371441544923
18.900000000000016	0.000503517438954798
19.000000000000014	0.0005033995747655412
19.100000000000016	0.0005032835289505926
19.200000000000017	0.0005031692822916435
19.300000000000015	0.0005030568206696867
19.400000000000016	0.0005029461106894217
19.500000000000018	0.0005028371312323611
19.600000000000016	0.0005027298615310849
19.700000000000017	0.0005026242841019914
19.80000000000002	0.0005025203860740617
19.900000000000016	0.0005024181365182002
20.000000000000018	0.0005023175160268642
20.100000000000016	0.0005022185083586605
20.200000000000017	0.0005021211014477052
20.30000000000002	0.0005020252663008335
20.400000000000016	0.0005019309847573647
20.500000000000018	0.0005018382389457654
20.600000000000016	0.0005017470140443194
20.700000000000017	0.0005016572990014798
20.80000000000002	0.0005015690668774203
20.900000000000016	0.0005014823009231913
21.000000000000018	0.0005013969873364194
21.10000000000002	0.0005013131157195641
21.200000000000017	0.0005012306607536771
21.30000000000002	0.0005011496067228971
21.40000000000002	0.0005010699381514418
21.500000000000018	0.0005009916424081456
21.60000000000002	0.0005009147099271975
21.700000000000017	0.0005008391171127228
21.80000000000002	0.000500764849423128
21.90000000000002	0.0005006918950700408
22.000000000000018	0.0005006202450234922
22.10000000000002	0.0005005498770548545
22.200000000000017	0.0005004807774851132
22.30000000000002	0.0005004129328360987
22.40000000000002	0.0005003463322927942
22.500000000000018	0.0005002809675128565
22.60000000000002	0.0005002168177239647
22.70000000000002	0.0005001538702310658
22.80000000000002	0.0005000921149208506
22.90000000000002	0.0005000315438935379
23.00000000000002	0.0004999721375379749
23.10000000000002	0.0004999138838844737
23.20000000000002	0.0004998567711325793
23.30000000000002	0.0004998007899833613
23.40000000000002	0.0004997459331097771
23.50000000000002	0.000499692182139693
23.60000000000002	0.0004996395259336226
23.70000000000002	0.0004995879557805745
23.80000000000002	0.0004995374647218044
23.90000000000002	0.0004994880353775482
24.00000000000002	0.0004994396572222765
24.10000000000002	0.0004993923198739654
24.20000000000002	0.0004993460153071668
24.300000000000022	0.0004993007370436421
24.40000000000002	0.0004992564687641953
24.50000000000002	0.0004992132006481692
24.600000000000023	0.0004991709251656556
24.70000000000002	0.0004991296361470603
24.800000000000022	0.0004990893181262101
24.90000000000002	0.0004990499618052695
25.00000000000002	0.0004990115580088144
25.100000000000023	0.0004989740997873841
25.20000000000002	0.0004989375813771346
25.300000000000022	0.0004989019882248478
25.40000000000002	0.000498867311634671
25.50000000000002	0.0004988335450770121
25.600000000000023	0.0004988006830484301
25.70000000000002	0.0004987687117328761
25.800000000000022	0.0004987376228822593
25.900000000000023	0.0004987074083534219
26.00000000000002	0.0004986780621108332
26.100000000000023	0.0004986495789958552
26.200000000000024	0.0004986219459824116
26.300000000000022	0.0004985951553392794
26.400000000000023	0.0004985692013884794
26.50000000000002	0.0004985440791924276
26.600000000000023	0.0004985197763653117
26.700000000000024	0.0004984962855613698
26.800000000000022	0.0004984735995253518
26.900000000000023	0.0004984517130018326
27.00000000000002	0.0004984306213479563
27.100000000000023	0.000498410312864784
27.200000000000024	0.0004983907806526376
27.300000000000022	0.0004983720197619982
27.400000000000023	0.0004983540257387902
27.500000000000025	0.0004983367874427211
27.600000000000023	0.0004983202983075935
27.700000000000024	0.0004983045518456148
27.800000000000026	0.0004982895434703401
27.900000000000023	0.0004982752689809962
28.000000000000025	0.0004982617178372398
28.100000000000023	0.0004982488838596855
28.200000000000024	0.0004982367627246989
28.300000000000026	0.0004982253503936645
28.400000000000023	0.0004982146368157779
28.500000000000025	0.0004982046161014941
28.600000000000023	0.0004981952824294612
28.700000000000024	0.0004981866317893272
28.800000000000026	0.0004981786603613198
28.900000000000023	0.0004981713586208811
29.000000000000025	0.0004981647210153647
29.100000000000026	0.0004981587437611132
29.200000000000024	0.0004981534231783883
29.300000000000026	0.0004981487501733557
29.400000000000027	0.0004981447194463421
29.500000000000025	0.0004981413257572613
29.600000000000026	0.0004981385655938107
29.700000000000024	0.0004981364354662912
29.800000000000026	0.0004981349267442983
29.900000000000027	0.0004981340344228013
30.000000000000025	0.0004981337551857759
30.100000000000026	0.0004981340856650858
30.200000000000024	0.0004981350176107306
30.300000000000026	0.0004981365462393701
30.400000000000027	0.0004981386668199589
30.500000000000025	0.0004981413762724226
30.600000000000026	0.0004981446713944055
30.700000000000028	0.0004981485443455009
30.800000000000026	0.0004981529906010882
30.900000000000027	0.000498158007251609
31.00000000000003	0.0004981635912007536
31.100000000000026	0.0004981697349452794
31.200000000000028	0.0004981764341556001
31.300000000000026	0.0004981836845481779
31.400000000000027	0.0004981914834192776
31.50000000000003	0.0004981998278178818
31.600000000000026	0.0004982087106040597
31.700000000000028	0.0004982181276762339
31.800000000000026	0.0004982280764792685
31.900000000000027	0.0004982385541551238
32.00000000000003	0.0004982495538636978
32.10000000000002	0.0004982610716755727
32.20000000000003	0.0004982731037020451
32.300000000000026	0.0004982856475681348
32.40000000000003	0.0004982987005437005
32.50000000000003	0.0004983122561119092
32.60000000000003	0.0004983263105450069
32.70000000000003	0.0004983408615979477
32.800000000000026	0.0004983559066224104
32.90000000000003	0.0004983714393690582
33.00000000000003	0.0004983874562626331
33.10000000000003	0.0004984039537639948
33.20000000000003	0.000498420929786253
33.300000000000026	0.0004984383817941076
33.40000000000003	0.0004984563038268208
33.50000000000003	0.0004984746924880652
33.60000000000003	0.0004984935458048305
33.70000000000003	0.0004985128613142106
33.800000000000026	0.0004985326332947812
33.90000000000003	0.0004985528584857436
34.00000000000003	0.0004985735336583934
34.10000000000003	0.0004985946569790266
34.20000000000003	0.0004986162260849969
34.30000000000003	0.0004986382355132157
34.40000000000003	0.0004986606821621424
34.50000000000003	0.0004986835642981538
34.60000000000003	0.0004987068796228867
34.70000000000003	0.0004987306228880138
34.80000000000003	0.0004987547911128046
34.90000000000003	0.000498779381345175
35.00000000000003	0.0004988043919744285
35.10000000000003	0.0004988298207915295
35.20000000000003	0.0004988556627800465
35.30000000000003	0.0004988819151014153
35.400000000000034	0.0004989085762331357
35.50000000000003	0.0004989356440234982
35.60000000000003	0.0004989631136492687
35.70000000000003	0.0004989909823799022
35.80000000000003	0.000499019247510461
35.900000000000034	0.0004990479076272367
36.00000000000003	0.0004990769606583716
36.10000000000003	0.0004991064019893755
36.20000000000003	0.0004991362290169415
36.30000000000003	0.000499166440405257
36.400000000000034	0.0004991970341337802
36.50000000000003	0.0004992280057622505
36.60000000000003	0.0004992593527842006
36.70000000000003	0.000499291072716142
36.80000000000003	0.0004993231643187905
36.900000000000034	0.0004993556256432179
37.00000000000003	0.0004993884524375237
37.10000000000003	0.000499421642309462
37.20000000000003	0.0004994551940886825
37.30000000000003	0.0004994891058723598
37.400000000000034	0.0004995233735661215
37.500000000000036	0.0004995579948647422
37.60000000000003	0.0004995929674836892
37.70000000000003	0.0004996282903384269
37.80000000000003	0.0004996639615906082
37.900000000000034	0.0004996999773161903
38.000000000000036	0.0004997363353127453
38.10000000000003	0.0004997730345568872
38.20000000000003	0.0004998100732518542
38.30000000000003	0.0004998474476163357
38.400000000000034	0.0004998851555263348
38.500000000000036	0.0004999231948764952
38.60000000000004	0.0004999615647198821
38.70000000000003	0.0005000002633179275
38.80000000000003	0.0005000392870437467
38.900000000000034	0.000500078633866068
39.000000000000036	0.0005001183028922803
39.10000000000004	0.000500158292421478
39.20000000000003	0.0005001985989563894
39.30000000000003	0.000500239220536553
39.400000000000034	0.0005002801552183641
39.500000000000036	0.000500321402177502
39.60000000000004	0.0005003629597657657
39.70000000000003	0.0005004048246261417
39.80000000000003	0.0005004469948820318
39.900000000000034	0.0005004894697574718
40.000000000000036	0.0005005322476384441
40.10000000000004	0.0005005753252858787
40.20000000000003	0.0005006187008872892
40.30000000000003	0.000500662372645442
40.400000000000034	0.000500706339845456
40.500000000000036	0.0005007506009211982
40.60000000000004	0.0005007951527612727
40.70000000000004	0.0005008399936292022
40.80000000000003	0.0005008851228532001
40.900000000000034	0.000500930538898291
41.000000000000036	0.000500976238760611
41.10000000000004	0.0005010222207618289
41.20000000000004	0.0005010684832374632
41.30000000000003	0.0005011150255704705
41.400000000000034	0.0005011618462695052
41.500000000000036	0.000501208942447161
41.60000000000004	0.0005012563124941212
41.70000000000004	0.0005013039558318578
41.80000000000004	0.000501351870997474
41.900000000000034	0.0005014000552017922
42.000000000000036	0.0005014485068883571
42.10000000000004	0.0005014972245133429
42.20000000000004	0.0005015462075473653
42.30000000000004	0.0005015954545673729
42.400000000000034	0.0005016449628906044
42.500000000000036	0.0005016947310234263
42.60000000000004	0.0005017447584709011
42.70000000000004	0.0005017950438360758
42.80000000000004	0.0005018455845260737
42.900000000000034	0.0005018963790954244
43.000000000000036	0.0005019474261101506
43.10000000000004	0.000501998725119508
43.20000000000004	0.0005020502747630354
43.30000000000004	0.0005021020725452651
43.400000000000034	0.0005021541170780054
43.500000000000036	0.0005022064079413643
43.60000000000004	0.0005022589437988793
43.70000000000004	0.0005023117222374809
43.80000000000004	0.0005023647419129245
43.90000000000004	0.0005024180014914894
44.000000000000036	0.0005024715005930882
44.10000000000004	0.0005025252379147703
44.20000000000004	0.0005025792111327778
44.30000000000004	0.0005026334189552016
44.40000000000004	0.0005026878610296364
44.500000000000036	0.0005027425360752517
44.60000000000004	0.0005027974418439541
44.70000000000004	0.0005028525770840326
44.80000000000004	0.0005029079405533765
44.90000000000004	0.0005029635319355075
45.00000000000004	0.0005030193499804459
45.10000000000004	0.0005030753925221116
45.20000000000004	0.00050313165835669
45.30000000000004	0.0005031881471925818
45.40000000000004	0.0005032448578002317
45.50000000000004	0.0005033017880831472
45.60000000000004	0.0005033589368743406
45.70000000000004	0.0005034163030156282
45.80000000000004	0.0005034738862478499
45.90000000000004	0.0005035316853699053
46.00000000000004	0.0005035896983607938
46.10000000000004	0.0005036479240974245
46.20000000000004	0.0005037063623430133
46.30000000000004	0.0005037650119153976
46.40000000000004	0.000503823870857648
46.50000000000004	0.0005038829380804887
46.60000000000004	0.0005039422125027137
46.70000000000004	0.0005040016939168933
46.80000000000004	0.0005040613811671965
46.90000000000004	0.0005041212723662402
47.00000000000004	0.0005041813664650656
47.100000000000044	0.0005042416632763728
47.20000000000004	0.0005043021616619382
47.30000000000004	0.000504362859793463
47.40000000000004	0.000504423756653072
47.50000000000004	0.0005044848512303103
47.600000000000044	0.0005045461433645054
47.70000000000004	0.0005046076319418207
47.80000000000004	0.0005046693151981123
47.90000000000004	0.0005047311921526118
48.00000000000004	0.0005047932626627953
48.100000000000044	0.0005048555256312045
48.200000000000045	0.000504917979348299
48.30000000000004	0.0005049806228619144
48.40000000000004	0.0005050434552267584
48.50000000000004	0.0005051064763244267
48.600000000000044	0.0005051696850801109
48.700000000000045	0.0005052330798435679
48.80000000000004	0.0005052966596968534
48.90000000000004	0.0005053604245379537
49.00000000000004	0.0005054243733073477
49.100000000000044	0.0005054885044053037
49.200000000000045	0.0005055528169402391
49.30000000000004	0.0005056173100268761
49.40000000000004	0.0005056819835851659
49.50000000000004	0.0005057468365766765
49.600000000000044	0.0005058118674565166
49.700000000000045	0.000505877075364667
49.80000000000004	0.0005059424602359005
49.90000000000004	0.0005060080210460594
50.00000000000004	0.0005060737562970205
50.100000000000044	0.0005061396651531662
50.200000000000045	0.0005062057467846752
50.30000000000005	0.0005062720011462757
50.40000000000004	0.0005063384272334625
50.50000000000004	0.0005064050235989721
50.600000000000044	0.0005064717894363384
50.700000000000045	0.0005065387247136747
50.80000000000005	0.0005066058284398803
50.90000000000004	0.0005066730992110664
51.00000000000004	0.0005067405362433173
51.100000000000044	0.0005068081387580794
51.200000000000045	0.0005068759067417009
51.30000000000005	0.0005069438392214414
51.40000000000005	0.0005070119348405701
51.50000000000004	0.0005070801928421533
51.600000000000044	0.000507148613224683
51.700000000000045	0.0005072171950279894
51.80000000000005	0.0005072859369356012
51.90000000000005	0.0005073548382114895
52.00000000000004	0.0005074238981246247
52.100000000000044	0.0005074931166901255
52.200000000000045	0.0005075624929649674
52.30000000000005	0.0005076320256765011
52.40000000000005	0.0005077017141137637
52.50000000000004	0.0005077715583028644
52.600000000000044	0.000507841557312594
52.700000000000045	0.0005079117099077741
52.80000000000005	0.000507982015396802
52.90000000000005	0.000508052473092715
53.00000000000004	0.0005081230830368144
53.100000000000044	0.0005081938443140249
53.200000000000045	0.0005082647557298944
53.30000000000005	0.000508335816616062
53.40000000000005	0.0005084070270238516
53.50000000000005	0.000508478386049291
53.600000000000044	0.0005085498925327895
53.700000000000045	0.0005086215458240081
53.80000000000005	0.000508693345276937
53.90000000000005	0.0005087652909567951
54.00000000000005	0.0005088373819747402
54.100000000000044	0.0005089096172091092
54.200000000000045	0.0005089819960311944
54.30000000000005	0.000509054518515314
54.40000000000005	0.0005091271837831347
54.50000000000005	0.0005091999907454716
54.60000000000005	0.000509272938790382
54.700000000000045	0.0005093460273099426
54.80000000000005	0.0005094192563912348
54.90000000000005	0.0005094926251701169
55.00000000000005	0.0005095661325927744
55.10000000000005	0.0005096397780674075
55.200000000000045	0.0005097135616894051
55.30000000000005	0.0005097874826045283
55.40000000000005	0.0005098615397892914
55.50000000000005	0.0005099357326675149
55.60000000000005	0.0005100100606667568
55.700000000000045	0.000510084523894107
55.80000000000005	0.0005101591215087221
55.90000000000005	0.0005102338525201347
56.00000000000005	0.0005103087163709217
56.10000000000005	0.0005103837131757741
56.200000000000045	0.0005104588421032191
56.30000000000005	0.000510534102191091
56.40000000000005	0.0005106094928965542
56.50000000000005	0.0005106850136802797
56.60000000000005	0.0005107606646677344
56.70000000000005	0.0005108364450400495
56.80000000000005	0.0005109123538659263
56.90000000000005	0.0005109883906200746
57.00000000000005	0.000511064555434898
57.10000000000005	0.0005111408475004019
57.20000000000005	0.000511217265911769
57.30000000000005	0.0005112938101573183
57.40000000000005	0.0005113704797286393
57.50000000000005	0.0005114472747681042
57.60000000000005	0.0005115241944776382
57.70000000000005	0.000511601237981275
57.800000000000054	0.0005116784047837261
57.90000000000005	0.0005117556950337322
58.00000000000005	0.0005118331079416184
58.10000000000005	0.0005119106426562172
58.20000000000005	0.000511988298694991
58.300000000000054	0.0005120660755784735
58.40000000000005	0.0005121439734646046
58.50000000000005	0.0005122219915749652
58.60000000000005	0.0005123001290854161
58.70000000000005	0.0005123783855287736
58.800000000000054	0.0005124567610688464
58.90000000000005	0.0005125352549352018
59.00000000000005	0.0005126138663269283
59.10000000000005	0.0005126925947887977
59.20000000000005	0.000512771439868458
59.300000000000054	0.0005128504017382252
59.40000000000005	0.0005129294796383111
59.50000000000005	0.0005130086727931687
59.60000000000005	0.0005130879807619701
59.70000000000005	0.0005131674037224333
59.800000000000054	0.0005132469409223683
59.900000000000055	0.0005133265916080126
60.00000000000005	0.0005134063553497581
60.10000000000005	0.0005134862317206991
60.20000000000005	0.0005135662209064692
60.300000000000054	0.0005136463221649416
60.400000000000055	0.0005137265347661602
60.50000000000005	0.0005138068582940654
60.60000000000005	0.0005138872929392835
60.70000000000005	0.00051396783796691
60.800000000000054	0.0005140484926674615
60.900000000000055	0.0005141292566354098
61.00000000000006	0.0005142101294677582
61.10000000000005	0.0005142911113625015
61.20000000000005	0.0005143722015942947
61.300000000000054	0.0005144533994760379
61.400000000000055	0.0005145347046149329
61.50000000000006	0.000514616117213614
61.60000000000005	0.0005146976365535951
61.70000000000005	0.0005147792619670325
61.800000000000054	0.0005148609930710455
61.900000000000055	0.0005149428294851294
62.00000000000006	0.000515024771418817
62.10000000000005	0.0005151068181627298
62.20000000000005	0.0005151889690700481
62.300000000000054	0.0005152712237698649
62.400000000000055	0.0005153535824760541
62.50000000000006	0.0005154360444857582
62.60000000000005	0.0005155186091702883
62.70000000000005	0.0005156012761680942
62.800000000000054	0.0005156840451199072
62.900000000000055	0.0005157669162460627
63.00000000000006	0.0005158498888523052
63.10000000000006	0.0005159329623297754
63.20000000000005	0.0005160161363282484
63.300000000000054	0.0005160994110721198
63.400000000000055	0.000516182785873358
63.50000000000006	0.0005162662601401915
63.60000000000006	0.0005163498335312238
63.70000000000005	0.0005164335057071998
63.800000000000054	0.0005165172768985967
63.900000000000055	0.000516601146425579
64.00000000000006	0.0005166851137150871
64.10000000000005	0.0005167691784364141
64.20000000000006	0.0005168533408238765
64.30000000000005	0.0005169376002035443
64.40000000000006	0.0005170219560184788
64.50000000000006	0.000517106407946329
64.60000000000005	0.0005171909556667645
64.70000000000006	0.0005172755994198665
64.80000000000005	0.0005173603385394876
64.90000000000006	0.0005174451724863588
65.00000000000006	0.0005175301009482455
65.10000000000005	0.0005176151241688558
65.20000000000006	0.00051770024148769
65.30000000000005	0.0005177854523807025
65.40000000000006	0.0005178707565435918
65.50000000000006	0.0005179561536739575
65.60000000000005	0.0005180416440209485
65.70000000000006	0.0005181272269314817
65.80000000000005	0.0005182129018982337
65.90000000000006	0.0005182986686264807
66.00000000000006	0.0005183845273688406
66.10000000000005	0.0005184704774776224
66.20000000000006	0.000518556518459902
66.30000000000005	0.0005186426500284592
66.40000000000006	0.0005187288718979127
66.50000000000006	0.0005188151843260858
66.60000000000005	0.0005189015866723345
66.70000000000006	0.000518988078459553
66.80000000000005	0.0005190746594096542
66.90000000000006	0.000519161329783781
67.00000000000006	0.0005192480889464249
67.10000000000007	0.0005193349364341162
67.20000000000006	0.0005194218719759203
67.30000000000005	0.0005195088953026152
67.40000000000006	0.000519596006680348
67.50000000000006	0.0005196832054803056
67.60000000000007	0.000519770491254042
67.70000000000006	0.0005198578637392937
67.80000000000005	0.0005199453232053929
67.90000000000006	0.0005200328690284108
68.00000000000006	0.0005201205007728658
68.10000000000007	0.0005202082181832901
68.20000000000006	0.000520296021005868
68.30000000000005	0.0005203839095147392
68.40000000000006	0.0005204718830923856
68.50000000000006	0.0005205599413175745
68.60000000000007	0.0005206480839431083
68.70000000000006	0.0005207363112462464
68.80000000000005	0.0005208246226141292
68.90000000000006	0.0005209130176378101
69.00000000000006	0.0005210014960766112
69.10000000000007	0.000521090057691369
69.20000000000006	0.0005211787027640181
69.30000000000005	0.0005212674306877991
69.40000000000006	0.0005213562410673335
69.50000000000006	0.0005214451336698139
69.60000000000007	0.0005215341087802369
69.70000000000006	0.0005216231657962669
69.80000000000007	0.0005217123043342107
69.90000000000006	0.0005218015241674864
70.00000000000006	0.0005218908250710002
70.10000000000007	0.0005219802073342949
70.20000000000006	0.0005220696703608178
70.30000000000007	0.0005221592137798336
70.40000000000006	0.0005222488373723118
70.50000000000006	0.0005223385414308163
70.60000000000007	0.0005224283253630109
70.70000000000006	0.0005225181888092966
70.80000000000007	0.0005226081315565961
70.90000000000006	0.0005226981533932813
71.00000000000006	0.0005227882546163637
71.10000000000007	0.0005228784346390552
71.20000000000006	0.0005229686931140885
71.30000000000007	0.0005230590298356535
71.40000000000006	0.0005231494451037772
71.50000000000006	0.000523239938335663
71.60000000000007	0.000523330509194673
71.70000000000006	0.0005234211574807146
71.80000000000007	0.0005235118829950796
71.90000000000006	0.0005236026860422073
72.00000000000006	0.0005236935660445684
72.10000000000007	0.0005237845226773269
72.20000000000006	0.0005238755557473768
72.30000000000007	0.0005239666655621692
72.40000000000006	0.0005240578515479608
72.50000000000006	0.0005241491133900822
72.60000000000007	0.0005242404509009328
72.70000000000006	0.0005243318638942628
72.80000000000007	0.0005244233526818782
72.90000000000006	0.0005245149166950638
73.00000000000006	0.0005246065556304586
73.10000000000007	0.0005246982693071998
73.20000000000006	0.0005247900580401384
73.30000000000007	0.0005248819212641549
73.40000000000006	0.0005249738586856498
73.50000000000007	0.0005250658701290505
73.60000000000007	0.0005251579554201189
73.70000000000006	0.0005252501148780897
73.80000000000007	0.0005253423479426138
73.90000000000006	0.00052543465433089
74.00000000000007	0.0005255270338738996
74.10000000000007	0.0005256194868939873
74.20000000000006	0.0005257120128341792
74.30000000000007	0.0005258046114210613
74.40000000000006	0.0005258972824907602
74.50000000000007	0.0005259900258806401
74.60000000000007	0.0005260828419174188
74.70000000000006	0.0005261757300486685
74.80000000000007	0.0005262686900114138
74.90000000000006	0.0005263617216480681
75.00000000000007	0.0005264548252885417
75.10000000000007	0.0005265480003836
75.20000000000006	0.0005266412466792869
75.30000000000007	0.0005267345640230125
75.40000000000006	0.0005268279522634221
75.50000000000007	0.0005269214117348746
75.60000000000007	0.0005270149418924276
75.70000000000006	0.0005271085424921671
75.80000000000007	0.0005272022133876524
75.90000000000006	0.0005272959549165039
76.00000000000007	0.0005273897665367865
76.10000000000007	0.0005274836480132946
76.20000000000007	0.0005275775992044603
76.30000000000007	0.0005276716199698756
76.40000000000006	0.0005277657106516694
76.50000000000007	0.0005278598707120218
76.60000000000007	0.0005279540999254326
76.70000000000007	0.000528048398156291
76.80000000000007	0.0005281427657501199
76.90000000000006	0.0005282372021719214
77.00000000000007	0.000528331707204587
77.10000000000007	0.0005284262807172772
77.20000000000007	0.000528520922580285
77.30000000000007	0.0005286156331437597
77.40000000000006	0.0005287104118765635
77.50000000000007	0.0005288052585709995
77.60000000000007	0.000528900173102082
77.70000000000007	0.0005289951558234725
77.80000000000007	0.0005290902062066677
77.90000000000006	0.0005291853240521106
78.00000000000007	0.0005292805092394726
78.10000000000007	0.0005293757616495474
78.20000000000007	0.0005294710816407364
78.30000000000007	0.0005295664686881863
78.40000000000006	0.0005296619226015159
78.50000000000007	0.000529757443266127
78.60000000000007	0.0005298530310441169
78.70000000000007	0.0005299486854130547
78.80000000000007	0.0005300444061904809
78.90000000000006	0.000530140193266358
79.00000000000007	0.0005302360465317772
79.10000000000007	0.0005303319663537482
79.20000000000007	0.0005304279522132751
79.30000000000007	0.0005305240039368325
79.40000000000006	0.0005306201214200436
79.50000000000007	0.0005307163050337933
79.60000000000007	0.0005308125542613149
79.70000000000007	0.000530908868936819
79.80000000000007	0.0005310052489604209
79.90000000000008	0.0005311016942333545
80.00000000000007	0.0005311982051315818
80.10000000000007	0.000531294781141595
80.20000000000007	0.0005313914221063129
80.30000000000007	0.0005314881279314569
80.40000000000008	0.0005315848989970712
80.50000000000007	0.0005316817347916828
80.60000000000007	0.0005317786351657565
80.70000000000007	0.00053187560002948
80.80000000000007	0.0005319726292941024
80.90000000000008	0.0005320697233449561
81.00000000000007	0.0005321668816736266
81.10000000000007	0.0005322641041391509
81.20000000000007	0.0005323613906572303
81.30000000000007	0.0005324587416175155
81.40000000000008	0.0005325561565134473
81.50000000000007	0.0005326536352114535
81.60000000000007	0.0005327511776316662
81.70000000000007	0.0005328487836953146
81.80000000000007	0.0005329464537975818
81.90000000000008	0.0005330441874347212
82.00000000000007	0.0005331419844816015
82.10000000000007	0.0005332398448638603
82.20000000000007	0.000533337768981276
82.30000000000007	0.0005334357563317326
82.40000000000008	0.000533533806797401
82.50000000000007	0.0005336319203083351
82.60000000000008	0.00053373009679569
82.70000000000007	0.0005338283366650354
82.80000000000007	0.0005339266394168872
82.90000000000008	0.0005340250049417359
83.00000000000007	0.0005341234331751382
83.10000000000008	0.0005342219245275189
83.20000000000007	0.0005343204785008497
83.30000000000007	0.0005344190949928159
83.40000000000008	0.0005345177739434011
83.50000000000007	0.0005346165152936798
83.60000000000008	0.0005347153194601932
83.70000000000007	0.0005348141859473079
83.80000000000007	0.0005349131146609781
83.90000000000008	0.0005350121055466973
84.00000000000007	0.0005351111590261884
84.10000000000008	0.0005352102746050458
84.20000000000007	0.0005353094521963713
84.30000000000007	0.0005354086917501059
84.40000000000008	0.0005355079932172754
84.50000000000007	0.0005356073570260233
84.60000000000008	0.0005357067826841503
84.70000000000007	0.000535806270112993
84.80000000000007	0.0005359058192680347
84.90000000000008	0.0005360054305829472
85.00000000000007	0.0005361051035665498
85.10000000000008	0.0005362048381473051
85.20000000000007	0.00053630463428515
85.30000000000007	0.000536404491941141
85.40000000000008	0.0005365044115557494
85.50000000000007	0.0005366043926397994
85.60000000000008	0.0005367044351299558
85.70000000000007	0.0005368045389917796
85.80000000000007	0.0005369047046716484
85.90000000000008	0.0005370049316811663
86.00000000000007	0.0005371052199641158
86.10000000000008	0.000537205569490582
86.20000000000007	0.0005373059802317381
86.30000000000008	0.0005374064526411824
86.40000000000008	0.0005375069862323157
86.50000000000007	0.000537607580957168
86.60000000000008	0.0005377082367914664
86.70000000000007	0.0005378089541951445
86.80000000000008	0.0005379097326821418
86.90000000000008	0.0005380105722116318
87.00000000000007	0.0005381114727639534
87.10000000000008	0.0005382124343205907
87.20000000000007	0.0005383134573491165
87.30000000000008	0.0005384145413650485
87.40000000000008	0.0005385156863358531
87.50000000000007	0.0005386168922476416
87.60000000000008	0.0005387181595747534
87.70000000000007	0.000538819487833021
87.80000000000008	0.0005389208769971041
87.90000000000008	0.0005390223270577994
88.00000000000007	0.000539123838007078
88.10000000000008	0.0005392254103274449
88.20000000000007	0.0005393270435360549
88.30000000000008	0.00053942873761597
88.40000000000008	0.000539530492563883
88.50000000000007	0.0005396323088695511
88.60000000000008	0.0005397341860501826
88.70000000000007	0.0005398361240961155
88.80000000000008	0.0005399381230088608
88.90000000000008	0.0005400401827911079
89.00000000000009	0.0005401423039412852
89.10000000000008	0.0005402444859777109
89.20000000000007	0.0005403467288992534
89.30000000000008	0.0005404490327134667
89.40000000000008	0.0005405513979265462
89.50000000000009	0.0005406538240566029
89.60000000000008	0.0005407563111099133
89.70000000000007	0.000540858859098947
89.80000000000008	0.0005409567957938688
89.90000000000008	0.0005410361014780399
90.00000000000009	0.0005410967646666463
