# Supplementary material for: White matter micro- and macrostructure brain charts for the human lifespan
Source: Nature. 2026 May 13;655(8124):979–89. doi: 10.1038/s41586-026-10454-2 (PMC13391363; doi:10.1038/s41586-026-10454-2)
Supplement: Supplementary file 7 — Tract-specific median centiles of brain charts. SDT.T4.1-504 contain the discretized, sex-agnostic brain charts used to derive the myelination plots and assessments in Fig. 4 and Supplementary Fig. S4.F9. Age is expressed in years. Tract measurements are reported in metric-specific units: diffusivities in mm2 s−1, volume in mm3, surface area in mm2, average length in mm, and FA is dimensionless (unitless). [file 41586_2026_10454_MOESM7_ESM.zip › SDT.T4/SDT.T4.132-FPT_right_surface_area.csv]

age	value
1.0	15237.704017252656
1.1	15415.55016560479
1.2000000000000002	15641.103919913565
1.3000000000000003	15911.567404292495
1.4000000000000004	16180.180402751324
1.5000000000000004	16433.07663753792
1.6000000000000005	16671.96360109454
1.7000000000000006	16898.272956482724
1.8000000000000007	17113.153923369417
1.9000000000000008	17317.763287064878
2.000000000000001	17512.98991827183
2.100000000000001	17699.6071816118
2.200000000000001	17878.24788096162
2.300000000000001	18049.586271078704
2.4000000000000012	18214.149752920624
2.5000000000000013	18372.40907522924
2.6000000000000014	18524.785129254797
2.7000000000000015	18671.62320251334
2.8000000000000016	18813.31890121474
2.9000000000000017	18950.181175984275
3.0000000000000018	19082.490296555232
3.100000000000002	19210.47647974202
3.200000000000002	19334.413758897106
3.300000000000002	19454.516845663115
3.400000000000002	19570.983525607004
3.500000000000002	19683.995445143857
3.6000000000000023	19793.70036091767
3.7000000000000024	19900.28477697691
3.8000000000000025	20003.893371312064
3.9000000000000026	20104.65997320882
4.000000000000003	20202.693019808106
4.100000000000003	20298.13362656101
4.200000000000003	20391.09109395711
4.3000000000000025	20481.66789692484
4.400000000000003	20569.959420115523
4.5000000000000036	20656.04186745495
4.600000000000003	20740.01966877465
4.700000000000003	20821.972683930373
4.800000000000003	20901.97552508117
4.900000000000004	20980.087468026577
5.0000000000000036	21056.391889041774
5.100000000000003	21130.952327538587
5.200000000000004	21203.82903146013
5.300000000000004	21275.078461226385
5.400000000000004	21344.74477244622
5.5000000000000036	21412.893073976516
5.600000000000004	21479.572312275748
5.700000000000005	21544.828437345215
5.800000000000004	21608.69717188108
5.900000000000004	21671.23240963262
6.000000000000004	21732.474494466074
6.100000000000005	21792.4619821167
6.200000000000005	21851.231105860978
6.300000000000004	21908.809584496175
6.400000000000005	21965.24110675927
6.500000000000005	22020.557932100084
6.600000000000005	22074.79039077112
6.700000000000005	22127.961554924197
6.800000000000005	22180.10853666516
6.900000000000006	22231.258616496132
7.000000000000005	22281.438017072116
7.100000000000005	22330.671384314883
7.2000000000000055	22378.977171908497
7.300000000000006	22426.386301752893
7.400000000000006	22472.921201151148
7.500000000000005	22518.602938950837
7.600000000000006	22563.447211815015
7.700000000000006	22607.480802918722
7.800000000000006	22650.72305109824
7.900000000000006	22693.192627997014
8.000000000000007	22734.90704965764
8.100000000000007	22775.879169501204
8.200000000000006	22816.131776233837
8.300000000000006	22855.681112755952
8.400000000000006	22894.54239850449
8.500000000000007	22932.72675561509
8.600000000000007	22970.254223575266
8.700000000000006	23007.139024310152
8.800000000000008	23043.394937420388
8.900000000000007	23079.034845087368
9.000000000000007	23114.068028451384
9.100000000000007	23148.51182223704
9.200000000000006	23182.378377153484
9.300000000000008	23215.6790323213
9.400000000000007	23248.421931775065
9.500000000000007	23280.622504347248
9.600000000000009	23312.291520891577
9.700000000000008	23343.439447061133
9.800000000000008	23374.07602032522
9.900000000000007	23404.208143384232
10.000000000000007	23433.84934162467
10.100000000000009	23463.00894612706
10.200000000000008	23491.695618886806
10.300000000000008	23519.915487989492
10.40000000000001	23547.6807110984
10.500000000000009	23574.999644006522
10.600000000000009	23601.88042491193
10.700000000000008	23628.33058109857
10.800000000000008	23654.35537531904
10.90000000000001	23679.96558279109
11.000000000000009	23705.168526445173
11.100000000000009	23729.970961022245
11.20000000000001	23754.377605357105
11.30000000000001	23778.39822474398
11.40000000000001	23802.039432689307
11.500000000000009	23825.307683267627
11.600000000000009	23848.208904778956
11.70000000000001	23870.747195777767
11.80000000000001	23892.93129078741
11.90000000000001	23914.767042567895
12.00000000000001	23936.259810283016
12.10000000000001	23957.413300649067
12.20000000000001	23978.235484401266
12.30000000000001	23998.73168560973
12.40000000000001	24018.907108794352
12.50000000000001	24038.766496994438
12.60000000000001	24058.313101622105
12.70000000000001	24077.55410760197
12.800000000000011	24096.494265996087
12.900000000000011	24115.13789147114
13.00000000000001	24133.48794688306
13.10000000000001	24151.55102764015
13.20000000000001	24169.331482558802
13.300000000000011	24186.83356901326
13.400000000000011	24204.061133093044
13.50000000000001	24221.01679652915
13.600000000000012	24237.706544173157
13.700000000000012	24254.134284851792
13.800000000000011	24270.303536238636
13.900000000000011	24286.216703462702
14.00000000000001	24301.879308332173
14.100000000000012	24317.294948100513
14.200000000000012	24332.467148863758
14.300000000000011	24347.399065742753
14.400000000000013	24362.092843671046
14.500000000000012	24376.553522205657
14.600000000000012	24390.78435504951
14.700000000000012	24404.788241486334
14.800000000000011	24418.567161097657
14.900000000000013	24432.125784162872
15.000000000000012	24445.467119240548
15.100000000000012	24458.594118675675
15.200000000000014	24471.509396990255
15.300000000000013	24484.214732137436
15.400000000000013	24496.71440798147
15.500000000000012	24509.01116086584
15.600000000000012	24521.107403209888
15.700000000000014	24533.004784831886
15.800000000000013	24544.707291145416
15.900000000000013	24556.217462939618
16.000000000000014	24567.537796000513
16.100000000000016	24578.670476113937
16.200000000000014	24589.616994636173
16.30000000000001	24600.381023419828
16.400000000000013	24610.964884744986
16.500000000000014	24621.370602764335
16.600000000000016	24631.599568192665
16.700000000000014	24641.655208818847
16.800000000000015	24651.539689007845
16.900000000000013	24661.255136667256
17.000000000000014	24670.8033934586
17.100000000000016	24680.185723970888
17.200000000000014	24689.405298684447
17.300000000000015	24698.4641045266
17.400000000000013	24707.36385247092
17.500000000000014	24716.105727087106
17.600000000000016	24724.69269716881
17.700000000000014	24733.12662072187
17.800000000000015	24741.409325903114
17.900000000000016	24749.54237520154
18.000000000000014	24757.526851638537
18.100000000000016	24765.36551073951
18.200000000000017	24773.060064924095
18.300000000000015	24780.611969978327
18.400000000000016	24788.022244585587
18.500000000000014	24795.293476037266
18.600000000000016	24802.427270462977
18.700000000000017	24809.42520931959
18.800000000000015	24816.288626445854
18.900000000000016	24823.01845790288
19.000000000000014	24829.61711262444
19.100000000000016	24836.086076167438
19.200000000000017	24842.42659448529
19.300000000000015	24848.63955137356
19.400000000000016	24854.72721425088
19.500000000000018	24860.690980261432
19.600000000000016	24866.532225978408
19.700000000000017	24872.25209635781
19.80000000000002	24877.85140732053
19.900000000000016	24883.332275912828
20.000000000000018	24888.695998573858
20.100000000000016	24893.943647300628
20.200000000000017	24899.075995147545
20.30000000000002	24904.095039213338
20.400000000000016	24909.002001799632
20.500000000000018	24913.79808792177
20.600000000000016	24918.48428529243
20.700000000000017	24923.061310707504
20.80000000000002	24927.531033555722
20.900000000000016	24931.894591377626
21.000000000000018	24936.15291088496
21.10000000000002	24940.30667340023
21.200000000000017	24944.357645942047
21.30000000000002	24948.306903424927
21.40000000000002	24952.15550613272
21.500000000000018	24955.904309953592
21.60000000000002	24959.553949191868
21.700000000000017	24963.10608167822
21.80000000000002	24966.561710481914
21.90000000000002	24969.921640157285
22.000000000000018	24973.18647540557
22.10000000000002	24976.35778613867
22.200000000000017	24979.43652216641
22.30000000000002	24982.42362083394
22.40000000000002	24985.319826807958
22.500000000000018	24988.125705188915
22.60000000000002	24990.842731967026
22.70000000000002	24993.471795660178
22.80000000000002	24996.013597481106
22.90000000000002	24998.46867762911
23.00000000000002	25000.83843615232
23.10000000000002	25003.12371599354
23.20000000000002	25005.32534941176
23.30000000000002	25007.44398668781
23.40000000000002	25009.480134424477
23.50000000000002	25011.4351114285
23.60000000000002	25013.309708041994
23.70000000000002	25015.104537563893
23.80000000000002	25016.82008549235
23.90000000000002	25018.457604691026
24.00000000000002	25020.01784627925
24.10000000000002	25021.501552167705
24.20000000000002	25022.9092921113
24.300000000000022	25024.24152290989
24.40000000000002	25025.499426793278
24.50000000000002	25026.68370949033
24.600000000000023	25027.794909126893
24.70000000000002	25028.833464486823
24.800000000000022	25029.800500261415
24.90000000000002	25030.696688244774
25.00000000000002	25031.522692252627
25.100000000000023	25032.279013002553
25.20000000000002	25032.96606460514
25.300000000000022	25033.58491004977
25.40000000000002	25034.136181761998
25.50000000000002	25034.62035328606
25.600000000000023	25035.03782324706
25.70000000000002	25035.389604204494
25.800000000000022	25035.676299079933
25.900000000000023	25035.898503849177
26.00000000000002	25036.05665977587
26.100000000000023	25036.15114414178
26.200000000000024	25036.182915371246
26.300000000000022	25036.15254207839
26.400000000000023	25036.060442084596
26.50000000000002	25035.90697927305
26.600000000000023	25035.693067685734
26.700000000000024	25035.41925016761
26.800000000000022	25035.086063489787
26.900000000000023	25034.69389750302
27.00000000000002	25034.24309751966
27.100000000000023	25033.73452989295
27.200000000000024	25033.168707438792
27.300000000000022	25032.545999707203
27.400000000000023	25031.866740343867
27.500000000000025	25031.131756492116
27.600000000000023	25030.341538364726
27.700000000000024	25029.496570840784
27.800000000000026	25028.59719914184
27.900000000000023	25027.6437406649
28.000000000000025	25026.636980385407
28.100000000000023	25025.577382123345
28.200000000000024	25024.46527345822
28.300000000000026	25023.300961566194
28.400000000000023	25022.08519665897
28.500000000000025	25020.818422651377
28.600000000000023	25019.501078756184
28.700000000000024	25018.13347131763
28.800000000000026	25016.71589321917
28.900000000000023	25015.249057255824
29.000000000000025	25013.733384056064
29.100000000000026	25012.169164582723
29.200000000000024	25010.556682712213
29.300000000000026	25008.896620315696
29.400000000000027	25007.189380426767
29.500000000000025	25005.435361918524
29.600000000000026	25003.634837157766
29.700000000000024	25001.788077384626
29.800000000000026	24999.895731161167
29.900000000000027	24997.958180900845
30.000000000000025	24995.97568551991
30.100000000000026	24993.948508275953
30.200000000000024	24991.8772701378
30.300000000000026	24989.762337911598
30.400000000000027	24987.604074709474
30.500000000000025	24985.402723113228
30.600000000000026	24983.158535154085
30.700000000000028	24980.87210205804
30.800000000000026	24978.54377230987
30.900000000000027	24976.173776696713
31.00000000000003	24973.762360136425
31.100000000000026	24971.31008916261
31.200000000000028	24968.81729836991
31.300000000000026	24966.284319062455
31.400000000000027	24963.711367638884
31.50000000000003	24961.098678996554
31.600000000000026	24958.44679303499
31.700000000000028	24955.75602801762
31.800000000000026	24953.02658997408
31.900000000000027	24950.258707429388
32.00000000000003	24947.452898126845
32.10000000000002	24944.609467929473
32.20000000000003	24941.728719760245
32.300000000000026	24938.810846940843
32.40000000000003	24935.856069012
32.50000000000003	24932.864879803055
32.60000000000003	24929.837570575663
32.70000000000003	24926.774325514307
32.800000000000026	24923.67535842221
32.90000000000003	24920.541143197832
33.00000000000003	24917.371959999728
33.10000000000003	24914.16808635191
33.20000000000003	24910.92969518754
33.300000000000026	24907.65699221987
33.40000000000003	24904.350429821865
33.50000000000003	24901.010275059907
33.60000000000003	24897.636692797834
33.70000000000003	24894.229883557753
33.800000000000026	24890.790281741043
33.90000000000003	24887.31814444478
34.00000000000003	24883.813726398734
34.10000000000003	24880.277182482194
34.20000000000003	24876.708705902503
34.30000000000003	24873.108711639765
34.40000000000003	24869.477445020137
34.50000000000003	24865.815053782255
34.60000000000003	24862.121726414698
34.70000000000003	24858.397861656435
34.80000000000003	24854.643695858704
34.90000000000003	24850.85946324001
35.00000000000003	24847.045302659473
35.10000000000003	24843.201395965552
35.20000000000003	24839.32812433564
35.30000000000003	24835.425713510664
35.400000000000034	24831.494296019104
35.50000000000003	24827.53404940078
35.60000000000003	24823.54534012505
35.70000000000003	24819.528385832724
35.80000000000003	24815.483402238497
35.900000000000034	24811.410513958133
36.00000000000003	24807.309892480836
36.10000000000003	24803.181888362808
36.20000000000003	24799.026709657264
36.30000000000003	24794.844475357746
36.400000000000034	24790.63535300252
36.50000000000003	24786.399679801718
36.60000000000003	24782.13765648052
36.70000000000003	24777.849482020447
36.80000000000003	24773.53526835052
36.900000000000034	24769.195177475434
37.00000000000003	24764.829532157426
37.10000000000003	24760.438524437963
37.20000000000003	24756.022261245005
37.30000000000003	24751.58090094549
37.400000000000034	24747.11475416893
37.500000000000036	24742.62400631208
37.60000000000003	24738.10884118965
37.70000000000003	24733.569359411074
37.80000000000003	24729.005714264986
37.900000000000034	24724.418203238885
38.000000000000036	24719.80700384691
38.10000000000003	24715.17221224341
38.20000000000003	24710.513978354644
38.30000000000003	24705.832588618978
38.400000000000034	24701.128214512326
38.500000000000036	24696.4010260721
38.60000000000004	24691.651113791875
38.70000000000003	24686.878622921795
38.80000000000003	24682.083827925017
38.900000000000034	24677.266893106796
39.000000000000036	24672.427904986544
39.10000000000004	24667.56700569512
39.20000000000003	24662.684459616677
39.30000000000003	24657.780425557892
39.400000000000034	24652.855061014758
39.500000000000036	24647.908447427126
39.60000000000004	24642.940722606407
39.70000000000003	24637.95214000652
39.80000000000003	24632.942851897787
39.900000000000034	24627.91293617042
40.000000000000036	24622.862527731988
40.10000000000004	24617.791870827878
40.20000000000003	24612.70111271126
40.30000000000003	24607.590399438737
40.400000000000034	24602.4598043356
40.500000000000036	24597.30945830728
40.60000000000004	24592.139595606957
40.70000000000004	24586.950357517966
40.80000000000003	24581.7418141914
40.900000000000034	24576.514093820526
41.000000000000036	24571.267422232795
41.10000000000004	24566.00193612485
41.20000000000004	24560.71777109887
41.30000000000003	24555.41499319767
41.400000000000034	24550.093726895597
41.500000000000036	24544.754188871717
41.60000000000004	24539.396510359988
41.70000000000004	24534.02075456156
41.80000000000004	24528.627043409902
41.900000000000034	24523.215585863665
42.000000000000036	24517.78650895591
42.10000000000004	24512.33993871679
42.20000000000004	24506.875934645104
42.30000000000004	24501.394615208996
42.400000000000034	24495.896180979333
42.500000000000036	24490.380753981488
42.60000000000004	24484.848391167714
42.70000000000004	24479.299208618733
42.80000000000004	24473.733399821915
42.900000000000034	24468.15108294819
43.000000000000036	24462.552375247866
43.10000000000004	24456.937330332206
43.20000000000004	24451.306061044517
43.30000000000004	24445.658753171265
43.400000000000034	24439.995520284756
43.500000000000036	24434.31641371192
43.60000000000004	24428.621544046808
43.70000000000004	24422.911090568396
43.80000000000004	24417.185163306414
43.90000000000004	24411.44387144401
44.000000000000036	24405.687263289346
44.10000000000004	24399.91544640437
44.20000000000004	24394.12859298873
44.30000000000004	24388.326808842008
44.40000000000004	24382.510140221286
44.500000000000036	24376.678692564063
44.60000000000004	24370.832632084508
44.70000000000004	24364.97206132076
44.80000000000004	24359.09708203118
44.90000000000004	24353.20773774187
45.00000000000004	24347.30413104385
45.10000000000004	24341.386421635267
45.20000000000004	24335.454708156693
45.30000000000004	24329.509032290884
45.40000000000004	24323.549494617564
45.50000000000004	24317.576249323167
45.60000000000004	24311.589392040798
45.70000000000004	24305.589017684233
45.80000000000004	24299.575165462484
45.90000000000004	24293.547933277106
46.00000000000004	24287.50746930993
46.10000000000004	24281.453865597203
46.20000000000004	24275.387159689886
46.30000000000004	24269.307447581123
46.40000000000004	24263.214872371744
46.50000000000004	24257.109523320396
46.60000000000004	24250.99148902112
46.70000000000004	24244.860804781314
46.80000000000004	24238.717564069015
46.90000000000004	24232.561904445498
47.00000000000004	24226.393911844898
47.100000000000044	24220.213620081842
47.20000000000004	24214.021120809964
47.30000000000004	24207.816546901668
47.40000000000004	24201.599981721858
47.50000000000004	24195.371508020387
47.600000000000044	24189.131157574662
47.70000000000004	24182.879019652733
47.80000000000004	24176.615222010907
47.90000000000004	24170.339844936643
48.00000000000004	24164.052918862093
48.100000000000044	24157.75453132704
48.200000000000045	24151.444805756466
48.30000000000004	24145.12382005776
48.40000000000004	24138.79165156834
48.50000000000004	24132.448328868042
48.600000000000044	24126.09393723872
48.700000000000045	24119.728595375418
48.80000000000004	24113.352378332587
48.90000000000004	24106.96531347656
49.00000000000004	24100.567484440173
49.100000000000044	24094.15900591353
49.200000000000045	24087.739950743045
49.30000000000004	24081.3103912461
49.40000000000004	24074.870353102622
49.50000000000004	24068.41991780456
49.600000000000044	24061.959195664753
49.700000000000045	24055.488256880908
49.80000000000004	24049.007126037115
49.90000000000004	24042.515883049437
50.00000000000004	24036.01463452414
50.100000000000044	24029.503448607513
50.200000000000045	24022.98239295412
50.30000000000005	24016.451490610605
50.40000000000004	24009.910819459834
50.50000000000004	24003.360482053133
50.600000000000044	23996.800544074224
50.700000000000045	23990.231027579
50.80000000000005	23983.652008942096
50.90000000000004	23977.063587281395
51.00000000000004	23970.465826371987
51.100000000000044	23963.858789531314
51.200000000000045	23957.242497411513
51.30000000000005	23950.6170244533
51.40000000000005	23943.982466014706
51.50000000000004	23937.338883578097
51.600000000000044	23930.686296898664
51.700000000000045	23924.02477897181
51.80000000000005	23917.354421972348
51.90000000000005	23910.67528560436
52.00000000000004	23903.987429145378
52.100000000000044	23897.29087106685
52.200000000000045	23890.58568252209
52.30000000000005	23883.87195219648
52.40000000000005	23877.149737656466
52.50000000000004	23870.41905656029
52.600000000000044	23863.6799786746
52.700000000000045	23856.932589731034
52.80000000000005	23850.17694563691
52.90000000000005	23843.41310190147
53.00000000000004	23836.641075006934
53.100000000000044	23829.86093296299
53.200000000000045	23823.072758259877
53.30000000000005	23816.27660480915
53.40000000000005	23809.472488354415
53.50000000000005	23802.660475573564
53.600000000000044	23795.840646213797
53.700000000000045	23789.01305263657
53.80000000000005	23782.177746831272
53.90000000000005	23775.33474346214
54.00000000000005	23768.484107529286
54.100000000000044	23761.625915766195
54.200000000000045	23754.760218668463
54.30000000000005	23747.887030228056
54.40000000000005	23741.00641416477
54.50000000000005	23734.11844466268
54.60000000000005	23727.22317076713
54.700000000000045	23720.320641175167
54.80000000000005	23713.410868886072
54.90000000000005	23706.49391601565
55.00000000000005	23699.56985394356
55.10000000000005	23692.638729968203
55.200000000000045	23685.700556475553
55.30000000000005	23678.755394349606
55.40000000000005	23671.803312598626
55.50000000000005	23664.84435716232
55.60000000000005	23657.878573654023
55.700000000000045	23650.905973544566
55.80000000000005	23643.9266161829
55.90000000000005	23636.94056796533
56.00000000000005	23629.947873193807
56.10000000000005	23622.94854277807
56.200000000000045	23615.942634881063
56.30000000000005	23608.93021369158
56.40000000000005	23601.91132223686
56.50000000000005	23594.88600323782
56.60000000000005	23587.854266758368
56.70000000000005	23580.81616949107
56.80000000000005	23573.771773189877
56.90000000000005	23566.721119344445
57.00000000000005	23559.664217503698
57.10000000000005	23552.601123217602
57.20000000000005	23545.531896183507
57.30000000000005	23538.456576693454
57.40000000000005	23531.375204751566
57.50000000000005	23524.287789122853
57.60000000000005	23517.1943839476
57.70000000000005	23510.09504665142
57.800000000000054	23502.98981608076
57.90000000000005	23495.878700526162
58.00000000000005	23488.7617530266
58.10000000000005	23481.639029090133
58.20000000000005	23474.51056643647
58.300000000000054	23467.376402514317
58.40000000000005	23460.236544885287
58.50000000000005	23453.091045235902
58.60000000000005	23445.93995695276
58.70000000000005	23438.78331639452
58.800000000000054	23431.621130683787
58.90000000000005	23424.453450445122
59.00000000000005	23417.280327275766
59.10000000000005	23410.10179647274
59.20000000000005	23402.917893077654
59.300000000000054	23395.728623532974
59.40000000000005	23388.534037164864
59.50000000000005	23381.334183587587
59.60000000000005	23374.129096814886
59.70000000000005	23366.918782881003
59.800000000000054	23359.703290087768
59.900000000000055	23352.48266637832
60.00000000000005	23345.256944764667
60.10000000000005	23338.02615801768
60.20000000000005	23330.79031153451
60.300000000000054	23323.54945236975
60.400000000000055	23316.303626611338
60.50000000000005	23309.052866059425
60.60000000000005	23301.797175729465
60.70000000000005	23294.536601687883
60.800000000000054	23287.271188460487
60.900000000000055	23280.000966900807
61.00000000000006	23272.72596763446
61.10000000000005	23265.446195077544
61.20000000000005	23258.161694097827
61.300000000000054	23250.872507483706
61.400000000000055	23243.57866494268
61.50000000000006	23236.28017053172
61.60000000000005	23228.977068165175
61.70000000000005	23221.669399169932
61.800000000000054	23214.35719235755
61.900000000000055	23207.040476323727
62.00000000000006	23199.71925455898
62.10000000000005	23192.39356982531
62.20000000000005	23185.063461820835
62.300000000000054	23177.728958271553
62.400000000000055	23170.390062327762
62.50000000000006	23163.046815831603
62.60000000000005	23155.699257112527
62.70000000000005	23148.347413047195
62.800000000000054	23140.99131030755
62.900000000000055	23133.63095150587
63.00000000000006	23126.26637737613
63.10000000000006	23118.897624719168
63.20000000000005	23111.52471938174
63.300000000000054	23104.14766365142
63.400000000000055	23096.766497374814
63.50000000000006	23089.38125606971
63.60000000000006	23081.991964776425
63.70000000000005	23074.5986483408
63.800000000000054	23067.201308536656
63.900000000000055	23059.799984144647
64.00000000000006	23052.394709246382
64.10000000000005	23044.98550790345
64.20000000000006	23037.572381577258
64.30000000000005	23030.15536819271
64.40000000000006	23022.734500627317
64.50000000000006	23015.309802175638
64.60000000000005	23007.881295947187
64.70000000000006	23000.44898290997
64.80000000000005	22993.01289996351
64.90000000000006	22985.573078634283
65.00000000000006	22978.129541285158
65.10000000000005	22970.682288581116
65.20000000000006	22963.231356596687
65.30000000000005	22955.77677572702
65.40000000000006	22948.318567604194
65.50000000000006	22940.856753683885
65.60000000000005	22933.391334154352
65.70000000000006	22925.922344103787
65.80000000000005	22918.44981265474
65.90000000000006	22910.973760550816
66.00000000000006	22903.49418768384
66.10000000000005	22896.011128347025
66.20000000000006	22888.52461059868
66.30000000000005	22881.03465448485
66.40000000000006	22873.54127988311
66.50000000000006	22866.044486221817
66.60000000000005	22858.54430684557
66.70000000000006	22851.040768612238
66.80000000000005	22843.533890719023
66.90000000000006	22836.023672301817
67.00000000000006	22828.51014593968
67.10000000000007	22820.99333748792
67.20000000000006	22813.473265476667
67.30000000000005	22805.94994827488
67.40000000000006	22798.42338456503
67.50000000000006	22790.89360601398
67.60000000000007	22783.36063734298
67.70000000000006	22775.824496269674
67.80000000000005	22768.28518118548
67.90000000000006	22760.742723020667
68.00000000000006	22753.19714555066
68.10000000000007	22745.648465853934
68.20000000000006	22738.096700854425
68.30000000000005	22730.541848497105
68.40000000000006	22722.983938835398
68.50000000000006	22715.422994571643
68.60000000000007	22707.85903200501
68.70000000000006	22700.2920487885
68.80000000000005	22692.722074267436
68.90000000000006	22685.149130250393
69.00000000000006	22677.573232422874
69.10000000000007	22669.99439632196
69.20000000000006	22662.412619158244
69.30000000000005	22654.827929434596
69.40000000000006	22647.240347942363
69.50000000000006	22639.649889618096
69.60000000000007	22632.056551377154
69.70000000000006	22624.460361042493
69.80000000000007	22616.861338559385
69.90000000000006	22609.259498273976
70.00000000000006	22601.6548543895
70.10000000000007	22594.047403380122
70.20000000000006	22586.437172259964
70.30000000000007	22578.824180008134
70.40000000000006	22571.20844024942
70.50000000000006	22563.589949157285
70.60000000000007	22555.968733093858
70.70000000000006	22548.34481023577
70.80000000000007	22540.718193638524
70.90000000000006	22533.08889621972
71.00000000000006	22525.4569137102
71.10000000000007	22517.822271696084
71.20000000000006	22510.18498743447
71.30000000000007	22502.545073284517
71.40000000000006	22494.902524668752
71.50000000000006	22487.25736654905
71.60000000000007	22479.60961541973
71.70000000000006	22471.959283089807
71.80000000000007	22464.30638123497
71.90000000000006	22456.650904831007
72.00000000000006	22448.992878096058
72.10000000000007	22441.332316647276
72.20000000000006	22433.669231619962
72.30000000000007	22426.003617671875
72.40000000000006	22418.335498424556
72.50000000000006	22410.664888768446
72.60000000000007	22402.991799305946
72.70000000000006	22395.31624051024
72.80000000000007	22387.638206585714
72.90000000000006	22379.9577204419
73.00000000000006	22372.27479613045
73.10000000000007	22364.589443600376
73.20000000000006	22356.901656726237
73.30000000000007	22349.211457848618
73.40000000000006	22341.51886032508
73.50000000000007	22333.82387358719
73.60000000000007	22326.12650694093
73.70000000000006	22318.42675379839
73.80000000000007	22310.724635819475
73.90000000000006	22303.020165557493
74.00000000000007	22295.31335180878
74.10000000000007	22287.60418764174
74.20000000000006	22279.892694175036
74.30000000000007	22272.178883297198
74.40000000000006	22264.462763300842
74.50000000000007	22256.74434235628
74.60000000000007	22249.023613057845
74.70000000000006	22241.300595874534
74.80000000000007	22233.575301921584
74.90000000000006	22225.847738872486
75.00000000000007	22218.117898961988
75.10000000000007	22210.385802145694
75.20000000000006	22202.651458900236
75.30000000000007	22194.91487640751
75.40000000000006	22187.176061729922
75.50000000000007	22179.435006614156
75.60000000000007	22171.691730396935
75.70000000000006	22163.94624280908
75.80000000000007	22156.198550427434
75.90000000000006	22148.448644621167
76.00000000000007	22140.696544241644
76.10000000000007	22132.94225840432
76.20000000000007	22125.185793204935
76.30000000000007	22117.427154622284
76.40000000000006	22109.66633352105
76.50000000000007	22101.90334816437
76.60000000000007	22094.138206946034
76.70000000000007	22086.370915368938
76.80000000000007	22078.6014639003
76.90000000000006	22070.829870346217
77.00000000000007	22063.056142505404
77.10000000000007	22055.28028540873
77.20000000000007	22047.5023039722
77.30000000000007	22039.722188139665
77.40000000000006	22031.939955159607
77.50000000000007	22024.15561213009
77.60000000000007	22016.369163499447
77.70000000000007	22008.58059879202
77.80000000000007	22000.789934827946
77.90000000000006	21992.997178127724
78.00000000000007	21985.202332675268
78.10000000000007	21977.40540234136
78.20000000000007	21969.606376105665
78.30000000000007	21961.80527026136
78.40000000000006	21954.002090646205
78.50000000000007	21946.19684067012
78.60000000000007	21938.389508869084
78.70000000000007	21930.580111137075
78.80000000000007	21922.768652749146
78.90000000000006	21914.955136656932
79.00000000000007	21907.13956570039
79.10000000000007	21899.321927847046
79.20000000000007	21891.50223849473
79.30000000000007	21883.680502250627
79.40000000000006	21875.85672149921
79.50000000000007	21868.030883738043
79.60000000000007	21860.20300399537
79.70000000000007	21852.373086327916
79.80000000000007	21844.541132666665
79.90000000000008	21836.707144831973
80.00000000000007	21828.871109726682
80.10000000000007	21821.0330419139
80.20000000000007	21813.19294479446
80.30000000000007	21805.3508197373
80.40000000000008	21797.50665314676
80.50000000000007	21789.660459246625
80.60000000000007	21781.812240896932
80.70000000000007	21773.961999016567
80.80000000000007	21766.10973441454
80.90000000000008	21758.255432871585
81.00000000000007	21750.399108177684
81.10000000000007	21742.54076254614
81.20000000000007	21734.68039633723
81.30000000000007	21726.817994802375
81.40000000000008	21718.953571423215
81.50000000000007	21711.087127879407
81.60000000000007	21703.218664083277
81.70000000000007	21695.348179837667
81.80000000000007	21687.47565973895
81.90000000000008	21679.601116866663
82.00000000000007	21671.72455226007
82.10000000000007	21663.84596527466
82.20000000000007	21655.965339944367
82.30000000000007	21648.082689072064
82.40000000000008	21640.198013168094
82.50000000000007	21632.311311140755
82.60000000000008	21624.422581789
82.70000000000007	21616.531808457516
82.80000000000007	21608.639003579305
82.90000000000008	21600.74416702785
83.00000000000007	21592.847297154793
83.10000000000008	21584.948376706805
83.20000000000007	21577.04741787282
83.30000000000007	21569.144419999644
83.40000000000008	21561.239380991217
83.50000000000007	21553.33229864188
83.60000000000008	21545.423154972043
83.70000000000007	21537.511961833596
83.80000000000007	21529.59871793729
83.90000000000008	21521.6834206289
84.00000000000007	21513.766051292736
84.10000000000008	21505.84662157013
84.20000000000007	21497.92512964502
84.30000000000007	21490.001572413625
84.40000000000008	21482.075946662062
84.50000000000007	21474.14823300845
84.60000000000008	21466.218442790596
84.70000000000007	21458.286573554407
84.80000000000007	21450.35262163487
84.90000000000008	21442.416566973236
85.00000000000007	21434.478420731368
85.10000000000008	21426.538179925745
85.20000000000007	21418.595840438633
85.30000000000007	21410.651398041355
85.40000000000008	21402.70483186603
85.50000000000007	21394.756152805312
85.60000000000008	21386.805357232934
85.70000000000007	21378.85244046518
85.80000000000007	21370.897380913815
85.90000000000008	21362.940189331286
86.00000000000007	21354.980861556873
86.10000000000008	21347.01939244967
86.20000000000007	21339.05577675664
86.30000000000008	21331.089992034307
86.40000000000008	21323.122048801113
86.50000000000007	21315.151942246106
86.60000000000008	21307.179666656
86.70000000000007	21299.20519882055
86.80000000000008	21291.228549155032
86.90000000000008	21283.249712306544
87.00000000000007	21275.268682098802
87.10000000000008	21267.28545224185
87.20000000000007	21259.299998620794
87.30000000000008	21251.31233145312
87.40000000000008	21243.3224447254
87.50000000000007	21235.33033168088
87.60000000000008	21227.335967388426
87.70000000000007	21219.3393620008
87.80000000000008	21211.340508952635
87.90000000000008	21203.339401016987
88.00000000000007	21195.3360308514
88.10000000000008	21187.33037256723
88.20000000000007	21179.32243615678
88.30000000000008	21171.312214381032
88.40000000000008	21163.299699422758
88.50000000000007	21155.2848645244
88.60000000000008	21147.26771965351
88.70000000000007	21139.24825700656
88.80000000000008	21131.226468287598
88.90000000000008	21123.202345082973
89.00000000000009	21115.175859621086
89.10000000000008	21107.147021747613
89.20000000000007	21099.115822969306
89.30000000000008	21091.082254388424
89.40000000000008	21083.046287308367
89.50000000000009	21075.007931591666
89.60000000000008	21066.967178165454
89.70000000000007	21058.92401764325
89.80000000000008	21051.24447562713
89.90000000000008	21045.02676857734
90.00000000000009	21040.27134971099
