# Supplementary material for: White matter micro- and macrostructure brain charts for the human lifespan
Source: Nature. 2026 May 13;655(8124):979–89. doi: 10.1038/s41586-026-10454-2 (PMC13391363; doi:10.1038/s41586-026-10454-2)
Supplement: Supplementary file 7 — Tract-specific median centiles of brain charts. SDT.T4.1-504 contain the discretized, sex-agnostic brain charts used to derive the myelination plots and assessments in Fig. 4 and Supplementary Fig. S4.F9. Age is expressed in years. Tract measurements are reported in metric-specific units: diffusivities in mm2 s−1, volume in mm3, surface area in mm2, average length in mm, and FA is dimensionless (unitless). [file 41586_2026_10454_MOESM7_ESM.zip › SDT.T4/SDT.T4.133-FPT_right_volume.csv]

age	value
1.0	19026.738623070585
1.1	19264.433087176567
1.2000000000000002	19566.125883530673
1.3000000000000003	19928.161499489506
1.4000000000000004	20288.23073136788
1.5000000000000004	20627.784387761967
1.6000000000000005	20949.02409933584
1.7000000000000006	21253.798322831393
1.8000000000000007	21543.59121970737
1.9000000000000008	21819.901679232134
2.000000000000001	22083.8816876903
2.100000000000001	22336.534598026257
2.200000000000001	22578.68118502693
2.300000000000001	22811.199157392366
2.4000000000000012	23034.77489388809
2.5000000000000013	23250.02160946558
2.6000000000000014	23457.48803517805
2.7000000000000015	23657.62395976298
2.8000000000000016	23850.946838791187
2.9000000000000017	24037.86051983453
3.0000000000000018	24218.73162118109
3.100000000000002	24393.860920039795
3.200000000000002	24563.608064207496
3.300000000000002	24728.25457226948
3.400000000000002	24888.05995061299
3.500000000000002	25043.262670252232
3.6000000000000023	25194.05637850439
3.7000000000000024	25340.686753878137
3.8000000000000025	25483.344131199403
3.9000000000000026	25622.204661128228
4.000000000000003	25757.410778547095
4.100000000000003	25889.148876030747
4.200000000000003	26017.563097115806
4.3000000000000025	26142.788660287366
4.400000000000003	26264.95147946949
4.5000000000000036	26384.15189457522
4.600000000000003	26500.528263116958
4.700000000000003	26614.186194887097
4.800000000000003	26725.22439298164
4.900000000000004	26833.721048451178
5.0000000000000036	26939.78687808966
5.100000000000003	27043.506080875
5.200000000000004	27144.958532388988
5.300000000000004	27244.219105757184
5.400000000000004	27341.34616226131
5.5000000000000036	27436.42638772541
5.600000000000004	27529.52479693475
5.700000000000005	27620.702435886964
5.800000000000004	27710.006590820958
5.900000000000004	27797.509159041823
6.000000000000004	27883.263823694037
6.100000000000005	27967.321910028084
6.200000000000005	28049.73165681934
6.300000000000004	28130.529815995927
6.400000000000005	28209.77480549331
6.500000000000005	28287.509640113854
6.600000000000005	28363.774763861675
6.700000000000005	28438.600806823124
6.800000000000005	28512.037481434014
6.900000000000006	28584.12122069173
7.000000000000005	28654.88705788212
7.100000000000005	28724.36791842447
7.2000000000000055	28792.58833515142
7.300000000000006	28859.589814602183
7.400000000000006	28925.40236386022
7.500000000000005	28990.054169257106
7.600000000000006	29053.566121403306
7.700000000000006	29115.974229480464
7.800000000000006	29177.304404854192
7.900000000000006	29237.58167335513
8.000000000000007	29296.829507282364
8.100000000000007	29355.06503351968
8.200000000000006	29412.318948811862
8.300000000000006	29468.613052914814
8.400000000000006	29523.96776634795
8.500000000000007	29578.397923404147
8.600000000000007	29631.93055763885
8.700000000000006	29684.584780994603
8.800000000000008	29736.379116687276
8.900000000000007	29787.33087517816
9.000000000000007	29837.452447929198
9.100000000000007	29886.767260569184
9.200000000000006	29935.291666731708
9.300000000000008	29983.04092079849
9.400000000000007	30030.02590531728
9.500000000000007	30076.267499072055
9.600000000000009	30121.780215691375
9.700000000000008	30166.578161536923
9.800000000000008	30210.67445415058
9.900000000000007	30254.07832542097
10.000000000000007	30296.808108094367
10.100000000000009	30338.876393526327
10.200000000000008	30380.29486258717
10.300000000000008	30421.071717375627
10.40000000000001	30461.223458041954
10.500000000000009	30500.761372234832
10.600000000000009	30539.696456543177
10.700000000000008	30578.038874264974
10.800000000000008	30615.795674608198
10.90000000000001	30652.981503822313
11.000000000000009	30689.60626729955
11.100000000000009	30725.679093894
11.20000000000001	30761.20630854005
11.30000000000001	30796.201200905714
11.40000000000001	30830.672725902605
11.500000000000009	30864.629624705103
11.600000000000009	30898.079918351716
11.70000000000001	30931.029103929875
11.80000000000001	30963.489085482768
11.90000000000001	30995.467797581994
12.00000000000001	31026.972497491763
12.10000000000001	31058.00815978203
12.20000000000001	31088.585660113524
12.30000000000001	31118.712223206436
12.40000000000001	31148.39491317254
12.50000000000001	31177.640159604325
12.60000000000001	31206.452328444226
12.70000000000001	31234.84123661829
12.800000000000011	31262.81333870989
12.900000000000011	31290.374488231864
13.00000000000001	31317.52866584761
13.10000000000001	31344.28489297187
13.20000000000001	31370.649083017455
13.300000000000011	31396.62702630585
13.400000000000011	31422.22394560238
13.50000000000001	31447.443364913546
13.600000000000012	31472.293481270266
13.700000000000012	31496.779615565632
13.800000000000011	31520.906548025105
13.900000000000011	31544.677513126735
14.00000000000001	31568.100081731187
14.100000000000012	31591.179154746675
14.200000000000012	31613.919537114936
14.300000000000011	31636.325520084403
14.400000000000013	31658.399989356298
14.500000000000012	31680.149863313138
14.600000000000012	31701.57957935096
14.700000000000012	31722.69308331924
14.800000000000011	31743.49303968082
14.900000000000013	31763.985866436753
15.000000000000012	31784.175669938828
15.100000000000012	31804.066480590067
15.200000000000014	31823.661859465883
15.300000000000013	31842.964200433486
15.400000000000013	31861.979397656687
15.500000000000012	31880.711189565576
15.600000000000012	31899.16286388081
15.700000000000014	31917.336642883216
15.800000000000013	31935.23801554477
15.900000000000013	31952.870455758235
16.000000000000014	31970.23737650924
16.100000000000016	31987.341758740225
16.200000000000014	32004.185611834902
16.30000000000001	32020.77399889366
16.400000000000013	32037.11009797243
16.500000000000014	32053.19667100817
16.600000000000016	32069.035592518285
16.700000000000014	32084.631593633978
16.800000000000015	32099.987638433995
16.900000000000013	32115.106641574355
17.000000000000014	32129.991117539073
17.100000000000016	32144.642771223687
17.200000000000014	32159.065983657714
17.300000000000015	32173.26347829599
17.400000000000013	32187.23759224121
17.500000000000014	32200.98992309348
17.600000000000016	32214.524577062228
17.700000000000014	32227.844102631407
17.800000000000015	32240.951007756434
17.900000000000016	32253.847427860866
18.000000000000014	32266.534823852166
18.100000000000016	32279.017011255397
18.200000000000017	32291.29634081311
18.300000000000015	32303.374802878454
18.400000000000016	32315.253772047876
18.500000000000014	32326.936834212927
18.600000000000016	32338.42619563685
18.700000000000017	32349.724029031207
18.800000000000015	32360.832158842757
18.900000000000016	32371.75184835965
19.000000000000014	32382.486439962715
19.100000000000016	32393.0379758985
19.200000000000017	32403.408160929986
19.300000000000015	32413.598188202854
19.400000000000016	32423.61120661129
19.500000000000018	32433.449138042706
19.600000000000016	32443.113876369105
19.700000000000017	32452.60698872783
19.80000000000002	32461.929576755836
19.900000000000016	32471.084583709286
20.000000000000018	32480.07379428265
20.100000000000016	32488.898676094475
20.200000000000017	32497.56027323675
20.30000000000002	32506.061364700607
20.400000000000016	32514.403634107573
20.500000000000018	32522.58874150303
20.600000000000016	32530.618039472072
20.700000000000017	32538.492496207666
20.80000000000002	32546.214715776805
20.900000000000016	32553.786266162744
21.000000000000018	32561.2084166082
21.10000000000002	32568.48208767669
21.200000000000017	32575.60974302004
21.30000000000002	32582.592865121038
21.40000000000002	32589.432916480193
21.500000000000018	32596.13106952615
21.60000000000002	32602.688181351205
21.700000000000017	32609.106565820868
21.80000000000002	32615.387607262935
21.90000000000002	32621.53240785777
22.000000000000018	32627.54178494605
22.10000000000002	32633.41793161371
22.200000000000017	32639.162159374875
22.30000000000002	32644.77576269603
22.40000000000002	32650.259761764057
22.500000000000018	32655.614920432283
22.60000000000002	32660.843302747664
22.70000000000002	32665.946136371975
22.80000000000002	32670.924381930156
22.90000000000002	32675.778769837016
23.00000000000002	32680.511259655224
23.10000000000002	32685.12301665359
23.20000000000002	32689.61519146915
23.30000000000002	32693.988674884742
23.40000000000002	32698.244151915493
23.50000000000002	32702.383470340767
23.60000000000002	32706.407723370037
23.70000000000002	32710.31775101156
23.80000000000002	32714.11420994166
23.90000000000002	32717.79885707773
24.00000000000002	32721.37273186051
24.10000000000002	32724.83686110231
24.20000000000002	32728.19202500485
24.300000000000022	32731.438841447154
24.40000000000002	32734.578970016635
24.50000000000002	32737.613387889098
24.600000000000023	32740.54283176749
24.70000000000002	32743.367895342435
24.800000000000022	32746.090158804003
24.90000000000002	32748.71055274656
25.00000000000002	32751.229996808725
25.100000000000023	32753.649176230647
25.20000000000002	32755.968651334333
25.300000000000022	32758.18991716514
25.40000000000002	32760.313850241673
25.50000000000002	32762.34109836814
25.600000000000023	32764.272201079486
25.70000000000002	32766.108583732625
25.800000000000022	32767.851082293193
25.900000000000023	32769.500523176524
26.00000000000002	32771.057509704035
26.100000000000023	32772.522552535826
26.200000000000024	32773.897002219324
26.300000000000022	32775.18164753407
26.400000000000023	32776.37705944734
26.50000000000002	32777.483730638014
26.600000000000023	32778.50295023447
26.700000000000024	32779.4354715502
26.800000000000022	32780.28203953608
26.900000000000023	32781.04318654927
27.00000000000002	32781.71938013717
27.100000000000023	32782.31184343385
27.200000000000024	32782.821288396604
27.300000000000022	32783.24821931112
27.400000000000023	32783.59308807251
27.500000000000025	32783.85706347691
27.600000000000023	32784.04082633178
27.700000000000024	32784.14505009142
27.800000000000026	32784.17020539852
27.900000000000023	32784.11672215353
28.000000000000025	32783.985710716166
28.100000000000023	32783.77781549749
28.200000000000024	32783.493482696314
28.300000000000026	32783.13312850517
28.400000000000023	32782.697815039515
28.500000000000025	32782.18815924215
28.600000000000023	32781.60477156473
28.700000000000024	32780.948068785
28.800000000000026	32780.21844774413
28.900000000000023	32779.4169186326
29.000000000000025	32778.544066237475
29.100000000000026	32777.60028597947
29.200000000000024	32776.58596262434
29.300000000000026	32775.50206338666
29.400000000000027	32774.34914874057
29.500000000000025	32773.12777340899
29.600000000000026	32771.83830699655
29.700000000000024	32770.48111715687
29.800000000000026	32769.0571248147
29.900000000000027	32767.566861931504
30.000000000000025	32766.010679393134
30.100000000000026	32764.388934155664
30.200000000000024	32762.70250874252
30.300000000000026	32760.951913518955
30.400000000000027	32759.13765373673
30.500000000000025	32757.26005755684
30.600000000000026	32755.319466729827
30.700000000000028	32753.316722386837
30.800000000000026	32751.252309523745
30.900000000000027	32749.12653984663
31.00000000000003	32746.939745577416
31.100000000000026	32744.692733434167
31.200000000000028	32742.385969165574
31.300000000000026	32740.019913958964
31.400000000000027	32737.59485945673
31.50000000000003	32735.11112430643
31.600000000000026	32732.569478107194
31.700000000000028	32729.97036396174
31.800000000000026	32727.31405900744
31.900000000000027	32724.600873359792
32.00000000000003	32721.831545695113
32.10000000000002	32719.00650190822
32.20000000000003	32716.12616381237
32.300000000000026	32713.190790780653
32.40000000000003	32710.20068075609
32.50000000000003	32707.156539038653
32.60000000000003	32704.058771245956
32.70000000000003	32700.90762393133
32.800000000000026	32697.70338735935
32.90000000000003	32694.446738972627
33.00000000000003	32691.13806895787
33.10000000000003	32687.77776383874
33.20000000000003	32684.366054397884
33.300000000000026	32680.903219937652
33.40000000000003	32677.389907813493
33.50000000000003	32673.82649000273
33.60000000000003	32670.213185929475
33.70000000000003	32666.550267952167
33.800000000000026	32662.838358270215
33.90000000000003	32659.07781498399
34.00000000000003	32655.268992897178
34.10000000000003	32651.412097397195
34.20000000000003	32647.507390929397
34.30000000000003	32643.55546850626
34.40000000000003	32639.556671830127
34.50000000000003	32635.511196200565
34.60000000000003	32631.419297753997
34.70000000000003	32627.2815487348
34.80000000000003	32623.098278331847
34.90000000000003	32618.869812759025
35.00000000000003	32614.5963347918
35.10000000000003	32610.278091566735
35.20000000000003	32605.91563070648
35.30000000000003	32601.509266593635
35.400000000000034	32597.059173023845
35.50000000000003	32592.565591376024
35.60000000000003	32588.029048621927
35.70000000000003	32583.449847830776
35.80000000000003	32578.828289380235
35.900000000000034	32574.16453586498
36.00000000000003	32569.458820462096
36.10000000000003	32564.711647797012
36.20000000000003	32559.923307535868
36.30000000000003	32555.093954262084
36.400000000000034	32550.22381587575
36.50000000000003	32545.3133782338
36.60000000000003	32540.36292074842
36.70000000000003	32535.372720390667
36.80000000000003	32530.34292170318
36.900000000000034	32525.2737450843
37.00000000000003	32520.165656068606
37.10000000000003	32515.01892190568
37.20000000000003	32509.833679975505
37.30000000000003	32504.610145820265
37.400000000000034	32499.348767884145
37.500000000000036	32494.049804100625
37.60000000000003	32488.71351018377
37.70000000000003	32483.340014492605
37.80000000000003	32477.929525683958
37.900000000000034	32472.482473684602
38.000000000000036	32466.999105364906
38.10000000000003	32461.479542666224
38.20000000000003	32455.92398975927
38.30000000000003	32450.33286098004
38.400000000000034	32444.706394715242
38.500000000000036	32439.044827329264
38.60000000000004	32433.348272640615
38.70000000000003	32427.61692847929
38.80000000000003	32421.851192277452
38.900000000000034	32416.051292335906
39.000000000000036	32410.217336710724
39.10000000000004	32404.3495190725
39.20000000000003	32398.448222605944
39.30000000000003	32392.51366786887
39.400000000000034	32386.546073572186
39.500000000000036	32380.545540441697
39.60000000000004	32374.512256290218
39.70000000000003	32368.446588844447
39.80000000000003	32362.348749446766
39.900000000000034	32356.218833637726
40.000000000000036	32350.05702536036
40.10000000000004	32343.86367929984
40.20000000000003	32337.638999716164
40.30000000000003	32331.383189179003
40.400000000000034	32325.096336599156
40.500000000000036	32318.778620491612
40.60000000000004	32312.43038138177
40.70000000000004	32306.051815091465
40.80000000000003	32299.643005855338
40.900000000000034	32293.20412857636
41.000000000000036	32286.735511823306
41.10000000000004	32280.23734492606
41.20000000000004	32273.709815664195
41.30000000000003	32267.15300226268
41.400000000000034	32260.56707458011
41.500000000000036	32253.952348193674
41.60000000000004	32247.30900469051
41.70000000000004	32240.63711806891
41.80000000000004	32233.936854805877
41.900000000000034	32227.208519499833
42.000000000000036	32220.4522877748
42.10000000000004	32213.668333829966
42.20000000000004	32206.856726203558
42.30000000000004	32200.01762667185
42.400000000000034	32193.151327894735
42.500000000000036	32186.25799837696
42.60000000000004	32179.337702827317
42.70000000000004	32172.39059984719
42.80000000000004	32165.416972000807
42.900000000000034	32158.416982304367
43.000000000000036	32151.39079246191
43.10000000000004	32144.33846220959
43.20000000000004	32137.260145756907
43.30000000000004	32130.156114680678
43.400000000000034	32123.026525437825
43.500000000000036	32115.87143428625
43.60000000000004	32108.69099244686
43.70000000000004	32101.485462199576
43.80000000000004	32094.254994939372
43.90000000000004	32086.999740850344
44.000000000000036	32079.719751650562
44.10000000000004	32072.415174447488
44.20000000000004	32065.086261394048
44.30000000000004	32057.733157829716
44.40000000000004	32050.355912304854
44.500000000000036	32042.954669106814
44.60000000000004	32035.52967181536
44.70000000000004	32028.081061092173
44.80000000000004	32020.608976479358
44.90000000000004	32013.11346237174
45.00000000000004	32005.594659195027
45.10000000000004	31998.05280118158
45.20000000000004	31990.488023391626
45.30000000000004	31982.900367326736
45.40000000000004	31975.289970745624
45.50000000000004	31967.65705996423
45.60000000000004	31960.001765711364
45.70000000000004	31952.324217678582
45.80000000000004	31944.624453553264
45.90000000000004	31936.902607461
46.00000000000004	31929.158897077665
46.10000000000004	31921.393447940285
46.20000000000004	31913.60629508549
46.30000000000004	31905.79757011152
46.40000000000004	31897.967483374494
46.50000000000004	31890.11615639288
46.60000000000004	31882.243709722272
46.70000000000004	31874.350174888114
46.80000000000004	31866.435680063514
46.90000000000004	31858.500427607207
47.00000000000004	31850.544534216097
47.100000000000044	31842.56802897883
47.20000000000004	31834.571037669048
47.30000000000004	31826.553755868656
47.40000000000004	31818.516296538775
47.50000000000004	31810.45877174492
47.600000000000044	31802.381207333437
47.70000000000004	31794.283725842746
47.80000000000004	31786.166515441982
47.90000000000004	31778.029684605546
48.00000000000004	31769.87325693143
48.100000000000044	31761.697352676256
48.200000000000045	31753.502153726815
48.30000000000004	31745.287765077715
48.40000000000004	31737.05429088887
48.50000000000004	31728.801751754207
48.600000000000044	31720.530264869067
48.700000000000045	31712.240005239833
48.80000000000004	31703.93107367764
48.90000000000004	31695.60348869358
49.00000000000004	31687.257365309903
49.100000000000044	31678.8928727015
49.200000000000045	31670.51010843159
49.30000000000004	31662.109169283853
49.40000000000004	31653.690070976038
49.50000000000004	31645.252925628967
49.600000000000044	31636.797896022403
49.700000000000045	31628.32507581085
49.80000000000004	31619.834478774166
49.90000000000004	31611.326214960885
50.00000000000004	31602.80044173073
50.100000000000044	31594.257249700495
50.200000000000045	31585.69672875749
50.30000000000005	31577.118890074114
50.40000000000004	31568.523840944832
50.50000000000004	31559.911732776956
50.600000000000044	31551.282652527745
50.700000000000045	31542.63660955793
50.80000000000005	31533.97370918373
50.90000000000004	31525.29409776817
51.00000000000004	31516.597859421407
51.100000000000044	31507.88507756953
51.200000000000045	31499.155759129335
51.30000000000005	31490.41000679922
51.40000000000005	31481.64796139389
51.50000000000004	31472.869703590044
51.600000000000044	31464.07523860214
51.700000000000045	31455.26466723831
51.80000000000005	31446.43812561239
51.90000000000005	31437.595691726932
52.00000000000004	31428.73744294159
52.100000000000044	31419.863382169995
52.200000000000045	31410.973607728884
52.30000000000005	31402.06825055285
52.40000000000005	31393.1473854161
52.50000000000004	31384.21101362384
52.600000000000044	31375.259231685268
52.700000000000045	31366.292166148076
52.80000000000005	31357.309889269276
52.90000000000005	31348.312472700287
53.00000000000004	31339.299915569976
53.100000000000044	31330.272312013913
53.200000000000045	31321.229783737774
53.30000000000005	31312.172399956242
53.40000000000005	31303.100158269623
53.50000000000005	31294.013151084044
53.600000000000044	31284.911496005432
53.700000000000045	31275.795259873656
53.80000000000005	31266.66450895693
53.90000000000005	31257.519238786645
54.00000000000005	31248.35953950526
54.100000000000044	31239.185524184853
54.200000000000045	31229.997256791754
54.30000000000005	31220.794731395672
54.40000000000005	31211.578036483785
54.50000000000005	31202.347281291037
54.60000000000005	31193.102527538053
54.700000000000045	31183.843836404474
54.80000000000005	31174.571199982933
54.90000000000005	31165.284704600035
55.00000000000005	31155.98445523844
55.10000000000005	31146.67051089819
55.200000000000045	31137.3428622651
55.30000000000005	31128.001594081175
55.40000000000005	31118.646807732122
55.50000000000005	31109.278560089235
55.60000000000005	31099.896907510643
55.700000000000045	31090.501838782497
55.80000000000005	31081.09343658314
55.90000000000005	31071.671798303232
56.00000000000005	31062.236978231987
56.10000000000005	31052.78896379249
56.200000000000045	31043.327836146193
56.30000000000005	31033.85368930639
56.40000000000005	31024.366575539378
56.50000000000005	31014.866546623463
56.60000000000005	31005.353588145954
56.70000000000005	30995.827779296244
56.80000000000005	30986.28921032737
56.90000000000005	30976.737931048792
57.00000000000005	30967.17392571815
57.10000000000005	30957.597272073075
57.20000000000005	30948.00805718993
57.30000000000005	30938.4063289508
57.40000000000005	30928.792134772517
57.50000000000005	30919.16545712838
57.60000000000005	30909.526371870685
57.70000000000005	30899.874962529706
57.800000000000054	30890.211274643687
57.90000000000005	30880.535289379917
58.00000000000005	30870.847081201915
58.10000000000005	30861.14673064641
58.20000000000005	30851.434281410464
58.300000000000054	30841.709776746287
58.40000000000005	30831.973196076444
58.50000000000005	30822.224612061647
58.60000000000005	30812.46410188771
58.70000000000005	30802.691707009497
58.800000000000054	30792.907405557926
58.90000000000005	30783.11126886615
59.00000000000005	30773.30337129338
59.10000000000005	30763.48375253071
59.20000000000005	30753.652451842736
59.300000000000054	30743.809445644234
59.40000000000005	30733.95480354431
59.50000000000005	30724.08859672876
59.60000000000005	30714.210862737655
59.70000000000005	30704.321576699724
59.800000000000054	30694.420806956277
59.900000000000055	30684.508622018446
60.00000000000005	30674.585057731765
60.10000000000005	30664.650149531804
60.20000000000005	30654.703870849135
60.300000000000054	30644.746288376566
60.400000000000055	30634.777467612807
60.50000000000005	30624.7974423339
60.60000000000005	30614.806184681613
60.70000000000005	30604.80376013951
60.800000000000054	30594.790231669616
60.900000000000055	30584.76563141515
61.00000000000006	30574.729991123866
61.10000000000005	30564.683281247315
61.20000000000005	30554.625565693266
61.300000000000054	30544.5569045571
61.400000000000055	30534.47732798478
61.50000000000006	30524.38680512816
61.60000000000005	30514.2853987435
61.70000000000005	30504.1731665144
61.800000000000054	30494.050137008573
61.900000000000055	30483.916338411258
62.00000000000006	30473.771738182262
62.10000000000005	30463.61639757237
62.20000000000005	30453.4503715299
62.300000000000054	30443.273686689106
62.400000000000055	30433.086309191367
62.50000000000006	30422.888299193102
62.60000000000005	30412.679709343494
62.70000000000005	30402.4605647465
62.800000000000054	30392.230890134826
62.900000000000055	30381.99064994665
63.00000000000006	30371.73990290113
63.10000000000006	30361.478699030118
63.20000000000005	30351.207061559784
63.300000000000054	30340.924953583377
63.400000000000055	30330.6324327825
63.50000000000006	30320.329546991048
63.60000000000006	30310.01631794648
63.70000000000005	30299.692767024753
63.800000000000054	30289.3588555956
63.900000000000055	30279.01463996991
64.00000000000006	30268.660165469482
64.10000000000005	30258.295452002007
64.20000000000006	30247.920459558234
64.30000000000005	30237.535243468283
64.40000000000006	30227.139846946222
64.50000000000006	30216.734288446663
64.60000000000005	30206.318586071044
64.70000000000006	30195.892698057272
64.80000000000005	30185.456678429866
64.90000000000006	30175.010567984038
65.00000000000006	30164.554383385384
65.10000000000005	30154.088081451267
65.20000000000006	30143.61171528238
65.30000000000005	30133.12532364617
65.40000000000006	30122.628921785064
65.50000000000006	30112.122524595256
65.60000000000005	30101.606087103042
65.70000000000006	30091.079661167605
65.80000000000005	30080.543283219256
65.90000000000006	30069.996966745224
66.00000000000006	30059.440665302198
66.10000000000005	30048.874429882897
66.20000000000006	30038.298294960023
66.30000000000005	30027.71227262205
66.40000000000006	30017.116374616846
66.50000000000006	30006.510552662912
66.60000000000005	29995.89485657478
66.70000000000006	29985.269318558872
66.80000000000005	29974.633948975566
66.90000000000006	29963.988698017172
67.00000000000006	29953.333614689767
67.10000000000007	29942.66872930289
67.20000000000006	29931.994050837322
67.30000000000005	29921.30958793755
67.40000000000006	29910.615288901772
67.50000000000006	29899.91120162072
67.60000000000007	29889.19735419797
67.70000000000006	29878.473753906834
67.80000000000005	29867.74034745503
67.90000000000006	29856.99718198386
68.00000000000006	29846.24428375165
68.10000000000007	29835.481658666155
68.20000000000006	29824.709312301944
68.30000000000005	29813.927189407743
68.40000000000006	29803.135336072104
68.50000000000006	29792.333776397616
68.60000000000007	29781.522514598928
68.70000000000006	29770.70149376227
68.80000000000005	29759.87075928692
68.90000000000006	29749.030333473096
69.00000000000006	29738.180219178947
69.10000000000007	29727.320418931296
69.20000000000006	29716.450873783426
69.30000000000005	29705.571628144593
69.40000000000006	29694.68270219965
69.50000000000006	29683.784097121825
69.60000000000007	29672.875752221986
69.70000000000006	29661.957711281684
69.80000000000007	29651.029992717784
69.90000000000006	29640.09259635116
70.00000000000006	29629.145521672068
70.10000000000007	29618.188705875247
70.20000000000006	29607.222191815294
70.30000000000007	29596.245995824476
70.40000000000006	29585.260116040914
70.50000000000006	29574.26448782884
70.60000000000007	29563.25915347839
70.70000000000006	29552.244127579906
70.80000000000007	29541.219406918495
70.90000000000006	29530.184987948156
71.00000000000006	29519.140803824368
71.10000000000007	29508.086895973996
71.20000000000006	29497.023276924134
71.30000000000007	29485.94994177335
71.40000000000006	29474.86682175006
71.50000000000006	29463.773957781905
71.60000000000007	29452.671360671957
71.70000000000006	29441.559024160302
71.80000000000007	29430.436941654236
71.90000000000006	29419.305042071057
72.00000000000006	29408.16336553974
72.10000000000007	29397.011920812187
72.20000000000006	29385.850699932158
72.30000000000007	29374.679629784674
72.40000000000006	29363.498750066898
72.50000000000006	29352.308067816502
72.60000000000007	29341.107573708567
72.70000000000006	29329.897258082572
72.80000000000007	29318.677045399934
72.90000000000006	29307.446974624996
73.00000000000006	29296.20705074712
73.10000000000007	29284.95726272937
73.20000000000006	29273.697532886526
73.30000000000007	29262.42789982107
73.40000000000006	29251.148366809903
73.50000000000007	29239.85892143241
73.60000000000007	29228.559550928378
73.70000000000006	29217.250175066085
73.80000000000007	29205.930831782545
73.90000000000006	29194.601522299952
74.00000000000007	29183.262232464036
74.10000000000007	29171.912879772615
74.20000000000006	29160.55350187359
74.30000000000007	29149.18409827046
74.40000000000006	29137.80465340544
74.50000000000007	29126.415151375968
74.60000000000007	29115.01550699956
74.70000000000006	29103.605757327765
74.80000000000007	29092.1858997938
74.90000000000006	29080.755917078543
75.00000000000007	29069.315721595245
75.10000000000007	29057.865350182277
75.20000000000006	29046.40479853982
75.30000000000007	29034.934047920542
75.40000000000006	29023.45307922595
75.50000000000007	29011.961802043843
75.60000000000007	29000.460252687444
75.70000000000006	28988.948424761747
75.80000000000007	28977.426297724294
75.90000000000006	28965.893778614358
76.00000000000007	28954.350903611383
76.10000000000007	28942.79766456486
76.20000000000007	28931.23403947445
76.30000000000007	28919.66000598107
76.40000000000006	28908.075468141364
76.50000000000007	28896.48046168335
76.60000000000007	28884.87497632702
76.70000000000007	28873.258988236834
76.80000000000007	28861.632398765694
76.90000000000006	28849.995243591093
77.00000000000007	28838.34751064673
77.10000000000007	28826.689174604457
77.20000000000007	28815.020209768532
77.30000000000007	28803.34051433957
77.40000000000006	28791.650123620093
77.50000000000007	28779.949023370355
77.60000000000007	28768.237186380546
77.70000000000007	28756.514507980675
77.80000000000007	28744.781023510237
77.90000000000006	28733.036716903967
78.00000000000007	28721.28155941951
78.10000000000007	28709.515521936795
78.20000000000007	28697.738496450642
78.30000000000007	28685.950518005237
78.40000000000006	28674.151568308003
78.50000000000007	28662.341616681966
78.60000000000007	28650.520552072132
78.70000000000007	28638.68840965182
78.80000000000007	28626.845169255063
78.90000000000006	28614.990798626986
79.00000000000007	28603.12526512356
79.10000000000007	28591.248454157732
79.20000000000007	28579.360400690708
79.30000000000007	28567.46108226528
79.40000000000006	28555.550464632128
79.50000000000007	28543.628429962293
79.60000000000007	28531.695013443335
79.70000000000007	28519.7501906878
79.80000000000007	28507.793925817645
79.90000000000008	28495.826182552802
80.00000000000007	28483.846839320642
80.10000000000007	28471.855931183705
80.20000000000007	28459.85343138898
80.30000000000007	28447.8393019971
80.40000000000008	28435.81341798756
80.50000000000007	28423.77581475208
80.60000000000007	28411.726463541316
80.70000000000007	28399.66532473054
80.80000000000007	28387.59235827881
80.90000000000008	28375.507435194686
81.00000000000007	28363.410590836465
81.10000000000007	28351.30179400398
81.20000000000007	28339.181002937054
81.30000000000007	28327.048084975788
81.40000000000008	28314.90307591656
81.50000000000007	28302.745942487218
81.60000000000007	28290.576641179614
81.70000000000007	28278.395128053682
81.80000000000007	28266.20126623476
81.90000000000008	28253.99509158222
82.00000000000007	28241.776568276568
82.10000000000007	28229.54565059249
82.20000000000007	28217.302197750694
82.30000000000007	28205.046246164187
82.40000000000008	28192.77775785583
82.50000000000007	28180.49668528349
82.60000000000008	28168.202980455815
82.70000000000007	28155.896498117323
82.80000000000007	28143.57727484585
82.90000000000008	28131.24527000867
83.00000000000007	28118.900433756753
83.10000000000008	28106.54261667728
83.20000000000007	28094.17185602452
83.30000000000007	28081.788108911976
83.40000000000008	28069.391323598436
83.50000000000007	28056.98144787459
83.60000000000008	28044.558327571336
83.70000000000007	28032.122000215495
83.80000000000007	28019.672420144405
83.90000000000008	28007.209533211982
84.00000000000007	27994.733180821455
84.10000000000008	27982.243401306692
84.20000000000007	27969.74014664427
84.30000000000007	27957.223360713717
84.40000000000008	27944.69298690586
84.50000000000007	27932.148861567643
84.60000000000008	27919.59102341978
84.70000000000007	27907.01942152924
84.80000000000007	27894.43399726395
84.90000000000008	27881.83458225402
85.00000000000007	27869.22121616651
85.10000000000008	27856.593845589072
85.20000000000007	27843.952409825877
85.30000000000007	27831.296847670048
85.40000000000008	27818.626985374318
85.50000000000007	27805.94286311401
85.60000000000008	27793.244424420158
85.70000000000007	27780.531605969492
85.80000000000007	27767.80422898878
85.90000000000008	27755.062334748254
86.00000000000007	27742.305864169044
86.10000000000008	27729.534751767205
86.20000000000007	27716.748931523565
86.30000000000008	27703.94821894387
86.40000000000008	27691.132655935977
86.50000000000007	27678.302180203023
86.60000000000008	27665.456723508225
86.70000000000007	27652.596096000947
86.80000000000008	27639.720340842632
86.90000000000008	27626.829392983193
87.00000000000007	27613.923181920385
87.10000000000008	27601.001636590514
87.20000000000007	27588.06456105434
87.30000000000008	27575.11199924886
87.40000000000008	27562.143882729637
87.50000000000007	27549.160138106025
87.60000000000008	27536.160563729205
87.70000000000007	27523.145204959532
87.80000000000008	27510.11399044255
87.90000000000008	27497.066844409037
88.00000000000007	27484.003690500107
88.10000000000008	27470.924320585247
88.20000000000007	27457.828780947697
88.30000000000008	27444.71699664637
88.40000000000008	27431.588888877523
88.50000000000007	27418.444243423663
88.60000000000008	27405.283108173135
88.70000000000007	27392.105405103808
88.80000000000008	27378.9110529115
88.90000000000008	27365.69996967196
89.00000000000009	27352.471934265686
89.10000000000008	27339.226995661633
89.20000000000007	27325.96507204196
89.30000000000008	27312.686078910672
89.40000000000008	27299.38978865805
89.50000000000009	27286.07625205292
89.60000000000008	27272.745384010323
89.70000000000007	27259.397097402743
89.80000000000008	27246.641213689687
89.90000000000008	27236.30825056633
90.00000000000009	27228.401486771192
