# Supplementary material for: White matter micro- and macrostructure brain charts for the human lifespan
Source: Nature. 2026 May 13;655(8124):979–89. doi: 10.1038/s41586-026-10454-2 (PMC13391363; doi:10.1038/s41586-026-10454-2)
Supplement: Supplementary file 7 — Tract-specific median centiles of brain charts. SDT.T4.1-504 contain the discretized, sex-agnostic brain charts used to derive the myelination plots and assessments in Fig. 4 and Supplementary Fig. S4.F9. Age is expressed in years. Tract measurements are reported in metric-specific units: diffusivities in mm2 s−1, volume in mm3, surface area in mm2, average length in mm, and FA is dimensionless (unitless). [file 41586_2026_10454_MOESM7_ESM.zip › SDT.T4/SDT.T4.134-FX_left_ad-mean.csv]

age	value
1.0	0.002079162009542982
1.1	0.0020791548668355132
1.2000000000000002	0.0020791449387602377
1.3000000000000003	0.0020791319197130407
1.4000000000000004	0.0020791169242797137
1.5000000000000004	0.0020791003212130787
1.6000000000000005	0.0020790820741538245
1.7000000000000006	0.0020790621498064546
1.8000000000000007	0.0020790405040723757
1.9000000000000008	0.0020790171229205395
2.000000000000001	0.0020789919819449013
2.100000000000001	0.002078965058692705
2.200000000000001	0.002078936318668497
2.300000000000001	0.0020789057581213043
2.4000000000000012	0.002078873361149703
2.5000000000000013	0.0020788391135766362
2.6000000000000014	0.0020788030023718494
2.7000000000000015	0.0020787650017353373
2.8000000000000016	0.002078725116816283
2.9000000000000017	0.0020786833394319322
3.0000000000000018	0.0020786396620997025
3.100000000000002	0.002078594064348511
3.200000000000002	0.0020785465566521243
3.300000000000002	0.0020784971355187545
3.400000000000002	0.0020784457984517795
3.500000000000002	0.0020783925432696936
3.6000000000000023	0.0020783373547773095
3.7000000000000024	0.002078280248396385
3.8000000000000025	0.002078221225206655
3.9000000000000026	0.0020781602863542106
4.000000000000003	0.0020780974201755156
4.100000000000003	0.0020780326451253304
4.200000000000003	0.0020779659652096936
4.3000000000000025	0.0020778973850696645
4.400000000000003	0.002077826909183896
4.5000000000000036	0.002077754529520325
4.600000000000003	0.0020776802674577323
4.700000000000003	0.002077604129959538
4.800000000000003	0.0020775261236672883
4.900000000000004	0.002077446243132026
5.0000000000000036	0.0020773645114902308
5.100000000000003	0.002077280937651499
5.200000000000004	0.0020771955309529877
5.300000000000004	0.002077108300260443
5.400000000000004	0.0020770192428185186
5.5000000000000036	0.002076928383496809
5.600000000000004	0.0020768357332108917
5.700000000000005	0.002076741302297742
5.800000000000004	0.0020766450900100235
5.900000000000004	0.002076547122187568
6.000000000000004	0.002076447411085355
6.100000000000005	0.002076345969254428
6.200000000000005	0.002076242808567209
6.300000000000004	0.0020761379303722103
6.400000000000005	0.002076031361480714
6.500000000000005	0.0020759231155413013
6.600000000000005	0.0020758132054532696
6.700000000000005	0.00207570163418876
6.800000000000005	0.0020755884290104914
6.900000000000006	0.002075473604502692
7.000000000000005	0.0020753571754566873
7.100000000000005	0.002075239155850321
7.2000000000000055	0.002075119550338732
7.300000000000006	0.0020749983866418624
7.400000000000006	0.0020748756803187296
7.500000000000005	0.0020747514460728415
7.600000000000006	0.002074625689906396
7.700000000000006	0.002074498439634311
7.800000000000006	0.0020743697114684136
7.900000000000006	0.0020742395217645568
8.000000000000007	0.002074107885987467
8.100000000000007	0.002073974811519067
8.200000000000006	0.0020738403262716386
8.300000000000006	0.002073704447132427
8.400000000000006	0.0020735671900797927
8.500000000000007	0.002073428563631876
8.600000000000007	0.0020732885955442927
8.700000000000006	0.0020731473031513
8.800000000000008	0.002073004703884874
8.900000000000007	0.0020728608142567577
9.000000000000007	0.0020727156439309517
9.100000000000007	0.0020725692205026194
9.200000000000006	0.002072421561760292
9.300000000000008	0.002072272684575876
9.400000000000007	0.002072122599581383
9.500000000000007	0.0020719713340348216
9.600000000000009	0.00207181890601758
9.700000000000008	0.0020716653336738324
9.800000000000008	0.0020715106342412827
9.900000000000007	0.002071354819310421
10.000000000000007	0.0020711979157914265
10.100000000000009	0.0020710399420523816
10.200000000000008	0.002070880915577944
10.300000000000008	0.002070720848787407
10.40000000000001	0.002070559768123489
10.500000000000009	0.0020703976921291377
10.600000000000009	0.0020702346393832666
10.700000000000008	0.0020700706276107726
10.800000000000008	0.0020699056700344705
10.90000000000001	0.0020697397926124207
11.000000000000009	0.0020695730140448468
11.100000000000009	0.0020694053522188507
11.20000000000001	0.0020692368210676404
11.30000000000001	0.002069067445987997
11.40000000000001	0.0020688972457631252
11.500000000000009	0.0020687262391911447
11.600000000000009	0.002068554444304267
11.70000000000001	0.0020683818757079673
11.80000000000001	0.0020682085582145824
11.90000000000001	0.0020680345106630894
12.00000000000001	0.0020678597511839384
12.10000000000001	0.002067684294989942
12.20000000000001	0.0020675081662655495
12.30000000000001	0.00206733138386027
12.40000000000001	0.0020671539666219053
12.50000000000001	0.0020669759327532843
12.60000000000001	0.0020667972980260327
12.70000000000001	0.0020666180859683354
12.800000000000011	0.0020664383154050292
12.900000000000011	0.0020662580045886837
13.00000000000001	0.002066077169807057
13.10000000000001	0.002065895833914501
13.20000000000001	0.0020657140156886736
13.300000000000011	0.0020655317338923104
13.400000000000011	0.002065349006794525
13.50000000000001	0.0020651658511423414
13.600000000000012	0.0020649822890833995
13.700000000000012	0.0020647983393064576
13.800000000000011	0.002064614020093636
13.900000000000011	0.0020644293486262633
14.00000000000001	0.002064244346348155
14.100000000000012	0.002064059031854653
14.200000000000012	0.002063873423715506
14.300000000000011	0.0020636875401865546
14.400000000000013	0.002063501398819968
14.500000000000012	0.002063315020319028
14.600000000000012	0.002063128423138544
14.700000000000012	0.002062941625519648
14.800000000000011	0.0020627546453747003
14.900000000000013	0.0020625675026855667
15.000000000000012	0.00206238021577647
15.100000000000012	0.002062192802937513
15.200000000000014	0.0020620052823507613
15.300000000000013	0.002061817672220135
15.400000000000013	0.0020616299917661667
15.500000000000012	0.0020614422591310405
15.600000000000012	0.002061254492461412
15.700000000000014	0.002061066710253757
15.800000000000013	0.002060878930999394
15.900000000000013	0.002060691172679986
16.000000000000014	0.002060503453236176
16.100000000000016	0.002060315790730699
16.200000000000014	0.0020601282038799572
16.30000000000001	0.0020599407104034927
16.400000000000013	0.0020597533280674817
16.500000000000014	0.0020595660748840847
16.600000000000016	0.0020593789698001848
16.700000000000014	0.002059192029806033
16.800000000000015	0.0020590052724832435
16.900000000000013	0.002058818715366843
17.000000000000014	0.002058632376366507
17.100000000000016	0.002058446274583928
17.200000000000014	0.0020582604262353726
17.300000000000015	0.00205807484866012
17.400000000000013	0.002057889559706408
17.500000000000014	0.0020577045786492358
17.600000000000016	0.0020575199209816293
17.700000000000014	0.0020573356038390282
17.800000000000015	0.002057151644305906
17.900000000000016	0.0020569680601144266
18.000000000000014	0.0020567848706350067
18.100000000000016	0.002056602090591006
18.200000000000017	0.0020564197368541396
18.300000000000015	0.002056237827087722
18.400000000000016	0.0020560563807826074
18.500000000000014	0.002055875411949858
18.600000000000016	0.002055694937242026
18.700000000000017	0.0020555149732572283
18.800000000000015	0.0020553355375331488
18.900000000000016	0.0020551566496016483
19.000000000000014	0.002054978322713671
19.100000000000016	0.0020548005732411627
19.200000000000017	0.002054623418648234
19.300000000000015	0.002054446878538224
19.400000000000016	0.0020542709654645815
19.500000000000018	0.0020540956955680625
19.600000000000016	0.0020539210849321917
19.700000000000017	0.0020537471508890676
19.80000000000002	0.0020535739130331495
19.900000000000016	0.0020534013831714805
20.000000000000018	0.0020532295771509904
20.100000000000016	0.002053058512227641
20.200000000000017	0.0020528882080219205
20.30000000000002	0.0020527186756612065
20.400000000000016	0.002052549930751956
20.500000000000018	0.002052381988841283
20.600000000000016	0.0020522148670492697
20.700000000000017	0.002052048584941656
20.80000000000002	0.0020518831529164434
20.900000000000016	0.0020517185862761575
21.000000000000018	0.0020515549020638678
21.10000000000002	0.0020513921198291613
21.200000000000017	0.0020512302493105312
21.30000000000002	0.0020510693055630393
21.40000000000002	0.0020509093035808294
21.500000000000018	0.002050750260269243
21.60000000000002	0.0020505921950808755
21.700000000000017	0.002050435117044472
21.80000000000002	0.0020502790409036636
21.90000000000002	0.002050123983487176
22.000000000000018	0.002049969964192283
22.10000000000002	0.002049816991410197
22.200000000000017	0.0020496650796319534
22.30000000000002	0.002049514243286591
22.40000000000002	0.002049364499064875
22.500000000000018	0.0020492158662281964
22.60000000000002	0.002049068352479555
22.70000000000002	0.00204892197199329
22.80000000000002	0.002048776741384932
22.90000000000002	0.002048632679824139
23.00000000000002	0.002048489794399657
23.10000000000002	0.0020483480990297533
23.20000000000002	0.002048207607569904
23.30000000000002	0.002048068336498622
23.40000000000002	0.002047930304813833
23.50000000000002	0.002047793518939209
23.60000000000002	0.002047657992472798
23.70000000000002	0.002047523741819958
23.80000000000002	0.0020473907858530762
23.90000000000002	0.0020472591304058043
24.00000000000002	0.002047128788817952
24.10000000000002	0.002046999774366057
24.20000000000002	0.0020468721033203682
24.300000000000022	0.002046745794348517
24.40000000000002	0.002046620852643217
24.50000000000002	0.002046497291222056
24.600000000000023	0.00204637512628471
24.70000000000002	0.0020462543763418795
24.800000000000022	0.0020461350460211185
24.90000000000002	0.002046017148080707
25.00000000000002	0.002045900695215486
25.100000000000023	0.002045785703492569
25.20000000000002	0.0020456721911874497
25.300000000000022	0.002045560162311601
25.40000000000002	0.0020454496293003813
25.50000000000002	0.002045340608153255
25.600000000000023	0.0020452331169596286
25.70000000000002	0.00204512715919102
25.800000000000022	0.002045022747023325
25.900000000000023	0.0020449198925690205
26.00000000000002	0.0020448186116979877
26.100000000000023	0.002044718922236354
26.200000000000024	0.002044620827064913
26.300000000000022	0.002044524338036938
26.400000000000023	0.002044429470957711
26.50000000000002	0.002044336243440251
26.600000000000023	0.002044244657850698
26.700000000000024	0.0020441547257834666
26.800000000000022	0.0020440664587697494
26.900000000000023	0.002043979872488461
27.00000000000002	0.0020438949842635336
27.100000000000023	0.0020438117958959025
27.200000000000024	0.0020437303186584942
27.300000000000022	0.0020436505681686863
27.400000000000023	0.0020435725615122646
27.500000000000025	0.002043496300000769
27.600000000000023	0.0020434217946494397
27.700000000000024	0.0020433490564106278
27.800000000000026	0.0020432781007787356
27.900000000000023	0.0020432089445266643
28.000000000000025	0.0020431415884262323
28.100000000000023	0.0020430760431729878
28.200000000000024	0.002043012324202796
28.300000000000026	0.0020429504480271796
28.400000000000023	0.0020428904149536052
28.500000000000025	0.0020428322354216076
28.600000000000023	0.002042775919808249
28.700000000000024	0.002042721483429722
28.800000000000026	0.0020426689424628192
28.900000000000023	0.002042618296700576
29.000000000000025	0.0020425695562651253
29.100000000000026	0.0020425227364168877
29.200000000000024	0.002042477853049853
29.300000000000026	0.00204243490551732
29.400000000000027	0.002042393903687475
29.500000000000025	0.002042354857366522
29.600000000000026	0.002042317781698367
29.700000000000024	0.002042282692222143
29.800000000000026	0.002042249587801676
29.900000000000027	0.00204221847799044
30.000000000000025	0.0020421893778790477
30.100000000000026	0.002042162302704039
30.200000000000024	0.0020421372509136747
30.300000000000026	0.002042114231809752
30.400000000000027	0.002042093254632684
30.500000000000025	0.002042074334359467
30.600000000000026	0.0020420574858533384
30.700000000000028	0.0020420427070975255
30.800000000000026	0.0020420300070820964
30.900000000000027	0.002042019400732918
31.00000000000003	0.0020420109025923276
31.100000000000026	0.002042004510251574
31.200000000000028	0.002042000232451534
31.300000000000026	0.002041998077872302
31.400000000000027	0.0020419980613286576
31.50000000000003	0.0020420001969726938
31.600000000000026	0.0020420044819545553
31.700000000000028	0.002042010924706516
31.800000000000026	0.0020420195399939063
31.900000000000027	0.0020420303416311372
32.00000000000003	0.0020420433263992704
32.10000000000002	0.0020420585024839523
32.20000000000003	0.0020420758780106893
32.300000000000026	0.002042095467635857
32.40000000000003	0.002042117284768108
32.50000000000003	0.0020421413257705797
32.60000000000003	0.002042167598523583
32.70000000000003	0.002042196117635255
32.800000000000026	0.0020422268961610727
32.90000000000003	0.00204225993011733
33.00000000000003	0.002042295227140297
33.10000000000003	0.0020423327948067174
33.20000000000003	0.0020423726476173805
33.300000000000026	0.0020424147982078308
33.40000000000003	0.0020424592421988907
33.50000000000003	0.0020425059869247147
33.60000000000003	0.0020425550468385493
33.70000000000003	0.0020426064342085547
33.800000000000026	0.0020426601443301485
33.90000000000003	0.0020427161842960315
34.00000000000003	0.0020427745611400145
34.10000000000003	0.002042835289208988
34.20000000000003	0.00204289838033824
34.30000000000003	0.0020429638294493777
34.40000000000003	0.0020430316433361364
34.50000000000003	0.002043101836297983
34.60000000000003	0.0020431744197898292
34.70000000000003	0.002043249388428477
34.80000000000003	0.0020433267487687296
34.90000000000003	0.0020434065073071162
35.00000000000003	0.002043488678237119
35.10000000000003	0.002043573272568961
35.20000000000003	0.0020436602845664417
35.30000000000003	0.0020437497204884524
35.400000000000034	0.0020438415944804985
35.50000000000003	0.002043935917160618
35.60000000000003	0.002044032682507541
35.70000000000003	0.002044131896543601
35.80000000000003	0.0020442335652334233
35.900000000000034	0.002044337702616257
36.00000000000003	0.0020444443188547138
36.10000000000003	0.0020445534075943946
36.20000000000003	0.0020446649745645977
36.30000000000003	0.002044779033755385
36.400000000000034	0.0020448955949263783
36.50000000000003	0.0020450146514570246
36.60000000000003	0.002045136208842256
36.70000000000003	0.0020452602725198345
36.80000000000003	0.0020453868563725585
36.900000000000034	0.0020455159696949007
37.00000000000003	0.0020456476055521217
37.10000000000003	0.002045781769148761
37.20000000000003	0.0020459184743165182
37.30000000000003	0.0020460577299371402
37.400000000000034	0.0020461995288276846
37.500000000000036	0.0020463438759603446
37.60000000000003	0.00204649077625063
37.70000000000003	0.0020466402434211653
37.80000000000003	0.0020467922858797513
37.900000000000034	0.0020469468961472636
38.000000000000036	0.002047104078907881
38.10000000000003	0.002047263847830488
38.20000000000003	0.0020474262109013396
38.30000000000003	0.0020475911604102004
38.400000000000034	0.002047758700810674
38.500000000000036	0.0020479288365000997
38.60000000000004	0.002048101581035703
38.70000000000003	0.002048276941921878
38.80000000000003	0.0020484549111692185
38.900000000000034	0.0020486354929453625
39.000000000000036	0.0020488187007503527
39.10000000000004	0.002049004541659195
39.20000000000003	0.0020491930074674966
39.30000000000003	0.002049384102113868
39.400000000000034	0.002049577829480996
39.500000000000036	0.0020497742029537986
39.60000000000004	0.0020499732291183563
39.70000000000003	0.0020501748995071156
39.80000000000003	0.0020503792177744506
39.900000000000034	0.00205058619724386
40.000000000000036	0.002050795844065061
40.10000000000004	0.0020510081495707126
40.20000000000003	0.002051223117187394
40.30000000000003	0.0020514407502860324
40.400000000000034	0.002051661062070656
40.500000000000036	0.0020518840581957975
40.60000000000004	0.0020521097297459736
40.70000000000004	0.0020523380798648763
40.80000000000003	0.002052569121690073
40.900000000000034	0.0020528028604335823
41.000000000000036	0.0020530392869944005
41.10000000000004	0.0020532784042893615
41.20000000000004	0.0020535202151798597
41.30000000000003	0.002053764732678734
41.400000000000034	0.0020540119614972686
41.500000000000036	0.002054261892300341
41.60000000000004	0.0020545145277228688
41.70000000000004	0.0020547698807053013
41.80000000000004	0.002055027955511118
41.900000000000034	0.0020552887426330217
42.000000000000036	0.0020555522444796726
42.10000000000004	0.0020558184634044425
42.20000000000004	0.0020560874122168057
42.30000000000004	0.0020563590946747717
42.400000000000034	0.0020566335010498656
42.500000000000036	0.0020569106334694127
42.60000000000004	0.0020571905046637253
42.70000000000004	0.0020574731179384626
42.80000000000004	0.0020577584634053785
42.900000000000034	0.0020580465429658142
43.000000000000036	0.0020583373584658637
43.10000000000004	0.0020586309224976907
43.20000000000004	0.002058927237857386
43.30000000000004	0.0020592262944475128
43.400000000000034	0.002059528093888202
43.500000000000036	0.002059832648684751
43.60000000000004	0.0020601399611771478
43.70000000000004	0.0020604500211196617
43.80000000000004	0.0020607628299064117
43.90000000000004	0.002061078388876182
44.000000000000036	0.002061396710387879
44.10000000000004	0.002061717796268566
44.20000000000004	0.0020620416360742854
44.30000000000004	0.0020623682309175943
44.40000000000004	0.002062697593061888
44.500000000000036	0.0020630297238752003
44.60000000000004	0.002063364612775795
44.70000000000004	0.0020637022606497944
44.80000000000004	0.0020640426683278808
44.90000000000004	0.0020643858479178325
45.00000000000004	0.002064731800271988
45.10000000000004	0.0020650805146203597
45.20000000000004	0.002065431991566776
45.30000000000004	0.0020657862431139058
45.40000000000004	0.00206614326965284
45.50000000000004	0.0020665030602854684
45.60000000000004	0.002066865615388375
45.70000000000004	0.002067230935282478
45.80000000000004	0.0020675990318045324
45.90000000000004	0.0020679699048279107
46.00000000000004	0.0020683435432751925
46.10000000000004	0.002068719947239448
46.20000000000004	0.002069099128441719
46.30000000000004	0.0020694810862927006
46.40000000000004	0.0020698658095955657
46.50000000000004	0.0020702532982149785
46.60000000000004	0.002070643551959622
46.70000000000004	0.002071036582373276
46.80000000000004	0.0020714323883475193
46.90000000000004	0.002071830958514164
47.00000000000004	0.0020722322924526908
47.100000000000044	0.0020726364015795705
47.20000000000004	0.002073043284323007
47.30000000000004	0.0020734529292032572
47.40000000000004	0.0020738653355698478
47.50000000000004	0.0020742805027159444
47.600000000000044	0.0020746984418682094
47.70000000000004	0.002075119150935069
47.80000000000004	0.0020755426182723917
47.90000000000004	0.0020759688429423783
48.00000000000004	0.0020763978360317896
48.100000000000044	0.002076829594985748
48.200000000000045	0.002077264108055506
48.30000000000004	0.0020777013740713936
48.40000000000004	0.002078141391806887
48.50000000000004	0.0020785841721453397
48.600000000000044	0.0020790297120120596
48.700000000000045	0.0020794779994999213
48.80000000000004	0.0020799290331493126
48.90000000000004	0.0020803828236900003
49.00000000000004	0.002080839367584881
49.100000000000044	0.002081298652828261
49.200000000000045	0.0020817606777263913
49.30000000000004	0.002082225440528067
49.40000000000004	0.002082692951744836
49.50000000000004	0.0020831632073205057
49.600000000000044	0.0020836361950960273
49.700000000000045	0.0020841119130846322
49.80000000000004	0.002084590371629528
49.90000000000004	0.002085071566213804
50.00000000000004	0.002085555484585029
50.100000000000044	0.0020860421245196244
50.200000000000045	0.0020865314837358916
50.30000000000005	0.002087023572342896
50.40000000000004	0.002087518385306036
50.50000000000004	0.0020880159102235887
50.600000000000044	0.0020885161445754357
50.700000000000045	0.0020890190982864485
50.80000000000005	0.002089524765863811
50.90000000000004	0.0020900331348167695
51.00000000000004	0.002090544202385379
51.100000000000044	0.002091057965750817
51.200000000000045	0.0020915744345866107
51.30000000000005	0.0020920936028844595
51.40000000000005	0.0020926154580074665
51.50000000000004	0.0020931399968951462
51.600000000000044	0.002093667229019884
51.700000000000045	0.0020941971479185484
51.80000000000005	0.0020947297408686854
51.90000000000005	0.002095265004566589
52.00000000000004	0.0020958029356488326
52.100000000000044	0.0020963435433181223
52.200000000000045	0.0020968868205987856
52.30000000000005	0.0020974327546244196
52.40000000000005	0.002097981341786368
52.50000000000004	0.002098532591068066
52.600000000000044	0.0020990864950432885
52.700000000000045	0.002099643040762741
52.80000000000005	0.0021002022243708112
52.90000000000005	0.002100764041951222
53.00000000000004	0.0021013285021981307
53.100000000000044	0.0021018955971765603
53.200000000000045	0.0021024653137945437
53.30000000000005	0.002103037647886656
53.40000000000005	0.002103612607908522
53.50000000000005	0.002104190185479823
53.600000000000044	0.0021047703674275152
53.700000000000045	0.002105353149335159
53.80000000000005	0.0021059385267246118
53.90000000000005	0.002106526507741345
54.00000000000005	0.002107117083500975
54.100000000000044	0.0021077102406881843
54.200000000000045	0.0021083059745714257
54.30000000000005	0.002108904293037199
54.40000000000005	0.002109505186761952
54.50000000000005	0.002110108642350292
54.60000000000005	0.0021107146548152485
54.700000000000045	0.0021113232191070624
54.80000000000005	0.002111934342779955
54.90000000000005	0.0021125480160119016
55.00000000000005	0.0021131642252647446
55.10000000000005	0.0021137829652307294
55.200000000000045	0.002114404243183481
55.30000000000005	0.0021150280488690283
55.40000000000005	0.0021156543686693266
55.50000000000005	0.002116283197016481
55.60000000000005	0.0021169145282786232
55.700000000000045	0.00211754836937371
55.80000000000005	0.002118184709555857
55.90000000000005	0.002118823535062868
56.00000000000005	0.002119464840000009
56.10000000000005	0.0021201086309817867
56.200000000000045	0.0021207548968386605
56.30000000000005	0.0021214036237279512
56.40000000000005	0.0021220548054897755
56.50000000000005	0.002122708435899039
56.60000000000005	0.002123364521189878
56.70000000000005	0.002124023049708423
56.80000000000005	0.002124684007465638
56.90000000000005	0.0021253473879683784
57.00000000000005	0.002126013197123261
57.10000000000005	0.002126681422862178
57.20000000000005	0.002127352051114268
57.30000000000005	0.0021280250751159135
57.40000000000005	0.002128700488036996
57.50000000000005	0.0021293782953777573
57.60000000000005	0.0021300584845945192
57.70000000000005	0.002130741041466922
57.800000000000054	0.0021314259588913515
57.90000000000005	0.0021321132420152418
58.00000000000005	0.0021328028778912914
58.10000000000005	0.002133494852215161
58.20000000000005	0.002134189157607229
58.300000000000054	0.002134885786619959
58.40000000000005	0.0021355847439671273
58.50000000000005	0.0021362860162357036
58.60000000000005	0.002136989588967993
58.70000000000005	0.0021376954544372736
58.800000000000054	0.002138403616977963
58.90000000000005	0.0021391140627852957
59.00000000000005	0.0021398267773146975
59.10000000000005	0.0021405417525576413
59.20000000000005	0.0021412589804362843
59.300000000000054	0.0021419784648227806
59.40000000000005	0.0021427001914577533
59.50000000000005	0.0021434241456385343
59.60000000000005	0.0021441503190021767
59.70000000000005	0.002144878715013651
59.800000000000054	0.0021456093190350797
59.900000000000055	0.0021463421162732643
60.00000000000005	0.002147077098077442
60.10000000000005	0.002147814255726066
60.20000000000005	0.002148553592191926
60.300000000000054	0.0021492950923949605
60.400000000000055	0.0021500387413783844
60.50000000000005	0.002150784530129428
60.60000000000005	0.0021515324611846446
60.70000000000005	0.0021522825191000843
60.800000000000054	0.002153034688824062
60.900000000000055	0.002153788961049811
61.00000000000006	0.002154545326398219
61.10000000000005	0.002155303786882444
61.20000000000005	0.002156064326630193
61.300000000000054	0.0021568269304199344
61.400000000000055	0.002157591588575057
61.50000000000006	0.0021583583026421596
61.60000000000005	0.002159127056401165
61.70000000000005	0.002159897834530548
61.800000000000054	0.002160670627053338
61.900000000000055	0.0021614454239187115
62.00000000000006	0.002162222226117341
62.10000000000005	0.0021630010170161297
62.20000000000005	0.0021637817811166675
62.300000000000054	0.0021645645080642
62.400000000000055	0.0021653491983512525
62.50000000000006	0.002166135835014618
62.60000000000005	0.0021669244024500878
62.70000000000005	0.0021677148899960775
62.800000000000054	0.002168507286915543
62.900000000000055	0.0021693015931113003
63.00000000000006	0.0021700977912239936
63.10000000000006	0.0021708958654648087
63.20000000000005	0.002171695804786264
63.300000000000054	0.0021724976085601786
63.400000000000055	0.0021733012591164
63.50000000000006	0.0021741067405538304
63.60000000000006	0.0021749140415116015
63.70000000000005	0.0021757231505517304
63.800000000000054	0.002176534066421287
63.900000000000055	0.00217734677107252
64.00000000000006	0.0021781612484113003
64.10000000000005	0.0021789774866826177
64.20000000000006	0.0021797954840684724
64.30000000000005	0.002180615222231339
64.40000000000006	0.002181436684957664
64.50000000000006	0.0021822598601724252
64.60000000000005	0.0021830847357219353
64.70000000000006	0.0021839113091271
64.80000000000005	0.0021847395616931106
64.90000000000006	0.002185569477004249
65.00000000000006	0.00218640104258317
65.10000000000005	0.0021872342553503924
65.20000000000006	0.002188069096344197
65.30000000000005	0.002188905549021639
65.40000000000006	0.0021897436005787313
65.50000000000006	0.0021905832381311696
65.60000000000005	0.0021914244579008374
65.70000000000006	0.0021922672405909156
65.80000000000005	0.002193111569446566
65.90000000000006	0.0021939574312532036
66.00000000000006	0.002194804821595853
66.10000000000005	0.0021956537209354954
66.20000000000006	0.002196504112381639
66.30000000000005	0.0021973559823864615
66.40000000000006	0.002198209317320241
66.50000000000006	0.0021990641120306397
66.60000000000005	0.0021999203466676583
66.70000000000006	0.002200778004118565
66.80000000000005	0.0022016370704167907
66.90000000000006	0.0022024975397354194
67.00000000000006	0.0022033593920090066
67.10000000000007	0.0022042226099800977
67.20000000000006	0.002205087179342391
67.30000000000005	0.00220595308570606
67.40000000000006	0.0022068203224669793
67.50000000000006	0.0022076888692749035
67.60000000000007	0.002208558708639221
67.70000000000006	0.0022094298258268064
67.80000000000005	0.0022103022135201065
67.90000000000006	0.0022111758511822407
68.00000000000006	0.002212050721168242
68.10000000000007	0.002212926808398873
68.20000000000006	0.0022138040977098153
68.30000000000005	0.0022146825809653517
68.40000000000006	0.0022155622373721175
68.50000000000006	0.002216443049040535
68.60000000000007	0.002217325000456703
68.70000000000006	0.002218208082731506
68.80000000000005	0.002219092274915939
68.90000000000006	0.0022199775589558813
69.00000000000006	0.0022208639189850886
69.10000000000007	0.0022217513390507346
69.20000000000006	0.002222639809403495
69.30000000000005	0.002223529308868497
69.40000000000006	0.002224419819135064
69.50000000000006	0.002225311323894683
69.60000000000007	0.0022262038126036224
69.70000000000006	0.002227097263964603
69.80000000000007	0.0022279916594917107
69.90000000000006	0.0022288869825180706
70.00000000000006	0.002229783216288806
70.10000000000007	0.0022306803493570187
70.20000000000006	0.0022315783602325067
70.30000000000007	0.0022324772301603787
70.40000000000006	0.002233376942024218
70.50000000000006	0.0022342774835407
70.60000000000007	0.0022351788331327798
70.70000000000006	0.002236080971859143
70.80000000000007	0.002236983882239321
70.90000000000006	0.0022378875467034586
71.00000000000006	0.0022387919520211355
71.10000000000007	0.0022396970764578376
71.20000000000006	0.0022406029007904673
71.30000000000007	0.002241509407082097
71.40000000000006	0.002242416581222891
71.50000000000006	0.0022433244014295546
71.60000000000007	0.0022442328482808528
71.70000000000006	0.00224514190347048
71.80000000000007	0.0022460515486014466
71.90000000000006	0.002246961768572132
72.00000000000006	0.0022478725414796933
72.10000000000007	0.0022487838476079715
72.20000000000006	0.0022496956681878058
72.30000000000007	0.0022506079871942686
72.40000000000006	0.002251520782716279
72.50000000000006	0.0022524340348274757
72.60000000000007	0.0022533477243843513
72.70000000000006	0.0022542618321515517
72.80000000000007	0.00225517634106687
72.90000000000006	0.0022560912291403473
73.00000000000006	0.0022570064761372583
73.10000000000007	0.0022579220624453717
73.20000000000006	0.0022588379700345163
73.30000000000007	0.0022597541769496187
73.40000000000006	0.0022606706627332934
73.50000000000007	0.0022615874073944955
73.60000000000007	0.0022625043908492647
73.70000000000006	0.0022634215939840675
73.80000000000007	0.00226433899480838
73.90000000000006	0.002265256572542748
74.00000000000007	0.002266174306722155
74.10000000000007	0.0022670921772197433
74.20000000000006	0.0022680101621256744
74.30000000000007	0.002268928240425019
74.40000000000006	0.0022698463912700405
74.50000000000007	0.002270764593719187
74.60000000000007	0.0022716828265156013
74.70000000000006	0.0022726010677602214
74.80000000000007	0.0022735192961022173
74.90000000000006	0.0022744374902154093
75.00000000000007	0.002275355627783609
75.10000000000007	0.002276273687036998
75.20000000000006	0.0022771916463761818
75.30000000000007	0.0022781094840889546
75.40000000000006	0.0022790271783685347
75.50000000000007	0.0022799447057216915
75.60000000000007	0.0022808620444385998
75.70000000000006	0.002281779172570001
75.80000000000007	0.002282696067921547
75.90000000000006	0.0022836127058941985
76.00000000000007	0.0022845290649587268
76.10000000000007	0.0022854451229040004
76.20000000000007	0.0022863608571470576
76.30000000000007	0.002287276245009778
76.40000000000006	0.002288191260668779
76.50000000000007	0.0022891058827070204
76.60000000000007	0.0022900200885495256
76.70000000000007	0.0022909338551284223
76.80000000000007	0.0022918471554676384
76.90000000000006	0.002292759968384984
77.00000000000007	0.0022936722710301125
77.10000000000007	0.0022945840399447165
77.20000000000007	0.0022954952515749274
77.30000000000007	0.0022964058776729014
77.40000000000006	0.0022973158972239317
77.50000000000007	0.0022982252869999044
77.60000000000007	0.0022991340230558645
77.70000000000007	0.0023000420759441234
77.80000000000007	0.0023009494249419927
77.90000000000006	0.002301856046532389
78.00000000000007	0.00230276191637894
78.10000000000007	0.0023036670100495186
78.20000000000007	0.002304571296777284
78.30000000000007	0.0023054747560654902
78.40000000000006	0.002306377364005508
78.50000000000007	0.0023072790957736696
78.60000000000007	0.002308179919356064
78.70000000000007	0.002309079814608066
78.80000000000007	0.0023099787573184383
78.90000000000006	0.0023108767222720632
79.00000000000007	0.0023117736841581334
79.10000000000007	0.0023126696095964044
79.20000000000007	0.0023135644787298493
79.30000000000007	0.0023144582669421313
79.40000000000006	0.002315350948531432
79.50000000000007	0.002316242488823248
79.60000000000007	0.0023171328683757836
79.70000000000007	0.0023180220622564837
79.80000000000007	0.0023189100443730733
79.90000000000008	0.002319796788537912
80.00000000000007	0.0023206822586633465
80.10000000000007	0.002321566435660105
80.20000000000007	0.0023224492941773234
80.30000000000007	0.002323330807637941
80.40000000000008	0.002324210938613104
80.50000000000007	0.002325089668494867
80.60000000000007	0.002325966971602649
80.70000000000007	0.0023268428209710637
80.80000000000007	0.0023277171895399002
80.90000000000008	0.0023285900384209268
81.00000000000007	0.002329461349426952
81.10000000000007	0.002330331096446325
81.20000000000007	0.002331199252032182
81.30000000000007	0.002332065775908525
81.40000000000008	0.002332930650438653
81.50000000000007	0.002333793849167873
81.60000000000007	0.002334655344264304
81.70000000000007	0.002335515107802149
81.80000000000007	0.002336373098000605
81.90000000000008	0.0023372292977152684
82.00000000000007	0.002338083680048114
82.10000000000007	0.0023389362166907008
82.20000000000007	0.002339786864428515
82.30000000000007	0.002340635606739767
82.40000000000008	0.002341482416370366
82.50000000000007	0.0023423272646314374
82.60000000000008	0.0023431701227414298
82.70000000000007	0.0023440109459366416
82.80000000000007	0.0023448497182624304
82.90000000000008	0.002345686412009789
83.00000000000007	0.002346520998019859
83.10000000000008	0.002347353430050067
83.20000000000007	0.0023481836928435093
83.30000000000007	0.002349011758322477
83.40000000000008	0.0023498375969536536
83.50000000000007	0.002350661179112615
83.60000000000008	0.0023514824569644643
83.70000000000007	0.002352301415897643
83.80000000000007	0.0023531180273686668
83.90000000000008	0.002353932261382585
84.00000000000007	0.002354744068581523
84.10000000000008	0.002355553435129755
84.20000000000007	0.0023563603321029004
84.30000000000007	0.0023571647291390284
84.40000000000008	0.002357966595787013
84.50000000000007	0.0023587658810550424
84.60000000000008	0.0023595625718341425
84.70000000000007	0.002360356638724247
84.80000000000007	0.002361148050912036
84.90000000000008	0.002361936755839885
85.00000000000007	0.0023627227412555928
85.10000000000008	0.0023635059773666352
85.20000000000007	0.0023642864330017097
85.30000000000007	0.0023650640769026865
85.40000000000008	0.0023658388548381186
85.50000000000007	0.0023666107553672743
85.60000000000008	0.0023673797482130308
85.70000000000007	0.002368145801764983
85.80000000000007	0.0023689088601845446
85.90000000000008	0.0023696689129715314
86.00000000000007	0.0023704259294454496
86.10000000000008	0.0023711798776486223
86.20000000000007	0.002371930725539195
86.30000000000008	0.002372678415567013
86.40000000000008	0.0023734229381312272
86.50000000000007	0.002374164262059014
86.60000000000008	0.0023749023549679018
86.70000000000007	0.0023756371576610777
86.80000000000008	0.002376368661564691
86.90000000000008	0.0023770968350924648
87.00000000000007	0.002377821645527101
87.10000000000008	0.002378543060070329
87.20000000000007	0.0023792610177783076
87.30000000000008	0.002379975511067455
87.40000000000008	0.0023806865078527264
87.50000000000007	0.00238139397500868
87.60000000000008	0.002382097849907318
87.70000000000007	0.0023827981260811275
87.80000000000008	0.002383494771022447
87.90000000000008	0.002384187751285266
88.00000000000007	0.0023848770333462456
88.10000000000008	0.002385562552797583
88.20000000000007	0.0023862443042559677
88.30000000000008	0.0023869222547099633
88.40000000000008	0.0023875963703243967
88.50000000000007	0.002388266584972185
88.60000000000008	0.0023889328944775544
88.70000000000007	0.002389595265398337
88.80000000000008	0.0023902536635950163
88.90000000000008	0.0023909080548548075
89.00000000000009	0.0023915583712410165
89.10000000000008	0.002392204609758808
89.20000000000007	0.0023928467364589087
89.30000000000008	0.0023934847168339975
89.40000000000008	0.002394118481195629
89.50000000000009	0.002394748027850261
89.60000000000008	0.002395373322410956
89.70000000000007	0.002395994330084278
89.80000000000008	0.0023965835734463506
89.90000000000008	0.0023970589092644225
90.00000000000009	0.002397421143832401
