# Supplementary material for: White matter micro- and macrostructure brain charts for the human lifespan
Source: Nature. 2026 May 13;655(8124):979–89. doi: 10.1038/s41586-026-10454-2 (PMC13391363; doi:10.1038/s41586-026-10454-2)
Supplement: Supplementary file 7 — Tract-specific median centiles of brain charts. SDT.T4.1-504 contain the discretized, sex-agnostic brain charts used to derive the myelination plots and assessments in Fig. 4 and Supplementary Fig. S4.F9. Age is expressed in years. Tract measurements are reported in metric-specific units: diffusivities in mm2 s−1, volume in mm3, surface area in mm2, average length in mm, and FA is dimensionless (unitless). [file 41586_2026_10454_MOESM7_ESM.zip › SDT.T4/SDT.T4.135-FX_left_avg_length.csv]

age	value
1.0	40.24465089414862
1.1	40.254386266298496
1.2000000000000002	40.266948717732525
1.3000000000000003	40.282265048519264
1.4000000000000004	40.297947414640696
1.5000000000000004	40.31322895471278
1.6000000000000005	40.32813671585284
1.7000000000000006	40.34269424886706
1.8000000000000007	40.35692013814197
1.9000000000000008	40.370835907800064
2.000000000000001	40.3844578640567
2.100000000000001	40.39780062683658
2.200000000000001	40.41087569349849
2.300000000000001	40.42369748535849
2.4000000000000012	40.43627692582953
2.5000000000000013	40.448624030544984
2.6000000000000014	40.46074796693296
2.7000000000000015	40.4726557648221
2.8000000000000016	40.48435721390117
2.9000000000000017	40.49585958593004
3.0000000000000018	40.50716960563816
3.100000000000002	40.5182923305013
3.200000000000002	40.529235278396186
3.300000000000002	40.54000397218128
3.400000000000002	40.55060360337103
3.500000000000002	40.56103901154841
3.6000000000000023	40.57131370190619
3.7000000000000024	40.58143340426612
3.8000000000000025	40.59140222342799
3.9000000000000026	40.60122400107289
4.000000000000003	40.610901451060386
4.100000000000003	40.62043928494567
4.200000000000003	40.629840830784055
4.3000000000000025	40.639109260305894
4.400000000000003	40.64824754978269
4.5000000000000036	40.65725771174196
4.600000000000003	40.66614357530432
4.700000000000003	40.67490777501999
4.800000000000003	40.68355278494389
4.900000000000004	40.69208023222346
5.0000000000000036	40.70049339737709
5.100000000000003	40.70879450410534
5.200000000000004	40.71698569029185
5.300000000000004	40.725068962665254
5.400000000000004	40.7330455793506
5.5000000000000036	40.74091831715777
5.600000000000004	40.748689010012185
5.700000000000005	40.75635937709221
5.800000000000004	40.763930464882925
5.900000000000004	40.77140471811563
6.000000000000004	40.77878372757642
6.100000000000005	40.78606903196821
6.200000000000005	40.793262069934485
6.300000000000004	40.80036367345336
6.400000000000005	40.807375970560685
6.500000000000005	40.81430031151841
6.600000000000005	40.82113795519327
6.700000000000005	40.82788960749084
6.800000000000005	40.834557178584525
6.900000000000006	40.84114186310699
7.000000000000005	40.84764482173936
7.100000000000005	40.854067131892
7.2000000000000055	40.86040936574089
7.300000000000006	40.86667322013581
7.400000000000006	40.872859730965544
7.500000000000005	40.878969855825765
7.600000000000006	40.885004087298775
7.700000000000006	40.8909639706222
7.800000000000006	40.89685043612533
7.900000000000006	40.90266439078836
8.000000000000007	40.9084066681334
8.100000000000007	40.91407767295757
8.200000000000006	40.91967879918653
8.300000000000006	40.92521086692769
8.400000000000006	40.930674625875156
8.500000000000007	40.93607042837037
8.600000000000007	40.94139955796875
8.700000000000006	40.946662759913636
8.800000000000008	40.95186076270842
8.900000000000007	40.95699422748488
9.000000000000007	40.96206344664846
9.100000000000007	40.96706959202974
9.200000000000006	40.972013329243715
9.300000000000008	40.97689525848794
9.400000000000007	40.98171563646001
9.500000000000007	40.98647555173747
9.600000000000009	40.991175614927585
9.700000000000008	40.99581642422979
9.800000000000008	41.00039851442409
9.900000000000007	41.00492210001315
10.000000000000007	41.00938818438785
10.100000000000009	41.013797318765334
10.200000000000008	41.01814999224543
10.300000000000008	41.02244639442043
10.40000000000001	41.02668746405321
10.500000000000009	41.03087371076244
10.600000000000009	41.03500563471606
10.700000000000008	41.039083675322836
10.800000000000008	41.043107991741465
10.90000000000001	41.04707945605505
11.000000000000009	41.05099853241118
11.100000000000009	41.05486562509208
11.20000000000001	41.05868087555733
11.30000000000001	41.06244510451766
11.40000000000001	41.06615874390266
11.500000000000009	41.069822218278176
11.600000000000009	41.073435893293606
11.70000000000001	41.07699988803036
11.80000000000001	41.08051496985258
11.90000000000001	41.083981535104805
12.00000000000001	41.08739992184318
12.10000000000001	41.09077023640745
12.20000000000001	41.09409320450713
12.30000000000001	41.097369197026744
12.40000000000001	41.100598579001804
12.50000000000001	41.10378165785745
12.60000000000001	41.10691852322418
12.70000000000001	41.110009857336564
12.800000000000011	41.11305600270827
12.900000000000011	41.11605724469219
13.00000000000001	41.119013663667985
13.10000000000001	41.1219259075201
13.20000000000001	41.12479429829381
13.300000000000011	41.12761915331138
13.400000000000011	41.13040073322756
13.50000000000001	41.13313910579437
13.600000000000012	41.13583488290182
13.700000000000012	41.13848836361184
13.800000000000011	41.14109979064552
13.900000000000011	41.14366922501196
14.00000000000001	41.14619724986053
14.100000000000012	41.1486841475514
14.200000000000012	41.15113019657619
14.300000000000011	41.15353561944982
14.400000000000013	41.15590046755025
14.500000000000012	41.15822529381545
14.600000000000012	41.160510361726686
14.700000000000012	41.16275587902862
14.800000000000011	41.1649618921889
14.900000000000013	41.167128929793066
15.000000000000012	41.1692572415163
15.100000000000012	41.17134707382519
15.200000000000014	41.17339861772187
15.300000000000013	41.17541191227964
15.400000000000013	41.17738746042202
15.500000000000012	41.17932549612698
15.600000000000012	41.181226198086016
15.700000000000014	41.18308960182049
15.800000000000013	41.184916189390464
15.900000000000013	41.18670618323039
16.000000000000014	41.18845980308405
16.100000000000016	41.19017721361428
16.200000000000014	41.19185844464195
16.30000000000001	41.19350395619909
16.400000000000013	41.1951139575274
16.500000000000014	41.19668860292051
16.600000000000016	41.198227919666465
16.700000000000014	41.199732349747556
16.800000000000015	41.201202092655635
16.900000000000013	41.202637345603954
17.000000000000014	41.20403825101411
17.100000000000016	41.20540483177257
17.200000000000014	41.20673751077587
17.300000000000015	41.208036476321496
17.400000000000013	41.20930186201488
17.500000000000014	41.210533688981826
17.600000000000016	41.21173236436746
17.700000000000014	41.212898068159525
17.800000000000015	41.2140309783992
17.900000000000016	41.21513121855553
18.000000000000014	41.216198806359664
18.100000000000016	41.21723413228213
18.200000000000017	41.218237366730264
18.300000000000015	41.21920862561438
18.400000000000016	41.22014792549489
18.500000000000014	41.22105564298952
18.600000000000016	41.22193194136561
18.700000000000017	41.22277698221437
18.800000000000015	41.223590872722504
18.900000000000016	41.22437362684375
19.000000000000014	41.225125606518596
19.100000000000016	41.22584696675181
19.200000000000017	41.22653780820033
19.300000000000015	41.22719814410094
19.400000000000016	41.22782832412576
19.500000000000018	41.228428497099515
19.600000000000016	41.22899881039333
19.700000000000017	41.229539357102446
19.80000000000002	41.23005014847857
19.900000000000016	41.23053152118749
20.000000000000018	41.230983616877964
20.100000000000016	41.23140652296586
20.200000000000017	41.23180025033676
20.30000000000002	41.23216512472258
20.400000000000016	41.232501282387275
20.500000000000018	41.23280885832605
20.600000000000016	41.2330879333575
20.700000000000017	41.23333851687599
20.80000000000002	41.23356092301729
20.900000000000016	41.23375528177354
21.000000000000018	41.23392166899294
21.10000000000002	41.23406009397594
21.200000000000017	41.23417086105786
21.30000000000002	41.23425409551043
21.40000000000002	41.23430992149136
21.500000000000018	41.23433840905905
21.60000000000002	41.234339566417525
21.700000000000017	41.234313687505676
21.80000000000002	41.234260892081736
21.90000000000002	41.23418124582989
22.000000000000018	41.234074757071625
22.10000000000002	41.233941710915474
22.200000000000017	41.23378222295881
22.30000000000002	41.23359640781558
22.40000000000002	41.23338432606127
22.500000000000018	41.233145985238224
22.60000000000002	41.23288166108675
22.70000000000002	41.232591464331676
22.80000000000002	41.232275451679115
22.90000000000002	41.23193363095331
23.00000000000002	41.23156626990021
23.10000000000002	41.2311734755583
23.20000000000002	41.230755354093574
23.30000000000002	41.23031195768237
23.40000000000002	41.22984329362567
23.50000000000002	41.22934962118848
23.60000000000002	41.22883104308213
23.70000000000002	41.22828760804418
23.80000000000002	41.227719323784996
23.90000000000002	41.227126442300474
24.00000000000002	41.22650906302068
24.10000000000002	41.22586728459816
24.20000000000002	41.22520115173588
24.300000000000022	41.22451067182817
24.40000000000002	41.22379608916025
24.50000000000002	41.22305749930221
24.600000000000023	41.22229494388781
24.70000000000002	41.22150843081928
24.800000000000022	41.22069819774549
24.90000000000002	41.219864337303235
25.00000000000002	41.21900694143345
25.100000000000023	41.21812604816161
25.20000000000002	41.21722166524193
25.300000000000022	41.21629402328538
25.40000000000002	41.21534321147115
25.50000000000002	41.21436926507469
25.600000000000023	41.2133721924336
25.70000000000002	41.21235221807771
25.800000000000022	41.21130942855351
25.900000000000023	41.21024390978235
26.00000000000002	41.20915569380034
26.100000000000023	41.208044788933705
26.200000000000024	41.206911413264976
26.300000000000022	41.20575565023161
26.400000000000023	41.204577529396786
26.50000000000002	41.20337705972747
26.600000000000023	41.202154453714485
26.700000000000024	41.20090979242373
26.800000000000022	41.19964315635737
26.900000000000023	41.19835457216038
27.00000000000002	41.197044048899386
27.100000000000023	41.19571179313906
27.200000000000024	41.19435788313971
27.300000000000022	41.19298234331533
27.400000000000023	41.19158518341582
27.500000000000025	41.19016660484799
27.600000000000023	41.18872668372839
27.700000000000024	41.18726549566354
27.800000000000026	41.185783062430204
27.900000000000023	41.18427939396815
28.000000000000025	41.18275468621994
28.100000000000023	41.18120901276199
28.200000000000024	41.17964239335224
28.300000000000026	41.17805483864473
28.400000000000023	41.17644653981011
28.500000000000025	41.17481756848083
28.600000000000023	41.17316799582646
28.700000000000024	41.17149783921459
28.800000000000026	41.16980710956228
28.900000000000023	41.16809599298717
29.000000000000025	41.16636455881482
29.100000000000026	41.164612822581006
29.200000000000024	41.16284079593858
29.300000000000026	41.1610486605782
29.400000000000027	41.15923648405742
29.500000000000025	41.15740433351235
29.600000000000026	41.1555522223064
29.700000000000024	41.15368016241457
29.800000000000026	41.151788330842095
29.900000000000027	41.14987679304538
30.000000000000025	41.147945560721524
30.100000000000026	41.145994646595256
30.200000000000024	41.144024223554275
30.300000000000026	41.14203435544246
30.400000000000027	41.140025105719104
30.500000000000025	41.13799648410219
30.600000000000026	41.13594850368609
30.700000000000028	41.133881333002876
30.800000000000026	41.13179503397764
30.900000000000027	41.129689614809145
31.00000000000003	41.12756508934934
31.100000000000026	41.12542162229134
31.200000000000028	41.12325927408571
31.300000000000026	41.12107810483112
31.400000000000027	41.11887812091926
31.50000000000003	41.116659336609615
31.600000000000026	41.11442191253663
31.700000000000028	41.11216590739418
31.800000000000026	41.10989132618601
31.900000000000027	41.10759818393202
32.00000000000003	41.10528663767942
32.10000000000002	41.102956744770495
32.20000000000003	41.100608562224764
32.300000000000026	41.09824209339256
32.40000000000003	41.09585735373127
32.50000000000003	41.09345449649769
32.60000000000003	41.09103357742205
32.70000000000003	41.088594598584294
32.800000000000026	41.08613757620114
32.90000000000003	41.08366266017019
33.00000000000003	41.08116990497998
33.10000000000003	41.078659364822286
33.20000000000003	41.076131040261515
33.300000000000026	41.07358494797501
33.40000000000003	41.0710212343132
33.50000000000003	41.06843995228198
33.60000000000003	41.06584110128107
33.70000000000003	41.063224698742744
33.800000000000026	41.06059088786565
33.90000000000003	41.057939720512465
34.00000000000003	41.055271248272525
34.10000000000003	41.052585469154
34.20000000000003	41.04988240106746
34.30000000000003	41.04716218388541
34.40000000000003	41.044424868104144
34.50000000000003	41.04167045066251
34.60000000000003	41.03889895021901
34.70000000000003	41.0361105036834
34.80000000000003	41.033305160497356
34.90000000000003	41.03048296985025
35.00000000000003	41.02764392740132
35.10000000000003	41.02478805230031
35.20000000000003	41.021915478332396
35.30000000000003	41.019026253677495
35.400000000000034	41.0161203730119
35.50000000000003	41.01319785622411
35.60000000000003	41.01025883430941
35.70000000000003	41.007303354473
35.80000000000003	41.00433146368679
35.900000000000034	41.001343155448865
36.00000000000003	40.99833845014797
36.10000000000003	40.995317475838995
36.20000000000003	40.99228027855992
36.30000000000003	40.98922685090421
36.400000000000034	40.98615721398859
36.50000000000003	40.983071493236466
36.60000000000003	40.97996973378335
36.70000000000003	40.97685198054866
36.80000000000003	40.973718225039775
36.900000000000034	40.97056848887931
37.00000000000003	40.96740289471907
37.10000000000003	40.964221486612985
37.20000000000003	40.961024255235195
37.30000000000003	40.957811222924065
37.400000000000034	40.954582509845515
37.500000000000036	40.95133815921646
37.60000000000003	40.94807821405331
37.70000000000003	40.944802664028074
37.80000000000003	40.94151153198786
37.900000000000034	40.938204935482055
38.000000000000036	40.934882916723694
38.10000000000003	40.93154546461673
38.20000000000003	40.92819260271074
38.30000000000003	40.92482444620328
38.400000000000034	40.92144103652989
38.500000000000036	40.91804241493976
38.60000000000004	40.914628569411455
38.70000000000003	40.9111995240037
38.80000000000003	40.90775539144034
38.900000000000034	40.90429621222372
39.000000000000036	40.90082197362403
39.10000000000004	40.89733270038836
39.20000000000003	40.89382850301243
39.30000000000003	40.890309421275305
39.400000000000034	40.88677549478263
39.500000000000036	40.883226709949476
39.60000000000004	40.879663092030476
39.70000000000003	40.87608474917946
39.80000000000003	40.872491720306726
39.900000000000034	40.868883991173874
40.000000000000036	40.865261587709035
40.10000000000004	40.86162461595236
40.20000000000003	40.85797311414038
40.30000000000003	40.85430712034801
40.400000000000034	40.850626619546304
40.500000000000036	40.846931638167604
40.60000000000004	40.84322228003203
40.70000000000004	40.83949858256625
40.80000000000003	40.83576053013837
40.900000000000034	40.83200814983888
41.000000000000036	40.82824154348027
41.10000000000004	40.82446074786074
41.20000000000004	40.82066579962764
41.30000000000003	40.81685668241801
41.400000000000034	40.81303342382172
41.500000000000036	40.80919612354418
41.60000000000004	40.805344817627635
41.70000000000004	40.801479489152854
41.80000000000004	40.797600166352034
41.900000000000034	40.793706947021505
42.000000000000036	40.789799866616505
42.10000000000004	40.785878960451385
42.20000000000004	40.78194421093073
42.30000000000004	40.7779956467801
42.400000000000034	40.7740333637935
42.500000000000036	40.77005739671974
42.60000000000004	40.76606772745039
42.70000000000004	40.762064385337176
42.80000000000004	40.7580474643567
42.900000000000034	40.75401699870888
43.000000000000036	40.749973022461774
43.10000000000004	40.74591551688159
43.20000000000004	40.74184451180626
43.30000000000004	40.73776009930762
43.400000000000034	40.73366231292456
43.500000000000036	40.72955113345036
43.60000000000004	40.72542659133278
43.70000000000004	40.72128877691166
43.80000000000004	40.71713772321203
43.90000000000004	40.71297346313553
44.000000000000036	40.70879597689719
44.10000000000004	40.70460529542289
44.20000000000004	40.70040150723851
44.30000000000004	40.69618464474996
44.40000000000004	40.691954687736725
44.500000000000036	40.68771166771791
44.60000000000004	40.683455671567245
44.70000000000004	40.679186731209015
44.80000000000004	40.674904878451855
44.90000000000004	40.670610092540834
45.00000000000004	40.666302405464286
45.10000000000004	40.66198190236674
45.20000000000004	40.65764861459197
45.30000000000004	40.6533025209843
45.40000000000004	40.64894365410862
45.50000000000004	40.6445720975319
45.60000000000004	40.64018788214609
45.70000000000004	40.635791038734574
45.80000000000004	40.631381545648125
45.90000000000004	40.62695943591124
46.00000000000004	40.622524791440945
46.10000000000004	40.618077642584325
46.20000000000004	40.61361796732387
46.30000000000004	40.60914579924393
46.40000000000004	40.60466121875386
46.50000000000004	40.60016425577639
46.60000000000004	40.59565494013229
46.70000000000004	40.59113324934863
46.80000000000004	40.58659921745918
46.90000000000004	40.582052923297546
47.00000000000004	40.57749439627452
47.100000000000044	40.572923613579405
47.20000000000004	40.56834060978898
47.30000000000004	40.563745462294726
47.40000000000004	40.559138200108585
47.50000000000004	40.554518852146586
47.600000000000044	40.54988739517828
47.70000000000004	40.5452438642191
47.80000000000004	40.540588335154396
47.90000000000004	40.53592083651463
48.00000000000004	40.53124134476019
48.100000000000044	40.526549895432666
48.200000000000045	40.5218465630369
48.30000000000004	40.51713137572808
48.40000000000004	40.5124043615711
48.50000000000004	40.50766549664005
48.600000000000044	40.502914816903974
48.700000000000045	40.49815239542691
48.80000000000004	40.49337825991081
48.90000000000004	40.48859238614749
49.00000000000004	40.48379481061531
49.100000000000044	40.478985605055726
49.200000000000045	40.474164796817284
49.30000000000004	40.46933241316352
49.40000000000004	40.46448842953129
49.50000000000004	40.45963288281485
49.600000000000044	40.45476584337627
49.700000000000045	40.449887338137074
49.80000000000004	40.44499734227726
49.90000000000004	40.44009589318351
50.00000000000004	40.43518305994993
50.100000000000044	40.43025886916492
50.200000000000045	40.42532334733679
50.30000000000005	40.4203764693201
50.40000000000004	40.415418272905384
50.50000000000004	40.41044882586526
50.600000000000044	40.405468154385474
50.700000000000045	40.40047623308765
50.80000000000005	40.39547310023798
50.90000000000004	40.390458822392574
51.00000000000004	40.38543342542294
51.100000000000044	40.38039693512493
51.200000000000045	40.375349325822604
51.30000000000005	40.370290636173685
51.40000000000005	40.36522093146735
51.50000000000004	40.36014023719503
51.600000000000044	40.35504852747051
51.700000000000045	40.34994584141029
51.80000000000005	40.34483224313576
51.90000000000005	40.339707757841616
52.00000000000004	40.33457241065115
52.100000000000044	40.32942617540682
52.200000000000045	40.32426909160411
52.30000000000005	40.3191012221489
52.40000000000005	40.3139225918769
52.50000000000004	40.308733174441755
52.600000000000044	40.30353300978093
52.700000000000045	40.29832215967854
52.80000000000005	40.29310064868988
52.90000000000005	40.28786850130271
53.00000000000004	40.28262569092417
53.100000000000044	40.27737225785786
53.200000000000045	40.272108262721076
53.30000000000005	40.26683372972968
53.40000000000005	40.26154863212234
53.50000000000005	40.2562530106279
53.600000000000044	40.250946924785445
53.700000000000045	40.24563039854563
53.80000000000005	40.24030345579519
53.90000000000005	40.2349660695498
54.00000000000005	40.229618280891316
54.100000000000044	40.22426014823808
54.200000000000045	40.218891695219526
54.30000000000005	40.21351289470223
54.40000000000005	40.20812378817655
54.50000000000005	40.20272443302396
54.60000000000005	40.19731485262278
54.700000000000045	40.19189507029087
54.80000000000005	40.18646505869412
54.90000000000005	40.181024859662585
55.00000000000005	40.17557452950056
55.10000000000005	40.17011409128221
55.200000000000045	40.16464351754271
55.30000000000005	40.15916285050392
55.40000000000005	40.15367214547253
55.50000000000005	40.14817142528473
55.60000000000005	40.14266071271941
55.700000000000045	40.13713998013225
55.80000000000005	40.13160927007128
55.90000000000005	40.126068636807375
56.00000000000005	40.1205181028884
56.10000000000005	40.11495764055684
56.200000000000045	40.10938729273591
56.30000000000005	40.10380711273611
56.40000000000005	40.098217122879646
56.50000000000005	40.09261734543431
56.60000000000005	40.08700775248323
56.70000000000005	40.08138838726209
56.80000000000005	40.075759302084826
56.90000000000005	40.07012051900006
57.00000000000005	40.06447200999447
57.10000000000005	40.05881381866227
57.20000000000005	40.053145996392516
57.30000000000005	40.04746856501958
57.40000000000005	40.04178154632621
57.50000000000005	40.03608491215887
57.60000000000005	40.030378706410325
57.70000000000005	40.024662979510424
57.800000000000054	40.01893775303371
57.90000000000005	40.0132029987462
58.00000000000005	40.00745876088263
58.10000000000005	40.00170508898166
58.20000000000005	39.995942004414296
58.300000000000054	39.990169528502484
58.40000000000005	39.98438763289022
58.50000000000005	39.97859636209677
58.60000000000005	39.97279576473711
58.70000000000005	39.9669858619352
58.800000000000054	39.96116662526993
58.90000000000005	39.95533809958598
59.00000000000005	39.94950033263927
59.10000000000005	39.94365334536023
59.20000000000005	39.93779715863257
59.300000000000054	39.9319317439305
59.40000000000005	39.926057146369075
59.50000000000005	39.92017341281434
59.60000000000005	39.91428056396161
59.70000000000005	39.90837857123466
59.800000000000054	39.90246748005734
59.900000000000055	39.896547336467435
60.00000000000005	39.89061816097595
60.10000000000005	39.88467997404944
60.20000000000005	39.87873274702356
60.300000000000054	39.8727765255783
60.400000000000055	39.8668113548937
60.50000000000005	39.860837255256854
60.60000000000005	39.854854197966965
60.70000000000005	39.848862228996346
60.800000000000054	39.842861392726064
60.900000000000055	39.83685170926755
61.00000000000006	39.830833198689824
61.10000000000005	39.82480583221983
61.20000000000005	39.81876965607157
61.300000000000054	39.81272471379909
61.400000000000055	39.8066710253003
61.50000000000006	39.80060856177912
61.60000000000005	39.79453736972541
61.70000000000005	39.78845749192231
61.800000000000054	39.78236894810006
61.900000000000055	39.77627175794841
62.00000000000006	39.7701658926142
62.10000000000005	39.764051398814395
62.20000000000005	39.757928318534475
62.300000000000054	39.7517966713008
62.400000000000055	39.7456564282501
62.50000000000006	39.73950763635875
62.60000000000005	39.73335033686809
62.70000000000005	39.72718454914436
62.800000000000054	39.7210102925151
62.900000000000055	39.71482753807432
63.00000000000006	39.708636333010936
63.10000000000006	39.70243671779664
63.20000000000005	39.696228711602764
63.300000000000054	39.69001228552563
63.400000000000055	39.68378748699714
63.50000000000006	39.677554355770546
63.60000000000006	39.67131291086402
63.70000000000005	39.665063171258694
63.800000000000054	39.65880510802201
63.900000000000055	39.65253876878362
64.00000000000006	39.646264192554
64.10000000000005	39.63998139816474
64.20000000000006	39.6336903566975
64.30000000000005	39.627391116008525
64.40000000000006	39.62108371441444
64.50000000000006	39.61476817060018
64.60000000000005	39.60844450321519
64.70000000000006	39.60211268332546
64.80000000000005	39.59577275897019
64.90000000000006	39.589424767748866
65.00000000000006	39.583068728167625
65.10000000000005	39.576704611318036
65.20000000000006	39.570332465449624
65.30000000000005	39.56395232749162
65.40000000000006	39.55756421580948
65.50000000000006	39.551168148734625
65.60000000000005	39.544764097355674
65.70000000000006	39.53835211009017
65.80000000000005	39.53193222317476
65.90000000000006	39.52550445480334
66.00000000000006	39.519068776101086
66.10000000000005	39.5126252356795
66.20000000000006	39.506173869127736
66.30000000000005	39.49971469450453
66.40000000000006	39.493247729835964
66.50000000000006	39.48677294625636
66.60000000000005	39.48029039253033
66.70000000000006	39.473800103577936
66.80000000000005	39.46730209729304
66.90000000000006	39.460796344857116
67.00000000000006	39.454282895212465
67.10000000000007	39.447761782653416
67.20000000000006	39.44123302494387
67.30000000000005	39.434696639816316
67.40000000000006	39.42815259847287
67.50000000000006	39.421600949994016
67.60000000000007	39.41504172802756
67.70000000000006	39.408474950178714
67.80000000000005	39.401900587706876
67.90000000000006	39.395318689854015
68.00000000000006	39.388729289663125
68.10000000000007	39.38213240461427
68.20000000000006	39.37552805215717
68.30000000000005	39.368916203582984
68.40000000000006	39.36229690825679
68.50000000000006	39.35567019859676
68.60000000000007	39.34903609192997
68.70000000000006	39.34239455961453
68.80000000000005	39.33574565116088
68.90000000000006	39.32908939840256
69.00000000000006	39.32242581854584
69.10000000000007	39.31575492876778
69.20000000000006	39.30907670046888
69.30000000000005	39.30239118326755
69.40000000000006	39.29569840839336
69.50000000000006	39.28899839290491
69.60000000000007	39.282291108279004
69.70000000000006	39.275576604263314
69.80000000000007	39.26885491152219
69.90000000000006	39.262126046997494
70.00000000000006	39.25539002760279
70.10000000000007	39.24864682486744
70.20000000000006	39.24189648863204
70.30000000000007	39.23513904897693
70.40000000000006	39.22837452270113
70.50000000000006	39.22160288141928
70.60000000000007	39.214824175085205
70.70000000000006	39.20803843323273
70.80000000000007	39.2012456725479
70.90000000000006	39.19444590968933
71.00000000000006	39.18763911633385
71.10000000000007	39.18082534251313
71.20000000000006	39.174004617196296
71.30000000000007	39.16717695693093
71.40000000000006	39.160342333487804
71.50000000000006	39.153500796995836
71.60000000000007	39.14665237589566
71.70000000000006	39.13979708662532
71.80000000000007	39.13293494559635
71.90000000000006	39.12606592465089
72.00000000000006	39.119190073980675
72.10000000000007	39.11230742148009
72.20000000000006	39.105417983452895
72.30000000000007	39.09852173184342
72.40000000000006	39.091618716924785
72.50000000000006	39.084708966080306
72.60000000000007	39.07779249550731
72.70000000000006	39.07086932137732
72.80000000000007	39.063939415714934
72.90000000000006	39.05700282884101
73.00000000000006	39.050059587610434
73.10000000000007	39.04310970808998
73.20000000000006	39.036153162414294
73.30000000000007	39.029190000969884
73.40000000000006	39.022220250117364
73.50000000000007	39.015243925819945
73.60000000000007	39.008261044015676
73.70000000000006	39.0012715769279
73.80000000000007	38.99427557497581
73.90000000000006	38.98727306400884
74.00000000000007	38.980264059862975
74.10000000000007	38.973248534879176
74.20000000000006	38.96622653952665
74.30000000000007	38.959198099176746
74.40000000000006	38.95216322956453
74.50000000000007	38.94512194640056
74.60000000000007	38.93807422212248
74.70000000000006	38.9310201072172
74.80000000000007	38.92395962656144
74.90000000000006	38.91689279576617
75.00000000000007	38.90981958739387
75.10000000000007	38.90274005196594
75.20000000000006	38.89565421389671
75.30000000000007	38.88856208869855
75.40000000000006	38.88146369185988
75.50000000000007	38.87435899604753
75.60000000000007	38.86724805178571
75.70000000000006	38.860130883010065
75.80000000000007	38.85300750511166
75.90000000000006	38.845877890889085
76.00000000000007	38.83874209088561
76.10000000000007	38.831600128589656
76.20000000000007	38.82445201929585
76.30000000000007	38.817297778275304
76.40000000000006	38.810137378438235
76.50000000000007	38.80297087031586
76.60000000000007	38.795798276933375
76.70000000000007	38.788619613466565
76.80000000000007	38.78143485296397
76.90000000000006	38.774244045960614
77.00000000000007	38.767047215049146
77.10000000000007	38.75984437531082
77.20000000000007	38.75263554180388
77.30000000000007	38.7454206876953
77.40000000000006	38.7381998634934
77.50000000000007	38.73097309134244
77.60000000000007	38.7237403862071
77.70000000000007	38.71650172139896
77.80000000000007	38.70925714741505
77.90000000000006	38.70200668598128
78.00000000000007	38.69475035196951
78.10000000000007	38.687488160229016
78.20000000000007	38.68022008419632
78.30000000000007	38.67294617432709
78.40000000000006	38.66566645191325
78.50000000000007	38.65838093171212
78.60000000000007	38.65108958731077
78.70000000000007	38.643792469138646
78.80000000000007	38.63648959808308
78.90000000000006	38.629180988810056
79.00000000000007	38.621866655963345
79.10000000000007	38.614546573261165
79.20000000000007	38.60722079107708
79.30000000000007	38.59988932987835
79.40000000000006	38.59255220421819
79.50000000000007	38.58520938797098
79.60000000000007	38.57786093146936
79.70000000000007	38.57050685478926
79.80000000000007	38.56314717239395
79.90000000000008	38.55578189872474
80.00000000000007	38.54841100779301
80.10000000000007	38.541034549861116
80.20000000000007	38.53365254459842
80.30000000000007	38.52626500635692
80.40000000000008	38.51887190930948
80.50000000000007	38.511473303662996
80.60000000000007	38.5040692087084
80.70000000000007	38.49665963870894
80.80000000000007	38.48924460790619
80.90000000000008	38.48182409061542
81.00000000000007	38.47439813695915
81.10000000000007	38.46696676583466
81.20000000000007	38.45952999139533
81.30000000000007	38.45208778812299
81.40000000000008	38.44464020607025
81.50000000000007	38.43718726376858
81.60000000000007	38.429728975283574
81.70000000000007	38.42226535465941
81.80000000000007	38.41479637652548
81.90000000000008	38.40732209083602
82.00000000000007	38.399842515741405
82.10000000000007	38.39235766519853
82.20000000000007	38.384867514008064
82.30000000000007	38.377372112040284
82.40000000000008	38.36987147709186
82.50000000000007	38.36236562303279
82.60000000000008	38.354854563711875
82.70000000000007	38.34733827408213
82.80000000000007	38.33981680390166
82.90000000000008	38.332290170598185
83.00000000000007	38.324758387934054
83.10000000000008	38.317221431038
83.20000000000007	38.30967934957025
83.30000000000007	38.302132160616644
83.40000000000008	38.29457987785336
83.50000000000007	38.28702251493551
83.60000000000008	38.27946004714866
83.70000000000007	38.27189252402729
83.80000000000007	38.26431996230009
83.90000000000008	38.256742375536405
84.00000000000007	38.24915973920166
84.10000000000008	38.24157210271885
84.20000000000007	38.23397948248622
84.30000000000007	38.226381891987536
84.40000000000008	38.21877934468571
84.50000000000007	38.21117181620711
84.60000000000008	38.20355935583569
84.70000000000007	38.19594197962392
84.80000000000007	38.18831970094946
84.90000000000008	38.18069249562244
85.00000000000007	38.17306041280195
85.10000000000008	38.165423468221135
85.20000000000007	38.15778167517257
85.30000000000007	38.15013504692811
85.40000000000008	38.14248355946271
85.50000000000007	38.134827261783265
85.60000000000008	38.12716616928822
85.70000000000007	38.11950029516462
85.80000000000007	38.11182961557474
85.90000000000008	38.10415417938757
86.00000000000007	38.09647400169301
86.10000000000008	38.088789095593455
86.20000000000007	38.0810994741706
86.30000000000008	38.07340511375508
86.40000000000008	38.06570606305086
86.50000000000007	38.0580023368239
86.60000000000008	38.05029394807143
86.70000000000007	38.04258087331475
86.80000000000008	38.03486316110711
86.90000000000008	38.02714082591639
87.00000000000007	38.01941388065552
87.10000000000008	38.01168233821681
87.20000000000007	38.00394617529309
87.30000000000008	37.99620544026011
87.40000000000008	37.98846014727217
87.50000000000007	37.98071030913738
87.60000000000008	37.97295590274224
87.70000000000007	37.96519697629936
87.80000000000008	37.95743354367512
87.90000000000008	37.949665617593546
88.00000000000007	37.94189321075811
88.10000000000008	37.93411630022982
88.20000000000007	37.92633493403146
88.30000000000008	37.91854912572597
88.40000000000008	37.91075888793281
88.50000000000007	37.90296419790936
88.60000000000008	37.895165103503196
88.70000000000007	37.887361617999204
88.80000000000008	37.8795537539329
88.90000000000008	37.871741523819274
89.00000000000009	37.86392490509289
89.10000000000008	37.85610394539956
89.20000000000007	37.8482786577305
89.30000000000008	37.84044905451682
89.40000000000008	37.83261511339195
89.50000000000009	37.82477688181468
89.60000000000008	37.81693437250782
89.70000000000007	37.8090875978186
89.80000000000008	37.80159400442627
89.90000000000008	37.79552611448172
90.00000000000009	37.790884732571136
