# Supplementary material for: White matter micro- and macrostructure brain charts for the human lifespan
Source: Nature. 2026 May 13;655(8124):979–89. doi: 10.1038/s41586-026-10454-2 (PMC13391363; doi:10.1038/s41586-026-10454-2)
Supplement: Supplementary file 7 — Tract-specific median centiles of brain charts. SDT.T4.1-504 contain the discretized, sex-agnostic brain charts used to derive the myelination plots and assessments in Fig. 4 and Supplementary Fig. S4.F9. Age is expressed in years. Tract measurements are reported in metric-specific units: diffusivities in mm2 s−1, volume in mm3, surface area in mm2, average length in mm, and FA is dimensionless (unitless). [file 41586_2026_10454_MOESM7_ESM.zip › SDT.T4/SDT.T4.136-FX_left_fa-mean.csv]

age	value
1.0	0.48151546804607
1.1	0.48329400404274436
1.2000000000000002	0.485551734470984
1.3000000000000003	0.48826156925680025
1.4000000000000004	0.4909575797460239
1.5000000000000004	0.49350125452479054
1.6000000000000005	0.495909214094293
1.7000000000000006	0.4981953226948766
1.8000000000000007	0.5003706582479205
1.9000000000000008	0.5024463470559791
2.000000000000001	0.5044309095407901
2.100000000000001	0.5063317437861687
2.200000000000001	0.5081548820020143
2.300000000000001	0.5099067691899198
2.4000000000000012	0.5115924321311907
2.5000000000000013	0.5132163549879117
2.6000000000000014	0.5147825451036611
2.7000000000000015	0.516294276425685
2.8000000000000016	0.5177553290685788
2.9000000000000017	0.5191686448438373
3.0000000000000018	0.5205368927361802
3.100000000000002	0.5218622534938171
3.200000000000002	0.5231473528018525
3.300000000000002	0.5243942388234184
3.400000000000002	0.5256047995082042
3.500000000000002	0.5267807694938238
3.6000000000000023	0.5279235495085732
3.7000000000000024	0.5290349362308855
3.8000000000000025	0.5301163152782202
3.9000000000000026	0.5311689690208912
4.000000000000003	0.5321939271104232
4.100000000000003	0.533192556290891
4.200000000000003	0.53416590759313
4.3000000000000025	0.5351149674619085
4.400000000000003	0.5360406545372103
4.5000000000000036	0.5369436941829574
4.600000000000003	0.537825105244122
4.700000000000003	0.5386856599935026
4.800000000000003	0.5395260802321097
4.900000000000004	0.5403469315199698
5.0000000000000036	0.5411490324460927
5.100000000000003	0.5419330004297551
5.200000000000004	0.5426994216135684
5.300000000000004	0.543448845397444
5.400000000000004	0.5441816942561455
5.5000000000000036	0.5448986125645152
5.600000000000004	0.5456000789080083
5.700000000000005	0.5462865425615063
5.800000000000004	0.5469583461493056
5.900000000000004	0.5476160266131357
6.000000000000004	0.5482599804341313
6.100000000000005	0.5488905869941275
6.200000000000005	0.5495082027032698
6.300000000000004	0.5501130941133785
6.400000000000005	0.5507057000909171
6.500000000000005	0.5512863396932761
6.600000000000005	0.5518553127036913
6.700000000000005	0.5524128414902164
6.800000000000005	0.5529593013802809
6.900000000000006	0.5534949635697962
7.000000000000005	0.5540200890637075
7.100000000000005	0.5545349229132014
7.2000000000000055	0.5550396433620318
7.300000000000006	0.55553456572468
7.400000000000006	0.5560199143658846
7.500000000000005	0.5564958997520718
7.600000000000006	0.5569626737898289
7.700000000000006	0.5574205114354951
7.800000000000006	0.5578696071314029
7.900000000000006	0.5583101488409933
8.000000000000007	0.5587423125444897
8.100000000000007	0.5591662228342775
8.200000000000006	0.5595821155799359
8.300000000000006	0.5599901551080962
8.400000000000006	0.5603904950085248
8.500000000000007	0.5607832432578096
8.600000000000007	0.561168608656855
8.700000000000006	0.5615467357912012
8.800000000000008	0.5619177649155553
8.900000000000007	0.5622818267402211
9.000000000000007	0.5626390114572164
9.100000000000007	0.5629895011467135
9.200000000000006	0.5633334200787702
9.300000000000008	0.5636708837897532
9.400000000000007	0.5640019715093931
9.500000000000007	0.5643268463672289
9.600000000000009	0.5646456190416704
9.700000000000008	0.5649583971977522
9.800000000000008	0.5652652805572765
9.900000000000007	0.5655663362927414
10.000000000000007	0.5658617085467081
10.100000000000009	0.5661514937565449
10.200000000000008	0.5664357809751156
10.300000000000008	0.5667146298759759
10.40000000000001	0.5669881708672577
10.500000000000009	0.5672564906985619
10.600000000000009	0.5675196739529391
10.700000000000008	0.5677777983809134
10.800000000000008	0.5680309152067657
10.90000000000001	0.5682791409146454
11.000000000000009	0.5685225519516274
11.100000000000009	0.5687612183363001
11.20000000000001	0.5689951860074333
11.30000000000001	0.5692245612074758
11.40000000000001	0.5694494132772022
11.500000000000009	0.5696698099565949
11.600000000000009	0.5698858129598214
11.70000000000001	0.5700974621389701
11.80000000000001	0.5703048532542616
11.90000000000001	0.5705080479944203
12.00000000000001	0.5707071023265202
12.10000000000001	0.5709020522823823
12.20000000000001	0.5710929858007495
12.30000000000001	0.5712799592301184
12.40000000000001	0.5714630277086107
12.50000000000001	0.5716422409574915
12.60000000000001	0.5718176305200291
12.70000000000001	0.5719892762674004
12.800000000000011	0.5721572287364153
12.900000000000011	0.5723215332838357
13.00000000000001	0.5724822186318479
13.10000000000001	0.5726393585563989
13.20000000000001	0.5727929994976203
13.300000000000011	0.5729431869622079
13.400000000000011	0.5730899615148268
13.50000000000001	0.5732333485003932
13.600000000000012	0.5733734153674127
13.700000000000012	0.5735102040567372
13.800000000000011	0.5736437517568101
13.900000000000011	0.5737740816903657
14.00000000000001	0.5739012564727617
14.100000000000012	0.5740253148457096
14.200000000000012	0.5741462948186449
14.300000000000011	0.5742642298394259
14.400000000000013	0.5743791405448687
14.500000000000012	0.5744910845061717
14.600000000000012	0.5746000969234678
14.700000000000012	0.5747062085907542
14.800000000000011	0.5748094385224007
14.900000000000013	0.5749098403991121
15.000000000000012	0.5750074468837258
15.100000000000012	0.575102290055965
15.200000000000014	0.5751943977458523
15.300000000000013	0.57528378695717
15.400000000000013	0.5753705072920016
15.500000000000012	0.575454588584632
15.600000000000012	0.5755360565495811
15.700000000000014	0.5756149269324586
15.800000000000013	0.5756912461621808
15.900000000000013	0.5757650420330349
16.000000000000014	0.5758363418688195
16.100000000000016	0.5759051690042264
16.200000000000014	0.5759715376002551
16.30000000000001	0.5760354907465502
16.400000000000013	0.5760970539491573
16.500000000000014	0.5761562488354087
16.600000000000016	0.57621308857822
16.700000000000014	0.5762676136489578
16.800000000000015	0.5763198478935794
16.900000000000013	0.5763698147739669
17.000000000000014	0.5764175339841445
17.100000000000016	0.5764630174329615
17.200000000000014	0.5765063028275201
17.300000000000015	0.5765474121414226
17.400000000000013	0.5765863636754776
17.500000000000014	0.576623168553766
17.600000000000016	0.5766578623006358
17.700000000000014	0.5766904655241454
17.800000000000015	0.5767209985155342
17.900000000000016	0.576749477988548
18.000000000000014	0.576775914047927
18.100000000000016	0.5768003399071694
18.200000000000017	0.5768227746265935
18.300000000000015	0.5768432337718087
18.400000000000016	0.5768617268179366
18.500000000000014	0.5768782851420182
18.600000000000016	0.5768929266702264
18.700000000000017	0.5769056690649352
18.800000000000015	0.576916526576644
18.900000000000016	0.5769255078504312
19.000000000000014	0.5769326423144673
19.100000000000016	0.5769379466037553
19.200000000000017	0.5769414340141851
19.300000000000015	0.5769431126810786
19.400000000000016	0.576943010474723
19.500000000000018	0.576941143079939
19.600000000000016	0.5769375259600341
19.700000000000017	0.5769321713118671
19.80000000000002	0.5769250865888833
19.900000000000016	0.5769162980047157
20.000000000000018	0.5769058201581115
20.100000000000016	0.5768936644458144
20.200000000000017	0.5768798379051621
20.30000000000002	0.5768643654183578
20.400000000000016	0.5768472607818059
20.500000000000018	0.576828537604473
20.600000000000016	0.5768082063575536
20.700000000000017	0.5767862735137452
20.80000000000002	0.5767627625368775
20.900000000000016	0.5767376863029218
21.000000000000018	0.5767110546075157
21.10000000000002	0.5766828735811741
21.200000000000017	0.5766531655421402
21.30000000000002	0.5766219426840175
21.40000000000002	0.5765892170406984
21.500000000000018	0.5765549976228799
21.60000000000002	0.5765192900901237
21.700000000000017	0.5764821155383808
21.80000000000002	0.5764434853758565
21.90000000000002	0.5764034080390192
22.000000000000018	0.5763618889041626
22.10000000000002	0.5763189480754887
22.200000000000017	0.5762745963770731
22.30000000000002	0.5762288444960382
22.40000000000002	0.5761817001988605
22.500000000000018	0.5761331684664422
22.60000000000002	0.5760832683433954
22.70000000000002	0.5760320099794277
22.80000000000002	0.575979400649897
22.90000000000002	0.5759254450998066
23.00000000000002	0.5758701615103697
23.10000000000002	0.5758135595282668
23.20000000000002	0.5757556486820536
23.30000000000002	0.5756964356718156
23.40000000000002	0.5756359249086248
23.50000000000002	0.575574133650142
23.60000000000002	0.5755110709606946
23.70000000000002	0.5754467431179274
23.80000000000002	0.5753811543354174
23.90000000000002	0.5753143211152872
24.00000000000002	0.575246252086299
24.10000000000002	0.5751769557747831
24.20000000000002	0.5751064379617286
24.300000000000022	0.5750347025771734
24.40000000000002	0.574961765314226
24.50000000000002	0.5748876342961051
24.600000000000023	0.5748123149385059
24.70000000000002	0.5747358110053489
24.800000000000022	0.5746581375254484
24.90000000000002	0.5745793022429667
25.00000000000002	0.5744993128128039
25.100000000000023	0.574418174219686
25.20000000000002	0.5743358899856212
25.300000000000022	0.574252474427468
25.40000000000002	0.5741679348483935
25.50000000000002	0.5740822759156843
25.600000000000023	0.5739955010110569
25.70000000000002	0.5739076238647361
25.800000000000022	0.5738186514484723
25.900000000000023	0.5737285906558763
26.00000000000002	0.5736374457784892
26.100000000000023	0.5735452199907412
26.200000000000024	0.5734519263936356
26.300000000000022	0.5733575715725115
26.400000000000023	0.5732621595417777
26.50000000000002	0.5731656933569803
26.600000000000023	0.5730681855989594
26.700000000000024	0.5729696425620411
26.800000000000022	0.5728700704718598
26.900000000000023	0.5727694730137713
27.00000000000002	0.5726678530650313
27.100000000000023	0.57256522264817
27.200000000000024	0.5724615877175261
27.300000000000022	0.5723569517154585
27.400000000000023	0.5722513174182016
27.500000000000025	0.5721446963853132
27.600000000000023	0.5720370943145774
27.700000000000024	0.5719285168431569
27.800000000000026	0.5718189671240457
27.900000000000023	0.5717084477796207
28.000000000000025	0.5715969698722186
28.100000000000023	0.5714845387993325
28.200000000000024	0.5713711575000154
28.300000000000026	0.5712568285106243
28.400000000000023	0.5711415624799672
28.500000000000025	0.5710253645785245
28.600000000000023	0.5709082399230822
28.700000000000024	0.5707901911972296
28.800000000000026	0.5706712208041784
28.900000000000023	0.5705513389483899
29.000000000000025	0.5704305505341685
29.100000000000026	0.5703088580560094
29.200000000000024	0.5701862638437794
29.300000000000026	0.5700627777313511
29.400000000000027	0.5699384044214653
29.500000000000025	0.5698131485691438
29.600000000000026	0.5696870124425083
29.700000000000024	0.5695599982559401
29.800000000000026	0.5694321154449296
29.900000000000027	0.5693033684754989
30.000000000000025	0.569173759448016
30.100000000000026	0.5690432905142921
30.200000000000024	0.5689119707766751
30.300000000000026	0.568779804521647
30.400000000000027	0.5686467959931476
30.500000000000025	0.5685129470902414
30.600000000000026	0.568378259864391
30.700000000000028	0.5682427430596864
30.800000000000026	0.5681064007514367
30.900000000000027	0.5679692346893572
31.00000000000003	0.5678312468715518
31.100000000000026	0.5676924457417512
31.200000000000028	0.5675528352148641
31.300000000000026	0.5674124191677642
31.400000000000027	0.5672711991705537
31.50000000000003	0.5671291771340319
31.600000000000026	0.566986361178829
31.700000000000028	0.566842755030929
31.800000000000026	0.5666983601270171
31.900000000000027	0.5665531783324546
32.00000000000003	0.5664072174963154
32.10000000000002	0.5662604812008859
32.20000000000003	0.5661129729943507
32.300000000000026	0.5659646941526211
32.40000000000003	0.5658156464650491
32.50000000000003	0.5656658374885254
32.60000000000003	0.5655152706358605
32.70000000000003	0.5653639470633885
32.800000000000026	0.5652118685218696
32.90000000000003	0.5650590423220333
33.00000000000003	0.5649054717476203
33.10000000000003	0.5647511600517199
33.20000000000003	0.5645961082463111
33.300000000000026	0.5644403180159744
33.40000000000003	0.5642837964065333
33.50000000000003	0.5641265465493185
33.60000000000003	0.5639685693487965
33.70000000000003	0.5638098664569042
33.800000000000026	0.5636504446957643
33.90000000000003	0.5634903070804954
34.00000000000003	0.5633294565986007
34.10000000000003	0.5631678940245475
34.20000000000003	0.5630056209526861
34.30000000000003	0.5628426439643756
34.40000000000003	0.5626789659373501
34.50000000000003	0.5625145875491139
34.60000000000003	0.5623495103665688
34.70000000000003	0.5621837407672962
34.80000000000003	0.5620172815241575
34.90000000000003	0.5618501353850794
35.00000000000003	0.5616823029101583
35.10000000000003	0.5615137856162555
35.20000000000003	0.5613445896616176
35.30000000000003	0.5611747176949949
35.400000000000034	0.5610041701887719
35.50000000000003	0.5608329486369206
35.60000000000003	0.5606610590116325
35.70000000000003	0.5604885038668175
35.80000000000003	0.5603152857338216
35.900000000000034	0.5601414049786996
36.00000000000003	0.5599668630520347
36.10000000000003	0.5597916657257591
36.20000000000003	0.5596158154414299
36.30000000000003	0.5594393124855247
36.400000000000034	0.5592621582897581
36.50000000000003	0.5590843584558128
36.60000000000003	0.5589059153393071
36.70000000000003	0.5587268312754028
36.80000000000003	0.5585471064540178
36.900000000000034	0.5583667422693686
37.00000000000003	0.5581857441398993
37.10000000000003	0.5580041143193255
37.20000000000003	0.5578218529251601
37.30000000000003	0.5576389613363114
37.400000000000034	0.5574554448151059
37.500000000000036	0.5572713055372401
37.60000000000003	0.5570865456598297
37.70000000000003	0.55690116521247
37.80000000000003	0.5567151655418044
37.900000000000034	0.5565285517421482
38.000000000000036	0.5563413258966041
38.10000000000003	0.5561534879687012
38.20000000000003	0.5559650392929429
38.30000000000003	0.5557759848201892
38.400000000000034	0.5555863265625902
38.500000000000036	0.5553960665153906
38.60000000000004	0.5552052045618614
38.70000000000003	0.5550137420089095
38.80000000000003	0.5548216836530355
38.900000000000034	0.5546290314221123
39.000000000000036	0.5544357851389584
39.10000000000004	0.5542419461011714
39.20000000000003	0.5540475189731675
39.30000000000003	0.5538525056181864
39.400000000000034	0.5536569078840605
39.500000000000036	0.5534607255201568
39.60000000000004	0.5532639598006541
39.70000000000003	0.5530666152478758
39.80000000000003	0.5528686936482292
39.900000000000034	0.5526701946956132
40.000000000000036	0.5524711196574346
40.10000000000004	0.5522714729341648
40.20000000000003	0.5520712562532427
40.30000000000003	0.5518704713280448
40.400000000000034	0.551669117785078
40.500000000000036	0.5514671968720821
40.60000000000004	0.5512647128584778
40.70000000000004	0.5510616674015537
40.80000000000003	0.5508580600767816
40.900000000000034	0.5506538921274126
41.000000000000036	0.5504491677102406
41.10000000000004	0.5502438884286744
41.20000000000004	0.5500380558732698
41.30000000000003	0.5498316695575121
41.400000000000034	0.5496247307083634
41.500000000000036	0.5494172433615276
41.60000000000004	0.5492092090562718
41.70000000000004	0.5490006272589968
41.80000000000004	0.548791499194238
41.900000000000034	0.5485818287934034
42.000000000000036	0.5483716175464618
42.10000000000004	0.548160866931616
42.20000000000004	0.5479495763581126
42.30000000000004	0.5477377470372486
42.400000000000034	0.5475253827883416
42.500000000000036	0.5473124850426316
42.60000000000004	0.5470990531658058
42.70000000000004	0.5468850883686022
42.80000000000004	0.5466705943735795
42.900000000000034	0.5464555725668104
43.000000000000036	0.5462400243235844
43.10000000000004	0.54602394895676
43.20000000000004	0.5458073476665986
43.30000000000004	0.5455902240717124
43.400000000000034	0.5453725795043328
43.500000000000036	0.5451544132369103
43.60000000000004	0.5449357264708433
43.70000000000004	0.5447165227348149
43.80000000000004	0.5444968033196204
43.90000000000004	0.5442765695061591
44.000000000000036	0.5440558205179324
44.10000000000004	0.5438345575483674
44.20000000000004	0.5436127840295829
44.30000000000004	0.5433905012029508
44.40000000000004	0.5431677082543847
44.500000000000036	0.5429444063799936
44.60000000000004	0.542720598928163
44.70000000000004	0.5424962871022057
44.80000000000004	0.5422714720963419
44.90000000000004	0.5420461530510179
45.00000000000004	0.5418203311566506
45.10000000000004	0.541594009671761
45.20000000000004	0.5413671897542389
45.30000000000004	0.541139870509471
45.40000000000004	0.5409120531319649
45.50000000000004	0.540683740802138
45.60000000000004	0.5404549346428806
45.70000000000004	0.5402256357687186
45.80000000000004	0.5399958432427017
45.90000000000004	0.53976555825572
46.00000000000004	0.5395347839044167
46.10000000000004	0.5393035212698856
46.20000000000004	0.5390717693823844
46.30000000000004	0.5388395294381826
46.40000000000004	0.5386068044609401
46.50000000000004	0.5383735954995272
46.60000000000004	0.5381399035951109
46.70000000000004	0.5379057277384282
46.80000000000004	0.5376710691240241
46.90000000000004	0.5374359306973248
47.00000000000004	0.5372003134686969
47.100000000000044	0.5369642163981209
47.20000000000004	0.5367276406867
47.30000000000004	0.5364905892115414
47.40000000000004	0.5362530629533088
47.50000000000004	0.5360150628855627
47.600000000000044	0.5357765879312987
47.70000000000004	0.5355376392916251
47.80000000000004	0.5352982197704618
47.90000000000004	0.53505833031296
48.00000000000004	0.5348179698131876
48.100000000000044	0.5345771394798908
48.200000000000045	0.5343358420529224
48.30000000000004	0.5340940784500224
48.40000000000004	0.5338518495823739
48.50000000000004	0.5336091543093432
48.600000000000044	0.5333659938412629
48.700000000000045	0.5331223708493996
48.80000000000004	0.5328782862187015
48.90000000000004	0.5326337387812491
49.00000000000004	0.5323887297560043
49.100000000000044	0.5321432617540456
49.200000000000045	0.5318973356349944
49.30000000000004	0.5316509522524112
49.40000000000004	0.5314041104057347
49.50000000000004	0.5311568113169575
49.600000000000044	0.5309090575327707
49.700000000000045	0.5306608498824794
49.80000000000004	0.5304121871397104
49.90000000000004	0.5301630705359951
50.00000000000004	0.5299135025613791
50.100000000000044	0.5296634840217372
50.200000000000045	0.5294130157173356
50.30000000000005	0.5291620963910134
50.40000000000004	0.5289107272786558
50.50000000000004	0.5286589108097547
50.600000000000044	0.528406647762121
50.700000000000045	0.5281539368541066
50.80000000000005	0.5279007793319686
50.90000000000004	0.5276471775717904
51.00000000000004	0.5273931323296803
51.100000000000044	0.5271386443565496
51.200000000000045	0.5268837123416308
51.30000000000005	0.5266283375367453
51.40000000000005	0.5263725222609249
51.50000000000004	0.5261162672442653
51.600000000000044	0.5258595711526988
51.700000000000045	0.5256024352491829
51.80000000000005	0.5253448618023009
51.90000000000005	0.5250868515220173
52.00000000000004	0.524828405113474
52.100000000000044	0.5245695212149855
52.200000000000045	0.5243102010961805
52.30000000000005	0.5240504469717916
52.40000000000005	0.523790259527637
52.50000000000004	0.5235296373797927
52.600000000000044	0.5232685818097244
52.700000000000045	0.523007094984422
52.80000000000005	0.5227451775710039
52.90000000000005	0.5224828302321062
53.00000000000004	0.5222200515575348
53.100000000000044	0.5219568428364374
53.200000000000045	0.5216932061848795
53.30000000000005	0.5214291422475313
53.40000000000005	0.5211646495929079
53.50000000000005	0.5208997295226344
53.600000000000044	0.5206343841075107
53.700000000000045	0.5203686139748073
53.80000000000005	0.5201024197476223
53.90000000000005	0.5198357999694084
54.00000000000005	0.519568755950395
54.100000000000044	0.5193012897131323
54.200000000000045	0.5190334018639863
54.30000000000005	0.5187650909259611
54.40000000000005	0.5184963582223492
54.50000000000005	0.5182272057327002
54.60000000000005	0.5179576340471619
54.700000000000045	0.5176876437519914
54.80000000000005	0.5174172333462078
54.90000000000005	0.5171464041625474
55.00000000000005	0.516875158134756
55.10000000000005	0.5166034958334778
55.200000000000045	0.5163314157380285
55.30000000000005	0.5160589191947415
55.40000000000005	0.5157860080964332
55.50000000000005	0.5155126829986013
55.60000000000005	0.5152389444531082
55.700000000000045	0.5149647909162419
55.80000000000005	0.5146902237445429
55.90000000000005	0.5144152447872572
56.00000000000005	0.5141398545816485
56.10000000000005	0.5138640515649573
56.200000000000045	0.5135878371078045
56.30000000000005	0.5133112130204021
56.40000000000005	0.513034179825837
56.50000000000005	0.5127567380437908
56.60000000000005	0.5124788860893214
56.70000000000005	0.5122006253439486
56.80000000000005	0.5119219575763535
56.90000000000005	0.5116428832925357
57.00000000000005	0.5113634008890758
57.10000000000005	0.5110835117620124
57.20000000000005	0.5108032176427233
57.30000000000005	0.5105225190239068
57.40000000000005	0.5102414163950634
57.50000000000005	0.5099599081313311
57.60000000000005	0.5096779956402722
57.70000000000005	0.5093956806135927
57.800000000000054	0.5091129635279373
57.90000000000005	0.5088298427404566
58.00000000000005	0.5085463196736266
58.10000000000005	0.5082623959834308
58.20000000000005	0.5079780721339985
58.300000000000054	0.5076933485864485
58.40000000000005	0.5074082236771299
58.50000000000005	0.5071226988406031
58.60000000000005	0.5068367756948732
58.70000000000005	0.506550454688943
58.800000000000054	0.5062637341415883
58.90000000000005	0.505976615502638
59.00000000000005	0.5056891003558143
59.10000000000005	0.5054011891383091
59.20000000000005	0.5051128822844705
59.300000000000054	0.5048241780928183
59.40000000000005	0.5045350780257674
59.50000000000005	0.5042455836306007
59.60000000000005	0.5039556953302107
59.70000000000005	0.5036654114058852
59.800000000000054	0.5033747333356227
59.900000000000055	0.5030836626337343
60.00000000000005	0.5027921997119268
60.10000000000005	0.502500344979212
60.20000000000005	0.5022080966970777
60.300000000000054	0.5019154563565532
60.400000000000055	0.5016224254369049
60.50000000000005	0.5013290043362737
60.60000000000005	0.5010351912991851
60.70000000000005	0.5007409878325318
60.800000000000054	0.5004463953837973
60.900000000000055	0.5001514143404896
61.00000000000006	0.49985604508755055
61.10000000000005	0.4995602858500737
61.20000000000005	0.49926413814837534
61.300000000000054	0.4989676033961539
61.400000000000055	0.49867068196799413
61.50000000000006	0.4983733720722286
61.60000000000005	0.4980756752452816
61.70000000000005	0.4977775928701445
61.800000000000054	0.49747912531125155
61.900000000000055	0.4971802729305844
62.00000000000006	0.4968810339173257
62.10000000000005	0.4965814098216649
62.20000000000005	0.49628140199394205
62.300000000000054	0.4959810107862262
62.400000000000055	0.49568023437107245
62.50000000000006	0.4953790743149909
62.60000000000005	0.4950775319385839
62.70000000000005	0.49477560758418543
62.800000000000054	0.4944733015917737
62.900000000000055	0.494170612114952
63.00000000000006	0.4938675407342901
63.10000000000006	0.49356408873875296
63.20000000000005	0.49326025645878574
63.300000000000054	0.4929560420314294
63.400000000000055	0.49265144705375696
63.50000000000006	0.49234647278586424
63.60000000000006	0.49204111954881224
63.70000000000005	0.4917353876613879
63.800000000000054	0.49142927524179514
63.900000000000055	0.4911227839014164
64.00000000000006	0.49081591486961035
64.10000000000005	0.49050866845594704
64.20000000000006	0.49020104276206583
64.30000000000005	0.48989303941600654
64.40000000000006	0.4895846596190322
64.50000000000006	0.4892759036716173
64.60000000000005	0.48896677187202875
64.70000000000006	0.48865726230310036
64.80000000000005	0.4883473766073888
64.90000000000006	0.4880371159562121
65.00000000000006	0.48772648063887547
65.10000000000005	0.487415468721577
65.20000000000006	0.48710408186365833
65.30000000000005	0.48679232120902455
65.40000000000006	0.48648018703811347
65.50000000000006	0.4861676796292075
65.60000000000005	0.48585479702964673
65.70000000000006	0.48554154091345686
65.80000000000005	0.48522791239528645
65.90000000000006	0.4849139117446515
66.00000000000006	0.48459953699211555
66.10000000000005	0.4842847898285929
66.20000000000006	0.4839696713419143
66.30000000000005	0.4836541817928976
66.40000000000006	0.48333832144024264
66.50000000000006	0.48302208829551724
66.60000000000005	0.48270548406444924
66.70000000000006	0.48238850980620185
66.80000000000005	0.48207116577084547
66.90000000000006	0.48175344995295827
67.00000000000006	0.4814353640752386
67.10000000000007	0.48111690917054223
67.20000000000006	0.48079808548035285
67.30000000000005	0.48047889324405935
67.40000000000006	0.4801593304370191
67.50000000000006	0.47983939879683846
67.60000000000007	0.4795190993281976
67.70000000000006	0.4791984322619351
67.80000000000005	0.4788773955561317
67.90000000000006	0.47855599096542517
68.00000000000006	0.47823421946861794
68.10000000000007	0.47791208128801554
68.20000000000006	0.47758957664383833
68.30000000000005	0.47726670347463135
68.40000000000006	0.47694346355000217
68.50000000000006	0.4766198578209739
68.60000000000007	0.47629588649923893
68.70000000000006	0.47597154750570064
68.80000000000005	0.47564684262704227
68.90000000000006	0.47532177278875826
69.00000000000006	0.47499633819400455
69.10000000000007	0.47467053904384654
69.20000000000006	0.4743443732392444
69.30000000000005	0.4740178425818816
69.40000000000006	0.47369094796977795
69.50000000000006	0.47336368959543573
69.60000000000007	0.473036065341728
69.70000000000006	0.472708077027442
69.80000000000007	0.4723797255253398
69.90000000000006	0.47205101101932645
70.00000000000006	0.4717219336911982
70.10000000000007	0.47139249140338
70.20000000000006	0.47106268598966256
70.30000000000007	0.47073251829554397
70.40000000000006	0.47040198849416515
70.50000000000006	0.4700710944293329
70.60000000000007	0.4697398379519574
70.70000000000006	0.4694082198824717
70.80000000000007	0.4690762403853013
70.90000000000006	0.46874389962272967
71.00000000000006	0.46841119541750864
71.10000000000007	0.4680781296355293
71.20000000000006	0.4677447030700808
71.30000000000007	0.4674109158746408
71.40000000000006	0.4670767658527222
71.50000000000006	0.46674225488734095
71.60000000000007	0.4664073837468363
71.70000000000006	0.4660721525757937
71.80000000000007	0.4657365615166093
71.90000000000006	0.46540060835102826
72.00000000000006	0.46506429497700125
72.10000000000007	0.46472762213575086
72.20000000000006	0.464390589960658
72.30000000000007	0.4640531962135129
72.40000000000006	0.46371544280938903
72.50000000000006	0.4633773304645963
72.60000000000007	0.463038859303387
72.70000000000006	0.4627000294477633
72.80000000000007	0.4623608386369204
72.90000000000006	0.46202128880080157
73.00000000000006	0.46168138062853314
73.10000000000007	0.46134111423283225
73.20000000000006	0.46100048733212134
73.30000000000007	0.460659501873461
73.40000000000006	0.4603181585210218
73.50000000000007	0.4599764573780959
73.60000000000007	0.4596343985456475
73.70000000000006	0.4592919797185589
73.80000000000007	0.458949202858676
73.90000000000006	0.4586060686028255
74.00000000000007	0.4582625770423556
74.10000000000007	0.4579187258504497
74.20000000000006	0.45757451700606466
74.30000000000007	0.45722995112094783
74.40000000000006	0.45688502827666333
74.50000000000007	0.4565397485523555
74.60000000000007	0.4561941095965934
74.70000000000006	0.4558481134030219
74.80000000000007	0.4555017605557857
74.90000000000006	0.45515505112401855
75.00000000000007	0.45480798273354883
75.10000000000007	0.45446055739512836
75.20000000000006	0.4541127756676165
75.30000000000007	0.4537646376099385
75.40000000000006	0.4534161432784922
75.50000000000007	0.45306729027328263
75.60000000000007	0.4527180806196403
75.70000000000006	0.4523685148484636
75.80000000000007	0.45201859300567854
75.90000000000006	0.4516683126673838
76.00000000000007	0.4513176758760198
76.10000000000007	0.4509666831369076
76.20000000000007	0.450615334485274
76.30000000000007	0.450263629953694
76.40000000000006	0.4499115670910884
76.50000000000007	0.44955914795436014
76.60000000000007	0.44920637302040595
76.70000000000007	0.4488532423108001
76.80000000000007	0.4484997533492581
76.90000000000006	0.4481459082098064
77.00000000000007	0.44779170734338325
77.10000000000007	0.4474371507603036
77.20000000000007	0.4470822384680878
77.30000000000007	0.44672696796176437
77.40000000000006	0.4463713413297008
77.50000000000007	0.4460153589938407
77.60000000000007	0.4456590209501041
77.70000000000007	0.4453023246668711
77.80000000000007	0.44494527224966246
77.90000000000006	0.44458786409398976
78.00000000000007	0.44423010018387954
78.10000000000007	0.4438719805004043
78.20000000000007	0.443513502481581
78.30000000000007	0.4431546682471511
78.40000000000006	0.44279547816294706
78.50000000000007	0.4424359321977653
78.60000000000007	0.4420760277613784
78.70000000000007	0.4417157669907307
78.80000000000007	0.441355150224651
78.90000000000006	0.44099417741933283
79.00000000000007	0.4406328485278367
79.10000000000007	0.4402711609277174
79.20000000000007	0.43990911677002253
79.30000000000007	0.43954671636309894
79.40000000000006	0.43918395964697743
79.50000000000007	0.43882084396920573
79.60000000000007	0.4384573714981103
79.70000000000007	0.43809354251436017
79.80000000000007	0.43772935694459303
79.90000000000008	0.43736481471211447
80.00000000000007	0.4369999131302076
80.10000000000007	0.4366346543811941
80.20000000000007	0.43626903871433215
80.30000000000007	0.43590306603906154
80.40000000000008	0.4355367336367164
80.50000000000007	0.43517004370700496
80.60000000000007	0.4348029964707244
80.70000000000007	0.43443559182304653
80.80000000000007	0.4340678296555915
80.90000000000008	0.4336997072131748
81.00000000000007	0.43333122670940594
81.10000000000007	0.43296238833260914
81.20000000000007	0.4325931919596148
81.30000000000007	0.43222363480115505
81.40000000000008	0.43185371908837145
81.50000000000007	0.43148344498022884
81.60000000000007	0.4311128123383256
81.70000000000007	0.4307418210204659
81.80000000000007	0.43037046819838637
81.90000000000008	0.42999875611705546
82.00000000000007	0.4296266849017617
82.10000000000007	0.4292542543945034
82.20000000000007	0.4288814617305909
82.30000000000007	0.4285083091727153
82.40000000000008	0.42813479681578465
82.50000000000007	0.4277609244855061
82.60000000000008	0.4273866920035274
82.70000000000007	0.4270120964634467
82.80000000000007	0.4266371401417325
82.90000000000008	0.4262618230982622
83.00000000000007	0.4258861451377638
83.10000000000008	0.42551010331484074
83.20000000000007	0.4251336999239283
83.30000000000007	0.4247569349933706
83.40000000000008	0.42437980831044464
83.50000000000007	0.42400231965807744
83.60000000000008	0.423624466046185
83.70000000000007	0.4232462497829627
83.80000000000007	0.4228676708602091
83.90000000000008	0.4224887290427134
84.00000000000007	0.4221094212985857
84.10000000000008	0.42172974995429313
84.20000000000007	0.4213497149688081
84.30000000000007	0.4209693160882025
84.40000000000008	0.4205885530538809
84.50000000000007	0.42020742278601164
84.60000000000008	0.41982592762484394
84.70000000000007	0.4194440674911173
84.80000000000007	0.4190618421067703
84.90000000000008	0.41867924834709136
85.00000000000007	0.41829628857097717
85.10000000000008	0.41791296266489736
85.20000000000007	0.4175292703306933
85.30000000000007	0.41714521126519355
85.40000000000008	0.41676078229218966
85.50000000000007	0.41637598578442914
85.60000000000008	0.41599082158827727
85.70000000000007	0.415605289379651
85.80000000000007	0.4152193859341044
85.90000000000008	0.4148331136434882
86.00000000000007	0.41444647231829324
86.10000000000008	0.4140594616128382
86.20000000000007	0.4136720811760533
86.30000000000008	0.4132843277281159
86.40000000000008	0.4128962036748526
86.50000000000007	0.4125077087845805
86.60000000000008	0.4121188426837472
86.70000000000007	0.41172960204062875
86.80000000000008	0.41133998928070287
86.90000000000008	0.4109500041346332
87.00000000000007	0.4105596462056395
87.10000000000008	0.41016891509114595
87.20000000000007	0.40977780739982156
87.30000000000008	0.40938632557131
87.40000000000008	0.4089944692918201
87.50000000000007	0.4086022381345886
87.60000000000008	0.408209628652389
87.70000000000007	0.4078166433051672
87.80000000000008	0.407423281739513
87.90000000000008	0.4070295435036689
88.00000000000007	0.4066354281396395
88.10000000000008	0.4062409321359839
88.20000000000007	0.4058460579670803
88.30000000000008	0.40545080523255383
88.40000000000008	0.4050551734483757
88.50000000000007	0.40465915904285776
88.60000000000008	0.40426276451144877
88.70000000000007	0.40386598941198887
88.80000000000008	0.4034688332335416
88.90000000000008	0.4030712954584548
89.00000000000009	0.40267337244581125
89.10000000000008	0.40227506670584584
89.20000000000007	0.4018763777466797
89.30000000000008	0.40147730502262896
89.40000000000008	0.4010778448277921
89.50000000000009	0.4006779996943747
89.60000000000008	0.40027776908633034
89.70000000000007	0.3998771524289988
89.80000000000008	0.39949442868870866
89.90000000000008	0.3991844550533847
90.00000000000009	0.3989473042590107
