# Supplementary material for: White matter micro- and macrostructure brain charts for the human lifespan
Source: Nature. 2026 May 13;655(8124):979–89. doi: 10.1038/s41586-026-10454-2 (PMC13391363; doi:10.1038/s41586-026-10454-2)
Supplement: Supplementary file 7 — Tract-specific median centiles of brain charts. SDT.T4.1-504 contain the discretized, sex-agnostic brain charts used to derive the myelination plots and assessments in Fig. 4 and Supplementary Fig. S4.F9. Age is expressed in years. Tract measurements are reported in metric-specific units: diffusivities in mm2 s−1, volume in mm3, surface area in mm2, average length in mm, and FA is dimensionless (unitless). [file 41586_2026_10454_MOESM7_ESM.zip › SDT.T4/SDT.T4.137-FX_left_md-mean.csv]

age	value
1.0	0.0013584546621126813
1.1	0.0013548774710698997
1.2000000000000002	0.0013503585054117934
1.3000000000000003	0.001344959860456396
1.4000000000000004	0.0013396359573581665
1.5000000000000004	0.0013346633564177146
1.6000000000000005	0.001330000661668314
1.7000000000000006	0.0013256136038107254
1.8000000000000007	0.001321474828587821
1.9000000000000008	0.0013175574134724722
2.000000000000001	0.0013138407599461352
2.100000000000001	0.0013103070971646332
2.200000000000001	0.0013069419034415193
2.300000000000001	0.0013037300247411305
2.4000000000000012	0.001300659618397976
2.5000000000000013	0.0012977201821346772
2.6000000000000014	0.0012949023811597983
2.7000000000000015	0.0012921985425039368
2.8000000000000016	0.0012896000532427098
2.9000000000000017	0.0012871001781709862
3.0000000000000018	0.0012846928357892018
3.100000000000002	0.0012823730126533396
3.200000000000002	0.0012801348628453792
3.300000000000002	0.0012779737934908867
3.400000000000002	0.001275885591428731
3.500000000000002	0.0012738664014821167
3.6000000000000023	0.0012719130711858803
3.7000000000000024	0.001270021703918644
3.8000000000000025	0.0012681892656849314
3.9000000000000026	0.0012664129586575292
4.000000000000003	0.0012646905020097356
4.100000000000003	0.0012630189895725074
4.200000000000003	0.0012613961604835814
4.3000000000000025	0.0012598199016789892
4.400000000000003	0.0012582882513201632
4.5000000000000036	0.0012567996311150615
4.600000000000003	0.0012553519234567716
4.700000000000003	0.0012539435012520488
4.800000000000003	0.0012525728476851566
4.900000000000004	0.0012512387489671908
5.0000000000000036	0.0012499395330704433
5.100000000000003	0.001248673919442564
5.200000000000004	0.0012474406969278482
5.300000000000004	0.0012462387326487314
5.400000000000004	0.0012450671339959197
5.5000000000000036	0.001243924611150296
5.600000000000004	0.0012428101897837781
5.700000000000005	0.0012417229567451855
5.800000000000004	0.001240662197004114
5.900000000000004	0.0012396268524108285
6.000000000000004	0.001238616127180027
6.100000000000005	0.001237629262424598
6.200000000000005	0.0012366655460286367
6.300000000000004	0.0012357244295457777
6.400000000000005	0.0012348050637078286
6.500000000000005	0.0012339068188906366
6.600000000000005	0.0012330291039383148
6.700000000000005	0.0012321714665071224
6.800000000000005	0.0012313331904621717
6.900000000000006	0.0012305137475732482
7.000000000000005	0.0012297126310477718
7.100000000000005	0.0012289293651921319
7.2000000000000055	0.0012281635921772944
7.300000000000006	0.001227414720237028
7.400000000000006	0.0012266823191559347
7.500000000000005	0.001225965985308789
7.600000000000006	0.001225265417036965
7.700000000000006	0.0012245801049104944
7.800000000000006	0.0012239096805949415
7.900000000000006	0.0012232537890674267
8.000000000000007	0.0012226120977411666
8.100000000000007	0.0012219843623136096
8.200000000000006	0.0012213701523198055
8.300000000000006	0.001220769161007889
8.400000000000006	0.0012201811013908524
8.500000000000007	0.0012196057639889235
8.600000000000007	0.0012190427721994455
8.700000000000006	0.001218491859191515
8.800000000000008	0.001217952766839112
8.900000000000007	0.0012174252542529421
9.000000000000007	0.0012169091486317523
9.100000000000007	0.0012164041260807733
9.200000000000006	0.0012159099604208087
9.300000000000008	0.001215426441012655
9.400000000000007	0.0012149534176736523
9.500000000000007	0.0012144906033415893
9.600000000000009	0.0012140377987525576
9.700000000000008	0.0012135948105761528
9.800000000000008	0.0012131614593849903
9.900000000000007	0.0012127376194586985
10.000000000000007	0.0012123230403527378
10.100000000000009	0.0012119175507266191
10.200000000000008	0.0012115209920023032
10.300000000000008	0.0012111332537180595
10.40000000000001	0.0012107541115364167
10.500000000000009	0.0012103834129272833
10.600000000000009	0.0012100210095448297
10.700000000000008	0.0012096667646905054
10.800000000000008	0.001209320584790371
10.90000000000001	0.001208982271792699
11.000000000000009	0.0012086516929856394
11.100000000000009	0.001208328726501504
11.20000000000001	0.0012080132893886241
11.30000000000001	0.0012077052026561428
11.40000000000001	0.0012074043471365344
11.500000000000009	0.0012071106066979566
11.600000000000009	0.001206823875260447
11.70000000000001	0.0012065440818729315
11.80000000000001	0.001206271066935038
11.90000000000001	0.001206004725735749
12.00000000000001	0.0012057449630285748
12.10000000000001	0.0012054917154560997
12.20000000000001	0.0012052448376843393
12.30000000000001	0.0012050042350036972
12.40000000000001	0.0012047698149606756
12.50000000000001	0.0012045414939835669
12.60000000000001	0.0012043192174550105
12.70000000000001	0.0012041028546784544
12.800000000000011	0.0012038923217383922
12.900000000000011	0.0012036875431580593
13.00000000000001	0.0012034884698736367
13.10000000000001	0.001203294982094405
13.20000000000001	0.0012031070034512555
13.300000000000011	0.001202924459286834
13.400000000000011	0.0012027472829415828
13.50000000000001	0.001202575431853564
13.600000000000012	0.0012024087975017548
13.700000000000012	0.0012022473117399963
13.800000000000011	0.0012020909140773122
13.900000000000011	0.0012019395660943565
14.00000000000001	0.0012017931677598486
14.100000000000012	0.0012016516567291376
14.200000000000012	0.0012015149719799272
14.300000000000011	0.0012013830598036805
14.400000000000013	0.001201255886708204
14.500000000000012	0.0012011333614884855
14.600000000000012	0.0012010154281747356
14.700000000000012	0.00120090203784066
14.800000000000011	0.0012007931601382364
14.900000000000013	0.001200688710576591
15.000000000000012	0.0012005886377196378
15.100000000000012	0.0012004928911690757
15.200000000000014	0.0012004014273008846
15.300000000000013	0.001200314219562331
15.400000000000013	0.001200231190479013
15.500000000000012	0.0012001522936336182
15.600000000000012	0.001200077489166706
15.700000000000014	0.0012000067529487997
15.800000000000013	0.0011999400128893784
15.900000000000013	0.0011998772261657803
16.000000000000014	0.0011998183507813027
16.100000000000016	0.0011997633510817574
16.200000000000014	0.001199712205903743
16.30000000000001	0.0011996648488083411
16.400000000000013	0.0011996212409784172
16.500000000000014	0.001199581349764157
16.600000000000016	0.001199545155895542
16.700000000000014	0.0011995125973039533
16.800000000000015	0.0011994836380593797
16.900000000000013	0.0011994582428974199
17.000000000000014	0.0011994363825470367
17.100000000000016	0.0011994180400864507
17.200000000000014	0.0011994031580527
17.300000000000015	0.001199391703751918
17.400000000000013	0.0011993836503407635
17.500000000000014	0.0011993789823950874
17.600000000000016	0.001199377646038259
17.700000000000014	0.0011993796109222956
17.800000000000015	0.0011993848472417062
17.900000000000016	0.001199393330900087
18.000000000000014	0.0011994050483541767
18.100000000000016	0.0011994199495199366
18.200000000000017	0.0011994380066929452
18.300000000000015	0.0011994591977609963
18.400000000000016	0.001199483510378568
18.500000000000014	0.0011995108974334069
18.600000000000016	0.0011995413331472994
18.700000000000017	0.0011995747921886735
18.800000000000015	0.0011996112547029171
18.900000000000016	0.0011996507098670011
19.000000000000014	0.0011996931137211629
19.100000000000016	0.001199738442668332
19.200000000000017	0.0011997866784928472
19.300000000000015	0.0011998378113391701
19.400000000000016	0.0011998917997317461
19.500000000000018	0.0011999486216702983
19.600000000000016	0.0012000082555257375
19.700000000000017	0.0012000706849565877
19.80000000000002	0.0012001359013514706
19.900000000000016	0.0012002038658775482
20.000000000000018	0.0012002745583507154
20.100000000000016	0.0012003479637967298
20.200000000000017	0.0012004240743927323
20.30000000000002	0.0012005028533990838
20.400000000000016	0.0012005842819669986
20.500000000000018	0.0012006683415588235
20.600000000000016	0.001200755018770923
20.700000000000017	0.0012008443068060079
20.80000000000002	0.0012009361711569414
20.900000000000016	0.001201030594499911
21.000000000000018	0.0012011275645826187
21.10000000000002	0.0012012270752556197
21.200000000000017	0.001201329093788293
21.30000000000002	0.0012014336039825476
21.40000000000002	0.001201540589903205
21.500000000000018	0.0012016500406259662
21.60000000000002	0.00120176195085336
21.700000000000017	0.0012018762897540133
21.80000000000002	0.0012019930424203588
21.90000000000002	0.001202112198906335
22.000000000000018	0.001202233754450586
22.10000000000002	0.0012023576797394713
22.200000000000017	0.0012024839608215721
22.30000000000002	0.0012026125839692068
22.40000000000002	0.0012027435403687693
22.500000000000018	0.0012028768259716952
22.60000000000002	0.0012030124130906208
22.70000000000002	0.0012031502888741091
22.80000000000002	0.0012032904453469291
22.90000000000002	0.0012034328789069834
23.00000000000002	0.0012035775631714578
23.10000000000002	0.0012037244861067109
23.20000000000002	0.0012038736358708302
23.30000000000002	0.0012040250054622696
23.40000000000002	0.0012041785918790896
23.50000000000002	0.001204334370139289
23.60000000000002	0.0012044923291531903
23.70000000000002	0.00120465246264383
23.80000000000002	0.001204814767983118
23.90000000000002	0.0012049792213166676
24.00000000000002	0.0012051458122588814
24.10000000000002	0.001205314530589494
24.20000000000002	0.0012054853708753888
24.300000000000022	0.0012056583309966462
24.40000000000002	0.0012058333883122503
24.50000000000002	0.001206010533251806
24.600000000000023	0.0012061897610136634
24.70000000000002	0.0012063710697923459
24.800000000000022	0.0012065544379266553
24.90000000000002	0.001206739856456093
25.00000000000002	0.0012069273165636494
25.100000000000023	0.0012071168141847303
25.20000000000002	0.001207308347946271
25.300000000000022	0.0012075018972435205
25.40000000000002	0.001207697453824256
25.50000000000002	0.001207895014178696
25.600000000000023	0.0012080945771992706
25.70000000000002	0.0012082961231367317
25.800000000000022	0.0012084996442703264
25.900000000000023	0.0012087051330044727
26.00000000000002	0.0012089125864781437
26.100000000000023	0.0012091220039533183
26.200000000000024	0.0012093333666050416
26.300000000000022	0.001209546667331418
26.400000000000023	0.0012097619037628499
26.50000000000002	0.001209979075386054
26.600000000000023	0.0012101981641264865
26.700000000000024	0.0012104191633479388
26.800000000000022	0.001210642066524086
26.900000000000023	0.0012108668718607306
27.00000000000002	0.0012110935791614797
27.100000000000023	0.001211322171164197
27.200000000000024	0.0012115526417764188
27.300000000000022	0.0012117849896427708
27.400000000000023	0.0012120192147574097
27.500000000000025	0.0012122553005192867
27.600000000000023	0.0012124932412461765
27.700000000000024	0.0012127330313528104
27.800000000000026	0.0012129746699980285
27.900000000000023	0.0012132181574484834
28.000000000000025	0.001213463477820312
28.100000000000023	0.0012137106259115496
28.200000000000024	0.0012139596012760497
28.300000000000026	0.0012142104043420773
28.400000000000023	0.0012144630198105705
28.500000000000025	0.0012147174428428305
28.600000000000023	0.001214973668686149
28.700000000000024	0.0012152316973573984
28.800000000000026	0.001215491529519621
28.900000000000023	0.0012157531505095024
29.000000000000025	0.0012160165559147158
29.100000000000026	0.0012162817461105742
29.200000000000024	0.0012165487218970229
29.300000000000026	0.001216817469130112
29.400000000000027	0.0012170879837208116
29.500000000000025	0.0012173602616567037
29.600000000000026	0.0012176343037331486
29.700000000000024	0.00121791011095261
29.800000000000026	0.0012181876697369858
29.900000000000027	0.0012184669763776231
30.000000000000025	0.0012187480319977657
30.100000000000026	0.0012190308377154706
30.200000000000024	0.00121931538041565
30.300000000000026	0.0012196016566787715
30.400000000000027	0.001219889663153927
30.500000000000025	0.0012201794013483294
30.600000000000026	0.0012204708725546845
30.700000000000028	0.0012207640641635179
30.800000000000026	0.0012210589730962957
30.900000000000027	0.0012213556011625548
31.00000000000003	0.0012216539497520815
31.100000000000026	0.001221954006669712
31.200000000000028	0.001222255769096724
31.300000000000026	0.0012225592342761612
31.400000000000027	0.0012228644043711366
31.50000000000003	0.0012231712809218928
31.600000000000026	0.0012234798521868011
31.700000000000028	0.0012237901156543004
31.800000000000026	0.0012241020737684364
31.900000000000027	0.0012244157281503104
32.00000000000003	0.0012247310674303846
32.10000000000002	0.0012250480893316348
32.20000000000003	0.001225366791632884
32.300000000000026	0.0012256871771062407
32.40000000000003	0.0012260092475021027
32.50000000000003	0.0012263329918592253
32.60000000000003	0.0012266584081785548
32.70000000000003	0.0012269854994953352
32.800000000000026	0.0012273142676264147
32.90000000000003	0.0012276447019459367
33.00000000000003	0.0012279768006676114
33.10000000000003	0.0012283105620558505
33.20000000000003	0.0012286459894524327
33.300000000000026	0.001228983084784824
33.40000000000003	0.0012293218377961918
33.50000000000003	0.001229662246952927
33.60000000000003	0.0012300043158450975
33.70000000000003	0.00123034804645384
33.800000000000026	0.0012306934288256828
33.90000000000003	0.0012310404616208753
34.00000000000003	0.0012313891435459614
34.10000000000003	0.0012317394784795573
34.20000000000003	0.0012320914684968132
34.30000000000003	0.0012324451039789517
34.40000000000003	0.0012328003838170335
34.50000000000003	0.001233157312125705
34.60000000000003	0.0012335158910222021
34.70000000000003	0.0012338761111631595
34.80000000000003	0.0012342379716171162
34.90000000000003	0.0012346014714949701
35.00000000000003	0.0012349666151848927
35.10000000000003	0.0012353334048832514
35.20000000000003	0.0012357018315514495
35.30000000000003	0.0012360718944697307
35.400000000000034	0.00123644359825222
35.50000000000003	0.001236816945126865
35.60000000000003	0.0012371919263060084
35.70000000000003	0.0012375685412331057
35.80000000000003	0.0012379467893906357
35.900000000000034	0.0012383266756537175
36.00000000000003	0.0012387082023160346
36.10000000000003	0.001239091360868477
36.20000000000003	0.0012394761509496191
36.30000000000003	0.0012398625776523708
36.400000000000034	0.001240250643292354
36.50000000000003	0.001240640339589926
36.60000000000003	0.0012410316663344265
36.70000000000003	0.001241424623351273
36.80000000000003	0.0012418192159841211
36.900000000000034	0.0012422154466020918
37.00000000000003	0.0012426133071811215
37.10000000000003	0.0012430127976911928
37.20000000000003	0.0012434139236872244
37.30000000000003	0.0012438166875513412
37.400000000000034	0.0012442210814701414
37.500000000000036	0.0012446271055535007
37.60000000000003	0.0012450347599448314
37.70000000000003	0.001245444050441388
37.80000000000003	0.001245854979467603
37.900000000000034	0.0012462675394455153
38.000000000000036	0.0012466817306530007
38.10000000000003	0.0012470975590935102
38.20000000000003	0.0012475150271961492
38.30000000000003	0.0012479341275770937
38.400000000000034	0.0012483548606446089
38.500000000000036	0.0012487772268382654
38.60000000000004	0.0012492012323971446
38.70000000000003	0.0012496268797823377
38.80000000000003	0.0012500541618277764
38.900000000000034	0.0012504830790986713
39.000000000000036	0.0012509136380364713
39.10000000000004	0.0012513458410990776
39.20000000000003	0.0012517796813000593
39.30000000000003	0.0012522151593266939
39.400000000000034	0.0012526522758956216
39.500000000000036	0.0012530910376787408
39.60000000000004	0.0012535314471563007
39.70000000000003	0.0012539734975440956
39.80000000000003	0.0012544171896767102
39.900000000000034	0.0012548625304257056
40.000000000000036	0.0012553095222606566
40.10000000000004	0.0012557581585642885
40.20000000000003	0.0012562084402859988
40.30000000000003	0.0012566603684027958
40.400000000000034	0.0012571139500127484
40.500000000000036	0.0012575691875987766
40.60000000000004	0.0012580260747322408
40.70000000000004	0.0012584846125013567
40.80000000000003	0.0012589448082021683
40.900000000000034	0.0012594066642997626
41.000000000000036	0.0012598701745212648
41.10000000000004	0.0012603353400633581
41.20000000000004	0.0012608021621488552
41.30000000000003	0.0012612706482975516
41.400000000000034	0.0012617408009793476
41.500000000000036	0.0012622126140981005
41.60000000000004	0.0012626860889819477
41.70000000000004	0.0012631612333478173
41.80000000000004	0.0012636380496408792
41.900000000000034	0.0012641165319110103
42.000000000000036	0.001264596681589263
42.10000000000004	0.001265078500131517
42.20000000000004	0.001265561995476727
42.30000000000004	0.0012660471700667998
42.400000000000034	0.0012665340181178997
42.500000000000036	0.0012670225411860895
42.60000000000004	0.0012675127474074672
42.70000000000004	0.001268004639192495
42.80000000000004	0.001268498210894844
42.900000000000034	0.001268993464168675
43.000000000000036	0.0012694904006918392
43.10000000000004	0.0012699890288216534
43.20000000000004	0.0012704893509575571
43.30000000000004	0.0012709913616104473
43.400000000000034	0.0012714950625538832
43.500000000000036	0.0012720004623430516
43.60000000000004	0.0012725075633393855
43.70000000000004	0.0012730163601838659
43.80000000000004	0.0012735268547439667
43.90000000000004	0.0012740390489098554
44.000000000000036	0.0012745529514580113
44.10000000000004	0.001275068564731335
44.20000000000004	0.0012755858835201968
44.30000000000004	0.0012761049098066052
44.40000000000004	0.001276625652566277
44.500000000000036	0.0012771481140976756
44.60000000000004	0.0012776722893148385
44.70000000000004	0.0012781981802900458
44.80000000000004	0.001278725789117432
44.90000000000004	0.0012792551249948246
45.00000000000004	0.0012797861901949058
45.10000000000004	0.0012803189797743158
45.20000000000004	0.0012808534959156748
45.30000000000004	0.0012813897480180492
45.40000000000004	0.0012819277383033087
45.50000000000004	0.0012824674619462554
45.60000000000004	0.0012830089212166524
45.70000000000004	0.001283552118405382
45.80000000000004	0.0012840970631351927
45.90000000000004	0.0012846437575950833
46.00000000000004	0.0012851921970966124
46.10000000000004	0.0012857423840162872
46.20000000000004	0.0012862943281806575
46.30000000000004	0.001286848031721579
46.40000000000004	0.0012874034900640715
46.50000000000004	0.0012879607056691291
46.60000000000004	0.001288519681018246
46.70000000000004	0.0012890804261638225
46.80000000000004	0.0012896429431978793
46.90000000000004	0.0012902072276772866
47.00000000000004	0.001290773282166719
47.100000000000044	0.0012913411169254753
47.20000000000004	0.0012919107339821176
47.30000000000004	0.001292482129003014
47.40000000000004	0.0012930553046350687
47.50000000000004	0.001293630263545126
47.600000000000044	0.001294207016221182
47.70000000000004	0.0012947855646450943
47.80000000000004	0.001295365904610952
47.90000000000004	0.0012959480388667515
48.00000000000004	0.0012965319781109805
48.100000000000044	0.0012971177242556832
48.200000000000045	0.0012977052732011751
48.30000000000004	0.0012982946277757775
48.40000000000004	0.0012988857908273561
48.50000000000004	0.0012994787732864485
48.600000000000044	0.0013000735770116161
48.700000000000045	0.0013006701980275046
48.80000000000004	0.001301268639261408
48.90000000000004	0.0013018689118584562
49.00000000000004	0.0013024710176009922
49.100000000000044	0.0013030749526172344
49.200000000000045	0.0013036807199132494
49.30000000000004	0.001304288322514268
49.40000000000004	0.001304897771801437
49.50000000000004	0.0013055090694968313
49.600000000000044	0.0013061222118502845
49.700000000000045	0.0013067372019650882
49.80000000000004	0.0013073540514415049
49.90000000000004	0.0013079727619189404
50.00000000000004	0.0013085933297487132
50.100000000000044	0.0013092157581116686
50.200000000000045	0.0013098400502074919
50.30000000000005	0.0013104662178769306
50.40000000000004	0.0013110942626923488
50.50000000000004	0.0013117241811245934
50.600000000000044	0.0013123559764503445
50.700000000000045	0.0013129896607344156
50.80000000000005	0.001313625235459981
50.90000000000004	0.0013142626971978156
51.00000000000004	0.0013149020493011777
51.100000000000044	0.0013155432951420176
51.200000000000045	0.0013161864470305439
51.30000000000005	0.0013168315063761078
51.40000000000005	0.0013174784698674904
51.50000000000004	0.0013181273409527906
51.600000000000044	0.0013187781321716938
51.700000000000045	0.001319430844837718
51.80000000000005	0.0013200854757385249
51.90000000000005	0.0013207420283980842
52.00000000000004	0.001321400506358908
52.100000000000044	0.0013220609224115297
52.200000000000045	0.0013227232777887799
52.30000000000005	0.0013233875693953597
52.40000000000005	0.0013240538008493768
52.50000000000004	0.0013247219851766187
52.600000000000044	0.001325392123507348
52.700000000000045	0.0013260642128445365
52.80000000000005	0.0013267382568817217
52.90000000000005	0.0013274142593308238
53.00000000000004	0.0013280922334744133
53.100000000000044	0.0013287721803551561
53.200000000000045	0.0013294540970926077
53.30000000000005	0.0013301379874739777
53.40000000000005	0.0013308238650232872
53.50000000000005	0.0013315117306737382
53.600000000000044	0.0013322015816429923
53.700000000000045	0.0013328934217934601
53.80000000000005	0.0013335872550059224
53.90000000000005	0.0013342830950675486
54.00000000000005	0.0013349809428169301
54.100000000000044	0.0013356807955882941
54.200000000000045	0.0013363826573376115
54.30000000000005	0.0013370865421001123
54.40000000000005	0.0013377924505978528
54.50000000000005	0.0013385003802634389
54.60000000000005	0.0013392103351280106
54.700000000000045	0.001339922319241096
54.80000000000005	0.0013406363469078459
54.90000000000005	0.0013413524187486307
55.00000000000005	0.001342070532313082
55.10000000000005	0.0013427906917259868
55.200000000000045	0.0013435129115475914
55.30000000000005	0.0013442371922745095
55.40000000000005	0.0013449635315553763
55.50000000000005	0.0013456919335903443
55.60000000000005	0.0013464224025980312
55.700000000000045	0.0013471549534158482
55.80000000000005	0.0013478895864314552
55.90000000000005	0.0013486262994114112
56.00000000000005	0.0013493650966498584
56.10000000000005	0.0013501059932467079
56.200000000000045	0.0013508489894584817
56.30000000000005	0.0013515940831517444
56.40000000000005	0.0013523412786963871
56.50000000000005	0.0013530905804808493
56.60000000000005	0.0013538420038899297
56.70000000000005	0.0013545955490637917
56.80000000000005	0.0013553512139882048
56.90000000000005	0.001356109003127635
57.00000000000005	0.001356868932137156
57.10000000000005	0.0013576310010182083
57.20000000000005	0.0013583952078579217
57.30000000000005	0.0013591615571970682
57.40000000000005	0.0013599300535951007
57.50000000000005	0.0013607007130000996
57.60000000000005	0.0013614735352895798
57.70000000000005	0.0013622485186716058
57.800000000000054	0.001363025667782302
57.90000000000005	0.0013638049988482308
58.00000000000005	0.0013645865116003561
58.10000000000005	0.0013653702043498264
58.20000000000005	0.0013661560818097826
58.300000000000054	0.00136694414871223
58.40000000000005	0.001367734421585353
58.50000000000005	0.0013685269000284462
58.60000000000005	0.0013693215824756404
58.70000000000005	0.0013701184737364396
58.800000000000054	0.0013709175906261191
58.90000000000005	0.0013717189325893528
59.00000000000005	0.0013725224981654238
59.10000000000005	0.0013733282922417285
59.20000000000005	0.0013741363197247813
59.300000000000054	0.0013749465977404831
59.40000000000005	0.0013757591255939062
59.50000000000005	0.0013765739019497723
59.60000000000005	0.0013773909317930494
59.70000000000005	0.0013782102325457482
59.800000000000054	0.0013790318033500234
59.900000000000055	0.001379855642978104
60.00000000000005	0.0013806817564939104
60.10000000000005	0.0013815101489807334
60.20000000000005	0.00138234083818072
60.300000000000054	0.001383173823088247
60.400000000000055	0.001384009102603799
60.50000000000005	0.001384846681890261
60.60000000000005	0.0013856865789953034
60.70000000000005	0.0013865287927418222
60.800000000000054	0.0013873733221405364
60.900000000000055	0.0013882201724344605
61.00000000000006	0.0013890693488863165
61.10000000000005	0.0013899208698738444
61.20000000000005	0.0013907747340637722
61.300000000000054	0.001391630940598217
61.400000000000055	0.0013924894948207753
61.50000000000006	0.0013933504154245956
61.60000000000005	0.0013942137008960604
61.70000000000005	0.0013950793504905502
61.800000000000054	0.001395947369633138
61.900000000000055	0.0013968177637689247
62.00000000000006	0.001397690551931541
62.10000000000005	0.0013985657324425672
62.20000000000005	0.0013994433046923013
62.300000000000054	0.0014003232742081447
62.400000000000055	0.0014012056603494374
62.50000000000006	0.0014020904612482756
62.60000000000005	0.001402977676411527
62.70000000000005	0.001403867311449598
62.800000000000054	0.0014047593719933207
62.900000000000055	0.0014056538777533964
63.00000000000006	0.0014065508266881506
63.10000000000006	0.0014074502184432812
63.20000000000005	0.0014083520587334936
63.300000000000054	0.001409256367605912
63.400000000000055	0.0014101631428199584
63.50000000000006	0.0014110723841415428
63.60000000000006	0.001411984097370012
63.70000000000005	0.0014128982883255116
63.800000000000054	0.0014138149774179367
63.900000000000055	0.0014147341622237455
64.00000000000006	0.0014156558426518624
64.10000000000005	0.0014165800246080727
64.20000000000006	0.0014175067288498895
64.30000000000005	0.0014184359527450647
64.40000000000006	0.0014193676963267154
64.50000000000006	0.001420301965587045
64.60000000000005	0.0014212387665395211
64.70000000000006	0.0014221781203162852
64.80000000000005	0.0014231200240926228
64.90000000000006	0.0014240644780492374
65.00000000000006	0.0014250114882870838
65.10000000000005	0.0014259610762976153
65.20000000000006	0.0014269132390372496
65.30000000000005	0.0014278679768151602
65.40000000000006	0.0014288252958206732
65.50000000000006	0.0014297852022648314
65.60000000000005	0.0014307477180261086
65.70000000000006	0.001431712839858634
65.80000000000005	0.0014326805682241014
65.90000000000006	0.0014336509094230402
66.00000000000006	0.0014346238857053976
66.10000000000005	0.0014355994935959526
66.20000000000006	0.0014365777336894578
66.30000000000005	0.001437558612376883
66.40000000000006	0.0014385421360714509
66.50000000000006	0.0014395283274230817
66.60000000000005	0.0014405171827440552
66.70000000000006	0.0014415087027868786
66.80000000000005	0.0014425028940564407
66.90000000000006	0.0014434997795867988
67.00000000000006	0.001444499355449986
67.10000000000007	0.0014455016225364825
67.20000000000006	0.0014465065874438403
67.30000000000005	0.001447514256792408
67.40000000000006	0.0014485246540296396
67.50000000000006	0.0014495377750045485
67.60000000000007	0.001450553620771036
67.70000000000006	0.0014515721980433959
67.80000000000005	0.0014525935306664054
67.90000000000006	0.0014536176142375293
68.00000000000006	0.0014546444499538786
68.10000000000007	0.0014556740446247667
68.20000000000006	0.001456706405082917
68.30000000000005	0.001457741555600543
68.40000000000006	0.001458779491541184
68.50000000000006	0.0014598202142713482
68.60000000000007	0.00146086373072014
68.70000000000006	0.0014619100655708119
68.80000000000005	0.0014629592139236405
68.90000000000006	0.0014640111772939125
69.00000000000006	0.0014650659627082358
69.10000000000007	0.0014661235772172553
69.20000000000006	0.00146718404594629
69.30000000000005	0.0014682473637503712
69.40000000000006	0.0014693135323205324
69.50000000000006	0.0014703825588063982
69.60000000000007	0.001471454468758622
69.70000000000006	0.0014725292567567873
69.80000000000007	0.0014736069246466007
69.90000000000006	0.0014746874796778507
70.00000000000006	0.0014757709291250017
70.10000000000007	0.0014768572989960092
70.20000000000006	0.0014779465836134483
70.30000000000007	0.001479038785005537
70.40000000000006	0.0014801339105484377
70.50000000000006	0.0014812319866902973
70.60000000000007	0.0014823330074656066
70.70000000000006	0.001483436975063493
70.80000000000007	0.0014845438969631126
70.90000000000006	0.0014856537806690003
71.00000000000006	0.0014867666531024348
71.10000000000007	0.001487882508028699
71.20000000000006	0.0014890013478265766
71.30000000000007	0.001490123180105189
71.40000000000006	0.0014912480322414458
71.50000000000006	0.0014923758976994243
71.60000000000007	0.001493506779025424
71.70000000000006	0.0014946406839344926
71.80000000000007	0.0014957776201677854
71.90000000000006	0.0014969176155918433
72.00000000000006	0.0014980606633889079
72.10000000000007	0.0014992067663024298
72.20000000000006	0.0015003559321811902
72.30000000000007	0.0015015081893634396
72.40000000000006	0.0015026635307165694
72.50000000000006	0.0015038219591585176
72.60000000000007	0.0015049834826471099
72.70000000000006	0.001506148109167029
72.80000000000007	0.0015073158675633382
72.90000000000006	0.0015084867504084264
73.00000000000006	0.0015096607608253057
73.10000000000007	0.001510837906909488
73.20000000000006	0.0015120182179944848
73.30000000000007	0.001513201686323635
73.40000000000006	0.0015143883152018
73.50000000000007	0.00151557811283678
73.60000000000007	0.0015167710874640832
73.70000000000006	0.0015179672689418751
73.80000000000007	0.0015191666492048324
73.90000000000006	0.0015203692317712217
74.00000000000007	0.0015215750249907194
74.10000000000007	0.0015227840592273465
74.20000000000006	0.0015239963260719643
74.30000000000007	0.0015252118292324172
74.40000000000006	0.0015264305771741074
74.50000000000007	0.001527652578390978
74.60000000000007	0.001528877863790293
74.70000000000006	0.001530106424640043
74.80000000000007	0.001531338264870284
74.90000000000006	0.0015325733930926333
75.00000000000007	0.0015338118407382936
75.10000000000007	0.0015350535987161045
75.20000000000006	0.0015362986711537994
75.30000000000007	0.0015375470667823295
75.40000000000006	0.0015387987943620855
75.50000000000007	0.0015400538858868383
75.60000000000007	0.0015413123319277917
75.70000000000006	0.001542574136844119
75.80000000000007	0.001543839309517583
75.90000000000006	0.0015451078824846927
76.00000000000007	0.00154637984594155
76.10000000000007	0.0015476552044535415
76.20000000000007	0.0015489339670255208
76.30000000000007	0.001550216142692663
76.40000000000006	0.0015515017645742052
76.50000000000007	0.0015527908225132308
76.60000000000007	0.001554083321316263
76.70000000000007	0.0015553792701437348
76.80000000000007	0.0015566787026772108
76.90000000000006	0.0015579816083680202
77.00000000000007	0.0015592879922378985
77.10000000000007	0.0015605978635742758
77.20000000000007	0.001561911231695931
77.30000000000007	0.001563228130888069
77.40000000000006	0.0015645485502330369
77.50000000000007	0.001565872495003846
77.60000000000007	0.0015671999746485342
77.70000000000007	0.0015685310240350168
77.80000000000007	0.001569865631836584
77.90000000000006	0.0015712038035508595
78.00000000000007	0.001572545548757007
78.10000000000007	0.0015738908770665636
78.20000000000007	0.0015752398239728804
78.30000000000007	0.0015765923777636024
78.40000000000006	0.0015779485441983069
78.50000000000007	0.0015793083330220073
78.60000000000007	0.001580671780331943
78.70000000000007	0.0015820388739886738
78.80000000000007	0.0015834096199862542
78.90000000000006	0.0015847840282051438
79.00000000000007	0.0015861621085592095
79.10000000000007	0.0015875438977937827
79.20000000000007	0.0015889293833664716
79.30000000000007	0.0015903185715444859
79.40000000000006	0.001591711472379579
79.50000000000007	0.0015931081232430032
79.60000000000007	0.0015945085111465172
79.70000000000007	0.0015959126426021587
79.80000000000007	0.0015973205278016175
79.90000000000008	0.0015987321769711262
80.00000000000007	0.0016001476281536304
80.10000000000007	0.0016015668679398851
80.20000000000007	0.0016029899031267817
80.30000000000007	0.001604416744083037
80.40000000000008	0.001605847429500454
80.50000000000007	0.0016072819455043603
80.60000000000007	0.0016087202991473437
80.70000000000007	0.001610162500942742
80.80000000000007	0.0016116085614396307
80.90000000000008	0.0016130585200260332
81.00000000000007	0.0016145123623874963
81.10000000000007	0.0016159700958737172
81.20000000000007	0.0016174317311810518
81.30000000000007	0.0016188973083702612
81.40000000000008	0.0016203668126410747
81.50000000000007	0.001621840251610263
81.60000000000007	0.0016233176361237006
81.70000000000007	0.0016247989770642073
81.80000000000007	0.0016262843152143147
81.90000000000008	0.0016277736353143598
82.00000000000007	0.0016292669452910886
82.10000000000007	0.0016307642561796288
82.20000000000007	0.0016322656094600759
82.30000000000007	0.0016337709893657257
82.40000000000008	0.0016352804041022964
82.50000000000007	0.0016367938648595673
82.60000000000008	0.0016383113828654973
82.70000000000007	0.0016398330003485311
82.80000000000007	0.0016413587010621748
82.90000000000008	0.0016428884935355877
83.00000000000007	0.0016444223891542765
83.10000000000008	0.0016459604308700754
83.20000000000007	0.0016475026019073338
83.30000000000007	0.0016490489110866358
83.40000000000008	0.0016505993699534813
83.50000000000007	0.0016521539900928852
83.60000000000008	0.0016537128152327293
83.70000000000007	0.0016552758280962455
83.80000000000007	0.0016568430378415624
83.90000000000008	0.0016584144562167224
84.00000000000007	0.0016599901276998787
84.10000000000008	0.001661570034462023
84.20000000000007	0.0016631541859658077
84.30000000000007	0.001664742594124812
84.40000000000008	0.0016663352708934905
84.50000000000007	0.0016679322615548342
84.60000000000008	0.0016695335477565792
84.70000000000007	0.0016711391393136365
84.80000000000007	0.0016727490483491971
84.90000000000008	0.0016743633209245405
85.00000000000007	0.0016759819381110905
85.10000000000008	0.0016776049100419238
85.20000000000007	0.00167923224901159
85.30000000000007	0.0016808639673569774
85.40000000000008	0.0016825001119741686
85.50000000000007	0.0016841406633881497
85.60000000000008	0.0016857856320997549
85.70000000000007	0.0016874350306205356
85.80000000000007	0.0016890889066539874
85.90000000000008	0.0016907472401236977
86.00000000000007	0.0016924100418629863
86.10000000000008	0.0016940773245608136
86.20000000000007	0.001695749100949959
86.30000000000008	0.0016974254195999804
86.40000000000008	0.0016991062598639018
86.50000000000007	0.0017007916329589204
86.60000000000008	0.0017024815517986903
86.70000000000007	0.0017041760657905058
86.80000000000008	0.001705875153659815
86.90000000000008	0.0017075788269713017
87.00000000000007	0.0017092870988223514
87.10000000000008	0.0017109999823556924
87.20000000000007	0.0017127175278772349
87.30000000000008	0.0017144397135166777
87.40000000000008	0.001716166551239466
87.50000000000007	0.001717898054375698
87.60000000000008	0.0017196342741006053
87.70000000000007	0.0017213751878889664
87.80000000000008	0.0017231208080694055
87.90000000000008	0.001724871148162355
88.00000000000007	0.0017266262217352055
88.10000000000008	0.0017283860808956187
88.20000000000007	0.0017301507024963946
88.30000000000008	0.001731920099284612
88.40000000000008	0.0017336942850217612
88.50000000000007	0.001735473312717733
88.60000000000008	0.0017372571585419039
88.70000000000007	0.0017390458356209425
88.80000000000008	0.001740839357913527
88.90000000000008	0.0017426377394270552
89.00000000000009	0.0017444410341390902
89.10000000000008	0.0017462492175696093
89.20000000000007	0.0017480623032822345
89.30000000000008	0.0017498803054854628
89.40000000000008	0.0017517032790933577
89.50000000000009	0.0017535311989127311
89.60000000000008	0.0017553640789039781
89.70000000000007	0.0017572019334799354
89.80000000000008	0.0017589603374043243
89.90000000000008	0.00176038573787226
90.00000000000009	0.0017614771979525188
