# Supplementary material for: White matter micro- and macrostructure brain charts for the human lifespan
Source: Nature. 2026 May 13;655(8124):979–89. doi: 10.1038/s41586-026-10454-2 (PMC13391363; doi:10.1038/s41586-026-10454-2)
Supplement: Supplementary file 7 — Tract-specific median centiles of brain charts. SDT.T4.1-504 contain the discretized, sex-agnostic brain charts used to derive the myelination plots and assessments in Fig. 4 and Supplementary Fig. S4.F9. Age is expressed in years. Tract measurements are reported in metric-specific units: diffusivities in mm2 s−1, volume in mm3, surface area in mm2, average length in mm, and FA is dimensionless (unitless). [file 41586_2026_10454_MOESM7_ESM.zip › SDT.T4/SDT.T4.138-FX_left_rd-mean.csv]

age	value
1.0	0.0009789649332748328
1.1	0.0009738916833487311
1.2000000000000002	0.0009674969200195462
1.3000000000000003	0.0009598734660884272
1.4000000000000004	0.0009523859424092848
1.5000000000000004	0.0009454250096308971
1.6000000000000005	0.0009389266076560596
1.7000000000000006	0.000932837893342079
1.8000000000000007	0.0009271167285041441
1.9000000000000008	0.0009217219857867098
2.000000000000001	0.000916622226228968
2.100000000000001	0.000911790406714011
2.200000000000001	0.0009072044218729913
2.300000000000001	0.0009028414197693751
2.4000000000000012	0.0008986835365939793
2.5000000000000013	0.0008947149724137004
2.6000000000000014	0.000890921718192784
2.7000000000000015	0.0008872922379156477
2.8000000000000016	0.0008838137231175929
2.9000000000000017	0.000880476143446657
3.0000000000000018	0.0008772704614684914
3.100000000000002	0.000874189205451573
3.200000000000002	0.0008712237688296044
3.300000000000002	0.0008683673738845641
3.400000000000002	0.0008656138163499167
3.500000000000002	0.0008629574294802518
3.6000000000000023	0.0008603935596725252
3.7000000000000024	0.0008579165344212434
3.8000000000000025	0.0008555219224012671
3.9000000000000026	0.0008532056437290946
4.000000000000003	0.0008509643549433639
4.100000000000003	0.000848793860660497
4.200000000000003	0.0008466908836477468
4.3000000000000025	0.0008446523663240795
4.400000000000003	0.0008426754737201144
4.5000000000000036	0.0008407579100463525
4.600000000000003	0.0008388966473374513
4.700000000000003	0.0008370893474797598
4.800000000000003	0.0008353338332920516
4.900000000000004	0.0008336283493713844
5.0000000000000036	0.0008319705220664368
5.100000000000003	0.000830358523121557
5.200000000000004	0.0008287906259923138
5.300000000000004	0.0008272652171662468
5.400000000000004	0.0008257810140008769
5.5000000000000036	0.0008243362005861287
5.600000000000004	0.000822929396304776
5.700000000000005	0.0008215593081266403
5.800000000000004	0.0008202249135770725
5.900000000000004	0.0008189247323303238
6.000000000000004	0.0008176576431244229
6.100000000000005	0.0008164225781144857
6.200000000000005	0.0008152185357274235
6.300000000000004	0.0008140447359105043
6.400000000000005	0.0008128999992643774
6.500000000000005	0.0008117834445019635
6.600000000000005	0.0008106942443891637
6.700000000000005	0.0008096317582133046
6.800000000000005	0.0008085949970744612
6.900000000000006	0.0008075832252937936
7.000000000000005	0.0008065957378837813
7.100000000000005	0.0008056318731194415
7.2000000000000055	0.0008046911264384763
7.300000000000006	0.0008037726860465417
7.400000000000006	0.0008028759562804598
7.500000000000005	0.0008020003781698463
7.600000000000006	0.0008011455278397652
7.700000000000006	0.0008003107100034145
7.800000000000006	0.000799495416939382
7.900000000000006	0.0007986991597907823
8.000000000000007	0.000797921480368292
8.100000000000007	0.000797162036662179
8.200000000000006	0.0007964202446485624
8.300000000000006	0.0007956956837006119
8.400000000000006	0.0007949879600015828
8.500000000000007	0.0007942967811436837
8.600000000000007	0.0007936216385434714
8.700000000000006	0.0007929621677646992
8.800000000000008	0.0007923180165918881
8.900000000000007	0.0007916888559840147
9.000000000000007	0.0007910744454454028
9.100000000000007	0.0007904743499369632
9.200000000000006	0.0007898882619850922
9.300000000000008	0.0007893158948599054
9.400000000000007	0.0007887570400358706
9.500000000000007	0.0007882113135773972
9.600000000000009	0.0007876784455588503
9.700000000000008	0.0007871581743121271
9.800000000000008	0.000786650256576618
9.900000000000007	0.0007861545181798167
10.000000000000007	0.0007856706258195473
10.100000000000009	0.0007851983483614824
10.200000000000008	0.0007847374714561637
10.300000000000008	0.0007842878423446966
10.40000000000001	0.0007838491636316617
10.500000000000009	0.0007834212302062287
10.600000000000009	0.00078300384273332
10.700000000000008	0.0007825968170815571
10.800000000000008	0.000782200024035964
10.90000000000001	0.0007818132022436731
11.000000000000009	0.0007814361739039689
11.100000000000009	0.0007810687752839075
11.20000000000001	0.0007807108919764123
11.30000000000001	0.0007803622886319043
11.40000000000001	0.0007800228060416149
11.500000000000009	0.0007796922891550186
11.600000000000009	0.0007793705958720815
11.70000000000001	0.000779057628402083
11.80000000000001	0.0007787531777757234
11.90000000000001	0.000778457104554901
12.00000000000001	0.0007781692814249824
12.10000000000001	0.0007778896211148405
12.20000000000001	0.0007776179339708208
12.30000000000001	0.0007773540941825523
12.40000000000001	0.0007770979790076056
12.50000000000001	0.0007768494770086798
12.60000000000001	0.000776608512938192
12.70000000000001	0.0007763749169111846
12.800000000000011	0.0007761485777735282
12.900000000000011	0.0007759293950542242
13.00000000000001	0.0007757173011534491
13.10000000000001	0.0007755121408479734
13.20000000000001	0.0007753138131946262
13.300000000000011	0.0007751222195619991
13.400000000000011	0.0007749372713841638
13.50000000000001	0.000774758909950784
13.600000000000012	0.0007745869951552364
13.700000000000012	0.0007744214371437169
13.800000000000011	0.0007742621556474857
13.900000000000011	0.0007741090976287448
14.00000000000001	0.0007739621343194705
14.100000000000012	0.0007738211836638714
14.200000000000012	0.0007736861653803418
14.300000000000011	0.0007735570082945664
14.400000000000013	0.0007734336660657163
14.500000000000012	0.0007733160216892562
14.600000000000012	0.0007732040016509231
14.700000000000012	0.0007730975411645317
14.800000000000011	0.0007729965981713111
14.900000000000013	0.0007729010645789188
15.000000000000012	0.0007728108729286458
15.100000000000012	0.0007727259571455071
15.200000000000014	0.0007726462595053719
15.300000000000013	0.0007725717430788911
15.400000000000013	0.0007725023090694072
15.500000000000012	0.0007724378967013115
15.600000000000012	0.0007723784532453221
15.700000000000014	0.0007723239450552513
15.800000000000013	0.0007722742804400435
15.900000000000013	0.0007722294033964739
16.000000000000014	0.0007721892590160726
16.100000000000016	0.0007721538001339687
16.200000000000014	0.0007721229970909755
16.30000000000001	0.0007720967656416645
16.400000000000013	0.0007720750550853009
16.500000000000014	0.0007720578222168003
16.600000000000016	0.0007720450399294814
16.700000000000014	0.0007720366297151063
16.800000000000015	0.0007720325446839058
16.900000000000013	0.0007720327388233251
17.000000000000014	0.000772037173370433
17.100000000000016	0.0007720458243586823
17.200000000000014	0.0007720586193158122
17.300000000000015	0.0007720755156119239
17.400000000000013	0.0007720964776628021
17.500000000000014	0.000772121483511267
17.600000000000016	0.0007721504653697732
17.700000000000014	0.0007721833836879058
17.800000000000015	0.0007722201996262985
17.900000000000016	0.000772260881189298
18.000000000000014	0.0007723054089224363
18.100000000000016	0.000772353719984369
18.200000000000017	0.0007724057782856836
18.300000000000015	0.0007724615544117156
18.400000000000016	0.0007725210305077611
18.500000000000014	0.0007725841475965651
18.600000000000016	0.0007726508721039144
18.700000000000017	0.0007727211710379838
18.800000000000015	0.0007727950179148338
18.900000000000016	0.0007728723968959774
19.000000000000014	0.0007729532530968886
19.100000000000016	0.0007730375557841732
19.200000000000017	0.0007731252805917454
19.300000000000015	0.0007732164129678479
19.400000000000016	0.000773310901244331
19.500000000000018	0.000773408716762246
19.600000000000016	0.0007735098313442297
19.700000000000017	0.0007736142230418381
19.80000000000002	0.0007737218789436224
19.900000000000016	0.0007738327507978087
20.000000000000018	0.0007739468122991251
20.100000000000016	0.0007740640432540772
20.200000000000017	0.0007741844317958395
20.30000000000002	0.0007743079323720741
20.400000000000016	0.0007744345204038031
20.500000000000018	0.000774564171713769
20.600000000000016	0.0007746968681216609
20.700000000000017	0.0007748325991071015
20.80000000000002	0.0007749713219924568
20.900000000000016	0.0007751130141656431
21.000000000000018	0.0007752576589141007
21.10000000000002	0.0007754052465726936
21.200000000000017	0.0007755557367465201
21.30000000000002	0.0007757091082719699
21.40000000000002	0.0007758653403232338
21.500000000000018	0.0007760244178789867
21.60000000000002	0.0007761863323884338
21.700000000000017	0.0007763510458933677
21.80000000000002	0.0007765185388869122
21.90000000000002	0.0007766887975861496
22.000000000000018	0.0007768618141458934
22.10000000000002	0.0007770375525516038
22.200000000000017	0.0007772159945211455
22.30000000000002	0.0007773971220586168
22.40000000000002	0.0007775809228138271
22.500000000000018	0.0007777673898706878
22.60000000000002	0.0007779564892940921
22.70000000000002	0.0007781482042078024
22.80000000000002	0.0007783425233153518
22.90000000000002	0.0007785394402868781
23.00000000000002	0.0007787389228528121
23.10000000000002	0.000778940955179848
23.20000000000002	0.0007791455216788904
23.30000000000002	0.000779352612277063
23.40000000000002	0.0007795622214245305
23.50000000000002	0.0007797743186373114
23.60000000000002	0.000779988889283388
23.70000000000002	0.0007802059241938473
23.80000000000002	0.0007804254183089175
23.90000000000002	0.0007806473425802052
24.00000000000002	0.0007808716832698354
24.10000000000002	0.0007810984268496635
24.20000000000002	0.0007813275652039121
24.300000000000022	0.0007815590939317334
24.40000000000002	0.0007817929855269412
24.50000000000002	0.0007820292272848261
24.600000000000023	0.0007822678118712841
24.70000000000002	0.0007825087352974499
24.800000000000022	0.0007827519713013235
24.90000000000002	0.0007829975079496044
25.00000000000002	0.0007832453334902541
25.100000000000023	0.0007834954415025166
25.20000000000002	0.0007837478285573442
25.300000000000022	0.0007840024697318838
25.40000000000002	0.0007842593539868996
25.50000000000002	0.0007845184755829801
25.600000000000023	0.0007847798314390401
25.70000000000002	0.0007850433977160639
25.800000000000022	0.000785309164044359
25.900000000000023	0.0007855771202118348
26.00000000000002	0.0007858472612771114
26.100000000000023	0.0007861195846371063
26.200000000000024	0.0007863940676215829
26.300000000000022	0.0007866707006391015
26.400000000000023	0.0007869494793468018
26.50000000000002	0.0007872304014367493
26.600000000000023	0.0007875134451873362
26.700000000000024	0.0007877986015916077
26.800000000000022	0.0007880858617803796
26.900000000000023	0.0007883752221132466
27.00000000000002	0.0007886666806922955
27.100000000000023	0.0007889602168208761
27.200000000000024	0.0007892558221732764
27.300000000000022	0.0007895534936389559
27.400000000000023	0.0007898532295711526
27.500000000000025	0.0007901550101072999
27.600000000000023	0.0007904588274347091
27.700000000000024	0.0007907646738617941
27.800000000000026	0.0007910725469009407
27.900000000000023	0.0007913824452584571
28.000000000000025	0.0007916943499746996
28.100000000000023	0.0007920082538365182
28.200000000000024	0.0007923241548290899
28.300000000000026	0.0007926420518729367
28.400000000000023	0.0007929619267449402
28.500000000000025	0.0007932837726846457
28.600000000000023	0.0007936075830386457
28.700000000000024	0.0007939333563485239
28.800000000000026	0.000794261091839878
28.900000000000023	0.0007945907720884357
29.000000000000025	0.0007949223908641799
29.100000000000026	0.0007952559471338554
29.200000000000024	0.0007955914403060733
29.300000000000026	0.0007959288536095658
29.400000000000027	0.0007962681812158476
29.500000000000025	0.0007966094173915224
29.600000000000026	0.0007969525616040013
29.700000000000024	0.0007972976135261869
29.800000000000026	0.0007976445570965362
29.900000000000027	0.0007979933869582445
30.000000000000025	0.0007983441029640728
30.100000000000026	0.0007986967049432977
30.200000000000024	0.0007990511774156561
30.300000000000026	0.000799407515382275
30.400000000000027	0.0007997657139291204
30.500000000000025	0.0008001257733628119
30.600000000000026	0.0008004876937420664
30.700000000000028	0.0008008514602197142
30.800000000000026	0.000801217068218341
30.900000000000027	0.000801584518396578
31.00000000000003	0.0008019538109466505
31.100000000000026	0.00080232493154075
31.200000000000028	0.0008026978759221071
31.300000000000026	0.0008030726399100714
31.400000000000027	0.0008034492245777598
31.50000000000003	0.0008038276303168045
31.600000000000026	0.0008042078433663078
31.700000000000028	0.0008045898598479677
31.800000000000026	0.0008049736811590016
31.900000000000027	0.0008053593078047065
32.00000000000003	0.0008057467264899773
32.10000000000002	0.0008061359336251537
32.20000000000003	0.0008065269256891692
32.300000000000026	0.0008069197044605415
32.40000000000003	0.0008073142706179308
32.50000000000003	0.0008077106113758401
32.60000000000003	0.0008081087234860844
32.70000000000003	0.0008085086090279136
32.800000000000026	0.0008089102687763511
32.90000000000003	0.0008093136903651548
33.00000000000003	0.0008097188708071883
33.10000000000003	0.0008101258071774362
33.20000000000003	0.0008105345019084907
33.300000000000026	0.0008109449559260543
33.40000000000003	0.0008113571573236831
33.50000000000003	0.0008117711034238122
33.60000000000003	0.0008121867969402639
33.70000000000003	0.0008126042388798328
33.800000000000026	0.0008130234177147642
33.90000000000003	0.0008134443310047134
34.00000000000003	0.0008138669763658732
34.10000000000003	0.0008142913568419192
34.20000000000003	0.0008147174735703272
34.30000000000003	0.0008151453154397614
34.40000000000003	0.000815574880291858
34.50000000000003	0.0008160061714352758
34.60000000000003	0.0008164391900750178
34.70000000000003	0.0008168739254430548
34.80000000000003	0.0008173103755976005
34.90000000000003	0.0008177485386485289
35.00000000000003	0.0008181884182146494
35.10000000000003	0.0008186300156139258
35.20000000000003	0.0008190733204568827
35.30000000000003	0.0008195183310597411
35.400000000000034	0.0008199650512928664
35.50000000000003	0.0008204134825295754
35.60000000000003	0.0008208636146927373
35.70000000000003	0.000821315446297212
35.80000000000003	0.0008217689759053405
35.900000000000034	0.000822224207681155
36.00000000000003	0.0008226811430951662
36.10000000000003	0.0008231397724156076
36.20000000000003	0.0008236000943945567
36.30000000000003	0.0008240621134365789
36.400000000000034	0.000824525831056523
36.50000000000003	0.000824991237807788
36.60000000000003	0.0008254583326255194
36.70000000000003	0.000825927114488648
36.80000000000003	0.0008263975880817163
36.900000000000034	0.0008268697550025776
37.00000000000003	0.0008273436061209542
37.10000000000003	0.0008278191405910862
37.20000000000003	0.0008282963633290869
37.30000000000003	0.0008287752759670939
37.400000000000034	0.0008292558696361395
37.500000000000036	0.0008297381436599121
37.60000000000003	0.0008302220974027177
37.70000000000003	0.0008307077360493897
37.80000000000003	0.0008311950613022268
37.900000000000034	0.0008316840645830615
38.000000000000036	0.000832174745418901
38.10000000000003	0.0008326671092190337
38.20000000000003	0.0008331611577107332
38.30000000000003	0.0008336568825561889
38.400000000000034	0.0008341542834400125
38.500000000000036	0.0008346533600846243
38.60000000000004	0.0008351541181588922
38.70000000000003	0.0008356565594485261
38.80000000000003	0.0008361606758841021
38.900000000000034	0.0008366664673397434
39.000000000000036	0.0008371739397031982
39.10000000000004	0.0008376830947765454
39.20000000000003	0.0008381939247122674
39.30000000000003	0.0008387064295317422
39.400000000000034	0.0008392206092917439
39.500000000000036	0.0008397364701323318
39.60000000000004	0.0008402540139031896
39.70000000000003	0.000840773233005461
39.80000000000003	0.0008412941276380389
39.900000000000034	0.0008418167041557077
40.000000000000036	0.0008423409644163973
40.10000000000004	0.000842866901026954
40.20000000000003	0.0008433945143245011
40.30000000000003	0.0008439238046793889
40.400000000000034	0.0008444547786929967
40.500000000000036	0.0008449874382609093
40.60000000000004	0.0008455217762213244
40.70000000000004	0.0008460577930783183
40.80000000000003	0.0008465954956450992
40.900000000000034	0.0008471348858178426
41.000000000000036	0.0008476759566261415
41.10000000000004	0.0008482187087044268
41.20000000000004	0.0008487631427185335
41.30000000000003	0.0008493092657240323
41.400000000000034	0.0008498570796453733
41.500000000000036	0.0008504065777282775
41.60000000000004	0.000850957760765004
41.70000000000004	0.000851510636021134
41.80000000000004	0.0008520652054143803
41.900000000000034	0.0008526214623693233
42.000000000000036	0.0008531794078016929
42.10000000000004	0.000853739042656981
42.20000000000004	0.0008543003744401871
42.30000000000004	0.0008548634050885036
42.400000000000034	0.0008554281282293022
42.500000000000036	0.0008559945449281155
42.60000000000004	0.0008565626628991623
42.70000000000004	0.0008571324840658197
42.80000000000004	0.0008577040022233232
42.900000000000034	0.0008582772185546917
43.000000000000036	0.0008588521342713117
43.10000000000004	0.0008594287573250384
43.20000000000004	0.0008600070896503661
43.30000000000004	0.0008605871252336144
43.400000000000034	0.0008611688654006786
43.500000000000036	0.0008617523183126823
43.60000000000004	0.0008623374858834985
43.70000000000004	0.0008629243622576431
43.80000000000004	0.0008635129488733007
43.90000000000004	0.0008641032471958039
44.000000000000036	0.0008646952656231691
44.10000000000004	0.0008652890060724208
44.20000000000004	0.0008658844628689124
44.30000000000004	0.0008664816375877096
44.40000000000004	0.0008670805388369952
44.500000000000036	0.0008676811685064654
44.60000000000004	0.0008682835210712622
44.70000000000004	0.0008688875982142446
44.80000000000004	0.0008694934016443445
44.90000000000004	0.0008701009402068217
45.00000000000004	0.000870710215786847
45.10000000000004	0.0008713212230315446
45.20000000000004	0.0008719339637554372
45.30000000000004	0.0008725484470156018
45.40000000000004	0.0008731646746633091
45.50000000000004	0.0008737826414881515
45.60000000000004	0.0008744023494085588
45.70000000000004	0.0008750238003681637
45.80000000000004	0.0008756470036622195
45.90000000000004	0.0008762719611299923
46.00000000000004	0.0008768986677253603
46.10000000000004	0.0008775271254939786
46.20000000000004	0.0008781573439452539
46.30000000000004	0.0008787893248780321
46.40000000000004	0.0008794230633823645
46.50000000000004	0.0008800585616045223
46.60000000000004	0.00088069582171516
46.70000000000004	0.0008813348534637454
46.80000000000004	0.0008819756586298819
46.90000000000004	0.000882618232461277
47.00000000000004	0.0008832625772276055
47.100000000000044	0.0008839087028954643
47.20000000000004	0.0008845566111975717
47.30000000000004	0.00088520629751237
47.40000000000004	0.0008858577642073428
47.50000000000004	0.000886511013673746
47.600000000000044	0.0008871660561208701
47.70000000000004	0.000887822893255011
47.80000000000004	0.0008884815206066684
47.90000000000004	0.0008891419406635622
48.00000000000004	0.0008898041638557069
48.100000000000044	0.000890468191835997
48.200000000000045	0.0008911340202611158
48.30000000000004	0.0008918016517142371
48.40000000000004	0.0008924710888017366
48.50000000000004	0.000893142342199641
48.600000000000044	0.0008938154135274377
48.700000000000045	0.0008944902985891111
48.80000000000004	0.0008951670000853937
48.90000000000004	0.0008958455289172113
49.00000000000004	0.0008965258866441329
49.100000000000044	0.0008972080691924679
49.200000000000045	0.0008978920793564989
49.30000000000004	0.0008985779199532407
49.40000000000004	0.0008992656021336123
49.50000000000004	0.0008999551274167714
49.600000000000044	0.0009006464918724431
49.700000000000045	0.0009013396984102823
49.80000000000004	0.0009020347584108235
49.90000000000004	0.0009027316733267243
50.00000000000004	0.0009034304393469191
50.100000000000044	0.0009041310594730447
50.200000000000045	0.0009048335367291671
50.30000000000005	0.0009055378827504087
50.40000000000004	0.0009062440989420376
50.50000000000004	0.0009069521816332321
50.600000000000044	0.0009076621339393087
50.700000000000045	0.0009083739677302659
50.80000000000005	0.0009090876843382122
50.90000000000004	0.0009098032802090476
51.00000000000004	0.0009105207585488717
51.100000000000044	0.0009112401225859242
51.200000000000045	0.0009119613844500273
51.30000000000005	0.0009126845454188871
51.40000000000005	0.0009134096020761949
51.50000000000004	0.0009141365577404533
51.600000000000044	0.000914865424782081
51.700000000000045	0.0009155962043988502
51.80000000000005	0.0009163288932892897
51.90000000000005	0.0009170634948617774
52.00000000000004	0.0009178000125466333
52.100000000000044	0.0009185384589798928
52.200000000000045	0.0009192788352979102
52.30000000000005	0.0009200211383352047
52.40000000000005	0.0009207653716116358
52.50000000000004	0.0009215115480100953
52.600000000000044	0.0009222596685800821
52.700000000000045	0.0009230097302696038
52.80000000000005	0.0009237617366878314
52.90000000000005	0.0009245156914657317
53.00000000000004	0.0009252716077581609
53.100000000000044	0.00092602948654609
53.200000000000045	0.0009267893249123532
53.30000000000005	0.000927551126577023
53.40000000000005	0.0009283149049485457
53.50000000000005	0.000929080660913979
53.600000000000044	0.0009298483916688308
53.700000000000045	0.00093061810102216
53.80000000000005	0.0009313897928047913
53.90000000000005	0.0009321634807040605
54.00000000000005	0.000932939165531247
54.100000000000044	0.0009337168446160957
54.200000000000045	0.0009344965218783541
54.30000000000005	0.0009352782112661542
54.40000000000005	0.0009360619134896296
54.50000000000005	0.0009368476259909011
54.60000000000005	0.0009376353527786397
54.700000000000045	0.0009384250978832804
54.80000000000005	0.0009392168755392847
54.90000000000005	0.0009400106863737097
55.00000000000005	0.0009408065279628073
55.10000000000005	0.0009416044044260335
55.200000000000045	0.0009424043302663222
55.30000000000005	0.0009432063060021669
55.40000000000005	0.0009440103293223508
55.50000000000005	0.0009448164044354504
55.60000000000005	0.0009456245355718438
55.700000000000045	0.0009464347375287821
55.80000000000005	0.0009472470107341995
55.90000000000005	0.0009480613530114732
56.00000000000005	0.0009488777686803239
56.10000000000005	0.0009496962728146412
56.200000000000045	0.0009505168657261384
56.30000000000005	0.0009513395453513275
56.40000000000005	0.0009521643160994639
56.50000000000005	0.0009529911824017386
56.60000000000005	0.0009538201596348807
56.70000000000005	0.0009546512480124057
56.80000000000005	0.000955484445606363
56.90000000000005	0.0009563197569378251
57.00000000000005	0.0009571571976687795
57.10000000000005	0.0009579967678886341
57.20000000000005	0.0009588384657836239
57.30000000000005	0.0009596822959649879
57.40000000000005	0.0009605282630660751
57.50000000000005	0.0009613763830607453
57.60000000000005	0.0009622266559324169
57.70000000000005	0.0009630790800042707
57.800000000000054	0.0009639336600002699
57.90000000000005	0.0009647904121886671
58.00000000000005	0.0009656493364206479
58.10000000000005	0.0009665104311350194
58.20000000000005	0.0009673737011467687
58.300000000000054	0.0009682391512932109
58.40000000000005	0.0009691067981640443
58.50000000000005	0.0009699766414964097
58.60000000000005	0.0009708486798679609
58.70000000000005	0.000971722918207589
58.800000000000054	0.0009725993734089876
58.90000000000005	0.0009734780450686788
59.00000000000005	0.0009743589318817965
59.10000000000005	0.0009752420388692987
59.20000000000005	0.0009761273710747445
59.300000000000054	0.0009770149457233876
59.40000000000005	0.0009779047622894203
59.50000000000005	0.0009787968196091556
59.60000000000005	0.0009796911228188983
59.70000000000005	0.0009805876894579668
59.800000000000054	0.000981486518851268
59.900000000000055	0.0009823876099548544
60.00000000000005	0.0009832909679983336
60.10000000000005	0.0009841965982342123
60.20000000000005	0.0009851045185440227
60.300000000000054	0.0009860147281218607
60.400000000000055	0.000986927226067707
60.50000000000005	0.0009878420177281517
60.60000000000005	0.0009887591213094105
60.70000000000005	0.0009896785358473013
60.800000000000054	0.0009906002605641702
60.900000000000055	0.0009915243009013604
61.00000000000006	0.0009924506623234758
61.10000000000005	0.0009933793633901621
61.20000000000005	0.0009943104029976073
61.300000000000054	0.000995243780515283
61.400000000000055	0.0009961795015034345
61.50000000000006	0.0009971175848574728
61.60000000000005	0.0009980580293060147
61.70000000000005	0.000999000834343922
61.800000000000054	0.0009999460056277945
61.900000000000055	0.0010008935488379032
62.00000000000006	0.0010018434832348379
62.10000000000005	0.0010027958073985214
62.20000000000005	0.0010037505209745817
62.300000000000054	0.0010047076297406265
62.400000000000055	0.0010056671533046602
62.50000000000006	0.0010066290900693717
62.60000000000005	0.001007593439809178
62.70000000000005	0.0010085602083998546
62.800000000000054	0.0010095294017412745
62.900000000000055	0.0010105010398189745
63.00000000000006	0.001011475120877569
63.10000000000006	0.0010124516448462787
63.20000000000005	0.0010134306177242136
63.300000000000054	0.0010144120598564992
63.400000000000055	0.001015395969300492
63.50000000000006	0.0010163823461179747
63.60000000000006	0.0010173711964081953
63.70000000000005	0.001018362526295036
63.800000000000054	0.001019356356514051
63.900000000000055	0.0010203526849548099
64.00000000000006	0.0010213515118383787
64.10000000000005	0.0010223528433899358
64.20000000000006	0.0010233567007173585
64.30000000000005	0.0010243630815125447
64.40000000000006	0.0010253719861332649
64.50000000000006	0.0010263834209069934
64.60000000000005	0.0010273973921863645
64.70000000000006	0.0010284139214832109
64.80000000000005	0.0010294330063115877
64.90000000000006	0.001030454647193452
65.00000000000006	0.001031478850584978
65.10000000000005	0.0010325056383836068
65.20000000000006	0.0010335350078949132
65.30000000000005	0.0010345669597820902
65.40000000000006	0.001035601500605937
65.50000000000006	0.001036638636952994
65.60000000000005	0.0010376783911388442
65.70000000000006	0.0010387207602807881
65.80000000000005	0.0010397657452114691
65.90000000000006	0.0010408133526234114
66.00000000000006	0.0010418636052316865
66.10000000000005	0.001042916499933865
66.20000000000006	0.0010439720377087517
66.30000000000005	0.001045030225356004
66.40000000000006	0.0010460910697016566
66.50000000000006	0.001047154593893697
66.60000000000005	0.001048220794630574
66.70000000000006	0.0010492896730662981
66.80000000000005	0.0010503612361354897
66.90000000000006	0.0010514355074000964
67.00000000000006	0.0010525124833271652
67.10000000000007	0.0010535921652221638
67.20000000000006	0.0010546745601295213
67.30000000000005	0.0010557596751207164
67.40000000000006	0.001056847534206106
67.50000000000006	0.0010579381336423513
67.60000000000007	0.001059031474916278
67.70000000000006	0.0010601275652107407
67.80000000000005	0.0010612264289651722
67.90000000000006	0.0010623280621926323
68.00000000000006	0.0010634324665371219
68.10000000000007	0.00106453964929418
68.20000000000006	0.0010656496177870796
68.30000000000005	0.0010667623969197908
68.40000000000006	0.0010678779824833163
68.50000000000006	0.0010689963763096401
68.60000000000007	0.0010701175858363614
68.70000000000006	0.001071241636412306
68.80000000000005	0.0010723685235722162
68.90000000000006	0.0010734982493113263
69.00000000000006	0.0010746308211829754
69.10000000000007	0.0010757662467690372
69.20000000000006	0.0010769045518996987
69.30000000000005	0.0010780457318754657
69.40000000000006	0.001079189788886628
69.50000000000006	0.0010803367306325149
69.60000000000007	0.001081486583404601
69.70000000000006	0.0010826393422339693
69.80000000000007	0.0010837950094806645
69.90000000000006	0.0010849535929629561
70.00000000000006	0.0010861151005284555
70.10000000000007	0.0010872795589676471
70.20000000000006	0.0010884469630647001
70.30000000000007	0.0010896173153821904
70.40000000000006	0.0010907906238885414
70.50000000000006	0.0010919669158526526
70.60000000000007	0.0010931461857755266
70.70000000000006	0.0010943284363964126
70.80000000000007	0.0010955136758061174
70.90000000000006	0.0010967019121256151
71.00000000000006	0.001097893173141113
71.10000000000007	0.0010990874530935359
71.20000000000006	0.0011002847549326938
71.30000000000007	0.001101485086903889
71.40000000000006	0.0011026884772896252
71.50000000000006	0.0011038949200333549
71.60000000000007	0.001105104418268909
71.70000000000006	0.0011063169803675638
71.80000000000007	0.0011075326147316758
71.90000000000006	0.0011087513501802215
72.00000000000006	0.001109973180382838
72.10000000000007	0.0011111981086923705
72.20000000000006	0.001112426143639214
72.30000000000007	0.0011136573145572777
72.40000000000006	0.0011148916148037919
72.50000000000006	0.001116129047923419
72.60000000000007	0.0011173696225763553
72.70000000000006	0.0011186133474547846
72.80000000000007	0.0011198602524490405
72.90000000000006	0.0011211103306282433
73.00000000000006	0.0011223635857650514
73.10000000000007	0.0011236200266836359
73.20000000000006	0.0011248796838086482
73.30000000000007	0.001126142549881282
73.40000000000006	0.0011274086288742442
73.50000000000007	0.0011286779297454807
73.60000000000007	0.0011299504614859313
73.70000000000006	0.0011312262550975027
73.80000000000007	0.001132505303018397
73.90000000000006	0.0011337876094587712
74.00000000000007	0.0011350731835456681
74.10000000000007	0.0011363620568355796
74.20000000000006	0.0011376542214225004
74.30000000000007	0.001138949681725381
74.40000000000006	0.001140248447009248
74.50000000000007	0.0011415505265731764
74.60000000000007	0.0011428559525726012
74.70000000000006	0.001144164716782987
74.80000000000007	0.0011454768238707673
74.90000000000006	0.0011467922832754359
75.00000000000007	0.0011481111277281027
75.10000000000007	0.001149433348643119
75.20000000000006	0.0011507589509049078
75.30000000000007	0.0011520879440953776
75.40000000000006	0.0011534203378315456
75.50000000000007	0.0011547561654661046
75.60000000000007	0.0011560954180786778
75.70000000000006	0.0011574381008117322
75.80000000000007	0.0011587842234272515
75.90000000000006	0.0011601338198755917
76.00000000000007	0.0011614868808575947
76.10000000000007	0.001162843411743426
76.20000000000007	0.001164203422442141
76.30000000000007	0.001165566922899058
76.40000000000006	0.0011669339477096972
76.50000000000007	0.001168304487223262
76.60000000000007	0.0011696785470791174
76.70000000000007	0.0011710561373722852
76.80000000000007	0.0011724372933188795
76.90000000000006	0.001173822004870876
77.00000000000007	0.0011752102779056012
77.10000000000007	0.0011766021226699867
77.20000000000007	0.001177997549448485
77.30000000000007	0.001179396594126959
77.40000000000006	0.0011807992462881402
77.50000000000007	0.0011822055120902153
77.60000000000007	0.0011836154019723409
77.70000000000007	0.001185028952464846
77.80000000000007	0.0011864461527340082
77.90000000000006	0.0011878670091867432
78.00000000000007	0.001189291532419216
78.10000000000007	0.001190719733066348
78.20000000000007	0.0011921516483538563
78.30000000000007	0.001193587267060373
78.40000000000006	0.0011950265958860413
78.50000000000007	0.0011964696456257175
78.60000000000007	0.001197916454174482
78.70000000000007	0.001199367009874416
78.80000000000007	0.0012008213196857307
78.90000000000006	0.0012022793945656322
79.00000000000007	0.0012037412455113683
79.10000000000007	0.0012052069111402088
79.20000000000007	0.001206676379387351
79.30000000000007	0.0012081496575192042
79.40000000000006	0.0012096267566984427
79.50000000000007	0.0012111077162376418
79.60000000000007	0.0012125925236144545
79.70000000000007	0.0012140811863673153
79.80000000000007	0.0012155737158268212
79.90000000000008	0.001217070123365067
80.00000000000007	0.0012185704490446333
80.10000000000007	0.0012200746799162427
80.20000000000007	0.0012215828238381638
80.30000000000007	0.001223094892353609
80.40000000000008	0.0012246109262475488
80.50000000000007	0.0012261309120912324
80.60000000000007	0.0012276548580275176
80.70000000000007	0.0012291827757734011
80.80000000000007	0.0012307146770887492
80.90000000000008	0.0012322506035376281
81.00000000000007	0.0012337905412434112
81.10000000000007	0.0012353344986831178
81.20000000000007	0.0012368824877937593
81.30000000000007	0.0012384345508899852
81.40000000000008	0.0012399906735928211
81.50000000000007	0.001241550864677054
81.60000000000007	0.0012431151362595943
81.70000000000007	0.0012446835005017472
81.80000000000007	0.0012462560005275587
81.90000000000008	0.0012478326214883074
82.00000000000007	0.0012494133725079854
82.10000000000007	0.0012509982659313012
82.20000000000007	0.0012525873456623023
82.30000000000007	0.0012541805963259814
82.40000000000008	0.0012557780273579613
82.50000000000007	0.0012573796512892435
82.60000000000008	0.001258985480696807
82.70000000000007	0.0012605955603257487
82.80000000000007	0.0012622098743084076
82.90000000000008	0.0012638284324454096
83.00000000000007	0.0012654512475037032
83.10000000000008	0.0012670783650390316
83.20000000000007	0.0012687097686324598
83.30000000000007	0.0012703454684108307
83.40000000000008	0.0012719854773340605
83.50000000000007	0.0012736298084097047
83.60000000000008	0.0012752785080674778
83.70000000000007	0.0012769315593719071
83.80000000000007	0.0012785889728314421
83.90000000000008	0.0012802507616504364
84.00000000000007	0.001281916973101274
84.10000000000008	0.0012835875896710734
84.20000000000007	0.0012852626222097986
84.30000000000007	0.0012869420841217316
84.40000000000008	0.0012886259888605638
84.50000000000007	0.0012903143846070596
84.60000000000008	0.0012920072533067907
84.70000000000007	0.0012937046062087216
84.80000000000007	0.0012954064569704947
84.90000000000008	0.001297112854648893
85.00000000000007	0.0012988237805847485
85.10000000000008	0.0013005392463846161
85.20000000000007	0.001302259265913372
85.30000000000007	0.001303983853087096
85.40000000000008	0.0013057130579067976
85.50000000000007	0.0013074468611456694
85.60000000000008	0.0013091852748275522
85.70000000000007	0.0013109283130799533
85.80000000000007	0.0013126760268146898
85.90000000000008	0.0013144283961716808
86.00000000000007	0.0013161854335491973
86.10000000000008	0.0013179471532896144
86.20000000000007	0.001319713569788361
86.30000000000008	0.001321484734938927
86.40000000000008	0.0013232606282862738
86.50000000000007	0.0013250412626651257
86.60000000000008	0.0013268266526901716
86.70000000000007	0.0013286168512020293
86.80000000000008	0.0013304118370824982
86.90000000000008	0.0013322116235584482
87.00000000000007	0.0013340162254674012
87.10000000000008	0.0013358256577019364
87.20000000000007	0.0013376399741233565
87.30000000000008	0.001339459152989929
87.40000000000008	0.0013412832079850979
87.50000000000007	0.001343112154228849
87.60000000000008	0.0013449460465674709
87.70000000000007	0.0013467848625648689
87.80000000000008	0.0013486286163151954
87.90000000000008	0.0013504773231695927
88.00000000000007	0.001352330998536337
88.10000000000008	0.0013541896983231337
88.20000000000007	0.0013560533994404983
88.30000000000008	0.0013579221164602292
88.40000000000008	0.0013597958650265391
88.50000000000007	0.0013616747020716573
88.60000000000008	0.0013635586037790447
88.70000000000007	0.0013654475851507105
88.80000000000008	0.001367341662070724
88.90000000000008	0.0013692408504824213
89.00000000000009	0.0013711452084219549
89.10000000000008	0.0013730547113881232
89.20000000000007	0.001374969374882764
89.30000000000008	0.001376889215094039
89.40000000000008	0.0013788142911238727
89.50000000000009	0.0013807445777098502
89.60000000000008	0.0013826800908044651
89.70000000000007	0.001384620846844826
89.80000000000008	0.001386477696201521
89.90000000000008	0.001387982895130249
90.00000000000009	0.0013891354562195358
