# Supplementary material for: White matter micro- and macrostructure brain charts for the human lifespan
Source: Nature. 2026 May 13;655(8124):979–89. doi: 10.1038/s41586-026-10454-2 (PMC13391363; doi:10.1038/s41586-026-10454-2)
Supplement: Supplementary file 7 — Tract-specific median centiles of brain charts. SDT.T4.1-504 contain the discretized, sex-agnostic brain charts used to derive the myelination plots and assessments in Fig. 4 and Supplementary Fig. S4.F9. Age is expressed in years. Tract measurements are reported in metric-specific units: diffusivities in mm2 s−1, volume in mm3, surface area in mm2, average length in mm, and FA is dimensionless (unitless). [file 41586_2026_10454_MOESM7_ESM.zip › SDT.T4/SDT.T4.139-FX_left_surface_area.csv]

age	value
1.0	1426.7811611425145
1.1	1431.9750323371481
1.2000000000000002	1438.532853270871
1.3000000000000003	1446.3650548251098
1.4000000000000004	1454.0839481098787
1.5000000000000004	1461.2921630726655
1.6000000000000005	1468.0546759771225
1.7000000000000006	1474.4245475117664
1.8000000000000007	1480.4438120517711
1.9000000000000008	1486.1529514768577
2.000000000000001	1491.5827451791602
2.100000000000001	1496.7594961081552
2.200000000000001	1501.704615935615
2.300000000000001	1506.4400329154134
2.4000000000000012	1510.9828286575996
2.5000000000000013	1515.3480418480274
2.6000000000000014	1519.5489504088378
2.7000000000000015	1523.5964529939843
2.8000000000000016	1527.5025914942755
2.9000000000000017	1531.2767666781533
3.0000000000000018	1534.9274226120426
3.100000000000002	1538.4615149360638
3.200000000000002	1541.8870478246067
3.300000000000002	1545.2103027584888
3.400000000000002	1548.4370167755785
3.500000000000002	1551.572418321025
3.6000000000000023	1554.6207790114765
3.7000000000000024	1557.587328869637
3.8000000000000025	1560.4761341333792
3.9000000000000026	1563.2909319480095
4.000000000000003	1566.0347634313864
4.100000000000003	1568.711480775252
4.200000000000003	1571.3240743832878
4.3000000000000025	1573.875331113075
4.400000000000003	1576.3678311673975
4.5000000000000036	1578.8036428136934
4.600000000000003	1581.1855394992149
4.700000000000003	1583.5156444206762
4.800000000000003	1585.7959319423394
4.900000000000004	1588.0279729240071
5.0000000000000036	1590.2139410400182
5.100000000000003	1592.3554923201323
5.200000000000004	1594.4541899403664
5.300000000000004	1596.5114926934166
5.400000000000004	1598.5285394961043
5.5000000000000036	1600.5069956525188
5.600000000000004	1602.448109450231
5.700000000000005	1604.353048147777
5.800000000000004	1606.2227144055094
5.900000000000004	1608.0584690691478
6.000000000000004	1609.8613253304227
6.100000000000005	1611.6322480705417
6.200000000000005	1613.372140561419
6.300000000000004	1615.0816863933453
6.400000000000005	1616.7619743115351
6.500000000000005	1618.4138007785155
6.600000000000005	1620.0379116653492
6.700000000000005	1621.6348652543918
6.800000000000005	1623.2055784404754
6.900000000000006	1624.7507165727015
7.000000000000005	1626.2709174017257
7.100000000000005	1627.7667777628462
7.2000000000000055	1629.2387338716856
7.300000000000006	1630.6875431569829
7.400000000000006	1632.1137451670616
7.500000000000005	1633.5178443600917
7.600000000000006	1634.9002049398277
7.700000000000006	1636.261479493885
7.800000000000006	1637.6021286911002
7.900000000000006	1638.922596292319
8.000000000000007	1640.2232962884314
8.100000000000007	1641.5045199346266
8.200000000000006	1642.766819790841
8.300000000000006	1644.010578498085
8.400000000000006	1645.2361522877668
8.500000000000007	1646.4437884381832
8.600000000000007	1647.6339716324155
8.700000000000006	1648.8070342114793
8.800000000000008	1649.9632975801424
8.900000000000007	1651.10305989117
9.000000000000007	1652.2265224077046
9.100000000000007	1653.3341036641868
9.200000000000006	1654.4260850338271
9.300000000000008	1655.502726713627
9.400000000000007	1656.5642018053773
9.500000000000007	1657.6108827869543
9.600000000000009	1658.643017441766
9.700000000000008	1659.6608461662397
9.800000000000008	1660.6645901718973
9.900000000000007	1661.6543922646872
10.000000000000007	1662.6305792888152
10.100000000000009	1663.5933643239841
10.200000000000008	1664.5429426191158
10.300000000000008	1665.4794382509585
10.40000000000001	1666.403145602124
10.500000000000009	1667.3142544655298
10.600000000000009	1668.2129494647093
10.700000000000008	1669.0993987109496
10.800000000000008	1669.9737056320323
10.90000000000001	1670.8361320205124
11.000000000000009	1671.6868432215604
11.100000000000009	1672.5259889908878
11.20000000000001	1673.3536599127326
11.30000000000001	1674.1700941693655
11.40000000000001	1674.9754404538319
11.500000000000009	1675.769843733571
11.600000000000009	1676.5534342946737
11.70000000000001	1677.326288242418
11.80000000000001	1678.0886198022629
11.90000000000001	1678.8405599484306
12.00000000000001	1679.5822256250128
12.10000000000001	1680.3136839070146
12.20000000000001	1681.0351313870885
12.30000000000001	1681.7466868173894
12.40000000000001	1682.4484661974273
12.50000000000001	1683.1405721421713
12.60000000000001	1683.8230613328662
12.70000000000001	1684.496112315123
12.800000000000011	1685.1598306867345
12.900000000000011	1685.8143091334455
13.00000000000001	1686.4595978563716
13.10000000000001	1687.0958619315736
13.20000000000001	1687.7231977849515
13.300000000000011	1688.3416997649522
13.400000000000011	1688.9514497787054
13.50000000000001	1689.5524904191209
13.600000000000012	1690.1449728780985
13.700000000000012	1690.7289836126245
13.800000000000011	1691.3045969886903
13.900000000000011	1691.8718508713214
14.00000000000001	1692.4308859600844
14.100000000000012	1692.9817816961804
14.200000000000012	1693.5246159238845
14.300000000000011	1694.0594547465967
14.400000000000013	1694.5863303691642
14.500000000000012	1695.1053726124346
14.600000000000012	1695.616653226902
14.700000000000012	1696.1202324862156
14.800000000000011	1696.6161390998388
14.900000000000013	1697.1044945745045
15.000000000000012	1697.5853652042133
15.100000000000012	1698.058816035621
15.200000000000014	1698.5249009029108
15.300000000000013	1698.9836442479645
15.400000000000013	1699.4351589155403
15.500000000000012	1699.8795051734494
15.600000000000012	1700.316732278377
15.700000000000014	1700.7468620616114
15.800000000000013	1701.1700006795154
15.900000000000013	1701.58620409385
16.000000000000014	1701.995527278292
16.100000000000016	1702.3980143971835
16.200000000000014	1702.7936840291284
16.30000000000001	1703.1826353345136
16.400000000000013	1703.564919488092
16.500000000000014	1703.9405770099697
16.600000000000016	1704.3096245148192
16.700000000000014	1704.6721557094725
16.800000000000015	1705.0282183265276
16.900000000000013	1705.377859306087
17.000000000000014	1705.721115088675
17.100000000000016	1706.0579997886034
17.200000000000014	1706.3886013897588
17.300000000000015	1706.7129637757375
17.400000000000013	1707.0311204497914
17.500000000000014	1707.343084042467
17.600000000000016	1707.6489380367482
17.700000000000014	1707.9487235330503
17.800000000000015	1708.2424809890956
17.900000000000016	1708.5302406017786
18.000000000000014	1708.8120130674497
18.100000000000016	1709.0878771333767
18.200000000000017	1709.3578707716078
18.300000000000015	1709.6220217851733
18.400000000000016	1709.8803397482404
18.500000000000014	1710.1328996524114
18.600000000000016	1710.3797371963165
18.700000000000017	1710.620887552207
18.800000000000015	1710.8563758153134
18.900000000000016	1711.0862100574575
19.000000000000014	1711.310461310314
19.100000000000016	1711.529162705202
19.200000000000017	1711.7423373667102
19.300000000000015	1711.949992520186
19.400000000000016	1712.1521960319403
19.500000000000018	1712.3489791592235
19.600000000000016	1712.5403727243283
19.700000000000017	1712.7263976132208
19.80000000000002	1712.9070598822966
19.900000000000016	1713.0824240548825
20.000000000000018	1713.2525192630028
20.100000000000016	1713.4173647555551
20.200000000000017	1713.5769659550463
20.30000000000002	1713.7313846923164
20.400000000000016	1713.8806485417613
20.500000000000018	1714.024784715482
20.600000000000016	1714.1638105957202
20.700000000000017	1714.297730696202
20.80000000000002	1714.4266040007299
20.900000000000016	1714.5504563106294
21.000000000000018	1714.6693036368667
21.10000000000002	1714.7831500248196
21.200000000000017	1714.8920521485143
21.30000000000002	1714.9960345050044
21.40000000000002	1715.095121287387
21.500000000000018	1715.1893269379395
21.60000000000002	1715.2786547982726
21.700000000000017	1715.3631590979858
21.80000000000002	1715.4428628443713
21.90000000000002	1715.5177793223409
22.000000000000018	1715.5879115352016
22.10000000000002	1715.6533117154138
22.200000000000017	1715.7140017707734
22.30000000000002	1715.7700033523874
22.40000000000002	1715.8213284174633
22.500000000000018	1715.8679794284863
22.60000000000002	1715.9100065032803
22.70000000000002	1715.9474302898702
22.80000000000002	1715.9802617618438
22.90000000000002	1716.0085031463348
23.00000000000002	1716.0322028216137
23.10000000000002	1716.0513805031542
23.20000000000002	1716.0660556883652
23.30000000000002	1716.0762382197538
23.40000000000002	1716.0819299141438
23.50000000000002	1716.0831773075429
23.60000000000002	1716.0799990439116
23.70000000000002	1716.0724041244766
23.80000000000002	1716.0603942127568
23.90000000000002	1716.0440143191095
24.00000000000002	1716.0232822921344
24.10000000000002	1715.9982157941733
24.20000000000002	1715.9688228571122
24.300000000000022	1715.935104839415
24.40000000000002	1715.8971051358376
24.50000000000002	1715.8548406787431
24.600000000000023	1715.8083187762843
24.70000000000002	1715.7575406993758
24.800000000000022	1715.7025484960475
24.90000000000002	1715.643358416863
25.00000000000002	1715.5799865525084
25.100000000000023	1715.5124393758624
25.20000000000002	1715.4407179381733
25.300000000000022	1715.364862861823
25.40000000000002	1715.2848896101104
25.50000000000002	1715.2008040299834
25.600000000000023	1715.1126071380868
25.70000000000002	1715.02033836075
25.800000000000022	1714.9240125741105
25.900000000000023	1714.8236445164541
26.00000000000002	1714.7192393113805
26.100000000000023	1714.6107978254943
26.200000000000024	1714.498358219704
26.300000000000022	1714.3819346907037
26.400000000000023	1714.2615318181133
26.50000000000002	1714.1371504767174
26.600000000000023	1714.008827759053
26.700000000000024	1713.8765773540135
26.800000000000022	1713.7404128311368
26.900000000000023	1713.60033814077
27.00000000000002	1713.4563540646711
27.100000000000023	1713.3084965659334
27.200000000000024	1713.156778744683
27.300000000000022	1713.0012040764168
27.400000000000023	1712.8417733857275
27.500000000000025	1712.6785216761687
27.600000000000023	1712.511461606997
27.700000000000024	1712.340605733741
27.800000000000026	1712.1659569822
27.900000000000023	1711.9875161307843
28.000000000000025	1711.8053171696547
28.100000000000023	1711.6193722459832
28.200000000000024	1711.429683869413
28.300000000000026	1711.2362528892875
28.400000000000023	1711.039112429503
28.500000000000025	1710.8382742531157
28.600000000000023	1710.6337500327206
28.700000000000024	1710.4255417959816
28.800000000000026	1710.2136503846414
28.900000000000023	1709.998108008778
29.000000000000025	1709.778925984545
29.100000000000026	1709.5561059735849
29.200000000000024	1709.3296489113495
29.300000000000026	1709.0995862220109
29.400000000000027	1708.865928885964
29.500000000000025	1708.6286878044623
29.600000000000026	1708.3878642151358
29.700000000000024	1708.1434590776564
29.800000000000026	1707.8955029882404
29.900000000000027	1707.644006536052
30.000000000000025	1707.3889706357813
30.100000000000026	1707.1303963592252
30.200000000000024	1706.8683135862645
30.300000000000026	1706.6027326116991
30.400000000000027	1706.3336636608888
30.500000000000025	1706.0611072744039
30.600000000000026	1705.78506457451
30.700000000000028	1705.5055646875292
30.800000000000026	1705.2226175647872
30.900000000000027	1704.9362234611447
31.00000000000003	1704.6463836258229
31.100000000000026	1704.3531265293154
31.200000000000028	1704.0564618641672
31.300000000000026	1703.7563992618373
31.400000000000027	1703.4529386462414
31.50000000000003	1703.1460813386989
31.600000000000026	1702.8358551208926
31.700000000000028	1702.5222693830308
31.800000000000026	1702.2053237956763
31.900000000000027	1701.885019818957
32.00000000000003	1701.5613846315866
32.10000000000002	1701.2344273957049
32.20000000000003	1700.9041572195806
32.300000000000026	1700.570573480388
32.40000000000003	1700.2336777281282
32.50000000000003	1699.8934965092963
32.60000000000003	1699.5500387192665
32.70000000000003	1699.2033035101285
32.800000000000026	1698.8532925800614
32.90000000000003	1698.5000319189655
33.00000000000003	1698.143530220749
33.10000000000003	1697.783796131701
33.20000000000003	1697.4208285433597
33.300000000000026	1697.0546292583151
33.40000000000003	1696.6852236839186
33.50000000000003	1696.3126202781732
33.60000000000003	1695.9368177323659
33.70000000000003	1695.5578180045436
33.800000000000026	1695.1756459863157
33.90000000000003	1694.7903099573407
34.00000000000003	1694.401818155101
34.10000000000003	1694.010169039176
34.20000000000003	1693.6153646838327
34.30000000000003	1693.2174294418935
34.40000000000003	1692.8163713839785
34.50000000000003	1692.4121887913439
34.60000000000003	1692.0048838992311
34.70000000000003	1691.594480580846
34.80000000000003	1691.1809867486247
34.90000000000003	1690.7644102775716
35.00000000000003	1690.3447492427013
35.10000000000003	1689.9220060049613
35.20000000000003	1689.4962039374782
35.30000000000003	1689.0673507671058
35.400000000000034	1688.6354444099961
35.50000000000003	1688.2004873920862
35.60000000000003	1687.7625026389592
35.70000000000003	1687.3214977369091
35.80000000000003	1686.877480238955
35.900000000000034	1686.430447877593
36.00000000000003	1685.9804033119747
36.10000000000003	1685.5273690019615
36.20000000000003	1685.0713523688034
36.30000000000003	1684.6123510034938
36.400000000000034	1684.150367732908
36.50000000000003	1683.6854245979412
36.60000000000003	1683.2175288947365
36.70000000000003	1682.7466878898058
36.80000000000003	1682.2728990106116
36.900000000000034	1681.7961652230506
37.00000000000003	1681.316508132906
37.10000000000003	1680.8339348893041
37.20000000000003	1680.3484427937658
37.30000000000003	1679.860034981542
37.400000000000034	1679.3687326650047
37.500000000000036	1678.874542881753
37.60000000000003	1678.3774726429588
37.70000000000003	1677.877519104625
37.80000000000003	1677.3746855453664
37.900000000000034	1676.868992769806
38.000000000000036	1676.360447684387
38.10000000000003	1675.8490473331892
38.20000000000003	1675.3347951648566
38.30000000000003	1674.8177116135394
38.400000000000034	1674.2978034861094
38.500000000000036	1673.7750775658374
38.60000000000004	1673.2495307674815
38.70000000000003	1672.721166686122
38.80000000000003	1672.190005372705
38.900000000000034	1671.6560535169272
39.000000000000036	1671.119307934316
39.10000000000004	1670.5797723898274
39.20000000000003	1670.0374665845895
39.30000000000003	1669.4923971192836
39.400000000000034	1668.944570573483
39.500000000000036	1668.3939836480165
39.60000000000004	1667.8406402562428
39.70000000000003	1667.284559738176
39.80000000000003	1666.7257485896732
39.900000000000034	1666.1642034238737
40.000000000000036	1665.599928323132
40.10000000000004	1665.0329422963155
40.20000000000003	1664.4632517595928
40.30000000000003	1663.8908631102306
40.400000000000034	1663.3157728599335
40.500000000000036	1662.737985240457
40.60000000000004	1662.1575189195032
40.70000000000004	1661.5743802193413
40.80000000000003	1660.9885655745336
40.900000000000034	1660.4000793843165
41.000000000000036	1659.8089400021745
41.10000000000004	1659.2151536789488
41.20000000000004	1658.618726648533
41.30000000000003	1658.019655256133
41.400000000000034	1657.4179440505368
41.500000000000036	1656.8136110621335
41.60000000000004	1656.2066624575455
41.70000000000004	1655.5970945145182
41.80000000000004	1654.9849119472433
41.900000000000034	1654.370132487297
42.000000000000036	1653.7527622371974
42.10000000000004	1653.1328072842462
42.20000000000004	1652.5102638278784
42.30000000000004	1651.8851367312377
42.400000000000034	1651.2574434192304
42.500000000000036	1650.6271899187418
42.60000000000004	1649.994372370673
42.70000000000004	1649.3589958009968
42.80000000000004	1648.7210773498714
42.900000000000034	1648.0806229865773
43.000000000000036	1647.4376386667163
43.10000000000004	1646.792120463023
43.20000000000004	1646.1440735491592
43.30000000000004	1645.493514773589
43.400000000000034	1644.8404500375848
43.500000000000036	1644.1848753636123
43.60000000000004	1643.5267960851463
43.70000000000004	1642.8662287787884
43.80000000000004	1642.2031792939788
43.90000000000004	1641.537653467848
44.000000000000036	1640.8696472640468
44.10000000000004	1640.1991661618856
44.20000000000004	1639.526226459969
44.30000000000004	1638.8508339465072
44.40000000000004	1638.1729845425689
44.500000000000036	1637.4926838838658
44.60000000000004	1636.8099480089836
44.70000000000004	1636.1247826594342
44.80000000000004	1635.4371935656313
44.90000000000004	1634.7471765984824
45.00000000000004	1634.0547375371575
45.10000000000004	1633.3598921548164
45.20000000000004	1632.662646137764
45.30000000000004	1631.9629953215015
45.40000000000004	1631.260945637835
45.50000000000004	1630.5565126108283
45.60000000000004	1629.8497018846524
45.70000000000004	1629.1405190934606
45.80000000000004	1628.4289600306327
45.90000000000004	1627.7150307685856
46.00000000000004	1626.9987465775278
46.10000000000004	1626.280113051782
46.20000000000004	1625.5591259560479
46.30000000000004	1624.8357915112942
46.40000000000004	1624.1101247487425
46.50000000000004	1623.3821312246414
46.60000000000004	1622.651816486185
46.70000000000004	1621.9191762634453
46.80000000000004	1621.1842169147346
46.90000000000004	1620.4469532281018
47.00000000000004	1619.7073907147164
47.100000000000044	1618.9655250822955
47.20000000000004	1618.221362833336
47.30000000000004	1617.474918526282
47.40000000000004	1616.7261976378422
47.50000000000004	1615.975205636524
47.600000000000044	1615.2219382024277
47.70000000000004	1614.4664019717459
47.80000000000004	1613.70861126965
47.90000000000004	1612.9485715320077
48.00000000000004	1612.1862784225386
48.100000000000044	1611.4217387169906
48.200000000000045	1610.6549665196721
48.30000000000004	1609.885967235201
48.40000000000004	1609.1147462607548
48.50000000000004	1608.3412992390167
48.600000000000044	1607.565633075445
48.700000000000045	1606.7877616502706
48.80000000000004	1606.0076903310407
48.90000000000004	1605.2254147497151
49.00000000000004	1604.4409419464455
49.100000000000044	1603.6542855887687
49.200000000000045	1602.865451015836
49.30000000000004	1602.0744435600327
49.40000000000004	1601.2812588384797
49.50000000000004	1600.4859040167437
49.600000000000044	1599.6883925468578
49.700000000000045	1598.8887297342508
49.80000000000004	1598.0869111906943
49.90000000000004	1597.2829442113762
50.00000000000004	1596.4768420432938
50.100000000000044	1595.668609966013
50.200000000000045	1594.8582532529326
50.30000000000005	1594.0457675068392
50.40000000000004	1593.2311601437627
50.50000000000004	1592.4144442032145
50.600000000000044	1591.5956249340072
50.700000000000045	1590.7746979387002
50.80000000000005	1589.9516707576804
50.90000000000004	1589.1265562326257
51.00000000000004	1588.2993595887322
51.100000000000044	1587.4700860455628
51.200000000000045	1586.6387312022346
51.30000000000005	1585.8053027151545
51.40000000000005	1584.9698132260316
51.50000000000004	1584.1322679319421
51.600000000000044	1583.2926624366703
51.700000000000045	1582.4510045155414
51.80000000000005	1581.6073066192266
51.90000000000005	1580.761573923175
52.00000000000004	1579.9138115976702
52.100000000000044	1579.0640152483193
52.200000000000045	1578.21219276142
52.30000000000005	1577.3583563947468
52.40000000000005	1576.5025112979536
52.50000000000004	1575.6446530860046
52.600000000000044	1574.7847897585189
52.700000000000045	1573.9229333886656
52.80000000000005	1573.059089106227
52.90000000000005	1572.1932620362375
53.00000000000004	1571.3254478004956
53.100000000000044	1570.4556545043388
53.200000000000045	1569.583894034712
53.30000000000005	1568.7101714976575
53.40000000000005	1567.834482528832
53.50000000000005	1566.9568353411564
53.600000000000044	1566.0772416430757
53.700000000000045	1565.1957065223073
53.80000000000005	1564.312235062182
53.90000000000005	1563.4268229099778
54.00000000000005	1562.539478378895
54.100000000000044	1561.6502129974701
54.200000000000045	1560.7590318314824
54.30000000000005	1559.8659305463987
54.40000000000005	1558.9709175571363
54.50000000000005	1558.074004219544
54.60000000000005	1557.1751955824336
54.700000000000045	1556.2744966905527
54.80000000000005	1555.3719032255647
54.90000000000005	1554.467423697061
55.00000000000005	1553.5610692869745
55.10000000000005	1552.6528450237602
55.200000000000045	1551.7427466114468
55.30000000000005	1550.8307826553612
55.40000000000005	1549.916964170296
55.50000000000005	1549.0012961689274
55.60000000000005	1548.0837836601454
55.700000000000045	1547.1644223685612
55.80000000000005	1546.2432209884194
55.90000000000005	1545.320190366299
56.00000000000005	1544.395335495899
56.10000000000005	1543.468652128228
56.200000000000045	1542.5401490471802
56.30000000000005	1541.6098369375068
56.40000000000005	1540.6777207781597
56.50000000000005	1539.7438055445455
56.60000000000005	1538.8080870124656
56.70000000000005	1537.870574048843
56.80000000000005	1536.9312771756586
56.90000000000005	1535.9902013540805
57.00000000000005	1535.047342390208
57.10000000000005	1534.1027092344345
57.20000000000005	1533.1563122520133
57.30000000000005	1532.208156390256
57.40000000000005	1531.2582465931418
57.50000000000005	1530.306578695615
57.60000000000005	1529.3531617250844
57.70000000000005	1528.398005889238
57.800000000000054	1527.4411161186363
57.90000000000005	1526.4824882822977
58.00000000000005	1525.5221314848425
58.10000000000005	1524.5600557821372
58.20000000000005	1523.5962660916507
58.300000000000054	1522.6307673276983
58.40000000000005	1521.6635553920448
58.50000000000005	1520.6946394602087
58.60000000000005	1519.7240294354838
58.70000000000005	1518.7517302194667
58.800000000000054	1517.7777377516616
58.90000000000005	1516.8020612784633
59.00000000000005	1515.824710556079
59.10000000000005	1514.8456904736638
59.20000000000005	1513.865005917369
59.300000000000054	1512.8826528632085
59.40000000000005	1511.8986406222618
59.50000000000005	1510.9129788029657
59.60000000000005	1509.9256722793439
59.70000000000005	1508.9367170687044
59.800000000000054	1507.9461225466096
59.900000000000055	1506.953898178985
60.00000000000005	1505.9600488279573
60.10000000000005	1504.9645793527789
60.20000000000005	1503.967485810901
60.300000000000054	1502.9687776362741
60.400000000000055	1501.9684641516792
60.50000000000005	1500.9665502047324
60.60000000000005	1499.9630318976342
60.70000000000005	1498.9579187223687
60.800000000000054	1497.9512198636387
60.900000000000055	1496.9429401576135
61.00000000000006	1495.93308443769
61.10000000000005	1494.921648849727
61.20000000000005	1493.9086429377264
61.300000000000054	1492.894075747718
61.400000000000055	1491.8779521018632
61.50000000000006	1490.8602681941306
61.60000000000005	1489.8410336200607
61.70000000000005	1488.8202572919088
61.800000000000054	1487.7979440207541
61.900000000000055	1486.774098614988
62.00000000000006	1485.748717315634
62.10000000000005	1484.7218097638238
62.20000000000005	1483.693384737462
62.300000000000054	1482.663447034024
62.400000000000055	1481.631992945913
62.50000000000006	1480.5990321592662
62.60000000000005	1479.5645733224017
62.70000000000005	1478.5286212219974
62.800000000000054	1477.4911806421069
62.900000000000055	1476.4522479254824
63.00000000000006	1475.4118327973674
63.10000000000006	1474.369943775925
63.20000000000005	1473.326585634539
63.300000000000054	1472.281754770521
63.400000000000055	1471.2354609475622
63.50000000000006	1470.1877125583167
63.60000000000006	1469.1385143655841
63.70000000000005	1468.0878711295877
63.800000000000054	1467.035779301178
63.900000000000055	1465.9822486766277
64.00000000000006	1464.9272875225113
64.10000000000005	1463.8709005885587
64.20000000000006	1462.8130843832798
64.30000000000005	1461.7538487348118
64.40000000000006	1460.6932017882016
64.50000000000006	1459.631148282744
64.60000000000005	1458.5676929551894
64.70000000000006	1457.50283237068
64.80000000000005	1456.4365763833744
64.90000000000006	1455.3689330162065
65.00000000000006	1454.2999069955504
65.10000000000005	1453.2294949472239
65.20000000000006	1452.1577067506546
65.30000000000005	1451.084550311141
65.40000000000006	1450.01003034471
65.50000000000006	1448.9341515648628
65.60000000000005	1447.8569106570483
65.70000000000006	1446.7783175201344
65.80000000000005	1445.698379941172
65.90000000000006	1444.6171026233435
66.00000000000006	1443.5344823157159
66.10000000000005	1442.4505289358215
66.20000000000006	1441.3652501568845
66.30000000000005	1440.278650671777
66.40000000000006	1439.1907351708521
66.50000000000006	1438.1015004657163
66.60000000000005	1437.0109564867423
66.70000000000006	1435.919110792681
66.80000000000005	1434.8259680635745
66.90000000000006	1433.7315251775128
67.00000000000006	1432.6357920769283
67.10000000000007	1431.538776210477
67.20000000000006	1430.4404822478798
67.30000000000005	1429.3409148563308
67.40000000000006	1428.2400709792812
67.50000000000006	1427.1379605653954
67.60000000000007	1426.0345909525474
67.70000000000006	1424.929966797583
67.80000000000005	1423.8240851132275
67.90000000000006	1422.7169558536077
68.00000000000006	1421.6085862501654
68.10000000000007	1420.4989809493675
68.20000000000006	1419.3881445951376
68.30000000000005	1418.2760742683024
68.40000000000006	1417.162779922611
68.50000000000006	1416.0482686823339
68.60000000000007	1414.9325451809675
68.70000000000006	1413.8156065713301
68.80000000000005	1412.6974628060477
68.90000000000006	1411.5781209065563
69.00000000000006	1410.4575854958764
69.10000000000007	1409.3358611944595
69.20000000000006	1408.212945225882
69.30000000000005	1407.0888475357897
69.40000000000006	1405.9635750419866
69.50000000000006	1404.8371323543784
69.60000000000007	1403.709516771181
69.70000000000006	1402.58073823035
69.80000000000007	1401.4508035503914
69.90000000000006	1400.319717330603
70.00000000000006	1399.1874841676777
70.10000000000007	1398.054101433167
70.20000000000006	1396.9195790514577
70.30000000000007	1395.7839237408944
70.40000000000006	1394.6471400874739
70.50000000000006	1393.509225539963
70.60000000000007	1392.3701900085173
70.70000000000006	1391.2300401156617
70.80000000000007	1390.0887804366205
70.90000000000006	1388.9464155439691
71.00000000000006	1387.8029429623093
71.10000000000007	1386.6583725816572
71.20000000000006	1385.512710927788
71.30000000000007	1384.3659625623986
71.40000000000006	1383.2181250898125
71.50000000000006	1382.069208379305
71.60000000000007	1380.9192188642583
71.70000000000006	1379.7681610953994
71.80000000000007	1378.6160396207597
71.90000000000006	1377.4628521229213
72.00000000000006	1376.3086084444788
72.10000000000007	1375.153314925412
72.20000000000006	1373.9969761026628
72.30000000000007	1372.839589740973
72.40000000000006	1371.6811656557227
72.50000000000006	1370.5217100978734
72.60000000000007	1369.3612275931755
72.70000000000006	1368.1997226646288
72.80000000000007	1367.0371931575821
72.90000000000006	1365.8736488542245
73.00000000000006	1364.70909591541
73.10000000000007	1363.5435388528138
73.20000000000006	1362.376975596314
73.30000000000007	1361.209415894453
73.40000000000006	1360.0408658223953
73.50000000000007	1358.8713298803787
73.60000000000007	1357.7008125658274
73.70000000000006	1356.5293118915
73.80000000000007	1355.356837566281
73.90000000000006	1354.183395578468
74.00000000000007	1353.0089904139036
74.10000000000007	1351.8336201721772
74.20000000000006	1350.6572945221421
74.30000000000007	1349.4800193696876
74.40000000000006	1348.3017991889535
74.50000000000007	1347.1226384511988
74.60000000000007	1345.9425353410936
74.70000000000006	1344.76149948141
74.80000000000007	1343.579536694362
74.90000000000006	1342.396651439351
75.00000000000007	1341.2128419901096
75.10000000000007	1340.0281179230492
75.20000000000006	1338.8424849812122
75.30000000000007	1337.655947612012
75.40000000000006	1336.4685102599094
75.50000000000007	1335.280171285846
75.60000000000007	1334.0909402137795
75.70000000000006	1332.9008227062218
75.80000000000007	1331.7098231954822
75.90000000000006	1330.5179401337289
76.00000000000007	1329.325182992287
76.10000000000007	1328.1315573576921
76.20000000000007	1326.9370676499632
76.30000000000007	1325.7417182860913
76.40000000000006	1324.545507807512
76.50000000000007	1323.3484456267793
76.60000000000007	1322.1505372529978
76.70000000000007	1320.9517870906968
76.80000000000007	1319.7521937746342
76.90000000000006	1318.5517666585247
77.00000000000007	1317.3505111786494
77.10000000000007	1316.148431726931
77.20000000000007	1314.9455326921877
77.30000000000007	1313.7418128004274
77.40000000000006	1312.537281340342
77.50000000000007	1311.3319436738361
77.60000000000007	1310.1258041769415
77.70000000000007	1308.9188616710182
77.80000000000007	1307.7111253797784
77.90000000000006	1306.5026005954164
78.00000000000007	1305.293291681029
78.10000000000007	1304.0832029965266
78.20000000000007	1302.8723334564324
78.30000000000007	1301.66069221325
78.40000000000006	1300.4482844878107
78.50000000000007	1299.2351146269043
78.60000000000007	1298.021181642365
78.70000000000007	1296.80649461565
78.80000000000007	1295.5910587009555
78.90000000000006	1294.3748782317953
79.00000000000007	1293.1579575384137
79.10000000000007	1291.9402957276516
79.20000000000007	1290.7219018036456
79.30000000000007	1289.5027808521993
79.40000000000006	1288.2829371900905
79.50000000000007	1287.062370023364
79.60000000000007	1285.8410882791209
79.70000000000007	1284.6190969795643
79.80000000000007	1283.396400427849
79.90000000000008	1282.1730029237724
80.00000000000007	1280.9489037701574
80.10000000000007	1279.7241118107495
80.20000000000007	1278.4986320022915
80.30000000000007	1277.272468630762
80.40000000000008	1276.0456211000098
80.50000000000007	1274.8180981708385
80.60000000000007	1273.5899047393889
80.70000000000007	1272.3610450776587
80.80000000000007	1271.1315234542026
80.90000000000008	1269.9013393713496
81.00000000000007	1268.6705015005957
81.10000000000007	1267.439014675511
81.20000000000007	1266.2068831504707
81.30000000000007	1264.974106530584
81.40000000000008	1263.7406933985858
81.50000000000007	1262.5066485304035
81.60000000000007	1261.2719761660699
81.70000000000007	1260.0366805420833
81.80000000000007	1258.800761363664
81.90000000000008	1257.5642271183742
82.00000000000007	1256.327082522425
82.10000000000007	1255.0893317977698
82.20000000000007	1253.8509747540952
82.30000000000007	1252.6120197844714
82.40000000000008	1251.3724715503904
82.50000000000007	1250.132334259095
82.60000000000008	1248.8916121142058
82.70000000000007	1247.650305027079
82.80000000000007	1246.4084212898417
82.90000000000008	1245.165965507082
83.00000000000007	1243.922941867505
83.10000000000008	1242.6793503885494
83.20000000000007	1241.435199262216
83.30000000000007	1240.1904930412584
83.40000000000008	1238.9452358992999
83.50000000000007	1237.69943200625
83.60000000000008	1236.453081482709
83.70000000000007	1235.2061924140567
83.80000000000007	1233.958769298919
83.90000000000008	1232.7108162919174
84.00000000000007	1231.46233362128
84.10000000000008	1230.213329266726
84.20000000000007	1228.9638076778945
84.30000000000007	1227.713772993952
84.40000000000008	1226.4632293502602
84.50000000000007	1225.2121770796277
84.60000000000008	1223.960624049576
84.70000000000007	1222.7085746583546
84.80000000000007	1221.4560330256627
84.90000000000008	1220.2029995934133
85.00000000000007	1218.9494821180344
85.10000000000008	1217.6954849515998
85.20000000000007	1216.4410121979777
85.30000000000007	1215.1860679571396
85.40000000000008	1213.9306527769304
85.50000000000007	1212.6747742961081
85.60000000000008	1211.418436818056
85.70000000000007	1210.161644426709
85.80000000000007	1208.904397780422
85.90000000000008	1207.646704401532
86.00000000000007	1206.3885685500193
86.10000000000008	1205.1299942936137
86.20000000000007	1203.8709856960547
86.30000000000008	1202.6115435229076
86.40000000000008	1201.3516751734765
86.50000000000007	1200.0913848617145
86.60000000000008	1198.8306766349488
86.70000000000007	1197.5695513705916
86.80000000000008	1196.3080163463092
86.90000000000008	1195.0460757353862
87.00000000000007	1193.7837335685708
87.10000000000008	1192.5209938725295
87.20000000000007	1191.2578576330945
87.30000000000008	1189.994331999647
87.40000000000008	1188.7304211020673
87.50000000000007	1187.4661289502371
87.60000000000008	1186.2014566430994
87.70000000000007	1184.9364112032943
87.80000000000008	1183.6709967227305
87.90000000000008	1182.4052171943365
88.00000000000007	1181.1390766068703
88.10000000000008	1179.872576168833
88.20000000000007	1178.605722769443
88.30000000000008	1177.338520459791
88.40000000000008	1176.0709732114765
88.50000000000007	1174.8030823473075
88.60000000000008	1173.534854624774
88.70000000000007	1172.2662940596517
88.80000000000008	1170.9974046062175
88.90000000000008	1169.7281902144873
89.00000000000009	1168.458652317895
89.10000000000008	1167.1887975354912
89.20000000000007	1165.9186298447812
89.30000000000008	1164.6481531782538
89.40000000000008	1163.3773690847738
89.50000000000009	1162.106284046795
89.60000000000008	1160.8349020091273
89.70000000000007	1159.5632268865695
89.80000000000008	1158.3491172222812
89.90000000000008	1157.3661542828459
90.00000000000009	1156.6143935043751
