# Supplementary material for: White matter micro- and macrostructure brain charts for the human lifespan
Source: Nature. 2026 May 13;655(8124):979–89. doi: 10.1038/s41586-026-10454-2 (PMC13391363; doi:10.1038/s41586-026-10454-2)
Supplement: Supplementary file 7 — Tract-specific median centiles of brain charts. SDT.T4.1-504 contain the discretized, sex-agnostic brain charts used to derive the myelination plots and assessments in Fig. 4 and Supplementary Fig. S4.F9. Age is expressed in years. Tract measurements are reported in metric-specific units: diffusivities in mm2 s−1, volume in mm3, surface area in mm2, average length in mm, and FA is dimensionless (unitless). [file 41586_2026_10454_MOESM7_ESM.zip › SDT.T4/SDT.T4.14-AF_right_volume.csv]

age	value
1.0	23950.785367803313
1.1	24260.640387534353
1.2000000000000002	24653.470102788982
1.3000000000000003	25124.249971858953
1.4000000000000004	25591.34463212234
1.5000000000000004	26030.389958415064
1.6000000000000005	26444.199395737378
1.7000000000000006	26835.161053794975
1.8000000000000007	27205.202358795803
1.9000000000000008	27556.308902168923
2.000000000000001	27890.01399793374
2.100000000000001	28207.66417067971
2.200000000000001	28510.364404209908
2.300000000000001	28799.3162493565
2.4000000000000012	29075.462190294107
2.5000000000000013	29339.649776102855
2.6000000000000014	29592.642051933886
2.7000000000000015	29835.06593961948
2.8000000000000016	30067.651479497294
2.9000000000000017	30290.969988437213
3.0000000000000018	30505.5426308774
3.100000000000002	30711.798217404674
3.200000000000002	30910.253417611544
3.300000000000002	31101.313920625067
3.400000000000002	31285.35516523829
3.500000000000002	31462.72344844779
3.6000000000000023	31633.701262033817
3.7000000000000024	31798.647412123406
3.8000000000000025	31957.84114366685
3.9000000000000026	32111.541691505096
4.000000000000003	32259.960078430435
4.100000000000003	32403.371118907016
4.200000000000003	32541.98863683879
4.3000000000000025	32676.013681589673
4.400000000000003	32805.63394228567
4.5000000000000036	32931.00050231743
4.600000000000003	33052.31897291149
4.700000000000003	33169.74765514693
4.800000000000003	33283.43483035063
4.900000000000004	33393.499539361685
5.0000000000000036	33500.10693502857
5.100000000000003	33603.38399413973
5.200000000000004	33703.451320040185
5.300000000000004	33800.42219621447
5.400000000000004	33894.38653170422
5.5000000000000036	33985.47388930794
5.600000000000004	34073.78282550183
5.700000000000005	34159.40607098497
5.800000000000004	34242.41706129383
5.900000000000004	34322.92321794468
6.000000000000004	34401.006124380656
6.100000000000005	34476.74381298152
6.200000000000005	34550.209783584236
6.300000000000004	34621.46161934684
6.400000000000005	34690.58639605553
6.500000000000005	34757.64957301223
6.600000000000005	34822.71284638034
6.700000000000005	34885.82449048357
6.800000000000005	34947.05835042095
6.900000000000006	35006.469859880126
7.000000000000005	35064.11231234768
7.100000000000005	35120.03593636911
7.2000000000000055	35174.27965681136
7.300000000000006	35226.90477935949
7.400000000000006	35277.95688800116
7.500000000000005	35327.47894221038
7.600000000000006	35375.504228449434
7.700000000000006	35422.08562219485
7.800000000000006	35467.262396355596
7.900000000000006	35511.0724559271
8.000000000000007	35553.55149453161
8.100000000000007	35594.726940923036
8.200000000000006	35634.64349593429
8.300000000000006	35673.334071134996
8.400000000000006	35710.829640625765
8.500000000000007	35747.15403086849
8.600000000000007	35782.34630225934
8.700000000000006	35816.43519452434
8.800000000000008	35849.44853231546
8.900000000000007	35881.41246577476
9.000000000000007	35912.34697407567
9.100000000000007	35942.285551576206
9.200000000000006	35971.25264713939
9.300000000000008	35999.271217211826
9.400000000000007	36026.35883984349
9.500000000000007	36052.54508784857
9.600000000000009	36077.851543455305
9.700000000000008	36102.299154061046
9.800000000000008	36125.90755225861
9.900000000000007	36148.69169153189
10.000000000000007	36170.677221279635
10.100000000000009	36191.88272679167
10.200000000000008	36212.32560638842
10.300000000000008	36232.01915666923
10.40000000000001	36250.98621496114
10.500000000000009	36269.24333387214
10.600000000000009	36286.80661231046
10.700000000000008	36303.69108821157
10.800000000000008	36319.9082108869
10.90000000000001	36335.47797300427
11.000000000000009	36350.41477328986
11.100000000000009	36364.73204335506
11.20000000000001	36378.440055622494
11.30000000000001	36391.55673440671
11.40000000000001	36404.09499909374
11.500000000000009	36416.06743670139
11.600000000000009	36427.48576023821
11.70000000000001	36438.35890731681
11.80000000000001	36448.7026909459
11.90000000000001	36458.528445162534
12.00000000000001	36467.84670150322
12.10000000000001	36476.665540794434
12.20000000000001	36484.99922211132
12.30000000000001	36492.85797902994
12.40000000000001	36500.25179650153
12.50000000000001	36507.18992816382
12.60000000000001	36513.679468445596
12.70000000000001	36519.73307827095
12.800000000000011	36525.35980051354
12.900000000000011	36530.568002906315
13.00000000000001	36535.364142707855
13.10000000000001	36539.759692245054
13.20000000000001	36543.762860346564
13.300000000000011	36547.381666504225
13.400000000000011	36550.62351107353
13.50000000000001	36553.49410806727
13.600000000000012	36556.00369963998
13.700000000000012	36558.159584688445
13.800000000000011	36559.968488229395
13.900000000000011	36561.43564150388
14.00000000000001	36562.570363437866
14.100000000000012	36563.37931053842
14.200000000000012	36563.868992877564
14.300000000000011	36564.04539177319
14.400000000000013	36563.9131687959
14.500000000000012	36563.48068218102
14.600000000000012	36562.7538825402
14.700000000000012	36561.738228964336
14.800000000000011	36560.438011134334
14.900000000000013	36558.86086059402
15.000000000000012	36557.0122261894
15.100000000000012	36554.8974419713
15.200000000000014	36552.52138756689
15.300000000000013	36549.88790936997
15.400000000000013	36547.00387921526
15.500000000000012	36543.87419109109
15.600000000000012	36540.50331573266
15.700000000000014	36536.89480878113
15.800000000000013	36533.05496342247
15.900000000000013	36528.98827685866
16.000000000000014	36524.69915522279
16.100000000000016	36520.1916124095
16.200000000000014	36515.468854416584
16.30000000000001	36510.53656702559
16.400000000000013	36505.398806215344
16.500000000000014	36500.059262202085
16.600000000000016	36494.5209106001
16.700000000000014	36488.7889717258
16.800000000000015	36482.86718434483
16.900000000000013	36476.7592142098
17.000000000000014	36470.46838761091
17.100000000000016	36463.99740099279
17.200000000000014	36457.35098432021
17.300000000000015	36450.53252186638
17.400000000000013	36443.5450812045
17.500000000000014	36436.3911739896
17.600000000000016	36429.07515239864
17.700000000000014	36421.60014462967
17.800000000000015	36413.96921978988
17.900000000000016	36406.18515285747
18.000000000000014	36398.250230100675
18.100000000000016	36390.16840443588
18.200000000000017	36381.942516618605
18.300000000000015	36373.57513304539
18.400000000000016	36365.06839009852
18.500000000000014	36356.42593162473
18.600000000000016	36347.65038985071
18.700000000000017	36338.744348773704
18.800000000000015	36329.7101376003
18.900000000000016	36320.54970889312
19.000000000000014	36311.26637892143
19.100000000000016	36301.862544903
19.200000000000017	36292.340366584
19.300000000000015	36282.701673692085
19.400000000000016	36272.949527852674
19.500000000000018	36263.0861551357
19.600000000000016	36253.11374194573
19.700000000000017	36243.03425432789
19.80000000000002	36232.84937068766
19.900000000000016	36222.561882051225
20.000000000000018	36212.17382091019
20.100000000000016	36201.68701467995
20.200000000000017	36191.10304013393
20.30000000000002	36180.4244771684
20.400000000000016	36169.65321680729
20.500000000000018	36158.791117226414
20.600000000000016	36147.83984660054
20.700000000000017	36136.80085605655
20.80000000000002	36125.67650059276
20.900000000000016	36114.4685106998
21.000000000000018	36103.17844043799
21.10000000000002	36091.80765609507
21.200000000000017	36080.35833662684
21.30000000000002	36068.83209483354
21.40000000000002	36057.23051614183
21.500000000000018	36045.5550229129
21.60000000000002	36033.80687627124
21.700000000000017	36021.9880672324
21.80000000000002	36010.10007464625
21.90000000000002	35998.144226411954
22.000000000000018	35986.12171224395
22.10000000000002	35974.03437562715
22.200000000000017	35961.88359692558
22.30000000000002	35949.67073356087
22.40000000000002	35937.39700391746
22.500000000000018	35925.06350903454
22.60000000000002	35912.67193456703
22.70000000000002	35900.22354848069
22.80000000000002	35887.71949056883
22.90000000000002	35875.16080129642
23.00000000000002	35862.54904211999
23.10000000000002	35849.885398146864
23.20000000000002	35837.171035155035
23.30000000000002	35824.407001420055
23.40000000000002	35811.59426211448
23.50000000000002	35798.73424556375
23.60000000000002	35785.82804207581
23.70000000000002	35772.87663423884
23.80000000000002	35759.88093546834
23.90000000000002	35746.842269107765
24.00000000000002	35733.76165541089
24.10000000000002	35720.640098267795
24.20000000000002	35707.47850344442
24.300000000000022	35694.27772001086
24.40000000000002	35681.03895856596
24.50000000000002	35667.76315902975
24.600000000000023	35654.4511720372
24.70000000000002	35641.103802132624
24.800000000000022	35627.72217085284
24.90000000000002	35614.30715862136
25.00000000000002	35600.859631947445
25.100000000000023	35587.38037671548
25.20000000000002	35573.870142144224
25.300000000000022	35560.32995394907
25.40000000000002	35546.760624182665
25.50000000000002	35533.16289228343
25.600000000000023	35519.53746891928
25.70000000000002	35505.88530400395
25.800000000000022	35492.20715884968
25.900000000000023	35478.503782889195
26.00000000000002	35464.77586078154
26.100000000000023	35451.024055351765
26.200000000000024	35437.24923481429
26.300000000000022	35423.45210205948
26.400000000000023	35409.63330248313
26.50000000000002	35395.793465331095
26.600000000000023	35381.93339411605
26.700000000000024	35368.05374828949
26.800000000000022	35354.155177122455
26.900000000000023	35340.23827950946
27.00000000000002	35326.30364310101
27.100000000000023	35312.35200155238
27.200000000000024	35298.38396421039
27.300000000000022	35284.40009667522
27.400000000000023	35270.400957182566
27.500000000000025	35256.38722402005
27.600000000000023	35242.35946921486
27.700000000000024	35228.318256039674
27.800000000000026	35214.26411049821
27.900000000000023	35200.19755447875
28.000000000000025	35186.1192063856
28.100000000000023	35172.029595128355
28.200000000000024	35157.92921839857
28.300000000000026	35143.818572180106
28.400000000000023	35129.69822739189
28.500000000000025	35115.568680776356
28.600000000000023	35101.430421523524
28.700000000000024	35087.28391351289
28.800000000000026	35073.129620814514
28.900000000000023	35058.968062899774
29.000000000000025	35044.799699289644
29.100000000000026	35030.624969726996
29.200000000000024	35016.44431535447
29.300000000000026	35002.25821484028
29.400000000000027	34988.06709989562
29.500000000000025	34973.87139569709
29.600000000000026	34959.67151304081
29.700000000000024	34945.467864921804
29.800000000000026	34931.260885722564
29.900000000000027	34917.05097492938
30.000000000000025	34902.83852271466
30.100000000000026	34888.62392168506
30.200000000000024	34874.40757110519
30.300000000000026	34860.189846351655
30.400000000000027	34845.971117131725
30.500000000000025	34831.75174877856
30.600000000000026	34817.53210896699
30.700000000000028	34803.31255877769
30.800000000000026	34789.09344561345
30.900000000000027	34774.87511714929
31.00000000000003	34760.65792284921
31.100000000000026	34746.44219352919
31.200000000000028	34732.22825563624
31.300000000000026	34718.016430686286
31.400000000000027	34703.80704499489
31.50000000000003	34689.60042585365
31.600000000000026	34675.39687111034
31.700000000000028	34661.196682868205
31.800000000000026	34647.00017229644
31.900000000000027	34632.80765035302
32.00000000000003	34618.61938877662
32.10000000000002	34604.435671412764
32.20000000000003	34590.25677780801
32.300000000000026	34576.083000729544
32.40000000000003	34561.9146313419
32.50000000000003	34547.751912887354
32.60000000000003	34533.59510797825
32.70000000000003	34519.44449636906
32.800000000000026	34505.30035451718
32.90000000000003	34491.16290312421
33.00000000000003	34477.03238886054
33.10000000000003	34462.90905464069
33.20000000000003	34448.7931643381
33.300000000000026	34434.684976676974
33.40000000000003	34420.58468770724
33.50000000000003	34406.492525540314
33.60000000000003	34392.408742854364
33.70000000000003	34378.333585082466
33.800000000000026	34364.26722880614
33.90000000000003	34350.20988818871
34.00000000000003	34336.16177410567
34.10000000000003	34322.12312550912
34.20000000000003	34308.09417189078
34.30000000000003	34294.07506849473
34.40000000000003	34280.0660132313
34.50000000000003	34266.06723540943
34.60000000000003	34252.07895246811
34.70000000000003	34238.10130283443
34.80000000000003	34224.13447219259
34.90000000000003	34210.1786433434
35.00000000000003	34196.23403371648
35.10000000000003	34182.30084637432
35.20000000000003	34168.379201270334
35.30000000000003	34154.469269829904
35.400000000000034	34140.571261168036
35.50000000000003	34126.685367382364
35.60000000000003	34112.811693902695
35.70000000000003	34098.950401419446
35.80000000000003	34085.10164809019
35.900000000000034	34071.26563273697
36.00000000000003	34057.442534452966
36.10000000000003	34043.63244267428
36.20000000000003	34029.835505561794
36.30000000000003	34016.05191476255
36.400000000000034	34002.28183936457
36.50000000000003	33988.52535626801
36.60000000000003	33974.78260419351
36.70000000000003	33961.05371963347
36.80000000000003	33947.3388853077
36.900000000000034	33933.63825850723
37.00000000000003	33919.9519022906
37.10000000000003	33906.27994435221
37.20000000000003	33892.6225612164
37.30000000000003	33878.97990101902
37.400000000000034	33865.35201600862
37.500000000000036	33851.739025566356
37.60000000000003	33838.14104711045
37.70000000000003	33824.558249416135
37.80000000000003	33810.99076988881
37.900000000000034	33797.438648806325
38.000000000000036	33783.901995833694
38.10000000000003	33770.38097439405
38.20000000000003	33756.87571349334
38.30000000000003	33743.38624410069
38.400000000000034	33729.91266855107
38.500000000000036	33716.45508744812
38.60000000000004	33703.01365748409
38.70000000000003	33689.58849787985
38.80000000000003	33676.17962926309
38.900000000000034	33662.787145396884
39.000000000000036	33649.41119834876
39.10000000000004	33636.051899614504
39.20000000000003	33622.70926182092
39.30000000000003	33609.383372260745
39.400000000000034	33596.07431669798
39.500000000000036	33582.78224135075
39.60000000000004	33569.50724877044
39.70000000000003	33556.249342663585
39.80000000000003	33543.00860275253
39.900000000000034	33529.785171258816
40.000000000000036	33516.579143612784
40.10000000000004	33503.39051666085
40.20000000000003	33490.219364408316
40.30000000000003	33477.06575950932
40.400000000000034	33463.92983910034
40.500000000000036	33450.81169041736
40.60000000000004	33437.71130262778
40.70000000000004	33424.62874304488
40.80000000000003	33411.564145351746
40.900000000000034	33398.51759020603
41.000000000000036	33385.48906091144
41.10000000000004	33372.47861972544
41.20000000000004	33359.48632771044
41.30000000000003	33346.51231412811
41.400000000000034	33333.556652112966
41.500000000000036	33320.61931837519
41.60000000000004	33307.70036925209
41.70000000000004	33294.79993102225
41.80000000000004	33281.918070731146
41.900000000000034	33269.054760096355
42.000000000000036	33256.21005098101
42.10000000000004	33243.383994190466
42.20000000000004	33230.576712158865
42.30000000000004	33217.788265011004
42.400000000000034	33205.01861882129
42.500000000000036	33192.26782021215
42.60000000000004	33179.535989042146
42.70000000000004	33166.82317978943
42.80000000000004	33154.12935429819
42.900000000000034	33141.45455522905
43.000000000000036	33128.79882430592
43.10000000000004	33116.16227804512
43.20000000000004	33103.54496454642
43.30000000000004	33090.94684084357
43.400000000000034	33078.36794495565
43.500000000000036	33065.80839117682
43.60000000000004	33053.26822236144
43.70000000000004	33040.74739198068
43.80000000000004	33028.24593454404
43.90000000000004	33015.763883731044
44.000000000000036	33003.301350931164
44.10000000000004	32990.85837310978
44.20000000000004	32978.43489965809
44.30000000000004	32966.03096097307
44.40000000000004	32953.646666528686
44.500000000000036	32941.28204840984
44.60000000000004	32928.93705303016
44.70000000000004	32916.61170767672
44.80000000000004	32904.30603890112
44.90000000000004	32892.02015365415
45.00000000000004	32879.75407857461
45.10000000000004	32867.50775663714
45.20000000000004	32855.28121148432
45.30000000000004	32843.074548417644
45.40000000000004	32830.887789528264
45.50000000000004	32818.7208753261
45.60000000000004	32806.573826697546
45.70000000000004	32794.446663877134
45.80000000000004	32782.33948997611
45.90000000000004	32770.25232204131
46.00000000000004	32758.18509770651
46.10000000000004	32746.13783462806
46.20000000000004	32734.110634499164
46.30000000000004	32722.10351012322
46.40000000000004	32710.116397118978
46.50000000000004	32698.149310700144
46.60000000000004	32686.202265502776
46.70000000000004	32674.275361320426
46.80000000000004	32662.368606277483
46.90000000000004	32650.481933611012
47.00000000000004	32638.61535567228
47.100000000000044	32626.768971037596
47.20000000000004	32614.942783866754
47.30000000000004	32603.13672577619
47.40000000000004	32591.3508069527
47.50000000000004	32579.585037071294
47.600000000000044	32567.839513062525
47.70000000000004	32556.114234740246
47.80000000000004	32544.409131773427
47.90000000000004	32532.7242118129
48.00000000000004	32521.059570746333
48.100000000000044	32509.415204679084
48.200000000000045	32497.791042005305
48.30000000000004	32486.187088458573
48.40000000000004	32474.603349319113
48.50000000000004	32463.039919050574
48.600000000000044	32451.496789716577
48.700000000000045	32439.97388814547
48.80000000000004	32428.471217824954
48.90000000000004	32416.988872327176
49.00000000000004	32405.52684024309
49.100000000000044	32394.08504742933
49.200000000000045	32382.663495676177
49.30000000000004	32371.26218637263
49.40000000000004	32359.88121186061
49.50000000000004	32348.52055696781
49.600000000000044	32337.180146320232
49.700000000000045	32325.859979720488
49.80000000000004	32314.560148750348
49.90000000000004	32303.280634982344
50.00000000000004	32292.02136233636
50.100000000000044	32280.782329113354
50.200000000000045	32269.563533259337
50.30000000000005	32258.365065295093
50.40000000000004	32247.18690328536
50.50000000000004	32236.028970213752
50.600000000000044	32224.891262623507
50.700000000000045	32213.77387038913
50.80000000000005	32202.676768521313
50.90000000000004	32191.599879530033
51.00000000000004	32180.54319863129
51.100000000000044	32169.506720727513
51.200000000000045	32158.490534780052
51.30000000000005	32147.49461252662
51.40000000000005	32136.518875799196
51.50000000000004	32125.56331826116
51.600000000000044	32114.62802832617
51.700000000000045	32103.712974864102
51.80000000000005	32092.818079436685
51.90000000000005	32081.94333453563
52.00000000000004	32071.088732375905
52.100000000000044	32060.254360587056
52.200000000000045	32049.440184982268
52.30000000000005	32038.646126671716
52.40000000000005	32027.872176777433
52.50000000000004	32017.118422466563
52.600000000000044	32006.38482685721
52.700000000000045	31995.671310966944
52.80000000000005	31984.977864884986
52.90000000000005	31974.304478456732
53.00000000000004	31963.65123817778
53.100000000000044	31953.018104309005
53.200000000000045	31942.404997614845
53.30000000000005	31931.811906978182
53.40000000000005	31921.23891850585
53.50000000000005	31910.685989924255
53.600000000000044	31900.153042060094
53.700000000000045	31889.64006288748
53.80000000000005	31879.147040166074
53.90000000000005	31868.674059429282
54.00000000000005	31858.221075730642
54.100000000000044	31847.788009817283
54.200000000000045	31837.37484860291
54.30000000000005	31826.981677295546
54.40000000000005	31816.60844856381
54.50000000000005	31806.255083351818
54.60000000000005	31795.92156777538
54.700000000000045	31785.607887762162
54.80000000000005	31775.31412803213
54.90000000000005	31765.040238751644
55.00000000000005	31754.786140936878
55.10000000000005	31744.55181977374
55.200000000000045	31734.33735971127
55.30000000000005	31724.142708670362
55.40000000000005	31713.967787981153
55.50000000000005	31703.812582130755
55.60000000000005	31693.677075441625
55.700000000000045	31683.561351948993
55.80000000000005	31673.46535722973
55.90000000000005	31663.389012818116
56.00000000000005	31653.332302388088
56.10000000000005	31643.295309750545
56.200000000000045	31633.2779783671
56.30000000000005	31623.280230187247
56.40000000000005	31613.302048274803
56.50000000000005	31603.34341554994
56.60000000000005	31593.404415474142
56.70000000000005	31583.48498931191
56.80000000000005	31573.585059331766
56.90000000000005	31563.704607888732
57.00000000000005	31553.843718259763
57.10000000000005	31544.002329715844
57.20000000000005	31534.180365028024
57.30000000000005	31524.37780602057
57.40000000000005	31514.594634392968
57.50000000000005	31504.830933128436
57.60000000000005	31495.086639437504
57.70000000000005	31485.361676509783
57.800000000000054	31475.656025554257
57.90000000000005	31465.969769403368
58.00000000000005	31456.302843388137
58.10000000000005	31446.65517127571
58.20000000000005	31437.02673381532
58.300000000000054	31427.417511648273
58.40000000000005	31417.827587361364
58.50000000000005	31408.256894352435
58.60000000000005	31398.705356893173
58.70000000000005	31389.172955201164
58.800000000000054	31379.65977174094
58.90000000000005	31370.165738137734
59.00000000000005	31360.69077930479
59.10000000000005	31351.23487506358
59.20000000000005	31341.798005142737
59.300000000000054	31332.380251802482
59.40000000000005	31322.98154485355
59.50000000000005	31313.60180978765
59.60000000000005	31304.24102596955
59.70000000000005	31294.89927556102
59.800000000000054	31285.576486700615
59.900000000000055	31276.272585575894
60.00000000000005	31266.987551212464
60.10000000000005	31257.72136255658
60.20000000000005	31248.47410160111
60.300000000000054	31239.245694780933
60.400000000000055	31230.036068925358
60.50000000000005	31220.84520267035
60.60000000000005	31211.67317793013
60.70000000000005	31202.519919561735
60.800000000000054	31193.385355136084
60.900000000000055	31184.269463000954
61.00000000000006	31175.172221436875
61.10000000000005	31166.09371221934
61.20000000000005	31157.033858605377
61.300000000000054	31147.992588861383
61.400000000000055	31138.969881005552
61.50000000000006	31129.96581675093
61.60000000000005	31120.98031786555
61.70000000000005	31112.013313395488
61.800000000000054	31103.064781116405
61.900000000000055	31094.134698747548
62.00000000000006	31085.223147888835
62.10000000000005	31076.330048805285
62.20000000000005	31067.455331283778
62.300000000000054	31058.59897282417
62.400000000000055	31049.761054977025
62.50000000000006	31040.94149660202
62.60000000000005	31032.14022829709
62.70000000000005	31023.357227360397
62.800000000000054	31014.592471043386
62.900000000000055	31005.846040804994
63.00000000000006	30997.11785409283
63.10000000000006	30988.40784228345
63.20000000000005	30979.715982447357
63.300000000000054	30971.04235600446
63.400000000000055	30962.386879075948
63.50000000000006	30953.749483874803
63.60000000000006	30945.13014730638
63.70000000000005	30936.52884623796
63.800000000000054	30927.945662015747
63.900000000000055	30919.380509434195
64.00000000000006	30910.833321516107
64.10000000000005	30902.304074982185
64.20000000000006	30893.79285114758
64.30000000000005	30885.299563554836
64.40000000000006	30876.824146083232
64.50000000000006	30868.366575321026
64.60000000000005	30859.926827826162
64.70000000000006	30851.504984854764
64.80000000000005	30843.10095870285
64.90000000000006	30834.714684084815
65.00000000000006	30826.346137442724
65.10000000000005	30817.99540000753
65.20000000000006	30809.662382893763
65.30000000000005	30801.34702168763
65.40000000000006	30793.049292728003
65.50000000000006	30784.769172330318
65.60000000000005	30776.506741678415
65.70000000000006	30768.26191071567
65.80000000000005	30760.034615883535
65.90000000000006	30751.824833409024
66.00000000000006	30743.632644454807
66.10000000000005	30735.457957849412
66.20000000000006	30727.30071091732
66.30000000000005	30719.16087980838
66.40000000000006	30711.038440655266
66.50000000000006	30702.933474583
66.60000000000005	30694.84588931999
66.70000000000006	30686.77562306129
66.80000000000005	30678.722651875632
66.90000000000006	30670.68705686931
67.00000000000006	30662.66874471893
67.10000000000007	30654.66765451011
67.20000000000006	30646.683762257715
67.30000000000005	30638.717043964898
67.40000000000006	30630.767580707572
67.50000000000006	30622.83527812913
67.60000000000007	30614.920076197108
67.70000000000006	30607.02195087256
67.80000000000005	30599.14098321364
67.90000000000006	30591.277077871768
68.00000000000006	30583.43017570932
68.10000000000007	30575.60025265422
68.20000000000006	30567.787284627586
68.30000000000005	30559.99135266254
68.40000000000006	30552.21236044046
68.50000000000006	30544.45024971326
68.60000000000007	30536.704996379398
68.70000000000006	30528.976681454056
68.80000000000005	30521.26520768331
68.90000000000006	30513.570517715365
69.00000000000006	30505.892587434
69.10000000000007	30498.231392720536
69.20000000000006	30490.587014568773
69.30000000000005	30482.959354814375
69.40000000000006	30475.348356999537
69.50000000000006	30467.7539970002
69.60000000000007	30460.176355790907
69.70000000000006	30452.615334325914
69.80000000000007	30445.07087704258
69.90000000000006	30437.542959818544
70.00000000000006	30430.031558532897
70.10000000000007	30422.536754140983
70.20000000000006	30415.05844674299
70.30000000000007	30407.596581671834
70.40000000000006	30400.151134816548
70.50000000000006	30392.722187111012
70.60000000000007	30385.309637825198
70.70000000000006	30377.913433183854
70.80000000000007	30370.533549092255
70.90000000000006	30363.169961460517
71.00000000000006	30355.822751204178
71.10000000000007	30348.491816792462
71.20000000000006	30341.177105344763
71.30000000000007	30333.878592794747
71.40000000000006	30326.596360033447
71.50000000000006	30319.330304748564
71.60000000000007	30312.080374946043
71.70000000000006	30304.846546588607
71.80000000000007	30297.628795646895
71.90000000000006	30290.42720299324
72.00000000000006	30283.24166556519
72.10000000000007	30276.072132260168
72.20000000000006	30268.918579084304
72.30000000000007	30261.78108688175
72.40000000000006	30254.65955185484
72.50000000000006	30247.553923780582
72.60000000000007	30240.464178705515
72.70000000000006	30233.39029268673
72.80000000000007	30226.33234654841
72.90000000000006	30219.29023579058
73.00000000000006	30212.263911076618
73.10000000000007	30205.253348509705
73.20000000000006	30198.25862888145
73.30000000000007	30191.27964700087
73.40000000000006	30184.31635440244
73.50000000000007	30177.368727239693
73.60000000000007	30170.436741679092
73.70000000000006	30163.52047849004
73.80000000000007	30156.619831824722
73.90000000000006	30149.73475409716
74.00000000000007	30142.865221529137
74.10000000000007	30136.01131485267
74.20000000000006	30129.172927571013
74.30000000000007	30122.350012959538
74.40000000000006	30115.542547299097
74.50000000000007	30108.750506885506
74.60000000000007	30101.973972425574
74.70000000000006	30095.21283680893
74.80000000000007	30088.467054182154
74.90000000000006	30081.736600904485
75.00000000000007	30075.021557640026
75.10000000000007	30068.321816669657
75.20000000000006	30061.637332990405
75.30000000000007	30054.968083028187
75.40000000000006	30048.314043225684
75.50000000000007	30041.67529421811
75.60000000000007	30035.05172771375
75.70000000000006	30028.443299571223
75.80000000000007	30021.849986303634
75.90000000000006	30015.271868497814
76.00000000000007	30008.708837291702
76.10000000000007	30002.160849382486
76.20000000000007	29995.62788135654
76.30000000000007	29989.109909818573
76.40000000000006	29982.607015322203
76.50000000000007	29976.119088471874
76.60000000000007	29969.646086815563
76.70000000000007	29963.18798703449
76.80000000000007	29956.74486962784
76.90000000000006	29950.31662466643
77.00000000000007	29943.903210524088
77.10000000000007	29937.504603960973
77.20000000000007	29931.120781756872
77.30000000000007	29924.75182437298
77.40000000000006	29918.39762138383
77.50000000000007	29912.05813200227
77.60000000000007	29905.73333308982
77.70000000000007	29899.42330504693
77.80000000000007	29893.12793694961
77.90000000000006	29886.847188823136
78.00000000000007	29880.58103761282
78.10000000000007	29874.32946028476
78.20000000000007	29868.09253719612
78.30000000000007	29861.870156962115
78.40000000000006	29855.66228043441
78.50000000000007	29849.468884665264
78.60000000000007	29843.290049944542
78.70000000000007	29837.125664422558
78.80000000000007	29830.975689749386
78.90000000000006	29824.840103065173
79.00000000000007	29818.718881531782
79.10000000000007	29812.6121053901
79.20000000000007	29806.519662363553
79.30000000000007	29800.441514915234
79.40000000000006	29794.377640296883
79.50000000000007	29788.328118675337
79.60000000000007	29782.29283734137
79.70000000000007	29776.271759541924
79.80000000000007	29770.264862620035
79.90000000000008	29764.272123941297
80.00000000000007	29758.29362361756
80.10000000000007	29752.329248545037
80.20000000000007	29746.378962769682
80.30000000000007	29740.44274375006
80.40000000000008	29734.520671517017
80.50000000000007	29728.612632565033
80.60000000000007	29722.718591708945
80.70000000000007	29716.838526501437
80.80000000000007	29710.97241451835
80.90000000000008	29705.12033572917
81.00000000000007	29699.28217626482
81.10000000000007	29693.457901724625
81.20000000000007	29687.64748977989
81.30000000000007	29681.85102031206
81.40000000000008	29676.068379080003
81.50000000000007	29670.299532436602
81.60000000000007	29664.54445814952
81.70000000000007	29658.803134010202
81.80000000000007	29653.07563983208
81.90000000000008	29647.361861040088
82.00000000000007	29641.661764756613
82.10000000000007	29635.975328870496
82.20000000000007	29630.302633099946
82.30000000000007	29624.643562526366
82.40000000000008	29618.99808501009
82.50000000000007	29613.366178538115
82.60000000000008	29607.747821121535
82.70000000000007	29602.143092403716
82.80000000000007	29596.55187716054
82.90000000000008	29590.974144006497
83.00000000000007	29585.409871051626
83.10000000000008	29579.8591378367
83.20000000000007	29574.32182882159
83.30000000000007	29568.797913342856
83.40000000000008	29563.28736961003
83.50000000000007	29557.790175857008
83.60000000000008	29552.30641154269
83.70000000000007	29546.83596084863
83.80000000000007	29541.378793849923
83.90000000000008	29535.934888880496
84.00000000000007	29530.50432528925
84.10000000000008	29525.086986968177
84.20000000000007	29519.682844698436
84.30000000000007	29514.291876914333
84.40000000000008	29508.914062074775
84.50000000000007	29503.549479439527
84.60000000000008	29498.198012648463
84.70000000000007	29492.85963320535
84.80000000000007	29487.5343196698
84.90000000000008	29482.222151184138
85.00000000000007	29476.92301112414
85.10000000000008	29471.6368716835
85.20000000000007	29466.363711522747
85.30000000000007	29461.103509327124
85.40000000000008	29455.856344142416
85.50000000000007	29450.62209911742
85.60000000000008	29445.400747152376
85.70000000000007	29440.19226703358
85.80000000000007	29434.996737681817
85.90000000000008	29429.81404200642
86.00000000000007	29424.64415358133
86.10000000000008	29419.48705129394
86.20000000000007	29414.342714056387
86.30000000000008	29409.2112206854
86.40000000000008	29404.092453887573
86.50000000000007	29398.986387927118
86.60000000000008	29393.893001817247
86.70000000000007	29388.81237424212
86.80000000000008	29383.744387692605
86.90000000000008	29378.689017090335
87.00000000000007	29373.64624154956
87.10000000000008	29368.616040209195
87.20000000000007	29363.598491641693
87.30000000000008	29358.593478158495
87.40000000000008	29353.600975355166
87.50000000000007	29348.620962471494
87.60000000000008	29343.653517939663
87.70000000000007	29338.698523878422
87.80000000000008	29333.75595652446
87.90000000000008	29328.82579521819
88.00000000000007	29323.908019324637
88.10000000000008	29319.002707156487
88.20000000000007	29314.109740675583
88.30000000000008	29309.22909677614
88.40000000000008	29304.360754923506
88.50000000000007	29299.504793282453
88.60000000000008	29294.66109364436
88.70000000000007	29289.829633528294
88.80000000000008	29285.01039249961
88.90000000000008	29280.203350148102
89.00000000000009	29275.408584511188
89.10000000000008	29270.6259772451
89.20000000000007	29265.855506509964
89.30000000000008	29261.097151995153
89.40000000000008	29256.350991582443
89.50000000000009	29251.6169067792
89.60000000000008	29246.894876354105
89.70000000000007	29242.184880095734
89.80000000000008	29237.69883080975
89.90000000000008	29234.07192034421
90.00000000000009	29231.3018793894
