# Supplementary material for: White matter micro- and macrostructure brain charts for the human lifespan
Source: Nature. 2026 May 13;655(8124):979–89. doi: 10.1038/s41586-026-10454-2 (PMC13391363; doi:10.1038/s41586-026-10454-2)
Supplement: Supplementary file 7 — Tract-specific median centiles of brain charts. SDT.T4.1-504 contain the discretized, sex-agnostic brain charts used to derive the myelination plots and assessments in Fig. 4 and Supplementary Fig. S4.F9. Age is expressed in years. Tract measurements are reported in metric-specific units: diffusivities in mm2 s−1, volume in mm3, surface area in mm2, average length in mm, and FA is dimensionless (unitless). [file 41586_2026_10454_MOESM7_ESM.zip › SDT.T4/SDT.T4.140-FX_left_volume.csv]

age	value
1.0	1003.6919207516476
1.1	1008.961975348946
1.2000000000000002	1015.6236476597427
1.3000000000000003	1023.5886073261943
1.4000000000000004	1031.454812623871
1.5000000000000004	1038.8181672967166
1.6000000000000005	1045.7416792062734
1.7000000000000006	1052.2769152170108
1.8000000000000007	1058.4647676820748
1.9000000000000008	1064.34478174639
2.000000000000001	1069.9470499294687
2.100000000000001	1075.297330810242
2.200000000000001	1080.4165989345458
2.300000000000001	1085.326425197864
2.4000000000000012	1090.0436164275814
2.5000000000000013	1094.5829896236094
2.6000000000000014	1098.9576434761398
2.7000000000000015	1103.178325239167
2.8000000000000016	1107.256962398204
2.9000000000000017	1111.2028637825076
3.0000000000000018	1115.0243995844237
3.100000000000002	1118.728459027011
3.200000000000002	1122.3230070160182
3.300000000000002	1125.814290236429
3.400000000000002	1129.2080194114978
3.500000000000002	1132.5094033968305
3.6000000000000023	1135.7226923965206
3.7000000000000024	1138.853116246232
3.8000000000000025	1141.9047372323287
3.9000000000000026	1144.8812915431922
4.000000000000003	1147.7858147997208
4.100000000000003	1150.6221723282868
4.200000000000003	1153.393361240548
4.3000000000000025	1156.1021766976073
4.400000000000003	1158.7512081169828
4.5000000000000036	1161.3425272229777
4.600000000000003	1163.8789273489676
4.700000000000003	1166.362544042524
4.800000000000003	1168.7953641497404
4.900000000000004	1171.1789651676154
5.0000000000000036	1173.5155422732282
5.100000000000003	1175.8067654035985
5.200000000000004	1178.0542117969992
5.300000000000004	1180.2593539744125
5.400000000000004	1182.4233389013993
5.5000000000000036	1184.5478533780883
5.600000000000004	1186.6341598259364
5.700000000000005	1188.6834391277002
5.800000000000004	1190.6966022637641
5.900000000000004	1192.675030654198
6.000000000000004	1194.6197511381783
6.100000000000005	1196.5317420773888
6.200000000000005	1198.4119196180206
6.300000000000004	1200.2609753197607
6.400000000000005	1202.0800170751297
6.500000000000005	1203.8698540381563
6.600000000000005	1205.631244138945
6.700000000000005	1207.364753227561
6.800000000000005	1209.0713159932152
6.900000000000006	1210.7516096054483
7.000000000000005	1212.4062834192446
7.100000000000005	1214.0359452401215
7.2000000000000055	1215.641038154356
7.300000000000006	1217.2223358346941
7.400000000000006	1218.780388560023
7.500000000000005	1220.315710897967
7.600000000000006	1221.8286734256665
7.700000000000006	1223.3199437102428
7.800000000000006	1224.7899923149535
7.900000000000006	1226.239272698356
8.000000000000007	1227.668207950247
8.100000000000007	1229.0770950243239
8.200000000000006	1230.4665000973891
8.300000000000006	1231.8368147396623
8.400000000000006	1233.188403534949
8.500000000000007	1234.5215190157217
8.600000000000007	1235.8366584139767
8.700000000000006	1237.1341622920431
8.800000000000008	1238.4143601121232
8.900000000000007	1239.677557533853
9.000000000000007	1240.9239605063042
9.100000000000007	1242.153998984212
9.200000000000006	1243.3679617648938
9.300000000000008	1244.566115941184
9.400000000000007	1245.7486389373669
9.500000000000007	1246.9159137771678
9.600000000000009	1248.0681950918924
9.700000000000008	1249.2057299931541
9.800000000000008	1250.3287459039884
9.900000000000007	1251.4373894956336
10.000000000000007	1252.5319972399707
10.100000000000009	1253.6127884206928
10.200000000000008	1254.679964007326
10.300000000000008	1255.73365165374
10.40000000000001	1256.7741546597235
10.500000000000009	1257.801668558608
10.600000000000009	1258.8163836076778
10.700000000000008	1259.8184730903074
10.800000000000008	1260.8080436491734
10.90000000000001	1261.7853652490942
11.000000000000009	1262.7506084582394
11.100000000000009	1263.7039278115922
11.20000000000001	1264.6454168822077
11.30000000000001	1265.5753214464785
11.40000000000001	1266.4937950477845
11.500000000000009	1267.4009874180924
11.600000000000009	1268.2970331832094
11.70000000000001	1269.1820111512652
11.80000000000001	1270.0561425353799
11.90000000000001	1270.9195627435195
12.00000000000001	1271.7723927445252
12.10000000000001	1272.61470213927
12.20000000000001	1273.4466940350985
12.30000000000001	1274.2684913171786
12.40000000000001	1275.0802140486883
12.50000000000001	1275.8819685157964
12.60000000000001	1276.6738136995018
12.70000000000001	1277.4559341633262
12.800000000000011	1278.2284393009813
12.900000000000011	1278.991425215712
13.00000000000001	1279.7449442696347
13.10000000000001	1280.4891671670953
13.20000000000001	1281.224193885827
13.300000000000011	1281.9501222697259
13.400000000000011	1282.6670373575419
13.50000000000001	1283.3749837237342
13.600000000000012	1284.0741177786263
13.700000000000012	1284.7645292565712
13.800000000000011	1285.4462954497196
13.900000000000011	1286.1194560955546
14.00000000000001	1286.784156788693
14.100000000000012	1287.4404800483117
14.200000000000012	1288.0885067505187
14.300000000000011	1288.728305692386
14.400000000000013	1289.3599108081664
14.500000000000012	1289.9834564730916
14.600000000000012	1290.5990172906934
14.700000000000012	1291.206656060988
14.800000000000011	1291.8064031368096
14.900000000000013	1292.398384308868
15.000000000000012	1292.9826685602623
15.100000000000012	1293.5593235887384
15.200000000000014	1294.1284055647238
15.300000000000013	1294.6899404589312
15.400000000000013	1295.2440451148632
15.500000000000012	1295.790782303899
15.600000000000012	1296.3302034820372
15.700000000000014	1296.8623319413612
15.800000000000013	1297.3872776092135
15.900000000000013	1297.9050988152835
16.000000000000014	1298.4158528696767
16.100000000000016	1298.91958597978
16.200000000000014	1299.4163180929065
16.30000000000001	1299.9061518999179
16.400000000000013	1300.3891407895392
16.500000000000014	1300.8653272123474
16.600000000000016	1301.3347290978195
16.700000000000014	1301.7974434900714
16.800000000000015	1302.253520222791
16.900000000000013	1302.7030083109116
17.000000000000014	1303.1459459964137
17.100000000000016	1303.582348634121
17.200000000000014	1304.012307341054
17.300000000000015	1304.4358679734191
17.400000000000013	1304.853065743034
17.500000000000014	1305.2639144782042
17.600000000000016	1305.6685006300988
17.700000000000014	1306.066867177291
17.800000000000015	1306.4590564336595
17.900000000000016	1306.845100197749
18.000000000000014	1307.2250103035694
18.100000000000016	1307.5988682921825
18.200000000000017	1307.966713906022
18.300000000000015	1308.328576472909
18.400000000000016	1308.6844666707657
18.500000000000014	1309.0344621432678
18.600000000000016	1309.3786002800105
18.700000000000017	1309.7169179256855
18.800000000000015	1310.0494416114625
18.900000000000016	1310.3761804641986
19.000000000000014	1310.6972080177786
19.100000000000016	1311.0125590036594
19.200000000000017	1311.3222579186593
19.300000000000015	1311.6263130163131
19.400000000000016	1311.9247945426564
19.500000000000018	1312.2177352879958
19.600000000000016	1312.5051675920213
19.700000000000017	1312.7871136389426
19.80000000000002	1313.0635804737958
19.900000000000016	1313.3346348701186
20.000000000000018	1313.6003074161254
20.100000000000016	1313.8606186061163
20.200000000000017	1314.1155748300343
20.30000000000002	1314.365240062476
20.400000000000016	1314.6096432771424
20.500000000000018	1314.8488130721453
20.600000000000016	1315.0827680134644
20.700000000000017	1315.3115135501448
20.80000000000002	1315.535110697219
20.900000000000016	1315.7535865900159
21.000000000000018	1315.9669583794378
21.10000000000002	1316.1752310295117
21.200000000000017	1316.378463152473
21.30000000000002	1316.576680530969
21.40000000000002	1316.7699086323653
21.500000000000018	1316.9581629874956
21.60000000000002	1317.1414478305308
21.700000000000017	1317.3198192310183
21.80000000000002	1317.49330142618
21.90000000000002	1317.661908753256
22.000000000000018	1317.8256450950842
22.10000000000002	1317.984564442379
22.200000000000017	1318.1386898915373
22.30000000000002	1318.2880442725896
22.40000000000002	1318.4326405523218
22.500000000000018	1318.5724820515763
22.60000000000002	1318.707620560209
22.70000000000002	1318.838077867254
22.80000000000002	1318.9638659260359
22.90000000000002	1319.0849878119382
23.00000000000002	1319.2014935031677
23.10000000000002	1319.3134038208254
23.20000000000002	1319.4207393596562
23.30000000000002	1319.523510906442
23.40000000000002	1319.62172110909
23.50000000000002	1319.7154180275352
23.60000000000002	1319.8046213705686
23.70000000000002	1319.889341059267
23.80000000000002	1319.9695795804664
23.90000000000002	1320.0453834045295
24.00000000000002	1320.116771414518
24.10000000000002	1320.1837623001156
24.20000000000002	1320.2463649837905
24.300000000000022	1320.3045816334175
24.40000000000002	1320.358457036458
24.50000000000002	1320.4080091246824
24.600000000000023	1320.4532460770224
24.70000000000002	1320.4941699679014
24.800000000000022	1320.530824181126
24.90000000000002	1320.563225940546
25.00000000000002	1320.591392304004
25.100000000000023	1320.615330591182
25.20000000000002	1320.6350426455792
25.300000000000022	1320.65057036551
25.40000000000002	1320.6619301573749
25.50000000000002	1320.6691286990865
25.600000000000023	1320.672167795111
25.70000000000002	1320.6710880967885
25.800000000000022	1320.6659054008487
25.900000000000023	1320.656635360881
26.00000000000002	1320.6432839120139
26.100000000000023	1320.6258526995603
26.200000000000024	1320.6043810560047
26.300000000000022	1320.578884072595
26.400000000000023	1320.549367128063
26.50000000000002	1320.5158318726137
26.600000000000023	1320.4783165246251
26.700000000000024	1320.4368356481082
26.800000000000022	1320.3914036831532
26.900000000000023	1320.3420253637014
27.00000000000002	1320.288702239538
27.100000000000023	1320.2314713516944
27.200000000000024	1320.1703466529161
27.300000000000022	1320.105332392849
27.400000000000023	1320.0364301616903
27.500000000000025	1319.9636759996902
27.600000000000023	1319.8870834019176
27.700000000000024	1319.806665755764
27.800000000000026	1319.7224267490562
27.900000000000023	1319.6343679197767
28.000000000000025	1319.5425242516746
28.100000000000023	1319.4469087082653
28.200000000000024	1319.3475245543614
28.300000000000026	1319.2443733970895
28.400000000000023	1319.1374893166021
28.500000000000025	1319.0268848777416
28.600000000000023	1318.912572551467
28.700000000000024	1318.79455511145
28.800000000000026	1318.6728341522448
28.900000000000023	1318.5474428012421
29.000000000000025	1318.418393159509
29.100000000000026	1318.2856876301057
29.200000000000024	1318.1493278999415
29.300000000000026	1318.0093462765794
29.400000000000027	1317.8657545127026
29.500000000000025	1317.7185642788852
29.600000000000026	1317.567777547598
29.700000000000024	1317.4133960257975
29.800000000000026	1317.255451157788
29.900000000000027	1317.0939542903766
30.000000000000025	1316.928907070501
30.100000000000026	1316.7603113161551
30.200000000000024	1316.588197724373
30.300000000000026	1316.4125773366297
30.400000000000027	1316.2334611223844
30.500000000000025	1316.050850350151
30.600000000000026	1315.8647468847973
30.700000000000028	1315.6751806376772
30.800000000000026	1315.4821622940613
30.900000000000027	1315.2856928359286
31.00000000000003	1315.085774254131
31.100000000000026	1314.8824357758858
31.200000000000028	1314.6756878181445
31.300000000000026	1314.465540734524
31.400000000000027	1314.2519951737568
31.50000000000003	1314.0350531955858
31.600000000000026	1313.8147433090908
31.700000000000028	1313.5910756178007
31.800000000000026	1313.364050517834
31.900000000000027	1313.1336702067608
32.00000000000003	1312.899962564703
32.10000000000002	1312.6629374588038
32.20000000000003	1312.4226047003747
32.300000000000026	1312.1789643916188
32.40000000000003	1311.9320188169902
32.50000000000003	1311.6817951975293
32.60000000000003	1311.4283031239381
32.70000000000003	1311.1715424754757
32.800000000000026	1310.9115156836688
32.90000000000003	1310.6482493890262
33.00000000000003	1310.3817529735202
33.10000000000003	1310.1120357697914
33.20000000000003	1309.8390973975904
33.300000000000026	1309.56294038994
33.40000000000003	1309.2835907801127
33.50000000000003	1309.0010577057137
33.60000000000003	1308.7153405896343
33.70000000000003	1308.42644211903
33.800000000000026	1308.1343877893169
33.90000000000003	1307.839186553392
34.00000000000003	1307.5408473204748
34.10000000000003	1307.2393692841956
34.20000000000003	1306.9347552449594
34.30000000000003	1306.6270301366362
34.40000000000003	1306.3162026956618
34.50000000000003	1306.0022719418605
34.60000000000003	1305.6852408349773
34.70000000000003	1305.3651338087793
34.80000000000003	1305.0419594359234
34.90000000000003	1304.715726250317
35.00000000000003	1304.3864330692413
35.10000000000003	1304.0540829750096
35.20000000000003	1303.7186998802647
35.30000000000003	1303.3802921655454
35.400000000000034	1303.0388584948034
35.50000000000003	1302.6944021133227
35.60000000000003	1302.3469464671693
35.70000000000003	1301.996499791387
35.80000000000003	1301.643070286578
35.900000000000034	1301.2866564378576
36.00000000000003	1300.9272616203195
36.10000000000003	1300.5649087947927
36.20000000000003	1300.1996060254949
36.30000000000003	1299.8313516624887
36.400000000000034	1299.4601492461184
36.50000000000003	1299.08602130052
36.60000000000003	1298.7089757604267
36.70000000000003	1298.3290205299036
36.80000000000003	1297.9461538013095
36.900000000000034	1297.5603792502498
37.00000000000003	1297.1717189476005
37.10000000000003	1296.780180675934
37.20000000000003	1296.385762508951
37.30000000000003	1295.9884682886225
37.400000000000034	1295.5883196758657
37.500000000000036	1295.1853243378173
37.60000000000003	1294.7794899142605
37.70000000000003	1294.3708143401113
37.80000000000003	1293.9593015965102
37.900000000000034	1293.5449729197062
38.000000000000036	1293.12783584107
38.10000000000003	1292.707888191639
38.20000000000003	1292.2851341190226
38.30000000000003	1291.8595944735137
38.400000000000034	1291.4312766834007
38.500000000000036	1291.0001881525352
38.60000000000004	1290.5663265901803
38.70000000000003	1290.1296962856836
38.80000000000003	1289.6903176903204
38.900000000000034	1289.2481981110423
39.000000000000036	1288.8033351666145
39.10000000000004	1288.3557333120818
39.20000000000003	1287.905412634389
39.30000000000003	1287.4523803482841
39.400000000000034	1286.996643646646
39.500000000000036	1286.538200041829
39.60000000000004	1286.0770541320162
39.70000000000003	1285.6132256282237
39.80000000000003	1285.14672163658
39.900000000000034	1284.6775395911131
40.000000000000036	1284.2056842541622
40.10000000000004	1283.731174991966
40.20000000000003	1283.2540188280436
40.30000000000003	1282.7742227663127
40.400000000000034	1282.2917841483195
40.500000000000036	1281.8067078799188
40.60000000000004	1281.319012972275
40.70000000000004	1280.8287063515097
40.80000000000003	1280.3357852919685
40.900000000000034	1279.8402548614445
41.000000000000036	1279.3421337440648
41.10000000000004	1278.8414287918147
41.20000000000004	1278.338146839081
41.30000000000003	1277.8322850804084
41.400000000000034	1277.3238487265846
41.500000000000036	1276.8128561255578
41.60000000000004	1276.2993140418312
41.70000000000004	1275.7832196129589
41.80000000000004	1275.2645782088548
41.900000000000034	1274.7434078665788
42.000000000000036	1274.2197152839874
42.10000000000004	1273.6935071431074
42.20000000000004	1273.1647805132836
42.30000000000004	1272.6335409061105
42.400000000000034	1272.0998060396466
42.500000000000036	1271.5635825330328
42.60000000000004	1271.0248674080333
42.70000000000004	1270.4836663320282
42.80000000000004	1269.9399967269433
42.900000000000034	1269.3938651518952
43.000000000000036	1268.845278151736
43.10000000000004	1268.294232690657
43.20000000000004	1267.7407345757042
43.30000000000004	1267.184800925467
43.400000000000034	1266.6264382281024
43.500000000000036	1266.0656434089292
43.60000000000004	1265.5024224269698
43.70000000000004	1264.9367921182056
43.80000000000004	1264.3687589166304
43.90000000000004	1263.7983292433585
44.000000000000036	1263.2254999759302
44.10000000000004	1262.6502772103972
44.20000000000004	1262.0726774937373
44.30000000000004	1261.4927071958475
44.40000000000004	1260.910363163489
44.500000000000036	1260.3256516404613
44.60000000000004	1259.7385889035752
44.70000000000004	1259.1491812737497
44.80000000000004	1258.5574350602526
44.90000000000004	1257.963347071121
45.00000000000004	1257.3669236839914
45.10000000000004	1256.7681808998263
45.20000000000004	1256.1671249815226
45.30000000000004	1255.5637527138856
45.40000000000004	1254.9580706176991
45.50000000000004	1254.3500944352406
45.60000000000004	1253.739830385018
45.70000000000004	1253.1272846749732
45.80000000000004	1252.5124540595853
45.90000000000004	1251.8953451897876
46.00000000000004	1251.2759735441248
46.10000000000004	1250.6543452884562
46.20000000000004	1250.0304571610932
46.30000000000004	1249.4043159511823
46.40000000000004	1248.7759368892148
46.50000000000004	1248.14532610072
46.60000000000004	1247.512489701619
46.70000000000004	1246.8774244077135
46.80000000000004	1246.240137134171
46.90000000000004	1245.600642858942
47.00000000000004	1244.9589476596561
47.100000000000044	1244.3150482425822
47.20000000000004	1243.6689516558665
47.30000000000004	1243.0206726392855
47.40000000000004	1242.3702172337269
47.50000000000004	1241.7175914713164
47.600000000000044	1241.0627920431104
47.70000000000004	1240.4058261187508
47.80000000000004	1239.7467081958455
47.90000000000004	1239.085444271578
48.00000000000004	1238.422031033723
48.100000000000044	1237.7564757793984
48.200000000000045	1237.088792777249
48.30000000000004	1236.4189879908809
48.40000000000004	1235.7470673758874
48.50000000000004	1235.0730276116656
48.600000000000044	1234.396876111948
48.700000000000045	1233.718626912854
48.80000000000004	1233.0382859379868
48.90000000000004	1232.3558498693703
49.00000000000004	1231.6713262424691
49.100000000000044	1230.984728873055
49.200000000000045	1230.2960636539442
49.30000000000004	1229.6053364705963
49.40000000000004	1228.9125440030768
49.50000000000004	1228.2176938982686
49.600000000000044	1227.5207997484108
49.700000000000045	1226.8218674095722
49.80000000000004	1226.120893570046
49.90000000000004	1225.417885992486
50.00000000000004	1224.712858056868
50.100000000000044	1224.0058155909287
50.200000000000045	1223.2967644156267
50.30000000000005	1222.5857012233396
50.40000000000004	1221.8726338826582
50.50000000000004	1221.1575755584395
50.600000000000044	1220.4405320445337
50.700000000000045	1219.721500046868
50.80000000000005	1219.0004875436482
50.90000000000004	1218.2775074950814
51.00000000000004	1217.5525656688365
51.100000000000044	1216.8256678263124
51.200000000000045	1216.096810683228
51.30000000000005	1215.3660023179887
51.40000000000005	1214.6332554835783
51.50000000000004	1213.8985759162847
51.600000000000044	1213.1619603504462
51.700000000000045	1212.4234169677547
51.80000000000005	1211.682958323734
51.90000000000005	1210.9405901303708
52.00000000000004	1210.1963180938253
52.100000000000044	1209.4501389636296
52.200000000000045	1208.70206101571
52.30000000000005	1207.9520966057976
52.40000000000005	1207.2002514166854
52.50000000000004	1206.4465222213635
52.600000000000044	1205.690917392562
52.700000000000045	1204.9334490953631
52.80000000000005	1204.1741229898955
52.90000000000005	1203.4129447308464
53.00000000000004	1202.6499111115227
53.100000000000044	1201.8850305927206
53.200000000000045	1201.1183151467462
53.30000000000005	1200.3497704064328
53.40000000000005	1199.5793931931746
53.50000000000005	1198.8071920579519
53.600000000000044	1198.0331787888947
53.700000000000045	1197.25735899759
53.80000000000005	1196.4797382905147
53.90000000000005	1195.7003135142493
54.00000000000005	1194.9190933014909
54.100000000000044	1194.1360892542384
54.200000000000045	1193.3513069584203
54.30000000000005	1192.5647432931419
54.40000000000005	1191.776406974542
54.50000000000005	1190.9863094266118
54.60000000000005	1190.1944562152544
54.700000000000045	1189.4008529015516
54.80000000000005	1188.6054963944298
54.90000000000005	1187.8083954852361
55.00000000000005	1187.009561418138
55.10000000000005	1186.2089997347882
55.200000000000045	1185.406707380896
55.30000000000005	1184.6026932244029
55.40000000000005	1183.7969683373642
55.50000000000005	1182.9895382424495
55.60000000000005	1182.1804084577493
55.700000000000045	1181.369575963217
55.80000000000005	1180.5570496953515
55.90000000000005	1179.7428405523924
56.00000000000005	1178.9269540339542
56.10000000000005	1178.1093871608646
56.200000000000045	1177.2901489392796
56.30000000000005	1176.4692501009743
56.40000000000005	1175.6466961274623
56.50000000000005	1174.822492495882
56.60000000000005	1173.9966362655298
56.70000000000005	1173.1691365043446
56.80000000000005	1172.340003776023
56.90000000000005	1171.5092435400277
57.00000000000005	1170.6768529004682
57.10000000000005	1169.842840987924
57.20000000000005	1169.0072182050546
57.30000000000005	1168.169989993957
57.40000000000005	1167.3311617925258
57.50000000000005	1166.4907307473795
57.60000000000005	1165.6487060439995
57.70000000000005	1164.8050979224586
57.800000000000054	1163.959911803637
57.90000000000005	1163.1131448827603
58.00000000000005	1162.2648064008683
58.10000000000005	1161.4149064422227
58.20000000000005	1160.5634504109444
58.300000000000054	1159.7104437070916
58.40000000000005	1158.855883572266
58.50000000000005	1157.9997792954396
58.60000000000005	1157.142140803557
58.70000000000005	1156.2829734802
58.800000000000054	1155.4222746192374
58.90000000000005	1154.5600535580613
59.00000000000005	1153.6963200728517
59.10000000000005	1152.8310795309178
59.20000000000005	1151.9643372956184
59.300000000000054	1151.0960907109052
59.40000000000005	1150.226349155056
59.50000000000005	1149.3551222520036
59.60000000000005	1148.4824153490563
59.70000000000005	1147.6082258459621
59.800000000000054	1146.7325631622418
59.900000000000055	1145.8554367759432
60.00000000000005	1144.9768520184812
60.10000000000005	1144.0968142174074
60.20000000000005	1143.2153208261107
60.300000000000054	1142.332381297887
60.400000000000055	1141.4480049634249
60.50000000000005	1140.5621971345502
60.60000000000005	1139.6749553238553
60.70000000000005	1138.7862890186702
60.800000000000054	1137.8962074085289
60.900000000000055	1137.0047157896472
61.00000000000006	1136.1118194544401
61.10000000000005	1135.2175159725552
61.20000000000005	1134.3218148579383
61.300000000000054	1133.4247251574873
61.400000000000055	1132.5262521481256
61.50000000000006	1131.6263934619956
61.60000000000005	1130.725158639845
61.70000000000005	1129.822556592014
61.800000000000054	1128.9185925800111
61.900000000000055	1128.013271861585
62.00000000000006	1127.1065921292125
62.10000000000005	1126.198562943063
62.20000000000005	1125.289193075411
62.300000000000054	1124.3784877686658
62.400000000000055	1123.4664447809778
62.50000000000006	1122.553073692076
62.60000000000005	1121.638383142149
62.70000000000005	1120.7223783583072
62.800000000000054	1119.805064563925
62.900000000000055	1118.886439580637
63.00000000000006	1117.9665130003734
63.10000000000006	1117.0452933296935
63.20000000000005	1116.122785776706
63.300000000000054	1115.1989882317919
63.400000000000055	1114.2739102991973
63.50000000000006	1113.347560357752
63.60000000000006	1112.4199436003128
63.70000000000005	1111.4910652160074
63.800000000000054	1110.5609231617277
63.900000000000055	1109.6295270466867
64.00000000000006	1108.6968851203933
64.10000000000005	1107.7630025567191
64.20000000000006	1106.8278773842676
64.30000000000005	1105.8915192173338
64.40000000000006	1104.9539361819498
64.50000000000006	1104.0151334367163
64.60000000000005	1103.0751161364956
64.70000000000006	1102.1338823793103
64.80000000000005	1101.1914417771861
64.90000000000006	1100.247802331028
65.00000000000006	1099.3029691803908
65.10000000000005	1098.3569404978746
65.20000000000006	1097.4097258933677
65.30000000000005	1096.461333248456
65.40000000000006	1095.5117676873456
65.50000000000006	1094.5610343304832
65.60000000000005	1093.6091314226833
65.70000000000006	1092.6560685643356
65.80000000000005	1091.701853515985
65.90000000000006	1090.7464913826652
66.00000000000006	1089.789980486534
66.10000000000005	1088.832330418651
66.20000000000006	1087.8735488243094
66.30000000000005	1086.9136407930655
66.40000000000006	1085.9526114106811
66.50000000000006	1084.9904590742124
66.60000000000005	1084.0271933580093
66.70000000000006	1083.0628217903143
66.80000000000005	1082.0973494413204
66.90000000000006	1081.1307747880976
67.00000000000006	1080.1631073885073
67.10000000000007	1079.1943546595235
67.20000000000006	1078.2245216556878
67.30000000000005	1077.2536134277018
67.40000000000006	1076.281628530111
67.50000000000006	1075.3085764968823
67.60000000000007	1074.334464631838
67.70000000000006	1073.3592979699124
67.80000000000005	1072.3830751482396
67.90000000000006	1071.4058056771808
68.00000000000006	1070.4274967531974
68.10000000000007	1069.448153395356
68.20000000000006	1068.4677806188267
68.30000000000005	1067.4863771406933
68.40000000000006	1066.5039524402741
68.50000000000006	1065.520513604693
68.60000000000007	1064.5360656331154
68.70000000000006	1063.550607327695
68.80000000000005	1062.564148137078
68.90000000000006	1061.5766950448617
69.00000000000006	1060.5882530340907
69.10000000000007	1059.5988270838504
69.20000000000006	1058.6084160786147
69.30000000000005	1057.6170294288845
69.40000000000006	1056.6246740126533
69.50000000000006	1055.63135479273
69.60000000000007	1054.6370707410483
69.70000000000006	1053.6418312304268
69.80000000000007	1052.6456430390997
69.90000000000006	1051.6485111134689
70.00000000000006	1050.6504403959032
70.10000000000007	1049.6514299429307
70.20000000000006	1048.6514890821736
70.30000000000007	1047.6506244899247
70.40000000000006	1046.6488410919746
70.50000000000006	1045.6461380346088
70.60000000000007	1044.6425246008225
70.70000000000006	1043.6380073708513
70.80000000000007	1042.632591253764
70.90000000000006	1041.6262811545184
71.00000000000006	1040.6190763061686
71.10000000000007	1039.6109859395258
71.20000000000006	1038.6020165364753
71.30000000000007	1037.5921729850668
71.40000000000006	1036.5814546103202
71.50000000000006	1035.569870591548
71.60000000000007	1034.557427318218
71.70000000000006	1033.5441296613185
71.80000000000007	1032.529982487641
71.90000000000006	1031.514985211054
72.00000000000006	1030.499146951766
72.10000000000007	1029.4824740044214
72.20000000000006	1028.4649712185512
72.30000000000007	1027.4466381021073
72.40000000000006	1026.4274837170067
72.50000000000006	1025.4075142690572
72.60000000000007	1024.386734590367
72.70000000000006	1023.3651495087577
72.80000000000007	1022.3427586230138
72.90000000000006	1021.3195709291077
73.00000000000006	1020.2955925414855
73.10000000000007	1019.2708282703361
73.20000000000006	1018.2452778105583
73.30000000000007	1017.2189500931227
73.40000000000006	1016.1918511471661
73.50000000000007	1015.1639857650722
73.60000000000007	1014.1353587348443
73.70000000000006	1013.1059698441061
73.80000000000007	1012.0758279511261
73.90000000000006	1011.0449389970821
74.00000000000007	1010.0133077519548
74.10000000000007	1008.9809341014228
74.20000000000006	1007.9478268321366
74.30000000000007	1006.9139918034357
74.40000000000006	1005.8794337670987
74.50000000000007	1004.844157470425
74.60000000000007	1003.8081628936178
74.70000000000006	1002.7714587439593
74.80000000000007	1001.7340507961767
74.90000000000006	1000.6959437791417
75.00000000000007	999.6571377729651
75.10000000000007	998.6176414067941
75.20000000000006	997.5774603769345
75.30000000000007	996.536599393646
75.40000000000006	995.4950631626082
75.50000000000007	994.4528518601651
75.60000000000007	993.4099740295263
75.70000000000006	992.3664352856762
75.80000000000007	991.3222403154502
75.90000000000006	990.2773893968659
76.00000000000007	989.2318909885827
76.10000000000007	988.1857506305311
76.20000000000007	987.1389729905122
76.30000000000007	986.0915627316432
76.40000000000006	985.0435202297931
76.50000000000007	983.9948538512213
76.60000000000007	982.9455690577729
76.70000000000007	981.8956704932946
76.80000000000007	980.8451586370069
76.90000000000006	979.7940417643143
77.00000000000007	978.7423252653242
77.10000000000007	977.6900137644188
77.20000000000007	976.6371118811907
77.30000000000007	975.5836201942403
77.40000000000006	974.5295468802187
77.50000000000007	973.4748972543338
77.60000000000007	972.4196759164728
77.70000000000007	971.3638835501786
77.80000000000007	970.307528235058
77.90000000000006	969.2506152178477
78.00000000000007	968.1931490785333
78.10000000000007	967.1351343922054
78.20000000000007	966.0765719432261
78.30000000000007	965.0174697062128
78.40000000000006	963.9578328561357
78.50000000000007	962.8976659479405
78.60000000000007	961.8369698724343
78.70000000000007	960.775752501123
78.80000000000007	959.7140189437217
78.90000000000006	958.6517737348331
79.00000000000007	957.5890214040548
79.10000000000007	956.525762944366
79.20000000000007	955.4620061161681
79.30000000000007	954.3977559604958
79.40000000000006	953.3330169863583
79.50000000000007	952.2677902945965
79.60000000000007	951.2020835365573
79.70000000000007	950.1359016911894
79.80000000000007	949.0692492467144
79.90000000000008	948.0021306862416
80.00000000000007	946.9345472140465
80.10000000000007	945.8665063643869
80.20000000000007	944.7980130505641
80.30000000000007	943.7290717346538
80.40000000000008	942.6596837301228
80.50000000000007	941.5898564563622
80.60000000000007	940.5195947677074
80.70000000000007	939.448903105001
80.80000000000007	938.3777859038635
80.90000000000008	937.3062445823734
81.00000000000007	936.2342864369786
81.10000000000007	935.1619162593549
81.20000000000007	934.0891384636436
81.30000000000007	933.0159545783571
81.40000000000008	931.9423717794004
81.50000000000007	930.868394802555
81.60000000000007	929.7940280402837
81.70000000000007	928.7192758797187
81.80000000000007	927.6441399550746
81.90000000000008	926.5686273135975
82.00000000000007	925.4927426313477
82.10000000000007	924.4164902735342
82.20000000000007	923.3398719859597
82.30000000000007	922.2628946897928
82.40000000000008	921.1855630082212
82.50000000000007	920.1078812843327
82.60000000000008	919.029853855776
82.70000000000007	917.9514825750593
82.80000000000007	916.8727742291196
82.90000000000008	915.7937333843149
83.00000000000007	914.7143643559281
83.10000000000008	913.6346691091259
83.20000000000007	912.5546542993742
83.30000000000007	911.4743244431342
83.40000000000008	910.3936838331277
83.50000000000007	909.3127367565302
83.60000000000008	908.2314852861324
83.70000000000007	907.1499359377422
83.80000000000007	906.0680931738337
83.90000000000008	904.9859612587799
84.00000000000007	903.9035423790108
84.10000000000008	902.8208429136204
84.20000000000007	901.7378672781118
84.30000000000007	900.6546197138609
84.40000000000008	899.5711044565905
84.50000000000007	898.4873238011882
84.60000000000008	897.4032839818153
84.70000000000007	896.3189893627838
84.80000000000007	895.2344441565813
84.90000000000008	894.1496507726305
85.00000000000007	893.0646153032877
85.10000000000008	891.9793420687699
85.20000000000007	890.8938352581382
85.30000000000007	889.8080990546962
85.40000000000008	888.7221359770715
85.50000000000007	887.6359519675684
85.60000000000008	886.549551297961
85.70000000000007	885.4629381278916
85.80000000000007	884.3761150913328
85.90000000000008	883.2890879838476
86.00000000000007	882.2018610359424
86.10000000000008	881.1144383834101
86.20000000000007	880.0268241561819
86.30000000000008	878.9390210980997
86.40000000000008	877.8510348497148
86.50000000000007	876.76286959579
86.60000000000008	875.6745294421773
86.70000000000007	874.586017248787
86.80000000000008	873.4973385046516
86.90000000000008	872.4084973560442
87.00000000000007	871.3194978845521
87.10000000000008	870.2303441658007
87.20000000000007	869.1410391701476
87.30000000000008	868.0515882268172
87.40000000000008	866.9619954389915
87.50000000000007	865.8722648578047
87.60000000000008	864.7823995703216
87.70000000000007	863.692404749633
87.80000000000008	862.6022844631585
87.90000000000008	861.5120427373613
88.00000000000007	860.4216835926438
88.10000000000008	859.3312102270154
88.20000000000007	858.2406276491267
88.30000000000008	857.1499398859091
88.40000000000008	856.0591509328732
88.50000000000007	854.9682641052875
88.60000000000008	853.8772842512195
88.70000000000007	852.7862153645146
88.80000000000008	851.6950614156156
88.90000000000008	850.6038263688079
89.00000000000009	849.5125136507178
89.10000000000008	848.4211279405104
89.20000000000007	847.3296731940977
89.30000000000008	846.2381533504821
89.40000000000008	845.1465719540172
89.50000000000009	844.0549335190024
89.60000000000008	842.9632419708892
89.70000000000007	841.8715012232257
89.80000000000008	840.8293470939273
89.90000000000008	839.9856806846333
90.00000000000009	839.3405114610482
