# Supplementary material for: White matter micro- and macrostructure brain charts for the human lifespan
Source: Nature. 2026 May 13;655(8124):979–89. doi: 10.1038/s41586-026-10454-2 (PMC13391363; doi:10.1038/s41586-026-10454-2)
Supplement: Supplementary file 7 — Tract-specific median centiles of brain charts. SDT.T4.1-504 contain the discretized, sex-agnostic brain charts used to derive the myelination plots and assessments in Fig. 4 and Supplementary Fig. S4.F9. Age is expressed in years. Tract measurements are reported in metric-specific units: diffusivities in mm2 s−1, volume in mm3, surface area in mm2, average length in mm, and FA is dimensionless (unitless). [file 41586_2026_10454_MOESM7_ESM.zip › SDT.T4/SDT.T4.141-FX_right_ad-mean.csv]

age	value
1.0	0.0020685326647942124
1.1	0.00206858440449081
1.2000000000000002	0.002068649742645213
1.3000000000000003	0.0020687277620481366
1.4000000000000004	0.002068804635263704
1.5000000000000004	0.002068876340647157
1.6000000000000005	0.002068943463419821
1.7000000000000006	0.0020690064927154543
1.8000000000000007	0.002069065821706437
1.9000000000000008	0.0020691218424330527
2.000000000000001	0.0020691748569232993
2.100000000000001	0.00206922512781703
2.200000000000001	0.002069272871329202
2.300000000000001	0.0020693183149174147
2.4000000000000012	0.0020693616376922666
2.5000000000000013	0.0020694029996266732
2.6000000000000014	0.0020694425439222726
2.7000000000000015	0.0020694803895960237
2.8000000000000016	0.0020695166700346727
2.9000000000000017	0.0020695514907540825
3.0000000000000018	0.002069584947697844
3.100000000000002	0.0020696171213011594
3.200000000000002	0.0020696481041157116
3.300000000000002	0.0020696779700832336
3.400000000000002	0.0020697067874864404
3.500000000000002	0.002069734619273126
3.6000000000000023	0.0020697615183637797
3.7000000000000024	0.0020697875479864917
3.8000000000000025	0.0020698127586938338
3.9000000000000026	0.002069837197489474
4.000000000000003	0.0020698609042463065
4.100000000000003	0.0020698839269862983
4.200000000000003	0.00206990630447556
4.3000000000000025	0.0020699280732087853
4.400000000000003	0.0020699492674012966
4.5000000000000036	0.002069969916264899
4.600000000000003	0.0020699900555385263
4.700000000000003	0.002070009714198421
4.800000000000003	0.0020700289195695887
4.900000000000004	0.0020700476953071684
5.0000000000000036	0.0020700660700792113
5.100000000000003	0.0020700840674448477
5.200000000000004	0.0020701017098717946
5.300000000000004	0.002070119018677385
5.400000000000004	0.0020701360125691785
5.5000000000000036	0.002070152714079724
5.600000000000004	0.0020701691419330553
5.700000000000005	0.002070185313981116
5.800000000000004	0.0020702012462059474
5.900000000000004	0.0020702169573490296
6.000000000000004	0.0020702324632895955
6.100000000000005	0.0020702477793162343
6.200000000000005	0.002070262920085532
6.300000000000004	0.0020702778990003214
6.400000000000005	0.0020702927313518277
6.500000000000005	0.00207030743035127
6.600000000000005	0.0020703220087253333
6.700000000000005	0.0020703364784089517
6.800000000000005	0.002070350852445978
6.900000000000006	0.0020703651424081758
7.000000000000005	0.0020703793595194596
7.100000000000005	0.0020703935146540015
7.2000000000000055	0.0020704076182905267
7.300000000000006	0.0020704216813577946
7.400000000000006	0.002070435713833347
7.500000000000005	0.002070449725436176
7.600000000000006	0.0020704637258019735
7.700000000000006	0.002070477724422471
7.800000000000006	0.0020704917302633843
7.900000000000006	0.0020705057520722012
8.000000000000007	0.0020705197984248417
8.100000000000007	0.0020705338780869303
8.200000000000006	0.002070547999164402
8.300000000000006	0.00207056216961156
8.400000000000006	0.0020705763972756514
8.500000000000007	0.0020705906904162725
8.600000000000007	0.0020706050561637695
8.700000000000006	0.0020706195018142842
8.800000000000008	0.0020706340345201498
8.900000000000007	0.0020706486613901007
9.000000000000007	0.002070663390142367
9.100000000000007	0.0020706782269495016
9.200000000000006	0.002070693178435294
9.300000000000008	0.002070708251231075
9.400000000000007	0.00207072345274233
9.500000000000007	0.0020707387884459725
9.600000000000009	0.002070754264519503
9.700000000000008	0.0020707698870419083
9.800000000000008	0.002070785662151042
9.900000000000007	0.0020708015969057875
10.000000000000007	0.002070817696091078
10.100000000000009	0.0020708339654204756
10.200000000000008	0.0020708504107107184
10.300000000000008	0.002070867038824155
10.40000000000001	0.00207088385402883
10.500000000000009	0.0020709008617253457
10.600000000000009	0.002070918067244659
10.700000000000008	0.002070935476065917
10.800000000000008	0.0020709530948253025
10.90000000000001	0.002070970927271738
11.000000000000009	0.0020709889784758383
11.100000000000009	0.002071007253697352
11.20000000000001	0.00207102575944834
11.30000000000001	0.0020710444990798666
11.40000000000001	0.002071063477436955
11.500000000000009	0.0020710826993140686
11.600000000000009	0.0020711021697366987
11.70000000000001	0.002071121895067687
11.80000000000001	0.0020711418782558776
11.90000000000001	0.0020711621239056064
12.00000000000001	0.002071182636891784
12.10000000000001	0.002071203423499397
12.20000000000001	0.002071224486361635
12.30000000000001	0.002071245829916443
12.40000000000001	0.0020712674585642776
12.50000000000001	0.0020712893770167447
12.60000000000001	0.0020713115914600573
12.70000000000001	0.002071334104206872
12.800000000000011	0.002071356919515872
12.900000000000011	0.002071380041996217
13.00000000000001	0.002071403477786408
13.10000000000001	0.0020714272289419065
13.20000000000001	0.002071451299596346
13.300000000000011	0.0020714756938550417
13.400000000000011	0.002071500416214123
13.50000000000001	0.002071525472746922
13.600000000000012	0.00207155086524717
13.700000000000012	0.002071576597712639
13.800000000000011	0.002071602674571708
13.900000000000011	0.002071629101869771
14.00000000000001	0.002071655881186208
14.100000000000012	0.002071683016423267
14.200000000000012	0.0020717105114614743
14.300000000000011	0.0020717383706528726
14.400000000000013	0.0020717666000003403
14.500000000000012	0.0020717952008648607
14.600000000000012	0.002071824177044204
14.700000000000012	0.002071853532848409
14.800000000000011	0.0020718832742653414
14.900000000000013	0.0020719134024737426
15.000000000000012	0.00207194392119748
15.100000000000012	0.0020719748341435935
15.200000000000014	0.002072006145573171
15.300000000000013	0.0020720378614468155
15.400000000000013	0.0020720699827576823
15.500000000000012	0.0020721025131483694
15.600000000000012	0.002072135456857555
15.700000000000014	0.002072168819839132
15.800000000000013	0.0020722026029286844
15.900000000000013	0.0020722368097109887
16.000000000000014	0.002072271443757619
16.100000000000016	0.0020723065092793447
16.200000000000014	0.0020723420122130145
16.30000000000001	0.0020723779532339386
16.400000000000013	0.002072414335863046
16.500000000000014	0.002072451164303985
16.600000000000016	0.002072488444492015
16.700000000000014	0.002072526176964172
16.800000000000015	0.002072564365195805
16.900000000000013	0.002072603012651845
17.000000000000014	0.0020726421235244966
17.100000000000016	0.0020726817037386523
17.200000000000014	0.0020727217536910068
17.300000000000015	0.0020727622768064234
17.400000000000013	0.002072803277282199
17.500000000000014	0.0020728447610444977
17.600000000000016	0.0020728867283671968
17.700000000000014	0.0020729291826390044
17.800000000000015	0.0020729721272403074
17.900000000000016	0.00207301556637022
18.000000000000014	0.002073059505948675
18.100000000000016	0.0020731039461252417
18.200000000000017	0.002073148890248455
18.300000000000015	0.002073194342532497
18.400000000000016	0.0020732403088998446
18.500000000000014	0.002073286789389804
18.600000000000016	0.0020733337873221477
18.700000000000017	0.002073381306010044
18.800000000000015	0.002073429349680349
18.900000000000016	0.002073477924251586
19.000000000000014	0.002073527029651822
19.100000000000016	0.0020735766691688715
19.200000000000017	0.0020736268470529927
19.300000000000015	0.0020736775692253334
19.400000000000016	0.0020737288355141656
19.500000000000018	0.0020737806491843654
19.600000000000016	0.002073833013495567
19.700000000000017	0.0020738859327197566
19.80000000000002	0.00207393941277512
19.900000000000016	0.002073993453389554
20.000000000000018	0.002074048057802513
20.100000000000016	0.0020741032303165444
20.200000000000017	0.0020741589768516434
20.30000000000002	0.002074215297044715
20.400000000000016	0.002074272194116989
20.500000000000018	0.002074329671285552
20.600000000000016	0.0020743877328824397
20.700000000000017	0.0020744463848246385
20.80000000000002	0.0020745056266578644
20.900000000000016	0.0020745654615832152
21.000000000000018	0.0020746258939695035
21.10000000000002	0.002074686929734084
21.200000000000017	0.0020747485683391964
21.30000000000002	0.0020748108129716083
21.40000000000002	0.0020748736668148014
21.500000000000018	0.002074937134273821
21.60000000000002	0.002075001221262181
21.700000000000017	0.0020750659271588667
21.80000000000002	0.0020751312551348356
21.90000000000002	0.0020751972096374007
22.000000000000018	0.0020752637965785353
22.10000000000002	0.0020753310152603
22.200000000000017	0.002075398868842502
22.30000000000002	0.0020754673604823997
22.40000000000002	0.0020755364946695247
22.500000000000018	0.0020756062773106395
22.60000000000002	0.0020756767076314016
22.70000000000002	0.0020757477887794317
22.80000000000002	0.0020758195252915126
22.90000000000002	0.002075891923070549
23.00000000000002	0.002075964981271087
23.10000000000002	0.0020760387030322337
23.20000000000002	0.0020761130914912097
23.30000000000002	0.0020761881512324104
23.40000000000002	0.002076263888151669
23.50000000000002	0.002076340301333218
23.60000000000002	0.0020764173939070425
23.70000000000002	0.0020764951705093695
23.80000000000002	0.0020765736370295766
23.90000000000002	0.0020766527924859714
24.00000000000002	0.0020767326400022877
24.10000000000002	0.0020768131827008708
24.20000000000002	0.00207689442527049
24.300000000000022	0.0020769763735913045
24.40000000000002	0.0020770590266167336
24.50000000000002	0.0020771423874639825
24.600000000000023	0.0020772264608778937
24.70000000000002	0.0020773112527293614
24.800000000000022	0.002077396761910551
24.90000000000002	0.0020774829915343527
25.00000000000002	0.0020775699447127477
25.100000000000023	0.0020776576262477096
25.20000000000002	0.0020777460419984252
25.300000000000022	0.0020778351907971213
25.40000000000002	0.0020779250757524325
25.50000000000002	0.0020780157017264126
25.600000000000023	0.0020781070745659654
25.70000000000002	0.0020781991930463955
25.800000000000022	0.0020782920602737055
25.900000000000023	0.002078385679353359
26.00000000000002	0.0020784800552088385
26.100000000000023	0.002078575193672699
26.200000000000024	0.0020786710934648255
26.300000000000022	0.002078767757688891
26.400000000000023	0.002078865191332297
26.50000000000002	0.00207896340021219
26.600000000000023	0.002079062382995508
26.700000000000024	0.0020791621427847786
26.800000000000022	0.002079262682682343
26.900000000000023	0.0020793640077411885
27.00000000000002	0.0020794661237612095
27.100000000000023	0.002079569029358117
27.200000000000024	0.002079672727633872
27.300000000000022	0.002079777223709041
27.400000000000023	0.002079882523364857
27.500000000000025	0.0020799886251677995
27.600000000000023	0.0020800955322200125
27.700000000000024	0.002080203247623767
27.800000000000026	0.002080311776569126
27.900000000000023	0.0020804211248170944
28.000000000000025	0.0020805312908868698
28.100000000000023	0.0020806422778816
28.200000000000024	0.002080754091062499
28.300000000000026	0.002080866736168548
28.400000000000023	0.0020809802116732376
28.500000000000025	0.002081094520681081
28.600000000000023	0.002081209666296994
28.700000000000024	0.002081325653855515
28.800000000000026	0.0020814424890723223
28.900000000000023	0.002081560170377311
29.000000000000025	0.0020816787008773948
29.100000000000026	0.0020817980859817904
29.200000000000024	0.002081918331380694
29.300000000000026	0.0020820394354616194
29.400000000000027	0.002082161401333975
29.500000000000025	0.002082284232107827
29.600000000000026	0.002082407933269424
29.700000000000024	0.002082532510482427
29.800000000000026	0.0020826579620943234
29.900000000000027	0.002082784291218217
30.000000000000025	0.002082911503418486
30.100000000000026	0.0020830396043298094
30.200000000000024	0.0020831685922605117
30.300000000000026	0.00208329847032717
30.400000000000027	0.0020834292416472976
30.500000000000025	0.0020835609118659768
30.600000000000026	0.0020836934865880617
30.700000000000028	0.002083826964085218
30.800000000000026	0.0020839613474789363
30.900000000000027	0.0020840966424958405
31.00000000000003	0.0020842328547082565
31.100000000000026	0.0020843699823517446
31.200000000000028	0.0020845080285522483
31.300000000000026	0.0020846469964368587
31.400000000000027	0.0020847868918165346
31.50000000000003	0.0020849277202303965
31.600000000000026	0.0020850694798806024
31.700000000000028	0.002085212173899173
31.800000000000026	0.002085355808181957
31.900000000000027	0.002085500388231965
32.00000000000003	0.002085645912218242
32.10000000000002	0.0020857923832781245
32.20000000000003	0.002085939804550296
32.300000000000026	0.002086088182018574
32.40000000000003	0.0020862375211493436
32.50000000000003	0.0020863878200813916
32.60000000000003	0.002086539081959215
32.70000000000003	0.0020866913128549133
32.800000000000026	0.0020868445181950585
32.90000000000003	0.0020869986960882574
33.00000000000003	0.002087153849685173
33.10000000000003	0.0020873099821380153
33.20000000000003	0.002087467099610448
33.300000000000026	0.0020876252074889454
33.40000000000003	0.0020877843038549317
33.50000000000003	0.002087944391867264
33.60000000000003	0.002088105477781289
33.70000000000003	0.002088267566939942
33.800000000000026	0.002088430657397319
33.90000000000003	0.002088594752319279
34.00000000000003	0.0020887598548734116
34.10000000000003	0.0020889259714101938
34.20000000000003	0.0020890931072289442
34.30000000000003	0.0020892612603596056
34.40000000000003	0.002089430433977201
34.50000000000003	0.0020896006345273157
34.60000000000003	0.00208977186726199
34.70000000000003	0.002089944130186614
34.80000000000003	0.0020901174264840064
34.90000000000003	0.002090291759338953
35.00000000000003	0.002090467135295761
35.10000000000003	0.0020906435595592723
35.20000000000003	0.0020908210301136794
35.30000000000003	0.0020909995501519796
35.400000000000034	0.0020911791263170305
35.50000000000003	0.0020913597637625923
35.60000000000003	0.002091541460451054
35.70000000000003	0.002091724219583969
35.80000000000003	0.0020919080443650485
35.900000000000034	0.0020920929415395276
36.00000000000003	0.0020922789162103298
36.10000000000003	0.002092465966321582
36.20000000000003	0.0020926540950859593
36.30000000000003	0.0020928433093507
36.400000000000034	0.0020930336141638224
36.50000000000003	0.0020932250074503682
36.60000000000003	0.0020934174924323516
36.70000000000003	0.0020936110723341226
36.80000000000003	0.0020938057541089756
36.900000000000034	0.0020940015427504096
37.00000000000003	0.0020941984361680884
37.10000000000003	0.0020943964375961027
37.20000000000003	0.0020945955540932265
37.30000000000003	0.0020947957905941934
37.400000000000034	0.002094997144992272
37.500000000000036	0.0020951996205316294
37.60000000000003	0.002095403220458961
37.70000000000003	0.0020956079519428242
37.80000000000003	0.002095813819859714
37.900000000000034	0.002096020822090387
38.000000000000036	0.0020962289618920394
38.10000000000003	0.002096438246542265
38.20000000000003	0.002096648680854855
38.30000000000003	0.002096860262696857
38.400000000000034	0.002097072995336296
38.500000000000036	0.0020972868820438805
38.60000000000004	0.002097501930210752
38.70000000000003	0.002097718144588702
38.80000000000003	0.00209793552303511
38.900000000000034	0.002098154068831954
39.000000000000036	0.0020983737894830308
39.10000000000004	0.0020985946896734456
39.20000000000003	0.002098816767249549
39.30000000000003	0.0020990400255048855
39.400000000000034	0.0020992644677359142
39.500000000000036	0.0020994901015637547
39.60000000000004	0.002099716931607704
39.70000000000003	0.0020999449557073066
39.80000000000003	0.0021001741771710042
39.900000000000034	0.0021004046037362387
40.000000000000036	0.002100636239951608
40.10000000000004	0.002100869083648268
40.20000000000003	0.002101103138147017
40.30000000000003	0.0021013384067716844
40.400000000000034	0.0021015748973809327
40.500000000000036	0.0021018126144537242
40.60000000000004	0.0021020515558172383
40.70000000000004	0.002102291724808071
40.80000000000003	0.002102533129404912
40.900000000000034	0.0021027757740119664
41.000000000000036	0.002103019656450665
41.10000000000004	0.0021032647800707277
41.20000000000004	0.002103511148225111
41.30000000000003	0.002103758769017658
41.400000000000034	0.002104007646779012
41.500000000000036	0.002104257779329486
41.60000000000004	0.0021045091700355686
41.70000000000004	0.002104761827124907
41.80000000000004	0.002105015754849284
41.900000000000034	0.0021052709510259457
42.000000000000036	0.0021055274190352243
42.10000000000004	0.0021057851622609033
42.20000000000004	0.002106044189059831
42.30000000000004	0.0021063045036062763
42.400000000000034	0.002106566103719167
42.500000000000036	0.0021068289927965817
42.60000000000004	0.0021070931793230707
42.70000000000004	0.0021073586673898345
42.80000000000004	0.002107625454815402
42.900000000000034	0.002107893545012512
43.000000000000036	0.0021081629413974984
43.10000000000004	0.0021084336525881665
43.20000000000004	0.002108705682594184
43.30000000000004	0.002108979029238694
43.400000000000034	0.0021092536959531135
43.500000000000036	0.0021095296914868653
43.60000000000004	0.002109807019762357
43.70000000000004	0.002110085678604991
43.80000000000004	0.002110365671461599
43.90000000000004	0.00211064700178284
44.000000000000036	0.002110929678455579
44.10000000000004	0.0021112137053166335
44.20000000000004	0.0021114990801988738
44.30000000000004	0.002111785806568819
44.40000000000004	0.0021120738934489918
44.500000000000036	0.0021123633445846394
44.60000000000004	0.0021126541578135984
44.70000000000004	0.002112946336618599
44.80000000000004	0.002113239884486401
44.90000000000004	0.002113534810581248
45.00000000000004	0.0021138311185586417
45.10000000000004	0.002114128806266786
45.20000000000004	0.0021144278772090986
45.30000000000004	0.002114728340689598
45.40000000000004	0.002115030200267851
45.50000000000004	0.0021153334537997687
45.60000000000004	0.0021156381048057704
45.70000000000004	0.002115944156810541
45.80000000000004	0.002116251619264152
45.90000000000004	0.0021165604956322514
46.00000000000004	0.0021168707837840206
46.10000000000004	0.002117182487261622
46.20000000000004	0.0021174956156591
46.30000000000004	0.0021178101723417567
46.40000000000004	0.002118126155189198
46.50000000000004	0.0021184435677614167
46.60000000000004	0.002118762413622838
46.70000000000004	0.0021190827025180234
46.80000000000004	0.0021194044377141094
46.90000000000004	0.0021197276171069316
47.00000000000004	0.002120052244279241
47.100000000000044	0.0021203783291238757
47.20000000000004	0.0021207058748031024
47.30000000000004	0.0021210348792259537
47.40000000000004	0.0021213653459938525
47.50000000000004	0.002121697278712882
47.600000000000044	0.0021220306874309446
47.70000000000004	0.0021223655752078065
47.80000000000004	0.0021227019399717387
47.90000000000004	0.0021230397853479644
48.00000000000004	0.002123379121537069
48.100000000000044	0.002123719951489391
48.200000000000045	0.002124062273149169
48.30000000000004	0.0021244060901611838
48.40000000000004	0.0021247514061750678
48.50000000000004	0.002125098231551162
48.600000000000044	0.002125446569132876
48.700000000000045	0.00212579641688669
48.80000000000004	0.0021261477784822753
48.90000000000004	0.0021265006644371515
49.00000000000004	0.0021268550774806473
49.100000000000044	0.0021272110155980315
49.200000000000045	0.0021275684824794143
49.30000000000004	0.002127927481819951
49.40000000000004	0.0021282880243016886
49.50000000000004	0.002128650112542536
49.600000000000044	0.0021290137445530936
49.700000000000045	0.0021293789240494523
49.80000000000004	0.002129745661875469
49.90000000000004	0.00213011396053021
50.00000000000004	0.0021304838180459195
50.100000000000044	0.0021308552381600343
50.200000000000045	0.002131228224615238
50.30000000000005	0.002131602788424819
50.40000000000004	0.002131978931971855
50.50000000000004	0.0021323566533170296
50.600000000000044	0.002132735956224881
50.700000000000045	0.002133116851875235
50.80000000000005	0.0021334993425274817
50.90000000000004	0.0021338834262668634
51.00000000000004	0.0021342691068801708
51.100000000000044	0.002134656388159695
51.200000000000045	0.002135045281459694
51.30000000000005	0.0021354357889189486
51.40000000000005	0.0021358279086542615
51.50000000000004	0.0021362216444806765
51.600000000000044	0.002136617007923888
51.700000000000045	0.0021370140009940317
51.80000000000005	0.002137412621835412
51.90000000000005	0.00213781287428627
52.00000000000004	0.0021382147621905943
52.100000000000044	0.002138618297253682
52.200000000000045	0.002139023481360258
52.30000000000005	0.0021394303126893973
52.40000000000005	0.0021398387951088137
52.50000000000004	0.0021402489405001964
52.600000000000044	0.002140660750614613
52.700000000000045	0.0021410742236616224
52.80000000000005	0.0021414893635330937
52.90000000000005	0.002141906174126864
53.00000000000004	0.002142324667509515
53.100000000000044	0.0021427448453018574
53.200000000000045	0.002143166705751467
53.30000000000005	0.0021435902527808894
53.40000000000005	0.0021440154986382145
53.50000000000005	0.0021444424448054398
53.600000000000044	0.0021448710895636755
53.700000000000045	0.002145301436860614
53.80000000000005	0.0021457334906501563
53.90000000000005	0.002146167263370717
54.00000000000005	0.002146602756369081
54.100000000000044	0.0021470399679676773
54.200000000000045	0.002147478902146125
54.30000000000005	0.0021479195715295952
54.40000000000005	0.002148361977320793
54.50000000000005	0.0021488061178787776
54.60000000000005	0.002149251997209333
54.700000000000045	0.0021496996193246802
54.80000000000005	0.0021501489970459056
54.90000000000005	0.0021506001314354323
55.00000000000005	0.0021510530208970003
55.10000000000005	0.002151507669469576
55.200000000000045	0.0021519640901664196
55.30000000000005	0.0021524222839004793
55.40000000000005	0.002152882249115268
55.50000000000005	0.002153343989876968
55.60000000000005	0.0021538075102584824
55.700000000000045	0.0021542728234746817
55.80000000000005	0.0021547399302930463
55.90000000000005	0.00215520882920521
56.00000000000005	0.002155679524311866
56.10000000000005	0.0021561520290256046
56.200000000000045	0.0021566263439589334
56.30000000000005	0.0021571024676464595
56.40000000000005	0.0021575804042171577
56.50000000000005	0.002158060157806963
56.60000000000005	0.0021585417420360146
56.70000000000005	0.0021590251573660045
56.80000000000005	0.0021595104023831757
56.90000000000005	0.0021599974812523378
57.00000000000005	0.0021604864077970657
57.10000000000005	0.0021609771823184105
57.20000000000005	0.0021614698034488865
57.30000000000005	0.0021619642753826643
57.40000000000005	0.002162460602321205
57.50000000000005	0.0021629587983016275
57.60000000000005	0.002163458863468766
57.70000000000005	0.0021639607965103316
57.800000000000054	0.002164464601657737
57.90000000000005	0.002164970293157435
58.00000000000005	0.0021654778709878347
58.10000000000005	0.002165987333886228
58.20000000000005	0.0021664986861145335
58.300000000000054	0.0021670119319421944
58.40000000000005	0.0021675270858354696
58.50000000000005	0.0021680441476109383
58.60000000000005	0.0021685631160647625
58.70000000000005	0.0021690839954975247
58.800000000000054	0.0021696068005908164
58.90000000000005	0.0021701315309888745
59.00000000000005	0.002170658185540853
59.10000000000005	0.0021711867685789746
59.20000000000005	0.002171717284443285
59.300000000000054	0.0021722497480415708
59.40000000000005	0.0021727841588505483
59.50000000000005	0.0021733205157819613
59.60000000000005	0.0021738588232081465
59.70000000000005	0.0021743990962584635
59.800000000000054	0.0021749413342312023
59.900000000000055	0.0021754855360945754
60.00000000000005	0.002176031706253755
60.10000000000005	0.0021765798491220475
60.20000000000005	0.0021771299800616107
60.300000000000054	0.002177682098197287
60.400000000000055	0.0021782362025637107
60.50000000000005	0.002178792297607692
60.60000000000005	0.002179350398919346
60.70000000000005	0.0021799105054388385
60.800000000000054	0.0021804726162608667
60.900000000000055	0.0021810367358662793
61.00000000000006	0.0021816028687443303
61.10000000000005	0.002182171030724753
61.20000000000005	0.002182741220568236
61.300000000000054	0.002183313437439801
61.400000000000055	0.0021838876858634513
61.50000000000006	0.002184463981903457
61.60000000000005	0.0021850423241294146
61.70000000000005	0.00218562271177004
61.800000000000054	0.0021862051493846566
61.900000000000055	0.002186789641541284
62.00000000000006	0.0021873762045507856
62.10000000000005	0.0021879648367971005
62.20000000000005	0.002188555537583277
62.300000000000054	0.002189148311513365
62.400000000000055	0.00218974317513955
62.50000000000006	0.002190340126648062
62.60000000000005	0.0021909391654093796
62.70000000000005	0.002191540296064164
62.800000000000054	0.0021921435232621213
62.900000000000055	0.0021927488638091974
63.00000000000006	0.002193356315699604
63.10000000000006	0.002193965878382267
63.20000000000005	0.0021945775565442027
63.300000000000054	0.002195191367239661
63.400000000000055	0.0021958073082583786
63.50000000000006	0.0021964253791205606
63.60000000000006	0.002197045584551141
63.70000000000005	0.002197667929284436
63.800000000000054	0.0021982924306359194
63.900000000000055	0.00219891908619674
64.00000000000006	0.002199547895569711
64.10000000000005	0.002200178863527819
64.20000000000006	0.0022008120076420475
64.30000000000005	0.0022014473252920798
64.40000000000006	0.0022020848161559267
64.50000000000006	0.0022027244850458894
64.60000000000005	0.0022033663367839362
64.70000000000006	0.0022040103892099097
64.80000000000005	0.0022046566394981508
64.90000000000006	0.002205305087413626
65.00000000000006	0.002205955737818382
65.10000000000005	0.00220660860881517
65.20000000000006	0.002207263697359693
65.30000000000005	0.0022079210032961583
65.40000000000006	0.00220858053152731
65.50000000000006	0.002209242286965947
65.60000000000005	0.0022099062879915453
65.70000000000006	0.002210572531347521
65.80000000000005	0.002211241016969461
65.90000000000006	0.0022119117498116615
66.00000000000006	0.0022125847485241503
66.10000000000005	0.0022132600096243186
66.20000000000006	0.0022139375331311265
66.30000000000005	0.0022146173240410014
66.40000000000006	0.0022152993873607585
66.50000000000006	0.002215983742025283
66.60000000000005	0.002216670384332552
66.70000000000006	0.0022173593143974438
66.80000000000005	0.0022180505372697387
66.90000000000006	0.0022187440721627852
67.00000000000006	0.002219439915140897
67.10000000000007	0.0022201380664065825
67.20000000000006	0.002220838531053232
67.30000000000005	0.002221541314185042
67.40000000000006	0.0022222464353085832
67.50000000000006	0.0022229538902613487
67.60000000000007	0.002223663679346445
67.70000000000006	0.00222437580771254
67.80000000000005	0.002225090295152783
67.90000000000006	0.002225807137263152
68.00000000000006	0.002226526334438771
68.10000000000007	0.0022272478918734517
68.20000000000006	0.002227971814772141
68.30000000000005	0.0022286981232298437
68.40000000000006	0.0022294268126081696
68.50000000000006	0.0022301578834076382
68.60000000000007	0.0022308913408792107
68.70000000000006	0.002231627205412892
68.80000000000005	0.0022323654721206686
68.90000000000006	0.0022331061415995462
69.00000000000006	0.0022338492191472377
69.10000000000007	0.0022345947100729812
69.20000000000006	0.0022353426350775396
69.30000000000005	0.00223609298903065
69.40000000000006	0.002236845772639705
69.50000000000006	0.0022376009912615648
69.60000000000007	0.0022383586659006295
69.70000000000006	0.002239118791168681
69.80000000000007	0.0022398813678742254
69.90000000000006	0.002240646401422459
70.00000000000006	0.002241413897230534
70.10000000000007	0.0022421838766228186
70.20000000000006	0.00224295633396077
70.30000000000007	0.0022437312701683414
70.40000000000006	0.0022445086907119543
70.50000000000006	0.002245288617228568
70.60000000000007	0.002246071043813022
70.70000000000006	0.002246855971495162
70.80000000000007	0.0022476434057914258
70.90000000000006	0.002248433352230601
71.00000000000006	0.0022492258327790667
71.10000000000007	0.0022500208412730236
71.20000000000006	0.00225081837886303
71.30000000000007	0.0022516184511288243
71.40000000000006	0.002252421080358602
71.50000000000006	0.0022532262601130584
71.60000000000007	0.002254033991653526
71.70000000000006	0.002254844280611499
71.80000000000007	0.002255657132631257
71.90000000000006	0.0022564725703401985
72.00000000000006	0.0022572905870317586
72.10000000000007	0.002258111184093376
72.20000000000006	0.002258934367222041
72.30000000000007	0.002259760159376461
72.40000000000006	0.0022605885535653928
72.50000000000006	0.0022614195512921207
72.60000000000007	0.0022622531583071453
72.70000000000006	0.002263089380374169
72.80000000000007	0.002263928240801242
72.90000000000006	0.0022647697323209654
73.00000000000006	0.0022656138565682747
73.10000000000007	0.0022664606193613917
73.20000000000006	0.0022673100443495195
73.30000000000007	0.002268162123971082
73.40000000000006	0.0022690168599820678
73.50000000000007	0.0022698742582560496
73.60000000000007	0.002270734324680249
73.70000000000006	0.0022715970832636197
73.80000000000007	0.002272462526159239
73.90000000000006	0.0022733306552605082
74.00000000000007	0.0022742014765110238
74.10000000000007	0.002275075014271034
74.20000000000006	0.002275951260389655
74.30000000000007	0.0022768302168866984
74.40000000000006	0.002277711889762972
74.50000000000007	0.0022785962850334126
74.60000000000007	0.002279483427428824
74.70000000000006	0.002280373308503473
74.80000000000007	0.0022812659304204796
74.90000000000006	0.0022821612992530685
75.00000000000007	0.0022830594400938264
75.10000000000007	0.002283960344182912
75.20000000000006	0.00228486401381539
75.30000000000007	0.0022857704551236618
75.40000000000006	0.002286679674254736
75.50000000000007	0.002287591696682858
75.60000000000007	0.0022885065133434893
75.70000000000006	0.0022894241266811677
75.80000000000007	0.00229034454290315
75.90000000000006	0.0022912677878562542
76.00000000000007	0.0022921938521514016
76.10000000000007	0.002293122738370805
76.20000000000007	0.0022940544527828705
76.30000000000007	0.0022949890016711054
76.40000000000006	0.0022959264112755273
76.50000000000007	0.0022968666718922266
76.60000000000007	0.002297809786259127
76.70000000000007	0.0022987557607220275
76.80000000000007	0.002299704621904731
76.90000000000006	0.002300656359767926
77.00000000000007	0.0023016109771931284
77.10000000000007	0.0023025684805893635
77.20000000000007	0.0023035288763812527
77.30000000000007	0.0023044921915976488
77.40000000000006	0.0023054584158738933
77.50000000000007	0.0023064275522537685
77.60000000000007	0.0023073996072262783
77.70000000000007	0.0023083746082156135
77.80000000000007	0.0023093525445105293
77.90000000000006	0.002310333419304481
78.00000000000007	0.0023113172391518166
78.10000000000007	0.002312304010623037
78.20000000000007	0.002313293761559653
78.30000000000007	0.002314286480914208
78.40000000000006	0.002315282172049138
78.50000000000007	0.002316280841601475
78.60000000000007	0.002317282517820027
78.70000000000007	0.0023182871892991615
78.80000000000007	0.002319294859557291
78.90000000000006	0.002320305535298976
79.00000000000007	0.002321319223245476
79.10000000000007	0.0023223359520756002
79.20000000000007	0.0023233557100362603
79.30000000000007	0.0023243785008217914
79.40000000000006	0.002325404331222229
79.50000000000007	0.0023264332303360143
79.60000000000007	0.0023274651860399035
79.70000000000007	0.002328500202190694
79.80000000000007	0.0023295382856482316
79.90000000000008	0.0023305794432895736
80.00000000000007	0.002331623704656287
80.10000000000007	0.00233267105726602
80.20000000000007	0.002333721505158707
80.30000000000007	0.0023347750552824933
80.40000000000008	0.0023358317376113388
80.50000000000007	0.002336891539280318
80.60000000000007	0.002337954464498574
80.70000000000007	0.0023390205202863915
80.80000000000007	0.0023400897136818468
80.90000000000008	0.0023411620751155786
81.00000000000007	0.0023422375913515116
81.10000000000007	0.0023433162667893357
81.20000000000007	0.002344398108540584
81.30000000000007	0.002345483147481507
81.40000000000008	0.002346571369980583
81.50000000000007	0.002347662780613684
81.60000000000007	0.0023487573865668887
81.70000000000007	0.002349855195044687
81.80000000000007	0.002350956237394
81.90000000000008	0.0023520604995996785
82.00000000000007	0.0023531679864358234
82.10000000000007	0.002354278705182825
82.20000000000007	0.002355392687646856
82.30000000000007	0.0023565099194040387
82.40000000000008	0.0023576304054118433
82.50000000000007	0.00235875415302769
82.60000000000008	0.0023598811696280016
82.70000000000007	0.0023610114875041183
82.80000000000007	0.00236214509183562
82.90000000000008	0.0023632819877861515
83.00000000000007	0.002364422182810566
83.10000000000008	0.0023655657096735743
83.20000000000007	0.0023667125531322475
83.30000000000007	0.0023678627185410583
83.40000000000008	0.002369016213434446
83.50000000000007	0.002370173045366512
83.60000000000008	0.0023713332476021434
83.70000000000007	0.002372496804488448
83.80000000000007	0.0023736637215942893
83.90000000000008	0.0023748340065548094
84.00000000000007	0.002376007693122839
84.10000000000008	0.00237718476520871
84.20000000000007	0.002378365228579857
84.30000000000007	0.002379549090953642
84.40000000000008	0.002380736360067736
84.50000000000007	0.0023819270701906582
84.60000000000008	0.0023831212048089257
84.70000000000007	0.00238431876991283
84.80000000000007	0.0023855197733237787
84.90000000000008	0.002386724249813361
85.00000000000007	0.0023879321824165113
85.10000000000008	0.0023891435773300807
85.20000000000007	0.002390358442460469
85.30000000000007	0.002391576785735017
85.40000000000008	0.0023927986424570214
85.50000000000007	0.0023940239952232184
85.60000000000008	0.0023952528504621465
85.70000000000007	0.002396485216187691
85.80000000000007	0.0023977211282218205
85.90000000000008	0.002398960568694379
86.00000000000007	0.002400203544248726
86.10000000000008	0.0024014500629865572
86.20000000000007	0.0024027001330312135
86.30000000000008	0.0024039537907529634
86.40000000000008	0.0024052110178285568
86.50000000000007	0.0024064718211421676
86.60000000000008	0.0024077362089065493
86.70000000000007	0.0024090042180268186
86.80000000000008	0.0024102758296969343
86.90000000000008	0.00241155105102446
87.00000000000007	0.0024128298903128747
87.10000000000008	0.0024141123558880486
87.20000000000007	0.002415398485220532
87.30000000000008	0.002416688259035752
87.40000000000008	0.00241798168469154
87.50000000000007	0.002419278770606134
87.60000000000008	0.0024205795548016768
87.70000000000007	0.0024218840175043383
87.80000000000008	0.002423192166304247
87.90000000000008	0.002424504009713352
88.00000000000007	0.002425819556266745
88.10000000000008	0.0024271388445697914
88.20000000000007	0.002428461854364109
88.30000000000008	0.0024297885934998513
88.40000000000008	0.00243111907060756
88.50000000000007	0.0024324533248615077
88.60000000000008	0.002433791335486983
88.70000000000007	0.0024351331105756297
88.80000000000008	0.0024364786588548185
88.90000000000008	0.002437827989075825
89.00000000000009	0.002439181141014519
89.10000000000008	0.0024405380933950316
89.20000000000007	0.002441898854579189
89.30000000000008	0.0024432634334168807
89.40000000000008	0.002444631870270812
89.50000000000009	0.002446004143331087
89.60000000000008	0.002447380261210563
89.70000000000007	0.00244876023285919
89.80000000000008	0.002450080644255335
89.90000000000008	0.0024511510436659397
90.00000000000009	0.002451970705144862
