# Supplementary material for: White matter micro- and macrostructure brain charts for the human lifespan
Source: Nature. 2026 May 13;655(8124):979–89. doi: 10.1038/s41586-026-10454-2 (PMC13391363; doi:10.1038/s41586-026-10454-2)
Supplement: Supplementary file 7 — Tract-specific median centiles of brain charts. SDT.T4.1-504 contain the discretized, sex-agnostic brain charts used to derive the myelination plots and assessments in Fig. 4 and Supplementary Fig. S4.F9. Age is expressed in years. Tract measurements are reported in metric-specific units: diffusivities in mm2 s−1, volume in mm3, surface area in mm2, average length in mm, and FA is dimensionless (unitless). [file 41586_2026_10454_MOESM7_ESM.zip › SDT.T4/SDT.T4.142-FX_right_avg_length.csv]

age	value
1.0	39.87409659971008
1.1	39.903895892080435
1.2000000000000002	39.94190927295592
1.3000000000000003	39.9877484714128
1.4000000000000004	40.03375310817314
1.5000000000000004	40.077589015814986
1.6000000000000005	40.11947125521416
1.7000000000000006	40.15958090021085
1.8000000000000007	40.19806267113933
1.9000000000000008	40.23506572231311
2.000000000000001	40.27070427255974
2.100000000000001	40.30507821289014
2.200000000000001	40.33826863919989
2.300000000000001	40.370364797600374
2.4000000000000012	40.40143602324619
2.5000000000000013	40.43154455630806
2.6000000000000014	40.46074633239992
2.7000000000000015	40.489086605851924
2.8000000000000016	40.516619516241946
2.9000000000000017	40.54338686914332
3.0000000000000018	40.56942677086497
3.100000000000002	40.5947699298403
3.200000000000002	40.61945486248925
3.300000000000002	40.64351128509384
3.400000000000002	40.66696671981204
3.500000000000002	40.689846549012856
3.6000000000000023	40.7121708782596
3.7000000000000024	40.73396677270675
3.8000000000000025	40.75525480562995
3.9000000000000026	40.77605407612153
4.000000000000003	40.79637956453308
4.100000000000003	40.816252270782
4.200000000000003	40.8356880651063
4.3000000000000025	40.854701901152005
4.400000000000003	40.8733077372947
4.5000000000000036	40.891516277675315
4.600000000000003	40.909343535225624
4.700000000000003	40.926801398972266
4.800000000000003	40.94390100011125
4.900000000000004	40.96065077206709
5.0000000000000036	40.97706380502925
5.100000000000003	40.99314974281154
5.200000000000004	41.00891777211341
5.300000000000004	41.02437651236606
5.400000000000004	41.03953233261654
5.5000000000000036	41.0543957468576
5.600000000000004	41.06897435868314
5.700000000000005	41.083275308604726
5.800000000000004	41.097303805246774
5.900000000000004	41.111068747935
6.000000000000004	41.124576518016966
6.100000000000005	41.13783324052594
6.200000000000005	41.150844667277696
6.300000000000004	41.16361488551098
6.400000000000005	41.176151304138685
6.500000000000005	41.18845913828744
6.600000000000005	41.200543282636026
6.700000000000005	41.21240717060015
6.800000000000005	41.224057230755484
6.900000000000006	41.2354979490236
7.000000000000005	41.24673365510152
7.100000000000005	41.25776840610676
7.2000000000000055	41.26860497328548
7.300000000000006	41.27924885044813
7.400000000000006	41.28970380243423
7.500000000000005	41.29997335124892
7.600000000000006	41.31005987268867
7.700000000000006	41.3199682227317
7.800000000000006	41.32970170071325
7.900000000000006	41.339263504611765
8.000000000000007	41.34865661755184
8.100000000000007	41.35788299924236
8.200000000000006	41.366946882818205
8.300000000000006	41.37585109456113
8.400000000000006	41.38459826413296
8.500000000000007	41.39319009886279
8.600000000000007	41.40163039437221
8.700000000000006	41.40992166390107
8.800000000000008	41.41806635165891
8.900000000000007	41.42606672284795
9.000000000000007	41.4339242104601
9.100000000000007	41.441642175122325
9.200000000000006	41.449222805029756
9.300000000000008	41.456668121336875
9.400000000000007	41.46397938905149
9.500000000000007	41.471159655918164
9.600000000000009	41.47821089074076
9.700000000000008	41.48513501344759
9.800000000000008	41.49193378870944
9.900000000000007	41.49860829359854
10.000000000000007	41.50516126041615
10.100000000000009	41.51159442615546
10.200000000000008	41.51790938086475
10.300000000000008	41.524107085976546
10.40000000000001	41.53019004236772
10.500000000000009	41.53615982802197
10.600000000000009	41.54201798520054
10.700000000000008	41.547765917517715
10.800000000000008	41.55340445358379
10.90000000000001	41.55893585838568
11.000000000000009	41.56436153945779
11.100000000000009	41.569682771746635
11.20000000000001	41.57490030203656
11.30000000000001	41.58001621931555
11.40000000000001	41.58503181261667
11.500000000000009	41.589948344163105
11.600000000000009	41.594766949695654
11.70000000000001	41.59948827966826
11.80000000000001	41.60411424209792
11.90000000000001	41.608645997443205
12.00000000000001	41.61308458428189
12.10000000000001	41.61743059383259
12.20000000000001	41.62168579710893
12.30000000000001	41.62585126415881
12.40000000000001	41.62992804445305
12.50000000000001	41.63391707024702
12.60000000000001	41.63781886135626
12.70000000000001	41.64163504692284
12.800000000000011	41.64536659788102
12.900000000000011	41.64901437156989
13.00000000000001	41.65257884409425
13.10000000000001	41.65606153581553
13.20000000000001	41.659463347291464
13.300000000000011	41.66278516297992
13.400000000000011	41.66602775742728
13.50000000000001	41.66919155281868
13.600000000000012	41.672277956220505
13.700000000000012	41.67528779034967
13.800000000000011	41.67822177094738
13.900000000000011	41.681080287415924
14.00000000000001	41.68386465896719
14.100000000000012	41.68657565257824
14.200000000000012	41.68921402241768
14.300000000000011	41.69178041867084
14.400000000000013	41.69427518936377
14.500000000000012	41.69669956177597
14.600000000000012	41.699054240752744
14.700000000000012	41.701339829599675
14.800000000000011	41.70355665141202
14.900000000000013	41.705705861459435
15.000000000000012	41.707788119766604
15.100000000000012	41.70980407601858
15.200000000000014	41.711754280852404
15.300000000000013	41.713639025164696
15.400000000000013	41.71545938857952
15.500000000000012	41.71721598081948
15.600000000000012	41.71890931463911
15.700000000000014	41.72053966174755
15.800000000000013	41.722108041977755
15.900000000000013	41.723615028528414
16.000000000000014	41.72506118614323
16.100000000000016	41.726446984717576
16.200000000000014	41.72777267059294
16.30000000000001	41.729039200590066
16.400000000000013	41.73024710666845
16.500000000000014	41.73139682774383
16.600000000000016	41.732488595236944
16.700000000000014	41.73352331575326
16.800000000000015	41.734501491135205
16.900000000000013	41.73542361623177
17.000000000000014	41.73629009468528
17.100000000000016	41.73710113771051
17.200000000000014	41.7378575988509
17.300000000000015	41.73855994575987
17.400000000000013	41.73920855647571
17.500000000000014	41.73980363050551
17.600000000000016	41.740345978790465
17.700000000000014	41.740836043886134
17.800000000000015	41.74127426250408
17.900000000000016	41.74166098335856
18.000000000000014	41.741996389703516
18.100000000000016	41.74228124736246
18.200000000000017	41.742515970261685
18.300000000000015	41.74270088575387
18.400000000000016	41.742836167833964
18.500000000000014	41.74292254585374
18.600000000000016	41.74296041262492
18.700000000000017	41.74295015603046
18.800000000000015	41.74289207882442
18.900000000000016	41.742786341811865
19.000000000000014	41.74263363564769
19.100000000000016	41.742434328952726
19.200000000000017	41.74218870650783
19.300000000000015	41.74189692174507
19.400000000000016	41.74155963384148
19.500000000000018	41.741177193501485
19.600000000000016	41.740749947237795
19.700000000000017	41.74027815902879
19.80000000000002	41.73976197151606
19.900000000000016	41.73920201042661
20.000000000000018	41.73859860585661
20.100000000000016	41.737952006546976
20.200000000000017	41.73726234923244
20.30000000000002	41.73653023227275
20.400000000000016	41.735755970442554
20.500000000000018	41.73493987492458
20.600000000000016	41.73408217673856
20.700000000000017	41.73318300372618
20.80000000000002	41.73224292512772
20.900000000000016	41.7312622380307
21.000000000000018	41.73024116044795
21.10000000000002	41.72917981546357
21.200000000000017	41.728078748366116
21.30000000000002	41.7269382430474
21.40000000000002	41.72575858029987
21.500000000000018	41.72453996293985
21.60000000000002	41.72328250667191
21.700000000000017	41.72198673127196
21.80000000000002	41.72065290534838
21.90000000000002	41.7192812205456
22.000000000000018	41.71787178871796
22.10000000000002	41.71642510855236
22.200000000000017	41.714941437218265
22.30000000000002	41.71342102919379
22.40000000000002	41.71186406301317
22.500000000000018	41.710270644368045
22.60000000000002	41.708641249461785
22.70000000000002	41.70697612217495
22.80000000000002	41.70527543139196
22.90000000000002	41.703539279675276
23.00000000000002	41.70176812455748
23.10000000000002	41.69996219994383
23.20000000000002	41.69812173738885
23.30000000000002	41.69624689440455
23.40000000000002	41.694337768375895
23.50000000000002	41.692394796915224
23.60000000000002	41.69041820230684
23.70000000000002	41.68840813368487
23.80000000000002	41.68636468588132
23.90000000000002	41.684288279895455
24.00000000000002	41.68217912926456
24.10000000000002	41.680037445461686
24.20000000000002	41.67786336770652
24.300000000000022	41.675656986456396
24.40000000000002	41.67341870497477
24.50000000000002	41.67114872658273
24.600000000000023	41.66884718319248
24.70000000000002	41.666514163171094
24.800000000000022	41.66415005493153
24.90000000000002	41.661755054085866
25.00000000000002	41.65932935442443
25.100000000000023	41.656873079176414
25.20000000000002	41.65438631299227
25.300000000000022	41.651869428422806
25.40000000000002	41.649322612054725
25.50000000000002	41.6467459807163
25.600000000000023	41.64413961734086
25.70000000000002	41.641503881147855
25.800000000000022	41.63883895189772
25.900000000000023	41.63614500773577
26.00000000000002	41.63342215785375
26.100000000000023	41.63067048201074
26.200000000000024	41.627890325180665
26.300000000000022	41.62508185911437
26.400000000000023	41.62224518737501
26.50000000000002	41.619380388306546
26.600000000000023	41.616487794868334
26.700000000000024	41.61356757274013
26.800000000000022	41.610619886163526
26.900000000000023	41.607644831959654
27.00000000000002	41.60464248574734
27.100000000000023	41.601613167643166
27.200000000000024	41.598557036188616
27.300000000000022	41.59547418323787
27.400000000000023	41.59236468323978
27.500000000000025	41.58922884544382
27.600000000000023	41.58606682296993
27.700000000000024	41.582878767652375
27.800000000000026	41.579664765371966
27.900000000000023	41.57642488822602
28.000000000000025	41.573159433844644
28.100000000000023	41.56986854896094
28.200000000000024	41.56655231505855
28.300000000000026	41.5632108032642
28.400000000000023	41.55984430134582
28.500000000000025	41.55645295117655
28.600000000000023	41.55303689347585
28.700000000000024	41.54959620441777
28.800000000000026	41.546130953089616
28.900000000000023	41.542641416712094
29.000000000000025	41.53912773142274
29.100000000000026	41.53558996949141
29.200000000000024	41.5320281991973
29.300000000000026	41.52844268878302
29.400000000000027	41.524833570014046
29.500000000000025	41.52120097361694
29.600000000000026	41.51754496712795
29.700000000000024	41.513865617048445
29.800000000000026	41.51016318201768
29.900000000000027	41.50643778863258
30.000000000000025	41.50268950095356
30.100000000000026	41.49891838480645
30.200000000000024	41.49512469063365
30.300000000000026	41.49130854108567
30.400000000000027	41.48747005787448
30.500000000000025	41.48360930082882
30.600000000000026	41.47972633421683
30.700000000000028	41.4758213997119
30.800000000000026	41.47189461529185
30.900000000000027	41.4679460376836
31.00000000000003	41.46397573058786
31.100000000000026	41.459983928174154
31.200000000000028	41.45597074484706
31.300000000000026	41.451936294160625
31.400000000000027	41.44788062904916
31.50000000000003	41.44380381184146
31.600000000000026	41.439706068678596
31.700000000000028	41.43558750972794
31.800000000000026	41.43144818514957
31.900000000000027	41.42728815679306
32.00000000000003	41.423107643912815
32.10000000000002	41.418906753431145
32.20000000000003	41.414685591497374
32.300000000000026	41.410444204864774
32.40000000000003	41.40618265416818
32.50000000000003	41.40190115129324
32.60000000000003	41.39759979930888
32.70000000000003	41.393278642482336
32.800000000000026	41.38893774104104
32.90000000000003	41.3845773005355
33.00000000000003	41.380197421079544
33.10000000000003	41.37579820208248
33.20000000000003	41.37137968474478
33.300000000000026	41.36694192821248
33.40000000000003	41.362485131257124
33.50000000000003	41.35800939047873
33.60000000000003	41.35351474484593
33.70000000000003	41.349001253155805
33.800000000000026	41.344469108339304
33.90000000000003	41.33991840429827
34.00000000000003	41.33534923429087
34.10000000000003	41.33076163451974
34.20000000000003	41.32615566281398
34.30000000000003	41.321531505854495
34.40000000000003	41.31688925433082
34.50000000000003	41.31222894243896
34.60000000000003	41.30755062770632
34.70000000000003	41.302854491418124
34.80000000000003	41.298140621794175
34.90000000000003	41.293409106464765
35.00000000000003	41.2886599771268
35.10000000000003	41.283893290436325
35.20000000000003	41.27910922190442
35.30000000000003	41.27430785680714
35.400000000000034	41.269489225034704
35.50000000000003	41.2646533829796
35.60000000000003	41.25980050115859
35.70000000000003	41.254930662581835
35.80000000000003	41.25004394971827
35.900000000000034	41.245140390196575
36.00000000000003	41.2402200396204
36.10000000000003	41.23528306316177
36.20000000000003	41.230329541127006
36.30000000000003	41.2253594995162
36.400000000000034	41.220372993699975
36.50000000000003	41.21537018421922
36.60000000000003	41.210351149296685
36.70000000000003	41.2053159666572
36.80000000000003	41.20026466025141
36.900000000000034	41.19519728473168
37.00000000000003	41.19011399568261
37.10000000000003	41.18501486883816
37.20000000000003	41.17989992667944
37.30000000000003	41.17476922365004
37.400000000000034	41.169622911032874
37.500000000000036	41.16446106264198
37.60000000000003	41.15928375183232
37.70000000000003	41.154090999225325
37.80000000000003	41.14888285860671
37.900000000000034	41.14365947665569
38.000000000000036	41.13842092489063
38.10000000000003	41.133167222605906
38.20000000000003	41.12789842339751
38.30000000000003	41.12261466994253
38.400000000000034	41.1173160319867
38.500000000000036	41.11200257885163
38.60000000000004	41.106674328142375
38.70000000000003	41.10133133284883
38.80000000000003	41.09597373136494
38.900000000000034	41.090601591314815
39.000000000000036	41.08521492910429
39.10000000000004	41.0798137975483
39.20000000000003	41.07439833131178
39.30000000000003	41.06896859637905
39.400000000000034	41.063524658341855
39.500000000000036	41.058066532069944
39.60000000000004	41.05259426981655
39.70000000000003	41.047108002255776
39.80000000000003	41.04160779340748
39.900000000000034	41.03609365705725
40.000000000000036	41.03056564529448
40.10000000000004	41.02502388531385
40.20000000000003	41.019468439615565
40.30000000000003	41.01389937033583
40.400000000000034	41.00831668986225
40.500000000000036	41.00272044976075
40.60000000000004	40.99711077350216
40.70000000000004	40.99148772176456
40.80000000000003	40.985851305955144
40.900000000000034	40.98020157748419
41.000000000000036	40.974538656571546
41.10000000000004	40.968862602484585
41.20000000000004	40.96317347415255
41.30000000000003	40.957471281709495
41.400000000000034	40.95175607607498
41.500000000000036	40.94602797398955
41.60000000000004	40.94028703302761
41.70000000000004	40.93453326243654
41.80000000000004	40.92876671298593
41.900000000000034	40.92298749837508
42.000000000000036	40.91719567486654
42.10000000000004	40.91139129840839
42.20000000000004	40.905574377087866
42.30000000000004	40.899744961212086
42.400000000000034	40.89390316122534
42.500000000000036	40.888049031814695
42.60000000000004	40.88218258026569
42.70000000000004	40.876303856739064
42.80000000000004	40.87041296883067
42.900000000000034	40.86450997000583
43.000000000000036	40.858594913436825
43.10000000000004	40.852667805351565
43.20000000000004	40.846728695472606
43.30000000000004	40.840777688346975
43.400000000000034	40.8348148359716
43.500000000000036	40.828840143849625
43.60000000000004	40.82285366155927
43.70000000000004	40.81685549097664
43.80000000000004	40.81084568295908
43.90000000000004	40.80482428809052
44.000000000000036	40.79879131090969
44.10000000000004	40.7927468005774
44.20000000000004	40.78669085611095
44.30000000000004	40.78062352699702
44.40000000000004	40.77454481711964
44.500000000000036	40.76845477549585
44.60000000000004	40.76235349863584
44.70000000000004	40.75624103496187
44.80000000000004	40.75011743264068
44.90000000000004	40.74398269467673
45.00000000000004	40.73783686968762
45.10000000000004	40.73168005149993
45.20000000000004	40.72551228725473
45.30000000000004	40.71933357936547
45.40000000000004	40.71314397630543
45.50000000000004	40.706943569545516
45.60000000000004	40.700732405231165
45.70000000000004	40.694510529268726
45.80000000000004	40.68827794326948
45.90000000000004	40.68203469532271
46.00000000000004	40.67578087437762
46.10000000000004	40.66951652538049
46.20000000000004	40.66324164940966
46.30000000000004	40.65695629440865
46.40000000000004	40.650660547111165
46.50000000000004	40.64435445153096
46.60000000000004	40.6380380514578
46.70000000000004	40.6317113472386
46.80000000000004	40.625374386446055
46.90000000000004	40.61902725344211
47.00000000000004	40.61266999111669
47.100000000000044	40.60630259933681
47.20000000000004	40.59992512552721
47.30000000000004	40.593537651964326
47.40000000000004	40.58714022066354
47.50000000000004	40.58073287343014
47.600000000000044	40.574315609464435
47.70000000000004	40.56788847583169
47.80000000000004	40.56145155257554
47.90000000000004	40.5550048806568
48.00000000000004	40.54854845884447
48.100000000000044	40.542082334053006
48.200000000000045	40.53560658436125
48.30000000000004	40.529121249908904
48.40000000000004	40.52262637063835
48.50000000000004	40.516121944711145
48.600000000000044	40.50960801869202
48.700000000000045	40.50308466855605
48.80000000000004	40.496551933452196
48.90000000000004	40.49000981115509
49.00000000000004	40.483458348075445
49.100000000000044	40.476897618335705
49.200000000000045	40.47032766031301
49.30000000000004	40.46374851219892
49.40000000000004	40.4571601712151
49.50000000000004	40.450562683430775
49.600000000000044	40.443956120984645
49.700000000000045	40.437340521321985
49.80000000000004	40.43071588131827
49.90000000000004	40.424082246885064
50.00000000000004	40.41743968841296
50.100000000000044	40.41078824262088
50.200000000000045	40.40412794605307
50.30000000000005	40.397458795082024
50.40000000000004	40.390780835284964
50.50000000000004	40.384094135180405
50.600000000000044	40.37739873060985
50.700000000000045	40.37069461763699
50.80000000000005	40.363981841677486
50.90000000000004	40.35726046959917
51.00000000000004	40.3505305365593
51.100000000000044	40.343792077550475
51.200000000000045	40.33704508817942
51.30000000000005	40.33028961353352
51.40000000000005	40.3235257187126
51.50000000000004	40.316753438046916
51.600000000000044	40.30997276686875
51.700000000000045	40.30318375009979
51.80000000000005	40.29638645128021
51.90000000000005	40.28958090409489
52.00000000000004	40.28276714207344
52.100000000000044	40.27594516013358
52.200000000000045	40.26911500287386
52.30000000000005	40.26227673216363
52.40000000000005	40.25543038090748
52.50000000000004	40.24857594378037
52.600000000000044	40.24171346521085
52.700000000000045	40.234843005593646
52.80000000000005	40.22796459722414
52.90000000000005	40.22107827225108
53.00000000000004	40.21418402497391
53.100000000000044	40.207281899502455
53.200000000000045	40.20037195465143
53.30000000000005	40.19345422197923
53.40000000000005	40.18652869557171
53.50000000000005	40.17959541936436
53.600000000000044	40.17265445077679
53.700000000000045	40.16570582079177
53.80000000000005	40.15874956025348
53.90000000000005	40.151785662908374
54.00000000000005	40.14481417237684
54.100000000000044	40.13783514458348
54.200000000000045	40.13084860981436
54.30000000000005	40.12385456162916
54.40000000000005	40.11685304346959
54.50000000000005	40.109844109939665
54.60000000000005	40.10282779078107
54.700000000000045	40.09580411560431
54.80000000000005	40.08877307766302
54.90000000000005	40.08173472008692
55.00000000000005	40.074689096064574
55.10000000000005	40.0676362346784
55.200000000000045	40.06057612902012
55.30000000000005	40.053508822036335
55.40000000000005	40.04643436566493
55.50000000000005	40.03935278847298
55.60000000000005	40.032264118903385
55.700000000000045	40.02516834977265
55.80000000000005	40.01806552371796
55.90000000000005	40.0109556913364
56.00000000000005	40.00383888057071
56.10000000000005	39.99671508409836
56.200000000000045	39.989584344369106
56.30000000000005	39.98244671079491
56.40000000000005	39.97530221083025
56.50000000000005	39.96815087181193
56.60000000000005	39.960992686170805
56.70000000000005	39.95382769604935
56.80000000000005	39.94665594958877
56.90000000000005	39.93947747365176
57.00000000000005	39.93229226055136
57.10000000000005	39.92510035223822
57.20000000000005	39.917901795730124
57.30000000000005	39.91069661742679
57.40000000000005	39.90348484361628
57.50000000000005	39.89626646639154
57.60000000000005	39.889041527397715
57.70000000000005	39.881810072447614
57.800000000000054	39.87457212737956
57.90000000000005	39.86732768418824
58.00000000000005	39.86007678432275
58.10000000000005	39.852819472530435
58.20000000000005	39.84555577421025
58.300000000000054	39.838285714655214
58.40000000000005	39.83100928566447
58.50000000000005	39.82372652838306
58.60000000000005	39.816437486415225
58.70000000000005	39.80914218462698
58.800000000000054	39.80184061473736
58.90000000000005	39.794532817691206
59.00000000000005	39.78721883608187
59.10000000000005	39.779898694358046
59.20000000000005	39.77257241686784
59.300000000000054	39.765239995157565
59.40000000000005	39.757901469869175
59.50000000000005	39.750556882511155
59.60000000000005	39.74320625702586
59.70000000000005	39.73584958489636
59.800000000000054	39.7284869065603
59.900000000000055	39.72111826256672
60.00000000000005	39.71374367646136
60.10000000000005	39.70636317169428
60.20000000000005	39.69897673959702
60.300000000000054	39.69158442030528
60.400000000000055	39.68418625333811
60.50000000000005	39.676782261759804
60.60000000000005	39.66937243685424
60.70000000000005	39.66195681854885
60.800000000000054	39.65453544545172
60.900000000000055	39.647108340249886
61.00000000000006	39.639675525539374
61.10000000000005	39.632236992472265
61.20000000000005	39.624792780674795
61.300000000000054	39.61734292777676
61.400000000000055	39.60988745600713
61.50000000000006	39.602426356484806
61.60000000000005	39.594959668623865
61.70000000000005	39.58748742918894
61.800000000000054	39.58000966004993
61.900000000000055	39.572526382990056
62.00000000000006	39.56503758901475
62.10000000000005	39.55754331723745
62.20000000000005	39.55004360349338
62.300000000000054	39.54253846921623
62.400000000000055	39.535027905391686
62.50000000000006	39.527511950917344
62.60000000000005	39.519990640806455
62.70000000000005	39.51246399615071
62.800000000000054	39.50493203795925
62.900000000000055	39.4973947571214
63.00000000000006	39.4898521922345
63.10000000000006	39.4823043774285
63.20000000000005	39.474751333379494
63.300000000000054	39.46719305096954
63.400000000000055	39.45962956857651
63.50000000000006	39.452060919549254
63.60000000000006	39.44448712423791
63.70000000000005	39.43690820291394
63.800000000000054	39.4293241463789
63.900000000000055	39.42173499271079
64.00000000000006	39.41414077441867
64.10000000000005	39.406541511456496
64.20000000000006	39.39893719463015
64.30000000000005	39.391327861794664
64.40000000000006	39.383713544716684
64.50000000000006	39.37609426303927
64.60000000000005	39.36847003633038
64.70000000000006	39.36084085533029
64.80000000000005	39.3532067575943
64.90000000000006	39.34556777409056
65.00000000000006	39.3379239240841
65.10000000000005	39.33027519833033
65.20000000000006	39.32262163415821
65.30000000000005	39.31496326183008
65.40000000000006	39.30730010031426
65.50000000000006	39.29963216850745
65.60000000000005	39.29195945711328
65.70000000000006	39.284282003161145
65.80000000000005	39.27659983615385
65.90000000000006	39.26891297469888
66.00000000000006	39.26122140952501
66.10000000000005	39.25352517743209
66.20000000000006	39.24582430725178
66.30000000000005	39.23811881730826
66.40000000000006	39.23040872585728
66.50000000000006	39.22269402358876
66.60000000000005	39.21497474700302
66.70000000000006	39.207250924209156
66.80000000000005	39.19952257318666
66.90000000000006	39.19178968465993
67.00000000000006	39.184052294896674
67.10000000000007	39.17631043136767
67.20000000000006	39.16856411178176
67.30000000000005	39.16081335378234
67.40000000000006	39.15305814806703
67.50000000000006	39.145298530603995
67.60000000000007	39.137534528176495
67.70000000000006	39.12976615816391
67.80000000000005	39.12199341130701
67.90000000000006	39.11421632333839
68.00000000000006	39.10643492043418
68.10000000000007	39.098649219714986
68.20000000000006	39.09085923823892
68.30000000000005	39.0830649667312
68.40000000000006	39.07526644062485
68.50000000000006	39.067463685441695
68.60000000000007	39.05965671798732
68.70000000000006	39.05184552903822
68.80000000000005	39.04403015378899
68.90000000000006	39.03621061718392
69.00000000000006	39.02838693578105
69.10000000000007	39.02055912607865
69.20000000000006	39.012727178848216
69.30000000000005	39.00489112898472
69.40000000000006	38.99705100080963
69.50000000000006	38.9892068105796
69.60000000000007	38.98135854912491
69.70000000000006	38.973506251099415
69.80000000000007	38.965649940275156
69.90000000000006	38.95778963267187
70.00000000000006	38.94992534425208
70.10000000000007	38.94205706585087
70.20000000000006	38.9341848318224
70.30000000000007	38.92630866534585
70.40000000000006	38.918428582152444
70.50000000000006	38.91054457314304
70.60000000000007	38.90265667242812
70.70000000000006	38.89476490266412
70.80000000000007	38.8868692793554
70.90000000000006	38.878969817951486
71.00000000000006	38.871066509367296
71.10000000000007	38.8631593874135
71.20000000000006	38.85524847418215
71.30000000000007	38.84733378490117
71.40000000000006	38.83941531055785
71.50000000000006	38.8314930847167
71.60000000000007	38.82356712897237
71.70000000000006	38.81563745833552
71.80000000000007	38.807704087764265
71.90000000000006	38.79976700826852
72.00000000000006	38.79182625311288
72.10000000000007	38.78388184335463
72.20000000000006	38.77593379373957
72.30000000000007	38.767982095356025
72.40000000000006	38.76002678122011
72.50000000000006	38.752067871915905
72.60000000000007	38.74410538198089
72.70000000000006	38.736139325902165
72.80000000000007	38.72816969479879
72.90000000000006	38.72019652138687
73.00000000000006	38.71221982573879
73.10000000000007	38.70423962213814
73.20000000000006	38.696255901788014
73.30000000000007	38.68826869715381
73.40000000000006	38.680278027857725
73.50000000000007	38.67228390798354
73.60000000000007	38.66428635156673
73.70000000000006	38.656285349848645
73.80000000000007	38.64828093499459
73.90000000000006	38.640273126139554
74.00000000000007	38.63226193712376
74.10000000000007	38.62424735927792
74.20000000000006	38.61622942451452
74.30000000000007	38.60820815154024
74.40000000000006	38.600183554003614
74.50000000000007	38.592155645506786
74.60000000000007	38.584124417425826
74.70000000000006	38.57608990137298
74.80000000000007	38.56805211559108
74.90000000000006	38.56001107349486
75.00000000000007	38.55196676655469
75.10000000000007	38.54391922612798
75.20000000000006	38.53586847005013
75.30000000000007	38.52781451155188
75.40000000000006	38.51975736381951
75.50000000000007	38.51169701837528
75.60000000000007	38.50363350627634
75.70000000000006	38.49556684491638
75.80000000000007	38.48749704730175
75.90000000000006	38.47942410505357
76.00000000000007	38.47134804897229
76.10000000000007	38.46326889606403
76.20000000000007	38.45518665915844
76.30000000000007	38.44710135104243
76.40000000000006	38.439012963395214
76.50000000000007	38.43092152671691
76.60000000000007	38.42282705759312
76.70000000000007	38.414729568637924
76.80000000000007	38.4066290516337
76.90000000000006	38.39852553682205
77.00000000000007	38.39041904042001
77.10000000000007	38.382309574871854
77.20000000000007	38.37419715258081
77.30000000000007	38.36608176539321
77.40000000000006	38.35796344325021
77.50000000000007	38.34984220196854
77.60000000000007	38.34171805378532
77.70000000000007	38.33359099065398
77.80000000000007	38.325461042255526
77.90000000000006	38.317328224056176
78.00000000000007	38.30919254812987
78.10000000000007	38.301054026511096
78.20000000000007	38.29291265122264
78.30000000000007	38.28476845164506
78.40000000000006	38.27662144286349
78.50000000000007	38.26847163675272
78.60000000000007	38.26031902544637
78.70000000000007	38.25216363806324
78.80000000000007	38.24400548935523
78.90000000000006	38.23584459104026
79.00000000000007	38.22768095479825
79.10000000000007	38.21951457283722
79.20000000000007	38.21134547397552
79.30000000000007	38.20317367260238
79.40000000000006	38.19499918024417
79.50000000000007	38.18682198922315
79.60000000000007	38.17864212809445
79.70000000000007	38.17045961093057
79.80000000000007	38.16227444910693
79.90000000000008	38.1540866539624
80.00000000000007	38.14589621789847
80.10000000000007	38.13770316916978
80.20000000000007	38.12950752150373
80.30000000000007	38.12130928609142
80.40000000000008	38.11310845545182
80.50000000000007	38.10490505757493
80.60000000000007	38.096699105887176
80.70000000000007	38.0884906114344
80.80000000000007	38.0802795852273
80.90000000000008	38.07206601986852
81.00000000000007	38.06384994304762
81.10000000000007	38.05563136786267
81.20000000000007	38.04741030518211
81.30000000000007	38.03918674772902
81.40000000000008	38.03096072292704
81.50000000000007	38.02273224358833
81.60000000000007	38.01450132044151
81.70000000000007	38.00626796418132
81.80000000000007	37.998032167618696
81.90000000000008	37.98979395787689
82.00000000000007	37.98155334745572
82.10000000000007	37.973310346912996
82.20000000000007	37.96506494918284
82.30000000000007	37.956817181121345
82.40000000000008	37.948567054956854
82.50000000000007	37.94031458111247
82.60000000000008	37.932059769978686
82.70000000000007	37.92380261458143
82.80000000000007	37.915543141476455
82.90000000000008	37.90728136259509
83.00000000000007	37.89901728819592
83.10000000000008	37.8907509114306
83.20000000000007	37.88248225858663
83.30000000000007	37.87421134133761
83.40000000000008	37.86593816981236
83.50000000000007	37.85766275410823
83.60000000000008	37.849385087472356
83.70000000000007	37.841105195892
83.80000000000007	37.83282309075842
83.90000000000008	37.82453878204186
84.00000000000007	37.816252263117576
84.10000000000008	37.80796355970352
84.20000000000007	37.79967268294641
84.30000000000007	37.7913796426914
84.40000000000008	37.78308444875338
84.50000000000007	37.774787094606495
84.60000000000008	37.76648760566856
84.70000000000007	37.758185992817985
84.80000000000007	37.74988226574708
84.90000000000008	37.74157641806036
85.00000000000007	37.73326847490534
85.10000000000008	37.7249584469285
85.20000000000007	37.71664634370155
85.30000000000007	37.70833217476702
85.40000000000008	37.70001593383152
85.50000000000007	37.69169764574259
85.60000000000008	37.68337732089183
85.70000000000007	37.675054968703535
85.80000000000007	37.66673058301674
85.90000000000008	37.65840418840778
86.00000000000007	37.65007579504839
86.10000000000008	37.64174541224659
86.20000000000007	37.633413049282225
86.30000000000008	37.625078700099415
86.40000000000008	37.6167423889747
86.50000000000007	37.60840412583777
86.60000000000008	37.60006391985445
86.70000000000007	37.591721765103166
86.80000000000008	37.5833776855884
86.90000000000008	37.57503169103162
87.00000000000007	37.566683790486394
87.10000000000008	37.55833399297918
87.20000000000007	37.549982292696285
87.30000000000008	37.541628713342604
87.40000000000008	37.53327326440985
87.50000000000007	37.5249159548144
87.60000000000008	37.516556778878645
87.70000000000007	37.50819576003469
87.80000000000008	37.499832907577044
87.90000000000008	37.4914682303138
88.00000000000007	37.4831017370268
88.10000000000008	37.47473342214897
88.20000000000007	37.466363308813015
88.30000000000008	37.45799140609553
88.40000000000008	37.44961772267214
88.50000000000007	37.441242253113444
88.60000000000008	37.43286502027864
88.70000000000007	37.42448603305778
88.80000000000008	37.41610530002194
88.90000000000008	37.407722829716825
89.00000000000009	37.39933861682602
89.10000000000008	37.390952683909596
89.20000000000007	37.382565039650984
89.30000000000008	37.37417569249332
89.40000000000008	37.36578463725938
89.50000000000009	37.35739189623507
89.60000000000008	37.34899747792748
89.70000000000007	37.34060139067876
89.80000000000008	37.3325855802324
89.90000000000008	37.326095947223756
90.00000000000009	37.321132806637536
