# Supplementary material for: White matter micro- and macrostructure brain charts for the human lifespan
Source: Nature. 2026 May 13;655(8124):979–89. doi: 10.1038/s41586-026-10454-2 (PMC13391363; doi:10.1038/s41586-026-10454-2)
Supplement: Supplementary file 7 — Tract-specific median centiles of brain charts. SDT.T4.1-504 contain the discretized, sex-agnostic brain charts used to derive the myelination plots and assessments in Fig. 4 and Supplementary Fig. S4.F9. Age is expressed in years. Tract measurements are reported in metric-specific units: diffusivities in mm2 s−1, volume in mm3, surface area in mm2, average length in mm, and FA is dimensionless (unitless). [file 41586_2026_10454_MOESM7_ESM.zip › SDT.T4/SDT.T4.143-FX_right_fa-mean.csv]

age	value
1.0	0.47468740404796944
1.1	0.476236299886903
1.2000000000000002	0.4782032330911075
1.3000000000000003	0.4805649113297191
1.4000000000000004	0.48291615776742636
1.5000000000000004	0.4851363967032736
1.6000000000000005	0.48723996156691063
1.7000000000000006	0.4892388053634523
1.8000000000000007	0.491142478432863
1.9000000000000008	0.49296056556082973
2.000000000000001	0.49470040631159484
2.100000000000001	0.49636837184722604
2.200000000000001	0.4979696572957828
2.300000000000001	0.4995098085833423
2.4000000000000012	0.500993151391929
2.5000000000000013	0.5024235435524882
2.6000000000000014	0.503804431915202
2.7000000000000015	0.5051386329198936
2.8000000000000016	0.50642939539429
2.9000000000000017	0.5076792479209824
3.0000000000000018	0.5088904841208886
3.100000000000002	0.5100649784068959
3.200000000000002	0.5112049854305395
3.300000000000002	0.5123122641625315
3.400000000000002	0.5133884356603559
3.500000000000002	0.5144349890769785
3.6000000000000023	0.5154531271907872
3.7000000000000024	0.5164443912733073
3.8000000000000025	0.5174099701382118
3.9000000000000026	0.5183509638366339
4.000000000000003	0.5192682558328479
4.100000000000003	0.5201630177388668
4.200000000000003	0.5210361506508945
4.3000000000000025	0.5218885001486178
4.400000000000003	0.5227208535718284
4.5000000000000036	0.5235338327309719
4.600000000000003	0.5243283103128522
4.700000000000003	0.5251049478656279
4.800000000000003	0.5258643636149545
4.900000000000004	0.5266070420285954
5.0000000000000036	0.5273336838597513
5.100000000000003	0.5280448176729381
5.200000000000004	0.5287409451828861
5.300000000000004	0.5294225365906247
5.400000000000004	0.5300899534743657
5.5000000000000036	0.5307437471004539
5.600000000000004	0.5313843268800287
5.700000000000005	0.5320120770987834
5.800000000000004	0.5326272907843345
5.900000000000004	0.5332304270843563
6.000000000000004	0.5338218249869315
6.100000000000005	0.5344018088184395
6.200000000000005	0.5349706832252445
6.300000000000004	0.5355286759715795
6.400000000000005	0.5360761621541001
6.500000000000005	0.5366134143898204
6.600000000000005	0.5371406887896527
6.700000000000005	0.5376581752257029
6.800000000000005	0.5381661943774984
6.900000000000006	0.5386649778557925
7.000000000000005	0.5391547485426614
7.100000000000005	0.5396357156626462
7.2000000000000055	0.5401080312719275
7.300000000000006	0.5405719646764302
7.400000000000006	0.5410277073841923
7.500000000000005	0.5414754390074356
7.600000000000006	0.5419152890374573
7.700000000000006	0.5423474922532094
7.800000000000006	0.5427722145524982
7.900000000000006	0.5431896162894632
8.000000000000007	0.5435998475629421
8.100000000000007	0.5440030144777975
8.200000000000006	0.5443993183873135
8.300000000000006	0.5447888994259897
8.400000000000006	0.5451718885394452
8.500000000000007	0.5455483776099581
8.600000000000007	0.545918544855759
8.700000000000006	0.54628251353125
8.800000000000008	0.5466404031885982
8.900000000000007	0.5469923252108618
9.000000000000007	0.5473383562673625
9.100000000000007	0.5476786517468869
9.200000000000006	0.5480133175403054
9.300000000000008	0.5483424520616978
9.400000000000007	0.5486661226056602
9.500000000000007	0.5489844683784976
9.600000000000009	0.5492975836594342
9.700000000000008	0.5496055601539086
9.800000000000008	0.5499084827652658
9.900000000000007	0.5502064084837115
10.000000000000007	0.5504994603072072
10.100000000000009	0.5507877203535351
10.200000000000008	0.5510712644144619
10.300000000000008	0.5513501430731731
10.40000000000001	0.5516244676086466
10.500000000000009	0.5518943118689154
10.600000000000009	0.5521597478529879
10.700000000000008	0.5524208417039833
10.800000000000008	0.5526776367906548
10.90000000000001	0.5529302325146185
11.000000000000009	0.5531786939327171
11.100000000000009	0.5534230805893291
11.20000000000001	0.5536634313415865
11.30000000000001	0.5538998368584147
11.40000000000001	0.5541323561350645
11.500000000000009	0.5543610468016027
11.600000000000009	0.5545859613177716
11.70000000000001	0.5548071333482837
11.80000000000001	0.5550246446265307
11.90000000000001	0.5552385476229298
12.00000000000001	0.5554488898954077
12.10000000000001	0.5556557018509698
12.20000000000001	0.555859058558024
12.30000000000001	0.5560590079349705
12.40000000000001	0.5562555968686733
12.50000000000001	0.5564488675918011
12.60000000000001	0.556638846685797
12.70000000000001	0.5568256023459254
12.800000000000011	0.5570091775382802
12.900000000000011	0.5571896107749129
13.00000000000001	0.5573669262341092
13.10000000000001	0.5575411869198935
13.20000000000001	0.5577124323085432
13.300000000000011	0.5578807010813085
13.400000000000011	0.55804602766653
13.50000000000001	0.5582084333667976
13.600000000000012	0.5583679757982073
13.700000000000012	0.5585246906053747
13.800000000000011	0.558678609339781
13.900000000000011	0.5588297514982359
14.00000000000001	0.5589781705823302
14.100000000000012	0.5591238995130049
14.200000000000012	0.5592669705878511
14.300000000000011	0.5594074121720957
14.400000000000013	0.5595452415628458
14.500000000000012	0.5596805079683342
14.600000000000012	0.5598132412950758
14.700000000000012	0.5599434676477664
14.800000000000011	0.560071202944628
14.900000000000013	0.5601964930830909
15.000000000000012	0.5603193658105896
15.100000000000012	0.560439848378431
15.200000000000014	0.5605579643674719
15.300000000000013	0.5606737279874021
15.400000000000013	0.5607871816653336
15.500000000000012	0.5608983507423448
15.600000000000012	0.5610072569978185
15.700000000000014	0.5611139135735587
15.800000000000013	0.5612183601970956
15.900000000000013	0.5613206204743978
16.000000000000014	0.5614207176113096
16.100000000000016	0.5615186713613302
16.200000000000014	0.561614493521184
16.30000000000001	0.5617082209779469
16.400000000000013	0.5617998753917401
16.500000000000014	0.561889475062408
16.600000000000016	0.5619770309492474
16.700000000000014	0.5620625777122997
16.800000000000015	0.5621461356002805
16.900000000000013	0.5622277245353988
17.000000000000014	0.5623073611720363
17.100000000000016	0.5623850553977481
17.200000000000014	0.5624608395217124
17.300000000000015	0.5625347322010598
17.400000000000013	0.562606748904084
17.500000000000014	0.5626768988542965
17.600000000000016	0.5627452125045425
17.700000000000014	0.5628117073513786
17.800000000000015	0.562876400622122
17.900000000000016	0.5629393064344347
18.000000000000014	0.5630004331486534
18.100000000000016	0.5630598092526262
18.200000000000017	0.5631174509276924
18.300000000000015	0.5631733713140598
18.400000000000016	0.5632275782402552
18.500000000000014	0.5632800986324064
18.600000000000016	0.5633309477082347
18.700000000000017	0.5633801404613433
18.800000000000015	0.5634276889127622
18.900000000000016	0.5634736001890795
19.000000000000014	0.5635178995593357
19.100000000000016	0.5635606011443606
19.200000000000017	0.5636017161523948
19.300000000000015	0.5636412512803174
19.400000000000016	0.5636792304723409
19.500000000000018	0.5637156670421827
19.600000000000016	0.5637505741154101
19.700000000000017	0.5637839619648962
19.80000000000002	0.5638158367117158
19.900000000000016	0.563846220891453
20.000000000000018	0.5638751268953767
20.100000000000016	0.5639025643149636
20.200000000000017	0.5639285389213021
20.30000000000002	0.5639530721176457
20.400000000000016	0.5639761756138625
20.500000000000018	0.5639978609606453
20.600000000000016	0.5640181369616123
20.700000000000017	0.5640370089117956
20.80000000000002	0.5640544970083409
20.900000000000016	0.5640706121794893
21.000000000000018	0.5640853626533492
21.10000000000002	0.5640987534378636
21.200000000000017	0.564110803755764
21.30000000000002	0.5641215239558679
21.40000000000002	0.5641309242513818
21.500000000000018	0.5641390122020603
21.60000000000002	0.5641457924194581
21.700000000000017	0.5641512830867956
21.80000000000002	0.5641554938860174
21.90000000000002	0.56415843188747
22.000000000000018	0.5641601014657156
22.10000000000002	0.5641605199602396
22.200000000000017	0.5641596965570296
22.30000000000002	0.5641576403257947
22.40000000000002	0.5641543577661867
22.500000000000018	0.5641498529205992
22.60000000000002	0.5641441422272001
22.70000000000002	0.5641372342994214
22.80000000000002	0.564129135218101
22.90000000000002	0.5641198488288944
23.00000000000002	0.5641093908352334
23.10000000000002	0.5640977694234748
23.20000000000002	0.564084992679687
23.30000000000002	0.5640710661944536
23.40000000000002	0.5640559935334714
23.50000000000002	0.5640397896143674
23.60000000000002	0.56402246212908
23.70000000000002	0.5640040163076931
23.80000000000002	0.5639844555517829
23.90000000000002	0.5639637941358159
24.00000000000002	0.5639420393819328
24.10000000000002	0.563919198525309
24.20000000000002	0.5638952763725162
24.300000000000022	0.5638702760879568
24.40000000000002	0.5638442112575283
24.50000000000002	0.5638170887741566
24.600000000000023	0.5637889131324205
24.70000000000002	0.5637596873592362
24.800000000000022	0.5637294244747934
24.90000000000002	0.5636981310501841
25.00000000000002	0.5636658135807122
25.100000000000023	0.5636324761931913
25.20000000000002	0.56359812171269
25.300000000000022	0.5635627625532084
25.40000000000002	0.5635264049114033
25.50000000000002	0.5634890526427014
25.600000000000023	0.5634507084565958
25.70000000000002	0.5634113842672893
25.800000000000022	0.5633710859900302
25.900000000000023	0.5633298194737156
26.00000000000002	0.5632875882528597
26.100000000000023	0.5632443948644812
26.200000000000024	0.5632002506868038
26.300000000000022	0.5631551613069522
26.400000000000023	0.5631091300222457
26.50000000000002	0.5630621592722804
26.600000000000023	0.5630142599918897
26.700000000000024	0.5629654375210661
26.800000000000022	0.5629156971414664
26.900000000000023	0.5628650418691017
27.00000000000002	0.5628134739956799
27.100000000000023	0.5627610039802272
27.200000000000024	0.562707636873992
27.300000000000022	0.5626533754847398
27.400000000000023	0.5625982220218967
27.500000000000025	0.5625421865496262
27.600000000000023	0.5624852739012726
27.700000000000024	0.5624274888586884
27.800000000000026	0.5623688339819872
27.900000000000023	0.5623093113534179
28.000000000000025	0.5622489306131672
28.100000000000023	0.5621876963395034
28.200000000000024	0.5621256109089285
28.300000000000026	0.5620626763341197
28.400000000000023	0.5619989019023542
28.500000000000025	0.5619342919990498
28.600000000000023	0.5618688509640067
28.700000000000024	0.5618025809548159
28.800000000000026	0.5617354838745315
28.900000000000023	0.5616675686313133
29.000000000000025	0.5615988393844336
29.100000000000026	0.5615292981289336
29.200000000000024	0.5614589467090325
29.300000000000026	0.5613877937164143
29.400000000000027	0.5613158431390808
29.500000000000025	0.5612430989244835
29.600000000000026	0.561169562873412
29.700000000000024	0.5610952367354253
29.800000000000026	0.5610201287620877
29.900000000000027	0.560944242740234
30.000000000000025	0.5608675803261906
30.100000000000026	0.5607901432198072
30.200000000000024	0.5607119393879454
30.300000000000026	0.5606329724648442
30.400000000000027	0.5605532460485831
30.500000000000025	0.5604727616224845
30.600000000000026	0.5603915208045633
30.700000000000028	0.5603095312556048
30.800000000000026	0.5602267964303431
30.900000000000027	0.5601433176832326
31.00000000000003	0.5600590965903818
31.100000000000026	0.5599741405556905
31.200000000000028	0.5598884528975276
31.300000000000026	0.5598020369019231
31.400000000000027	0.5597148937687092
31.50000000000003	0.5596270250032132
31.600000000000026	0.5595384377330896
31.700000000000028	0.5594491351160689
31.800000000000026	0.5593591182366139
31.900000000000027	0.5592683885648545
32.00000000000003	0.559176952996005
32.10000000000002	0.5590848145655934
32.20000000000003	0.558991976280145
32.300000000000026	0.5588984390854659
32.40000000000003	0.5588042043904782
32.50000000000003	0.5587092788403875
32.60000000000003	0.5586136653265774
32.70000000000003	0.5585173646912104
32.800000000000026	0.558420378313814
32.90000000000003	0.5583227126287069
33.00000000000003	0.5582243704174774
33.10000000000003	0.5581253544356383
33.20000000000003	0.5580256654006076
33.300000000000026	0.5579253046390402
33.40000000000003	0.5578242783583983
33.50000000000003	0.557722589210601
33.60000000000003	0.5576202378196455
33.70000000000003	0.5575172254878364
33.800000000000026	0.5574135582308151
33.90000000000003	0.5573092386016139
34.00000000000003	0.5572042691297646
34.10000000000003	0.5570986503266866
34.20000000000003	0.5569923834491023
34.30000000000003	0.5568854743062918
34.40000000000003	0.5567779253343667
34.50000000000003	0.5566697369602625
34.60000000000003	0.5565609104207627
34.70000000000003	0.556451451350243
34.80000000000003	0.5563413620955509
34.90000000000003	0.5562306449823069
35.00000000000003	0.5561193003355421
35.10000000000003	0.5560073293528657
35.20000000000003	0.5558947374804878
35.30000000000003	0.5557815269596006
35.400000000000034	0.5556676980385902
35.50000000000003	0.5555532518990018
35.60000000000003	0.5554381938271938
35.70000000000003	0.5553225259836104
35.80000000000003	0.5552062505094831
35.900000000000034	0.5550893675606845
36.00000000000003	0.5549718782852416
36.10000000000003	0.5548537877975491
36.20000000000003	0.5547350981623808
36.30000000000003	0.5546158094658594
36.400000000000034	0.5544959228433719
36.50000000000003	0.5543754432628886
36.60000000000003	0.5542543727159958
36.70000000000003	0.5541327131768577
36.80000000000003	0.5540104646473707
36.900000000000034	0.5538876282344168
37.00000000000003	0.5537642087484657
37.10000000000003	0.5536402080943116
37.20000000000003	0.5535156262101817
37.30000000000003	0.5533904641933574
37.400000000000034	0.5532647267198927
37.500000000000036	0.5531384156281262
37.60000000000003	0.5530115327405685
37.70000000000003	0.5528840779185521
37.80000000000003	0.5527560522353177
37.900000000000034	0.5526274602223612
38.000000000000036	0.5524983036391443
38.10000000000003	0.5523685822887076
38.20000000000003	0.5522382972374007
38.30000000000003	0.5521074528930698
38.400000000000034	0.5519760509547307
38.500000000000036	0.5518440931069963
38.60000000000004	0.551711579082516
38.70000000000003	0.551578509927588
38.80000000000003	0.5514448899171107
38.900000000000034	0.5513107206782989
39.000000000000036	0.5511760018902758
39.10000000000004	0.5510407345948779
39.20000000000003	0.5509049229530247
39.30000000000003	0.5507685685368655
39.400000000000034	0.5506316729054226
39.500000000000036	0.5504942356732114
39.60000000000004	0.550356257865596
39.70000000000003	0.5502177435209852
39.80000000000003	0.5500786941460687
39.900000000000034	0.549939109306071
40.000000000000036	0.5497989900240786
40.10000000000004	0.5496583402332295
40.20000000000003	0.5495171613899751
40.30000000000003	0.5493754549387879
40.400000000000034	0.5492332203854386
40.500000000000036	0.5490904587397646
40.60000000000004	0.5489471738217936
40.70000000000004	0.5488033670282172
40.80000000000003	0.5486590378192854
40.900000000000034	0.5485141872045329
41.000000000000036	0.5483688189065713
41.10000000000004	0.5482229342761961
41.20000000000004	0.5480765346532548
41.30000000000003	0.5479296194431492
41.400000000000034	0.5477821896450766
41.500000000000036	0.547634248877024
41.60000000000004	0.5474857984351574
41.70000000000004	0.5473368376827235
41.80000000000004	0.5471873676204073
41.900000000000034	0.5470373917758777
42.000000000000036	0.5468869114033204
42.10000000000004	0.5467359277469033
42.20000000000004	0.5465844401191465
42.30000000000004	0.5464324495130377
42.400000000000034	0.5462799593592939
42.500000000000036	0.5461269708621019
42.60000000000004	0.5459734832948357
42.70000000000004	0.5458194976536017
42.80000000000004	0.5456650172852244
42.900000000000034	0.5455100433554471
43.000000000000036	0.5453545770208365
43.10000000000004	0.5451986175077387
43.20000000000004	0.5450421658069615
43.30000000000004	0.5448852251753286
43.400000000000034	0.5447277967327717
43.500000000000036	0.544569879669187
43.60000000000004	0.5444114749799913
43.70000000000004	0.5442525858439418
43.80000000000004	0.544093213345729
43.90000000000004	0.5439333585616287
44.000000000000036	0.5437730206378332
44.10000000000004	0.5436122005666488
44.20000000000004	0.5434509014431372
44.30000000000004	0.5432891243099726
44.40000000000004	0.5431268682793177
44.500000000000036	0.5429641343494523
44.60000000000004	0.5428009255426647
44.70000000000004	0.5426372428692906
44.80000000000004	0.5424730873319428
44.90000000000004	0.5423084580020746
45.00000000000004	0.5421433558768554
45.10000000000004	0.5419777839006074
45.20000000000004	0.5418117430450949
45.30000000000004	0.5416452323499189
45.40000000000004	0.5414782528194773
45.50000000000004	0.5413108073301305
45.60000000000004	0.5411428968239438
45.70000000000004	0.540974522235887
45.80000000000004	0.540805682567553
45.90000000000004	0.5406363788240612
46.00000000000004	0.5404666138090215
46.10000000000004	0.5402963884290594
46.20000000000004	0.5401257016558774
46.30000000000004	0.5399545545029788
46.40000000000004	0.5397829497103951
46.50000000000004	0.5396108881574538
46.60000000000004	0.5394383707169602
46.70000000000004	0.5392653963250499
46.80000000000004	0.5390919659976308
46.90000000000004	0.5389180824067349
47.00000000000004	0.538743746399104
47.100000000000044	0.5385689568827546
47.20000000000004	0.5383937148830453
47.30000000000004	0.5382180230124268
47.40000000000004	0.5380418820925315
47.50000000000004	0.5378652929389913
47.600000000000044	0.5376882544264674
47.70000000000004	0.5375107675842705
47.80000000000004	0.5373328349611874
47.90000000000004	0.5371544573488678
48.00000000000004	0.5369756335954552
48.100000000000044	0.5367963647406973
48.200000000000045	0.5366166532774493
48.30000000000004	0.5364364999742499
48.40000000000004	0.5362559055941133
48.50000000000004	0.5360748689538332
48.600000000000044	0.5358933910985356
48.700000000000045	0.5357114744613728
48.80000000000004	0.535529119783278
48.90000000000004	0.5353463258559774
49.00000000000004	0.5351630937359487
49.100000000000044	0.534979425803748
49.200000000000045	0.5347953227790242
49.30000000000004	0.5346107853763379
49.40000000000004	0.5344258123578874
49.50000000000004	0.5342404047868444
49.600000000000044	0.534054564987684
49.700000000000045	0.533868293654625
49.80000000000004	0.5336815895261147
49.90000000000004	0.5334944536775234
50.00000000000004	0.5333068883837825
50.100000000000044	0.5331188943194987
50.200000000000045	0.5329304721545893
50.30000000000005	0.5327416205996306
50.40000000000004	0.5325523407379023
50.50000000000004	0.5323626347915714
50.600000000000044	0.5321725034118068
50.700000000000045	0.5319819452866291
50.80000000000005	0.5317909615123037
50.90000000000004	0.5315995542642498
51.00000000000004	0.5314077241755554
51.100000000000044	0.5312154718749851
51.200000000000045	0.5310227960241991
51.30000000000005	0.5308296977284954
51.40000000000005	0.5306361791135682
51.50000000000004	0.530442240790894
51.600000000000044	0.5302478814006656
51.700000000000045	0.530053102061897
51.80000000000005	0.5298579048560978
51.90000000000005	0.5296622903780687
52.00000000000004	0.5294662592186224
52.100000000000044	0.5292698099929696
52.200000000000045	0.5290729438301958
52.30000000000005	0.5288756627648733
52.40000000000005	0.5286779673718666
52.50000000000004	0.5284798562459112
52.600000000000044	0.5282813305304862
52.700000000000045	0.5280823922183316
52.80000000000005	0.5278830418689264
52.90000000000005	0.5276832800380704
53.00000000000004	0.5274831052967742
53.100000000000044	0.5272825187995502
53.200000000000045	0.5270815224947605
53.30000000000005	0.5268801169234867
53.40000000000005	0.5266783006371701
53.50000000000005	0.5264760748053458
53.600000000000044	0.5262734413367031
53.700000000000045	0.5260704007581236
53.80000000000005	0.5258669535930928
53.90000000000005	0.5256630983704778
54.00000000000005	0.5254588362717364
54.100000000000044	0.5252541691635311
54.200000000000045	0.5250490975557601
54.30000000000005	0.5248436199585488
54.40000000000005	0.5246377375689608
54.50000000000005	0.5244314522159708
54.60000000000005	0.5242247643963667
54.700000000000045	0.5240176746038002
54.80000000000005	0.5238101813268764
54.90000000000005	0.5236022857754037
55.00000000000005	0.5233939897384908
55.10000000000005	0.5231852936972432
55.200000000000045	0.5229761961222796
55.30000000000005	0.5227666982395551
55.40000000000005	0.5225568018023167
55.50000000000005	0.5223465072795606
55.60000000000005	0.5221358151373863
55.700000000000045	0.521924723825858
55.80000000000005	0.5217132345844351
55.90000000000005	0.5215013491284862
56.00000000000005	0.5212890679125214
56.10000000000005	0.5210763893693111
56.200000000000045	0.5208633147549611
56.30000000000005	0.5206498457506578
56.40000000000005	0.5204359827997237
56.50000000000005	0.5202217263428043
56.60000000000005	0.5200070747930005
56.70000000000005	0.5197920294206233
56.80000000000005	0.5195765918708105
56.90000000000005	0.5193607625734981
57.00000000000005	0.5191445399251277
57.10000000000005	0.5189279252131178
57.20000000000005	0.5187109200499704
57.30000000000005	0.5184935248552816
57.40000000000005	0.5182757400461733
57.50000000000005	0.5180575640002292
57.60000000000005	0.5178389980197184
57.70000000000005	0.5176200436827788
57.800000000000054	0.5174007013966316
57.90000000000005	0.5171809695227827
58.00000000000005	0.5169608493810345
58.10000000000005	0.5167403425183109
58.20000000000005	0.516519449332274
58.300000000000054	0.5162981702182974
58.40000000000005	0.5160765035197735
58.50000000000005	0.5158544505719482
58.60000000000005	0.5156320128889329
58.70000000000005	0.5154091908569453
58.800000000000054	0.5151859828038327
58.90000000000005	0.5149623900827636
59.00000000000005	0.5147384141779477
59.10000000000005	0.5145140554667593
59.20000000000005	0.514289314324456
59.300000000000054	0.5140641890614549
59.40000000000005	0.5138386810469122
59.50000000000005	0.5136127917336528
59.60000000000005	0.5133865214884622
59.70000000000005	0.5131598686067008
59.800000000000054	0.5129328344758035
59.900000000000055	0.5127054205199016
60.00000000000005	0.5124776270975958
60.10000000000005	0.5122494545655268
60.20000000000005	0.512020901202251
60.300000000000054	0.5117919684116874
60.400000000000055	0.5115626575878989
60.50000000000005	0.511332969079682
60.60000000000005	0.5111029011509832
60.70000000000005	0.5108724552243245
60.800000000000054	0.510641632666188
60.900000000000055	0.5104104338177896
61.00000000000006	0.5101788590185294
61.10000000000005	0.5099469065161234
61.20000000000005	0.5097145777500302
61.300000000000054	0.5094818740578745
61.400000000000055	0.5092487957717879
61.50000000000006	0.5090153411252856
61.60000000000005	0.5087815115767211
61.70000000000005	0.5085473084371647
61.800000000000054	0.5083127320317206
61.900000000000055	0.5080777826838104
62.00000000000006	0.5078424586112419
62.10000000000005	0.5076067612897156
62.20000000000005	0.5073706920025587
62.300000000000054	0.5071342510664513
62.400000000000055	0.5068974366853731
62.50000000000006	0.5066602503541827
62.60000000000005	0.5064226933305972
62.70000000000005	0.5061847659247751
62.800000000000054	0.5059464684453134
62.900000000000055	0.5057077990809624
63.00000000000006	0.5054687593442962
63.10000000000006	0.5052293504663153
63.20000000000005	0.5049895727493559
63.300000000000054	0.5047494243686796
63.400000000000055	0.5045089068562527
63.50000000000006	0.5042680214183348
63.60000000000006	0.5040267683512027
63.70000000000005	0.5037851479496818
63.800000000000054	0.5035431583742384
63.900000000000055	0.5033008011748843
64.00000000000006	0.5030580775321051
64.10000000000005	0.5028149877349041
64.20000000000006	0.5025715299305661
64.30000000000005	0.502327705688701
64.40000000000006	0.502083516165853
64.50000000000006	0.5018389616453867
64.60000000000005	0.5015940424093142
64.70000000000006	0.5013487565905174
64.80000000000005	0.5011031057769445
64.90000000000006	0.500857091100232
65.00000000000006	0.5006107128369682
65.10000000000005	0.5003639691071301
65.20000000000006	0.5001168615184426
65.30000000000005	0.4998693911793365
65.40000000000006	0.4996215583611414
65.50000000000006	0.4993733633339257
65.60000000000005	0.4991248042036165
65.70000000000006	0.4988758825965343
65.80000000000005	0.4986265995969947
65.90000000000006	0.498376955470002
66.00000000000006	0.49812694830882487
66.10000000000005	0.49787657975971406
66.20000000000006	0.49762585088445377
66.30000000000005	0.49737476194313285
66.40000000000006	0.49712331319465985
66.50000000000006	0.49687150271856884
66.60000000000005	0.4966193321799271
66.70000000000006	0.49636680261713106
66.80000000000005	0.4961139142843481
66.90000000000006	0.49586066524867195
67.00000000000006	0.4956070571952287
67.10000000000007	0.49535309114050086
67.20000000000006	0.4950987673340481
67.30000000000005	0.4948440860243224
67.40000000000006	0.4945890452649602
67.50000000000006	0.4943336467600935
67.60000000000007	0.4940778915034796
67.70000000000006	0.4938217797391179
67.80000000000005	0.4935653095083939
67.90000000000006	0.49330848253560255
68.00000000000006	0.49305129979315215
68.10000000000007	0.49279376152070736
68.20000000000006	0.4925358679568901
68.30000000000005	0.4922776171298697
68.40000000000006	0.49201901078310384
68.50000000000006	0.49176004986687866
68.60000000000007	0.4915007346156184
68.70000000000006	0.49124106304540327
68.80000000000005	0.4909810369199346
68.90000000000006	0.4907206571686645
69.00000000000006	0.4904599240219226
69.10000000000007	0.49019883770905254
69.20000000000006	0.4899373962331234
69.30000000000005	0.4896756013771256
69.40000000000006	0.4894134540489358
69.50000000000006	0.4891509544739224
69.60000000000007	0.4888881006431991
69.70000000000006	0.4886248943600586
69.80000000000007	0.4883613365120112
69.90000000000006	0.4880974273205395
70.00000000000006	0.4878331670061888
70.10000000000007	0.4875685535472309
70.20000000000006	0.48730358876634444
70.30000000000007	0.48703827352995716
70.40000000000006	0.48677260805483097
70.50000000000006	0.4865065903073871
70.60000000000007	0.4862402221306443
70.70000000000006	0.48597350437108605
70.80000000000007	0.4857064372417667
70.90000000000006	0.4854390209548445
71.00000000000006	0.48517125346403184
71.10000000000007	0.48490313663180223
71.20000000000006	0.4846346712839984
71.30000000000007	0.48436585762915646
71.40000000000006	0.4840966936092147
71.50000000000006	0.48382718110700373
71.60000000000007	0.4835573209288019
71.70000000000006	0.48328711327958573
71.80000000000007	0.48301655836347057
71.90000000000006	0.4827456541097818
72.00000000000006	0.48247440242084716
72.10000000000007	0.4822028040826962
72.20000000000006	0.48193085929595364
72.30000000000007	0.4816585659782173
72.40000000000006	0.4813859260521705
72.50000000000006	0.4811129402846169
72.60000000000007	0.48083960887274035
72.70000000000006	0.4805659320128906
72.80000000000007	0.48029190761011226
72.90000000000006	0.4800175376066013
73.00000000000006	0.4797428227492578
73.10000000000007	0.4794677632310436
73.20000000000006	0.4791923569452917
73.30000000000007	0.47891660585453383
73.40000000000006	0.478640510686743
73.50000000000007	0.4783640716315307
73.60000000000007	0.47808728887769397
73.70000000000006	0.477810160306033
73.80000000000007	0.4775326878985845
73.90000000000006	0.47725487236371644
74.00000000000007	0.4769767138869129
74.10000000000007	0.47669821033724613
74.20000000000006	0.47641936371705185
74.30000000000007	0.4761401747160318
74.40000000000006	0.4758606435163808
74.50000000000007	0.4755807702994925
74.60000000000007	0.47530055292188794
74.70000000000006	0.47501999340537665
74.80000000000007	0.4747390924203091
74.90000000000006	0.4744578501448119
75.00000000000007	0.4741762644236288
75.10000000000007	0.4738943372988161
75.20000000000006	0.47361206942228107
75.30000000000007	0.47332946096889456
75.40000000000006	0.47304651211273235
75.50000000000007	0.472763220685927
75.60000000000007	0.4724795887499557
75.70000000000006	0.47219561693758455
75.80000000000007	0.47191130541964
75.90000000000006	0.47162665201639253
76.00000000000007	0.47134165880950035
76.10000000000007	0.47105632641347206
76.20000000000007	0.47077065499588366
76.30000000000007	0.4704846447235156
76.40000000000006	0.47019829340392455
76.50000000000007	0.4699116031381159
76.60000000000007	0.46962457452162365
76.70000000000007	0.4693372077179684
76.80000000000007	0.46904950052272293
76.90000000000006	0.4687614550569951
77.00000000000007	0.4684730718982106
77.10000000000007	0.4681843512066167
77.20000000000007	0.4678952931416579
77.30000000000007	0.46760589548604486
77.40000000000006	0.4673161603801407
77.50000000000007	0.46702608838251947
77.60000000000007	0.4667356796493272
77.70000000000007	0.46644493195112946
77.80000000000007	0.466153847448302
77.90000000000006	0.4658624266814239
78.00000000000007	0.4655706698033164
78.10000000000007	0.4652785769659828
78.20000000000007	0.4649861459269312
78.30000000000007	0.4646933788656835
78.40000000000006	0.4644002763040472
78.50000000000007	0.46410683839065986
78.60000000000007	0.46381306287068136
78.70000000000007	0.4635189519435469
78.80000000000007	0.463224506113146
78.90000000000006	0.4629297255247113
79.00000000000007	0.46263461032263636
79.10000000000007	0.46233915823877764
79.20000000000007	0.4620433714915917
79.30000000000007	0.4617472505662321
79.40000000000006	0.4614507956036308
79.50000000000007	0.46115400432304776
79.60000000000007	0.4608568789627465
79.70000000000007	0.46055941999000244
79.80000000000007	0.46026162754223326
79.90000000000008	0.45996350175598805
80.00000000000007	0.4596650403369245
80.10000000000007	0.4593662455421885
80.20000000000007	0.4590671178203122
80.30000000000007	0.45876765730425734
80.40000000000008	0.4584678616867897
80.50000000000007	0.4581677332447496
80.60000000000007	0.4578672724087939
80.70000000000007	0.45756647930823086
80.80000000000007	0.45726535407146457
80.90000000000008	0.45696389437730217
81.00000000000007	0.4566621025213161
81.10000000000007	0.4563599789153667
81.20000000000007	0.4560575236841148
81.30000000000007	0.4557547344931283
81.40000000000008	0.4554516136575586
81.50000000000007	0.45514816157135546
81.60000000000007	0.4548443783553561
81.70000000000007	0.45454026412945026
81.80000000000007	0.4542358165448311
81.90000000000008	0.45393103793522155
82.00000000000007	0.4536259286756755
82.10000000000007	0.45332048888215215
82.20000000000007	0.4530147161922042
82.30000000000007	0.4527086129590161
82.40000000000008	0.45240217953965656
82.50000000000007	0.4520954160460605
82.60000000000008	0.45178832258916407
82.70000000000007	0.4514808967916633
82.80000000000007	0.4511731410251466
82.90000000000008	0.4508650556276397
83.00000000000007	0.45055664070592943
83.10000000000008	0.4502478938686109
83.20000000000007	0.44993881750661785
83.30000000000007	0.4496294119398759
83.40000000000008	0.4493196772709142
83.50000000000007	0.44900961360120334
83.60000000000008	0.4486992185239315
83.70000000000007	0.448388494448263
83.80000000000007	0.44807744167488445
83.90000000000008	0.4477660603008653
84.00000000000007	0.4474543479047686
84.10000000000008	0.44714230691499196
84.20000000000007	0.44682993761396467
84.30000000000007	0.4465172400942316
84.40000000000008	0.4462042144472117
84.50000000000007	0.44589085823543684
84.60000000000008	0.44557717390535834
84.70000000000007	0.44526316171991887
84.80000000000007	0.4449488217658501
84.90000000000008	0.44463415159046643
85.00000000000007	0.4443191536593473
85.10000000000008	0.44400382821697665
85.20000000000007	0.44368817534525984
85.30000000000007	0.44337219512489995
85.40000000000008	0.44305588508647653
85.50000000000007	0.44273924771344597
85.60000000000008	0.4424222832305041
85.70000000000007	0.4421049917133453
85.80000000000007	0.4417873706766657
85.90000000000008	0.44146942262295447
86.00000000000007	0.44115114775820086
86.10000000000008	0.44083254615293477
86.20000000000007	0.4405136178763989
86.30000000000008	0.4401943604257662
86.40000000000008	0.4398747763212278
86.50000000000007	0.439554865748627
86.60000000000008	0.4392346287718391
86.70000000000007	0.4389140628714088
86.80000000000008	0.43859317058647757
86.90000000000008	0.4382719520838861
87.00000000000007	0.43795040742196917
87.10000000000008	0.43762853665767987
87.20000000000007	0.43730633725315915
87.30000000000008	0.4369838117650816
87.40000000000008	0.4366609603397249
87.50000000000007	0.4363377830282769
87.60000000000008	0.43601427727542064
87.70000000000007	0.4356904456567153
87.80000000000008	0.4353662882990878
87.90000000000008	0.4350418052477702
88.00000000000007	0.4347169965465084
88.10000000000008	0.43439185962060334
88.20000000000007	0.4340663970629873
88.30000000000008	0.4337406089795437
88.40000000000008	0.43341449540781507
88.50000000000007	0.4330880537547224
88.60000000000008	0.43276128663203806
88.70000000000007	0.43243419412589207
88.80000000000008	0.4321067762674139
88.90000000000008	0.43177903308613225
89.00000000000009	0.4314509619685025
89.10000000000008	0.4311225655435217
89.20000000000007	0.4307938438757297
89.30000000000008	0.43046479698797085
89.40000000000008	0.43013542224730006
89.50000000000009	0.42980572230153374
89.60000000000008	0.4294756971949979
89.70000000000007	0.42914534694362305
89.80000000000008	0.4288297459885511
89.90000000000008	0.4285741336121513
90.00000000000009	0.4283785711011968
