# Supplementary material for: White matter micro- and macrostructure brain charts for the human lifespan
Source: Nature. 2026 May 13;655(8124):979–89. doi: 10.1038/s41586-026-10454-2 (PMC13391363; doi:10.1038/s41586-026-10454-2)
Supplement: Supplementary file 7 — Tract-specific median centiles of brain charts. SDT.T4.1-504 contain the discretized, sex-agnostic brain charts used to derive the myelination plots and assessments in Fig. 4 and Supplementary Fig. S4.F9. Age is expressed in years. Tract measurements are reported in metric-specific units: diffusivities in mm2 s−1, volume in mm3, surface area in mm2, average length in mm, and FA is dimensionless (unitless). [file 41586_2026_10454_MOESM7_ESM.zip › SDT.T4/SDT.T4.144-FX_right_md-mean.csv]

age	value
1.0	0.0013542145336335287
1.1	0.0013513212377737893
1.2000000000000002	0.001347665001687912
1.3000000000000003	0.0013432956441782875
1.4000000000000004	0.0013389841711560129
1.5000000000000004	0.001334954414128901
1.6000000000000005	0.0013311733624774614
1.7000000000000006	0.001327613672207567
1.8000000000000007	0.0013242535138714648
1.9000000000000008	0.0013210713708740043
2.000000000000001	0.0013180507787409806
2.100000000000001	0.0013151775260347451
2.200000000000001	0.0013124400007153557
2.300000000000001	0.001309826064780284
2.4000000000000012	0.0013073262333346785
2.5000000000000013	0.001304932091189381
2.6000000000000014	0.0013026361554861784
2.7000000000000015	0.0013004322777098085
2.8000000000000016	0.0012983135425669355
2.9000000000000017	0.0012962745439102415
3.0000000000000018	0.0012943103985082617
3.100000000000002	0.001292417082960741
3.200000000000002	0.0012905898954157337
3.300000000000002	0.0012888251434956947
3.400000000000002	0.0012871194388509068
3.500000000000002	0.0012854696800593845
3.6000000000000023	0.0012838733330497922
3.7000000000000024	0.0012823272576405638
3.8000000000000025	0.0012808290103246832
3.9000000000000026	0.001279376337180614
4.000000000000003	0.0012779674025792738
4.100000000000003	0.0012765998610915538
4.200000000000003	0.0012752718894700047
4.3000000000000025	0.001273981783130585
4.400000000000003	0.0012727279591155508
4.5000000000000036	0.0012715091454939742
4.600000000000003	0.0012703236303863966
4.700000000000003	0.0012691700996383577
4.800000000000003	0.0012680473279230394
4.900000000000004	0.0012669543360677648
5.0000000000000036	0.0012658897706852757
5.100000000000003	0.0012648525963303726
5.200000000000004	0.001263841833407586
5.300000000000004	0.0012628565654909049
5.400000000000004	0.0012618960716876777
5.5000000000000036	0.0012609593064503485
5.600000000000004	0.0012600454808918409
5.700000000000005	0.001259153855568068
5.800000000000004	0.0012582838524994335
5.900000000000004	0.0012574346129699788
6.000000000000004	0.0012566054920033736
6.100000000000005	0.0012557958743817928
6.200000000000005	0.0012550051827564049
6.300000000000004	0.0012542329733686403
6.400000000000005	0.0012534785561156374
6.500000000000005	0.0012527414200858965
6.600000000000005	0.0012520210855599368
6.700000000000005	0.001251317186257876
6.800000000000005	0.0012506291396729313
6.900000000000006	0.001249956516782113
7.000000000000005	0.0012492989058852674
7.100000000000005	0.0012486559205428635
7.2000000000000055	0.0012480272707599152
7.300000000000006	0.0012474124746257426
7.400000000000006	0.0012468111823490684
7.500000000000005	0.0012462230657670644
7.600000000000006	0.0012456478802409447
7.700000000000006	0.0012450852105329673
7.800000000000006	0.0012445347569190709
7.900000000000006	0.001243996230450667
8.000000000000007	0.0012434693604584483
8.100000000000007	0.001242953948669289
8.200000000000006	0.001242449643835545
8.300000000000006	0.001241956196100794
8.400000000000006	0.0012414733717325056
8.500000000000007	0.0012410010006157805
8.600000000000007	0.0012405387751973774
8.700000000000006	0.00124008647797434
8.800000000000008	0.0012396438985016293
8.900000000000007	0.0012392108404166748
9.000000000000007	0.0012387871632969943
9.100000000000007	0.0012383726023752124
9.200000000000006	0.0012379669731197168
9.300000000000008	0.00123757010371017
9.400000000000007	0.0012371818720371367
9.500000000000007	0.0012368020432627224
9.600000000000009	0.001236430454702217
9.700000000000008	0.001236066948489048
9.800000000000008	0.001235711378144175
9.900000000000007	0.0012353636413868286
10.000000000000007	0.001235023533151317
10.100000000000009	0.0012346909134345156
10.200000000000008	0.0012343656526977611
10.300000000000008	0.0012340476610286756
10.40000000000001	0.0012337367546087902
10.500000000000009	0.0012334328087251767
10.600000000000009	0.0012331357020675024
10.700000000000008	0.0012328453228867475
10.800000000000008	0.001232561594975803
10.90000000000001	0.0012322843559198875
11.000000000000009	0.001232013497126457
11.100000000000009	0.0012317489189134947
11.20000000000001	0.0012314905536931358
11.30000000000001	0.0012312382545859126
11.40000000000001	0.0012309919240237064
11.500000000000009	0.0012307514669102448
11.600000000000009	0.0012305167964172946
11.70000000000001	0.001230287854706717
11.80000000000001	0.0012300645107102169
11.90000000000001	0.0012298466786340877
12.00000000000001	0.001229634280476096
12.10000000000001	0.0012294272645656725
12.20000000000001	0.0012292255114780461
12.30000000000001	0.0012290289435704428
12.40000000000001	0.0012288374850393862
12.50000000000001	0.0012286510673997497
12.60000000000001	0.0012284696460888372
12.70000000000001	0.0012282931136330644
12.800000000000011	0.001228121401191828
12.900000000000011	0.0012279544468829255
13.00000000000001	0.0012277922106581057
13.10000000000001	0.0012276345939559953
13.20000000000001	0.001227481534093399
13.300000000000011	0.0012273329697842432
13.400000000000011	0.0012271888463424201
13.50000000000001	0.0012270491290121924
13.600000000000012	0.0012269137284450268
13.700000000000012	0.0012267825886708831
13.800000000000011	0.001226655660041
13.900000000000011	0.0012265329111696684
14.00000000000001	0.0012264142596545551
14.100000000000012	0.0012262996542645155
14.200000000000012	0.0012261890448488429
14.300000000000011	0.0012260823873002757
14.400000000000013	0.0012259796542471526
14.500000000000012	0.001225880770510864
14.600000000000012	0.001225785690070175
14.700000000000012	0.0012256943727272274
14.800000000000011	0.001225606793669872
14.900000000000013	0.0012255228832191239
15.000000000000012	0.0012254425990608866
15.100000000000012	0.0012253658997298405
15.200000000000014	0.0012252927493646968
15.300000000000013	0.0012252231262474998
15.400000000000013	0.0012251569664480913
15.500000000000012	0.0012250942317580836
15.600000000000012	0.001225034889396671
15.700000000000014	0.0012249789196196771
15.800000000000013	0.001224926262911668
15.900000000000013	0.0012248768840063267
16.000000000000014	0.001224830748313493
16.100000000000016	0.0012247878264950074
16.200000000000014	0.001224748101226438
16.30000000000001	0.0012247115176276112
16.400000000000013	0.0012246780437120196
16.500000000000014	0.001224647652602159
16.600000000000016	0.0012246203285164558
16.700000000000014	0.0012245960201619573
16.800000000000015	0.001224574697917225
16.900000000000013	0.0012245563327062175
17.000000000000014	0.001224540900419828
17.100000000000016	0.0012245283871932886
17.200000000000014	0.0012245187455146903
17.300000000000015	0.0012245119484146584
17.400000000000013	0.0012245079737740784
17.500000000000014	0.0012245068089489753
17.600000000000016	0.0012245084093739293
17.700000000000014	0.0012245127500028362
17.800000000000015	0.001224519806234432
17.900000000000016	0.001224529558202113
18.000000000000014	0.0012245419947978506
18.100000000000016	0.001224557074572611
18.200000000000017	0.00122457477464838
18.300000000000015	0.001224595076786175
18.400000000000016	0.0012246179708545202
18.500000000000014	0.0012246434178481477
18.600000000000016	0.0012246713964693934
18.700000000000017	0.0012247018857870842
18.800000000000015	0.0012247348694147595
18.900000000000016	0.001224770338464679
19.000000000000014	0.0012248082565241404
19.100000000000016	0.0012248486040855578
19.200000000000017	0.001224891366107754
19.300000000000015	0.0012249365344918367
19.400000000000016	0.0012249840748696453
19.500000000000018	0.0012250339690445067
19.600000000000016	0.0012250861991245478
19.700000000000017	0.0012251407516074384
19.80000000000002	0.001225197619410821
19.900000000000016	0.00122525677034157
20.000000000000018	0.0012253181876944713
20.100000000000016	0.001225381859090083
20.200000000000017	0.001225447778088879
20.30000000000002	0.0012255159142218377
20.400000000000016	0.0012255862518806206
20.500000000000018	0.0012256587757125091
20.600000000000016	0.0012257334746282513
20.700000000000017	0.00122581034302631
20.80000000000002	0.0012258893522764176
20.900000000000016	0.001225970488023242
21.000000000000018	0.0012260537401234887
21.10000000000002	0.0012261391035036074
21.200000000000017	0.0012262265509976546
21.30000000000002	0.001226316069175427
21.40000000000002	0.0012264076448227816
21.500000000000018	0.0012265012688877262
21.60000000000002	0.0012265969369928238
21.700000000000017	0.001226694623537468
21.80000000000002	0.0012267943161522225
21.90000000000002	0.001226896006589092
22.000000000000018	0.0012269996909073197
22.10000000000002	0.001227105344758184
22.200000000000017	0.0012272129565583062
22.30000000000002	0.001227322514908288
22.40000000000002	0.0012274340124909895
22.500000000000018	0.0012275474459478364
22.60000000000002	0.0012276627922712794
22.70000000000002	0.0012277800407824136
22.80000000000002	0.0012278991848532605
22.90000000000002	0.001228020221488613
23.00000000000002	0.0012281431287576524
23.10000000000002	0.0012282678966539882
23.20000000000002	0.001228394515328849
23.30000000000002	0.0012285229789547043
23.40000000000002	0.0012286532850262983
23.50000000000002	0.0012287854127687294
23.60000000000002	0.0012289193529518797
23.70000000000002	0.0012290551003438512
23.80000000000002	0.001229192652743316
23.90000000000002	0.0012293319903066045
24.00000000000002	0.0012294731043826761
24.10000000000002	0.0012296159864565019
24.20000000000002	0.0012297606319898392
24.300000000000022	0.0012299070391958871
24.40000000000002	0.001230055189232715
24.50000000000002	0.0012302050741197763
24.600000000000023	0.0012303566898378207
24.70000000000002	0.001230510034855362
24.800000000000022	0.001230665091140048
24.90000000000002	0.001230821851212964
25.00000000000002	0.0012309803077132097
25.100000000000023	0.0012311404572272855
25.20000000000002	0.0012313022985760685
25.300000000000022	0.0012314658145997817
25.40000000000002	0.0012316309984020297
25.50000000000002	0.0012317978470251384
25.600000000000023	0.0012319663595051324
25.70000000000002	0.001232136519389469
25.800000000000022	0.0012323083202187952
25.900000000000023	0.0012324817556367057
26.00000000000002	0.001232656823218534
26.100000000000023	0.0012328335223010028
26.200000000000024	0.0012330118371953098
26.300000000000022	0.0012331917619509813
26.400000000000023	0.0012333732945468729
26.50000000000002	0.0012335564345014077
26.600000000000023	0.0012337411667464138
26.700000000000024	0.0012339274857142745
26.800000000000022	0.0012341153859276991
26.900000000000023	0.001234304865837979
27.00000000000002	0.0012344959252210026
27.100000000000023	0.0012346885496800626
27.200000000000024	0.0012348827340944923
27.300000000000022	0.0012350784772756274
27.400000000000023	0.0012352757791529703
27.500000000000025	0.001235474625876757
27.600000000000023	0.001235675012663465
27.700000000000024	0.0012358769348092236
27.800000000000026	0.0012360803915472424
27.900000000000023	0.0012362853830279288
28.000000000000025	0.0012364918959944329
28.100000000000023	0.001236699926057812
28.200000000000024	0.001236909472775017
28.300000000000026	0.0012371205364262738
28.400000000000023	0.0012373331042387344
28.500000000000025	0.0012375471721218089
28.600000000000023	0.0012377627360554647
28.700000000000024	0.0012379797959761235
28.800000000000026	0.0012381983523539076
28.900000000000023	0.0012384183929416337
29.000000000000025	0.001238639913998724
29.100000000000026	0.0012388629157550463
29.200000000000024	0.0012390873987901533
29.300000000000026	0.0012393133512868305
29.400000000000027	0.0012395407697698116
29.500000000000025	0.0012397696508266907
29.600000000000026	0.0012399999950311424
29.700000000000024	0.0012402318031259723
29.800000000000026	0.0012404650637619055
29.900000000000027	0.0012406997737756569
30.000000000000025	0.0012409359340089404
30.100000000000026	0.0012411735452964555
30.200000000000024	0.0012414125966723095
30.300000000000026	0.0012416530852102585
30.400000000000027	0.0012418950080402735
30.500000000000025	0.0012421383663178745
30.600000000000026	0.0012423831610180326
30.700000000000028	0.0012426293815929652
30.800000000000026	0.0012428770253957977
30.900000000000027	0.001243126093828754
31.00000000000003	0.0012433765879434392
31.100000000000026	0.0012436284975351616
31.200000000000028	0.0012438818201697896
31.300000000000026	0.001244136553463711
31.400000000000027	0.0012443926991076357
31.50000000000003	0.0012446502582734427
31.600000000000026	0.0012449092211314402
31.700000000000028	0.001245169585498788
31.800000000000026	0.001245431353295015
31.900000000000027	0.0012456945257552261
32.00000000000003	0.001245959093357887
32.10000000000002	0.001246225054111929
32.20000000000003	0.001246492406071928
32.300000000000026	0.0012467611514245074
32.40000000000003	0.0012470312915075603
32.50000000000003	0.0012473028171370725
32.60000000000003	0.001247575726549043
32.70000000000003	0.0012478500221439369
32.800000000000026	0.0012481257053110104
32.90000000000003	0.0012484027671439877
33.00000000000003	0.0012486812060525242
33.10000000000003	0.0012489610204876212
33.20000000000003	0.0012492422130988136
33.300000000000026	0.001249524785362651
33.40000000000003	0.001249808728677804
33.50000000000003	0.0012500940416599543
33.60000000000003	0.0012503807271599591
33.70000000000003	0.0012506687866951339
33.800000000000026	0.0012509582119153454
33.90000000000003	0.0012512490015941808
34.00000000000003	0.0012515411545429146
34.10000000000003	0.0012518346738462625
34.20000000000003	0.0012521295610950687
34.30000000000003	0.0012524258082156927
34.40000000000003	0.0012527234141695158
34.50000000000003	0.0012530223822321267
34.60000000000003	0.0012533227140255894
34.70000000000003	0.0012536244017042483
34.80000000000003	0.0012539274443737123
34.90000000000003	0.0012542318411739948
35.00000000000003	0.001254537595601817
35.10000000000003	0.0012548447093404344
35.20000000000003	0.0012551531747957872
35.30000000000003	0.0012554629912453238
35.400000000000034	0.001255774162367999
35.50000000000003	0.0012560866898695846
35.60000000000003	0.0012564005663636747
35.70000000000003	0.00125671579126002
35.80000000000003	0.0012570323639999712
35.900000000000034	0.0012573502884728905
36.00000000000003	0.0012576695664346254
36.10000000000003	0.0012579901907285493
36.20000000000003	0.001258312160922367
36.30000000000003	0.0012586354810805692
36.400000000000034	0.0012589601529735621
36.50000000000003	0.0012592861696345207
36.60000000000003	0.001259613530753004
36.70000000000003	0.0012599422360476996
36.80000000000003	0.0012602722897846427
36.900000000000034	0.0012606036937741656
37.00000000000003	0.0012609364412600852
37.10000000000003	0.0012612705320777426
37.20000000000003	0.0012616059706625792
37.30000000000003	0.0012619427588320639
37.400000000000034	0.001262280890004164
37.500000000000036	0.0012626203641269288
37.60000000000003	0.0012629611811753973
37.70000000000003	0.0012633033457792
37.80000000000003	0.0012636468597864688
37.900000000000034	0.001263991716808986
38.000000000000036	0.0012643379169299284
38.10000000000003	0.00126468546494375
38.20000000000003	0.0012650343626988525
38.30000000000003	0.001265384603967368
38.400000000000034	0.0012657361889371762
38.500000000000036	0.0012660891178212306
38.60000000000004	0.0012664433956022262
38.70000000000003	0.0012667990241506228
38.80000000000003	0.0012671559974175822
38.900000000000034	0.0012675143157167656
39.000000000000036	0.0012678739841921352
39.10000000000004	0.0012682350047079141
39.20000000000003	0.0012685973713635037
39.30000000000003	0.0012689610845702088
39.400000000000034	0.001269326144762771
39.500000000000036	0.0012696925572686089
39.60000000000004	0.0012700603239660384
39.70000000000003	0.0012704294391204863
39.80000000000003	0.0012707999032608361
39.900000000000034	0.0012711717218731283
40.000000000000036	0.0012715448968232737
40.10000000000004	0.0012719194225142849
40.20000000000003	0.00127229529956651
40.30000000000003	0.0012726725286222678
40.400000000000034	0.001273051115347335
40.500000000000036	0.0012734310616142352
40.60000000000004	0.0012738123619805688
40.70000000000004	0.0012741950171770372
40.80000000000003	0.0012745790330261956
40.900000000000034	0.001274964411382263
41.000000000000036	0.0012753511469310657
41.10000000000004	0.0012757392404893267
41.20000000000004	0.0012761286928944975
41.30000000000003	0.0012765195101460652
41.400000000000034	0.001276911694097816
41.500000000000036	0.0012773052395801125
41.60000000000004	0.0012777001475137
41.70000000000004	0.0012780964240537206
41.80000000000004	0.0012784940710299814
41.900000000000034	0.0012788930833928294
42.000000000000036	0.0012792934621442876
42.10000000000004	0.0012796952083059324
42.20000000000004	0.0012800983282079056
42.30000000000004	0.0012805028236728424
42.400000000000034	0.0012809086897868512
42.500000000000036	0.0012813159276503796
42.60000000000004	0.0012817245437487103
42.70000000000004	0.001282134539875018
42.80000000000004	0.001282545911228191
42.900000000000034	0.0012829586589857395
43.000000000000036	0.0012833727843437836
43.10000000000004	0.001283788293961386
43.20000000000004	0.001284205189618131
43.30000000000004	0.0012846234666409441
43.400000000000034	0.0012850431263009038
43.500000000000036	0.0012854641754123021
43.60000000000004	0.0012858866157198908
43.70000000000004	0.001286310442657085
43.80000000000004	0.0012867356575683676
43.90000000000004	0.001287162261815913
44.000000000000036	0.0012875902623872783
44.10000000000004	0.0012880196610074567
44.20000000000004	0.0012884504532311714
44.30000000000004	0.0012888826404921588
44.40000000000004	0.0012893162299337905
44.500000000000036	0.0012897512232409667
44.60000000000004	0.001290187616069428
44.70000000000004	0.0012906254099230858
44.80000000000004	0.0012910646063228272
44.90000000000004	0.0012915052125853606
45.00000000000004	0.001291947230369851
45.10000000000004	0.0012923906554474724
45.20000000000004	0.0012928354894076895
45.30000000000004	0.0012932817397241134
45.40000000000004	0.0012937294080106112
45.50000000000004	0.0012941784901346323
45.60000000000004	0.0012946289877530197
45.70000000000004	0.001295080902538912
45.80000000000004	0.0012955342421398662
45.90000000000004	0.0012959890081381993
46.00000000000004	0.0012964451965117737
46.10000000000004	0.0012969028089996994
46.20000000000004	0.0012973618534079588
46.30000000000004	0.0012978223312684512
46.40000000000004	0.001298284238651227
46.50000000000004	0.0012987475773603148
46.60000000000004	0.0012992123492154718
46.70000000000004	0.0012996785621978255
46.80000000000004	0.0013001462178019794
46.90000000000004	0.0013006153122040497
47.00000000000004	0.0013010858472875433
47.100000000000044	0.0013015578311939284
47.20000000000004	0.001302031265362256
47.30000000000004	0.0013025061460573606
47.40000000000004	0.0013029824752255608
47.50000000000004	0.001303460254828399
47.600000000000044	0.0013039394931840815
47.70000000000004	0.0013044201916887987
47.80000000000004	0.0013049023467097578
47.90000000000004	0.0013053859602702974
48.00000000000004	0.00130587104085128
48.100000000000044	0.0013063575897882232
48.200000000000045	0.001306845603534134
48.30000000000004	0.0013073350841733547
48.40000000000004	0.0013078260338050412
48.50000000000004	0.0013083184610888658
48.600000000000044	0.0013088123673119282
48.700000000000045	0.0013093077490265099
48.80000000000004	0.0013098046083918952
48.90000000000004	0.001310302954233091
49.00000000000004	0.0013108027877713907
49.100000000000044	0.0013113041056424597
49.200000000000045	0.0013118069100650318
49.30000000000004	0.0013123112032722992
49.40000000000004	0.0013128169942705627
49.50000000000004	0.0013133242842272071
49.600000000000044	0.001313833069874604
49.700000000000045	0.0013143433535046706
49.80000000000004	0.0013148551442920557
49.90000000000004	0.0013153684433331767
50.00000000000004	0.0013158832474417955
50.100000000000044	0.001316399558968021
50.200000000000045	0.001316917380276093
50.30000000000005	0.00131743672072481
50.40000000000004	0.001317957581351171
50.50000000000004	0.0013184799590636326
50.600000000000044	0.001319003856283999
50.700000000000045	0.0013195292825427325
50.80000000000005	0.0013200562388006707
50.90000000000004	0.0013205847220461183
51.00000000000004	0.0013211147347579866
51.100000000000044	0.0013216462794290703
51.200000000000045	0.0013221793657772541
51.30000000000005	0.0013227139946984468
51.40000000000005	0.0013232501632740622
51.50000000000004	0.0013237878740535133
51.600000000000044	0.001324327136929986
51.700000000000045	0.0013248679527179518
51.80000000000005	0.001325410318577522
51.90000000000005	0.0013259542371143352
52.00000000000004	0.0013264997109477354
52.100000000000044	0.0013270467501619004
52.200000000000045	0.0013275953555009117
52.30000000000005	0.0013281455242167965
52.40000000000005	0.001328697258984758
52.50000000000004	0.0013292505700682336
52.600000000000044	0.0013298054581245054
52.700000000000045	0.0013303619204835032
52.80000000000005	0.0013309199598760023
52.90000000000005	0.0013314795790463057
53.00000000000004	0.0013320407884527615
53.100000000000044	0.0013326035886767045
53.200000000000045	0.0013331679771392483
53.30000000000005	0.0013337339566399662
53.40000000000005	0.0013343015378207094
53.50000000000005	0.001334870721170583
53.600000000000044	0.0013354415041881582
53.700000000000045	0.0013360138897280792
53.80000000000005	0.0013365878806584261
53.90000000000005	0.0013371634878202282
54.00000000000005	0.0013377407116210486
54.100000000000044	0.0013383195496502432
54.200000000000045	0.0013389000048307392
54.30000000000005	0.0013394820881915876
54.40000000000005	0.0013400658000425878
54.50000000000005	0.0013406511380504198
54.60000000000005	0.0013412381051927497
54.700000000000045	0.00134182670446061
54.80000000000005	0.001342416947086799
54.90000000000005	0.0013430088332939188
55.00000000000005	0.001343602360839385
55.10000000000005	0.0013441975327688244
55.200000000000045	0.0013447943605078764
55.30000000000005	0.001345392844175734
55.40000000000005	0.0013459929816073068
55.50000000000005	0.0013465947759027683
55.60000000000005	0.0013471982301756227
55.700000000000045	0.0013478033560601638
55.80000000000005	0.0013484101535826101
55.90000000000005	0.0013490186206689314
56.00000000000005	0.0013496287604871247
56.10000000000005	0.001350240584869383
56.200000000000045	0.0013508540937327467
56.30000000000005	0.0013514692850811422
56.40000000000005	0.0013520861621370618
56.50000000000005	0.0013527047281363315
56.60000000000005	0.0013533249951249951
56.70000000000005	0.0013539469629213158
56.80000000000005	0.001354570629620859
56.90000000000005	0.00135519599851397
57.00000000000005	0.0013558230818499406
57.10000000000005	0.0013564518793319532
57.20000000000005	0.0013570823891342653
57.30000000000005	0.001357714614601801
57.40000000000005	0.001358348559092859
57.50000000000005	0.0013589842350761148
57.60000000000005	0.001359621642150023
57.70000000000005	0.0013602607785813661
57.800000000000054	0.0013609016477831247
57.90000000000005	0.0013615442624328486
58.00000000000005	0.0013621886220078526
58.10000000000005	0.0013628347248546195
58.20000000000005	0.0013634825744409248
58.300000000000054	0.0013641321742479684
58.40000000000005	0.0013647835371784936
58.50000000000005	0.0013654366625990328
58.60000000000005	0.0013660915489497661
58.70000000000005	0.001366748199766871
58.800000000000054	0.0013674066281678682
58.90000000000005	0.001368066833391948
59.00000000000005	0.001368728813960239
59.10000000000005	0.0013693925734640409
59.20000000000005	0.0013700581155081657
59.300000000000054	0.0013707254534414627
59.40000000000005	0.001371394586386139
59.50000000000005	0.0013720655129584925
59.60000000000005	0.0013727382368186945
59.70000000000005	0.0013734127715365639
59.800000000000054	0.0013740891161005868
59.900000000000055	0.0013747672692094876
60.00000000000005	0.0013754472345790308
60.10000000000005	0.0013761290159386033
60.20000000000005	0.0013768126270957875
60.300000000000054	0.0013774980669157115
60.400000000000055	0.0013781853341940323
60.50000000000005	0.001378874432716018
60.60000000000005	0.001379565376516648
60.70000000000005	0.001380258164320801
60.800000000000054	0.0013809527950082916
60.900000000000055	0.0013816492724205113
61.00000000000006	0.0013823476004126245
61.10000000000005	0.0013830477932641368
61.20000000000005	0.0013837498495700908
61.300000000000054	0.0013844537683091898
61.400000000000055	0.001385159553393107
61.50000000000006	0.0013858672193354904
61.60000000000005	0.0013865767645843817
61.70000000000005	0.0013872881882045992
61.800000000000054	0.0013880014941646207
61.900000000000055	0.0013887166864468617
62.00000000000006	0.0013894337798164968
62.10000000000005	0.0013901527725850788
62.20000000000005	0.001390873663918576
62.300000000000054	0.0013915964578566213
62.400000000000055	0.0013923211694055887
62.50000000000006	0.0013930477967230904
62.60000000000005	0.001393776339063388
62.70000000000005	0.0013945068005236955
62.800000000000054	0.001395239185215347
62.900000000000055	0.0013959735084036096
63.00000000000006	0.0013967097681027493
63.10000000000006	0.001397447963670687
63.20000000000005	0.0013981880992767989
63.300000000000054	0.0013989301904348515
63.400000000000055	0.0013996742349980439
63.50000000000006	0.0014004202324149953
63.60000000000006	0.0014011681869135276
63.70000000000005	0.0014019181027357874
63.800000000000054	0.001402669995662163
63.900000000000055	0.0014034238633954534
64.00000000000006	0.0014041797054906587
64.10000000000005	0.0014049375262488928
64.20000000000006	0.001405697341706658
64.30000000000005	0.001406459149398315
64.40000000000006	0.0014072229489721973
64.50000000000006	0.0014079887447888384
64.60000000000005	0.001408756541223332
64.70000000000006	0.0014095263545868184
64.80000000000005	0.0014102981822560086
64.90000000000006	0.0014110720239886054
65.00000000000006	0.0014118478842197013
65.10000000000005	0.0014126257795244574
65.20000000000006	0.0014134057071035395
65.30000000000005	0.0014141876668108486
65.40000000000006	0.0014149716631419325
65.50000000000006	0.0014157577006071885
65.60000000000005	0.0014165457960647466
65.70000000000006	0.0014173359465501946
65.80000000000005	0.0014181281520300095
65.90000000000006	0.001418922417075687
66.00000000000006	0.001419718758817641
66.10000000000005	0.0014205171741075492
66.20000000000006	0.0014213176630111385
66.30000000000005	0.0014221202301615257
66.40000000000006	0.0014229248802069567
66.50000000000006	0.0014237316305694982
66.60000000000005	0.0014245404779280428
66.70000000000006	0.0014253514224643984
66.80000000000005	0.0014261644688890994
66.90000000000006	0.0014269796349050622
67.00000000000006	0.0014277969169991796
67.10000000000007	0.0014286163154557956
67.20000000000006	0.0014294378350483109
67.30000000000005	0.0014302614805655784
67.40000000000006	0.0014310872700112063
67.50000000000006	0.0014319151996913639
67.60000000000007	0.001432745270010166
67.70000000000006	0.001433577485820058
67.80000000000005	0.0014344118654143923
67.90000000000006	0.0014352484048989502
68.00000000000006	0.0014360871047839042
68.10000000000007	0.0014369279699859014
68.20000000000006	0.0014377710054373678
68.30000000000005	0.0014386162297417302
68.40000000000006	0.0014394636388158856
68.50000000000006	0.0014403132332937415
68.60000000000007	0.001441165018172698
68.70000000000006	0.0014420190123551543
68.80000000000005	0.0014428752115489536
68.90000000000006	0.0014437336164978003
69.00000000000006	0.001444594232264731
69.10000000000007	0.0014454570639289102
69.20000000000006	0.001446322130712582
69.30000000000005	0.0014471894281262562
69.40000000000006	0.0014480589570415661
69.50000000000006	0.001448930722604123
69.60000000000007	0.0014498047443447582
69.70000000000006	0.00145068101755595
69.80000000000007	0.0014515595432231057
69.90000000000006	0.0014524403265589766
70.00000000000006	0.0014533233727928726
70.10000000000007	0.0014542087017855934
70.20000000000006	0.0014550963086235407
70.30000000000007	0.001455986194424503
70.40000000000006	0.0014568783644857996
70.50000000000006	0.00145777283898675
70.60000000000007	0.0014586696127864768
70.70000000000006	0.0014595686871207156
70.80000000000007	0.001460470067355532
70.90000000000006	0.001461373758873936
71.00000000000006	0.0014622797821957517
71.10000000000007	0.0014631881319650283
71.20000000000006	0.001464098809554584
71.30000000000007	0.0014650118204170973
71.40000000000006	0.0014659271854012548
71.50000000000006	0.001466844898914229
71.60000000000007	0.0014677649624511896
71.70000000000006	0.0014686873815352847
71.80000000000007	0.0014696121617070134
71.90000000000006	0.0014705393241665275
72.00000000000006	0.0014714688630965266
72.10000000000007	0.0014724007801342682
72.20000000000006	0.0014733350808917012
72.30000000000007	0.0014742717869085198
72.40000000000006	0.0014752108921206233
72.50000000000006	0.0014761523982923055
72.60000000000007	0.0014770963111077635
72.70000000000006	0.0014780426362689771
72.80000000000007	0.0014789913956784707
72.90000000000006	0.0014799425830380538
73.00000000000006	0.001480896200259292
73.10000000000007	0.0014818522531174778
73.20000000000006	0.0014828107638658044
73.30000000000007	0.0014837717259489711
73.40000000000006	0.0014847351414104713
73.50000000000007	0.0014857010160997633
73.60000000000007	0.0014866693558845494
73.70000000000006	0.0014876401833926068
73.80000000000007	0.0014886134918245394
73.90000000000006	0.0014895892833766335
74.00000000000007	0.0014905675639918408
74.10000000000007	0.0014915483566601568
74.20000000000006	0.0014925316543144163
74.30000000000007	0.0014935174592879972
74.40000000000006	0.001494505777599989
74.50000000000007	0.001495496615288256
74.60000000000007	0.001496489995729616
74.70000000000006	0.0014974859116024285
74.80000000000007	0.0014984843653986302
74.90000000000006	0.0014994853632333631
75.00000000000007	0.0015004889288576157
75.10000000000007	0.0015014950546709406
75.20000000000006	0.0015025037433077585
75.30000000000007	0.0015035150009614434
75.40000000000006	0.0015045288338446656
75.50000000000007	0.0015055452661079205
75.60000000000007	0.0015065642898855576
75.70000000000006	0.0015075859079766198
75.80000000000007	0.001508610126673194
75.90000000000006	0.0015096369705123404
76.00000000000007	0.001510666431338156
76.10000000000007	0.0015116985120978608
76.20000000000007	0.0015127332191639422
76.30000000000007	0.0015137705589287288
76.40000000000006	0.0015148105563419834
76.50000000000007	0.0015158532029714632
76.60000000000007	0.001516898501935344
76.70000000000007	0.001517946459707621
76.80000000000007	0.0015189971016374908
76.90000000000006	0.0015200504189905749
77.00000000000007	0.0015211064150391553
77.10000000000007	0.0015221650963399365
77.20000000000007	0.0015232264694700058
77.30000000000007	0.0015242905602049135
77.40000000000006	0.0015253573595224224
77.50000000000007	0.0015264268708724412
77.60000000000007	0.0015274991009160694
77.70000000000007	0.0015285740758416374
77.80000000000007	0.0015296517863124398
77.90000000000006	0.0015307322359387194
78.00000000000007	0.001531815431466676
78.10000000000007	0.0015329013796634805
78.20000000000007	0.0015339901071579978
78.30000000000007	0.0015350816043137152
78.40000000000006	0.0015361758749254707
78.50000000000007	0.0015372729258469014
78.60000000000007	0.0015383727841334967
78.70000000000007	0.001539475439821492
78.80000000000007	0.0015405808968725553
78.90000000000006	0.0015416891622279149
79.00000000000007	0.0015428002428504025
79.10000000000007	0.0015439141662507672
79.20000000000007	0.0015450309221530312
79.30000000000007	0.001546150514710718
79.40000000000006	0.0015472729509756905
79.50000000000007	0.0015483982588996668
79.60000000000007	0.0015495264278661501
79.70000000000007	0.0015506574622023228
79.80000000000007	0.0015517913690502384
79.90000000000008	0.0015529281555742064
80.00000000000007	0.0015540678501964728
80.10000000000007	0.001555210441975456
80.20000000000007	0.0015563559354378022
80.30000000000007	0.0015575043378394998
80.40000000000008	0.0015586556780586946
80.50000000000007	0.001559809944799494
80.60000000000007	0.0015609671427693165
80.70000000000007	0.0015621272793170907
80.80000000000007	0.0015632903618146346
80.90000000000008	0.001564456419626462
81.00000000000007	0.0015656254411182322
81.10000000000007	0.0015667974312048062
81.20000000000007	0.0015679723973524714
81.30000000000007	0.0015691503693970653
81.40000000000008	0.0015703313353356819
81.50000000000007	0.0015715153002713606
81.60000000000007	0.0015727022717661608
81.70000000000007	0.001573892257405782
81.80000000000007	0.0015750852875288505
81.90000000000008	0.0015762813497801514
82.00000000000007	0.001577480449478456
82.10000000000007	0.0015786825943068334
82.20000000000007	0.0015798878150912554
82.30000000000007	0.0015810960990930991
82.40000000000008	0.0015823074518270825
82.50000000000007	0.001583521881074996
82.60000000000008	0.0015847393946429758
82.70000000000007	0.0015859600238768506
82.80000000000007	0.0015871837556712723
82.90000000000008	0.0015884105957653905
83.00000000000007	0.0015896405520657378
83.10000000000008	0.0015908736564221196
83.20000000000007	0.0015921098953303697
83.30000000000007	0.0015933492747337076
83.40000000000008	0.0015945918026404554
83.50000000000007	0.0015958374870840327
83.60000000000008	0.0015970863604518313
83.70000000000007	0.00159833840885801
83.80000000000007	0.0015995936384792491
83.90000000000008	0.001600852057452526
84.00000000000007	0.0016021136986864458
84.10000000000008	0.0016033785478803291
84.20000000000007	0.0016046466114234118
84.30000000000007	0.0016059178975576514
84.40000000000008	0.0016071924145509202
84.50000000000007	0.0016084701958677737
84.60000000000008	0.0016097512268103472
84.70000000000007	0.0016110355140107574
84.80000000000007	0.001612323065843699
84.90000000000008	0.001613613916312864
85.00000000000007	0.001614908050288901
85.10000000000008	0.0016162054746253198
85.20000000000007	0.001617506197805145
85.30000000000007	0.0016188102283381143
85.40000000000008	0.0016201176008029256
85.50000000000007	0.0016214282996569128
85.60000000000008	0.0016227423320063375
85.70000000000007	0.0016240597064711866
85.80000000000007	0.0016253804581878705
85.90000000000008	0.0016267045711649472
86.00000000000007	0.0016280320527393077
86.10000000000008	0.001629362911642709
86.20000000000007	0.0016306971566345141
86.30000000000008	0.0016320348234459315
86.40000000000008	0.0016333758956554381
86.50000000000007	0.001634720380862941
86.60000000000008	0.0016360682879415843
86.70000000000007	0.0016374196531996055
86.80000000000008	0.0016387744597487195
86.90000000000008	0.0016401327154290787
87.00000000000007	0.001641494429229235
87.10000000000008	0.001642859610166201
87.20000000000007	0.001644228295163519
87.30000000000008	0.0016456004668854137
87.40000000000008	0.0016469761334458098
87.50000000000007	0.0016483553039792005
87.60000000000008	0.0016497380160061686
87.70000000000007	0.0016511242517055198
87.80000000000008	0.0016525140194414629
87.90000000000008	0.0016539073284676388
88.00000000000007	0.0016553041880671062
88.10000000000008	0.0016567046363970943
88.20000000000007	0.0016581086551707815
88.30000000000008	0.0016595162530373172
88.40000000000008	0.0016609274394010546
88.50000000000007	0.0016623422530370685
88.60000000000008	0.0016637606751536886
88.70000000000007	0.001665182714660834
88.80000000000008	0.0016666083810859343
88.90000000000008	0.001668037683986793
89.00000000000009	0.001669470662797232
89.10000000000008	0.0016709072982411257
89.20000000000007	0.0016723475995250243
89.30000000000008	0.0016737915763320257
89.40000000000008	0.0016752392687353463
89.50000000000009	0.0016766906569338647
89.60000000000008	0.0016781457504057929
89.70000000000007	0.0016796045589613695
89.80000000000008	0.001681000110567808
89.90000000000008	0.0016821312843380994
90.00000000000009	0.0016829973805111724
