# Supplementary material for: White matter micro- and macrostructure brain charts for the human lifespan
Source: Nature. 2026 May 13;655(8124):979–89. doi: 10.1038/s41586-026-10454-2 (PMC13391363; doi:10.1038/s41586-026-10454-2)
Supplement: Supplementary file 7 — Tract-specific median centiles of brain charts. SDT.T4.1-504 contain the discretized, sex-agnostic brain charts used to derive the myelination plots and assessments in Fig. 4 and Supplementary Fig. S4.F9. Age is expressed in years. Tract measurements are reported in metric-specific units: diffusivities in mm2 s−1, volume in mm3, surface area in mm2, average length in mm, and FA is dimensionless (unitless). [file 41586_2026_10454_MOESM7_ESM.zip › SDT.T4/SDT.T4.145-FX_right_rd-mean.csv]

age	value
1.0	0.000969333078390225
1.1	0.0009662787727467865
1.2000000000000002	0.0009623944495051348
1.3000000000000003	0.0009577243230858314
1.4000000000000004	0.0009530630304167659
1.5000000000000004	0.0009486493931107136
1.6000000000000005	0.0009444577075112972
1.7000000000000006	0.0009404663822388612
1.8000000000000007	0.0009366581220927931
1.9000000000000008	0.0009330153108523663
2.000000000000001	0.0009295244309106945
2.100000000000001	0.0009261736867429917
2.200000000000001	0.0009229534586801815
2.300000000000001	0.0009198533293596796
2.4000000000000012	0.0009168651728381357
2.5000000000000013	0.0009139817120832173
2.6000000000000014	0.0009111964209368741
2.7000000000000015	0.000908503977132648
2.8000000000000016	0.0009058981532289106
2.9000000000000017	0.000903374108887427
3.0000000000000018	0.0009009274406767845
3.100000000000002	0.0008985545609858475
3.200000000000002	0.0008962510922583011
3.300000000000002	0.0008940136271452248
3.400000000000002	0.000891839017363956
3.500000000000002	0.000889724364421028
3.6000000000000023	0.0008876673372534552
3.7000000000000024	0.0008856649049989819
3.8000000000000025	0.000883714736996398
3.9000000000000026	0.0008818146728202066
4.000000000000003	0.0008799629861006346
4.100000000000003	0.0008781573533112971
4.200000000000003	0.0008763959938673151
4.3000000000000025	0.0008746772339780925
4.400000000000003	0.0008729995130932088
4.5000000000000036	0.0008713616060876206
4.600000000000003	0.000869761767136663
4.700000000000003	0.0008681986782592815
4.800000000000003	0.000866671106543424
4.900000000000004	0.0008651780921662774
5.0000000000000036	0.0008637182248883453
5.100000000000003	0.0008622904458531941
5.200000000000004	0.0008608937487598278
5.300000000000004	0.000859527189863725
5.400000000000004	0.0008581900488566421
5.5000000000000036	0.0008568812093746848
5.600000000000004	0.0008555998464853296
5.700000000000005	0.0008543451855292632
5.800000000000004	0.0008531166405945865
5.900000000000004	0.0008519132777844928
6.000000000000004	0.0008507344113619196
6.100000000000005	0.0008495793846696653
6.200000000000005	0.0008484475807763993
6.300000000000004	0.0008473385426489964
6.400000000000005	0.0008462515037669584
6.500000000000005	0.0008451859103384416
6.600000000000005	0.0008441412421099135
6.700000000000005	0.0008431171171919767
6.800000000000005	0.0008421128780678148
6.900000000000006	0.0008411280528941194
7.000000000000005	0.0008401621873181176
7.100000000000005	0.0008392148549402436
7.2000000000000055	0.0008382857493145059
7.300000000000006	0.0008373743162455909
7.400000000000006	0.0008364801643955172
7.500000000000005	0.0008356029269090734
7.600000000000006	0.000834742342492492
7.700000000000006	0.000833897926714016
7.800000000000006	0.0008330693398596544
7.900000000000006	0.0008322562534136832
8.000000000000007	0.0008314583600970432
8.100000000000007	0.0008306754456499984
8.200000000000006	0.0008299070933861226
8.300000000000006	0.0008291530157096341
8.400000000000006	0.0008284129441450458
8.500000000000007	0.0008276866930952002
8.600000000000007	0.0008269738929366666
8.700000000000006	0.0008262742903329458
8.800000000000008	0.0008255876394740124
8.900000000000007	0.0008249137116393545
9.000000000000007	0.0008242523520239871
9.100000000000007	0.0008236032375547436
9.200000000000006	0.0008229661502356914
9.300000000000008	0.000822340887780203
9.400000000000007	0.0008217273143826873
9.500000000000007	0.0008211251400648877
9.600000000000009	0.0008205341705257938
9.700000000000008	0.0008199542167235338
9.800000000000008	0.0008193851039767861
9.900000000000007	0.0008188267174425233
10.000000000000007	0.0008182788003499639
10.100000000000009	0.0008177411832711807
10.200000000000008	0.0008172137101878831
10.300000000000008	0.0008166962792990822
10.40000000000001	0.000816188657901065
10.500000000000009	0.000815690693514456
10.600000000000009	0.0008152022374533737
10.700000000000008	0.0008147231535006133
10.800000000000008	0.0008142533545897009
10.90000000000001	0.0008137926324429226
11.000000000000009	0.0008133408526305889
11.100000000000009	0.0008128978925062087
11.20000000000001	0.0008124636742176848
11.30000000000001	0.0008120380074808072
11.40000000000001	0.0008116207703317262
11.500000000000009	0.0008112118436164699
11.600000000000009	0.0008108111192802441
11.70000000000001	0.0008104185301074477
11.80000000000001	0.0008100339042447083
11.90000000000001	0.0008096571331658565
12.00000000000001	0.0008092881189308827
12.10000000000001	0.0008089268009933924
12.20000000000001	0.0008085730212689638
12.30000000000001	0.0008082266806183364
12.40000000000001	0.0008078876820308031
12.50000000000001	0.000807555938567282
12.60000000000001	0.0008072313975346441
12.70000000000001	0.0008069139150587557
12.800000000000011	0.0008066034022242273
12.900000000000011	0.0008062997797912504
13.00000000000001	0.000806002999993672
13.10000000000001	0.0008057129297040275
13.20000000000001	0.0008054294872188868
13.300000000000011	0.0008051525924786365
13.400000000000011	0.000804882174700904
13.50000000000001	0.0008046181920309092
13.600000000000012	0.000804360522501678
13.700000000000012	0.0008041090923351681
13.800000000000011	0.0008038638367169217
13.900000000000011	0.0008036247174966507
14.00000000000001	0.000803391621239158
14.100000000000012	0.0008031644798045281
14.200000000000012	0.0008029432263437108
14.300000000000011	0.0008027278026554221
14.400000000000013	0.0008025181751140213
14.500000000000012	0.0008023142391908163
14.600000000000012	0.0008021159329901823
14.700000000000012	0.0008019232030104948
14.800000000000011	0.0008017360184541523
14.900000000000013	0.0008015542816669095
15.000000000000012	0.0008013779352283532
15.100000000000012	0.000801206922746727
15.200000000000014	0.0008010411959687997
15.300000000000013	0.0008008807276111304
15.400000000000013	0.0008007254272273453
15.500000000000012	0.000800575242387431
15.600000000000012	0.0008004301285910755
15.700000000000014	0.000800290060742563
15.800000000000013	0.0008001549540070685
15.900000000000013	0.0008000247595546282
16.000000000000014	0.000799899429385661
16.100000000000016	0.0007997789232202143
16.200000000000014	0.0007996632187271288
16.30000000000001	0.0007995522369771956
16.400000000000013	0.0007994459331793873
16.500000000000014	0.0007993442700879979
16.600000000000016	0.0007992472270840186
16.700000000000014	0.0007991547298718912
16.800000000000015	0.0007990667365912646
16.900000000000013	0.0007989832060598815
17.000000000000014	0.0007989041044657463
17.100000000000016	0.0007988294133895459
17.200000000000014	0.0007987590634276543
17.300000000000015	0.0007986930160255716
17.400000000000013	0.000798631239851945
17.500000000000014	0.0007985737178410624
17.600000000000016	0.0007985203844549196
17.700000000000014	0.0007984712035502958
17.800000000000015	0.0007984261395434714
17.900000000000016	0.0007983851639264172
18.000000000000014	0.0007983482614013322
18.100000000000016	0.0007983153705223894
18.200000000000017	0.0007982864578796741
18.300000000000015	0.0007982614970136614
18.400000000000016	0.0007982404737062606
18.500000000000014	0.000798223329766361
18.600000000000016	0.0007982100337870896
18.700000000000017	0.0007982005548274895
18.800000000000015	0.0007981948687717142
18.900000000000016	0.000798192962835392
19.000000000000014	0.0007981947822809207
19.100000000000016	0.0007982002979819783
19.200000000000017	0.0007982094875299551
19.300000000000015	0.000798222339008426
19.400000000000016	0.000798238800442964
19.500000000000018	0.0007982588443856757
19.600000000000016	0.0007982824437799563
19.700000000000017	0.0007983095781797739
19.80000000000002	0.0007983402368406696
19.900000000000016	0.0007983743707261357
20.000000000000018	0.0007984119543069021
20.100000000000016	0.0007984529685717285
20.200000000000017	0.0007984974034785787
20.30000000000002	0.0007985452123545712
20.400000000000016	0.0007985963710879707
20.500000000000018	0.0007986508558982137
20.600000000000016	0.0007987086494307135
20.700000000000017	0.0007987697426082705
20.80000000000002	0.0007988340912755317
20.900000000000016	0.0007989016729471098
21.000000000000018	0.0007989724714836527
21.10000000000002	0.0007990464783797155
21.200000000000017	0.0007991236515157229
21.30000000000002	0.0007992039696121617
21.40000000000002	0.0007992874116717826
21.500000000000018	0.000799373962964077
21.60000000000002	0.0007994636157828963
21.700000000000017	0.0007995563301803243
21.80000000000002	0.0007996520862650372
21.90000000000002	0.0007997508703432326
22.000000000000018	0.000799852675176382
22.10000000000002	0.0007999574625810648
22.200000000000017	0.0008000652136985888
22.30000000000002	0.0008001759099123713
22.40000000000002	0.0008002895387349789
22.500000000000018	0.0008004060935937745
22.60000000000002	0.0008005255381901142
22.70000000000002	0.0008006478548577079
22.80000000000002	0.0008007730319995771
22.90000000000002	0.0008009010634269873
23.00000000000002	0.0008010319143795305
23.10000000000002	0.0008011655680806339
23.20000000000002	0.0008013020079626798
23.30000000000002	0.0008014412234683542
23.40000000000002	0.0008015832089662999
23.50000000000002	0.000801727931341161
23.60000000000002	0.0008018753748466767
23.70000000000002	0.0008020255296952401
23.80000000000002	0.0008021783905716124
23.90000000000002	0.0008023339257086233
24.00000000000002	0.0008024921201309059
24.10000000000002	0.0008026529590444116
24.20000000000002	0.0008028164335630345
24.300000000000022	0.0008029825388400242
24.40000000000002	0.0008031512445515153
24.50000000000002	0.0008033225366172367
24.600000000000023	0.0008034964068204855
24.70000000000002	0.0008036728505752291
24.800000000000022	0.0008038518387451291
24.90000000000002	0.0008040333579213708
25.00000000000002	0.0008042173948533311
25.100000000000023	0.0008044039421104882
25.20000000000002	0.0008045929955019782
25.300000000000022	0.0008047845271639027
25.40000000000002	0.0008049785244690434
25.50000000000002	0.0008051749805723976
25.600000000000023	0.0008053738914983185
25.70000000000002	0.0008055752304337266
25.800000000000022	0.000805778985339141
25.900000000000023	0.0008059851443137201
26.00000000000002	0.0008061937012018842
26.100000000000023	0.0008064046523621863
26.200000000000024	0.000806617972108457
26.300000000000022	0.0008068336490869206
26.400000000000023	0.0008070516776570129
26.50000000000002	0.0008072720543548065
26.600000000000023	0.0008074947544280471
26.700000000000024	0.0008077197670397549
26.800000000000022	0.0008079470814749632
26.900000000000023	0.0008081766927009197
27.00000000000002	0.0008084085975368996
27.100000000000023	0.0008086427722328925
27.200000000000024	0.0008088792065561618
27.300000000000022	0.0008091178959293945
27.400000000000023	0.000809358837317959
27.500000000000025	0.0008096020078052185
27.600000000000023	0.0008098473976148117
27.700000000000024	0.0008100949970782722
27.800000000000026	0.0008103448021567761
27.900000000000023	0.0008105968100560057
28.000000000000025	0.0008108509987542863
28.100000000000023	0.00081110735900994
28.200000000000024	0.0008113658871890229
28.300000000000026	0.0008116265806169524
28.400000000000023	0.0008118894180185728
28.500000000000025	0.0008121543905568393
28.600000000000023	0.0008124214894904668
28.700000000000024	0.0008126907116650246
28.800000000000026	0.0008129620546099271
28.900000000000023	0.0008132354978521249
29.000000000000025	0.00081351103302955
29.100000000000026	0.0008137886573495338
29.200000000000024	0.0008140683684389701
29.300000000000026	0.0008143501464959498
29.400000000000027	0.000814633983518542
29.500000000000025	0.0008149198715901346
29.600000000000026	0.0008152078083471008
29.700000000000024	0.0008154977915893577
29.800000000000026	0.0008157898022364732
29.900000000000027	0.0008160838327100212
30.000000000000025	0.0008163798809712486
30.100000000000026	0.0008166779448986411
30.200000000000024	0.0008169780060172108
30.300000000000026	0.0008172800570702141
30.400000000000027	0.0008175840908771971
30.500000000000025	0.0008178901057850593
30.600000000000026	0.0008181980998187906
30.700000000000028	0.0008185080551545739
30.800000000000026	0.0008188199649146086
30.900000000000027	0.0008191338277389635
31.00000000000003	0.0008194496417150626
31.100000000000026	0.0008197673895670246
31.200000000000028	0.0008200870647053592
31.300000000000026	0.0008204086606089923
31.400000000000027	0.0008207321762662561
31.50000000000003	0.000821057609888284
31.600000000000026	0.0008213849447887728
31.700000000000028	0.0008217141747184022
31.800000000000026	0.0008220452989313743
31.900000000000027	0.0008223783156873399
32.00000000000003	0.000822713208797456
32.10000000000002	0.0008230499722716337
32.20000000000003	0.0008233886001813755
32.300000000000026	0.0008237290920968382
32.40000000000003	0.0008240714463815907
32.50000000000003	0.0008244156473822444
32.60000000000003	0.0008247616894150667
32.70000000000003	0.0008251095722924673
32.800000000000026	0.0008254592944145124
32.90000000000003	0.0008258108405807945
33.00000000000003	0.0008261642053413967
33.10000000000003	0.0008265193833020014
33.20000000000003	0.0008268763745629185
33.300000000000026	0.0008272351776109423
33.40000000000003	0.0008275957777333772
33.50000000000003	0.0008279581697570321
33.60000000000003	0.0008283223540040336
33.70000000000003	0.000828688328987191
33.800000000000026	0.0008290560804074857
33.90000000000003	0.0008294256033032308
34.00000000000003	0.0008297968927630748
34.10000000000003	0.0008301699493726566
34.20000000000003	0.0008305447717164154
34.30000000000003	0.0008309213459408506
34.40000000000003	0.0008312996673349603
34.50000000000003	0.0008316797366884415
34.60000000000003	0.0008320615526025746
34.70000000000003	0.0008324451016026723
34.80000000000003	0.0008328303791696045
34.90000000000003	0.0008332173808299115
35.00000000000003	0.000833606107615533
35.10000000000003	0.0008339965581861316
35.20000000000003	0.0008343887194751162
35.30000000000003	0.000834782587191041
35.400000000000034	0.0008351781625544653
35.50000000000003	0.0008355754442337822
35.60000000000003	0.0008359744195102212
35.70000000000003	0.0008363750842668515
35.80000000000003	0.0008367774344283646
35.900000000000034	0.0008371814714389703
36.00000000000003	0.0008375871940136899
36.10000000000003	0.0008379945898085645
36.20000000000003	0.0008384036549140771
36.30000000000003	0.000838814390949569
36.400000000000034	0.0008392267966316094
36.50000000000003	0.0008396408599364315
36.60000000000003	0.0008400565771136646
36.70000000000003	0.0008404739444508785
36.80000000000003	0.0008408929637748134
36.900000000000034	0.0008413136338382794
37.00000000000003	0.0008417359429626035
37.10000000000003	0.0008421598875867741
37.20000000000003	0.0008425854697009114
37.30000000000003	0.0008430126880529417
37.400000000000034	0.0008434415312597078
37.500000000000036	0.000843871995905691
37.60000000000003	0.0008443040786101144
37.70000000000003	0.0008447377815562375
37.80000000000003	0.0008451731035188654
37.900000000000034	0.0008456100334333838
38.000000000000036	0.0008460485680576216
38.10000000000003	0.0008464887097279679
38.20000000000003	0.0008469304572085469
38.30000000000003	0.0008473737997081571
38.400000000000034	0.0008478187341179728
38.500000000000036	0.0008482652573610173
38.60000000000004	0.0008487133719542849
38.70000000000003	0.0008491630766804006
38.80000000000003	0.0008496143610429516
38.900000000000034	0.0008500672220921379
39.000000000000036	0.0008505216624890937
39.10000000000004	0.0008509776810005443
39.20000000000003	0.0008514352673836326
39.30000000000003	0.0008518944188110381
39.400000000000034	0.000852355132484733
39.500000000000036	0.0008528174112355
39.60000000000004	0.0008532812538409492
39.70000000000003	0.0008537466503316402
39.80000000000003	0.0008542135980265423
39.900000000000034	0.0008546820998927003
40.000000000000036	0.0008551521546870514
40.10000000000004	0.0008556237526758754
40.20000000000003	0.0008560968912909
40.30000000000003	0.0008565715679908024
40.400000000000034	0.0008570477859026005
40.500000000000036	0.0008575255437872584
40.60000000000004	0.0008580048321652672
40.70000000000004	0.0008584856486031652
40.80000000000003	0.0008589679963573906
40.900000000000034	0.000859451874163793
41.000000000000036	0.000859937272762529
41.10000000000004	0.000860424189824173
41.20000000000004	0.0008609126230441919
41.30000000000003	0.0008614025758304709
41.400000000000034	0.0008618940469166003
41.500000000000036	0.0008623870272796637
41.60000000000004	0.0008628815147147381
41.70000000000004	0.0008633775127531444
41.80000000000004	0.0008638750200993172
41.900000000000034	0.0008643740279355022
42.000000000000036	0.0008648745341529738
42.10000000000004	0.0008653765366660493
42.20000000000004	0.0008658800391500067
42.30000000000004	0.000866385040301229
42.400000000000034	0.0008668915315232483
42.500000000000036	0.0008673995108225901
42.60000000000004	0.0008679089819927522
42.70000000000004	0.0008684199436971897
42.80000000000004	0.0008689323875314887
42.900000000000034	0.0008694463115913059
43.000000000000036	0.0008699617139936667
43.10000000000004	0.0008704785986694475
43.20000000000004	0.000870996964268705
43.30000000000004	0.0008715168025941808
43.400000000000034	0.0008720381118484504
43.500000000000036	0.0008725608960760258
43.60000000000004	0.0008730851538904791
43.70000000000004	0.000873610877274766
43.80000000000004	0.0008741380645142116
43.90000000000004	0.0008746667139139807
44.000000000000036	0.0008751968296501995
44.10000000000004	0.0008757284103181021
44.20000000000004	0.0008762614480950088
44.30000000000004	0.0008767959413655839
44.40000000000004	0.000877331894415648
44.500000000000036	0.0008778693058005979
44.60000000000004	0.0008784081678672145
44.70000000000004	0.0008789484790771715
44.80000000000004	0.0008794902379105972
44.90000000000004	0.0008800334487798389
45.00000000000004	0.0008805781102173145
45.10000000000004	0.0008811242147525936
45.20000000000004	0.0008816717609398486
45.30000000000004	0.0008822207532977054
45.40000000000004	0.0008827711903155777
45.50000000000004	0.0008833230646827612
45.60000000000004	0.000883876375025187
45.70000000000004	0.0008844311199860183
45.80000000000004	0.0008849873042059609
45.90000000000004	0.0008855449261471206
46.00000000000004	0.0008861039786710423
46.10000000000004	0.0008866644604899795
46.20000000000004	0.0008872263763479651
46.30000000000004	0.0008877897246610695
46.40000000000004	0.0008883544984416915
46.50000000000004	0.0008889206964691089
46.60000000000004	0.0008894883175386881
46.70000000000004	0.000890057366512666
46.80000000000004	0.0008906278417757093
46.90000000000004	0.0008911997365029485
47.00000000000004	0.0008917730495543309
47.100000000000044	0.0008923477858928852
47.20000000000004	0.0008929239438543351
47.30000000000004	0.0008935015167566241
47.40000000000004	0.0008940805035224089
47.50000000000004	0.0008946609030894127
47.600000000000044	0.0008952427205354975
47.70000000000004	0.0008958259541610999
47.80000000000004	0.0008964105974381962
47.90000000000004	0.0008969966493650041
48.00000000000004	0.0008975841151180223
48.100000000000044	0.0008981729929459463
48.200000000000045	0.000898763276456266
48.30000000000004	0.0008993549647059518
48.40000000000004	0.000899948056766151
48.50000000000004	0.0009005425579252632
48.600000000000044	0.0009011384663929991
48.700000000000045	0.0009017357759229689
48.80000000000004	0.0009023344856430656
48.90000000000004	0.0009029346009385112
49.00000000000004	0.0009035361199645486
49.100000000000044	0.0009041390366036415
49.200000000000045	0.0009047433500388752
49.30000000000004	0.0009053490594666033
49.40000000000004	0.0009059561703814608
49.50000000000004	0.0009065646808961684
49.600000000000044	0.0009071745850321293
49.700000000000045	0.0009077858820390591
49.80000000000004	0.0009083985775069005
49.90000000000004	0.0009090126694912493
50.00000000000004	0.000909628152136319
50.100000000000044	0.0009102450247437346
50.200000000000045	0.0009108632866276474
50.30000000000005	0.000911482943485223
50.40000000000004	0.0009121039933261647
50.50000000000004	0.0009127264304270627
50.600000000000044	0.0009133502541522932
50.700000000000045	0.0009139754702931147
50.80000000000005	0.000914602076799524
50.90000000000004	0.0009152300680653862
51.00000000000004	0.000915859443504014
51.100000000000044	0.0009164902025404924
51.200000000000045	0.0009171223510715073
51.30000000000005	0.0009177558869978816
51.40000000000005	0.0009183908048398877
51.50000000000004	0.0009190271040699976
51.600000000000044	0.0009196647906780152
51.700000000000045	0.0009203038625025115
51.80000000000005	0.0009209443141759988
51.90000000000005	0.0009215861452171688
52.00000000000004	0.0009222293551558377
52.100000000000044	0.0009228739500857
52.200000000000045	0.0009235199277929439
52.30000000000005	0.0009241672830310918
52.40000000000005	0.0009248160153747318
52.50000000000004	0.0009254661310099075
52.600000000000044	0.0009261176276580738
52.700000000000045	0.0009267705001804211
52.80000000000005	0.0009274247481952257
52.90000000000005	0.0009280803713313105
53.00000000000004	0.000928737375877364
53.100000000000044	0.0009293957594993683
53.200000000000045	0.0009300555171745453
53.30000000000005	0.0009307166485741092
53.40000000000005	0.0009313791600785515
53.50000000000005	0.0009320430492866372
53.600000000000044	0.0009327083112791311
53.700000000000045	0.0009333749457686137
53.80000000000005	0.0009340429524776323
53.90000000000005	0.0009347123378883442
54.00000000000005	0.0009353830995410426
54.100000000000044	0.0009360552326279832
54.200000000000045	0.0009367287369119205
54.30000000000005	0.0009374036189664509
54.40000000000005	0.0009380798762621857
54.50000000000005	0.0009387575040911316
54.60000000000005	0.0009394365022553279
54.700000000000045	0.0009401168705662551
54.80000000000005	0.0009407986156983713
54.90000000000005	0.0009414817350608823
55.00000000000005	0.0009421662240531887
55.10000000000005	0.0009428520825249521
55.200000000000045	0.0009435393172418959
55.30000000000005	0.0009442279255411036
55.40000000000005	0.0009449179029182851
55.50000000000005	0.000945609249260431
55.60000000000005	0.0009463019644635451
55.700000000000045	0.0009469960553936344
55.80000000000005	0.0009476915193234451
55.90000000000005	0.0009483883518523674
56.00000000000005	0.0009490865529127135
56.10000000000005	0.0009497861294617481
56.200000000000045	0.0009504870786976523
56.30000000000005	0.0009511893963130167
56.40000000000005	0.0009518930822756766
56.50000000000005	0.0009525981365620611
56.60000000000005	0.0009533045662293198
56.70000000000005	0.0009540123684084628
56.80000000000005	0.0009547215388923415
56.90000000000005	0.0009554320776919763
57.00000000000005	0.0009561439919558972
57.10000000000005	0.0009568572787381413
57.20000000000005	0.0009575719339218989
57.30000000000005	0.0009582879575520941
57.40000000000005	0.0009590053496818123
57.50000000000005	0.0009597241175592855
57.60000000000005	0.0009604442581685221
57.70000000000005	0.0009611657674899201
57.800000000000054	0.0009618886456096118
57.90000000000005	0.000962612899867432
58.00000000000005	0.0009633385271679806
58.10000000000005	0.0009640655235794434
58.20000000000005	0.0009647938892203194
58.300000000000054	0.0009655236242169142
58.40000000000005	0.0009662547360087033
58.50000000000005	0.0009669872214275061
58.60000000000005	0.0009677210766359024
58.70000000000005	0.000968456301791789
58.800000000000054	0.0009691929044266313
58.90000000000005	0.0009699308812903743
59.00000000000005	0.0009706702286311036
59.10000000000005	0.0009714109466376643
59.20000000000005	0.0009721530355063992
59.300000000000054	0.0009728965028685026
59.40000000000005	0.0009736413453983685
59.50000000000005	0.0009743875594359466
59.60000000000005	0.0009751351452077977
59.70000000000005	0.0009758841104376107
59.800000000000054	0.0009766344517154791
59.900000000000055	0.0009773861654647675
60.00000000000005	0.0009781392519417076
60.10000000000005	0.000978893711409695
60.20000000000005	0.0009796495516924068
60.300000000000054	0.0009804067693016095
60.400000000000055	0.0009811653607502417
60.50000000000005	0.0009819253263306908
60.60000000000005	0.0009826866739597324
60.70000000000005	0.0009834494000623719
60.800000000000054	0.0009842135012331
60.900000000000055	0.0009849789777927778
61.00000000000006	0.0009857458300691676
61.10000000000005	0.0009865140660793824
61.20000000000005	0.0009872836821673207
61.300000000000054	0.0009880546750150067
61.400000000000055	0.000988827044978059
61.50000000000006	0.0009896008001673744
61.60000000000005	0.000990375936837638
61.70000000000005	0.0009911524517507472
61.800000000000054	0.0009919303452896996
61.900000000000055	0.0009927096178440778
62.00000000000006	0.0009934902776255695
62.10000000000005	0.0009942723208050614
62.20000000000005	0.000995055744230154
62.300000000000054	0.0009958405483172276
62.400000000000055	0.0009966267413725716
62.50000000000006	0.00099741431947536
62.60000000000005	0.0009982032795515716
62.70000000000005	0.0009989936220439243
62.800000000000054	0.0009997853474015468
62.900000000000055	0.0010005784640321393
63.00000000000006	0.0010013729679282737
63.10000000000006	0.0010021688560999942
63.20000000000005	0.0010029661290222223
63.300000000000054	0.0010037647951981372
63.400000000000055	0.0010045648505260796
63.50000000000006	0.001005366292093181
63.60000000000006	0.0010061691203997604
63.70000000000005	0.001006973335952292
63.800000000000054	0.0010077789473560553
63.900000000000055	0.001008585950420075
64.00000000000006	0.0010093943423140838
64.10000000000005	0.0010102041235694537
64.20000000000006	0.0010110153028878865
64.30000000000005	0.001011827875981674
64.40000000000006	0.0010126418400964448
64.50000000000006	0.001013457195788107
64.60000000000005	0.0010142739436185028
64.70000000000006	0.0010150920923922553
64.80000000000005	0.001015911637729553
64.90000000000006	0.0010167325769573513
65.00000000000006	0.001017554910661566
65.10000000000005	0.001018378647744283
65.20000000000006	0.0010192037837263859
65.30000000000005	0.0010200303160097521
65.40000000000006	0.001020858245204
65.50000000000006	0.0010216875719245093
65.60000000000005	0.0010225183051771787
65.70000000000006	0.0010233504403880246
65.80000000000005	0.0010241839750391004
65.90000000000006	0.0010250189097690805
66.00000000000006	0.001025855253682463
66.10000000000005	0.001026693002103358
66.20000000000006	0.0010275321525878712
66.30000000000005	0.001028372705797646
66.40000000000006	0.0010292146623998952
66.50000000000006	0.001030058031603878
66.60000000000005	0.0010309028086360429
66.70000000000006	0.0010317489911317412
66.80000000000005	0.0010325965797807594
66.90000000000006	0.0010334455838921456
67.00000000000006	0.0010342959985878424
67.10000000000007	0.0010351478215765166
67.20000000000006	0.0010360010535702205
67.30000000000005	0.0010368556952864117
67.40000000000006	0.0010377117561399627
67.50000000000006	0.0010385692311523729
67.60000000000007	0.00103942811811069
67.70000000000006	0.0010402884177542913
67.80000000000005	0.0010411501395991033
67.90000000000006	0.0010420132785594566
68.00000000000006	0.0010428778324951048
68.10000000000007	0.0010437438021670554
68.20000000000006	0.001044611188341558
68.30000000000005	0.0010454800006414982
68.40000000000006	0.0010463502338779256
68.50000000000006	0.0010472218859883095
68.60000000000007	0.0010480949577602074
68.70000000000006	0.0010489694589188633
68.80000000000005	0.0010498453841654835
68.90000000000006	0.0010507227315097612
69.00000000000006	0.001051601501760276
69.10000000000007	0.0010524816957307186
69.20000000000006	0.0010533633232545053
69.30000000000005	0.0010542463789267402
69.40000000000006	0.0010551308608342266
69.50000000000006	0.0010560167698113903
69.60000000000007	0.0010569041157953984
69.70000000000006	0.0010577928932687852
69.80000000000007	0.0010586831003902065
69.90000000000006	0.0010595747380145724
70.00000000000006	0.001060467807001769
70.10000000000007	0.0010613623173984024
70.20000000000006	0.001062258263578046
70.30000000000007	0.0010631556437760185
70.40000000000006	0.0010640544588724058
70.50000000000006	0.0010649547190189983
70.60000000000007	0.0010658564184740616
70.70000000000006	0.0010667595555444785
70.80000000000007	0.0010676641311303154
70.90000000000006	0.001068570146136466
71.00000000000006	0.0010694776108255673
71.10000000000007	0.001070386519343985
71.20000000000006	0.0010712968700749383
71.30000000000007	0.0010722086639430488
71.40000000000006	0.0010731219113176425
71.50000000000006	0.0010740366062269666
71.60000000000007	0.0010749527471256395
71.70000000000006	0.0010758703349578005
71.80000000000007	0.0010767893706723083
71.90000000000006	0.0010777098647507051
72.00000000000006	0.0010786318111064561
72.10000000000007	0.0010795552082702759
72.20000000000006	0.0010804800572102797
72.30000000000007	0.0010814063685162668
72.40000000000006	0.0010823341359807658
72.50000000000006	0.0010832633582057933
72.60000000000007	0.0010841940361785449
72.70000000000006	0.001085126170890874
72.80000000000007	0.0010860597730462831
72.90000000000006	0.0010869948363195362
73.00000000000006	0.0010879313593886008
73.10000000000007	0.0010888693432641878
73.20000000000006	0.0010898087987596433
73.30000000000007	0.0010907497194259205
73.40000000000006	0.0010916921040123148
73.50000000000007	0.0010926359535482018
73.60000000000007	0.001093581269067466
73.70000000000006	0.001094528061498702
73.80000000000007	0.001095476324272173
73.90000000000006	0.0010964260562130715
74.00000000000007	0.0010973772583737465
74.10000000000007	0.0010983299417943327
74.20000000000006	0.0010992840997783447
74.30000000000007	0.0011002397312224047
74.40000000000006	0.0011011968371971595
74.50000000000007	0.001102155418777747
74.60000000000007	0.0011031154871211256
74.70000000000006	0.0011040770354070744
74.80000000000007	0.001105040062608147
74.90000000000006	0.0011060045698175766
75.00000000000007	0.0011069705683055704
75.10000000000007	0.0011079380511222318
75.20000000000006	0.00110890701731171
75.30000000000007	0.0011098774679851973
75.40000000000006	0.0011108494042582511
75.50000000000007	0.001111822837519579
75.60000000000007	0.0011127977606924765
75.70000000000006	0.0011137741728971752
75.80000000000007	0.0011147520752670232
75.90000000000006	0.0011157314793057355
76.00000000000007	0.0011167123778039276
76.10000000000007	0.0011176947699536952
76.20000000000007	0.0011186786569060325
76.30000000000007	0.0011196640398162358
76.40000000000006	0.0011206509303082171
76.50000000000007	0.00112163932104271
76.60000000000007	0.0011226292112881038
76.70000000000007	0.0011236206022171554
76.80000000000007	0.0011246135055706088
76.90000000000006	0.001125607913873494
77.00000000000007	0.0011266038264663633
77.10000000000007	0.0011276012445393488
77.20000000000007	0.0011286001692868061
77.30000000000007	0.0011296006125714765
77.40000000000006	0.0011306025667853201
77.50000000000007	0.001131606031345508
77.60000000000007	0.0011326110074636004
77.70000000000007	0.0011336175071210155
77.80000000000007	0.0011346255225709349
77.90000000000006	0.0011356350533030999
78.00000000000007	0.0011366461005461476
78.10000000000007	0.001137658665532903
78.20000000000007	0.0011386727603686236
78.30000000000007	0.0011396883771702577
78.40000000000006	0.0011407055155044908
78.50000000000007	0.0011417241766211222
78.60000000000007	0.0011427443727459869
78.70000000000007	0.0011437660958540934
78.80000000000007	0.0011447893455851703
78.90000000000006	0.001145814123205881
79.00000000000007	0.0011468404299869504
79.10000000000007	0.0011478682782798877
79.20000000000007	0.001148897659920296
79.30000000000007	0.001149928574625338
79.40000000000006	0.0011509610236824783
79.50000000000007	0.0011519950195657779
79.60000000000007	0.0011530305539657266
79.70000000000007	0.0011540676266730463
79.80000000000007	0.0011551062389918367
79.90000000000008	0.0011561463922302457
80.00000000000007	0.001157188098989954
80.10000000000007	0.0011582313508187525
80.20000000000007	0.001159276147585297
80.30000000000007	0.0011603224906142633
80.40000000000008	0.0011613703926318956
80.50000000000007	0.001162419845037626
80.60000000000007	0.0011634708477742876
80.70000000000007	0.0011645234021829874
80.80000000000007	0.0011655775096088203
80.90000000000008	0.0011666331829076114
81.00000000000007	0.0011676904133328
81.10000000000007	0.0011687492009057505
81.20000000000007	0.0011698095469878907
81.30000000000007	0.0011708714645616584
81.40000000000008	0.001171934944728853
81.50000000000007	0.0011729999875856767
81.60000000000007	0.0011740665945097965
81.70000000000007	0.0011751347668828487
81.80000000000007	0.0011762045178188858
81.90000000000008	0.001177275838270373
82.00000000000007	0.0011783487284126716
82.10000000000007	0.0011794231896435634
82.20000000000007	0.0011804992352058051
82.30000000000007	0.0011815768558968872
82.40000000000008	0.0011826560519677474
82.50000000000007	0.0011837368248322345
82.60000000000008	0.0011848191759081435
82.70000000000007	0.0011859031185719386
82.80000000000007	0.0011869886434683582
82.90000000000008	0.0011880757509281944
83.00000000000007	0.0011891644423852364
83.10000000000008	0.001190254731346795
83.20000000000007	0.001191346608299232
83.30000000000007	0.0011924400736497119
83.40000000000008	0.0011935351288479448
83.50000000000007	0.001194631775347535
83.60000000000008	0.0011957300267916172
83.70000000000007	0.0011968298735103768
83.80000000000007	0.001197931315991604
83.90000000000008	0.0011990343557047602
84.00000000000007	0.0012001390064260097
84.10000000000008	0.001201245258323729
84.20000000000007	0.0012023531119629016
84.30000000000007	0.0012034625688288004
84.40000000000008	0.001204573630410525
84.50000000000007	0.0012056863106222494
84.60000000000008	0.0012068005994726595
84.70000000000007	0.001207916497608215
84.80000000000007	0.0012090340065337604
84.90000000000008	0.0012101531402987336
85.00000000000007	0.0012112738887465157
85.10000000000008	0.0012123962526016392
85.20000000000007	0.0012135202333846576
85.30000000000007	0.0012146458326199058
85.40000000000008	0.0012157730644970538
85.50000000000007	0.0012169019186962472
85.60000000000008	0.0012180323960244031
85.70000000000007	0.001219164498021487
85.80000000000007	0.0012202982390146972
85.90000000000008	0.0012214336085153302
86.00000000000007	0.0012225706074093163
86.10000000000008	0.0012237092372522186
86.20000000000007	0.0012248494996034177
86.30000000000008	0.001225991408932598
86.40000000000008	0.0012271349545841996
86.50000000000007	0.0012282801375274972
86.60000000000008	0.0012294269593373759
86.70000000000007	0.0012305754346233731
86.80000000000008	0.0012317255525574797
86.90000000000008	0.0012328773141889935
87.00000000000007	0.0012340307211082895
87.10000000000008	0.001235185774909509
87.20000000000007	0.001236342490347054
87.30000000000008	0.001237500856422395
87.40000000000008	0.0012386608742691436
87.50000000000007	0.0012398225454968966
87.60000000000008	0.0012409858850022883
87.70000000000007	0.0012421508816106409
87.80000000000008	0.0012433175365366494
87.90000000000008	0.0012444858514053434
88.00000000000007	0.00124565582784549
88.10000000000008	0.0012468274809008784
88.20000000000007	0.00124800079922262
88.30000000000008	0.0012491757841108398
88.40000000000008	0.0012503524372096566
88.50000000000007	0.0012515307737075159
88.60000000000008	0.0012527107820757004
88.70000000000007	0.0012538924636964841
88.80000000000008	0.0012550758202293363
88.90000000000008	0.0012562608533374933
89.00000000000009	0.001257447578359021
89.10000000000008	0.0012586359835871745
89.20000000000007	0.001259826070490734
89.30000000000008	0.0012610178407482674
89.40000000000008	0.0012622113098449046
89.50000000000009	0.0012634064658902835
89.60000000000008	0.0012646033104365272
89.70000000000007	0.001265801845177475
89.80000000000008	0.0012669472881361812
89.90000000000008	0.001267875206444514
90.00000000000009	0.0012685852816031256
