# Supplementary material for: White matter micro- and macrostructure brain charts for the human lifespan
Source: Nature. 2026 May 13;655(8124):979–89. doi: 10.1038/s41586-026-10454-2 (PMC13391363; doi:10.1038/s41586-026-10454-2)
Supplement: Supplementary file 7 — Tract-specific median centiles of brain charts. SDT.T4.1-504 contain the discretized, sex-agnostic brain charts used to derive the myelination plots and assessments in Fig. 4 and Supplementary Fig. S4.F9. Age is expressed in years. Tract measurements are reported in metric-specific units: diffusivities in mm2 s−1, volume in mm3, surface area in mm2, average length in mm, and FA is dimensionless (unitless). [file 41586_2026_10454_MOESM7_ESM.zip › SDT.T4/SDT.T4.146-FX_right_surface_area.csv]

age	value
1.0	1366.4231468448074
1.1	1370.862924171839
1.2000000000000002	1376.4639269140564
1.3000000000000003	1383.1479896657231
1.4000000000000004	1389.7252041092186
1.5000000000000004	1395.8563621519997
1.6000000000000005	1401.5987153374492
1.7000000000000006	1406.9989551736248
1.8000000000000007	1412.0940468105027
1.9000000000000008	1416.919505772384
2.000000000000001	1421.5023208418922
2.100000000000001	1425.8655329499707
2.200000000000001	1430.027893912471
2.300000000000001	1434.0085626180999
2.4000000000000012	1437.8224605164291
2.5000000000000013	1441.4827137773332
2.6000000000000014	1445.0009029692471
2.7000000000000015	1448.3865346493592
2.8000000000000016	1451.6500871952394
2.9000000000000017	1454.7997412253142
3.0000000000000018	1457.8428401953347
3.100000000000002	1460.7854349549434
3.200000000000002	1463.6344714364338
3.300000000000002	1466.3954018006393
3.400000000000002	1469.073202770395
3.500000000000002	1471.6724075191028
3.6000000000000023	1474.1967213865967
3.7000000000000024	1476.6506699322815
3.8000000000000025	1479.0377727766927
3.9000000000000026	1481.361263226953
4.000000000000003	1483.6237738137643
4.100000000000003	1485.828631182588
4.200000000000003	1487.9784186918928
4.3000000000000025	1490.0755427827287
4.400000000000003	1492.1222305885105
4.5000000000000036	1494.120268376158
4.600000000000003	1496.0720460619193
4.700000000000003	1497.979393856925
4.800000000000003	1499.8440130886843
4.900000000000004	1501.6672580818836
5.0000000000000036	1503.4509990614783
5.100000000000003	1505.196661297543
5.200000000000004	1506.9055896557911
5.300000000000004	1508.5790388079922
5.400000000000004	1510.2179886990857
5.5000000000000036	1511.8238697864008
5.600000000000004	1513.397754505741
5.700000000000005	1514.9406453883103
5.800000000000004	1516.453317878906
5.900000000000004	1517.9369395434735
6.000000000000004	1519.392379707266
6.100000000000005	1520.8204659933103
6.200000000000005	1522.2219729642352
6.300000000000004	1523.5974867613318
6.400000000000005	1524.9479403183748
6.500000000000005	1526.2740159874243
6.600000000000005	1527.5763525992404
6.700000000000005	1528.855428127772
6.800000000000005	1530.1120275569788
6.900000000000006	1531.3467202830252
7.000000000000005	1532.5600519432137
7.100000000000005	1533.7525330190997
7.2000000000000055	1534.9245362791655
7.300000000000006	1536.0767095767912
7.400000000000006	1537.2095140655795
7.500000000000005	1538.323380769972
7.600000000000006	1539.4186204474372
7.700000000000006	1540.4957909227971
7.800000000000006	1541.5552855620967
7.900000000000006	1542.5974832104748
8.000000000000007	1543.622737168799
8.100000000000007	1544.6312954694813
8.200000000000006	1545.6236301266297
8.300000000000006	1546.6000675259381
8.400000000000006	1547.5609113985238
8.500000000000007	1548.506371991357
8.600000000000007	1549.4368631632615
8.700000000000006	1550.3526681687788
8.800000000000008	1551.2540608903869
8.900000000000007	1552.1412952681121
9.000000000000007	1553.0145420683098
9.100000000000007	1553.8741585237362
9.200000000000006	1554.7203842296622
9.300000000000008	1555.5534406173279
9.400000000000007	1556.3734743076477
9.500000000000007	1557.1808031521575
9.600000000000009	1557.9756380016042
9.700000000000008	1558.7581833887295
9.800000000000008	1559.528627386446
9.900000000000007	1560.2870906759288
10.000000000000007	1561.0338521185915
10.100000000000009	1561.7690928952559
10.200000000000008	1562.4929788822542
10.300000000000008	1563.2056147359906
10.40000000000001	1563.9072516106023
10.500000000000009	1564.5980507962108
10.600000000000009	1565.2781691696541
10.700000000000008	1565.9477494271712
10.800000000000008	1566.606878581431
10.90000000000001	1567.2557799885033
11.000000000000009	1567.8945940743752
11.100000000000009	1568.5234478680588
11.20000000000001	1569.142417416897
11.30000000000001	1569.7517059565155
11.40000000000001	1570.3514397139268
11.500000000000009	1570.9417417408772
11.600000000000009	1571.5227224626585
11.70000000000001	1572.0944455807864
11.80000000000001	1572.65709392777
11.90000000000001	1573.2107786345032
12.00000000000001	1573.7555987554558
12.10000000000001	1574.2916103001826
12.20000000000001	1574.81898109573
12.30000000000001	1575.337811868492
12.40000000000001	1575.848201002615
12.50000000000001	1576.350235350724
12.60000000000001	1576.8439620794204
12.70000000000001	1577.329533666636
12.800000000000011	1577.807039649368
12.900000000000011	1578.2765584296862
13.00000000000001	1578.7381316684903
13.10000000000001	1579.1919003952326
13.20000000000001	1579.6379463511635
13.300000000000011	1580.0763495125314
13.400000000000011	1580.5071791155744
13.50000000000001	1580.9304703636305
13.600000000000012	1581.3463524917834
13.700000000000012	1581.7548987744624
13.800000000000011	1582.1561720380134
13.900000000000011	1582.5502034804836
14.00000000000001	1582.9371134284313
14.100000000000012	1583.3169692020938
14.200000000000012	1583.6898367669833
14.300000000000011	1584.0557719322017
14.400000000000013	1584.4148011043899
14.500000000000012	1584.7670353785209
14.600000000000012	1585.1125355526008
14.700000000000012	1585.4513524864003
14.800000000000011	1585.783509635449
14.900000000000013	1586.1091110419381
15.000000000000012	1586.4282128797838
15.100000000000012	1586.7408702662697
15.200000000000014	1587.0471285988892
15.300000000000013	1587.3470077314869
15.400000000000013	1587.6406043624095
15.500000000000012	1587.9279695623345
15.600000000000012	1588.209144846889
15.700000000000014	1588.484147874764
15.800000000000013	1588.7530696747635
15.900000000000013	1589.0159576736298
16.000000000000014	1589.272858462283
16.100000000000016	1589.5238092417371
16.200000000000014	1589.768824935078
16.30000000000001	1590.007990644218
16.400000000000013	1590.2413497478033
16.500000000000014	1590.4689363596651
16.600000000000016	1590.690763759656
16.700000000000014	1590.9069124295074
16.800000000000015	1591.1174228391003
16.900000000000013	1591.322334788884
17.000000000000014	1591.52167893997
17.100000000000016	1591.715466477916
17.200000000000014	1591.9037730389884
17.300000000000015	1592.0866358427688
17.400000000000013	1592.264083064569
17.500000000000014	1592.4361246560957
17.600000000000016	1592.6028324420429
17.700000000000014	1592.7642412933867
17.800000000000015	1592.9203855389765
17.900000000000016	1593.0712905587893
18.000000000000014	1593.216964692335
18.100000000000016	1593.357475756526
18.200000000000017	1593.492855984288
18.300000000000015	1593.6231287316346
18.400000000000016	1593.7483014121653
18.500000000000014	1593.868438663062
18.600000000000016	1593.98357080151
18.700000000000017	1594.093727701307
18.800000000000015	1594.1989304315546
18.900000000000016	1594.2991851609697
19.000000000000014	1594.3945531765035
19.100000000000016	1594.485062633464
19.200000000000017	1594.5707329363795
19.300000000000015	1594.6515695625915
19.400000000000016	1594.7276311192657
19.500000000000018	1594.7989441847249
19.600000000000016	1594.8655349714309
19.700000000000017	1594.9274209951939
19.80000000000002	1594.9846067717092
19.900000000000016	1595.0371480802798
20.000000000000018	1595.0850697121698
20.100000000000016	1595.1283878016666
20.200000000000017	1595.1671063536978
20.30000000000002	1595.2012788678649
20.400000000000016	1595.230928826601
20.500000000000018	1595.2560794080393
20.600000000000016	1595.2767451731984
20.700000000000017	1595.292929386113
20.80000000000002	1595.3046831380166
20.900000000000016	1595.3120284225602
21.000000000000018	1595.3149786446263
21.10000000000002	1595.3135366979234
21.200000000000017	1595.3077517174593
21.30000000000002	1595.297644602542
21.40000000000002	1595.2832359975514
21.500000000000018	1595.2645379866246
21.60000000000002	1595.241552896285
21.700000000000017	1595.2143277933926
21.80000000000002	1595.1828823281994
21.90000000000002	1595.147227609996
22.000000000000018	1595.1073657051238
22.10000000000002	1595.063341988219
22.200000000000017	1595.0151751883802
22.30000000000002	1594.962883819743
22.40000000000002	1594.9064778749585
22.500000000000018	1594.845958991034
22.60000000000002	1594.7813707528842
22.70000000000002	1594.712730834971
22.80000000000002	1594.6400484022847
22.90000000000002	1594.5633249186778
23.00000000000002	1594.4826024941608
23.10000000000002	1594.3978980231007
23.20000000000002	1594.3092282175282
23.30000000000002	1594.21660129224
23.40000000000002	1594.1200183919727
23.50000000000002	1594.0195200667604
23.60000000000002	1593.9151223153228
23.70000000000002	1593.8068326453338
23.80000000000002	1593.6946520975705
23.90000000000002	1593.578619927477
24.00000000000002	1593.4587514694815
24.10000000000002	1593.3350619025168
24.20000000000002	1593.2075579209209
24.300000000000022	1593.0762403350593
24.40000000000002	1592.9411470314274
24.50000000000002	1592.8022925798132
24.600000000000023	1592.65968306695
24.70000000000002	1592.513319254548
24.800000000000022	1592.3632378852176
24.90000000000002	1592.2094529602193
25.00000000000002	1592.0519783475584
25.100000000000023	1591.8908194340386
25.20000000000002	1591.7259768227452
25.300000000000022	1591.5574860473016
25.40000000000002	1591.3853604530339
25.50000000000002	1591.2096049019342
25.600000000000023	1591.0302199928108
25.70000000000002	1590.847240242218
25.800000000000022	1590.6606785066826
25.900000000000023	1590.470547528025
26.00000000000002	1590.2768515629623
26.100000000000023	1590.0795911100477
26.200000000000024	1589.8787996116723
26.300000000000022	1589.6744893592163
26.400000000000023	1589.466664153962
26.50000000000002	1589.2553245258946
26.600000000000023	1589.0405030077277
26.700000000000024	1588.822211468829
26.800000000000022	1588.6004616794235
26.900000000000023	1588.375256915065
27.00000000000002	1588.1465976531172
27.100000000000023	1587.914515466471
27.200000000000024	1587.6790217356174
27.300000000000022	1587.4401193392107
27.400000000000023	1587.1978088148226
27.500000000000025	1586.9521209171437
27.600000000000023	1586.7030666609228
27.700000000000024	1586.4506569748974
27.800000000000026	1586.194894279282
27.900000000000023	1585.9357790980025
28.000000000000025	1585.6733413234442
28.100000000000023	1585.4075915459125
28.200000000000024	1585.138531838432
28.300000000000026	1584.8661628083196
28.400000000000023	1584.5905136081196
28.500000000000025	1584.3115945100524
28.600000000000023	1584.0294157114663
28.700000000000024	1583.743978884214
28.800000000000026	1583.4552846539102
28.900000000000023	1583.163361394415
29.000000000000025	1582.8682190082131
29.100000000000026	1582.569858862455
29.200000000000024	1582.2682816847798
29.300000000000026	1581.9635151766831
29.400000000000027	1581.6555689631273
29.500000000000025	1581.3444526036947
29.600000000000026	1581.0301671133948
29.700000000000024	1580.7127132643502
29.800000000000026	1580.392118051444
29.900000000000027	1580.0683907765708
30.000000000000025	1579.7415321865699
30.100000000000026	1579.411543170504
30.200000000000024	1579.0784501092812
30.300000000000026	1578.7422620619532
30.400000000000027	1578.4029880303199
30.500000000000025	1578.0606284512996
30.600000000000026	1577.715184279879
30.700000000000028	1577.3666812527672
30.800000000000026	1577.0151281459357
30.900000000000027	1576.66052515973
31.00000000000003	1576.3028733779252
31.100000000000026	1575.9421979740252
31.200000000000028	1575.5785075109325
31.300000000000026	1575.2118105012808
31.400000000000027	1574.84210687205
31.50000000000003	1574.4693977904444
31.600000000000026	1574.0937078400684
31.700000000000028	1573.7150453351405
31.800000000000026	1573.333409993556
31.900000000000027	1572.9488031206074
32.00000000000003	1572.561248781038
32.10000000000002	1572.17075510166
32.20000000000003	1571.7773301650413
32.300000000000026	1571.3809734475296
32.40000000000003	1570.9816863520673
32.50000000000003	1570.5794924009447
32.60000000000003	1570.1743995019876
32.70000000000003	1569.7664069465077
32.800000000000026	1569.355516282708
32.90000000000003	1568.9417505529175
33.00000000000003	1568.5251174997506
33.10000000000003	1568.105624826797
33.20000000000003	1567.683271611661
33.300000000000026	1567.258059511657
33.40000000000003	1566.830011068291
33.50000000000003	1566.3991338309245
33.60000000000003	1565.9654267132776
33.70000000000003	1565.5288915233116
33.800000000000026	1565.089550356837
33.90000000000003	1564.647410617265
34.00000000000003	1564.2024796735118
34.10000000000003	1563.754756250074
34.20000000000003	1563.3042422731542
34.30000000000003	1562.8509593744177
34.40000000000003	1562.3949147863843
34.50000000000003	1561.9361070883763
34.60000000000003	1561.4745383611123
34.70000000000003	1561.0102298208724
34.80000000000003	1560.543188570991
34.90000000000003	1560.073421684253
35.00000000000003	1559.600927572394
35.10000000000003	1559.1257084415245
35.20000000000003	1558.6477850762187
35.30000000000003	1558.1671644284097
35.400000000000034	1557.683844781294
35.50000000000003	1557.1978284980794
35.60000000000003	1556.7091359748706
35.70000000000003	1556.2177740490465
35.80000000000003	1555.7237495308827
35.900000000000034	1555.2270605552064
36.00000000000003	1554.7277096160738
36.10000000000003	1554.2257167066848
36.20000000000003	1553.721088530048
36.30000000000003	1553.213823107319
36.400000000000034	1552.7039230911314
36.50000000000003	1552.1914081102075
36.60000000000003	1551.6762847658044
36.70000000000003	1551.1585596350947
36.80000000000003	1550.6382306080088
36.900000000000034	1550.1153004720359
37.00000000000003	1549.5897884786561
37.10000000000003	1549.0617011096763
37.20000000000003	1548.5310361547142
37.30000000000003	1547.9977965603632
37.400000000000034	1547.4620012350983
37.500000000000036	1546.9236565701988
37.60000000000003	1546.382768935507
37.70000000000003	1545.8393360047894
37.80000000000003	1545.2933608622452
37.900000000000034	1544.74486206206
38.000000000000036	1544.193845889159
38.10000000000003	1543.6403099290546
38.20000000000003	1543.084257424758
38.30000000000003	1542.525706606734
38.400000000000034	1541.9646636792443
38.500000000000036	1541.4011348274396
38.60000000000004	1540.8351175348248
38.70000000000003	1540.2666151836834
38.80000000000003	1539.6956456707896
38.900000000000034	1539.1222151055667
39.000000000000036	1538.5463208942108
39.10000000000004	1537.9679665768072
39.20000000000003	1537.3871697437962
39.30000000000003	1536.8039364326187
39.400000000000034	1536.218272663656
39.500000000000036	1535.6301757536194
39.60000000000004	1535.0396493825847
39.70000000000003	1534.446710825855
39.80000000000003	1533.8513660361798
39.900000000000034	1533.2536122629404
40.000000000000036	1532.6534533423803
40.10000000000004	1532.0509062592005
40.20000000000003	1531.4459769018188
40.30000000000003	1530.8386711434023
40.400000000000034	1530.2289861552283
40.500000000000036	1529.6169259134208
40.60000000000004	1529.0025071043128
40.70000000000004	1528.3857355405792
40.80000000000003	1527.766608335312
40.900000000000034	1527.1451296186183
41.000000000000036	1526.5213158005147
41.10000000000004	1525.8951726360997
41.20000000000004	1525.2667058668167
41.30000000000003	1524.63591253804
41.400000000000034	1524.0027969189175
41.500000000000036	1523.3673751363065
41.60000000000004	1522.7296528774662
41.70000000000004	1522.089627138001
41.80000000000004	1521.4473023383712
41.900000000000034	1520.8026943421403
42.000000000000036	1520.155808784959
42.10000000000004	1519.5066512902322
42.20000000000004	1518.8552187953635
42.30000000000004	1518.201515858375
42.400000000000034	1517.5455580735124
42.500000000000036	1516.8873510155697
42.60000000000004	1516.2268915799632
42.70000000000004	1515.5641844729275
42.80000000000004	1514.899245037324
42.900000000000034	1514.2320788016173
43.000000000000036	1513.5626912832736
43.10000000000004	1512.8910793282657
43.20000000000004	1512.2172477783424
43.30000000000004	1511.5412117196852
43.400000000000034	1510.8629766260813
43.500000000000036	1510.1825393087406
43.60000000000004	1509.4999047541428
43.70000000000004	1508.815087808019
43.80000000000004	1508.1280939024957
43.90000000000004	1507.4389284598042
44.000000000000036	1506.7475882498034
44.10000000000004	1506.0540783919332
44.20000000000004	1505.358413486826
44.30000000000004	1504.6605989173977
44.40000000000004	1503.9606314254802
44.500000000000036	1503.258516271423
44.60000000000004	1502.554267825482
44.70000000000004	1501.8478914330422
44.80000000000004	1501.139392430572
44.90000000000004	1500.428767526057
45.00000000000004	1499.7160221098063
45.10000000000004	1499.0011703176212
45.20000000000004	1498.2842174505154
45.30000000000004	1497.5651601947552
45.40000000000004	1496.8440040774303
45.50000000000004	1496.1207630132803
45.60000000000004	1495.3954422694444
45.70000000000004	1494.668047105007
45.80000000000004	1493.938574179375
45.90000000000004	1493.2070291461955
46.00000000000004	1492.4734256955733
46.10000000000004	1491.7377690545559
46.20000000000004	1491.0000558667562
46.30000000000004	1490.2602919182016
46.40000000000004	1489.5184906865766
46.50000000000004	1488.7746573682887
46.60000000000004	1488.0287971524538
46.70000000000004	1487.280906662352
46.80000000000004	1486.5309918068046
46.90000000000004	1485.7790658479537
47.00000000000004	1485.0251339458991
47.100000000000044	1484.2691927137148
47.20000000000004	1483.5112481879573
47.30000000000004	1482.7513134263947
47.40000000000004	1481.9893935613438
47.50000000000004	1481.225493718508
47.600000000000044	1480.459610496746
47.70000000000004	1479.6917500513264
47.80000000000004	1478.921925232914
47.90000000000004	1478.1501411408635
48.00000000000004	1477.3763943691167
48.100000000000044	1476.6006911958095
48.200000000000045	1475.8230442747513
48.30000000000004	1475.0434586800384
48.40000000000004	1474.2619394797484
48.50000000000004	1473.4784832593637
48.600000000000044	1472.6930964113574
48.700000000000045	1471.9057913903034
48.80000000000004	1471.1165732402849
48.90000000000004	1470.3254385468847
49.00000000000004	1469.5323938203803
49.100000000000044	1468.7374513255374
49.200000000000045	1467.9406160834073
49.30000000000004	1467.1418931095477
49.40000000000004	1466.3412789865092
49.50000000000004	1465.5387803342765
49.600000000000044	1464.73440922573
49.700000000000045	1463.9281706545084
49.80000000000004	1463.1200612080427
49.90000000000004	1462.310087618874
50.00000000000004	1461.4982617767084
50.100000000000044	1460.6845886541091
50.200000000000045	1459.8690732186071
50.30000000000005	1459.0517120597397
50.40000000000004	1458.232512014889
50.50000000000004	1457.4114847887713
50.600000000000044	1456.5886353288222
50.700000000000045	1455.7639602340175
50.80000000000005	1454.937466448893
50.90000000000004	1454.1091655012483
51.00000000000004	1453.2790623191615
51.100000000000044	1452.447161826087
51.200000000000045	1451.6134606279775
51.30000000000005	1450.7779657691342
51.40000000000005	1449.9406885988565
51.50000000000004	1449.1016340220972
51.600000000000044	1448.260798658615
51.700000000000045	1447.4181896543148
51.80000000000005	1446.5738181875038
51.90000000000005	1445.7276891452839
52.00000000000004	1444.8798074104832
52.100000000000044	1444.030169614472
52.200000000000045	1443.1787829976588
52.30000000000005	1442.325658565972
52.40000000000005	1441.470801185137
52.50000000000004	1440.614207504516
52.600000000000044	1439.7558848604397
52.700000000000045	1438.8958440934757
52.80000000000005	1438.0340900528076
52.90000000000005	1437.1706275836543
53.00000000000004	1436.305453351407
53.100000000000044	1435.4385747814683
53.200000000000045	1434.570002547825
53.30000000000005	1433.699741479804
53.40000000000005	1432.827788264814
53.50000000000005	1431.9541504183835
53.600000000000044	1431.0788384545026
53.700000000000045	1430.201857187093
53.80000000000005	1429.323211426381
53.90000000000005	1428.4428978800236
54.00000000000005	1427.5609241470402
54.100000000000044	1426.6773005803418
54.200000000000045	1425.7920319753107
54.30000000000005	1424.9051150654984
54.40000000000005	1424.016557534149
54.50000000000005	1423.1263695793032
54.60000000000005	1422.2345559819198
54.700000000000045	1421.3411215194897
54.80000000000005	1420.4460629498517
54.90000000000005	1419.5493880340237
55.00000000000005	1418.6511068142115
55.10000000000005	1417.7512240539627
55.200000000000045	1416.849736540748
55.30000000000005	1415.9466521138204
55.40000000000005	1415.0419806654265
55.50000000000005	1414.1357269455295
55.60000000000005	1413.2278957008216
55.700000000000045	1412.3184837469353
55.80000000000005	1411.40749899506
55.90000000000005	1410.494951186614
56.00000000000005	1409.5808450551126
56.10000000000005	1408.6651774494328
56.200000000000045	1407.7479563529266
56.30000000000005	1406.8291913617732
56.40000000000005	1405.9088871966155
56.50000000000005	1404.9870485749918
56.60000000000005	1404.0636723776595
56.70000000000005	1403.1387666539667
56.80000000000005	1402.2123408540592
56.90000000000005	1401.2843996829429
57.00000000000005	1400.3549400581144
57.10000000000005	1399.4239700949433
57.20000000000005	1398.4914991028818
57.30000000000005	1397.557531774661
57.40000000000005	1396.6220728000442
57.50000000000005	1395.6851191319897
57.60000000000005	1394.7466789458276
57.70000000000005	1393.8067614095783
57.800000000000054	1392.8653712010134
57.90000000000005	1391.9225053132106
58.00000000000005	1390.9781719813209
58.10000000000005	1390.0323802370647
58.20000000000005	1389.0851347464268
58.300000000000054	1388.136440172541
58.40000000000005	1387.186293547394
58.50000000000005	1386.2347031599822
58.60000000000005	1385.2816779050247
58.70000000000005	1384.3272224341
58.800000000000054	1383.3713338225957
58.90000000000005	1382.414020413075
59.00000000000005	1381.4552909682081
59.10000000000005	1380.4951501281848
59.20000000000005	1379.5336025304346
59.300000000000054	1378.5706452925772
59.40000000000005	1377.6062868048386
59.50000000000005	1376.6405356971616
59.60000000000005	1375.6733965957694
59.70000000000005	1374.7048666648652
59.800000000000054	1373.7349543419473
59.900000000000055	1372.7636681290317
60.00000000000005	1371.7910126412662
60.10000000000005	1370.8169924911083
60.20000000000005	1369.8416048882
60.300000000000054	1368.8648583114614
60.400000000000055	1367.8867611343144
60.50000000000005	1366.9073179582795
60.60000000000005	1365.9265260426703
60.70000000000005	1364.9443939073517
60.800000000000054	1363.9609298018277
60.900000000000055	1362.9761383167763
61.00000000000006	1361.9900240402387
61.10000000000005	1361.0025842800658
61.20000000000005	1360.0138275912554
61.300000000000054	1359.0237620987223
61.400000000000055	1358.0323923797646
61.50000000000006	1357.0397157949055
61.60000000000005	1356.0457409337337
61.70000000000005	1355.0504758011484
61.800000000000054	1354.0539249637716
61.900000000000055	1353.0560929856224
62.00000000000006	1352.0569772787567
62.10000000000005	1351.0565864615683
62.20000000000005	1350.054928418256
62.300000000000054	1349.0520077022247
62.400000000000055	1348.0478217811178
62.50000000000006	1347.0423793015493
62.60000000000005	1346.0356880315092
62.70000000000005	1345.0277525138285
62.800000000000054	1344.0185772887564
62.900000000000055	1343.0081598783634
63.00000000000006	1341.9965089517134
63.10000000000006	1340.9836321598775
63.20000000000005	1339.969534032561
63.300000000000054	1338.9542121502525
63.400000000000055	1337.9376752038563
63.50000000000006	1336.9199307319557
63.60000000000006	1335.9009832537233
63.70000000000005	1334.8808372857586
63.800000000000054	1333.8594904657807
63.900000000000055	1332.836951500767
64.00000000000006	1331.813227816067
64.10000000000005	1330.7883239177484
64.20000000000006	1329.762237504704
64.30000000000005	1328.7349772993682
64.40000000000006	1327.7065506182407
64.50000000000006	1326.6769619568506
64.60000000000005	1325.6462158081483
64.70000000000006	1324.6143099309675
64.80000000000005	1323.581253057427
64.90000000000006	1322.5470523943893
65.00000000000006	1321.5117124242392
65.10000000000005	1320.4752309696605
65.20000000000006	1319.4376167718492
65.30000000000005	1318.398876932385
65.40000000000006	1317.3590159230591
65.50000000000006	1316.318038213067
65.60000000000005	1315.275941687656
65.70000000000006	1314.232735091319
65.80000000000005	1313.1884254195095
65.90000000000006	1312.14301713078
66.00000000000006	1311.096508176829
66.10000000000005	1310.0489073048575
66.20000000000006	1309.0002214085355
66.30000000000005	1307.950454935724
66.40000000000006	1306.8996123316629
66.50000000000006	1305.8476916131533
66.60000000000005	1304.7947015243046
66.70000000000006	1303.740648856101
66.80000000000005	1302.6855380430206
66.90000000000006	1301.6293671708427
67.00000000000006	1300.5721449800355
67.10000000000007	1299.5138781632334
67.20000000000006	1298.4545711440883
67.30000000000005	1297.3942283435938
67.40000000000006	1296.3328479150907
67.50000000000006	1295.2704385895793
67.60000000000007	1294.2070069603778
67.70000000000006	1293.1425574375648
67.80000000000005	1292.077088245914
67.90000000000006	1291.010608106458
68.00000000000006	1289.943123517541
68.10000000000007	1288.8746388782465
68.20000000000006	1287.8051585849553
68.30000000000005	1286.7346809323797
68.40000000000006	1285.6632146257293
68.50000000000006	1284.590766067336
68.60000000000007	1283.5173396424793
68.70000000000006	1282.4429337196873
68.80000000000005	1281.3675569879065
68.90000000000006	1280.2912157578157
69.00000000000006	1279.2139144034995
69.10000000000007	1278.1356572962902
69.20000000000006	1277.056442876952
69.30000000000005	1275.976279812278
69.40000000000006	1274.8951743201792
69.50000000000006	1273.8131307606702
69.60000000000007	1272.7301476506461
69.70000000000006	1271.6462336343745
69.80000000000007	1270.5613948413848
69.90000000000006	1269.4756356202683
70.00000000000006	1268.3889603168082
70.10000000000007	1267.3013675223579
70.20000000000006	1266.2128658527347
70.30000000000007	1265.1234613478855
70.40000000000006	1264.0331583420345
70.50000000000006	1262.9419555049105
70.60000000000007	1261.8498614235853
70.70000000000006	1260.7568820528463
70.80000000000007	1259.6630217152433
70.90000000000006	1258.5682847304533
71.00000000000006	1257.47266984481
71.10000000000007	1256.3761856106764
71.20000000000006	1255.2788378963921
71.30000000000007	1254.1806310098118
71.40000000000006	1253.0815637778178
71.50000000000006	1251.9816447178578
71.60000000000007	1250.8808796162853
71.70000000000006	1249.779272769008
71.80000000000007	1248.6768284689927
71.90000000000006	1247.5735456217988
72.00000000000006	1246.4694327039513
72.10000000000007	1245.36449541844
72.20000000000006	1244.2587380461255
72.30000000000007	1243.1521595752208
72.40000000000006	1242.0447684412186
72.50000000000006	1240.9365702682533
72.60000000000007	1239.8275693249454
72.70000000000006	1238.7177698769021
72.80000000000007	1237.6071709930125
72.90000000000006	1236.4957810616834
73.00000000000006	1235.383605626723
73.10000000000007	1234.2706489413295
73.20000000000006	1233.1569101590835
73.30000000000007	1232.0423976212983
73.40000000000006	1230.9271167960158
73.50000000000007	1229.8110719238848
73.60000000000007	1228.6942672424645
73.70000000000006	1227.5767019879393
73.80000000000007	1226.4583844484312
73.90000000000006	1225.3393200146454
74.00000000000007	1224.2195129114143
74.10000000000007	1223.0989624615818
74.20000000000006	1221.9776769001812
74.30000000000007	1220.8556615451976
74.40000000000006	1219.7329206085917
74.50000000000007	1218.609458299154
74.60000000000007	1217.485274024185
74.70000000000006	1216.360375959485
74.80000000000007	1215.2347693486493
74.90000000000006	1214.1084583874112
75.00000000000007	1212.9814425716315
75.10000000000007	1211.8537300180928
75.20000000000006	1210.725325900679
75.30000000000007	1209.5962344019144
75.40000000000006	1208.4664597010726
75.50000000000007	1207.336001380252
75.60000000000007	1206.2048674910284
75.70000000000006	1205.0730631358006
75.80000000000007	1203.9405924804416
75.90000000000006	1202.8074551974426
76.00000000000007	1201.6736592735067
76.10000000000007	1200.5392097442905
76.20000000000007	1199.404110762111
76.30000000000007	1198.268366475948
76.40000000000006	1197.1319766462439
76.50000000000007	1195.9949491885934
76.60000000000007	1194.8572890700316
76.70000000000007	1193.7190004257868
76.80000000000007	1192.5800831084562
76.90000000000006	1191.4405449629862
77.00000000000007	1190.3003908926005
77.10000000000007	1189.159625018616
77.20000000000007	1188.0182514589235
77.30000000000007	1186.8762701557134
77.40000000000006	1185.7336888770008
77.50000000000007	1184.5905124602123
77.60000000000007	1183.4467450091283
77.70000000000007	1182.302386559788
77.80000000000007	1181.1574448038639
77.90000000000006	1180.011924517866
78.00000000000007	1178.8658297912998
78.10000000000007	1177.7191647101558
78.20000000000007	1176.5719294016383
78.30000000000007	1175.4241314747483
78.40000000000006	1174.2757756429842
78.50000000000007	1173.126865977859
78.60000000000007	1171.9774027020517
78.70000000000007	1170.8273933426153
78.80000000000007	1169.6768425549865
78.90000000000006	1168.5257543960363
79.00000000000007	1167.3741329190298
79.10000000000007	1166.2219784393103
79.20000000000007	1165.0692983956078
79.30000000000007	1163.916097383096
79.40000000000006	1162.7623794401918
79.50000000000007	1161.60814497927
79.60000000000007	1160.453401351598
79.70000000000007	1159.2981530971063
79.80000000000007	1158.1424042391968
79.90000000000008	1156.9861587975731
80.00000000000007	1155.8294172787073
80.10000000000007	1154.6721869399828
80.20000000000007	1153.5144722637783
80.30000000000007	1152.3562772545745
80.40000000000008	1151.1976025173626
80.50000000000007	1150.0384552166433
80.60000000000007	1148.878839782337
80.70000000000007	1147.7187602035328
80.80000000000007	1146.5582204655298
80.90000000000008	1145.397221268777
81.00000000000007	1144.2357696784309
81.10000000000007	1143.0738700695306
81.20000000000007	1141.9115264117754
81.30000000000007	1140.748739505553
81.40000000000008	1139.585516317815
81.50000000000007	1138.4218611738904
81.60000000000007	1137.2577780277086
81.70000000000007	1136.0932708293176
81.80000000000007	1134.928340475854
81.90000000000008	1133.762993829564
82.00000000000007	1132.5972351635305
82.10000000000007	1131.4310684118234
82.20000000000007	1130.264494572867
82.30000000000007	1129.0975204054873
82.40000000000008	1127.9301501357654
82.50000000000007	1126.7623876816235
82.60000000000008	1125.5942369570078
82.70000000000007	1124.425699058315
82.80000000000007	1123.2567806344073
82.90000000000008	1122.0874858617217
83.00000000000007	1120.9178186378479
83.10000000000008	1119.7477801617492
83.20000000000007	1118.5773769737589
83.30000000000007	1117.4066132059847
83.40000000000008	1116.2354927394906
83.50000000000007	1115.0640194512732
83.60000000000008	1113.8921946394212
83.70000000000007	1112.7200247291564
83.80000000000007	1111.547513805504
83.90000000000008	1110.3746657287265
84.00000000000007	1109.2014819006897
84.10000000000008	1108.0279686330866
84.20000000000007	1106.854129969249
84.30000000000007	1105.6799697525375
84.40000000000008	1104.5054918221533
84.50000000000007	1103.3306976801698
84.60000000000008	1102.1555935181348
84.70000000000007	1100.9801833348224
84.80000000000007	1099.8044709523247
84.90000000000008	1098.628457977633
85.00000000000007	1097.4521504838797
85.10000000000008	1096.275552430745
85.20000000000007	1095.0986676230443
85.30000000000007	1093.9214998613422
85.40000000000008	1092.7440508538518
85.50000000000007	1091.5663265486417
85.60000000000008	1090.388330863323
85.70000000000007	1089.2100675809784
85.80000000000007	1088.031538515809
85.90000000000008	1086.8527494927005
86.00000000000007	1085.6737043927305
86.10000000000008	1084.494406981334
86.20000000000007	1083.314861019604
86.30000000000008	1082.135068423909
86.40000000000008	1080.9550348892712
86.50000000000007	1079.77476425715
86.60000000000008	1078.5942602707885
86.70000000000007	1077.4135249535434
86.80000000000008	1076.2325638726054
86.90000000000008	1075.0513808354228
87.00000000000007	1073.8699795672242
87.10000000000008	1072.688363788807
87.20000000000007	1071.50653562657
87.30000000000008	1070.324500513164
87.40000000000008	1069.1422622188336
87.50000000000007	1067.9598244461615
87.60000000000008	1066.7771894294647
87.70000000000007	1065.5943624690374
87.80000000000008	1064.4113473035975
87.90000000000008	1063.22814761735
88.00000000000007	1062.0447670899816
88.10000000000008	1060.861208059658
88.20000000000007	1059.6774756875836
88.30000000000008	1058.4935736776479
88.40000000000008	1057.3095056909624
88.50000000000007	1056.1252741744718
88.60000000000008	1054.9408841526242
88.70000000000007	1053.7563393002267
88.80000000000008	1052.5716432596569
88.90000000000008	1051.386799668688
89.00000000000009	1050.2018110788506
89.10000000000008	1049.0166823710802
89.20000000000007	1047.8314171876934
89.30000000000008	1046.6460191475355
89.40000000000008	1045.4604909117043
89.50000000000009	1044.2748372201104
89.60000000000008	1043.089061688391
89.70000000000007	1041.9031679163068
89.80000000000008	1040.7710836381875
89.90000000000008	1039.8545898021641
90.00000000000009	1039.153708872289
