# Supplementary material for: White matter micro- and macrostructure brain charts for the human lifespan
Source: Nature. 2026 May 13;655(8124):979–89. doi: 10.1038/s41586-026-10454-2 (PMC13391363; doi:10.1038/s41586-026-10454-2)
Supplement: Supplementary file 7 — Tract-specific median centiles of brain charts. SDT.T4.1-504 contain the discretized, sex-agnostic brain charts used to derive the myelination plots and assessments in Fig. 4 and Supplementary Fig. S4.F9. Age is expressed in years. Tract measurements are reported in metric-specific units: diffusivities in mm2 s−1, volume in mm3, surface area in mm2, average length in mm, and FA is dimensionless (unitless). [file 41586_2026_10454_MOESM7_ESM.zip › SDT.T4/SDT.T4.147-FX_right_volume.csv]

age	value
1.0	964.4576627843954
1.1	968.8437812413881
1.2000000000000002	974.3852404106391
1.3000000000000003	981.007558539191
1.4000000000000004	987.5416050830141
1.5000000000000004	993.6513689452054
1.6000000000000005	999.390353049541
1.7000000000000006	1004.8023031032066
1.8000000000000007	1009.9218930002389
1.9000000000000008	1014.7825958705962
2.000000000000001	1019.4098734539143
2.100000000000001	1023.8255046894036
2.200000000000001	1028.0472203341858
2.300000000000001	1032.0932240624252
2.4000000000000012	1035.9776969497555
2.5000000000000013	1039.7131336414197
2.6000000000000014	1043.3105736632826
2.7000000000000015	1046.7790752559922
2.8000000000000016	1050.1286742513473
2.9000000000000017	1053.3672031914075
3.0000000000000018	1056.5017015811263
3.100000000000002	1059.5379643575288
3.200000000000002	1062.4826800223823
3.300000000000002	1065.3410947447398
3.400000000000002	1068.1180025567955
3.500000000000002	1070.8177745116118
3.6000000000000023	1073.44397809705
3.7000000000000024	1076.0009960421348
3.8000000000000025	1078.49223311291
3.9000000000000026	1080.9208197150588
4.000000000000003	1083.2892999221338
4.100000000000003	1085.600908377653
4.200000000000003	1087.858153524521
4.3000000000000025	1090.0633740239255
4.400000000000003	1092.2187357677121
4.5000000000000036	1094.3259719903672
4.600000000000003	1096.3874167290664
4.700000000000003	1098.4048545288356
4.800000000000003	1100.3799452360356
4.900000000000004	1102.314006858568
5.0000000000000036	1104.2088716975782
5.100000000000003	1106.0659336350673
5.200000000000004	1107.8865088328416
5.300000000000004	1109.6718257693167
5.400000000000004	1111.422841242847
5.5000000000000036	1113.140961635168
5.600000000000004	1114.8272393288878
5.700000000000005	1116.4826585010567
5.800000000000004	1118.107978153544
5.900000000000004	1119.704349158492
6.000000000000004	1121.2726267093615
6.100000000000005	1122.8136254475387
6.200000000000005	1124.328108027534
6.300000000000004	1125.8166497645063
6.400000000000005	1127.2801728958846
6.500000000000005	1128.71935059594
6.600000000000005	1130.1348132644357
6.700000000000005	1131.5270310607339
6.800000000000005	1132.8967816122797
6.900000000000006	1134.244627843275
7.000000000000005	1135.571109456033
7.100000000000005	1136.8767314781674
7.2000000000000055	1138.1618614930935
7.300000000000006	1139.4271428036434
7.400000000000006	1140.6730324348594
7.500000000000005	1141.899957617364
7.600000000000006	1143.108225388047
7.700000000000006	1144.2983906231086
7.800000000000006	1145.4708438773412
7.900000000000006	1146.6259614495941
8.000000000000007	1147.7640943058452
8.100000000000007	1148.8854880711854
8.200000000000006	1149.9906131840544
8.300000000000006	1151.079794384436
8.400000000000006	1152.1533338988338
8.500000000000007	1153.2114403200883
8.600000000000007	1154.2545267213366
8.700000000000006	1155.2828753773376
8.800000000000008	1156.2967593256274
8.900000000000007	1157.2964317417957
9.000000000000007	1158.2820624233157
9.100000000000007	1159.254008499491
9.200000000000006	1160.2125091807989
9.300000000000008	1161.1577855591065
9.400000000000007	1162.0899836889819
9.500000000000007	1163.0094217060855
9.600000000000009	1163.9163104176782
9.700000000000008	1164.8108543820777
9.800000000000008	1165.693241712653
9.900000000000007	1166.5635928913464
10.000000000000007	1167.4221873958707
10.100000000000009	1168.2692066675106
10.200000000000008	1169.1048168404395
10.300000000000008	1169.9291225920235
10.40000000000001	1170.7423758726143
10.500000000000009	1171.5447384051192
10.600000000000009	1172.3363675336427
10.700000000000008	1173.1174064039096
10.800000000000008	1173.887942248017
10.90000000000001	1174.6481993670102
11.000000000000009	1175.3983187696467
11.100000000000009	1176.1384280417567
11.20000000000001	1176.8686035715157
11.30000000000001	1177.5890496096645
11.40000000000001	1178.2998930477156
11.500000000000009	1179.001257617741
11.600000000000009	1179.6932543925511
11.70000000000001	1180.3759475204824
11.80000000000001	1181.0495209001278
11.90000000000001	1181.7140863935306
12.00000000000001	1182.3697437505245
12.10000000000001	1183.0165494936848
12.20000000000001	1183.654672527834
12.30000000000001	1184.28421434289
12.40000000000001	1184.9052740921657
12.50000000000001	1185.5179393595
12.60000000000001	1186.1222578785596
12.70000000000001	1186.718383203892
12.800000000000011	1187.3064056571538
12.900000000000011	1187.8864043871574
13.00000000000001	1188.4584216565127
13.10000000000001	1189.0225995523156
13.20000000000001	1189.579020605931
13.300000000000011	1190.12776558383
13.400000000000011	1190.6689044751254
13.50000000000001	1191.202473109317
13.600000000000012	1191.7286017508643
13.700000000000012	1192.2473644607842
13.800000000000011	1192.7588248165073
13.900000000000011	1193.263014658597
14.00000000000001	1193.7600553087102
14.100000000000012	1194.2500148647273
14.200000000000012	1194.7329600669768
14.300000000000011	1195.2089474660872
14.400000000000013	1195.678004118741
14.500000000000012	1196.1402420735915
14.600000000000012	1196.5957228898346
14.700000000000012	1197.044498158096
14.800000000000011	1197.4865919896392
14.900000000000013	1197.9221093393505
15.000000000000012	1198.3511071260887
15.100000000000012	1198.7736412078032
15.200000000000014	1199.1897576955414
15.300000000000013	1199.599477096808
15.400000000000013	1200.0028969759242
15.500000000000012	1200.4000691258223
15.600000000000012	1200.7910357609253
15.700000000000014	1201.1758151930956
15.800000000000013	1201.5544992742302
15.900000000000013	1201.9271361338308
16.000000000000014	1202.2937730607016
16.100000000000016	1202.654447934139
16.200000000000014	1203.0091763230396
16.30000000000001	1203.358044104767
16.400000000000013	1203.7010953356353
16.500000000000014	1204.0383647916406
16.600000000000016	1204.3698663944444
16.700000000000014	1204.6956813591019
16.800000000000015	1205.0158508127354
16.900000000000013	1205.3304152080416
17.000000000000014	1205.639405847135
17.100000000000016	1205.942834547287
17.200000000000014	1206.2407776319328
17.300000000000015	1206.533272952563
17.400000000000013	1206.8203493095505
17.500000000000014	1207.1020172804026
17.600000000000016	1207.3783493370122
17.700000000000014	1207.6493809622082
17.800000000000015	1207.9151470918464
17.900000000000016	1208.1756737105784
18.000000000000014	1208.4309697724013
18.100000000000016	1208.6811036980027
18.200000000000017	1208.9261083077884
18.300000000000015	1209.1660075475036
18.400000000000016	1209.4008094383837
18.500000000000014	1209.6305791842472
18.600000000000016	1209.8553476707702
18.700000000000017	1210.0751453356856
18.800000000000015	1210.289993818974
18.900000000000016	1210.4998998853464
19.000000000000014	1210.7049253482683
19.100000000000016	1210.905098908748
19.200000000000017	1211.1004405286715
19.300000000000015	1211.29095627416
19.400000000000016	1211.4767052448458
19.500000000000018	1211.6577145471738
19.600000000000016	1211.8340109175338
19.700000000000017	1212.005612412127
19.80000000000002	1212.1725241239737
19.900000000000016	1212.3348022882024
20.000000000000018	1212.4924722032752
20.100000000000016	1212.6455505319498
20.200000000000017	1212.7940418492415
20.30000000000002	1212.938000079631
20.400000000000016	1213.0774491967234
20.500000000000018	1213.2124128660075
20.600000000000016	1213.3429061620152
20.700000000000017	1213.4689329078835
20.80000000000002	1213.5905445865237
20.900000000000016	1213.7077636637819
21.000000000000018	1213.8206040477692
21.10000000000002	1213.9290691842277
21.200000000000017	1214.0332085718828
21.30000000000002	1214.133043567771
21.40000000000002	1214.2285952705652
21.500000000000018	1214.3198762546779
21.60000000000002	1214.4068893882873
21.700000000000017	1214.4896820720421
21.80000000000002	1214.568274396864
21.90000000000002	1214.6426779536293
22.000000000000018	1214.7128953435313
22.10000000000002	1214.778972249833
22.200000000000017	1214.8409278293404
22.30000000000002	1214.898781020826
22.40000000000002	1214.9525422874933
22.500000000000018	1215.0022137914805
22.60000000000002	1215.0478393994465
22.70000000000002	1215.0894371983238
22.80000000000002	1215.127016816474
22.90000000000002	1215.1605802363895
23.00000000000002	1215.1901698272363
23.10000000000002	1215.215802884305
23.20000000000002	1215.237496517817
23.30000000000002	1215.255259396703
23.40000000000002	1215.269093175276
23.50000000000002	1215.2790386386393
23.60000000000002	1215.2851121728916
23.70000000000002	1215.2873217340618
23.80000000000002	1215.2856688663285
23.90000000000002	1215.2801930399626
24.00000000000002	1215.2709099665276
24.10000000000002	1215.2578351996688
24.20000000000002	1215.240975874504
24.300000000000022	1215.2203332963593
24.40000000000002	1215.1959455450099
24.50000000000002	1215.1678275553843
24.600000000000023	1215.135985850505
24.70000000000002	1215.1004216811693
24.800000000000022	1215.061171965147
24.90000000000002	1215.0182510597829
25.00000000000002	1214.9716731870276
25.100000000000023	1214.9214441639158
25.20000000000002	1214.86756507475
25.300000000000022	1214.8100716090582
25.40000000000002	1214.7489774576634
25.50000000000002	1214.6842879094736
25.600000000000023	1214.6160040389154
25.70000000000002	1214.5441605022356
25.800000000000022	1214.4687704934731
25.900000000000023	1214.389847090076
26.00000000000002	1214.3073949709978
26.100000000000023	1214.2214151030505
26.200000000000024	1214.1319410511253
26.300000000000022	1214.038985434789
26.400000000000023	1213.9425524753149
26.50000000000002	1213.8426431655869
26.600000000000023	1213.7392901463145
26.700000000000024	1213.6325056080325
26.800000000000022	1213.5223016404764
26.900000000000023	1213.4086819357576
27.00000000000002	1213.2916474272265
27.100000000000023	1213.1712297804183
27.200000000000024	1213.047440688802
27.300000000000022	1212.9202834463067
27.400000000000023	1212.7897590413315
27.500000000000025	1212.6558983082393
27.600000000000023	1212.5187125685925
27.700000000000024	1212.3782130564898
27.800000000000026	1212.2344026051119
27.900000000000023	1212.0872821826829
28.000000000000025	1211.9368817475572
28.100000000000023	1211.7832121896704
28.200000000000024	1211.6262759946085
28.300000000000026	1211.4660742089816
28.400000000000023	1211.3026360396987
28.500000000000025	1211.135972053211
28.600000000000023	1210.9660927398254
28.700000000000024	1210.7930001826608
28.800000000000026	1210.616695440413
28.900000000000023	1210.437206929073
29.000000000000025	1210.2545448390692
29.100000000000026	1210.0687109491967
29.200000000000024	1209.879706415293
29.300000000000026	1209.6875589705971
29.400000000000027	1209.4922785232905
29.500000000000025	1209.2938749150621
29.600000000000026	1209.0923495721827
29.700000000000024	1208.8877036890187
29.800000000000026	1208.6799642812714
29.900000000000027	1208.4691409285579
30.000000000000025	1208.2552347900698
30.100000000000026	1208.0382471723076
30.200000000000024	1207.8182044676978
30.300000000000026	1207.5951160088875
30.400000000000027	1207.3689910702972
30.500000000000025	1207.1398305016319
30.600000000000026	1206.907635669561
30.700000000000028	1206.6724323125543
30.800000000000026	1206.434229475375
30.900000000000027	1206.1930277728895
31.00000000000003	1205.9488286957871
31.100000000000026	1205.7016574110023
31.200000000000028	1205.4515227466266
31.300000000000026	1205.1984334796348
31.400000000000027	1204.9423899526948
31.50000000000003	1204.6833937343165
31.600000000000026	1204.4214693928122
31.700000000000028	1204.1566255033988
31.800000000000026	1203.8888622019738
31.900000000000027	1203.6181811903693
32.00000000000003	1203.3446065105716
32.10000000000002	1203.0681465472453
32.20000000000003	1202.7888096400732
32.300000000000026	1202.506595685234
32.40000000000003	1202.2215064766924
32.50000000000003	1201.9335655061823
32.60000000000003	1201.6427809357265
32.70000000000003	1201.3491524793023
32.800000000000026	1201.0526820713412
32.90000000000003	1200.7533927169197
33.00000000000003	1200.451292410106
33.10000000000003	1200.146389105294
33.20000000000003	1199.8386823051765
33.300000000000026	1199.5281740478235
33.40000000000003	1199.2148868305121
33.50000000000003	1198.898828450862
33.60000000000003	1198.5799982509907
33.70000000000003	1198.2583984147525
33.800000000000026	1197.934050987724
33.90000000000003	1197.6069636191778
34.00000000000003	1197.2771439233259
34.10000000000003	1196.9445910560141
34.20000000000003	1196.609307313868
34.30000000000003	1196.2713142720731
34.40000000000003	1195.9306194062174
34.50000000000003	1195.5872217307074
34.60000000000003	1195.2411236917283
34.70000000000003	1194.892346443689
34.80000000000003	1194.5408973308936
34.90000000000003	1194.1867836666024
35.00000000000003	1193.830004301067
35.10000000000003	1193.4705618003513
35.20000000000003	1193.108476881563
35.30000000000003	1192.7437567351585
35.400000000000034	1192.3764000869694
35.50000000000003	1192.0064096550755
35.60000000000003	1191.633805763274
35.70000000000003	1191.2585954856256
35.80000000000003	1190.8807858686507
35.900000000000034	1190.5003754936686
36.00000000000003	1190.1173672040197
36.10000000000003	1189.7317809155793
36.20000000000003	1189.3436235658842
36.30000000000003	1188.95289362705
36.400000000000034	1188.5595940957605
36.50000000000003	1188.163744519067
36.60000000000003	1187.765351731128
36.70000000000003	1187.3644225416324
36.80000000000003	1186.9609552957131
36.900000000000034	1186.554953119205
37.00000000000003	1186.146435177417
37.10000000000003	1185.735408183152
37.20000000000003	1185.321870386012
37.30000000000003	1184.9058250655269
37.400000000000034	1184.487291040094
37.500000000000036	1184.0662749305463
37.60000000000003	1183.642783335936
37.70000000000003	1183.2168143945948
37.80000000000003	1182.7883715178102
37.900000000000034	1182.3574731656502
38.000000000000036	1181.924125850893
38.10000000000003	1181.4883276286853
38.20000000000003	1181.050082063515
38.30000000000003	1180.60940728822
38.400000000000034	1180.166309733623
38.500000000000036	1179.7207958111271
38.60000000000004	1179.272863478759
38.70000000000003	1178.8225164342518
38.80000000000003	1178.3697724731253
38.900000000000034	1177.9146379298325
39.000000000000036	1177.4571106904143
39.10000000000004	1176.9971946045744
39.20000000000003	1176.5349071583464
39.30000000000003	1176.0702546130299
39.400000000000034	1175.603243212585
39.500000000000036	1175.1338707587277
39.60000000000004	1174.6621412349211
39.70000000000003	1174.1880718088007
39.80000000000003	1173.7116686555783
39.900000000000034	1173.2329295151942
40.000000000000036	1172.7518585212053
40.10000000000004	1172.2684725478152
40.20000000000003	1171.7827777048312
40.30000000000003	1171.2947800865502
40.400000000000034	1170.8044773602078
40.500000000000036	1170.3118737927825
40.60000000000004	1169.8169859571758
40.70000000000004	1169.3198198861605
40.80000000000003	1168.8203731945478
40.900000000000034	1168.3186502969643
41.000000000000036	1167.8146674874586
41.10000000000004	1167.308430740226
41.20000000000004	1166.799946015564
41.30000000000003	1166.2892108661786
41.400000000000034	1165.7762298390264
41.500000000000036	1165.2610189423553
41.60000000000004	1164.7435840813082
41.70000000000004	1164.223922764765
41.80000000000004	1163.7020396843857
41.900000000000034	1163.1779505828506
42.000000000000036	1162.6516613127449
42.10000000000004	1162.1231777141768
42.20000000000004	1161.592497243624
42.30000000000004	1161.0596247233257
42.400000000000034	1160.5245756242653
42.500000000000036	1159.9873557370113
42.60000000000004	1159.447962482163
42.70000000000004	1158.906400823271
42.80000000000004	1158.3626859779022
42.900000000000034	1157.8168236893785
43.000000000000036	1157.2688196897989
43.10000000000004	1156.7186713562814
43.20000000000004	1156.166383780616
43.30000000000004	1155.6119719215465
43.400000000000034	1155.0554414665883
43.500000000000036	1154.4967897643487
43.60000000000004	1153.9360220441442
43.70000000000004	1153.3731530224566
43.80000000000004	1152.8081883442376
43.90000000000004	1152.2411336443238
44.000000000000036	1151.671986236073
44.10000000000004	1151.1007514741807
44.20000000000004	1150.5274438280971
44.30000000000004	1149.9520688924454
44.40000000000004	1149.374623958937
44.500000000000036	1148.7951145156562
44.60000000000004	1148.213554800064
44.70000000000004	1147.6299503683522
44.80000000000004	1147.0443067675742
44.90000000000004	1146.4566212618138
45.00000000000004	1145.86689946121
45.10000000000004	1145.2751553670312
45.20000000000004	1144.6813944899693
45.30000000000004	1144.0856140788803
45.40000000000004	1143.4878198728377
45.50000000000004	1142.8880256506186
45.60000000000004	1142.2862368881276
45.70000000000004	1141.682459052989
45.80000000000004	1141.076689373516
45.90000000000004	1140.4689337071
46.00000000000004	1139.8592056063171
46.10000000000004	1139.2475105058284
46.20000000000004	1138.6338456247381
46.30000000000004	1138.0182169446373
46.40000000000004	1137.4006378044235
46.50000000000004	1136.7811136071768
46.60000000000004	1136.159649748455
46.70000000000004	1135.5362434334263
46.80000000000004	1134.9109007578909
46.90000000000004	1134.2836348437936
47.00000000000004	1133.6544510567155
47.100000000000044	1133.023346598284
47.20000000000004	1132.3903276835115
47.30000000000004	1131.755407228866
47.40000000000004	1131.1185905711707
47.50000000000004	1130.479883040392
47.600000000000044	1129.8392818304017
47.70000000000004	1129.1967932659834
47.80000000000004	1128.5524300552345
47.90000000000004	1127.9061975007708
48.00000000000004	1127.2580927982758
48.100000000000044	1126.60812238653
48.200000000000045	1125.9562987758202
48.30000000000004	1125.3026272424804
48.40000000000004	1124.6471130565735
48.50000000000004	1123.9897534118252
48.600000000000044	1123.3305548520539
48.700000000000045	1122.6695296871685
48.80000000000004	1122.006683162184
48.90000000000004	1121.3420124777065
49.00000000000004	1120.675524286134
49.100000000000044	1120.0072307067508
49.200000000000045	1119.3371369604588
49.30000000000004	1118.665248262398
49.40000000000004	1117.991561816677
49.50000000000004	1117.3160843757312
49.600000000000044	1116.6388278659365
49.700000000000045	1115.9597974794
49.80000000000004	1115.2789904319238
49.90000000000004	1114.5964135789247
50.00000000000004	1113.9120786629126
50.100000000000044	1113.225990853776
50.200000000000045	1112.5381553160873
50.30000000000005	1111.8485692742986
50.40000000000004	1111.157239678629
50.50000000000004	1110.4641780856832
50.600000000000044	1109.769389638755
50.700000000000045	1109.0728715785742
50.80000000000005	1108.3746309525798
50.90000000000004	1107.6746791398896
51.00000000000004	1106.9730212632267
51.100000000000044	1106.2696624403852
51.200000000000045	1105.5645999256155
51.30000000000005	1104.8578408557105
51.40000000000005	1104.1493964304693
51.50000000000004	1103.4392717479302
51.600000000000044	1102.7274640829962
51.700000000000045	1102.0139806637733
51.80000000000005	1101.2988325186147
51.90000000000005	1100.5820247264141
52.00000000000004	1099.8635623614716
52.100000000000044	1099.1434427168285
52.200000000000045	1098.4216731043075
52.30000000000005	1097.6982643791573
52.40000000000005	1096.9732215972358
52.50000000000004	1096.2465420764208
52.600000000000044	1095.518233213814
52.700000000000045	1094.7883056989547
52.80000000000005	1094.056764569785
52.90000000000005	1093.32361485994
53.00000000000004	1092.5888539098232
53.100000000000044	1091.8524891944478
53.200000000000045	1091.1145312361305
53.30000000000005	1090.3749850511908
53.40000000000005	1089.6338480088777
53.50000000000005	1088.8911276633362
53.600000000000044	1088.146834376639
53.700000000000045	1087.4009731482397
53.80000000000005	1086.6535489735315
53.90000000000005	1085.9045592484636
54.00000000000005	1085.1540115991395
54.100000000000044	1084.4019162259915
54.200000000000045	1083.6482781080563
54.30000000000005	1082.8930946739742
54.40000000000005	1082.136373622735
54.50000000000005	1081.3781249997503
54.60000000000005	1080.6183537680788
54.700000000000045	1079.8570648869252
54.80000000000005	1079.0942558156137
54.90000000000005	1078.3299343190072
55.00000000000005	1077.5641102861923
55.10000000000005	1076.7967886608244
55.200000000000045	1076.027966938617
55.30000000000005	1075.2576529509854
55.40000000000005	1074.4858564370027
55.50000000000005	1073.7125823250883
55.60000000000005	1072.9378355399822
55.700000000000045	1072.1616136118855
55.80000000000005	1071.3839244318883
55.90000000000005	1070.6047775878126
56.00000000000005	1069.8241779895177
56.10000000000005	1069.0421232071526
56.200000000000045	1068.258621191954
56.30000000000005	1067.4736813865393
56.40000000000005	1066.687308686146
56.50000000000005	1065.8995079824736
56.60000000000005	1065.1102768837952
56.70000000000005	1064.319623394727
56.80000000000005	1063.5275568114912
56.90000000000005	1062.7340820114546
57.00000000000005	1061.9391966462667
57.10000000000005	1061.1429087742206
57.20000000000005	1060.3452275509678
57.30000000000005	1059.5461578397494
57.40000000000005	1058.7457045003798
57.50000000000005	1057.9438652261163
57.60000000000005	1057.140648122249
57.70000000000005	1056.3360622026996
57.800000000000054	1055.5301123133845
57.90000000000005	1054.722796194243
58.00000000000005	1053.914121997725
58.10000000000005	1053.1040986016537
58.20000000000005	1052.2927308382104
58.300000000000054	1051.4800235362395
58.40000000000005	1050.6659744806252
58.50000000000005	1049.8505918643623
58.60000000000005	1049.0338844280302
58.70000000000005	1048.215856986911
58.800000000000054	1047.3965073757613
58.90000000000005	1046.575843828175
59.00000000000005	1045.753874952965
59.10000000000005	1044.9306055519696
59.20000000000005	1044.1060404237578
59.300000000000054	1043.2801774512345
59.40000000000005	1042.4530249020286
59.50000000000005	1041.6245912520358
59.60000000000005	1040.7948812865063
59.70000000000005	1039.9638929412981
59.800000000000054	1039.1316345180503
59.900000000000055	1038.2981143650911
60.00000000000005	1037.4633372544358
60.10000000000005	1036.6273079548725
60.20000000000005	1035.7900244534821
60.300000000000054	1034.9514950793841
60.400000000000055	1034.1117280521719
60.50000000000005	1033.2707281274795
60.60000000000005	1032.428493348316
60.70000000000005	1031.5850320711997
60.800000000000054	1030.7403523922394
60.900000000000055	1029.8944590539634
61.00000000000006	1029.0473567957001
61.10000000000005	1028.1990437146344
61.20000000000005	1027.349528188175
61.300000000000054	1026.4988181877468
61.400000000000055	1025.646918439614
61.50000000000006	1024.7938270997633
61.60000000000005	1023.9395525663824
61.70000000000005	1023.0841026913846
61.800000000000054	1022.2274821879871
61.900000000000055	1021.3696957662185
62.00000000000006	1020.5107416390781
62.10000000000005	1019.6506282190306
62.20000000000005	1018.7893632372378
62.300000000000054	1017.9269513906866
62.400000000000055	1017.0633909539565
62.50000000000006	1016.1986903536668
62.60000000000005	1015.3328572053435
62.70000000000005	1014.4658961929227
62.800000000000054	1013.5978119971462
62.900000000000055	1012.7286029523345
63.00000000000006	1011.8582774927561
63.10000000000006	1010.9868431170091
63.20000000000005	1010.1143044927579
63.300000000000054	1009.2406600185863
63.400000000000055	1008.3659181363003
63.50000000000006	1007.4900862326475
63.60000000000006	1006.6131689621807
63.70000000000005	1005.7351709762405
63.800000000000054	1004.8560907357721
63.900000000000055	1003.975936683602
64.00000000000006	1003.0947160932719
64.10000000000005	1002.2124336029557
64.20000000000006	1001.3290877404548
64.30000000000005	1000.4446869495304
64.40000000000006	999.5592383955756
64.50000000000006	998.6727467035414
64.60000000000005	997.7852164951353
64.70000000000006	996.8966463630385
64.80000000000005	996.007044745409
64.90000000000006	995.116418698067
65.00000000000006	994.2247728294159
65.10000000000005	993.3321058014968
65.20000000000006	992.4384260468214
65.30000000000005	991.543740516688
65.40000000000006	990.6480538061193
65.50000000000006	989.751370506854
65.60000000000005	988.8536893482332
65.70000000000006	987.9550187505575
65.80000000000005	987.0553655590996
65.90000000000006	986.1547343521127
66.00000000000006	985.253123930715
66.10000000000005	984.3505427030105
66.20000000000006	983.4469974133046
66.30000000000005	982.5424926262726
66.40000000000006	981.6370329032544
66.50000000000006	980.7306171149919
66.60000000000005	979.8232536507953
66.70000000000006	978.9149491524125
66.80000000000005	978.0057081674806
66.90000000000006	977.0955296408496
67.00000000000006	976.1844219431202
67.10000000000007	975.272391618562
67.20000000000006	974.3594432009995
67.30000000000005	973.4455812208632
67.40000000000006	972.5308046948563
67.50000000000006	971.615121968235
67.60000000000007	970.6985394861096
67.70000000000006	969.7810617649535
67.80000000000005	968.8626878978266
67.90000000000006	967.9434262048077
68.00000000000006	967.0232830369553
68.10000000000007	966.1022628966641
68.20000000000006	965.1803702828687
68.30000000000005	964.2576043626217
68.40000000000006	963.3339734241472
68.50000000000006	962.4094837226733
68.60000000000007	961.4841397428952
68.70000000000006	960.5579407303865
68.80000000000005	959.6308949417776
68.90000000000006	958.7030085416137
69.00000000000006	957.774286000217
69.10000000000007	956.8447317843738
69.20000000000006	955.9143452157014
69.30000000000005	954.9831345125141
69.40000000000006	954.0511057467933
69.50000000000006	953.1182633707783
69.60000000000007	952.1846067866887
69.70000000000006	951.2501441748888
69.80000000000007	950.3148815199901
69.90000000000006	949.3788232595393
70.00000000000006	948.4419738274676
70.10000000000007	947.5043327040011
70.20000000000006	946.5659080247822
70.30000000000007	945.6267056850663
70.40000000000006	944.6867301039053
70.50000000000006	943.7459808441296
70.60000000000007	942.8044659971381
70.70000000000006	941.8621913740781
70.80000000000007	940.9191613789679
70.90000000000006	939.9753804121256
71.00000000000006	939.0308481162639
71.10000000000007	938.0855725317191
71.20000000000006	937.1395593834324
71.30000000000007	936.1928130564906
71.40000000000006	935.2453332781315
71.50000000000006	934.297128038227
71.60000000000007	933.3482029808218
71.70000000000006	932.3985624756091
71.80000000000007	931.4482108884931
71.90000000000006	930.4971480283857
72.00000000000006	929.5453818278236
72.10000000000007	928.5929178477428
72.20000000000006	927.639760438448
72.30000000000007	926.6859094952156
72.40000000000006	925.731372893975
72.50000000000006	924.7761561179295
72.60000000000007	923.8202635016136
72.70000000000006	922.863699375679
72.80000000000007	921.9064637187854
72.90000000000006	920.9485643433322
73.00000000000006	919.9900066524604
73.10000000000007	919.0307949608388
73.20000000000006	918.0709293352519
73.30000000000007	917.1104175254322
73.40000000000006	916.1492648599051
73.50000000000007	915.1874756371797
73.60000000000007	914.2250541517872
73.70000000000006	913.2620005555203
73.80000000000007	912.2983225284693
73.90000000000006	911.3340253220953
74.00000000000007	910.3691132145505
74.10000000000007	909.4035864474334
74.20000000000006	908.4374526321977
74.30000000000007	907.4707169487597
74.40000000000006	906.503383658712
74.50000000000007	905.53545701957
74.60000000000007	904.5669373594839
74.70000000000006	903.5978322142421
74.80000000000007	902.6281466896481
74.90000000000006	901.6578850264331
75.00000000000007	900.6870476441551
75.10000000000007	899.7156420040898
75.20000000000006	898.7436731435236
75.30000000000007	897.7711452862187
75.40000000000006	896.7980626517601
75.50000000000007	895.8244257477185
75.60000000000007	894.8502419537787
75.70000000000006	893.8755162360186
75.80000000000007	892.9002527968248
75.90000000000006	891.9244522366998
76.00000000000007	890.9481218550393
76.10000000000007	889.9712665523884
76.20000000000007	888.9938905137494
76.30000000000007	888.0159979198442
76.40000000000006	887.0375894605693
76.50000000000007	886.0586723479034
76.60000000000007	885.0792514140444
76.70000000000007	884.0993308220974
76.80000000000007	883.1189113563329
76.90000000000006	882.138000142771
77.00000000000007	881.1566019510182
77.10000000000007	880.1747209263741
77.20000000000007	879.1923612097552
77.30000000000007	878.2095236761271
77.40000000000006	877.2262153583737
77.50000000000007	876.2424409605708
77.60000000000007	875.2582046055948
77.70000000000007	874.2735072641508
77.80000000000007	873.2883558776034
77.90000000000006	872.3027550903367
78.00000000000007	871.3167090069968
78.10000000000007	870.330221727743
78.20000000000007	869.3432943151972
78.30000000000007	868.3559336119803
78.40000000000006	867.3681441997203
78.50000000000007	866.3799301601108
78.60000000000007	865.3912926527989
78.70000000000007	864.4022384234413
78.80000000000007	863.4127719968309
78.90000000000006	862.4228974360054
79.00000000000007	861.4326187994114
79.10000000000007	860.4419373397551
79.20000000000007	859.4508596984583
79.30000000000007	858.459390340291
79.40000000000006	857.4675333048075
79.50000000000007	856.4752899429465
79.60000000000007	855.4826667938394
79.70000000000007	854.4896682682366
79.80000000000007	853.4962983866108
79.90000000000008	852.5025611647391
80.00000000000007	851.508458047683
80.10000000000007	850.5139954649704
80.20000000000007	849.5191777700185
80.30000000000007	848.5240089592871
80.40000000000008	847.5284905771994
80.50000000000007	846.5326289457892
80.60000000000007	845.5364283672285
80.70000000000007	844.5398928184701
80.80000000000007	843.5430262716685
80.90000000000008	842.5458303663548
81.00000000000007	841.5483113097167
81.10000000000007	840.5504733492417
81.20000000000007	839.5523204373432
81.30000000000007	838.5538543139634
81.40000000000008	837.5550810737216
81.50000000000007	836.5560049155914
81.60000000000007	835.5566297720575
81.70000000000007	834.556959570702
81.80000000000007	833.5569961474831
81.90000000000008	832.5567454770621
82.00000000000007	831.556211706335
82.10000000000007	830.5553987427236
82.20000000000007	829.5543085235687
82.30000000000007	828.5529469060197
82.40000000000008	827.5513179911485
82.50000000000007	826.5494256660295
82.60000000000008	825.5472738127332
82.70000000000007	824.5448644654463
82.80000000000007	823.5422033563814
82.90000000000008	822.5392945370999
83.00000000000007	821.5361418690954
83.10000000000008	820.5327474888311
83.20000000000007	819.5291170061997
83.30000000000007	818.5252544295852
83.40000000000008	817.5211635997209
83.50000000000007	816.5168483522353
83.60000000000008	815.5123109211901
83.70000000000007	814.5075567867023
83.80000000000007	813.5025899101697
83.90000000000008	812.4974141062347
84.00000000000007	811.4920317120492
84.10000000000008	810.4864480807416
84.20000000000007	809.4806671331372
84.30000000000007	808.4746926627095
84.40000000000008	807.468528457729
84.50000000000007	806.4621769536227
84.60000000000008	805.4556433690458
84.70000000000007	804.448931580321
84.80000000000007	803.442045354328
84.90000000000008	802.4349872303212
85.00000000000007	801.4277622954406
85.10000000000008	800.4203743879959
85.20000000000007	799.4128272532989
85.30000000000007	798.4051246313602
85.40000000000008	797.397269160309
85.50000000000007	796.3892657882604
85.60000000000008	795.3811183114634
85.70000000000007	794.3728304481423
85.80000000000007	793.3644049409121
85.90000000000008	792.3558466019912
86.00000000000007	791.3471591921327
86.10000000000008	790.3383464076002
86.20000000000007	789.3294119392608
86.30000000000008	788.3203586291289
86.40000000000008	787.3111911459947
86.50000000000007	786.3019132109503
86.60000000000008	785.2925284926887
86.70000000000007	784.2830399382908
86.80000000000008	783.2734520764177
86.90000000000008	782.2637685951373
87.00000000000007	781.2539931407987
87.10000000000008	780.2441293542608
87.20000000000007	779.2341802824528
87.30000000000008	778.2241503063558
87.40000000000008	777.2140430767346
87.50000000000007	776.2038622118957
87.60000000000008	775.1936108643379
87.70000000000007	774.1832932708311
87.80000000000008	773.1729130515437
87.90000000000008	772.1624738020644
88.00000000000007	771.1519791124006
88.10000000000008	770.1414322352725
88.20000000000007	769.1308372556742
88.30000000000008	768.1201977587853
88.40000000000008	767.109517311692
88.50000000000007	766.0987992731111
88.60000000000008	765.0880475798959
88.70000000000007	764.0772657890121
88.80000000000008	763.0664574444644
88.90000000000008	762.0556260845882
89.00000000000009	761.0447751686207
89.10000000000008	760.0339084777003
89.20000000000007	759.0230295360747
89.30000000000008	758.0121418588005
89.40000000000008	757.0012490114607
89.50000000000009	755.9903546232798
89.60000000000008	754.9794621926287
89.70000000000007	753.9685752111287
89.80000000000008	753.0036442339982
89.90000000000008	752.2225128329729
90.00000000000009	751.625180152289
