# Supplementary material for: White matter micro- and macrostructure brain charts for the human lifespan
Source: Nature. 2026 May 13;655(8124):979–89. doi: 10.1038/s41586-026-10454-2 (PMC13391363; doi:10.1038/s41586-026-10454-2)
Supplement: Supplementary file 7 — Tract-specific median centiles of brain charts. SDT.T4.1-504 contain the discretized, sex-agnostic brain charts used to derive the myelination plots and assessments in Fig. 4 and Supplementary Fig. S4.F9. Age is expressed in years. Tract measurements are reported in metric-specific units: diffusivities in mm2 s−1, volume in mm3, surface area in mm2, average length in mm, and FA is dimensionless (unitless). [file 41586_2026_10454_MOESM7_ESM.zip › SDT.T4/SDT.T4.148-ICP_left_ad-mean.csv]

age	value
1.0	0.0012349387488915019
1.1	0.0012341881220277336
1.2000000000000002	0.0012332408858707375
1.3000000000000003	0.0012321102328459442
1.4000000000000004	0.0012309971267464742
1.5000000000000004	0.001229959099609019
1.6000000000000005	0.0012289866993580236
1.7000000000000006	0.0012280721617398886
1.8000000000000007	0.0012272093068444406
1.9000000000000008	0.0012263921596258355
2.000000000000001	0.0012256161617040305
2.100000000000001	0.00122487740787562
2.200000000000001	0.0012241727094064354
2.300000000000001	0.0012234988022356082
2.4000000000000012	0.0012228531374528988
2.5000000000000013	0.0012222334687204527
2.6000000000000014	0.0012216378110134324
2.7000000000000015	0.0012210645297520565
2.8000000000000016	0.001220511827582754
2.9000000000000017	0.0012199782973761283
3.0000000000000018	0.0012194626748661876
3.100000000000002	0.001218963914273187
3.200000000000002	0.0012184808220418737
3.300000000000002	0.0012180124580098033
3.400000000000002	0.0012175579636957924
3.500000000000002	0.0012171165567611444
3.6000000000000023	0.0012166875941125232
3.7000000000000024	0.0012162702984015968
3.8000000000000025	0.0012158640620728261
3.9000000000000026	0.001215468326804308
4.000000000000003	0.0012150826345725164
4.100000000000003	0.0012147064149452662
4.200000000000003	0.0012143392220654167
4.3000000000000025	0.0012139806406684004
4.400000000000003	0.0012136302863033955
4.5000000000000036	0.0012132878473317707
4.600000000000003	0.001212952915282911
4.700000000000003	0.0012126251746055552
4.800000000000003	0.00121230433184011
4.900000000000004	0.0012119901502104702
5.0000000000000036	0.0012116823111604628
5.100000000000003	0.0012113805692623076
5.200000000000004	0.0012110846930145605
5.300000000000004	0.001210794466296251
5.400000000000004	0.0012105097172614707
5.5000000000000036	0.0012102302034517202
5.600000000000004	0.0012099557405513468
5.700000000000005	0.0012096861560930655
5.800000000000004	0.0012094213137351722
5.900000000000004	0.0012091610164764565
6.000000000000004	0.00120890511517261
6.100000000000005	0.0012086534678987292
6.200000000000005	0.0012084059416413318
6.300000000000004	0.0012081624329139745
6.400000000000005	0.0012079227852627552
6.500000000000005	0.001207686881903121
6.600000000000005	0.0012074546132917537
6.700000000000005	0.0012072258947349829
6.800000000000005	0.0012070005953075335
6.900000000000006	0.0012067786177597357
7.000000000000005	0.0012065598689488402
7.100000000000005	0.0012063442615071079
7.2000000000000055	0.0012061317290024249
7.300000000000006	0.0012059221641503132
7.400000000000006	0.0012057154884046572
7.500000000000005	0.0012055116281078297
7.600000000000006	0.001205310527608887
7.700000000000006	0.001205112095112097
7.800000000000006	0.001204916263773198
7.900000000000006	0.0012047229692531813
8.000000000000007	0.0012045321512923009
8.100000000000007	0.001204343765130185
8.200000000000006	0.0012041577337198377
8.300000000000006	0.0012039740017679996
8.400000000000006	0.0012037925175458369
8.500000000000007	0.001203613242871019
8.600000000000007	0.00120343611066713
8.700000000000006	0.0012032610730712996
8.800000000000008	0.0012030880838343166
8.900000000000007	0.0012029170997878893
9.000000000000007	0.0012027480896104378
9.100000000000007	0.0012025809959248762
9.200000000000006	0.0012024157783821002
9.300000000000008	0.001202252399392571
9.400000000000007	0.001202090831848575
9.500000000000007	0.001201931025098839
9.600000000000009	0.0012017729437361823
9.700000000000008	0.0012016165534390454
9.800000000000008	0.001201461822337333
9.900000000000007	0.0012013087278395069
10.000000000000007	0.0012011572259479771
10.100000000000009	0.0012010072863516536
10.200000000000008	0.0012008588809780695
10.300000000000008	0.0012007119900438457
10.40000000000001	0.0012005665742635845
10.500000000000009	0.001200422606739412
10.600000000000009	0.0012002800613303895
10.700000000000008	0.0012001389139272207
10.800000000000008	0.0011999991478283919
10.90000000000001	0.0011998607284732772
11.000000000000009	0.0011997236325411648
11.100000000000009	0.0011995878385949955
11.20000000000001	0.0011994533318667926
11.30000000000001	0.0011993200812022722
11.40000000000001	0.001199188065713142
11.500000000000009	0.001199057265054818
11.600000000000009	0.0011989276606210405
11.70000000000001	0.001198799239811145
11.80000000000001	0.0011986719749238713
11.90000000000001	0.0011985458476551308
12.00000000000001	0.0011984208413320361
12.10000000000001	0.0011982969447223606
12.20000000000001	0.0011981741326527256
12.30000000000001	0.0011980523885989107
12.40000000000001	0.0011979316964372488
12.50000000000001	0.001197812041569363
12.60000000000001	0.0011976934143265857
12.70000000000001	0.0011975757921212698
12.800000000000011	0.0011974591603422253
12.900000000000011	0.0011973435058234292
13.00000000000001	0.0011972288198877298
13.10000000000001	0.001197115081865767
13.20000000000001	0.0011970022784785089
13.300000000000011	0.001196890396748455
13.400000000000011	0.00119677942506372
13.50000000000001	0.0011966693559001254
13.600000000000012	0.0011965601705653435
13.700000000000012	0.0011964518572265847
13.800000000000011	0.0011963444053550386
13.900000000000011	0.0011962378081596294
14.00000000000001	0.0011961320484319708
14.100000000000012	0.001196027115355993
14.200000000000012	0.0011959229983469653
14.300000000000011	0.0011958196880628175
14.400000000000013	0.0011957171785790066
14.500000000000012	0.0011956154542262275
14.600000000000012	0.0011955145053019452
14.700000000000012	0.0011954143232978383
14.800000000000011	0.0011953149028410407
14.900000000000013	0.0011952162294295236
15.000000000000012	0.0011951182941500997
15.100000000000012	0.0011950210882699468
15.200000000000014	0.0011949246042022505
15.300000000000013	0.0011948288372363564
15.400000000000013	0.0011947337740874215
15.500000000000012	0.0011946394067134099
15.600000000000012	0.0011945457281795073
15.700000000000014	0.0011944527341966966
15.800000000000013	0.001194360412411818
15.900000000000013	0.0011942687554049594
16.000000000000014	0.0011941777558989214
16.100000000000016	0.001194087407685146
16.200000000000014	0.0011939977069881647
16.30000000000001	0.0011939086424308347
16.400000000000013	0.0011938202072845304
16.500000000000014	0.0011937323958577824
16.600000000000016	0.0011936452047017958
16.700000000000014	0.00119355862319276
16.800000000000015	0.0011934726450989564
16.900000000000013	0.0011933872643030623
17.000000000000014	0.0011933024756936158
17.100000000000016	0.0011932182762253085
17.200000000000014	0.0011931346560666491
17.300000000000015	0.0011930516095414484
17.400000000000013	0.0011929691319535417
17.500000000000014	0.001192887220513808
17.600000000000016	0.0011928058660068892
17.700000000000014	0.0011927250631582542
17.800000000000015	0.0011926448067861378
17.900000000000016	0.0011925650926631764
18.000000000000014	0.001192485918320952
18.100000000000016	0.0011924072751943844
18.200000000000017	0.0011923291584604728
18.300000000000015	0.0011922515642292396
18.400000000000016	0.0011921744902353263
18.500000000000014	0.0011920979284228118
18.600000000000016	0.0011920218742968774
18.700000000000017	0.0011919463234386764
18.800000000000015	0.0011918712723412723
18.900000000000016	0.0011917967189968995
19.000000000000014	0.0011917226558886222
19.100000000000016	0.0011916490788923357
19.200000000000017	0.0011915759847780808
19.300000000000015	0.0011915033717006087
19.400000000000016	0.0011914312325676012
19.500000000000018	0.0011913595635257305
19.600000000000016	0.001191288360784512
19.700000000000017	0.0011912176214301036
19.80000000000002	0.0011911473438260159
19.900000000000016	0.001191077521330686
20.000000000000018	0.0011910081503980255
20.100000000000016	0.0011909392283437723
20.200000000000017	0.0011908707536625721
20.30000000000002	0.001190802720070013
20.400000000000016	0.0011907351242453623
20.500000000000018	0.001190667962920316
20.600000000000016	0.0011906012336739106
20.700000000000017	0.0011905349351714282
20.80000000000002	0.0011904690615084242
20.900000000000016	0.0011904036096209419
21.000000000000018	0.001190338577280054
21.10000000000002	0.0011902739632576413
21.200000000000017	0.0011902097619519174
21.30000000000002	0.0011901459704880201
21.40000000000002	0.0011900825860351896
21.500000000000018	0.001190019606585656
21.60000000000002	0.0011899570310517742
21.700000000000017	0.0011898948541544658
21.80000000000002	0.0011898330732351445
21.90000000000002	0.0011897716864480163
22.000000000000018	0.001189710692792635
22.10000000000002	0.001189650087248194
22.200000000000017	0.0011895898673159387
22.30000000000002	0.0011895300305344943
22.40000000000002	0.001189470575245333
22.500000000000018	0.0011894115005644382
22.60000000000002	0.0011893528017468838
22.70000000000002	0.0011892944764773862
22.80000000000002	0.0011892365232351405
22.90000000000002	0.0011891789412078202
23.00000000000002	0.0011891217258723178
23.10000000000002	0.001189064875049382
23.20000000000002	0.0011890083865916065
23.30000000000002	0.0011889522591379902
23.40000000000002	0.001188896491973194
23.50000000000002	0.0011888410808114716
23.60000000000002	0.0011887860236302083
23.70000000000002	0.0011887313191863839
23.80000000000002	0.001188676966823856
23.90000000000002	0.0011886229624485164
24.00000000000002	0.0011885693041542686
24.10000000000002	0.0011885159900622904
24.20000000000002	0.0011884630190668866
24.300000000000022	0.0011884103905931605
24.40000000000002	0.001188358100752361
24.50000000000002	0.0011883061477728938
24.600000000000023	0.0011882545306508912
24.70000000000002	0.0011882032488605115
24.800000000000022	0.0011881522986794204
24.90000000000002	0.0011881016784364214
25.00000000000002	0.0011880513864838853
25.100000000000023	0.0011880014219367422
25.20000000000002	0.0011879517843374138
25.300000000000022	0.0011879024701422134
25.40000000000002	0.0011878534777961752
25.50000000000002	0.0011878048065027172
25.600000000000023	0.001187756455844982
25.70000000000002	0.0011877084224245845
25.800000000000022	0.0011876607047734827
25.900000000000023	0.001187613301444064
26.00000000000002	0.001187566211743249
26.100000000000023	0.0011875194353117432
26.200000000000024	0.00118747296890734
26.300000000000022	0.0011874268111628991
26.400000000000023	0.001187380961462787
26.50000000000002	0.0011873354194815295
26.600000000000023	0.0011872901821043576
26.700000000000024	0.0011872452480398237
26.800000000000022	0.0011872006160143047
26.900000000000023	0.0011871562855028757
27.00000000000002	0.0011871122562287072
27.100000000000023	0.001187068525214183
27.200000000000024	0.0011870250912559119
27.300000000000022	0.0011869819538971947
27.400000000000023	0.0011869391128892844
27.500000000000025	0.001186896565366856
27.600000000000023	0.0011868543101927
27.700000000000024	0.001186812346245243
27.800000000000026	0.0011867706731478235
27.900000000000023	0.001186729290692837
28.000000000000025	0.0011866881961359256
28.100000000000023	0.0011866473884170994
28.200000000000024	0.0011866068672201884
28.300000000000026	0.0011865666323608247
28.400000000000023	0.0011865266811939832
28.500000000000025	0.0011864870127178393
28.600000000000023	0.0011864476259442838
28.700000000000024	0.0011864085206281913
28.800000000000026	0.0011863696966200228
28.900000000000023	0.0011863311513819047
29.000000000000025	0.0011862928839799739
29.100000000000026	0.0011862548942230796
29.200000000000024	0.0011862171819808272
29.300000000000026	0.0011861797448035813
29.400000000000027	0.0011861425818087811
29.500000000000025	0.0011861056921260162
29.600000000000026	0.001186069075627578
29.700000000000024	0.0011860327322124934
29.800000000000026	0.0011859966595263857
29.900000000000027	0.0011859608567467963
30.000000000000025	0.0011859253237945207
30.100000000000026	0.001185890060584216
30.200000000000024	0.0011858550648402035
30.300000000000026	0.001185820335785452
30.400000000000027	0.001185785872653722
30.500000000000025	0.0011857516754227744
30.600000000000026	0.0011857177440320838
30.700000000000028	0.0011856840762909846
30.800000000000026	0.0011856506714757876
30.900000000000027	0.0011856175296081034
31.00000000000003	0.001185584650640028
31.100000000000026	0.0011855520324513015
31.200000000000028	0.0011855196743586378
31.300000000000026	0.00118548757568832
31.400000000000027	0.0011854557365134607
31.50000000000003	0.0011854241568069889
31.600000000000026	0.0011853928345247767
31.700000000000028	0.00118536176903103
31.800000000000026	0.0011853309604387477
31.900000000000027	0.001185300408730851
32.00000000000003	0.0011852701119264442
32.10000000000002	0.0011852400694257836
32.20000000000003	0.0011852102806376964
32.300000000000026	0.0011851807457219773
32.40000000000003	0.0011851514646788821
32.50000000000003	0.0011851224355959613
32.60000000000003	0.0011850936579159389
32.70000000000003	0.0011850651318351224
32.800000000000026	0.0011850368573614798
32.90000000000003	0.0011850088326395337
33.00000000000003	0.0011849810571442814
33.10000000000003	0.0011849535303583652
33.20000000000003	0.001184926252520865
33.300000000000026	0.0011848992236540914
33.40000000000003	0.001184872441964285
33.50000000000003	0.0011848459069644917
33.60000000000003	0.0011848196189274283
33.70000000000003	0.0011847935778811043
33.800000000000026	0.0011847677820832373
33.90000000000003	0.0011847422310758626
34.00000000000003	0.0011847169244079332
34.10000000000003	0.0011846918623914888
34.20000000000003	0.0011846670450661768
34.30000000000003	0.0011846424707455574
34.40000000000003	0.0011846181390059432
34.50000000000003	0.0011845940501905223
34.60000000000003	0.0011845702043428443
34.70000000000003	0.0011845465998231869
34.80000000000003	0.0011845232362339621
34.90000000000003	0.0011845001131838115
35.00000000000003	0.0011844772310522428
35.10000000000003	0.0011844545898921613
35.20000000000003	0.0011844321881144875
35.30000000000003	0.001184410025352532
35.400000000000034	0.001184388102014885
35.50000000000003	0.0011843664181567348
35.60000000000003	0.0011843449722314886
35.70000000000003	0.0011843237638960752
35.80000000000003	0.001184302792813016
35.900000000000034	0.0011842820594247078
36.00000000000003	0.0011842615637935306
36.10000000000003	0.0011842413044190194
36.20000000000003	0.0011842212809860348
36.30000000000003	0.0011842014939642215
36.400000000000034	0.001184181943416836
36.50000000000003	0.0011841626278821585
36.60000000000003	0.0011841435470664652
36.70000000000003	0.0011841247006811311
36.80000000000003	0.001184106089227391
36.900000000000034	0.0011840877127737859
37.00000000000003	0.0011840695699007193
37.10000000000003	0.0011840516603398507
37.20000000000003	0.001184033984618098
37.30000000000003	0.0011840165428035653
37.400000000000034	0.0011839993335121504
37.500000000000036	0.001183982356494941
37.60000000000003	0.0011839656115076765
37.70000000000003	0.00118394909910696
37.80000000000003	0.0011839328193644898
37.900000000000034	0.001183916770934728
38.000000000000036	0.0011839009535918748
38.10000000000003	0.0011838853679168985
38.20000000000003	0.0011838700139798688
38.30000000000003	0.00118385489046782
38.400000000000034	0.0011838399971726803
38.500000000000036	0.0011838253338905963
38.60000000000004	0.0011838109012305487
38.70000000000003	0.0011837966992646386
38.80000000000003	0.0011837827267153708
38.900000000000034	0.001183768983395744
39.000000000000036	0.0011837554699379597
39.10000000000004	0.0011837421864114132
39.20000000000003	0.0011837291315686148
39.30000000000003	0.0011837163052387343
39.400000000000034	0.0011837037072547911
39.500000000000036	0.001183691338275634
39.60000000000004	0.001183679198371261
39.70000000000003	0.0011836672863268442
39.80000000000003	0.0011836556019908355
39.900000000000034	0.0011836441460443454
40.000000000000036	0.0011836329185536134
40.10000000000004	0.0011836219183315444
40.20000000000003	0.0011836111452414096
40.30000000000003	0.0011836005991500153
40.400000000000034	0.0011835902807638646
40.500000000000036	0.0011835801901485254
40.60000000000004	0.0011835703261470945
40.70000000000004	0.0011835606886405256
40.80000000000003	0.001183551278356743
40.900000000000034	0.0011835420953566162
41.000000000000036	0.0011835331385089383
41.10000000000004	0.0011835244077082704
41.20000000000004	0.0011835159028524287
41.30000000000003	0.0011835076246936845
41.400000000000034	0.001183499573291032
41.500000000000036	0.0011834917475412555
41.60000000000004	0.0011834841473551635
41.70000000000004	0.001183476773505781
41.80000000000004	0.0011834696260464939
41.900000000000034	0.0011834627038979808
42.000000000000036	0.0011834560069835858
42.10000000000004	0.001183449535229641
42.20000000000004	0.0011834432894326358
42.30000000000004	0.0011834372696429337
42.400000000000034	0.0011834314748072393
42.500000000000036	0.0011834259048638725
42.60000000000004	0.0011834205606294631
42.70000000000004	0.001183415442147957
42.80000000000004	0.001183410548388337
42.900000000000034	0.0011834058793005085
43.000000000000036	0.0011834014348371205
43.10000000000004	0.0011833972158374723
43.20000000000004	0.0011833932223414354
43.30000000000004	0.00118338945334229
43.400000000000034	0.0011833859088037657
43.500000000000036	0.0011833825895848132
43.60000000000004	0.0011833794957180894
43.70000000000004	0.0011833766262177305
43.80000000000004	0.0011833739810581602
43.90000000000004	0.001183371560216327
44.000000000000036	0.001183369364573245
44.10000000000004	0.001183367394156524
44.20000000000004	0.00118336564800302
44.30000000000004	0.0011833641260999548
44.40000000000004	0.0011833628293475796
44.500000000000036	0.0011833617577655122
44.60000000000004	0.0011833609104101833
44.70000000000004	0.0011833602872787256
44.80000000000004	0.0011833598883706593
44.90000000000004	0.0011833597146077147
45.00000000000004	0.0011833597660035372
45.10000000000004	0.0011833600416358769
45.20000000000004	0.0011833605415137824
45.30000000000004	0.0011833612665779055
45.40000000000004	0.0011833622168331583
45.50000000000004	0.0011833633913757463
45.60000000000004	0.0011833647902239103
45.70000000000004	0.0011833664133981344
45.80000000000004	0.0011833682618600716
45.90000000000004	0.001183370335607772
46.00000000000004	0.0011833726337575454
46.10000000000004	0.0011833751563386933
46.20000000000004	0.001183377904331567
46.30000000000004	0.0011833808777247698
46.40000000000004	0.001183384075652053
46.50000000000004	0.0011833874981512925
46.60000000000004	0.001183391145262453
46.70000000000004	0.0011833950179865173
46.80000000000004	0.0011833991163043807
46.90000000000004	0.0011834034393687694
47.00000000000004	0.001183407987227894
47.100000000000044	0.0011834127609012162
47.20000000000004	0.0011834177603595266
47.30000000000004	0.0011834229847720668
47.40000000000004	0.0011834284341950693
47.50000000000004	0.0011834341086866696
47.600000000000044	0.0011834400092866505
47.70000000000004	0.0011834461359572761
47.80000000000004	0.001183452487885824
47.90000000000004	0.0011834590651381431
48.00000000000004	0.0011834658687723354
48.100000000000044	0.0011834728987399087
48.200000000000045	0.0011834801542438486
48.30000000000004	0.001183487635357507
48.40000000000004	0.0011834953421560488
48.50000000000004	0.00118350327571766
48.600000000000044	0.001183511435984562
48.700000000000045	0.0011835198221768445
48.80000000000004	0.0011835284343769004
48.90000000000004	0.0011835372736811467
49.00000000000004	0.0011835463400203773
49.100000000000044	0.0011835556326297003
49.200000000000045	0.001183565151598546
49.30000000000004	0.001183574897018033
49.40000000000004	0.0011835848700044622
49.50000000000004	0.0011835950704785951
49.600000000000044	0.0011836054976918863
49.700000000000045	0.001183616151742233
49.80000000000004	0.001183627033764131
49.90000000000004	0.0011836381436662795
50.00000000000004	0.001183649480714507
50.100000000000044	0.001183661045013329
50.200000000000045	0.0011836728366688598
50.30000000000005	0.0011836848568353346
50.40000000000004	0.0011836971054106995
50.50000000000004	0.0011837095816764373
50.600000000000044	0.0011837222857450306
50.700000000000045	0.0011837352187888963
50.80000000000005	0.001183748380693321
50.90000000000004	0.0011837617707535666
51.00000000000004	0.001183775389088379
51.100000000000044	0.001183789235817983
51.200000000000045	0.0011838033121344706
51.30000000000005	0.0011838176179116127
51.40000000000005	0.001183832152459755
51.50000000000004	0.0011838469159051624
51.600000000000044	0.0011838619094580959
51.700000000000045	0.0011838771329790608
51.80000000000005	0.001183892585791718
51.90000000000005	0.0011839082680282138
52.00000000000004	0.0011839241798221136
52.100000000000044	0.0011839403224032843
52.200000000000045	0.0011839566956200894
52.30000000000005	0.0011839732988107002
52.40000000000005	0.0011839901321143752
52.50000000000004	0.0011840071967792174
52.600000000000044	0.0011840244926397143
52.700000000000045	0.0011840420190469092
52.80000000000005	0.0011840597761456266
52.90000000000005	0.0011840777640820383
53.00000000000004	0.0011840959841238972
53.100000000000044	0.001184114436092854
53.200000000000045	0.0011841331193539625
53.30000000000005	0.0011841520340588024
53.40000000000005	0.0011841711814934393
53.50000000000005	0.001184190561465038
53.600000000000044	0.0011842101733511615
53.700000000000045	0.0011842300173086908
53.80000000000005	0.0011842500934957695
53.90000000000005	0.0011842704032181243
54.00000000000005	0.0011842909462694033
54.100000000000044	0.0011843117220407984
54.200000000000045	0.0011843327306955821
54.30000000000005	0.001184353973557909
54.40000000000005	0.0011843754504063514
54.50000000000005	0.0011843971606443008
54.60000000000005	0.001184419104440064
54.700000000000045	0.0011844412819631525
54.80000000000005	0.001184463694557442
54.90000000000005	0.001184486341987372
55.00000000000005	0.001184509223669561
55.10000000000005	0.0011845323397784155
55.200000000000045	0.0011845556916763647
55.30000000000005	0.00118457927911221
55.40000000000005	0.0011846031015144553
55.50000000000005	0.0011846271590623284
55.60000000000005	0.0011846514519361917
55.700000000000045	0.0011846759815182719
55.80000000000005	0.0011847007475425757
55.90000000000005	0.0011847257494505552
56.00000000000005	0.0011847509874272598
56.10000000000005	0.0011847764628736344
56.200000000000045	0.001184802175507461
56.30000000000005	0.0011848281247818621
56.40000000000005	0.0011848543108864476
56.50000000000005	0.0011848807340119345
56.60000000000005	0.001184907395579223
56.70000000000005	0.001184934295290676
56.80000000000005	0.001184961432612047
56.90000000000005	0.0011849888077385526
57.00000000000005	0.0011850164221099899
57.10000000000005	0.0011850442754118874
57.20000000000005	0.00118507236712148
57.30000000000005	0.0011851006974383709
57.40000000000005	0.0011851292665632296
57.50000000000005	0.0011851580759558976
57.60000000000005	0.0011851871252858757
57.70000000000005	0.0011852164140428473
57.800000000000054	0.0011852459424317508
57.90000000000005	0.0011852757119315582
58.00000000000005	0.0011853057221943705
58.10000000000005	0.0011853359727211753
58.20000000000005	0.001185366463721128
58.300000000000054	0.0011853971954044126
58.40000000000005	0.0011854281692702524
58.50000000000005	0.0011854593849540717
58.60000000000005	0.0011854908419690982
58.70000000000005	0.0011855225405296484
58.800000000000054	0.0011855544821542637
58.90000000000005	0.0011855866664604035
59.00000000000005	0.0011856190929724684
59.10000000000005	0.0011856517619088325
59.20000000000005	0.0011856846734888532
59.300000000000054	0.0011857178292515181
59.40000000000005	0.001185751228796986
59.50000000000005	0.001185784871661762
59.60000000000005	0.0011858187580691783
59.70000000000005	0.0011858528895777993
59.800000000000054	0.0011858872657692168
59.900000000000055	0.001185921886191018
60.00000000000005	0.0011859567510704525
60.10000000000005	0.0011859918606357432
60.20000000000005	0.001186027216466085
60.300000000000054	0.0011860628181251717
60.400000000000055	0.0011860986651725694
60.50000000000005	0.0011861347578403553
60.60000000000005	0.001186171097727531
60.70000000000005	0.0011862076843786621
60.800000000000054	0.001186244517364319
60.900000000000055	0.0011862815969203664
61.00000000000006	0.001186318923283559
61.10000000000005	0.001186356498073791
61.20000000000005	0.0011863943208171323
61.300000000000054	0.0011864323910960384
61.400000000000055	0.0011864707091510055
61.50000000000006	0.0011865092766220437
61.60000000000005	0.001186548093015484
61.70000000000005	0.0011865871579247475
61.800000000000054	0.0011866264715939953
61.900000000000055	0.0011866660342683222
62.00000000000006	0.001186705847608856
62.10000000000005	0.0011867459111028027
62.20000000000005	0.0011867862243554164
62.300000000000054	0.0011868267876154028
62.400000000000055	0.0011868676025642733
62.50000000000006	0.0011869086686689206
62.60000000000005	0.0011869499855455372
62.70000000000005	0.0011869915534464058
62.800000000000054	0.0011870333726246743
62.900000000000055	0.001187075444783268
63.00000000000006	0.0011871177693693604
63.10000000000006	0.00118716034601094
63.20000000000005	0.0011872031749646918
63.300000000000054	0.0011872462579542015
63.400000000000055	0.001187289594405753
63.50000000000006	0.001187333183958286
63.60000000000006	0.0011873770268719633
63.70000000000005	0.0011874211234078028
63.800000000000054	0.0011874654753111036
63.900000000000055	0.0011875100819878077
64.00000000000006	0.0011875549430886278
64.10000000000005	0.00118760005887803
64.20000000000006	0.0011876454311223143
64.30000000000005	0.0011876910592059171
64.40000000000006	0.0011877369427905438
64.50000000000006	0.0011877830821440801
64.60000000000005	0.001187829477535208
64.70000000000006	0.001187876130752236
64.80000000000005	0.0011879230411586603
64.90000000000006	0.0011879702084279784
65.00000000000006	0.001188017632832256
65.10000000000005	0.0011880653161811423
65.20000000000006	0.001188113257816048
65.30000000000005	0.0011881614574214823
65.40000000000006	0.0011882099152728685
65.50000000000006	0.0011882586316464324
65.60000000000005	0.0011883076083741204
65.70000000000006	0.0011883568447757574
65.80000000000005	0.001188406340547738
65.90000000000006	0.0011884560959695874
66.00000000000006	0.00118850611289495
66.10000000000005	0.0011885563906209719
66.20000000000006	0.001188606928855128
66.30000000000005	0.0011886577278802095
66.40000000000006	0.0011887087879798306
66.50000000000006	0.0011887601110302985
66.60000000000005	0.0011888116963065618
66.70000000000006	0.0011888635435279896
66.80000000000005	0.0011889156529814482
66.90000000000006	0.0011889680265653039
67.00000000000006	0.0011890206635311964
67.10000000000007	0.0011890735636096623
67.20000000000006	0.001189126727090802
67.30000000000005	0.0011891801542654908
67.40000000000006	0.0011892338470550926
67.50000000000006	0.0011892878046884468
67.60000000000007	0.0011893420269080922
67.70000000000006	0.001189396514008109
67.80000000000005	0.0011894512679322888
67.90000000000006	0.0011895062878855575
68.00000000000006	0.0011895615736217113
68.10000000000007	0.001189617125438027
68.20000000000006	0.001189672943632557
68.30000000000005	0.0011897290301724735
68.40000000000006	0.0011897853842392496
68.50000000000006	0.0011898420055987953
68.60000000000007	0.0011898988945523291
68.70000000000006	0.0011899560530898247
68.80000000000005	0.0011900134803682363
68.90000000000006	0.0011900711761648533
69.00000000000006	0.0011901291407840488
69.10000000000007	0.0011901873745309513
69.20000000000006	0.0011902458794192906
69.30000000000005	0.0011903046545819783
69.40000000000006	0.0011903636998085146
69.50000000000006	0.0011904230154071746
69.60000000000007	0.0011904826034148917
69.70000000000006	0.0011905424629394144
69.80000000000007	0.001190602593781768
69.90000000000006	0.0011906629962533328
70.00000000000006	0.0011907236706662787
70.10000000000007	0.0011907846190817063
70.20000000000006	0.001190845840582671
70.30000000000007	0.0011909073349825397
70.40000000000006	0.0011909691025965717
70.50000000000006	0.0011910311455095013
70.60000000000007	0.0011910934627785885
70.70000000000006	0.0011911560542288762
70.80000000000007	0.0011912189201787422
70.90000000000006	0.0011912820609473087
71.00000000000006	0.001191345478643891
71.10000000000007	0.0011914091723003984
71.20000000000006	0.0011914731417543769
71.30000000000007	0.001191537387328038
71.40000000000006	0.00119160191115476
71.50000000000006	0.0011916667122400305
71.60000000000007	0.0011917317904332194
71.70000000000006	0.001191797146059647
71.80000000000007	0.0011918627794453684
71.90000000000006	0.0011919286927487623
72.00000000000006	0.0011919948849493248
72.10000000000007	0.001192061355909128
72.20000000000006	0.0011921281059573063
72.30000000000007	0.0011921951372767226
72.40000000000006	0.001192262448819808
72.50000000000006	0.001192330040460624
72.60000000000007	0.0011923979125313979
72.70000000000006	0.0011924660653650884
72.80000000000007	0.0011925345011700576
72.90000000000006	0.0011926032188720793
73.00000000000006	0.0011926722183580691
73.10000000000007	0.0011927414999640812
73.20000000000006	0.0011928110659234052
73.30000000000007	0.0011928809151340754
73.40000000000006	0.0011929510474952244
73.50000000000007	0.001193021463345996
73.60000000000007	0.0011930921630262758
73.70000000000006	0.0011931631487952623
73.80000000000007	0.001193234419523698
73.90000000000006	0.0011933059751237855
74.00000000000007	0.0011933778159384713
74.10000000000007	0.0011934499442523676
74.20000000000006	0.0011935223589078377
74.30000000000007	0.0011935950598294753
74.40000000000006	0.001193668047363316
74.50000000000007	0.0011937413218561762
74.60000000000007	0.001193814885619099
74.70000000000006	0.001193888737466424
74.80000000000007	0.001193962877336028
74.90000000000006	0.0011940373055778076
75.00000000000007	0.0011941120245286849
75.10000000000007	0.0011941870329739313
75.20000000000006	0.0011942623308640679
75.30000000000007	0.0011943379185520924
75.40000000000006	0.0011944137963917447
75.50000000000007	0.0011944899667468507
75.60000000000007	0.0011945664283740099
75.70000000000006	0.0011946431812372598
75.80000000000007	0.001194720225693451
75.90000000000006	0.0011947975641327898
76.00000000000007	0.0011948751952821242
76.10000000000007	0.0011949531191183566
76.20000000000007	0.0011950313360014585
76.30000000000007	0.0011951098462921331
76.40000000000006	0.0011951886524079784
76.50000000000007	0.0011952677530465158
76.60000000000007	0.0011953471481984145
76.70000000000007	0.0011954268382275083
76.80000000000007	0.0011955068255782868
76.90000000000006	0.0011955871089178313
77.00000000000007	0.0011956676882499114
77.10000000000007	0.001195748563941486
77.20000000000007	0.0011958297363602879
77.30000000000007	0.0011959112079787584
77.40000000000006	0.0011959929774339362
77.50000000000007	0.001196075044743585
77.60000000000007	0.001196157410278601
77.70000000000007	0.0011962400765388299
77.80000000000007	0.0011963230421301516
77.90000000000006	0.0011964063070837032
78.00000000000007	0.0011964898717735308
78.10000000000007	0.0011965737365744451
78.20000000000007	0.0011966579040147952
78.30000000000007	0.0011967423726696957
78.40000000000006	0.0011968271425845682
78.50000000000007	0.0011969122141374106
78.60000000000007	0.0011969975898845455
78.70000000000007	0.001197083268369179
78.80000000000007	0.0011971692496504129
78.90000000000006	0.0011972555341094372
79.00000000000007	0.0011973421221282091
79.10000000000007	0.0011974290162920665
79.20000000000007	0.0011975162151127649
79.30000000000007	0.001197603718663982
79.40000000000006	0.0011976915273308748
79.50000000000007	0.0011977796437273353
79.60000000000007	0.0011978680663324926
79.70000000000007	0.0011979567952339514
79.80000000000007	0.001198045830820128
79.90000000000008	0.0011981351734801924
80.00000000000007	0.0011982248258576497
80.10000000000007	0.0011983147863994198
80.20000000000007	0.0011984050552080038
80.30000000000007	0.0011984956326758244
80.40000000000008	0.0011985865214754958
80.50000000000007	0.0011986777200205777
80.60000000000007	0.0011987692284277888
80.70000000000007	0.0011988610470928544
80.80000000000007	0.0011989531764122938
80.90000000000008	0.0011990456190889018
81.00000000000007	0.0011991383735033044
81.10000000000007	0.001199231439787425
81.20000000000007	0.0011993248183410805
81.30000000000007	0.0011994185118967618
81.40000000000008	0.0011995125188009762
81.50000000000007	0.0011996068392001802
81.60000000000007	0.0011997014734975307
81.70000000000007	0.0011997964220969738
81.80000000000007	0.001199891687761809
81.90000000000008	0.0011999872688048497
82.00000000000007	0.001200083165388104
82.10000000000007	0.001200179377918869
82.20000000000007	0.0012002759091907435
82.30000000000007	0.0012003727574816665
82.40000000000008	0.001200469922968482
82.50000000000007	0.0012005674060618808
82.60000000000008	0.001200665207173367
82.70000000000007	0.0012007633291279993
82.80000000000007	0.0012008617701692373
82.90000000000008	0.0012009605304898181
83.00000000000007	0.0012010596105046587
83.10000000000008	0.0012011590130697476
83.20000000000007	0.0012012587363928577
83.30000000000007	0.001201358780681931
83.40000000000008	0.0012014591463553304
83.50000000000007	0.0012015598338322416
83.60000000000008	0.0012016608460007668
83.70000000000007	0.0012017621810334082
83.80000000000007	0.0012018638391543632
83.90000000000008	0.0012019658207862898
84.00000000000007	0.0012020681288488645
84.10000000000008	0.0012021707614781134
84.20000000000007	0.0012022737189137825
84.30000000000007	0.0012023770015820476
84.40000000000008	0.001202480609909924
84.50000000000007	0.0012025845468498666
84.60000000000008	0.0012026888105018455
84.70000000000007	0.0012027934011222302
84.80000000000007	0.0012028983191415775
84.90000000000008	0.0012030035675445905
85.00000000000007	0.0012031091443939232
85.10000000000008	0.0012032150499618735
85.20000000000007	0.0012033212846825725
85.30000000000007	0.0012034278489910233
85.40000000000008	0.0012035347459054026
85.50000000000007	0.0012036419734514957
85.60000000000008	0.00120374953191862
85.70000000000007	0.0012038574217453867
85.80000000000007	0.0012039656459828976
85.90000000000008	0.0012040742026188007
86.00000000000007	0.001204183091958709
86.10000000000008	0.001204292314444889
86.20000000000007	0.0012044018705204794
86.30000000000008	0.0012045117632707876
86.40000000000008	0.0012046219906457615
86.50000000000007	0.001204732552968418
86.60000000000008	0.001204843450685599
86.70000000000007	0.0012049546869162496
86.80000000000008	0.0012050662595713122
86.90000000000008	0.0012051781689905211
87.00000000000007	0.0012052904156244421
87.10000000000008	0.001205402999924572
87.20000000000007	0.00120551592504478
87.30000000000008	0.0012056291888574468
87.40000000000008	0.0012057427917201472
87.50000000000007	0.0012058567340881509
87.60000000000008	0.0012059710191496863
87.70000000000007	0.0012060856447372549
87.80000000000008	0.0012062006112255577
87.90000000000008	0.0012063159190736667
88.00000000000007	0.0012064315687415805
88.10000000000008	0.0012065475634532427
88.20000000000007	0.0012066639010017604
88.30000000000008	0.0012067805817800794
88.40000000000008	0.001206897606252085
88.50000000000007	0.0012070149776768388
88.60000000000008	0.0012071326938066546
88.70000000000007	0.001207250755052035
88.80000000000008	0.0012073691618807658
88.90000000000008	0.0012074879147615978
89.00000000000009	0.0012076070169900481
89.10000000000008	0.0012077264662781577
89.20000000000007	0.001207846263055149
89.30000000000008	0.001207966407793742
89.40000000000008	0.0012080869038253637
89.50000000000009	0.0012082077488203512
89.60000000000008	0.0012083289432259193
89.70000000000007	0.0012084504875187825
89.80000000000008	0.0012085667942854069
89.90000000000008	0.001208661083005013
90.00000000000009	0.0012087332877513354
