# Supplementary material for: White matter micro- and macrostructure brain charts for the human lifespan
Source: Nature. 2026 May 13;655(8124):979–89. doi: 10.1038/s41586-026-10454-2 (PMC13391363; doi:10.1038/s41586-026-10454-2)
Supplement: Supplementary file 7 — Tract-specific median centiles of brain charts. SDT.T4.1-504 contain the discretized, sex-agnostic brain charts used to derive the myelination plots and assessments in Fig. 4 and Supplementary Fig. S4.F9. Age is expressed in years. Tract measurements are reported in metric-specific units: diffusivities in mm2 s−1, volume in mm3, surface area in mm2, average length in mm, and FA is dimensionless (unitless). [file 41586_2026_10454_MOESM7_ESM.zip › SDT.T4/SDT.T4.149-ICP_left_avg_length.csv]

age	value
1.0	44.2454142583137
1.1	44.41331494019321
1.2000000000000002	44.62499573252317
1.3000000000000003	44.877395502287115
1.4000000000000004	45.12538724314586
1.5000000000000004	45.35602879643205
1.6000000000000005	45.57141824427701
1.7000000000000006	45.773291356686904
1.8000000000000007	45.963035264210966
1.9000000000000008	46.142006454737476
2.000000000000001	46.31124328813019
2.100000000000001	46.4716398412195
2.200000000000001	46.62392771291951
2.300000000000001	46.76886320127354
2.4000000000000012	46.907037959539224
2.5000000000000013	47.038975435630874
2.6000000000000014	47.16513984247956
2.7000000000000015	47.28591376441265
2.8000000000000016	47.401721393196276
2.9000000000000017	47.51289514155119
3.0000000000000018	47.61973450948199
3.100000000000002	47.72248735400549
3.200000000000002	47.821438540704946
3.300000000000002	47.91681259284266
3.400000000000002	48.008815004235636
3.500000000000002	48.09763344374302
3.6000000000000023	48.18342224143654
3.7000000000000024	48.26636891516406
3.8000000000000025	48.346620124355
3.9000000000000026	48.424310881606196
4.000000000000003	48.49955202937197
4.100000000000003	48.572482092716264
4.200000000000003	48.643209445693756
4.3000000000000025	48.711835178495434
4.400000000000003	48.77845301464274
4.5000000000000036	48.84313904077334
4.600000000000003	48.90599308657504
4.700000000000003	48.96709239414645
4.800000000000003	49.02650888834088
4.900000000000004	49.084300740191956
5.0000000000000036	49.14054611254617
5.100000000000003	49.19530536070322
5.200000000000004	49.24863547302741
5.300000000000004	49.30058971164856
5.400000000000004	49.351210589277954
5.5000000000000036	49.400557815850235
5.600000000000004	49.44867693423798
5.700000000000005	49.495610606019056
5.800000000000004	49.54139273322603
5.900000000000004	49.58607193437705
6.000000000000004	49.6296851783124
6.100000000000005	49.6722676688668
6.200000000000005	49.71385243598659
6.300000000000004	49.75446536649964
6.400000000000005	49.794145141069116
6.500000000000005	49.832920802162036
6.600000000000005	49.87081962390433
6.700000000000005	49.90786288910637
6.800000000000005	49.94408299312692
6.900000000000006	49.9795041730872
7.000000000000005	50.01414965369651
7.100000000000005	50.048041249297114
7.2000000000000055	50.081195748347675
7.300000000000006	50.113639706878864
7.400000000000006	50.145392744802365
7.500000000000005	50.17647328980193
7.600000000000006	50.20689546818653
7.700000000000006	50.23668199760918
7.800000000000006	50.26584960011692
7.900000000000006	50.29441437637389
8.000000000000007	50.32239143482782
8.100000000000007	50.34979220310913
8.200000000000006	50.376635735404676
8.300000000000006	50.402935885723124
8.400000000000006	50.428705644171984
8.500000000000007	50.453954803848546
8.600000000000007	50.47869993654793
8.700000000000006	50.502953047083544
8.800000000000008	50.52672573822598
8.900000000000007	50.55002886978195
9.000000000000007	50.57287052553512
9.100000000000007	50.59526485845814
9.200000000000006	50.61722199983848
9.300000000000008	50.63875141915203
9.400000000000007	50.659860147723116
9.500000000000007	50.68056065861784
9.600000000000009	50.70086184883345
9.700000000000008	50.72077234400317
9.800000000000008	50.740300185965005
9.900000000000007	50.75945127597093
10.000000000000007	50.77823642333248
10.100000000000009	50.79666325053184
10.200000000000008	50.814738850748924
10.300000000000008	50.83246842085897
10.40000000000001	50.8498615907848
10.500000000000009	50.86692512840912
10.600000000000009	50.883665611992576
10.700000000000008	50.900089143617876
10.800000000000008	50.91620014626192
10.90000000000001	50.93200706645005
11.000000000000009	50.94751577562827
11.100000000000009	50.96273170753605
11.20000000000001	50.97765879835875
11.30000000000001	50.99230464109796
11.40000000000001	51.006674497209026
11.500000000000009	51.020773491753566
11.600000000000009	51.03460634995169
11.70000000000001	51.048176462145975
11.80000000000001	51.06149055575679
11.90000000000001	51.07455324386326
12.00000000000001	51.08736876803342
12.10000000000001	51.09994017294231
12.20000000000001	51.11227355236035
12.30000000000001	51.12437307264555
12.40000000000001	51.13624279961293
12.50000000000001	51.147886455624025
12.60000000000001	51.15930669058129
12.70000000000001	51.17050894998801
12.800000000000011	51.18149691997836
12.900000000000011	51.19227396485197
13.00000000000001	51.20284248327855
13.10000000000001	51.21320744001971
13.20000000000001	51.22337218679209
13.300000000000011	51.23333999961995
13.400000000000011	51.24311385418427
13.50000000000001	51.25269585739577
13.600000000000012	51.26209047856726
13.700000000000012	51.271300706396346
13.800000000000011	51.28032924623949
13.900000000000011	51.28917801868183
14.00000000000001	51.2978511214204
14.100000000000012	51.306351288003604
14.200000000000012	51.31468119394533
14.300000000000011	51.322843248353095
14.400000000000013	51.3308391520746
14.500000000000012	51.338672617449774
14.600000000000012	51.346346098691384
14.700000000000012	51.353861797322516
14.800000000000011	51.36122127352601
14.900000000000013	51.368427947671215
15.000000000000012	51.37548407604169
15.100000000000012	51.38239186970713
15.200000000000014	51.38915330071973
15.300000000000013	51.39576976098798
15.400000000000013	51.40224436652069
15.500000000000012	51.40857915528309
15.600000000000012	51.41477593753099
15.700000000000014	51.42083599728988
15.800000000000013	51.426762217877304
15.900000000000013	51.43255648145406
16.000000000000014	51.43822063445403
16.100000000000016	51.443756306871634
16.200000000000014	51.44916465194333
16.30000000000001	51.45444830932783
16.400000000000013	51.4596089881883
16.500000000000014	51.46464819074382
16.600000000000016	51.46956698631095
16.700000000000014	51.47436782674723
16.800000000000015	51.47905229696712
16.900000000000013	51.483621953297266
17.000000000000014	51.48807815457719
17.100000000000016	51.49242186710735
17.200000000000014	51.496655345328406
17.300000000000015	51.50078003537602
17.400000000000013	51.504797193997646
17.500000000000014	51.508707721373774
17.600000000000016	51.512513718663186
17.700000000000014	51.51621653176013
17.800000000000015	51.51981748342434
17.900000000000016	51.52331771508572
18.000000000000014	51.52671804480143
18.100000000000016	51.53002041205717
18.200000000000017	51.53322605018607
18.300000000000015	51.536336018192294
18.400000000000016	51.53935108142663
18.500000000000014	51.542273053003925
18.600000000000016	51.54510308453554
18.700000000000017	51.54784230872063
18.800000000000015	51.55049169088703
18.900000000000016	51.55305193019614
19.000000000000014	51.55552470608212
19.100000000000016	51.557911077949115
19.200000000000017	51.56021194395151
19.300000000000015	51.56242796078479
19.400000000000016	51.56456070275226
19.500000000000018	51.56661116200241
19.600000000000016	51.568580315080524
19.700000000000017	51.570468983358474
19.80000000000002	51.572277769646156
19.900000000000016	51.574008136747935
20.000000000000018	51.57566100059583
20.100000000000016	51.577237127354195
20.200000000000017	51.57873708527782
20.30000000000002	51.5801622489922
20.400000000000016	51.581513478602176
20.500000000000018	51.582791621231515
20.600000000000016	51.58399737959566
20.700000000000017	51.58513127767256
20.80000000000002	51.586194596354794
20.900000000000016	51.58718813223007
21.000000000000018	51.58811254229265
21.10000000000002	51.58896832214285
21.200000000000017	51.58975667816147
21.30000000000002	51.59047836023153
21.40000000000002	51.59113410735352
21.500000000000018	51.59172452370247
21.60000000000002	51.59225006818369
21.700000000000017	51.59271186781341
21.80000000000002	51.59311061914276
21.90000000000002	51.593446888217855
22.000000000000018	51.59372111043844
22.10000000000002	51.593934349429865
22.200000000000017	51.59408726238918
22.30000000000002	51.594180497326214
22.40000000000002	51.59421457601952
22.500000000000018	51.59418990321359
22.60000000000002	51.594107474893235
22.70000000000002	51.593967903166764
22.80000000000002	51.59377167781331
22.90000000000002	51.59351918394954
23.00000000000002	51.59321136329525
23.10000000000002	51.592848794578956
23.20000000000002	51.59243204872302
23.30000000000002	51.59196157817687
23.40000000000002	51.59143774225565
23.50000000000002	51.59086142468322
23.60000000000002	51.59023316582617
23.70000000000002	51.5895533911228
23.80000000000002	51.58882244337297
23.90000000000002	51.588041159582524
24.00000000000002	51.58721005163291
24.10000000000002	51.58632962473324
24.20000000000002	51.58540027266412
24.300000000000022	51.58442231635626
24.40000000000002	51.58339654281334
24.50000000000002	51.58232343108658
24.600000000000023	51.58120335203469
24.70000000000002	51.58003661259137
24.800000000000022	51.57882395932835
24.90000000000002	51.5775658468513
25.00000000000002	51.57626272403121
25.100000000000023	51.57491493473924
25.20000000000002	51.57352276725016
25.300000000000022	51.57208692480502
25.40000000000002	51.57060783376044
25.50000000000002	51.569085818440975
25.600000000000023	51.5675211551767
25.70000000000002	51.56591451204732
25.800000000000022	51.56426629432068
25.900000000000023	51.562576902310525
26.00000000000002	51.56084663722444
26.100000000000023	51.559075759372796
26.200000000000024	51.55726489910836
26.300000000000022	51.555414437268944
26.400000000000023	51.55352465831884
26.50000000000002	51.551595812308086
26.600000000000023	51.54962849887431
26.700000000000024	51.547623080573715
26.800000000000022	51.54557991566224
26.900000000000023	51.54349926871465
27.00000000000002	51.54138137594557
27.100000000000023	51.53922680400061
27.200000000000024	51.537035894209154
27.300000000000022	51.53480889674454
27.400000000000023	51.53254603895237
27.500000000000025	51.53024786053537
27.600000000000023	51.52791468690268
27.700000000000024	51.525546839714046
27.800000000000026	51.523144551959795
27.900000000000023	51.52070803896901
28.000000000000025	51.51823781147556
28.100000000000023	51.51573417636381
28.200000000000024	51.513197354189636
28.300000000000026	51.510627552569474
28.400000000000023	51.50802525851174
28.500000000000025	51.5053907649779
28.600000000000023	51.50272436164673
28.700000000000024	51.50002625417267
28.800000000000026	51.49729663967936
28.900000000000023	51.49453597964228
29.000000000000025	51.49174455078962
29.100000000000026	51.48892254800182
29.200000000000024	51.48607016165663
29.300000000000026	51.48318783226186
29.400000000000027	51.48027582432105
29.500000000000025	51.47733439945239
29.600000000000026	51.474363739567735
29.700000000000024	51.47136402583547
29.800000000000026	51.46833567617914
29.900000000000027	51.46527894082215
30.000000000000025	51.46219399231056
30.100000000000026	51.45908100587952
30.200000000000024	51.45594038085983
30.300000000000026	51.45277235670108
30.400000000000027	51.44957717030735
30.500000000000025	51.44635498290109
30.600000000000026	51.44310596159491
30.700000000000028	51.43983048567735
30.800000000000026	51.43652878199026
30.900000000000027	51.43320100358994
31.00000000000003	51.42984731234253
31.100000000000026	51.42646807099779
31.200000000000028	51.42306349686895
31.300000000000026	51.41963380501586
31.400000000000027	51.416179138577164
31.50000000000003	51.412699652221335
31.600000000000026	51.40919569085661
31.700000000000028	51.405667460627
31.800000000000026	51.40211509753101
31.900000000000027	51.398538751574065
32.00000000000003	51.394938752909255
32.10000000000002	51.391315299225276
32.20000000000003	51.387668586209415
32.300000000000026	51.38399874114911
32.40000000000003	51.38030590764299
32.50000000000003	51.376590399915486
32.60000000000003	51.372852405728445
32.70000000000003	51.36909204611016
32.800000000000026	51.36530946049409
32.90000000000003	51.36150494990446
33.00000000000003	51.35767869457662
33.10000000000003	51.353830872962895
33.20000000000003	51.349961598419824
33.300000000000026	51.34607100465342
33.40000000000003	51.3421593784282
33.50000000000003	51.33822689112992
33.60000000000003	51.334273650615174
33.70000000000003	51.330299786851775
33.800000000000026	51.32630557476443
33.90000000000003	51.32229117901929
34.00000000000003	51.3182567626893
34.10000000000003	51.314202426857854
34.20000000000003	51.31012829635141
34.30000000000003	51.306034633296214
34.40000000000003	51.30192159444635
34.50000000000003	51.29778927604157
34.60000000000003	51.29363779953803
34.70000000000003	51.28946741641638
34.80000000000003	51.28527827741458
34.90000000000003	51.281070531843156
35.00000000000003	51.27684426994791
35.10000000000003	51.27259960855144
35.20000000000003	51.26833678761968
35.30000000000003	51.26405595079734
35.400000000000034	51.259757184055964
35.50000000000003	51.255440601166065
35.60000000000003	51.25110643249971
35.70000000000003	51.246754816300964
35.80000000000003	51.24238588953153
35.900000000000034	51.2379997328471
36.00000000000003	51.23359645582628
36.10000000000003	51.22917627845779
36.20000000000003	51.22473933260994
36.30000000000003	51.22028569515934
36.400000000000034	51.215815472909135
36.50000000000003	51.211328877183234
36.60000000000003	51.206826034989454
36.70000000000003	51.202307072180695
36.80000000000003	51.197772060909514
36.900000000000034	51.19322110417284
37.00000000000003	51.18865440391122
37.10000000000003	51.18407208138741
37.20000000000003	51.17947420540695
37.30000000000003	51.17486087643254
37.400000000000034	51.17023228856304
37.500000000000036	51.165588558676255
37.60000000000003	51.160929802607455
37.70000000000003	51.1562560849559
37.80000000000003	51.15156750271621
37.900000000000034	51.146864241490256
38.000000000000036	51.14214641296691
38.10000000000003	51.13741407877628
38.20000000000003	51.13266733359011
38.30000000000003	51.127906355899825
38.400000000000034	51.12313125342925
38.500000000000036	51.11834213295886
38.60000000000004	51.113539052366875
38.70000000000003	51.10872210315433
38.80000000000003	51.103891456103526
38.900000000000034	51.099047214241025
39.000000000000036	51.09418943280715
39.10000000000004	51.089318201165966
39.20000000000003	51.084433683640555
39.30000000000003	51.079535979664215
39.400000000000034	51.07462518781489
39.500000000000036	51.06970135998059
39.60000000000004	51.06476458261726
39.70000000000003	51.059815013040875
39.80000000000003	51.054852746423414
39.900000000000034	51.04987783230618
40.000000000000036	51.0448903551722
40.10000000000004	51.039890466459696
40.20000000000003	51.034878258077484
40.30000000000003	51.0298538211571
40.400000000000034	51.02481720223984
40.500000000000036	51.01976848313317
40.60000000000004	51.014707808895324
40.70000000000004	51.00963526756126
40.80000000000003	51.00455090358196
40.900000000000034	50.99945479693737
41.000000000000036	50.994347087328336
41.10000000000004	50.98922785982042
41.20000000000004	50.98409719877149
41.30000000000003	50.97895514594379
41.400000000000034	50.97380177884842
41.500000000000036	50.96863723136762
41.60000000000004	50.96346158503846
41.70000000000004	50.95827487975906
41.80000000000004	50.95307719134233
41.900000000000034	50.94786864877986
42.000000000000036	50.94264933090137
42.10000000000004	50.937419315891034
42.20000000000004	50.93217864123382
42.30000000000004	50.92692738045803
42.400000000000034	50.921665657240474
42.500000000000036	50.91639354719076
42.60000000000004	50.91111108612978
42.70000000000004	50.905818346003095
42.80000000000004	50.90051544601633
42.900000000000034	50.89520245930613
43.000000000000036	50.889879458419195
43.10000000000004	50.884546477007724
43.20000000000004	50.879203584897496
43.30000000000004	50.87385089643226
43.400000000000034	50.8684884818047
43.500000000000036	50.863116373180006
43.60000000000004	50.85773463890466
43.70000000000004	50.852343389229006
43.80000000000004	50.846942692082806
43.90000000000004	50.841532614855694
44.000000000000036	50.83611318776139
44.10000000000004	50.830684477174465
44.20000000000004	50.82524658889146
44.30000000000004	50.819799588145905
44.40000000000004	50.81434350382158
44.500000000000036	50.80887840090669
44.60000000000004	50.803404381445326
44.70000000000004	50.79792150859666
44.80000000000004	50.79242984502458
44.90000000000004	50.78692941785477
45.00000000000004	50.781420290236575
45.10000000000004	50.7759025601286
45.20000000000004	50.7703762882165
45.30000000000004	50.76484150043558
45.40000000000004	50.75929825863266
45.50000000000004	50.75374665732204
45.60000000000004	50.748186755284806
45.70000000000004	50.74261861084704
45.80000000000004	50.73704224835828
45.90000000000004	50.731457727946584
46.00000000000004	50.7258651403739
46.10000000000004	50.72026454214829
46.20000000000004	50.714655956553074
46.30000000000004	50.70903944248965
46.40000000000004	50.703415087554696
46.50000000000004	50.697782946504816
46.60000000000004	50.69214307367797
46.70000000000004	50.68649549092555
46.80000000000004	50.68084025553888
46.90000000000004	50.67517745166402
47.00000000000004	50.66950713196555
47.100000000000044	50.66382931733917
47.20000000000004	50.658144063918435
47.30000000000004	50.65245145293725
47.40000000000004	50.646751535446995
47.50000000000004	50.64104436211326
47.600000000000044	50.635329952537404
47.70000000000004	50.62960836134152
47.80000000000004	50.62387966658264
47.90000000000004	50.61814391738382
48.00000000000004	50.61240113248915
48.100000000000044	50.606651365425776
48.200000000000045	50.600894691568534
48.30000000000004	50.59513115855234
48.40000000000004	50.589360813656086
48.50000000000004	50.583583674452626
48.600000000000044	50.57779979304743
48.700000000000045	50.572009241887265
48.80000000000004	50.56621206682688
48.90000000000004	50.560408284669805
49.00000000000004	50.55459794648391
49.100000000000044	50.54878112224297
49.200000000000045	50.542957856426995
49.30000000000004	50.53712819318702
49.40000000000004	50.53129214826564
49.50000000000004	50.52544977139095
49.600000000000044	50.519601129835
49.700000000000045	50.513746266432214
49.80000000000004	50.50788519623428
49.90000000000004	50.50201796798426
50.00000000000004	50.49614464667195
50.100000000000044	50.49026527385988
50.200000000000045	50.48437989080608
50.30000000000005	50.478488511600276
50.40000000000004	50.47259118372074
50.50000000000004	50.466687969661876
50.600000000000044	50.46077890946274
50.700000000000045	50.454864016592225
50.80000000000005	50.44894333759199
50.90000000000004	50.4430169328481
51.00000000000004	50.43708484122131
51.100000000000044	50.43114710129023
51.200000000000045	50.425203725650576
51.30000000000005	50.41925475964794
51.40000000000005	50.413300261361336
51.50000000000004	50.40734026823918
51.600000000000044	50.401374792319054
51.700000000000045	50.395403878054566
51.80000000000005	50.38942758157526
51.90000000000005	50.38344593923654
52.00000000000004	50.377458987131924
52.100000000000044	50.371466736505546
52.200000000000045	50.365469230678215
52.30000000000005	50.35946652364447
52.40000000000005	50.353458650448694
52.50000000000004	50.34744562183282
52.600000000000044	50.34142748026695
52.700000000000045	50.335404277941564
52.80000000000005	50.329376048885706
52.90000000000005	50.32334282688506
53.00000000000004	50.31730462195982
53.100000000000044	50.31126147550557
53.200000000000045	50.30521343773523
53.30000000000005	50.29916054145922
53.40000000000005	50.293102796245606
53.50000000000005	50.28704024267762
53.600000000000044	50.2809729292972
53.700000000000045	50.27490088797042
53.80000000000005	50.26882415033692
53.90000000000005	50.26274272530741
54.00000000000005	50.256656652444526
54.100000000000044	50.25056597845686
54.200000000000045	50.244470734076266
54.30000000000005	50.23837092780608
54.40000000000005	50.23226659843231
54.50000000000005	50.22615779111457
54.60000000000005	50.22004453570524
54.700000000000045	50.21392686184582
54.80000000000005	50.20780477744021
54.90000000000005	50.201678320303756
55.00000000000005	50.19554753389491
55.10000000000005	50.18941244700918
55.200000000000045	50.18327306718302
55.30000000000005	50.177129431488495
55.40000000000005	50.17098158194706
55.50000000000005	50.16482954653412
55.60000000000005	50.15867335302834
55.700000000000045	50.152513008418836
55.80000000000005	50.14634854885342
55.90000000000005	50.14018001477377
56.00000000000005	50.13400743316914
56.10000000000005	50.1278308106969
56.200000000000045	50.12165018279274
56.30000000000005	50.11546558856427
56.40000000000005	50.109277054235044
56.50000000000005	50.103084605844884
56.60000000000005	50.09688824955067
56.70000000000005	50.09068801990706
56.80000000000005	50.08448395455337
56.90000000000005	50.07827607879189
57.00000000000005	50.07206439847953
57.10000000000005	50.06584894748818
57.20000000000005	50.05962976221758
57.30000000000005	50.053406867254346
57.40000000000005	50.04718028701319
57.50000000000005	50.04095002689261
57.60000000000005	50.0347161199238
57.70000000000005	50.028478601140776
57.800000000000054	50.02223749426838
57.90000000000005	50.015992804433516
58.00000000000005	50.009744564012145
58.10000000000005	50.003492806885795
58.20000000000005	49.99723755610942
58.300000000000054	49.990978834577184
58.40000000000005	49.98471664699529
58.50000000000005	49.9784510249368
58.60000000000005	49.97218200101183
58.70000000000005	49.96590959746841
58.800000000000054	49.95963381876633
58.90000000000005	49.95335469584946
59.00000000000005	49.9470722602556
59.10000000000005	49.940786533605056
59.20000000000005	49.934497537367314
59.300000000000054	49.9282052756154
59.40000000000005	49.92190977852571
59.50000000000005	49.915611076451555
59.60000000000005	49.90930919025658
59.70000000000005	49.90300412378975
59.800000000000054	49.896695906622924
59.900000000000055	49.890384568110974
60.00000000000005	49.88407012852859
60.10000000000005	49.87775260800897
60.20000000000005	49.87143201004466
60.300000000000054	49.86510836347335
60.400000000000055	49.85878169654555
60.50000000000005	49.85245202882561
60.60000000000005	49.84611936360181
60.70000000000005	49.839783729130716
60.800000000000054	49.833445152732466
60.900000000000055	49.827103653418256
61.00000000000006	49.82075925006624
61.10000000000005	49.81441194563545
61.20000000000005	49.80806176767962
61.300000000000054	49.80170874248848
61.400000000000055	49.79535288840555
61.50000000000006	49.78899420820291
61.60000000000005	49.78263272887551
61.70000000000005	49.776268475845576
61.800000000000054	49.769901466936325
61.900000000000055	49.76353171984587
62.00000000000006	49.75715923704131
62.10000000000005	49.75078404484442
62.20000000000005	49.74440616771516
62.300000000000054	49.73802562284845
62.400000000000055	49.73164241253974
62.50000000000006	49.72525656257325
62.60000000000005	49.718868096599486
62.70000000000005	49.71247703132344
62.800000000000054	49.70608338333226
62.900000000000055	49.69968715463798
63.00000000000006	49.69328837037968
63.10000000000006	49.68688705330862
63.20000000000005	49.68048321953775
63.300000000000054	49.67407687092075
63.400000000000055	49.66766803207957
63.50000000000006	49.66125672500952
63.60000000000006	49.654842965361695
63.70000000000005	49.64842676867602
63.800000000000054	49.6420081365419
63.900000000000055	49.635587092962794
64.00000000000006	49.6291636590929
64.10000000000005	49.62273785002482
64.20000000000006	49.61630966720107
64.30000000000005	49.609879134127475
64.40000000000006	49.60344627125186
64.50000000000006	49.597011093230776
64.60000000000005	49.59057361461581
64.70000000000006	49.584133836602135
64.80000000000005	49.577691782102434
64.90000000000006	49.57124747077714
65.00000000000006	49.564800916755274
65.10000000000005	49.558352121095
65.20000000000006	49.551901106230126
65.30000000000005	49.545447891160485
65.40000000000006	49.53899248960297
65.50000000000006	49.532534915175155
65.60000000000005	49.52607516870271
65.70000000000006	49.519613272050506
65.80000000000005	49.51314924348064
65.90000000000006	49.506683096211006
66.00000000000006	49.5002148309386
66.10000000000005	49.49374446906756
66.20000000000006	49.48727202824165
66.30000000000005	49.480797521288736
66.40000000000006	49.47432096094269
66.50000000000006	49.46784234768101
66.60000000000005	49.46136170236187
66.70000000000006	49.45487904193727
66.80000000000005	49.44839437876252
66.90000000000006	49.4419077131934
67.00000000000006	49.43541906564488
67.10000000000007	49.428928452489714
67.20000000000006	49.4224358857136
67.30000000000005	49.41594137721314
67.40000000000006	49.409444927135766
67.50000000000006	49.402946555372694
67.60000000000007	49.39644627764729
67.70000000000006	49.38994410549718
67.80000000000005	49.38344003895371
67.90000000000006	49.37693409748186
68.00000000000006	49.37042629626191
68.10000000000007	49.363916646480696
68.20000000000006	49.35740515924049
68.30000000000005	49.35089183437396
68.40000000000006	49.344376690843546
68.50000000000006	49.33785974321937
68.60000000000007	49.33134100226276
68.70000000000006	49.324820467694785
68.80000000000005	49.31829815806812
68.90000000000006	49.31177408744318
69.00000000000006	49.30524826624801
69.10000000000007	49.298720704830274
69.20000000000006	49.292191402720405
69.30000000000005	49.28566037798898
69.40000000000006	49.27912764412254
69.50000000000006	49.272593211144475
69.60000000000007	49.26605707847701
69.70000000000006	49.25951926379701
69.80000000000007	49.25297978011213
69.90000000000006	49.24643863712864
70.00000000000006	49.23989584447634
70.10000000000007	49.23335140139346
70.20000000000006	49.22680532509453
70.30000000000007	49.22025762804678
70.40000000000006	49.21370831957118
70.50000000000006	49.20715739880006
70.60000000000007	49.20060488256988
70.70000000000006	49.19405078289752
70.80000000000007	49.187495108801755
70.90000000000006	49.18093786922841
71.00000000000006	49.17437906313124
71.10000000000007	49.16781870690345
71.20000000000006	49.16125681205237
71.30000000000007	49.154693387229386
71.40000000000006	49.14812843128357
71.50000000000006	49.14156196024544
71.60000000000007	49.13499398519829
71.70000000000006	49.12842451450505
71.80000000000007	49.12185355645894
71.90000000000006	49.11528110973473
72.00000000000006	49.10870718993814
72.10000000000007	49.10213180767144
72.20000000000006	49.09555497094666
72.30000000000007	49.088976678334255
72.40000000000006	49.082396945092285
72.50000000000006	49.07581578142327
72.60000000000007	49.069233195063475
72.70000000000006	49.06264919368258
72.80000000000007	49.05606377567977
72.90000000000006	49.049476955906265
73.00000000000006	49.04288874410984
73.10000000000007	49.036299147691096
73.20000000000006	49.029708164944466
73.30000000000007	49.02311581038834
73.40000000000006	49.01652209339296
73.50000000000007	49.00992702109506
73.60000000000007	49.00333060056753
73.70000000000006	48.996732829935375
73.80000000000007	48.99013372332766
73.90000000000006	48.98353328968417
74.00000000000007	48.97693153581999
74.10000000000007	48.97032845975404
74.20000000000006	48.963724075297115
74.30000000000007	48.95711839103207
74.40000000000006	48.950511413520914
74.50000000000007	48.943903149264486
74.60000000000007	48.937293596113214
74.70000000000006	48.930682767505616
74.80000000000007	48.924070671616334
74.90000000000006	48.917457314698765
75.00000000000007	48.91084269449513
75.10000000000007	48.90422682414009
75.20000000000006	48.89760971147024
75.30000000000007	48.89099136249587
75.40000000000006	48.88437178316851
75.50000000000007	48.8777509710618
75.60000000000007	48.87112893895488
75.70000000000006	48.86450569429656
75.80000000000007	48.85788124280045
75.90000000000006	48.85125558192915
76.00000000000007	48.844628724172175
76.10000000000007	48.83800067665758
76.20000000000007	48.8313714448651
76.30000000000007	48.82474103421789
76.40000000000006	48.818109442008975
76.50000000000007	48.811476680388736
76.60000000000007	48.80484275611613
76.70000000000007	48.798207674385225
76.80000000000007	48.79157143237439
76.90000000000006	48.78493404195852
77.00000000000007	48.77829550959168
77.10000000000007	48.771655840242495
77.20000000000007	48.76501503882503
77.30000000000007	48.7583731023461
77.40000000000006	48.751730042357664
77.50000000000007	48.74508586496178
77.60000000000007	48.73844057485147
77.70000000000007	48.73179416891465
77.80000000000007	48.72514665844182
77.90000000000006	48.71849804924453
78.00000000000007	48.71184834579817
78.10000000000007	48.70519755252537
78.20000000000007	48.698545666139715
78.30000000000007	48.69189269762461
78.40000000000006	48.685238652455276
78.50000000000007	48.67858353484068
78.60000000000007	48.67192734137047
78.70000000000007	48.66527008278067
78.80000000000007	48.658611764269075
78.90000000000006	48.651952389834115
79.00000000000007	48.64529196342315
79.10000000000007	48.63863048144789
79.20000000000007	48.63196795435299
79.30000000000007	48.625304387014005
79.40000000000006	48.61863978317141
79.50000000000007	48.61197413910731
79.60000000000007	48.60530746503295
79.70000000000007	48.59863976555838
79.80000000000007	48.591971044219946
79.90000000000008	48.58530130450453
80.00000000000007	48.578630542511874
80.10000000000007	48.57195876817735
80.20000000000007	48.56528598580158
80.30000000000007	48.55861219867066
80.40000000000008	48.551937402748365
80.50000000000007	48.545261607750746
80.60000000000007	48.53858481772355
80.70000000000007	48.53190703575465
80.80000000000007	48.52522826488381
80.90000000000008	48.51854850088718
81.00000000000007	48.5118677532204
81.10000000000007	48.50518602563131
81.20000000000007	48.49850332096444
81.30000000000007	48.491819634852995
81.40000000000008	48.485134976547364
81.50000000000007	48.478449349550026
81.60000000000007	48.471762756512646
81.70000000000007	48.46507520004002
81.80000000000007	48.45838667557172
81.90000000000008	48.45169719211305
82.00000000000007	48.44500675287882
82.10000000000007	48.43831536028367
82.20000000000007	48.43162300961655
82.30000000000007	48.424929709691696
82.40000000000008	48.41823546348703
82.50000000000007	48.41154027322904
82.60000000000008	48.40484414109855
82.70000000000007	48.39814706218406
82.80000000000007	48.39144904507001
82.90000000000008	48.38475009245579
83.00000000000007	48.37805020633649
83.10000000000008	48.37134938164178
83.20000000000007	48.3646476267792
83.30000000000007	48.357944944218744
83.40000000000008	48.35124133577163
83.50000000000007	48.34453680320442
83.60000000000008	48.33783134123874
83.70000000000007	48.331124958067726
83.80000000000007	48.32441765589071
83.90000000000008	48.31770943629252
84.00000000000007	48.311000293827036
84.10000000000008	48.304290236524864
84.20000000000007	48.297579266362376
84.30000000000007	48.29086738474437
84.40000000000008	48.284154593031815
84.50000000000007	48.277440885562214
84.60000000000008	48.27072627016706
84.70000000000007	48.264010748558995
84.80000000000007	48.25729432192081
84.90000000000008	48.25057698441266
85.00000000000007	48.24385874371804
85.10000000000008	48.23713960133216
85.20000000000007	48.23041955826109
85.30000000000007	48.223698615467846
85.40000000000008	48.2169767668871
85.50000000000007	48.21025402001867
85.60000000000008	48.203530376099806
85.70000000000007	48.196805835918454
85.80000000000007	48.19008039322166
85.90000000000008	48.18335405537602
86.00000000000007	48.176626823405925
86.10000000000008	48.169898697925426
86.20000000000007	48.163169679506275
86.30000000000008	48.15643976166014
86.40000000000008	48.14970895158539
86.50000000000007	48.14297725005332
86.60000000000008	48.13624465746318
86.70000000000007	48.129511167128186
86.80000000000008	48.12277678612833
86.90000000000008	48.116041515025785
87.00000000000007	48.10930535404839
87.10000000000008	48.10256830338214
87.20000000000007	48.095830356094254
87.30000000000008	48.089091519112166
87.40000000000008	48.08235179274875
87.50000000000007	48.07561117701978
87.60000000000008	48.06886966478236
87.70000000000007	48.06212726286081
87.80000000000008	48.05538397136174
87.90000000000008	48.048639790131446
88.00000000000007	48.041894718974994
88.10000000000008	48.03514875049203
88.20000000000007	48.0284018913701
88.30000000000008	48.021654141469355
88.40000000000008	48.01490550042636
88.50000000000007	48.008155960618424
88.60000000000008	48.00140552864545
88.70000000000007	47.99465420416328
88.80000000000008	47.987901986640665
88.90000000000008	47.98114887550544
89.00000000000009	47.974394862865196
89.10000000000008	47.96763995519902
89.20000000000007	47.960884151918286
89.30000000000008	47.95412745228374
89.40000000000008	47.947369848167696
89.50000000000009	47.94061134597733
89.60000000000008	47.93385194492096
89.70000000000007	47.927091644092684
89.80000000000008	47.920637891243864
89.90000000000008	47.915413075983324
90.00000000000009	47.911417367853446
