# Supplementary material for: White matter micro- and macrostructure brain charts for the human lifespan
Source: Nature. 2026 May 13;655(8124):979–89. doi: 10.1038/s41586-026-10454-2 (PMC13391363; doi:10.1038/s41586-026-10454-2)
Supplement: Supplementary file 7 — Tract-specific median centiles of brain charts. SDT.T4.1-504 contain the discretized, sex-agnostic brain charts used to derive the myelination plots and assessments in Fig. 4 and Supplementary Fig. S4.F9. Age is expressed in years. Tract measurements are reported in metric-specific units: diffusivities in mm2 s−1, volume in mm3, surface area in mm2, average length in mm, and FA is dimensionless (unitless). [file 41586_2026_10454_MOESM7_ESM.zip › SDT.T4/SDT.T4.15-ATR_left_ad-mean.csv]

age	value
1.0	0.0012514486659335952
1.1	0.0012491099068541586
1.2000000000000002	0.0012461607919680517
1.3000000000000003	0.0012426431548476994
1.4000000000000004	0.0012391848835220792
1.5000000000000004	0.0012359649437958878
1.6000000000000005	0.0012329530071652011
1.7000000000000006	0.0012301242000106144
1.8000000000000007	0.0012274587392615728
1.9000000000000008	0.0012249375530381016
2.000000000000001	0.001222546100631606
2.100000000000001	0.0012202719397211921
2.200000000000001	0.0012181049134419434
2.300000000000001	0.0012160346550917243
2.4000000000000012	0.0012140530710156017
2.5000000000000013	0.0012121530353522395
2.6000000000000014	0.001210328256921612
2.7000000000000015	0.0012085735542658605
2.8000000000000016	0.00120688324709678
2.9000000000000017	0.001205252887867377
3.0000000000000018	0.0012036784836113564
3.100000000000002	0.0012021567299521601
3.200000000000002	0.001200683867364277
3.300000000000002	0.0011992569334523656
3.400000000000002	0.0011978732250789356
3.500000000000002	0.0011965302803924516
3.6000000000000023	0.0011952260742488215
3.7000000000000024	0.0011939581667442184
3.8000000000000025	0.001192724649907285
3.9000000000000026	0.00119152377132183
4.000000000000003	0.0011903540921129694
4.100000000000003	0.0011892138263142754
4.200000000000003	0.0011881015770705472
4.3000000000000025	0.0011870160440824635
4.400000000000003	0.0011859560240852567
4.5000000000000036	0.0011849205406741475
4.600000000000003	0.0011839083184819867
4.700000000000003	0.0011829183715289496
4.800000000000003	0.0011819497832323324
4.900000000000004	0.0011810018132206068
5.0000000000000036	0.0011800734688621715
5.100000000000003	0.0011791639847838706
5.200000000000004	0.00117827263937232
5.300000000000004	0.0011773987591933894
5.400000000000004	0.0011765418081375247
5.5000000000000036	0.0011757010323967347
5.600000000000004	0.0011748758584742512
5.700000000000005	0.0011740657499103746
5.800000000000004	0.0011732702821214114
5.900000000000004	0.0011724888436518259
6.000000000000004	0.0011717209712280056
6.100000000000005	0.001170966224178796
6.200000000000005	0.0011702241896231046
6.300000000000004	0.0011694945459828688
6.400000000000005	0.0011687768085779635
6.500000000000005	0.0011680706153787124
6.600000000000005	0.0011673756268974704
6.700000000000005	0.001166691580410833
6.800000000000005	0.0011660180709040524
6.900000000000006	0.0011653547973700382
7.000000000000005	0.0011647014716201353
7.100000000000005	0.0011640578234082828
7.2000000000000055	0.0011634236471022488
7.300000000000006	0.001162798611364135
7.400000000000006	0.0011621824735296125
7.500000000000005	0.001161575006101877
7.600000000000006	0.0011609760371294568
7.700000000000006	0.0011603852834614868
7.800000000000006	0.001159802538886134
7.900000000000006	0.0011592276049900122
8.000000000000007	0.0011586602959979583
8.100000000000007	0.001158100473925373
8.200000000000006	0.0011575479014550318
8.300000000000006	0.0011570024083130297
8.400000000000006	0.0011564638352581176
8.500000000000007	0.0011559320648137804
8.600000000000007	0.0011554068905974006
8.700000000000006	0.0011548881654252475
8.800000000000008	0.0011543757471247692
8.900000000000007	0.0011538695030504742
9.000000000000007	0.0011533693370814877
9.100000000000007	0.0011528750728997414
9.200000000000006	0.001152386586645044
9.300000000000008	0.0011519037629861444
9.400000000000007	0.0011514265189174087
9.500000000000007	0.001150954698936056
9.600000000000009	0.0011504881945058581
9.700000000000008	0.0011500269004549796
9.800000000000008	0.001149570719185101
9.900000000000007	0.0011491195817246067
10.000000000000007	0.0011486733531460745
10.100000000000009	0.0011482319406998021
10.200000000000008	0.0011477952585517742
10.300000000000008	0.0011473632464583151
10.40000000000001	0.0011469357840416306
10.500000000000009	0.001146512789115292
10.600000000000009	0.0011460941818342214
10.700000000000008	0.0011456798886301145
10.800000000000008	0.0011452698588226267
10.90000000000001	0.0011448639866124626
11.000000000000009	0.001144462200873976
11.100000000000009	0.001144064436303554
11.20000000000001	0.0011436706482237777
11.30000000000001	0.0011432807413298825
11.40000000000001	0.0011428946520109131
11.500000000000009	0.0011425123183349186
11.600000000000009	0.0011421336837458584
11.70000000000001	0.0011417587102837414
11.80000000000001	0.0011413873132760585
11.90000000000001	0.00114101943708907
12.00000000000001	0.001140655031138054
12.10000000000001	0.0011402940617078997
12.20000000000001	0.0011399364518977814
12.30000000000001	0.0011395821515639668
12.40000000000001	0.0011392311117976578
12.50000000000001	0.0011388832884163221
12.60000000000001	0.0011385386525461982
12.70000000000001	0.0011381971352324026
12.800000000000011	0.0011378586922275878
12.900000000000011	0.0011375232837680972
13.00000000000001	0.001137190884053839
13.10000000000001	0.0011368614300155616
13.20000000000001	0.001136534881508966
13.300000000000011	0.0011362111993181239
13.400000000000011	0.0011358903484704334
13.50000000000001	0.0011355723067329724
13.600000000000012	0.0011352570171001566
13.700000000000012	0.0011349444438791846
13.800000000000011	0.0011346345554359549
13.900000000000011	0.0011343273318091295
14.00000000000001	0.0011340227205370666
14.100000000000012	0.0011337206890543845
14.200000000000012	0.0011334212055069282
14.300000000000011	0.0011331242419159338
14.400000000000013	0.0011328297809993406
14.500000000000012	0.001132537775007165
14.600000000000012	0.001132248194797038
14.700000000000012	0.0011319610149586325
14.800000000000011	0.0011316762199188827
14.900000000000013	0.0011313937654950084
15.000000000000012	0.0011311136249697732
15.100000000000012	0.0011308357721799226
15.200000000000014	0.001130560184551841
15.300000000000013	0.0011302868485589417
15.400000000000013	0.0011300157237377551
15.500000000000012	0.0011297467860460167
15.600000000000012	0.0011294800149181025
15.700000000000014	0.001129215398133426
15.800000000000013	0.0011289528980702624
15.900000000000013	0.001128692492595595
16.000000000000014	0.0011284341600142937
16.100000000000016	0.0011281778819957693
16.200000000000014	0.0011279236479058783
16.30000000000001	0.0011276714230998319
16.400000000000013	0.0011274211875651396
16.500000000000014	0.0011271729245638103
16.600000000000016	0.001126926624473552
16.700000000000014	0.0011266822549428404
16.800000000000015	0.0011264397974827126
16.900000000000013	0.0011261992339548208
17.000000000000014	0.0011259605494061966
17.100000000000016	0.001125723735460628
17.200000000000014	0.0011254887621788673
17.300000000000015	0.0011252556127744641
17.400000000000013	0.0011250242735741636
17.500000000000014	0.0011247947369953028
17.600000000000016	0.0011245669749706693
17.700000000000014	0.0011243409719442709
17.800000000000015	0.0011241167126442378
17.900000000000016	0.0011238941848405696
18.000000000000014	0.0011236733819408437
18.100000000000016	0.001123454277854136
18.200000000000017	0.0011232368584071291
18.300000000000015	0.0011230211124104515
18.400000000000016	0.0011228070339007648
18.500000000000014	0.0011225945983310548
18.600000000000016	0.001122383792532652
18.700000000000017	0.0011221746035695289
18.800000000000015	0.0011219670214325215
18.900000000000016	0.0011217610409534051
19.000000000000014	0.001121556639220308
19.100000000000016	0.0011213538041991676
19.200000000000017	0.001121152526736353
19.300000000000015	0.001120952802167083
19.400000000000016	0.0011207546088646458
19.500000000000018	0.0011205579356233556
19.600000000000016	0.0011203627714298356
19.700000000000017	0.0011201691081057028
19.80000000000002	0.0011199769416305296
19.900000000000016	0.001119786251742586
20.000000000000018	0.0011195970281759982
20.100000000000016	0.0011194092634630225
20.200000000000017	0.0011192229539894382
20.30000000000002	0.0011190380805722743
20.400000000000016	0.0011188546336348881
20.500000000000018	0.0011186726037610306
20.600000000000016	0.0011184919842966456
20.700000000000017	0.0011183127721539957
20.80000000000002	0.001118134949298846
20.900000000000016	0.0011179585069397491
21.000000000000018	0.0011177834390186413
21.10000000000002	0.001117609742777926
21.200000000000017	0.0011174374010957696
21.30000000000002	0.0011172664057589132
21.40000000000002	0.0011170967486889122
21.500000000000018	0.0011169284245129013
21.60000000000002	0.001116761430906577
21.700000000000017	0.001116595751721976
21.80000000000002	0.00111643137940705
21.90000000000002	0.0011162683090933936
22.000000000000018	0.0011161065387266195
22.10000000000002	0.0011159460529358576
22.200000000000017	0.0011157868446577803
22.30000000000002	0.0011156289069432588
22.40000000000002	0.0011154722355059161
22.500000000000018	0.001115316828650173
22.60000000000002	0.00111516267183642
22.70000000000002	0.0011150097585622373
22.80000000000002	0.0011148580849720247
22.90000000000002	0.001114707649591922
23.00000000000002	0.0011145584385484528
23.10000000000002	0.0011144104457551996
23.20000000000002	0.0011142636652231603
23.30000000000002	0.0011141180935952347
23.40000000000002	0.0011139737296963304
23.50000000000002	0.0011138305603669337
23.60000000000002	0.0011136885799996742
23.70000000000002	0.0011135477856084593
23.80000000000002	0.0011134081762010214
23.90000000000002	0.0011132697391922296
24.00000000000002	0.0011131324693311572
24.10000000000002	0.0011129963614504967
24.20000000000002	0.001112861412994582
24.300000000000022	0.0011127276232209844
24.40000000000002	0.0011125949801613713
24.50000000000002	0.0011124634789765472
24.600000000000023	0.0011123331174330501
24.70000000000002	0.0011122038949395604
24.800000000000022	0.0011120758000257474
24.90000000000002	0.001111948828159695
25.00000000000002	0.0011118229748817005
25.100000000000023	0.001111698238332882
25.20000000000002	0.0011115746181315773
25.300000000000022	0.0011114521033431801
25.40000000000002	0.0011113306897917762
25.50000000000002	0.001111210375900567
25.600000000000023	0.0011110911614128991
25.70000000000002	0.0011109730358281854
25.800000000000022	0.0011108559952369586
25.900000000000023	0.0011107400357924144
26.00000000000002	0.001110625156246211
26.100000000000023	0.0011105113565181152
26.200000000000024	0.00111039862657523
26.300000000000022	0.001110286962817567
26.400000000000023	0.0011101763642457846
26.50000000000002	0.0011100668308829888
26.600000000000023	0.001109958353076345
26.700000000000024	0.0011098509274581477
26.800000000000022	0.0011097445507154318
26.900000000000023	0.001109639222139053
27.00000000000002	0.0011095349419007348
27.100000000000023	0.0011094317007579054
27.200000000000024	0.0011093294956133967
27.300000000000022	0.0011092283259795902
27.400000000000023	0.001109128192113386
27.500000000000025	0.0011090290851065794
27.600000000000023	0.0011089310020655527
27.700000000000024	0.0011088339401447052
27.800000000000026	0.0011087378991147465
27.900000000000023	0.0011086428793578118
28.000000000000025	0.001108548872327225
28.100000000000023	0.001108455875367013
28.200000000000024	0.0011083638884465423
28.300000000000026	0.0011082729120177935
28.400000000000023	0.0011081829378295275
28.500000000000025	0.0011080939634050327
28.600000000000023	0.0011080059863099471
28.700000000000024	0.0011079190067452497
28.800000000000026	0.001107833025268367
28.900000000000023	0.001107748033948028
29.000000000000025	0.0011076640305173054
29.100000000000026	0.0011075810153567262
29.200000000000024	0.0011074989890804967
29.300000000000026	0.001107417944019476
29.400000000000027	0.0011073378780653406
29.500000000000025	0.0011072587891473066
29.600000000000026	0.0011071806778551367
29.700000000000024	0.0011071035448915235
29.800000000000026	0.001107027382871687
29.900000000000027	0.001106952189873371
30.000000000000025	0.001106877966649881
30.100000000000026	0.0011068047139494667
30.200000000000024	0.0011067324246208786
30.300000000000026	0.0011066610968828554
30.400000000000027	0.0011065907289875142
30.500000000000025	0.0011065213218785334
30.600000000000026	0.0011064528763780627
30.700000000000028	0.0011063853855886418
30.800000000000026	0.0011063188478947416
30.900000000000027	0.0011062532643901543
31.00000000000003	0.001106188635932854
31.100000000000026	0.001106124955834252
31.200000000000028	0.001106062222604695
31.300000000000026	0.0011060004347843528
31.400000000000027	0.001105939593641532
31.50000000000003	0.0011058797000954765
31.600000000000026	0.0011058207476849291
31.700000000000028	0.0011057627350685424
31.800000000000026	0.001105705663653442
31.900000000000027	0.0011056495343861874
32.00000000000003	0.0011055943409930384
32.10000000000002	0.0011055400822455523
32.20000000000003	0.001105486756942038
32.300000000000026	0.0011054343666506666
32.40000000000003	0.001105382912368242
32.50000000000003	0.001105332388025509
32.60000000000003	0.0011052827925272662
32.70000000000003	0.001105234127571057
32.800000000000026	0.0011051863941734855
32.90000000000003	0.001105139586434321
33.00000000000003	0.0011050937033600208
33.10000000000003	0.0011050487439811854
33.20000000000003	0.0011050047101450508
33.300000000000026	0.0011049616029087691
33.40000000000003	0.0011049194165566934
33.50000000000003	0.001104878150215545
33.60000000000003	0.0011048378058540016
33.70000000000003	0.0011047983845423302
33.800000000000026	0.001104759880717804
33.90000000000003	0.001104722293599071
34.00000000000003	0.0011046856224266586
34.10000000000003	0.0011046498693093206
34.20000000000003	0.0011046150353492886
34.30000000000003	0.0011045811151511366
34.40000000000003	0.0011045481080424844
34.50000000000003	0.001104516016246908
34.60000000000003	0.001104484840873766
34.70000000000003	0.0011044545766664949
34.80000000000003	0.0011044252230361933
34.90000000000003	0.0011043967794138504
35.00000000000003	0.0011043692481550397
35.10000000000003	0.0011043426303933973
35.20000000000003	0.0011043169210245673
35.30000000000003	0.0011042921195588136
35.400000000000034	0.0011042682284609902
35.50000000000003	0.0011042452488664654
35.60000000000003	0.0011042231757974622
35.70000000000003	0.001104202008840354
35.80000000000003	0.0011041817475996771
35.900000000000034	0.001104162394665483
36.00000000000003	0.0011041439511904887
36.10000000000003	0.0011041264123359666
36.20000000000003	0.0011041097777788993
36.30000000000003	0.0011040940502140106
36.400000000000034	0.0011040792307908274
36.50000000000003	0.001104065314786461
36.60000000000003	0.0011040523019475645
36.70000000000003	0.00110404019203742
36.80000000000003	0.0011040289878702795
36.900000000000034	0.0011040186906068126
37.00000000000003	0.0011040092956515852
37.10000000000003	0.0011040008028343619
37.20000000000003	0.0011039932150703072
37.30000000000003	0.0011039865335123423
37.400000000000034	0.0011039807536714595
37.500000000000036	0.0011039758754414978
37.60000000000003	0.0011039718987315942
37.70000000000003	0.001103968826571675
37.80000000000003	0.0011039666601201249
37.900000000000034	0.0011039653950052654
38.000000000000036	0.0011039650311974875
38.10000000000003	0.0011039655718245742
38.20000000000003	0.001103967018032996
38.30000000000003	0.0011039693655492087
38.400000000000034	0.0011039726144027498
38.500000000000036	0.0011039767646372936
38.60000000000004	0.001103981819491495
38.70000000000003	0.0011039877801120453
38.80000000000003	0.001103994642333835
38.900000000000034	0.0011040024062572325
39.000000000000036	0.001104011075216325
39.10000000000004	0.001104020650341935
39.20000000000003	0.0011040311275598545
39.30000000000003	0.001104042507025261
39.400000000000034	0.0011040547889064694
39.500000000000036	0.0011040679766452198
39.60000000000004	0.0011040820713677435
39.70000000000003	0.0011040970691005032
39.80000000000003	0.0011041129700644597
39.900000000000034	0.0011041297777948996
40.000000000000036	0.001104147493398507
40.10000000000004	0.0011041661129862633
40.20000000000003	0.001104185636830156
40.30000000000003	0.0011042060652143933
40.400000000000034	0.001104227401779397
40.500000000000036	0.00110424964762278
40.60000000000004	0.001104272798949311
40.70000000000004	0.0011042968560923436
40.80000000000003	0.0011043218227844286
40.900000000000034	0.0011043477001001206
41.000000000000036	0.0011043744843231439
41.10000000000004	0.0011044021758345476
41.20000000000004	0.0011044307750268211
41.30000000000003	0.0011044602857356238
41.400000000000034	0.0011044907090222546
41.500000000000036	0.0011045220412582457
41.60000000000004	0.0011045542828821014
41.70000000000004	0.0011045874378206543
41.80000000000004	0.0011046215071088177
41.900000000000034	0.0011046564871921623
42.000000000000036	0.0011046923785539835
42.10000000000004	0.001104729181688293
42.20000000000004	0.0011047669006235903
42.30000000000004	0.0011048055363775502
42.400000000000034	0.0011048450854782977
42.500000000000036	0.0011048855484631676
42.60000000000004	0.001104926929451181
42.70000000000004	0.0011049692294304535
42.80000000000004	0.0011050124449988679
42.900000000000034	0.0011050565767359573
43.000000000000036	0.0011051016252314144
43.10000000000004	0.0011051475947048838
43.20000000000004	0.0011051944861234998
43.30000000000004	0.0011052422961630684
43.400000000000034	0.0011052910254542095
43.500000000000036	0.0011053406783068573
43.60000000000004	0.001105391255655463
43.70000000000004	0.0011054427542418826
43.80000000000004	0.0011054951747366828
43.90000000000004	0.001105548517820052
44.000000000000036	0.001105602787901887
44.10000000000004	0.001105657985892084
44.20000000000004	0.001105714108606436
44.30000000000004	0.0011057711567639599
44.40000000000004	0.0011058291348648996
44.500000000000036	0.0011058880437834636
44.60000000000004	0.0011059478803982397
44.70000000000004	0.0011060086454662223
44.80000000000004	0.0011060703397535803
44.90000000000004	0.0011061329678602441
45.00000000000004	0.0011061965306324501
45.10000000000004	0.0011062610250192296
45.20000000000004	0.0011063264518237418
45.30000000000004	0.0011063928157365956
45.40000000000004	0.001106460117565422
45.50000000000004	0.0011065283543192175
45.60000000000004	0.0011065975268374287
45.70000000000004	0.0011066676359682496
45.80000000000004	0.0011067386865020307
45.90000000000004	0.001106810679215107
46.00000000000004	0.0011068836111839215
46.10000000000004	0.0011069574832920917
46.20000000000004	0.0011070323004212272
46.30000000000004	0.0011071080633061855
46.40000000000004	0.0011071847690809695
46.50000000000004	0.0011072624186639782
46.60000000000004	0.0011073410129820147
46.70000000000004	0.0011074205570167904
46.80000000000004	0.0011075010514686534
46.90000000000004	0.0011075824935364732
47.00000000000004	0.0011076648841811115
47.100000000000044	0.0011077482284763635
47.20000000000004	0.0011078325270782513
47.30000000000004	0.001107917777241153
47.40000000000004	0.001108003979959418
47.50000000000004	0.0011080911362354876
47.600000000000044	0.0011081792512438915
47.70000000000004	0.0011082683256030375
47.80000000000004	0.00110835835662999
47.90000000000004	0.001108449345360061
48.00000000000004	0.0011085412970609318
48.100000000000044	0.0011086342123038594
48.200000000000045	0.0011087280884596769
48.30000000000004	0.0011088229265960676
48.40000000000004	0.0011089187277886002
48.50000000000004	0.0011090154974065735
48.600000000000044	0.0011091132359805562
48.700000000000045	0.0011092119409422275
48.80000000000004	0.0011093116133990058
48.90000000000004	0.0011094122588145938
49.00000000000004	0.0011095138776696135
49.100000000000044	0.001109616467448105
49.200000000000045	0.0011097200292889055
49.30000000000004	0.0011098245643385064
49.40000000000004	0.0011099300781633819
49.50000000000004	0.0011100365712004912
49.600000000000044	0.0011101440409931737
49.700000000000045	0.0011102524887189056
49.80000000000004	0.0011103619200400307
49.90000000000004	0.0011104723353407753
50.00000000000004	0.0011105837322156536
50.100000000000044	0.0011106961118728062
50.200000000000045	0.0011108094755278442
50.30000000000005	0.0011109238289472398
50.40000000000004	0.0011110391724685638
50.50000000000004	0.0011111555037444211
50.600000000000044	0.001111272824020711
50.700000000000045	0.0011113911391614241
50.80000000000005	0.0011115104494486235
50.90000000000004	0.0011116307525851608
51.00000000000004	0.0011117520498469611
51.100000000000044	0.001111874342517251
51.200000000000045	0.0011119976365657224
51.30000000000005	0.001112121932224829
51.40000000000005	0.0011122472272545858
51.50000000000004	0.0011123735229679398
51.600000000000044	0.0011125008254339267
51.700000000000045	0.0011126291348266884
51.80000000000005	0.0011127584489557967
51.90000000000005	0.0011128887691637009
52.00000000000004	0.001113020096800051
52.100000000000044	0.001113152438041375
52.200000000000045	0.0011132857930093046
52.30000000000005	0.0011134201595698677
52.40000000000005	0.0011135555391019645
52.50000000000004	0.0011136919378834707
52.600000000000044	0.0011138293559748876
52.700000000000045	0.0011139677912913116
52.80000000000005	0.0011141072452407535
52.90000000000005	0.0011142477192383465
53.00000000000004	0.0011143892196714467
53.100000000000044	0.0011145317465451078
53.200000000000045	0.0011146752978304318
53.30000000000005	0.0011148198749714702
53.40000000000005	0.0011149654844590997
53.50000000000005	0.001115112126234406
53.600000000000044	0.0011152597983172766
53.700000000000045	0.0011154085021805882
53.80000000000005	0.0011155582393042424
53.90000000000005	0.0011157090162907998
54.00000000000005	0.001115860833022975
54.100000000000044	0.0011160136875764271
54.200000000000045	0.0011161675814597646
54.30000000000005	0.001116322521381385
54.40000000000005	0.0011164785071571578
54.50000000000005	0.0011166355369114306
54.60000000000005	0.001116793612181456
54.700000000000045	0.001116952734511485
54.80000000000005	0.0011171129107239788
54.90000000000005	0.0011172741405735091
55.00000000000005	0.0011174364222401552
55.10000000000005	0.0011175997572967376
55.200000000000045	0.0011177641526740462
55.30000000000005	0.001117929608056898
55.40000000000005	0.0011180961216741506
55.50000000000005	0.001118263695127185
55.60000000000005	0.0011184323300243424
55.700000000000045	0.0011186020334130798
55.80000000000005	0.0011187728049139444
55.90000000000005	0.001118944642811656
56.00000000000005	0.0011191175487431293
56.10000000000005	0.0011192915298668018
56.200000000000045	0.0011194665857304986
56.30000000000005	0.001119642714667998
56.40000000000005	0.0011198199183447713
56.50000000000005	0.0011199981984332454
56.60000000000005	0.0011201775622112476
56.70000000000005	0.0011203580091593945
56.80000000000005	0.001120539537667667
56.90000000000005	0.0011207221494371124
57.00000000000005	0.001120905851859393
57.10000000000005	0.0011210906443393724
57.20000000000005	0.0011212765253164813
57.30000000000005	0.001121463496520421
57.40000000000005	0.001121651559687904
57.50000000000005	0.001121840722332919
57.60000000000005	0.001122030983790095
57.70000000000005	0.0011222223425556004
57.800000000000054	0.0011224148003949022
57.90000000000005	0.0011226083649388077
58.00000000000005	0.0011228030354431269
58.10000000000005	0.0011229988104540496
58.20000000000005	0.0011231956917658705
58.300000000000054	0.0011233936811799303
58.40000000000005	0.0011235927864525106
58.50000000000005	0.0011237930067661199
58.60000000000005	0.001123994340724376
58.70000000000005	0.0011241967901575972
58.800000000000054	0.001124400362942051
58.90000000000005	0.001124605058178294
59.00000000000005	0.001124810874520683
59.10000000000005	0.0011250178138286402
59.20000000000005	0.001125225877968703
59.300000000000054	0.0011254350749458988
59.40000000000005	0.0011256454037843683
59.50000000000005	0.0011258568631967727
59.60000000000005	0.0011260694550789222
59.70000000000005	0.0011262831875591686
59.800000000000054	0.0011264980595765014
59.900000000000055	0.001126714069895185
60.00000000000005	0.0011269312204404622
60.10000000000005	0.0011271495131447923
60.20000000000005	0.0011273689562688025
60.300000000000054	0.0011275895486719078
60.400000000000055	0.0011278112891776957
60.50000000000005	0.0011280341797482766
60.60000000000005	0.0011282582287711108
60.70000000000005	0.0011284834350171692
60.800000000000054	0.0011287097973626255
60.900000000000055	0.0011289373177994606
61.00000000000006	0.001129165998326953
61.10000000000005	0.0011293958474685323
61.20000000000005	0.0011296268639123784
61.300000000000054	0.0011298590465951908
61.400000000000055	0.0011300923975463679
61.50000000000006	0.0011303269254198352
61.60000000000005	0.001130562628811987
61.70000000000005	0.0011307995067132352
61.800000000000054	0.0011310375611833425
61.900000000000055	0.0011312767942894893
62.00000000000006	0.0011315172148254954
62.10000000000005	0.0011317588213016606
62.20000000000005	0.001132001612770268
62.300000000000054	0.0011322455913291565
62.400000000000055	0.001132490765906504
62.50000000000006	0.00113273713491735
62.60000000000005	0.001132984697469005
62.70000000000005	0.0011332334556902115
62.800000000000054	0.001133483411717308
62.900000000000055	0.001133734574622465
63.00000000000006	0.0011339869427313216
63.10000000000006	0.0011342405152144964
63.20000000000005	0.0011344952942395764
63.300000000000054	0.0011347512890171644
63.400000000000055	0.0011350084977740798
63.50000000000006	0.0011352669197373826
63.60000000000006	0.001135526557106213
63.70000000000005	0.001135787412087521
63.800000000000054	0.001136049494040187
63.900000000000055	0.001136312801098164
64.00000000000006	0.0011365773325534736
64.10000000000005	0.0011368430906449991
64.20000000000006	0.001137110084874315
64.30000000000005	0.0011373783132728912
64.40000000000006	0.0011376477751907652
64.50000000000006	0.0011379184728990735
64.60000000000005	0.001138190408676934
64.70000000000006	0.001138463592178736
64.80000000000005	0.0011387380213395523
64.90000000000006	0.0011390136955762194
65.00000000000006	0.0011392906172005431
65.10000000000005	0.00113956879601406
65.20000000000006	0.0011398482298456082
65.30000000000005	0.001140128918171718
65.40000000000006	0.0011404108633372761
65.50000000000006	0.0011406940676952932
65.60000000000005	0.0011409785412049077
65.70000000000006	0.0011412642815949417
65.80000000000005	0.001141551288410684
65.90000000000006	0.0011418395640387011
66.00000000000006	0.0011421291185899475
66.10000000000005	0.0011424199496831253
66.20000000000006	0.0011427120569250584
66.30000000000005	0.0011430054427362785
66.40000000000006	0.001143300109545661
66.50000000000006	0.0011435960676267406
66.60000000000005	0.0011438933144944869
66.70000000000006	0.0011441918498266237
66.80000000000005	0.0011444916760865113
66.90000000000006	0.0011447928037043658
67.00000000000006	0.0011450952300810706
67.10000000000007	0.0011453989549578356
67.20000000000006	0.0011457039808329354
67.30000000000005	0.0011460103102132458
67.40000000000006	0.0011463179536967904
67.50000000000006	0.001146626908576909
67.60000000000007	0.001146937174667987
67.70000000000006	0.0011472487545123873
67.80000000000005	0.00114756165886997
67.90000000000006	0.0011478758849158166
68.00000000000006	0.0011481914325299648
68.10000000000007	0.0011485083042907104
68.20000000000006	0.0011488265027852248
68.30000000000005	0.0011491460389466785
68.40000000000006	0.0011494669098386552
68.50000000000006	0.001149789115416856
68.60000000000007	0.0011501126583050025
68.70000000000006	0.0011504375496034596
68.80000000000005	0.0011507637862532905
68.90000000000006	0.0011510913682781228
69.00000000000006	0.0011514202983387433
69.10000000000007	0.0011517505791050866
69.20000000000006	0.001152082221856585
69.30000000000005	0.0011524152234187878
69.40000000000006	0.0011527495838935921
69.50000000000006	0.0011530853059886672
69.60000000000007	0.0011534224011562587
69.70000000000006	0.001153760866094989
69.80000000000007	0.0011541007009771012
69.90000000000006	0.001154441908548553
70.00000000000006	0.0011547844915647191
70.10000000000007	0.0011551284616629848
70.20000000000006	0.0011554738154222499
70.30000000000007	0.0011558205530958813
70.40000000000006	0.00115616867747825
70.50000000000006	0.0011565182003854416
70.60000000000007	0.0011568691182648444
70.70000000000006	0.0011572214314427834
70.80000000000007	0.001157575142753204
70.90000000000006	0.0011579302550398646
71.00000000000006	0.001158286780310327
71.10000000000007	0.0011586447148879291
71.20000000000006	0.001159004059183101
71.30000000000007	0.0011593648160799256
71.40000000000006	0.0011597269977708397
71.50000000000006	0.0011600906004429503
71.60000000000007	0.0011604556245824304
71.70000000000006	0.0011608220731143491
71.80000000000007	0.001161189948973882
71.90000000000006	0.001161559264551594
72.00000000000006	0.0011619300159060875
72.10000000000007	0.001162302203610859
72.20000000000006	0.0011626758306428745
72.30000000000007	0.001163050909584044
72.40000000000006	0.0011634274363518638
72.50000000000006	0.0011638054115984827
72.60000000000007	0.0011641848383433567
72.70000000000006	0.0011645657196164177
72.80000000000007	0.0011649480682047275
72.90000000000006	0.0011653318798926448
73.00000000000006	0.0011657171554230524
73.10000000000007	0.0011661038978692364
73.20000000000006	0.0011664921202163676
73.30000000000007	0.0011668818181026143
73.40000000000006	0.0011672729923526467
73.50000000000007	0.0011676656460838234
73.60000000000007	0.0011680597824244344
73.70000000000006	0.0011684554145721304
73.80000000000007	0.0011688525380271762
73.90000000000006	0.0011692511537085785
74.00000000000007	0.0011696512647896317
74.10000000000007	0.0011700528846732327
74.20000000000006	0.0011704560087081675
74.30000000000007	0.0011708606378985594
74.40000000000006	0.0011712667754635003
74.50000000000007	0.0011716744246333922
74.60000000000007	0.0011720835990313276
74.70000000000006	0.001172494293863234
74.80000000000007	0.0011729065102314595
74.90000000000006	0.0011733202514131913
75.00000000000007	0.0011737355312442454
75.10000000000007	0.0011741523447736167
75.20000000000006	0.0011745706931922686
75.30000000000007	0.0011749905798250282
75.40000000000006	0.0011754120080084973
75.50000000000007	0.0011758349918067816
75.60000000000007	0.001176259526120896
75.70000000000006	0.0011766856122441178
75.80000000000007	0.0011771132535617402
75.90000000000006	0.001177542464358439
76.00000000000007	0.0011779732393726089
76.10000000000007	0.001178405579989879
76.20000000000007	0.001178839489645142
76.30000000000007	0.0011792749717855226
76.40000000000006	0.0011797120409325398
76.50000000000007	0.0011801506916713006
76.60000000000007	0.0011805909254940885
76.70000000000007	0.001181032745898767
76.80000000000007	0.0011814761676356466
76.90000000000006	0.0011819211851212966
77.00000000000007	0.001182367799944332
77.10000000000007	0.0011828160156542953
77.20000000000007	0.0011832658358134998
77.30000000000007	0.0011837172754180756
77.40000000000006	0.001184170328725816
77.50000000000007	0.0011846249974365713
77.60000000000007	0.0011850812851655517
77.70000000000007	0.0011855392071463652
77.80000000000007	0.0011859987574621047
77.90000000000006	0.001186459937913158
78.00000000000007	0.0011869227521686609
78.10000000000007	0.0011873872039110858
78.20000000000007	0.0011878533086292762
78.30000000000007	0.0011883210602418133
78.40000000000006	0.0011887904606652517
78.50000000000007	0.0011892615136372602
78.60000000000007	0.001189734234893268
78.70000000000007	0.0011902086181707866
78.80000000000007	0.0011906846654913608
78.90000000000006	0.001191162380648954
79.00000000000007	0.001191641767451477
79.10000000000007	0.0011921228418995747
79.20000000000007	0.001192605597560298
79.30000000000007	0.001193090036576536
79.40000000000006	0.001193576162813878
79.50000000000007	0.0011940639925291602
79.60000000000007	0.0011945535191016789
79.70000000000007	0.0011950447447840768
79.80000000000007	0.0011955376735007606
79.90000000000008	0.0011960323091907258
80.00000000000007	0.001196528668386499
80.10000000000007	0.0011970267442907724
80.20000000000007	0.0011975265392830442
80.30000000000007	0.0011980280573626256
80.40000000000008	0.001198531315328365
80.50000000000007	0.001199036306188254
80.60000000000007	0.0011995430324365493
80.70000000000007	0.0012000514981341187
80.80000000000007	0.0012005617073570778
80.90000000000008	0.001201073677191039
81.00000000000007	0.0012015874004609529
81.10000000000007	0.0012021028797938212
81.20000000000007	0.0012026201193288963
81.30000000000007	0.0012031391364287877
81.40000000000008	0.001203659923716488
81.50000000000007	0.001204182483939112
81.60000000000007	0.001204706821300373
81.70000000000007	0.0012052329400199832
81.80000000000007	0.0012057608577589745
81.90000000000008	0.001206290566950633
82.00000000000007	0.0012068220704810543
82.10000000000007	0.001207355372636089
82.20000000000007	0.0012078904913650332
82.30000000000007	0.001208427418891657
82.40000000000008	0.0012089661582278428
82.50000000000007	0.001209506713727014
82.60000000000008	0.0012100490897593676
82.70000000000007	0.0012105933045849625
82.80000000000007	0.0012111393502309109
82.90000000000008	0.001211687229854692
83.00000000000007	0.0012122369478958835
83.10000000000008	0.0012127885229146751
83.20000000000007	0.001213341946720805
83.30000000000007	0.0012138972226035723
83.40000000000008	0.0012144543550734591
83.50000000000007	0.001215013348658534
83.60000000000008	0.0012155742222427837
83.70000000000007	0.0012161369674320577
83.80000000000007	0.0012167015876683076
83.90000000000008	0.0012172680875524528
84.00000000000007	0.0012178364862811947
84.10000000000008	0.0012184067752347427
84.20000000000007	0.0012189789579933013
84.30000000000007	0.0012195530392322357
84.40000000000008	0.0012201290236454013
84.50000000000007	0.0012207069307671185
84.60000000000008	0.001221286751766175
84.70000000000007	0.0012218684903829366
84.80000000000007	0.001222452151387805
84.90000000000008	0.001223037754641084
85.00000000000007	0.0012236252910773119
85.10000000000008	0.001224214764581922
85.20000000000007	0.0012248061800036096
85.30000000000007	0.0012253995422105111
85.40000000000008	0.0012259948714151473
85.50000000000007	0.0012265921583327626
85.60000000000008	0.0012271914070169877
85.70000000000007	0.0012277926224164588
85.80000000000007	0.0012283958250837632
85.90000000000008	0.0012290010054909007
86.00000000000007	0.0012296081678438544
86.10000000000008	0.0012302173171736496
86.20000000000007	0.0012308284585317406
86.30000000000008	0.0012314416128384707
86.40000000000008	0.0012320567703383311
86.50000000000007	0.0012326739354140256
86.60000000000008	0.0012332931132018005
86.70000000000007	0.0012339143249769635
86.80000000000008	0.0012345375607313164
86.90000000000008	0.0012351628250076804
87.00000000000007	0.0012357901230290883
87.10000000000008	0.0012364194600401038
87.20000000000007	0.001237050857700214
87.30000000000008	0.0012376843057651788
87.40000000000008	0.0012383198089636655
87.50000000000007	0.0012389573726295869
87.60000000000008	0.0012395970187932142
87.70000000000007	0.0012402387369477405
87.80000000000008	0.0012408825319902208
87.90000000000008	0.00124152840934609
88.00000000000007	0.0012421763744634865
88.10000000000008	0.0012428264497743452
88.20000000000007	0.001243478624526866
88.30000000000008	0.0012441329038136704
88.40000000000008	0.00124478929317719
88.50000000000007	0.001245447815436928
88.60000000000008	0.0012461084595681514
88.70000000000007	0.0012467712308407276
88.80000000000008	0.0012474361348936778
88.90000000000008	0.0012481031773899918
89.00000000000009	0.001248772381569365
89.10000000000008	0.0012494437361527857
89.20000000000007	0.0012501172466161071
89.30000000000008	0.0012507929187218839
89.40000000000008	0.0012514707761152502
89.50000000000009	0.0012521508072334002
89.60000000000008	0.0012528330177388645
89.70000000000007	0.0012535174134962585
89.80000000000008	0.0012541724959469309
89.90000000000008	0.0012547036487333299
90.00000000000009	0.0012551104602549314
