# Supplementary material for: White matter micro- and macrostructure brain charts for the human lifespan
Source: Nature. 2026 May 13;655(8124):979–89. doi: 10.1038/s41586-026-10454-2 (PMC13391363; doi:10.1038/s41586-026-10454-2)
Supplement: Supplementary file 7 — Tract-specific median centiles of brain charts. SDT.T4.1-504 contain the discretized, sex-agnostic brain charts used to derive the myelination plots and assessments in Fig. 4 and Supplementary Fig. S4.F9. Age is expressed in years. Tract measurements are reported in metric-specific units: diffusivities in mm2 s−1, volume in mm3, surface area in mm2, average length in mm, and FA is dimensionless (unitless). [file 41586_2026_10454_MOESM7_ESM.zip › SDT.T4/SDT.T4.150-ICP_left_fa-mean.csv]

age	value
1.0	0.29839489329544716
1.1	0.30118638215438664
1.2000000000000002	0.30472556911223436
1.3000000000000003	0.3089678099687452
1.4000000000000004	0.31317810121180595
1.5000000000000004	0.3171381610436174
1.6000000000000005	0.32087448743682623
1.7000000000000006	0.3244094049269967
1.8000000000000007	0.32776088237914164
1.9000000000000008	0.33094714609121645
2.000000000000001	0.3339822349333058
2.100000000000001	0.3368784059762606
2.200000000000001	0.3396457074440738
2.300000000000001	0.34229490817479064
2.4000000000000012	0.3448344461845645
2.5000000000000013	0.3472718730510983
2.6000000000000014	0.3496139571565513
2.7000000000000015	0.3518662606379617
2.8000000000000016	0.35403517705724796
2.9000000000000017	0.356125708253257
3.0000000000000018	0.35814240033414785
3.100000000000002	0.3600889955724277
3.200000000000002	0.36196995238200413
3.300000000000002	0.3637887713046702
3.400000000000002	0.3655486815828513
3.500000000000002	0.36725265314427963
3.6000000000000023	0.36890310949205884
3.7000000000000024	0.3705031019660076
3.8000000000000025	0.3720550045007296
3.9000000000000026	0.3735610155299471
4.000000000000003	0.3750229241189886
4.100000000000003	0.3764430454801109
4.200000000000003	0.37782317965103135
4.3000000000000025	0.3791650154907736
4.400000000000003	0.3804701264532646
4.5000000000000036	0.3817397773894714
4.600000000000003	0.3829756846788588
4.700000000000003	0.38417916759783377
4.800000000000003	0.385351459747644
4.900000000000004	0.3864935489238006
5.0000000000000036	0.38760680585290025
5.100000000000003	0.38869228177856224
5.200000000000004	0.38975097373828604
5.300000000000004	0.3907838168203298
5.400000000000004	0.3917915499479682
5.5000000000000036	0.3927752426697331
5.600000000000004	0.393735705482939
5.700000000000005	0.39467369988924494
5.800000000000004	0.39558982533018555
5.900000000000004	0.3964849657973651
6.000000000000004	0.3973597893238968
6.100000000000005	0.3982149342762138
6.200000000000005	0.3990510011210174
6.300000000000004	0.39986845638997026
6.400000000000005	0.40066801478154007
6.500000000000005	0.4014502100471339
6.600000000000005	0.40221554455854075
6.700000000000005	0.4029644073676585
6.800000000000005	0.4036974038817493
6.900000000000006	0.404414984951156
7.000000000000005	0.4051175837930852
7.100000000000005	0.40580560811198085
7.2000000000000055	0.40647936975938886
7.300000000000006	0.40713937111612647
7.400000000000006	0.4077859820802958
7.500000000000005	0.4084195506951327
7.600000000000006	0.40904034254710514
7.700000000000006	0.40964879111615804
7.800000000000006	0.4102452147149493
7.900000000000006	0.4108299205060781
8.000000000000007	0.4114031972058174
8.100000000000007	0.4119652626373577
8.200000000000006	0.4125164837348413
8.300000000000006	0.41305712705666064
8.400000000000006	0.41358744294980215
8.500000000000007	0.4141076200346302
8.600000000000007	0.41461797949091855
8.700000000000006	0.41511875407673565
8.800000000000008	0.41561016915160537
8.900000000000007	0.4160924359986526
9.000000000000007	0.41656571219496297
9.100000000000007	0.41703027390149633
9.200000000000006	0.4174863192327955
9.300000000000008	0.4179340336901408
9.400000000000007	0.418373555586983
9.500000000000007	0.4188051294298008
9.600000000000009	0.41922893025899416
9.700000000000008	0.4196451280127203
9.800000000000008	0.4200538814381562
9.900000000000007	0.4204553078571485
10.000000000000007	0.42084962017303545
10.100000000000009	0.42123696936344524
10.200000000000008	0.42161749622892924
10.300000000000008	0.42199130491904696
10.40000000000001	0.4223585857002161
10.500000000000009	0.4227194732638661
10.600000000000009	0.4230740986699485
10.700000000000008	0.4234225837986579
10.800000000000008	0.4237650181343627
10.90000000000001	0.4241015690775865
11.000000000000009	0.424432354090977
11.100000000000009	0.4247574821939956
11.20000000000001	0.42507703359002924
11.30000000000001	0.42539115904350505
11.40000000000001	0.42569996419938094
11.500000000000009	0.4260035520490271
11.600000000000009	0.426302017870711
11.70000000000001	0.4265954313380158
11.80000000000001	0.426883926250145
11.90000000000001	0.4271675955991457
12.00000000000001	0.42744652522054916
12.10000000000001	0.4277207780802984
12.20000000000001	0.42799047546882646
12.30000000000001	0.42825570160057436
12.40000000000001	0.4285165387072837
12.50000000000001	0.42877306241838825
12.60000000000001	0.42902532796056786
12.70000000000001	0.42927344376712234
12.800000000000011	0.42951748455770805
12.900000000000011	0.42975751888431746
13.00000000000001	0.42999359701836104
13.10000000000001	0.4302258178033231
13.20000000000001	0.43045424930804593
13.300000000000011	0.43067895809138207
13.400000000000011	0.4309000049783227
13.50000000000001	0.43111743443584233
13.600000000000012	0.4313313353852974
13.700000000000012	0.43154176863743954
13.800000000000011	0.4317487896180368
13.900000000000011	0.4319524390625348
14.00000000000001	0.4321527984166097
14.100000000000012	0.43234992336412803
14.200000000000012	0.4325438684197786
14.300000000000011	0.43273468306174484
14.400000000000013	0.4329224035943624
14.500000000000012	0.43310710368524824
14.600000000000012	0.43328883338000623
14.700000000000012	0.43346763797428417
14.800000000000011	0.43364355091438433
14.900000000000013	0.4338166399553338
15.000000000000012	0.433986951130734
15.100000000000012	0.4341545295556863
15.200000000000014	0.4343194158814866
15.300000000000013	0.43448164011826285
15.400000000000013	0.43464126383983703
15.500000000000012	0.4347983286376701
15.600000000000012	0.4349528718793513
15.700000000000014	0.43510492135258017
15.800000000000013	0.4352545338952299
15.900000000000013	0.4354017479173725
16.000000000000014	0.43554660109822857
16.100000000000016	0.43568912713252916
16.200000000000014	0.43582935110573184
16.30000000000001	0.43596732488414053
16.400000000000013	0.4361030833341727
16.500000000000014	0.43623665754193536
16.600000000000016	0.4363680708409208
16.700000000000014	0.4364973712613473
16.800000000000015	0.43662459111710034
16.900000000000013	0.4367497621338799
17.000000000000014	0.43687291246052207
17.100000000000016	0.43699406327843837
17.200000000000014	0.4371132585764262
17.300000000000015	0.43723052780993893
17.400000000000013	0.43734589703370397
17.500000000000014	0.4374593860307516
17.600000000000016	0.4375710356517083
17.700000000000014	0.437680873282463
17.800000000000015	0.437788925830699
17.900000000000016	0.43789521697861855
18.000000000000014	0.43799976477555513
18.100000000000016	0.4381026067555511
18.200000000000017	0.43820376797576416
18.300000000000015	0.43830327042158257
18.400000000000016	0.4384011310133805
18.500000000000014	0.43849738469513794
18.600000000000016	0.4385920548301532
18.700000000000017	0.43868516438936145
18.800000000000015	0.4387767334246238
18.900000000000016	0.43886677744494806
19.000000000000014	0.43895532864935827
19.100000000000016	0.43904240848690607
19.200000000000017	0.4391280356230334
19.300000000000015	0.4392122246456609
19.400000000000016	0.439295005599072
19.500000000000018	0.4393763985341154
19.600000000000016	0.4394564231770357
19.700000000000017	0.43953509660482937
19.80000000000002	0.4396124322453254
19.900000000000016	0.4396884578535265
20.000000000000018	0.4397631918939447
20.100000000000016	0.4398366503022345
20.200000000000017	0.4399088457473596
20.30000000000002	0.4399798041788498
20.400000000000016	0.44004954289812
20.500000000000018	0.4401180789360119
20.600000000000016	0.44018542691374446
20.700000000000017	0.44025159853819623
20.80000000000002	0.44031661783640763
20.900000000000016	0.4403805007854721
21.000000000000018	0.44044326106063114
21.10000000000002	0.440504909737827
21.200000000000017	0.4405654693214393
21.30000000000002	0.4406249548142053
21.40000000000002	0.44068338099177434
21.500000000000018	0.4407407604345331
21.60000000000002	0.4407971034139196
21.700000000000017	0.44085243080969033
21.80000000000002	0.4409067565115332
21.90000000000002	0.44096009231095395
22.000000000000018	0.4410124479503206
22.10000000000002	0.44106384301765317
22.200000000000017	0.4411142905811246
22.30000000000002	0.4411638035171145
22.40000000000002	0.4412123926997147
22.500000000000018	0.4412600671933472
22.60000000000002	0.4413068452052607
22.70000000000002	0.4413527388623571
22.80000000000002	0.44139775837717754
22.90000000000002	0.4414419123669192
23.00000000000002	0.44148521793709816
23.10000000000002	0.4415276865178595
23.20000000000002	0.44156932937642535
23.30000000000002	0.4416101559524132
23.40000000000002	0.4416501742875808
23.50000000000002	0.4416894003077843
23.60000000000002	0.4417278446426348
23.70000000000002	0.44176551617415843
23.80000000000002	0.4418024225631984
23.90000000000002	0.4418385787913129
24.00000000000002	0.44187399489394025
24.10000000000002	0.44190868076738227
24.20000000000002	0.4419426446392286
24.300000000000022	0.4419758936785657
24.40000000000002	0.4420084418542825
24.50000000000002	0.4420402985174042
24.600000000000023	0.4420714714233752
24.70000000000002	0.4421019674145156
24.800000000000022	0.4421317996467077
24.90000000000002	0.4421609769617278
25.00000000000002	0.4421895080819423
25.100000000000023	0.44221740020615546
25.20000000000002	0.4422446597537486
25.300000000000022	0.44227129900746437
25.40000000000002	0.4422973262211009
25.50000000000002	0.44232274819198164
25.600000000000023	0.4423475710572644
25.70000000000002	0.4423718063968286
25.800000000000022	0.4423954620259696
25.900000000000023	0.4424185456570328
26.00000000000002	0.4424410636119033
26.100000000000023	0.4424630216617861
26.200000000000024	0.4424844306306809
26.300000000000022	0.4425052978264764
26.400000000000023	0.4425256292283492
26.50000000000002	0.4425454303621789
26.600000000000023	0.4425647114420133
26.700000000000024	0.4425834793965168
26.800000000000022	0.44260174106521816
26.900000000000023	0.4426195020196534
27.00000000000002	0.4426367674672438
27.100000000000023	0.4426535469652313
27.200000000000024	0.4426698470025708
27.300000000000022	0.4426856728572307
27.400000000000023	0.4427010295220733
27.500000000000025	0.44271592602316523
27.600000000000023	0.4427303685201772
27.700000000000024	0.4427443630952991
27.800000000000026	0.44275791467575626
27.900000000000023	0.44277102797578005
28.000000000000025	0.4427837114487567
28.100000000000023	0.44279597087182576
28.200000000000024	0.44280781091993365
28.300000000000026	0.44281923611856744
28.400000000000023	0.44283025445704827
28.500000000000025	0.4428408714255169
28.600000000000023	0.4428510924465158
28.700000000000024	0.44286092189222803
28.800000000000026	0.44287036404310026
28.900000000000023	0.4428794263875374
29.000000000000025	0.44288811408168005
29.100000000000026	0.4428964312802822
29.200000000000024	0.4429043820968356
29.300000000000026	0.4429119736131041
29.400000000000027	0.44291921073420465
29.500000000000025	0.4429260983060732
29.600000000000026	0.44293264022133905
29.700000000000024	0.442938840376941
29.800000000000026	0.4429447054152114
29.900000000000027	0.4429502399486469
30.000000000000025	0.44295544768198747
30.100000000000026	0.44296033236371296
30.200000000000024	0.44296490027885477
30.300000000000026	0.4429691558196271
30.400000000000027	0.4429731033262651
30.500000000000025	0.4429767462759503
30.600000000000026	0.44298008822489393
30.700000000000028	0.4429831350715866
30.800000000000026	0.44298589095105734
30.900000000000027	0.442988359177736
31.00000000000003	0.4429905431751616
31.100000000000026	0.44299244852708064
31.200000000000028	0.4429940791746193
31.300000000000026	0.44299543901311145
31.400000000000027	0.4429965311589433
31.50000000000003	0.4429973588641905
31.600000000000026	0.44299792737172883
31.700000000000028	0.44299824039596664
31.800000000000026	0.44299830091200904
31.900000000000027	0.44299811205280404
32.00000000000003	0.44299767878332297
32.10000000000002	0.4429970046467964
32.20000000000003	0.44299609314599786
32.300000000000026	0.44299494708328335
32.40000000000003	0.4429935694380459
32.50000000000003	0.442991964873962
32.60000000000003	0.4429901367338397
32.70000000000003	0.44298808769715664
32.800000000000026	0.4429858206358569
32.90000000000003	0.4429833399677109
33.00000000000003	0.44298064888399896
33.10000000000003	0.44297775054016236
33.20000000000003	0.4429746474646811
33.300000000000026	0.4429713423914295
33.40000000000003	0.4429678394712916
33.50000000000003	0.44296414171790294
33.60000000000003	0.44296025155268864
33.70000000000003	0.44295617161219253
33.800000000000026	0.4429519058292753
33.90000000000003	0.44294745708309435
34.00000000000003	0.44294282822097863
34.10000000000003	0.4429380215321208
34.20000000000003	0.4429330395284432
34.30000000000003	0.4429278859059309
34.40000000000003	0.4429225633858925
34.50000000000003	0.442917074164114
34.60000000000003	0.44291142066399497
34.70000000000003	0.4429056063878649
34.80000000000003	0.44289963393739784
34.90000000000003	0.44289350588593396
35.00000000000003	0.44288722431326494
35.10000000000003	0.44288079152989634
35.20000000000003	0.4428742108275334
35.30000000000003	0.44286748466726283
35.400000000000034	0.4428606150472751
35.50000000000003	0.4428536041972526
35.60000000000003	0.4428464552366028
35.70000000000003	0.4428391705197404
35.80000000000003	0.4428317523758008
35.900000000000034	0.4428242027010711
36.00000000000003	0.44281652362260815
36.10000000000003	0.4428087180722224
36.20000000000003	0.4428007882788384
36.30000000000003	0.4427927360673808
36.400000000000034	0.44278456349084416
36.50000000000003	0.4427762733275097
36.60000000000003	0.4427678677109837
36.70000000000003	0.44275934875227074
36.80000000000003	0.44275071818665357
36.900000000000034	0.4427419779735258
37.00000000000003	0.44273313072382453
37.10000000000003	0.4427241784589078
37.20000000000003	0.4427151228515988
37.30000000000003	0.44270596579318994
37.400000000000034	0.4426967097576236
37.500000000000036	0.44268735668091247
37.60000000000003	0.4426779084788216
37.70000000000003	0.44266836674522936
37.80000000000003	0.4426587332857877
37.900000000000034	0.4426490104249511
38.000000000000036	0.44263919999813184
38.10000000000003	0.44262930354450825
38.20000000000003	0.44261932280690713
38.30000000000003	0.44260925998739026
38.400000000000034	0.44259911684480796
38.500000000000036	0.4425888951198376
38.60000000000004	0.4425785962820669
38.70000000000003	0.4425682219957299
38.80000000000003	0.4425577743291808
38.900000000000034	0.4425472549509413
39.000000000000036	0.4425366652826772
39.10000000000004	0.4425260069304865
39.20000000000003	0.4425152818532534
39.30000000000003	0.4425044916506939
39.400000000000034	0.4424936379061837
39.500000000000036	0.44248272197999755
39.60000000000004	0.4424717454058999
39.70000000000003	0.4424607100230455
39.80000000000003	0.44244961734990257
39.900000000000034	0.442438468704758
40.000000000000036	0.44242726556742146
40.10000000000004	0.44241600967904
40.20000000000003	0.4424047024961413
40.30000000000003	0.44239334546053694
40.400000000000034	0.44238193983632484
40.500000000000036	0.44237048703656007
40.60000000000004	0.44235898869506646
40.70000000000004	0.44234744619517197
40.80000000000003	0.44233586076419235
40.900000000000034	0.44232423376497065
41.000000000000036	0.44231256674350933
41.10000000000004	0.44230086102728733
41.20000000000004	0.44228911793050846
41.30000000000003	0.4422773386326397
41.400000000000034	0.44226552443475675
41.500000000000036	0.4422536767865732
41.60000000000004	0.44224179694951626
41.70000000000004	0.4422298860708463
41.80000000000004	0.4422179454047876
41.900000000000034	0.44220597632230296
42.000000000000036	0.44219398003438726
42.10000000000004	0.44218195774004315
42.20000000000004	0.4421699105442739
42.30000000000004	0.44215783964400873
42.400000000000034	0.4421457463237539
42.500000000000036	0.4421336317348163
42.60000000000004	0.4421214969540215
42.70000000000004	0.44210934313447553
42.80000000000004	0.4420971714900254
42.900000000000034	0.4420849831263725
43.000000000000036	0.4420727791383694
43.10000000000004	0.44206056056552645
43.20000000000004	0.4420483285076769
43.30000000000004	0.44203608410098816
43.400000000000034	0.4420238283971505
43.500000000000036	0.44201156241105066
43.60000000000004	0.44199928720143533
43.70000000000004	0.44198700384104317
43.80000000000004	0.4419747133402692
43.90000000000004	0.4419624166996819
44.000000000000036	0.4419501149012274
44.10000000000004	0.4419378089540074
44.20000000000004	0.44192549986093
44.30000000000004	0.4419131885834533
44.40000000000004	0.44190087608204087
44.500000000000036	0.4418885633271891
44.60000000000004	0.4418762512648484
44.70000000000004	0.4418639408190389
44.80000000000004	0.44185163290486906
44.90000000000004	0.44183932845374213
45.00000000000004	0.4418270283897894
45.10000000000004	0.4418147335961614
45.20000000000004	0.44180244495248633
45.30000000000004	0.4417901633714645
45.40000000000004	0.44177788974087767
45.50000000000004	0.4417656248927201
45.60000000000004	0.44175336967263945
45.70000000000004	0.4417411249181926
45.80000000000004	0.4417288915164674
45.90000000000004	0.4417166703118541
46.00000000000004	0.44170446207985464
46.10000000000004	0.441692267625803
46.20000000000004	0.44168008782054835
46.30000000000004	0.4416679234741882
46.40000000000004	0.4416557753162765
46.50000000000004	0.44164364412127227
46.60000000000004	0.44163153065628125
46.70000000000004	0.4416194357696084
46.80000000000004	0.44160736023066277
46.90000000000004	0.44159530471817265
47.00000000000004	0.44158326996995
47.100000000000044	0.44157125682024945
47.20000000000004	0.44155926600606704
47.30000000000004	0.4415472981648655
47.40000000000004	0.4415353540063762
47.50000000000004	0.44152343423364093
47.600000000000044	0.44151153966110496
47.70000000000004	0.4414996709875389
47.80000000000004	0.44148782880467896
47.90000000000004	0.4414760137889108
48.00000000000004	0.4414642267425761
48.100000000000044	0.44145246833375457
48.200000000000045	0.4414407391171328
48.30000000000004	0.4414290397435347
48.40000000000004	0.4414173708576929
48.50000000000004	0.44140573324458204
48.600000000000044	0.44139412753630564
48.700000000000045	0.44138255424641776
48.80000000000004	0.4413710139953751
48.90000000000004	0.4413595075577824
49.00000000000004	0.44134803553663415
49.100000000000044	0.44133659841223527
49.200000000000045	0.4413251967817548
49.30000000000004	0.4413138312368115
49.40000000000004	0.4413025025368274
49.50000000000004	0.44129121125087856
49.600000000000044	0.44127995782228274
49.700000000000045	0.4412687428205337
49.80000000000004	0.44125756699623037
49.90000000000004	0.44124643089079607
50.00000000000004	0.4412353349177296
50.100000000000044	0.4412242796252937
50.200000000000045	0.4412132655566898
50.30000000000005	0.4412022934492912
50.40000000000004	0.44119136381249086
50.50000000000004	0.44118047702654495
50.600000000000044	0.441169633614477
50.700000000000045	0.4411588343062197
50.80000000000005	0.4411480795848566
50.90000000000004	0.4411373698039247
51.00000000000004	0.4411267054670796
51.100000000000044	0.44111608707335925
51.200000000000045	0.4411055153412271
51.30000000000005	0.4410949907234708
51.40000000000005	0.44108451354377215
51.50000000000004	0.44107408428275574
51.600000000000044	0.44106370365268305
51.700000000000045	0.4410533720812733
51.80000000000005	0.44104308986829394
51.90000000000005	0.44103285747669263
52.00000000000004	0.441022675365202
52.100000000000044	0.4410125442361926
52.200000000000045	0.44100246448868524
52.30000000000005	0.4409924363956592
52.40000000000005	0.44098246039903743
52.50000000000004	0.4409725371960981
52.600000000000044	0.44096266716194393
52.700000000000045	0.4409528505481802
52.80000000000005	0.44094308778058855
52.90000000000005	0.44093337928110177
53.00000000000004	0.4409237257385301
53.100000000000044	0.4409141275007504
53.200000000000045	0.4409045847953611
53.30000000000005	0.44089509802894344
53.40000000000005	0.44088566788621314
53.50000000000005	0.4408762946921952
53.600000000000044	0.4408669786554176
53.700000000000045	0.4408577201677192
53.80000000000005	0.44084851961742266
53.90000000000005	0.44083937768205894
54.00000000000005	0.44083029466078844
54.100000000000044	0.44082127074065725
54.200000000000045	0.44081230629596496
54.30000000000005	0.44080340200104684
54.40000000000005	0.44079455813320206
54.50000000000005	0.4407857748624977
54.60000000000005	0.44077705254976596
54.700000000000045	0.44076839155262704
54.80000000000005	0.4407597925393917
54.90000000000005	0.440751255762754
55.00000000000005	0.4407427813735938
55.10000000000005	0.44073436971672036
55.200000000000045	0.44072602145805967
55.30000000000005	0.44071773682936677
55.40000000000005	0.44070951596644303
55.50000000000005	0.4407013592017943
55.60000000000005	0.4406932668649921
55.700000000000045	0.4406852396169901
55.80000000000005	0.4406772776661056
55.90000000000005	0.4406693811310403
56.00000000000005	0.4406615503296627
56.10000000000005	0.44065378592127596
56.200000000000045	0.4406460880941168
56.30000000000005	0.44063845695353787
56.40000000000005	0.44063089280616907
56.50000000000005	0.4406233959559599
56.60000000000005	0.44061596705819656
56.70000000000005	0.44060860627876197
56.80000000000005	0.4406013137078107
56.90000000000005	0.44059408963860364
57.00000000000005	0.4405869347254424
57.10000000000005	0.44057984911493053
57.20000000000005	0.4405728328854485
57.30000000000005	0.4405658863199938
57.40000000000005	0.4405590096991168
57.50000000000005	0.44055220367397263
57.60000000000005	0.4405454683698179
57.70000000000005	0.4405388038515697
57.800000000000054	0.4405322103900191
57.90000000000005	0.44052568863594327
58.00000000000005	0.44051923869606796
58.10000000000005	0.4405128606249717
58.20000000000005	0.44050655468407773
58.300000000000054	0.4405003211325755
58.40000000000005	0.440494160618891
58.50000000000005	0.44048807322933997
58.60000000000005	0.4404820590066214
58.70000000000005	0.44047611820101995
58.800000000000054	0.44047025146113755
58.90000000000005	0.44046445885545815
59.00000000000005	0.44045874041765326
59.10000000000005	0.4404530963894624
59.20000000000005	0.44044752701058804
59.300000000000054	0.4404420329280094
59.40000000000005	0.4404366141906735
59.50000000000005	0.44043127082182026
59.60000000000005	0.4404260030530332
59.70000000000005	0.4404208115319757
59.800000000000054	0.44041569629041716
59.900000000000055	0.4404106573437681
60.00000000000005	0.4404056949158243
60.10000000000005	0.4404008092285259
60.20000000000005	0.4403960009285841
60.300000000000054	0.44039127002904527
60.400000000000055	0.4403866165362136
60.50000000000005	0.44038204066463477
60.60000000000005	0.44037754306217225
60.70000000000005	0.44037312372530657
60.800000000000054	0.4403687826536093
60.900000000000055	0.44036452005453763
61.00000000000006	0.44036033613385983
61.10000000000005	0.4403562315391056
61.20000000000005	0.4403522062487924
61.300000000000054	0.4403482602546009
61.400000000000055	0.440344393755574
61.50000000000006	0.440340607400827
61.60000000000005	0.4403369011528849
61.70000000000005	0.44033327499770003
61.800000000000054	0.44032972912787305
61.900000000000055	0.4403262637344709
62.00000000000006	0.4403228794668487
62.10000000000005	0.4403195762702778
62.20000000000005	0.4403163541239349
62.300000000000054	0.4403132132127809
62.400000000000055	0.4403101541881598
62.50000000000006	0.4403071769798872
62.60000000000005	0.44030428156233414
62.70000000000005	0.4403014681146174
62.800000000000054	0.4402987368144631
62.900000000000055	0.4402960883139898
63.00000000000006	0.4402935225264223
63.10000000000006	0.44029103942038217
63.20000000000005	0.44028863916806393
63.300000000000054	0.440286322423952
63.400000000000055	0.4402840890863189
63.50000000000006	0.4402819391198275
63.60000000000006	0.4402798726913839
63.70000000000005	0.44027788996663697
63.800000000000054	0.440275991601346
63.900000000000055	0.44027417747781267
64.00000000000006	0.4402724475558954
64.10000000000005	0.4402708019962453
64.20000000000006	0.4402692414573432
64.30000000000005	0.4402677658070094
64.40000000000006	0.440266375001924
64.50000000000006	0.4402650691979667
64.60000000000005	0.4402638485498838
64.70000000000006	0.4402627137179018
64.80000000000005	0.4402616645544504
64.90000000000006	0.4402607010122776
65.00000000000006	0.4402598232416291
65.10000000000005	0.44025903190579063
65.20000000000006	0.4402583268431514
65.30000000000005	0.44025770800400094
65.40000000000006	0.44025717553429583
65.50000000000006	0.4402567295789751
65.60000000000005	0.44025637080351676
65.70000000000006	0.44025609903146157
65.80000000000005	0.4402559142099735
65.90000000000006	0.4402558164799556
66.00000000000006	0.4402558065102674
66.10000000000005	0.44025588411082217
66.20000000000006	0.4402560492269902
66.30000000000005	0.4402563019958371
66.40000000000006	0.44025664255351904
66.50000000000006	0.4402570715715125
66.60000000000005	0.4402575888453902
66.70000000000006	0.4402581943181445
66.80000000000005	0.4402588881223314
66.90000000000006	0.44025967093311935
67.00000000000006	0.4402605425328392
67.10000000000007	0.44026150286330656
67.20000000000006	0.44026255205366255
67.30000000000005	0.44026369023224066
67.40000000000006	0.44026491807723483
67.50000000000006	0.4402662353571097
67.60000000000007	0.4402676420119982
67.70000000000006	0.44026913816704244
67.80000000000005	0.4402707245044298
67.90000000000006	0.4402724007797433
68.00000000000006	0.44027416693251165
68.10000000000007	0.4402760230848604
68.20000000000006	0.44027796935820374
68.30000000000005	0.4402800064381486
68.40000000000006	0.4402821340668554
68.50000000000006	0.440284352182818
68.60000000000007	0.4402866609046447
68.70000000000006	0.44028906092223075
68.80000000000005	0.4402915519651911
68.90000000000006	0.44029413397194883
69.00000000000006	0.4402968070584716
69.10000000000007	0.44029957134010533
69.20000000000006	0.4403024275105494
69.30000000000005	0.4403053752864109
69.40000000000006	0.4403084146056835
69.50000000000006	0.44031154558127217
69.60000000000007	0.4403147689114559
69.70000000000006	0.44031808430060837
69.80000000000007	0.44032149168715135
69.90000000000006	0.44032499118170537
70.00000000000006	0.44032858289435584
70.10000000000007	0.4403322675275618
70.20000000000006	0.4403360447730761
70.30000000000007	0.4403399145694591
70.40000000000006	0.44034387702470135
70.50000000000006	0.4403479328461313
70.60000000000007	0.4403520817135581
70.70000000000006	0.44035632356643817
70.80000000000007	0.44036065851081635
70.90000000000006	0.4403650866522838
71.00000000000006	0.44036960870272074
71.10000000000007	0.4403742243296765
71.20000000000006	0.4403789334732814
71.30000000000007	0.44038373623736166
71.40000000000006	0.44038863333895745
71.50000000000006	0.4403936244339427
71.60000000000007	0.44039870946378434
71.70000000000006	0.44040388853068624
71.80000000000007	0.440409161736477
71.90000000000006	0.4404145298031191
72.00000000000006	0.44041999237456186
72.10000000000007	0.44042554939345246
72.20000000000006	0.44043120096017013
72.30000000000007	0.44043694780213105
72.40000000000006	0.4404427895518559
72.50000000000006	0.4404487261537451
72.60000000000007	0.4404547577068662
72.70000000000006	0.4404608843099864
72.80000000000007	0.4404671066958152
72.90000000000006	0.44047342448525995
73.00000000000006	0.44047983762438286
73.10000000000007	0.4404863462108056
73.20000000000006	0.4404929509829896
73.30000000000007	0.44049965155064025
73.40000000000006	0.4405064478619696
73.50000000000007	0.4405133400135861
73.60000000000007	0.44052032810187025
73.70000000000006	0.4405274128709517
73.80000000000007	0.4405345939192117
73.90000000000006	0.44054187119698274
74.00000000000007	0.44054924479979346
74.10000000000007	0.4405567154778314
74.20000000000006	0.4405642828184817
74.30000000000007	0.4405719467746059
74.40000000000006	0.44057970744100855
74.50000000000007	0.44058756491233647
74.60000000000007	0.44059551994482654
74.70000000000006	0.4406035721148058
74.80000000000007	0.4406117213776974
74.90000000000006	0.4406199678275811
75.00000000000007	0.4406283122270672
75.10000000000007	0.440636754141673
75.20000000000006	0.4406452935297147
75.30000000000007	0.44065393048482954
75.40000000000006	0.44066266510056545
75.50000000000007	0.4406714981459715
75.60000000000007	0.4406804291757513
75.70000000000006	0.44068945815120936
75.80000000000007	0.4406985851656043
75.90000000000006	0.44070781099468576
76.00000000000007	0.44071713518251415
76.10000000000007	0.4407265576936394
76.20000000000007	0.44073607862115277
76.30000000000007	0.44074569805812314
76.40000000000006	0.44075541678714003
76.50000000000007	0.4407652343416739
76.60000000000007	0.44077515068967704
76.70000000000007	0.4407851659242016
76.80000000000007	0.44079528083487846
76.90000000000006	0.4408054949446816
77.00000000000007	0.4408158082251519
77.10000000000007	0.44082622076944505
77.20000000000007	0.44083673267076057
77.30000000000007	0.44084734472598314
77.40000000000006	0.4408580564477002
77.50000000000007	0.44086886781126033
77.60000000000007	0.4408797789101149
77.70000000000007	0.44089079054854685
77.80000000000007	0.4409019022287747
77.90000000000006	0.4409131139300717
78.00000000000007	0.4409244257462605
78.10000000000007	0.44093583777127277
78.20000000000007	0.4409473508170764
78.30000000000007	0.44095896437568594
78.40000000000006	0.44097067843058163
78.50000000000007	0.44098249307621373
78.60000000000007	0.44099440913232346
78.70000000000007	0.441006426080664
78.80000000000007	0.4410185439089724
78.90000000000006	0.4410307627123363
79.00000000000007	0.44104308258601704
79.10000000000007	0.44105550435789104
79.20000000000007	0.4410680274996707
79.30000000000007	0.4410806520036957
79.40000000000006	0.44109337796601183
79.50000000000007	0.4411062062226643
79.60000000000007	0.44111913623519206
79.70000000000007	0.44113216800052163
79.80000000000007	0.4411453016156025
79.90000000000008	0.4411585371776234
80.00000000000007	0.44117187553123605
80.10000000000007	0.4411853161280818
80.20000000000007	0.4411988589700849
80.30000000000007	0.44121250415548513
80.40000000000008	0.4412262525375215
80.50000000000007	0.44124010355772997
80.60000000000007	0.4412540572229522
80.70000000000007	0.4412681136325989
80.80000000000007	0.4412822728863857
80.90000000000008	0.44129653584665485
81.00000000000007	0.4413109019451678
81.10000000000007	0.44132537119416143
81.20000000000007	0.4413399436946712
81.30000000000007	0.44135462031807077
81.40000000000008	0.4413694004860638
81.50000000000007	0.4413842842161374
81.60000000000007	0.44139927161076886
81.70000000000007	0.4414143627728063
81.80000000000007	0.4414295585832509
81.90000000000008	0.44144485845413506
82.00000000000007	0.4414602624087435
82.10000000000007	0.44147577055151727
82.20000000000007	0.4414913837729607
82.30000000000007	0.44150710147507555
82.40000000000008	0.4415229236867352
82.50000000000007	0.4415388505140972
82.60000000000008	0.4415548820637575
82.70000000000007	0.4415710192364031
82.80000000000007	0.4415872614244477
82.90000000000008	0.4416036086629723
83.00000000000007	0.4416200610604436
83.10000000000008	0.4416366195275555
83.20000000000007	0.44165328344669547
83.30000000000007	0.4416700528588797
83.40000000000008	0.44168692787457237
83.50000000000007	0.44170390860474534
83.60000000000008	0.44172099597086345
83.70000000000007	0.44173818934579023
83.80000000000007	0.4417554887771691
83.90000000000008	0.4417728943781276
84.00000000000007	0.44179040708067513
84.10000000000008	0.4418080262476315
84.20000000000007	0.4418257519329319
84.30000000000007	0.4418435842519895
84.40000000000008	0.4418615233207962
84.50000000000007	0.4418795700827593
84.60000000000008	0.4418977238912168
84.70000000000007	0.4419159848071648
84.80000000000007	0.4419343529490442
84.90000000000008	0.4419528292713816
85.00000000000007	0.4419714131174312
85.10000000000008	0.44199010455484977
85.20000000000007	0.4420089037046612
85.30000000000007	0.4420278106885417
85.40000000000008	0.44204682647308385
85.50000000000007	0.4420659503920815
85.60000000000008	0.442085182520702
85.70000000000007	0.4421045229833738
85.80000000000007	0.4421239727584244
85.90000000000008	0.4421435311694998
86.00000000000007	0.44216319829881173
86.10000000000008	0.44218297427368036
86.20000000000007	0.44220285922215424
86.30000000000008	0.4422228541353399
86.40000000000008	0.44224295832742255
86.50000000000007	0.44226317188859426
86.60000000000008	0.44228349494997077
86.70000000000007	0.44230392851505385
86.80000000000008	0.44232447188779134
86.90000000000008	0.44234512516582186
87.00000000000007	0.44236588848347397
87.10000000000008	0.44238676197588395
87.20000000000007	0.44240774666009564
87.30000000000008	0.4424288418305734
87.40000000000008	0.4424500475934278
87.50000000000007	0.44247136408719134
87.60000000000008	0.44249279234201144
87.70000000000007	0.44251433164199977
87.80000000000008	0.4425359821011361
87.90000000000008	0.44255774386150093
88.00000000000007	0.4425796170660661
88.10000000000008	0.44260160275933846
88.20000000000007	0.4426237002159
88.30000000000008	0.4426459095587201
88.40000000000008	0.4426682309345109
88.50000000000007	0.44269066540164476
88.60000000000008	0.44271321222420734
88.70000000000007	0.44273587153348404
88.80000000000008	0.442758643480087
88.90000000000008	0.4427815282156068
89.00000000000009	0.4428045268136515
89.10000000000008	0.44282763852870693
89.20000000000007	0.4428508635015953
89.30000000000008	0.4428742018880098
89.40000000000008	0.44289765477624266
89.50000000000009	0.44292122141011114
89.60000000000008	0.44294490193922703
89.70000000000007	0.4429686965235538
89.80000000000008	0.4429915031642189
89.90000000000008	0.44301000989419886
90.00000000000009	0.4430241952234622
