# Supplementary material for: White matter micro- and macrostructure brain charts for the human lifespan
Source: Nature. 2026 May 13;655(8124):979–89. doi: 10.1038/s41586-026-10454-2 (PMC13391363; doi:10.1038/s41586-026-10454-2)
Supplement: Supplementary file 7 — Tract-specific median centiles of brain charts. SDT.T4.1-504 contain the discretized, sex-agnostic brain charts used to derive the myelination plots and assessments in Fig. 4 and Supplementary Fig. S4.F9. Age is expressed in years. Tract measurements are reported in metric-specific units: diffusivities in mm2 s−1, volume in mm3, surface area in mm2, average length in mm, and FA is dimensionless (unitless). [file 41586_2026_10454_MOESM7_ESM.zip › SDT.T4/SDT.T4.151-ICP_left_md-mean.csv]

age	value
1.0	0.0009372077177371938
1.1	0.0009338955559719241
1.2000000000000002	0.0009297197754199527
1.3000000000000003	0.0009247407599018819
1.4000000000000004	0.0009198487104406594
1.5000000000000004	0.0009152988965513975
1.6000000000000005	0.0009110498547749113
1.7000000000000006	0.0009070672486875567
1.8000000000000007	0.0009033236092918559
1.9000000000000008	0.0008997920792611939
2.000000000000001	0.0008964520843411251
2.100000000000001	0.0008932859050900103
2.200000000000001	0.0008902790300328343
2.300000000000001	0.0008874164804532119
2.4000000000000012	0.0008846865307783568
2.5000000000000013	0.0008820788088677944
2.6000000000000014	0.0008795841181000579
2.7000000000000015	0.0008771948714204827
2.8000000000000016	0.0008749026807873145
2.9000000000000017	0.0008727009676786401
3.0000000000000018	0.0008705838070356194
3.100000000000002	0.0008685462892078462
3.200000000000002	0.0008665827931314176
3.300000000000002	0.0008646888837599212
3.400000000000002	0.0008628605040540709
3.500000000000002	0.0008610939505678172
3.6000000000000023	0.0008593861724691262
3.7000000000000024	0.0008577334812362435
3.8000000000000025	0.0008561329880655191
3.9000000000000026	0.0008545820348349147
4.000000000000003	0.0008530784346811836
4.100000000000003	0.0008516194703803791
4.200000000000003	0.0008502030125599778
4.3000000000000025	0.000848827076209449
4.400000000000003	0.0008474898218421738
4.5000000000000036	0.0008461897521968027
4.600000000000003	0.0008449249160534699
4.700000000000003	0.0008436938006432012
4.800000000000003	0.0008424949979647249
4.900000000000004	0.0008413273658465117
5.0000000000000036	0.000840189381030053
5.100000000000003	0.0008390798645948744
5.200000000000004	0.0008379977041093015
5.300000000000004	0.0008369418602980943
5.400000000000004	0.0008359115007276212
5.5000000000000036	0.0008349054659227607
5.600000000000004	0.0008339228692267259
5.700000000000005	0.0008329628803719754
5.800000000000004	0.0008320248370412521
5.900000000000004	0.0008311077978428885
6.000000000000004	0.0008302110449322446
6.100000000000005	0.0008293338951723482
6.200000000000005	0.0008284757077974432
6.300000000000004	0.0008276359784667591
6.400000000000005	0.0008268139607912989
6.500000000000005	0.0008260090926504527
6.600000000000005	0.0008252208462723343
6.700000000000005	0.0008244488079515613
6.800000000000005	0.0008236923542823347
6.900000000000006	0.0008229510173383757
7.000000000000005	0.0008222243490133033
7.100000000000005	0.0008215119284801424
7.2000000000000055	0.0008208134302761249
7.300000000000006	0.000820128345019779
7.400000000000006	0.0008194562950902243
7.500000000000005	0.0008187969258472253
7.600000000000006	0.0008181499640435697
7.700000000000006	0.0008175149750314409
7.800000000000006	0.0008168916377384663
7.900000000000006	0.0008162796432023824
8.000000000000007	0.0008156787015073858
8.100000000000007	0.0008150885921870058
8.200000000000006	0.000814508951781712
8.300000000000006	0.0008139395150613667
8.400000000000006	0.0008133800333245463
8.500000000000007	0.0008128303180476177
8.600000000000007	0.0008122900538672074
8.700000000000006	0.0008117590114768788
8.800000000000008	0.0008112369693707419
8.900000000000007	0.0008107237202032264
9.000000000000007	0.0008102191087531617
9.100000000000007	0.0008097228664349171
9.200000000000006	0.0008092348002589722
9.300000000000008	0.000808754729811249
9.400000000000007	0.0008082825203646195
9.500000000000007	0.0008078179357264244
9.600000000000009	0.0008073608067803114
9.700000000000008	0.0008069109696521464
9.800000000000008	0.0008064682715225564
9.900000000000007	0.000806032599598848
10.000000000000007	0.0008056037497144628
10.100000000000009	0.0008051815773518435
10.200000000000008	0.000804765947989315
10.300000000000008	0.0008043567625023426
10.40000000000001	0.000803953839361406
10.500000000000009	0.0008035570505079699
10.600000000000009	0.0008031662715312038
10.700000000000008	0.0008027813869858142
10.800000000000008	0.0008024023127134899
10.90000000000001	0.0008020288898623717
11.000000000000009	0.0008016610076032063
11.100000000000009	0.0008012985633286524
11.20000000000001	0.0008009414822943853
11.30000000000001	0.0008005896219586169
11.40000000000001	0.0008002428831918289
11.500000000000009	0.0007999011694775848
11.600000000000009	0.0007995643917907327
11.70000000000001	0.0007992324859053315
11.80000000000001	0.0007989053257957301
11.90000000000001	0.0007985828247437086
12.00000000000001	0.0007982649029776825
12.10000000000001	0.0007979515029344997
12.20000000000001	0.0007976425106458617
12.30000000000001	0.0007973378479278303
12.40000000000001	0.0007970374385151399
12.50000000000001	0.0007967412125506299
12.60000000000001	0.0007964491200520953
12.70000000000001	0.0007961610593701464
12.800000000000011	0.0007958769614776094
12.900000000000011	0.0007955967633420634
13.00000000000001	0.0007953204198082789
13.10000000000001	0.0007950478383378296
13.20000000000001	0.0007947789562680241
13.300000000000011	0.000794513712375198
13.400000000000011	0.000794252051020145
13.50000000000001	0.0007939939326314808
13.600000000000012	0.0007937392740489513
13.700000000000012	0.0007934880195059807
13.800000000000011	0.0007932401184971429
13.900000000000011	0.0007929955350196938
14.00000000000001	0.0007927541929293064
14.100000000000012	0.0007925160412975327
14.200000000000012	0.0007922810302952832
14.300000000000011	0.0007920491150330237
14.400000000000013	0.0007918202636996361
14.500000000000012	0.000791594407417972
14.600000000000012	0.0007913715005470155
14.700000000000012	0.0007911515021259078
14.800000000000011	0.0007909343830292772
14.900000000000013	0.0007907200798722754
15.000000000000012	0.0007905085507538597
15.100000000000012	0.0007902997546265206
15.200000000000014	0.0007900936548646388
15.300000000000013	0.000789890225542373
15.400000000000013	0.0007896894089944253
15.500000000000012	0.0007894911674380318
15.600000000000012	0.0007892954672996047
15.700000000000014	0.0007891022847068017
15.800000000000013	0.0007889115663565328
15.900000000000013	0.0007887232774001362
16.000000000000014	0.0007885373836611488
16.100000000000016	0.000788353854960524
16.200000000000014	0.0007881726699047974
16.30000000000001	0.0007879937797544555
16.400000000000013	0.0007878171529134459
16.500000000000014	0.0007876427616054801
16.600000000000016	0.0007874705860295594
16.700000000000014	0.0007873005809554384
16.800000000000015	0.0007871327171193985
16.900000000000013	0.0007869669657939003
17.000000000000014	0.0007868033018943359
17.100000000000016	0.0007866417075660257
17.200000000000014	0.0007864821412645886
17.300000000000015	0.0007863245763273385
17.400000000000013	0.0007861689895837478
17.500000000000014	0.000786015364429963
17.600000000000016	0.000785863662177123
17.700000000000014	0.0007857138580384107
17.800000000000015	0.0007855659276595819
17.900000000000016	0.0007854198500286586
18.000000000000014	0.0007852756100885004
18.100000000000016	0.0007851331721597724
18.200000000000017	0.0007849925135589586
18.300000000000015	0.0007848536148150613
18.400000000000016	0.0007847164618649046
18.500000000000014	0.0007845810213766117
18.600000000000016	0.0007844472721914616
18.700000000000017	0.000784315193503289
18.800000000000015	0.0007841847675896864
18.900000000000016	0.0007840559816302187
19.000000000000014	0.0007839288047744666
19.100000000000016	0.0007838032175816851
19.200000000000017	0.0007836792035819476
19.300000000000015	0.000783556750753096
19.400000000000016	0.0007834358301923733
19.500000000000018	0.0007833164237103818
19.600000000000016	0.0007831985134077786
19.700000000000017	0.000783082084244069
19.80000000000002	0.0007829671252056473
19.900000000000016	0.0007828536094540417
20.000000000000018	0.0007827415202159758
20.100000000000016	0.000782630843477725
20.200000000000017	0.0007825215688731109
20.30000000000002	0.0007824136711931983
20.400000000000016	0.0007823071347005763
20.500000000000018	0.0007822019438985273
20.600000000000016	0.0007820980859515733
20.700000000000017	0.0007819955513196336
20.80000000000002	0.0007818943165248619
20.900000000000016	0.0007817943670068848
21.000000000000018	0.0007816956907785483
21.10000000000002	0.0007815982788296641
21.200000000000017	0.0007815021090561197
21.30000000000002	0.0007814071677619116
21.40000000000002	0.0007813134414523098
21.500000000000018	0.0007812209191186607
21.60000000000002	0.000781129592433237
21.700000000000017	0.0007810394407542763
21.80000000000002	0.0007809504513715806
21.90000000000002	0.0007808626139823503
22.000000000000018	0.0007807759206962424
22.10000000000002	0.0007806903520376467
22.200000000000017	0.0007806058960228993
22.30000000000002	0.0007805225408378195
22.40000000000002	0.0007804402769978395
22.500000000000018	0.0007803590971808868
22.60000000000002	0.0007802789831550347
22.70000000000002	0.0007801999237680187
22.80000000000002	0.0007801219101263759
22.90000000000002	0.0007800449352719642
23.00000000000002	0.0007799689819691078
23.10000000000002	0.000779894039680318
23.20000000000002	0.0007798200980117731
23.30000000000002	0.0007797471487585462
23.40000000000002	0.0007796751854392099
23.50000000000002	0.000779604191882309
23.60000000000002	0.0007795341582560835
23.70000000000002	0.0007794650768535573
23.80000000000002	0.0007793969414983629
23.90000000000002	0.0007793297368751713
24.00000000000002	0.0007792634536756357
24.10000000000002	0.0007791980827139614
24.20000000000002	0.0007791336168659046
24.300000000000022	0.00077907005035783
24.40000000000002	0.0007790073687902124
24.50000000000002	0.0007789455634573435
24.600000000000023	0.0007788846276567642
24.70000000000002	0.0007788245558723599
24.800000000000022	0.0007787653344442798
24.90000000000002	0.0007787069551150373
25.00000000000002	0.0007786494097322447
25.100000000000023	0.0007785926920892473
25.20000000000002	0.0007785367970123733
25.300000000000022	0.0007784817116340595
25.40000000000002	0.0007784274282142387
25.50000000000002	0.0007783739409052974
25.600000000000023	0.0007783212447524395
25.70000000000002	0.000778269327530337
25.800000000000022	0.0007782181818848106
25.900000000000023	0.0007781678005522787
26.00000000000002	0.00077811817810908
26.100000000000023	0.0007780693098933619
26.200000000000024	0.0007780211843685629
26.300000000000022	0.0007779737946270621
26.400000000000023	0.0007779271355522054
26.50000000000002	0.0007778812026693847
26.600000000000023	0.0007778359850022732
26.700000000000024	0.0007777914759770861
26.800000000000022	0.000777747669098558
26.900000000000023	0.0007777045596141794
27.00000000000002	0.0007776621433014365
27.100000000000023	0.0007776204097854527
27.200000000000024	0.0007775793528797386
27.300000000000022	0.0007775389680954414
27.400000000000023	0.0007774992513711657
27.500000000000025	0.0007774601928228514
27.600000000000023	0.0007774217865541885
27.700000000000024	0.000777384026737122
27.800000000000026	0.0007773469091968841
27.900000000000023	0.0007773104300902606
28.000000000000025	0.0007772745800606448
28.100000000000023	0.0007772393535490276
28.200000000000024	0.0007772047466079612
28.300000000000026	0.0007771707555337154
28.400000000000023	0.0007771373714013705
28.500000000000025	0.0007771045889052407
28.600000000000023	0.0007770724027993266
28.700000000000024	0.0007770408094081402
28.800000000000026	0.0007770098052177243
28.900000000000023	0.0007769793817675342
29.000000000000025	0.0007769495340469634
29.100000000000026	0.0007769202585772031
29.200000000000024	0.0007768915519657334
29.300000000000026	0.0007768634061331367
29.400000000000027	0.0007768358162908498
29.500000000000025	0.0007768087777026506
29.600000000000026	0.0007767822871260807
29.700000000000024	0.000776756341334561
29.800000000000026	0.0007767309326590051
29.900000000000027	0.0007767060565699596
30.000000000000025	0.0007766817099957041
30.100000000000026	0.0007766578898159558
30.200000000000024	0.0007766345886993107
30.300000000000026	0.0007766118023116564
30.400000000000027	0.0007765895263650367
30.500000000000025	0.0007765677579938342
30.600000000000026	0.0007765464942235256
30.700000000000028	0.0007765257280865233
30.800000000000026	0.0007765054554771446
30.900000000000027	0.0007764856736784604
31.00000000000003	0.0007764663798094599
31.100000000000026	0.0007764475672027381
31.200000000000028	0.0007764292319250952
31.300000000000026	0.0007764113700841147
31.400000000000027	0.0007763939791431334
31.50000000000003	0.00077637705634983
31.600000000000026	0.0007763605953604076
31.700000000000028	0.0007763445924436927
31.800000000000026	0.0007763290451928904
31.900000000000027	0.0007763139509383741
32.00000000000003	0.0007762993036039944
32.10000000000002	0.0007762850996113925
32.20000000000003	0.0007762713354184223
32.300000000000026	0.0007762580087764308
32.40000000000003	0.0007762451171298533
32.50000000000003	0.0007762326546912561
32.60000000000003	0.0007762206180616205
32.70000000000003	0.0007762090051059941
32.800000000000026	0.0007761978133423024
32.90000000000003	0.0007761870372224452
33.00000000000003	0.000776176673483218
33.10000000000003	0.0007761667188936068
33.20000000000003	0.0007761571714577687
33.300000000000026	0.0007761480287952175
33.40000000000003	0.0007761392856161721
33.50000000000003	0.0007761309388170687
33.60000000000003	0.0007761229865018834
33.70000000000003	0.0007761154263557062
33.800000000000026	0.0007761082533033626
33.90000000000003	0.0007761014643623726
34.00000000000003	0.0007760950565789926
34.10000000000003	0.0007760890281798529
34.20000000000003	0.0007760833769408555
34.30000000000003	0.0007760780980186017
34.40000000000003	0.0007760731885731375
34.50000000000003	0.0007760686469189275
34.60000000000003	0.0007760644708906786
34.70000000000003	0.0007760606558379099
34.80000000000003	0.0007760571990289506
34.90000000000003	0.0007760540977578064
35.00000000000003	0.0007760513504473657
35.10000000000003	0.0007760489550138427
35.20000000000003	0.000776046907015234
35.30000000000003	0.0007760452038474444
35.400000000000034	0.0007760438440107761
35.50000000000003	0.0007760428254744408
35.60000000000003	0.000776042143970248
35.70000000000003	0.0007760417969912019
35.80000000000003	0.00077604178205333
35.900000000000034	0.0007760420977530058
36.00000000000003	0.0007760427421328532
36.10000000000003	0.0007760437111126554
36.20000000000003	0.0007760450022999466
36.30000000000003	0.0007760466143594535
36.400000000000034	0.0007760485453817308
36.50000000000003	0.0007760507914435697
36.60000000000003	0.0007760533502397689
36.70000000000003	0.000776056219485827
36.80000000000003	0.0007760593979317613
36.900000000000034	0.0007760628837345421
37.00000000000003	0.0007760666731407965
37.10000000000003	0.0007760707639483759
37.20000000000003	0.0007760751549677795
37.30000000000003	0.00077607984439952
37.400000000000034	0.0007760848286323166
37.500000000000036	0.0007760901055426714
37.60000000000003	0.0007760956730257768
37.70000000000003	0.0007761015299679809
37.80000000000003	0.0007761076746300257
37.900000000000034	0.0007761141035544416
38.000000000000036	0.0007761208147107325
38.10000000000003	0.0007761278070388325
38.20000000000003	0.0007761350788391911
38.30000000000003	0.0007761426267832457
38.400000000000034	0.000776150448911493
38.500000000000036	0.0007761585432813424
38.60000000000004	0.0007761669089003172
38.70000000000003	0.0007761755441237078
38.80000000000003	0.0007761844457624946
38.900000000000034	0.0007761936119412828
39.000000000000036	0.0007762030417151615
39.10000000000004	0.0007762127334757644
39.20000000000003	0.0007762226841512079
39.30000000000003	0.0007762328919303914
39.400000000000034	0.000776243355017483
39.500000000000036	0.0007762540725278972
39.60000000000004	0.000776265042903358
39.70000000000003	0.00077627626319886
39.80000000000003	0.0007762877316794944
39.900000000000034	0.0007762994475029297
40.000000000000036	0.000776311409144267
40.10000000000004	0.000776323613765157
40.20000000000003	0.0007763360596890125
40.30000000000003	0.0007763487452531123
40.400000000000034	0.0007763616696690154
40.500000000000036	0.0007763748314577496
40.60000000000004	0.0007763882278965273
40.70000000000004	0.00077640185737794
40.80000000000003	0.0007764157191511524
40.900000000000034	0.0007764298117679632
41.000000000000036	0.0007764441326028318
41.10000000000004	0.0007764586801013783
41.20000000000004	0.0007764734527218382
41.30000000000003	0.0007764884497615939
41.400000000000034	0.0007765036698146477
41.500000000000036	0.0007765191103609407
41.60000000000004	0.0007765347699090326
41.70000000000004	0.0007765506477897872
41.80000000000004	0.000776566742625667
41.900000000000034	0.0007765830519854389
42.000000000000036	0.0007765995744259509
42.10000000000004	0.0007766163085155451
42.20000000000004	0.0007766332536283367
42.30000000000004	0.0007766504084256746
42.400000000000034	0.0007766677705727134
42.500000000000036	0.0007766853386837021
42.60000000000004	0.0007767031121625605
42.70000000000004	0.0007767210896970534
42.80000000000004	0.0007767392690336293
42.900000000000034	0.0007767576488305871
43.000000000000036	0.0007767762277567173
43.10000000000004	0.000776795005254737
43.20000000000004	0.000776813980048388
43.30000000000004	0.0007768331499723298
43.400000000000034	0.000776852513737264
43.500000000000036	0.0007768720708125172
43.60000000000004	0.000776891819946405
43.70000000000004	0.0007769117590480679
43.80000000000004	0.000776931886868495
43.90000000000004	0.0007769522021682933
44.000000000000036	0.000776972704451604
44.10000000000004	0.0007769933925000841
44.20000000000004	0.0007770142643037522
44.30000000000004	0.0007770353186615635
44.40000000000004	0.0007770565551013863
44.500000000000036	0.0007770779724278188
44.60000000000004	0.0007770995686992408
44.70000000000004	0.0007771213427514788
44.80000000000004	0.0007771432934291617
44.90000000000004	0.0007771654202914828
45.00000000000004	0.0007771877221740378
45.10000000000004	0.0007772101972094527
45.20000000000004	0.0007772328442774849
45.30000000000004	0.0007772556629585206
45.40000000000004	0.0007772786521096199
45.50000000000004	0.0007773018099262208
45.60000000000004	0.0007773251353219169
45.70000000000004	0.0007773486272183959
45.80000000000004	0.0007773722852242241
45.90000000000004	0.0007773961082253368
46.00000000000004	0.0007774200944854041
46.10000000000004	0.0007774442429583734
46.20000000000004	0.0007774685532717235
46.30000000000004	0.0007774930243315483
46.40000000000004	0.0007775176544593033
46.50000000000004	0.0007775424426400214
46.60000000000004	0.0007775673878661603
46.70000000000004	0.000777592489790561
46.80000000000004	0.0007776177473462795
46.90000000000004	0.0007776431589175981
47.00000000000004	0.0007776687235266509
47.100000000000044	0.0007776944408431612
47.20000000000004	0.0007777203098191561
47.30000000000004	0.0007777463288921524
47.40000000000004	0.0007777724971128753
47.50000000000004	0.0007777988135388719
47.600000000000044	0.0007778252778627362
47.70000000000004	0.0007778518890617447
47.80000000000004	0.0007778786456313012
47.90000000000004	0.0007779055466562894
48.00000000000004	0.0007779325918443709
48.100000000000044	0.0007779597801907023
48.200000000000045	0.0007779871102397935
48.30000000000004	0.0007780145811028733
48.40000000000004	0.0007780421918974659
48.50000000000004	0.0007780699423518384
48.600000000000044	0.0007780978314848473
48.700000000000045	0.0007781258578944295
48.80000000000004	0.0007781540207232953
48.90000000000004	0.0007781823197131769
49.00000000000004	0.0007782107538998326
49.100000000000044	0.0007782393219265372
49.200000000000045	0.0007782680229603108
49.30000000000004	0.0007782968561739847
49.40000000000004	0.0007783258213279058
49.50000000000004	0.000778354917480108
49.600000000000044	0.0007783841433231824
49.700000000000045	0.0007784134980532459
49.80000000000004	0.0007784429814426452
49.90000000000004	0.000778472592565416
50.00000000000004	0.0007785023301560721
50.100000000000044	0.0007785321934331851
50.200000000000045	0.0007785621816207215
50.30000000000005	0.0007785922945077693
50.40000000000004	0.0007786225311893825
50.50000000000004	0.0007786528904456913
50.600000000000044	0.0007786833715221609
50.700000000000045	0.0007787139742186147
50.80000000000005	0.000778744697645298
50.90000000000004	0.0007787755406210996
51.00000000000004	0.0007788065024122851
51.100000000000044	0.000778837582290086
51.200000000000045	0.0007788687800694558
51.30000000000005	0.0007789000948804364
51.40000000000005	0.0007789315255841741
51.50000000000004	0.0007789630714718355
51.600000000000044	0.0007789947323678927
51.700000000000045	0.000779026507416869
51.80000000000005	0.0007790583955158187
51.90000000000005	0.0007790903959751551
52.00000000000004	0.0007791225081098946
52.100000000000044	0.0007791547317581901
52.200000000000045	0.0007791870660833017
52.30000000000005	0.0007792195100213943
52.40000000000005	0.0007792520629059637
52.50000000000004	0.000779284724583659
52.600000000000044	0.0007793174942315299
52.700000000000045	0.0007793503708190248
52.80000000000005	0.0007793833536975113
52.90000000000005	0.0007794164422226111
53.00000000000004	0.0007794496362533104
53.100000000000044	0.000779482934984389
53.200000000000045	0.0007795163374215996
53.30000000000005	0.0007795498429377321
53.40000000000005	0.0007795834513993101
53.50000000000005	0.0007796171620142756
53.600000000000044	0.0007796509738192638
53.700000000000045	0.0007796848862036422
53.80000000000005	0.0007797188985607771
53.90000000000005	0.0007797530107683005
54.00000000000005	0.0007797872220510111
54.100000000000044	0.0007798215314792388
54.200000000000045	0.0007798559384622615
54.30000000000005	0.0007798904428844238
54.40000000000005	0.000779925043983092
54.50000000000005	0.0007799597408572697
54.60000000000005	0.0007799945329316677
54.700000000000045	0.0007800294196346961
54.80000000000005	0.0007800644008607258
54.90000000000005	0.0007800994758631561
55.00000000000005	0.0007801346437722953
55.10000000000005	0.0007801699040313736
55.200000000000045	0.0007802052565406851
55.30000000000005	0.0007802407005656894
55.40000000000005	0.0007802762352633249
55.50000000000005	0.0007803118600911757
55.60000000000005	0.0007803475745102955
55.700000000000045	0.0007803833784300216
55.80000000000005	0.0007804192711310703
55.90000000000005	0.0007804552517994741
56.00000000000005	0.0007804913199100873
56.10000000000005	0.0007805274753774997
56.200000000000045	0.0007805637174939734
56.30000000000005	0.0007806000454703398
56.40000000000005	0.0007806364587948112
56.50000000000005	0.0007806729569588289
56.60000000000005	0.0007807095398851657
56.70000000000005	0.0007807462068806086
56.80000000000005	0.000780782957183054
56.90000000000005	0.0007808197902968164
57.00000000000005	0.0007808567061493001
57.10000000000005	0.0007808937040583745
57.20000000000005	0.0007809307832850197
57.30000000000005	0.0007809679433460289
57.40000000000005	0.0007810051837611954
57.50000000000005	0.000781042504465251
57.60000000000005	0.0007810799047899682
57.70000000000005	0.0007811173840215276
57.800000000000054	0.0007811549416917404
57.90000000000005	0.0007811925777394138
58.00000000000005	0.0007812302915069931
58.10000000000005	0.0007812680823021397
58.20000000000005	0.0007813059496683184
58.300000000000054	0.0007813438931518073
58.40000000000005	0.0007813819126980245
58.50000000000005	0.0007814200076626836
58.60000000000005	0.000781458177376939
58.70000000000005	0.0007814964213982921
58.800000000000054	0.0007815347396757219
58.90000000000005	0.0007815731315752156
59.00000000000005	0.0007816115964479534
59.10000000000005	0.0007816501338623361
59.20000000000005	0.000781688743389372
59.300000000000054	0.0007817274249839873
59.40000000000005	0.0007817661780248895
59.50000000000005	0.0007818050018851576
59.60000000000005	0.0007818438961463009
59.70000000000005	0.0007818828607663636
59.800000000000054	0.0007819218951339524
59.900000000000055	0.0007819609986407998
60.00000000000005	0.000782000170878631
60.10000000000005	0.0007820394114416148
60.20000000000005	0.0007820787202931392
60.300000000000054	0.0007821180968339519
60.400000000000055	0.0007821575404762714
60.50000000000005	0.0007821970508241064
60.60000000000005	0.0007822366278435189
60.70000000000005	0.0007822762709448372
60.800000000000054	0.000782315979557674
60.900000000000055	0.0007823557532955945
61.00000000000006	0.0007823955917744479
61.10000000000005	0.0007824354949650833
61.20000000000005	0.0007824754622895215
61.300000000000054	0.0007825154931964726
61.400000000000055	0.0007825555873110239
61.50000000000006	0.0007825957446063321
61.60000000000005	0.0007826359645136367
61.70000000000005	0.0007826762464979082
61.800000000000054	0.000782716590193171
61.900000000000055	0.0007827569952356137
62.00000000000006	0.0007827974616026926
62.10000000000005	0.0007828379887368908
62.20000000000005	0.000782878576121023
62.300000000000054	0.0007829192233999064
62.400000000000055	0.0007829599305529812
62.50000000000006	0.0007830006970316374
62.60000000000005	0.000783041522333882
62.70000000000005	0.0007830824061129294
62.800000000000054	0.0007831233480240285
62.900000000000055	0.0007831643480504915
63.00000000000006	0.0007832054056544917
63.10000000000006	0.0007832465203507029
63.20000000000005	0.0007832876918024902
63.300000000000054	0.0007833289199948364
63.400000000000055	0.0007833702043985283
63.50000000000006	0.0007834115445424451
63.60000000000006	0.0007834529400978518
63.70000000000005	0.0007834943907378905
63.800000000000054	0.0007835358964509776
63.900000000000055	0.0007835774567183281
64.00000000000006	0.0007836190710843985
64.10000000000005	0.0007836607392299668
64.20000000000006	0.0007837024611448419
64.30000000000005	0.0007837442363185984
64.40000000000006	0.0007837860643089425
64.50000000000006	0.0007838279448040964
64.60000000000005	0.0007838698774940651
64.70000000000006	0.0007839118623717076
64.80000000000005	0.0007839538989365886
64.90000000000006	0.0007839959867610441
65.00000000000006	0.0007840381255422397
65.10000000000005	0.0007840803152741951
65.20000000000006	0.000784122555464582
65.30000000000005	0.0007841648456981411
65.40000000000006	0.0007842071856790247
65.50000000000006	0.0007842495751130635
65.60000000000005	0.0007842920139970154
65.70000000000006	0.0007843345018481912
65.80000000000005	0.0007843770382649979
65.90000000000006	0.000784419622960027
66.00000000000006	0.0007844622559309446
66.10000000000005	0.0007845049367029368
66.20000000000006	0.0007845476648860239
66.30000000000005	0.000784590440199358
66.40000000000006	0.0007846332623637067
66.50000000000006	0.0007846761313791549
66.60000000000005	0.0007847190467801907
66.70000000000006	0.0007847620081896364
66.80000000000005	0.0007848050153346231
66.90000000000006	0.0007848480682159558
67.00000000000006	0.0007848911663757336
67.10000000000007	0.0007849343094476709
67.20000000000006	0.0007849774971650722
67.30000000000005	0.0007850207292627471
67.40000000000006	0.0007850640057436466
67.50000000000006	0.0007851073261588938
67.60000000000007	0.000785150690154179
67.70000000000006	0.0007851940974703116
67.80000000000005	0.0007852375481107886
67.90000000000006	0.0007852810416341207
68.00000000000006	0.000785324577696185
68.10000000000007	0.0007853681560436395
68.20000000000006	0.0007854117764245728
68.30000000000005	0.0007854554388443522
68.40000000000006	0.0007854991428701793
68.50000000000006	0.0007855428881691922
68.60000000000007	0.0007855866744951407
68.70000000000006	0.0007856305018537654
68.80000000000005	0.0007856743698194672
68.90000000000006	0.0007857182780689259
69.00000000000006	0.0007857622263613956
69.10000000000007	0.0007858062144574649
69.20000000000006	0.0007858502423645416
69.30000000000005	0.0007858943096654565
69.40000000000006	0.0007859384160474277
69.50000000000006	0.000785982561276408
69.60000000000007	0.0007860267453600274
69.70000000000006	0.0007860709678881016
69.80000000000007	0.0007861152285567936
69.90000000000006	0.0007861595271372708
70.00000000000006	0.0007862038634019314
70.10000000000007	0.0007862482373598901
70.20000000000006	0.0007862926486091016
70.30000000000007	0.0007863370968556186
70.40000000000006	0.000786381581876931
70.50000000000006	0.0007864261036822486
70.60000000000007	0.0007864706618763013
70.70000000000006	0.0007865152561735508
70.80000000000007	0.0007865598863564134
70.90000000000006	0.0007866045522085139
71.00000000000006	0.000786649253740279
71.10000000000007	0.0007866939905643583
71.20000000000006	0.0007867387624045046
71.30000000000007	0.0007867835690491152
71.40000000000006	0.0007868284105086277
71.50000000000006	0.0007868732864022955
71.60000000000007	0.000786918196461738
71.70000000000006	0.0007869631404800287
71.80000000000007	0.000787008118251367
71.90000000000006	0.0007870531297872813
72.00000000000006	0.0007870981747146709
72.10000000000007	0.0007871432527738801
72.20000000000006	0.0007871883637636397
72.30000000000007	0.000787233507695374
72.40000000000006	0.000787278684202412
72.50000000000006	0.0007873238930324849
72.60000000000007	0.0007873691339887436
72.70000000000006	0.0007874144068754254
72.80000000000007	0.0007874597117048906
72.90000000000006	0.0007875050481178723
73.00000000000006	0.0007875504158702955
73.10000000000007	0.0007875958147707066
73.20000000000006	0.0007876412448312718
73.30000000000007	0.0007876867056989768
73.40000000000006	0.0007877321971366722
73.50000000000007	0.0007877777189571025
73.60000000000007	0.0007878232709740058
73.70000000000006	0.0007878688532003252
73.80000000000007	0.0007879144652902564
73.90000000000006	0.0007879601070143752
74.00000000000007	0.0007880057781905023
74.10000000000007	0.0007880514788313251
74.20000000000006	0.0007880972085971347
74.30000000000007	0.0007881429672649945
74.40000000000006	0.0007881887546567102
74.50000000000007	0.0007882345705950611
74.60000000000007	0.0007882804150933885
74.70000000000006	0.0007883262878189426
74.80000000000007	0.0007883721885560693
74.90000000000006	0.0007884181171314129
75.00000000000007	0.0007884640735579796
75.10000000000007	0.000788510057508971
75.20000000000006	0.000788556068774841
75.30000000000007	0.0007886021071859937
75.40000000000006	0.0007886481725737736
75.50000000000007	0.0007886942649517564
75.60000000000007	0.0007887403839999152
75.70000000000006	0.0007887865295155102
75.80000000000007	0.0007888327013335663
75.90000000000006	0.0007888788994672691
76.00000000000007	0.0007889251236023675
76.10000000000007	0.0007889713735418769
76.20000000000007	0.0007890176491244164
76.30000000000007	0.0007890639501894548
76.40000000000006	0.0007891102767506379
76.50000000000007	0.0007891566285003127
76.60000000000007	0.000789203005247909
76.70000000000007	0.0007892494068363838
76.80000000000007	0.0007892958332789657
76.90000000000006	0.0007893422842736247
77.00000000000007	0.0007893887596351712
77.10000000000007	0.0007894352592100141
77.20000000000007	0.0007894817828453983
77.30000000000007	0.0007895283305549077
77.40000000000006	0.0007895749020428932
77.50000000000007	0.0007896214971302378
77.60000000000007	0.0007896681156675038
77.70000000000007	0.0007897147576677943
77.80000000000007	0.0007897614228409594
77.90000000000006	0.0007898081110129483
78.00000000000007	0.0007898548220375836
78.10000000000007	0.0007899015557694791
78.20000000000007	0.0007899483122220282
78.30000000000007	0.0007899950911113171
78.40000000000006	0.0007900418922689686
78.50000000000007	0.0007900887155527661
78.60000000000007	0.0007901355609756042
78.70000000000007	0.0007901824282589374
78.80000000000007	0.000790229317239136
78.90000000000006	0.0007902762277771098
79.00000000000007	0.0007903231597345287
79.10000000000007	0.0007903701131244929
79.20000000000007	0.0007904170876744712
79.30000000000007	0.0007904640832262309
79.40000000000006	0.0007905110996444729
79.50000000000007	0.0007905581369417561
79.60000000000007	0.0007906051948507773
79.70000000000007	0.0007906522732178086
79.80000000000007	0.000790699371910488
79.90000000000008	0.0007907464907971839
80.00000000000007	0.0007907936298906366
80.10000000000007	0.0007908407889294285
80.20000000000007	0.0007908879677648661
80.30000000000007	0.0007909351662682029
80.40000000000008	0.0007909823844516431
80.50000000000007	0.0007910296220588519
80.60000000000007	0.0007910768789453753
80.70000000000007	0.0007911241549852992
80.80000000000007	0.0007911714500534017
80.90000000000008	0.000791218764162001
81.00000000000007	0.0007912660970604729
81.10000000000007	0.0007913134486091261
81.20000000000007	0.000791360818685506
81.30000000000007	0.0007914082073013639
81.40000000000008	0.0007914556142110425
81.50000000000007	0.0007915030392788299
81.60000000000007	0.0007915504823849769
81.70000000000007	0.0007915979434103803
81.80000000000007	0.0007916454223669061
81.90000000000008	0.0007916929190144397
82.00000000000007	0.0007917404332217645
82.10000000000007	0.0007917879648724346
82.20000000000007	0.000791835513977745
82.30000000000007	0.0007918830803024022
82.40000000000008	0.0007919306637189504
82.50000000000007	0.0007919782641135416
82.60000000000008	0.0007920258813729547
82.70000000000007	0.0007920735155085038
82.80000000000007	0.0007921211662903167
82.90000000000008	0.0007921688335952136
83.00000000000007	0.0007922165173124973
83.10000000000008	0.000792264217452923
83.20000000000007	0.0007923119337913249
83.30000000000007	0.0007923596662080528
83.40000000000008	0.0007924074145948893
83.50000000000007	0.0007924551788442273
83.60000000000008	0.0007925029589668485
83.70000000000007	0.0007925507547428637
83.80000000000007	0.0007925985660566491
83.90000000000008	0.0007926463928030077
84.00000000000007	0.0007926942349921571
84.10000000000008	0.0007927420924088032
84.20000000000007	0.000792789964940642
84.30000000000007	0.0007928378524848853
84.40000000000008	0.0007928857549392851
84.50000000000007	0.0007929336723140977
84.60000000000008	0.0007929816043991304
84.70000000000007	0.0007930295510858974
84.80000000000007	0.0007930775122744854
84.90000000000008	0.000793125487974589
85.00000000000007	0.0007931734779805139
85.10000000000008	0.0007932214821869005
85.20000000000007	0.0007932695004961319
85.30000000000007	0.0007933175328111676
85.40000000000008	0.0007933655791417097
85.50000000000007	0.0007934136392870024
85.60000000000008	0.0007934617131453063
85.70000000000007	0.0007935098006218202
85.80000000000007	0.0007935579017256986
85.90000000000008	0.0007936060162605506
86.00000000000007	0.0007936541441276086
86.10000000000008	0.0007937022852342687
86.20000000000007	0.0007937504394884378
86.30000000000008	0.0007937986068993037
86.40000000000008	0.0007938467872753074
86.50000000000007	0.0007938949805211026
86.60000000000008	0.0007939431865467624
86.70000000000007	0.0007939914053609351
86.80000000000008	0.000794039636776314
86.90000000000008	0.0007940878807003446
87.00000000000007	0.0007941361370452468
87.10000000000008	0.0007941844057237226
87.20000000000007	0.00079423268674443
87.30000000000008	0.0007942809799247603
87.40000000000008	0.000794329285175417
87.50000000000007	0.0007943776024111881
87.60000000000008	0.0007944259316402428
87.70000000000007	0.0007944742726841022
87.80000000000008	0.0007945226254561374
87.90000000000008	0.0007945709898731743
88.00000000000007	0.0007946193658525375
88.10000000000008	0.0007946677534024174
88.20000000000007	0.0007947161523488927
88.30000000000008	0.0007947645626084147
88.40000000000008	0.0007948129841003193
88.50000000000007	0.000794861416832334
88.60000000000008	0.000794909860634559
88.70000000000007	0.000794958315425967
88.80000000000008	0.0007950067811278571
88.90000000000008	0.0007950552576620074
89.00000000000009	0.0007951037450361683
89.10000000000008	0.0007951522430849088
89.20000000000007	0.0007952007517301174
89.30000000000008	0.0007952492708955231
89.40000000000008	0.0007952978005884472
89.50000000000009	0.0007953463406473546
89.60000000000008	0.0007953948909965206
89.70000000000007	0.0007954434515615802
89.80000000000008	0.0007954898131605316
89.90000000000008	0.0007955273479110373
90.00000000000009	0.0007955560538839576
