# Supplementary material for: White matter micro- and macrostructure brain charts for the human lifespan
Source: Nature. 2026 May 13;655(8124):979–89. doi: 10.1038/s41586-026-10454-2 (PMC13391363; doi:10.1038/s41586-026-10454-2)
Supplement: Supplementary file 7 — Tract-specific median centiles of brain charts. SDT.T4.1-504 contain the discretized, sex-agnostic brain charts used to derive the myelination plots and assessments in Fig. 4 and Supplementary Fig. S4.F9. Age is expressed in years. Tract measurements are reported in metric-specific units: diffusivities in mm2 s−1, volume in mm3, surface area in mm2, average length in mm, and FA is dimensionless (unitless). [file 41586_2026_10454_MOESM7_ESM.zip › SDT.T4/SDT.T4.152-ICP_left_rd-mean.csv]

age	value
1.0	0.0007683320761987124
1.1	0.0007641206316685141
1.2000000000000002	0.0007588182531690462
1.3000000000000003	0.0007525040340913175
1.4000000000000004	0.0007463154234299601
1.5000000000000004	0.0007405759953908351
1.6000000000000005	0.000735230114077896
1.7000000000000006	0.0007302318377991892
1.8000000000000007	0.0007255444552161356
1.9000000000000008	0.0007211322831372619
2.000000000000001	0.0007169680136392074
2.100000000000001	0.0007130281816675747
2.200000000000001	0.000709293575238651
2.300000000000001	0.0007057444864112981
2.4000000000000012	0.0007023654906312936
2.5000000000000013	0.0006991429707344536
2.6000000000000014	0.0006960648750592364
2.7000000000000015	0.0006931212545203848
2.8000000000000016	0.0006903011837526147
2.9000000000000017	0.00068759609014845
3.0000000000000018	0.0006849982647849198
3.100000000000002	0.0006825013118037127
3.200000000000002	0.0006800979613868115
3.300000000000002	0.0006777824717933872
3.400000000000002	0.0006755495984805042
3.500000000000002	0.0006733945603102377
3.6000000000000023	0.0006713134108829301
3.7000000000000024	0.0006693014163657113
3.8000000000000025	0.0006673548637026002
3.9000000000000026	0.0006654703402531548
4.000000000000003	0.0006636450315481334
4.100000000000003	0.0006618754697294107
4.200000000000003	0.0006601589319968025
4.3000000000000025	0.0006584928831829887
4.400000000000003	0.0006568749762463841
4.5000000000000036	0.0006553032949742209
4.600000000000003	0.0006537753645957379
4.700000000000003	0.000652289262047086
4.800000000000003	0.0006508431989389895
4.900000000000004	0.0006494357195445491
5.0000000000000036	0.0006480649007798375
5.100000000000003	0.0006467292503952441
5.200000000000004	0.0006454273617114944
5.300000000000004	0.0006441579214617032
5.400000000000004	0.0006429198735783657
5.5000000000000036	0.000641711761881012
5.600000000000004	0.0006405324695781301
5.700000000000005	0.0006393809515068482
5.800000000000004	0.0006382563703447626
5.900000000000004	0.0006371575484331889
6.000000000000004	0.0006360835849134059
6.100000000000005	0.0006350336232203346
6.200000000000005	0.0006340068602797215
6.300000000000004	0.000633002660987433
6.400000000000005	0.0006320200958122051
6.500000000000005	0.0006310584623126826
6.600000000000005	0.0006301171012019134
6.700000000000005	0.0006291954930799308
6.800000000000005	0.0006282928642142821
6.900000000000006	0.0006274086317326881
7.000000000000005	0.0006265422378714695
7.100000000000005	0.0006256931589455839
7.2000000000000055	0.0006248609877335012
7.300000000000006	0.0006240450944973528
7.400000000000006	0.0006232450106046607
7.500000000000005	0.0006224602960045182
7.600000000000006	0.0006216906097158534
7.700000000000006	0.0006209354160002526
7.800000000000006	0.0006201943175238825
7.900000000000006	0.0006194669321945617
8.000000000000007	0.0006187529014867016
8.100000000000007	0.0006180519511110804
8.200000000000006	0.0006173636346256742
8.300000000000006	0.000616687624889144
8.400000000000006	0.0006160236151294166
8.500000000000007	0.0006153713713562532
8.600000000000007	0.0006147305072360908
8.700000000000006	0.0006141007406484573
8.800000000000008	0.0006134817992331126
8.900000000000007	0.0006128734279999214
9.000000000000007	0.0006122754348118172
9.100000000000007	0.0006116874916573717
9.200000000000006	0.000611109361803798
9.300000000000008	0.0006105408238887745
9.400000000000007	0.00060998171150334
9.500000000000007	0.0006094317368853184
9.600000000000009	0.0006088906930573367
9.700000000000008	0.000608358379566397
9.800000000000008	0.000607834609416052
9.900000000000007	0.0006073192436300846
10.000000000000007	0.0006068120341570675
10.100000000000009	0.0006063128046021089
10.200000000000008	0.0006058213906989856
10.300000000000008	0.000605337670554567
10.40000000000001	0.0006048614240963293
10.500000000000009	0.000604392495341645
10.600000000000009	0.0006039307328256647
10.700000000000008	0.0006034759959229721
10.800000000000008	0.0006030281813759438
10.90000000000001	0.0006025870970899806
11.000000000000009	0.0006021526084004482
11.100000000000009	0.0006017245905549646
11.20000000000001	0.0006013029520148078
11.30000000000001	0.0006008875207466955
11.40000000000001	0.0006004781765294391
11.500000000000009	0.0006000748023637603
11.600000000000009	0.0005996772902534311
11.70000000000001	0.0005992855617042321
11.80000000000001	0.0005988994649649823
11.90000000000001	0.0005985188951035808
12.00000000000001	0.0005981437555155115
12.10000000000001	0.0005977739759703512
12.20000000000001	0.0005974094194812022
12.30000000000001	0.0005970499916070075
12.40000000000001	0.0005966956002626457
12.50000000000001	0.0005963461610239503
12.60000000000001	0.0005960016130273366
12.70000000000001	0.0005956618343489665
12.800000000000011	0.0005953267417817286
12.900000000000011	0.000594996259269492
13.00000000000001	0.0005946703319154285
13.10000000000001	0.0005943488489059621
13.20000000000001	0.0005940317348269772
13.300000000000011	0.0005937189160245298
13.400000000000011	0.0005934103254902661
13.50000000000001	0.0005931059152030176
13.600000000000012	0.0005928055857708283
13.700000000000012	0.0005925092702079511
13.800000000000011	0.0005922169077773079
13.900000000000011	0.00059192845485532
14.00000000000001	0.0005916438205725801
14.100000000000012	0.000591362943845695
14.200000000000012	0.0005910857649311043
14.300000000000011	0.0005908122299396454
14.400000000000013	0.0005905423003926275
14.500000000000012	0.000590275894238548
14.600000000000012	0.0005900129568333069
14.700000000000012	0.0005897534390701876
14.800000000000011	0.0005894973057706042
14.900000000000013	0.0005892444815307917
15.000000000000012	0.0005889949162536346
15.100000000000012	0.0005887485608787604
15.200000000000014	0.000588505371567955
15.300000000000013	0.0005882653170581257
15.400000000000013	0.0005880283288614135
15.500000000000012	0.0005877943618794935
15.600000000000012	0.0005875633759773528
15.700000000000014	0.0005873353424083037
15.800000000000013	0.0005871101979466599
15.900000000000013	0.0005868879010498047
16.000000000000014	0.0005866684109890428
16.100000000000016	0.0005864516917416012
16.200000000000014	0.0005862377175858923
16.30000000000001	0.00058602643079641
16.400000000000013	0.0005858177937662553
16.500000000000014	0.0005856117733791505
16.600000000000016	0.0005854083458600096
16.700000000000014	0.0005852074577032387
16.800000000000015	0.0005850090741198135
16.900000000000013	0.0005848131609679649
17.000000000000014	0.0005846196883824829
17.100000000000016	0.0005844286349571977
17.200000000000014	0.0005842399516152819
17.300000000000015	0.0005840536067056926
17.400000000000013	0.0005838695726719412
17.500000000000014	0.0005836878296331238
17.600000000000016	0.0005835083319359685
17.700000000000014	0.0005833310501893362
17.800000000000015	0.0005831559555228328
17.900000000000016	0.0005829830229797635
18.000000000000014	0.0005828122345570584
18.100000000000016	0.0005826435482071652
18.200000000000017	0.0005824769370693887
18.300000000000015	0.0005823123780406976
18.400000000000016	0.0005821498543273133
18.500000000000014	0.0005819893266882217
18.600000000000016	0.0005818307700947082
18.700000000000017	0.0005816741599413321
18.800000000000015	0.0005815194752255028
18.900000000000016	0.0005813667006585857
19.000000000000014	0.0005812157999646151
19.100000000000016	0.0005810667501762571
19.200000000000017	0.0005809195317936694
19.300000000000015	0.0005807741304973573
19.400000000000016	0.0005806305123337853
19.500000000000018	0.0005804886558351629
19.600000000000016	0.000580348539881077
19.700000000000017	0.000580210146684503
19.80000000000002	0.0005800734631446455
19.900000000000016	0.0005799384577681631
20.000000000000018	0.0005798051107822097
20.100000000000016	0.0005796734056286867
20.200000000000017	0.0005795433299911894
20.30000000000002	0.0005794148543146032
20.400000000000016	0.0005792879600644024
20.500000000000018	0.000579162628993639
20.600000000000016	0.0005790388459526574
20.700000000000017	0.0005789165996210903
20.80000000000002	0.0005787958625019089
20.900000000000016	0.000578676617466044
21.000000000000018	0.0005785588503768423
21.10000000000002	0.0005784425505546175
21.200000000000017	0.0005783276921324909
21.30000000000002	0.0005782142590122748
21.40000000000002	0.0005781022353356885
21.500000000000018	0.0005779916081331286
21.60000000000002	0.0005778823675460129
21.700000000000017	0.0005777744894420624
21.80000000000002	0.0005776679588975119
21.90000000000002	0.0005775627637837861
22.000000000000018	0.0005774588947701089
22.10000000000002	0.0005773563291049344
22.200000000000017	0.000577255052729073
22.30000000000002	0.0005771550517848973
22.40000000000002	0.0005770563151176474
22.500000000000018	0.0005769588340788646
22.60000000000002	0.0005768625873890005
22.70000000000002	0.0005767675619771774
22.80000000000002	0.0005766737473914847
22.90000000000002	0.0005765811354217739
23.00000000000002	0.0005764897059655728
23.10000000000002	0.0005763994466820552
23.20000000000002	0.0005763103454009074
23.30000000000002	0.0005762223924880026
23.40000000000002	0.0005761355803044143
23.50000000000002	0.000576049890004653
23.60000000000002	0.0005759653100850911
23.70000000000002	0.0005758818315025041
23.80000000000002	0.0005757994469846862
23.90000000000002	0.0005757181386956339
24.00000000000002	0.0005756378957520512
24.10000000000002	0.000575558707415762
24.20000000000002	0.0005754805653342898
24.300000000000022	0.0005754034627170328
24.40000000000002	0.0005753273828076214
24.50000000000002	0.0005752523154362088
24.600000000000023	0.000575178252749863
24.70000000000002	0.0005751051882670271
24.800000000000022	0.0005750331061018284
24.90000000000002	0.0005749619966145784
25.00000000000002	0.0005748918502898272
25.100000000000023	0.0005748226598613046
25.20000000000002	0.0005747544192561637
25.300000000000022	0.0005746871135207467
25.40000000000002	0.0005746207336268338
25.50000000000002	0.0005745552727326141
25.600000000000023	0.0005744907250273841
25.70000000000002	0.0005744270763119978
25.800000000000022	0.0005743643180137894
25.900000000000023	0.0005743024416669932
26.00000000000002	0.0005742414409304968
26.100000000000023	0.0005741813103426309
26.200000000000024	0.0005741220365132248
26.300000000000022	0.000574063611396363
26.400000000000023	0.0005740060290132903
26.50000000000002	0.0005739492841261381
26.600000000000023	0.0005738933640017718
26.700000000000024	0.0005738382609877131
26.800000000000022	0.0005737839675239323
26.900000000000023	0.0005737304780609864
27.00000000000002	0.0005736777876608348
27.100000000000023	0.0005736258842955986
27.200000000000024	0.0005735747607687897
27.300000000000022	0.0005735244118416242
27.400000000000023	0.0005734748327683276
27.500000000000025	0.0005734260120956851
27.600000000000023	0.0005733779429685913
27.700000000000024	0.0005733306186122808
27.800000000000026	0.0005732840341576675
27.900000000000023	0.0005732381851179219
28.000000000000025	0.0005731930606573128
28.100000000000023	0.0005731486543172792
28.200000000000024	0.000573104961496164
28.300000000000026	0.0005730619778732493
28.400000000000023	0.0005730196931175189
28.500000000000025	0.0005729781010679147
28.600000000000023	0.0005729371956334871
28.700000000000024	0.0005728969725321883
28.800000000000026	0.0005728574276681679
28.900000000000023	0.0005728185512531884
29.000000000000025	0.0005727803374725304
29.100000000000026	0.0005727427822751568
29.200000000000024	0.0005727058817095836
29.300000000000026	0.000572669626432499
29.400000000000027	0.0005726340108895487
29.500000000000025	0.0005725990295877464
29.600000000000026	0.0005725646787534038
29.700000000000024	0.0005725309546312897
29.800000000000026	0.0005724978483570166
29.900000000000027	0.000572465354679873
30.000000000000025	0.0005724334700264329
30.100000000000026	0.0005724021907675611
30.200000000000024	0.0005723715084325427
30.300000000000026	0.0005723414179993949
30.400000000000027	0.0005723119145001236
30.500000000000025	0.0005722829946027556
30.600000000000026	0.0005722546548502773
30.700000000000028	0.0005722268871960311
30.800000000000026	0.0005721996868852763
30.900000000000027	0.0005721730507601894
31.00000000000003	0.0005721469754744941
31.100000000000026	0.0005721214533309961
31.200000000000028	0.000572096479776632
31.300000000000026	0.0005720720503059935
31.400000000000027	0.0005720481619721628
31.50000000000003	0.0005720248115805137
31.600000000000026	0.0005720019918105481
31.700000000000028	0.0005719796983452419
31.800000000000026	0.0005719579283895459
31.900000000000027	0.0005719366788465803
32.00000000000003	0.0005719159427070527
32.10000000000002	0.0005718957158323711
32.20000000000003	0.0005718759941261529
32.300000000000026	0.0005718567749781136
32.40000000000003	0.0005718380554255686
32.50000000000003	0.0005718198287948783
32.60000000000003	0.0005718020911566573
32.70000000000003	0.0005717848400334097
32.800000000000026	0.00057176807254914
32.90000000000003	0.0005717517823081759
33.00000000000003	0.000571735965539488
33.10000000000003	0.0005717206185095375
33.20000000000003	0.0005717057389031186
33.300000000000026	0.0005716913239635352
33.40000000000003	0.0005716773675950896
33.50000000000003	0.0005716638662127136
33.60000000000003	0.0005716508176176465
33.70000000000003	0.000571638219130402
33.800000000000026	0.0005716260649042262
33.90000000000003	0.0005716143514950481
34.00000000000003	0.0005716030754922173
34.10000000000003	0.0005715922348399021
34.20000000000003	0.0005715818269650524
34.30000000000003	0.0005715718462897635
34.40000000000003	0.0005715622895357917
34.50000000000003	0.0005715531547495766
34.60000000000003	0.000571544439427192
34.70000000000003	0.0005715361382142844
34.80000000000003	0.0005715282479585106
34.90000000000003	0.0005715207655373778
35.00000000000003	0.0005715136891235078
35.10000000000003	0.0005715070163083753
35.20000000000003	0.0005715007419791329
35.30000000000003	0.0005714948631316986
35.400000000000034	0.0005714893780287599
35.50000000000003	0.0005714842843239128
35.60000000000003	0.0005714795771055509
35.70000000000003	0.0005714752534823371
35.80000000000003	0.0005714713105897127
35.900000000000034	0.00057146774680194
36.00000000000003	0.0005714645598584115
36.10000000000003	0.0005714617450650758
36.20000000000003	0.0005714592996635456
36.30000000000003	0.0005714572221075189
36.400000000000034	0.000571455510192492
36.50000000000003	0.0005714541594059754
36.60000000000003	0.0005714531670907835
36.70000000000003	0.0005714525306137669
36.80000000000003	0.0005714522485275804
36.900000000000034	0.000571452318705171
37.00000000000003	0.0005714527368304361
37.10000000000003	0.000571453500365674
37.20000000000003	0.000571454607933728
37.30000000000003	0.0005714560574583804
37.400000000000034	0.0005714578447877243
37.500000000000036	0.0005714599674751675
37.60000000000003	0.000571462423095737
37.70000000000003	0.0005714652103601671
37.80000000000003	0.0005714683272623911
37.900000000000034	0.0005714717698281991
38.000000000000036	0.0005714755357186251
38.10000000000003	0.0005714796237065128
38.20000000000003	0.0005714840318320918
38.30000000000003	0.0005714887562699191
38.400000000000034	0.0005714937947632218
38.500000000000036	0.0005714991450747678
38.60000000000004	0.0005715048060556159
38.70000000000003	0.0005715107758097278
38.80000000000003	0.0005715170506727539
38.900000000000034	0.0005715236284851642
39.000000000000036	0.0005715305081530386
39.10000000000004	0.0005715376878226282
39.20000000000003	0.0005715451639646716
39.30000000000003	0.0005715529344939412
39.400000000000034	0.000571560997342901
39.500000000000036	0.0005715693514873041
39.60000000000004	0.0005715779951315445
39.70000000000003	0.0005715869248927012
39.80000000000003	0.0005715961387735729
39.900000000000034	0.000571605635798724
40.000000000000036	0.0005716154142113223
40.10000000000004	0.0005716254707513606
40.20000000000003	0.0005716358034889326
40.30000000000003	0.0005716464105101972
40.400000000000034	0.0005716572909019036
40.500000000000036	0.0005716684429604417
40.60000000000004	0.0005716798635589474
40.70000000000004	0.000571691550847366
40.80000000000003	0.0005717035039558201
40.900000000000034	0.0005717157212163629
41.000000000000036	0.0005717281996141413
41.10000000000004	0.0005717409373602137
41.20000000000004	0.0005717539326802194
41.30000000000003	0.0005717671847598663
41.400000000000034	0.0005717806919800276
41.500000000000036	0.0005717944514472397
41.60000000000004	0.0005718084614451463
41.70000000000004	0.0005718227211979872
41.80000000000004	0.0005718372291195688
41.900000000000034	0.0005718519824186933
42.000000000000036	0.0005718669794345971
42.10000000000004	0.0005718822185197829
42.20000000000004	0.0005718976989482031
42.30000000000004	0.0005719134191786217
42.400000000000034	0.0005719293765306889
42.500000000000036	0.0005719455694097225
42.60000000000004	0.0005719619971239768
42.70000000000004	0.0005719786581627044
42.80000000000004	0.0005719955499390605
42.900000000000034	0.0005720126709090416
43.000000000000036	0.0005720300195407229
43.10000000000004	0.000572047595186896
43.20000000000004	0.0005720653963783025
43.30000000000004	0.0005720834206295043
43.400000000000034	0.0005721016664567768
43.500000000000036	0.0005721201332434279
43.60000000000004	0.000572138819548536
43.70000000000004	0.0005721577229722707
43.80000000000004	0.0005721768420771812
43.90000000000004	0.0005721961754368661
44.000000000000036	0.000572215722474554
44.10000000000004	0.0005722354817877279
44.20000000000004	0.0005722554510694581
44.30000000000004	0.0005722756289373905
44.40000000000004	0.0005722960148419146
44.500000000000036	0.0005723166074069223
44.60000000000004	0.0005723374044039949
44.70000000000004	0.0005723584044931137
44.80000000000004	0.0005723796063443376
44.90000000000004	0.00057240100944389
45.00000000000004	0.0005724226124513251
45.10000000000004	0.000572444413223434
45.20000000000004	0.0005724664104706075
45.30000000000004	0.0005724886037032548
45.40000000000004	0.0005725109916056157
45.50000000000004	0.000572533572106575
45.60000000000004	0.0005725563439553026
45.70000000000004	0.0005725793059102519
45.80000000000004	0.0005726024575139974
45.90000000000004	0.0005726257974839269
46.00000000000004	0.0005726493238272247
46.10000000000004	0.0005726730353393036
46.20000000000004	0.0005726969315842794
46.30000000000004	0.0005727210113026754
46.40000000000004	0.0005727452725679666
46.50000000000004	0.0005727697142111547
46.60000000000004	0.0005727943350717714
46.70000000000004	0.0005728191347427918
46.80000000000004	0.000572844111995691
46.90000000000004	0.0005728692649759606
47.00000000000004	0.0005728945925570722
47.100000000000044	0.0005729200943511741
47.20000000000004	0.0005729457691514992
47.30000000000004	0.000572971615164551
47.40000000000004	0.0005729976312965203
47.50000000000004	0.0005730238164614074
47.600000000000044	0.0005730501702973173
47.70000000000004	0.000573076691626393
47.80000000000004	0.0005731033787214857
47.90000000000004	0.0005731302305278229
48.00000000000004	0.0005731572467005642
48.100000000000044	0.0005731844260823481
48.200000000000045	0.0005732117670022728
48.30000000000004	0.0005732392684356689
48.40000000000004	0.0005732669293650732
48.50000000000004	0.0005732947494689806
48.600000000000044	0.0005733227276171253
48.700000000000045	0.0005733508621997827
48.80000000000004	0.0005733791522282443
48.90000000000004	0.0005734075973961496
49.00000000000004	0.0005734361965925908
49.100000000000044	0.0005734649482597464
49.200000000000045	0.0005734938514366595
49.30000000000004	0.0005735229051690022
49.40000000000004	0.0005735521091713884
49.50000000000004	0.0005735814623583946
49.600000000000044	0.0005736109632286372
49.700000000000045	0.0005736406108543174
49.80000000000004	0.0005736704049635174
49.90000000000004	0.000573700344489124
50.00000000000004	0.0005737304279776989
50.100000000000044	0.0005737606545270694
50.200000000000045	0.0005737910232411642
50.30000000000005	0.0005738215338668918
50.40000000000004	0.0005738521853610964
50.50000000000004	0.0005738829763225488
50.600000000000044	0.0005739139058796873
50.700000000000045	0.0005739449737913588
50.80000000000005	0.0005739761790317971
50.90000000000004	0.0005740075202440877
51.00000000000004	0.0005740389965803119
51.100000000000044	0.0005740706071982355
51.200000000000045	0.0005741023518736454
51.30000000000005	0.0005741342296033649
51.40000000000005	0.000574166239078756
51.50000000000004	0.0005741983794802442
51.600000000000044	0.0005742306505941643
51.700000000000045	0.0005742630514338538
51.80000000000005	0.0005742955807317192
51.90000000000005	0.0005743282376900644
52.00000000000004	0.0005743610215164178
52.100000000000044	0.0005743939320123478
52.200000000000045	0.0005744269682125692
52.30000000000005	0.000574460128894148
52.40000000000005	0.0005744934132856031
52.50000000000004	0.0005745268211978111
52.600000000000044	0.0005745603516812218
52.700000000000045	0.0005745940035509312
52.80000000000005	0.000574627776055725
52.90000000000005	0.0005746616684492495
53.00000000000004	0.0005746956805560308
53.100000000000044	0.0005747298114467454
53.200000000000045	0.0005747640599778955
53.30000000000005	0.0005747984254225798
53.40000000000005	0.0005748329076135296
53.50000000000005	0.0005748675056364323
53.600000000000044	0.0005749022183830593
53.700000000000045	0.0005749370451452825
53.80000000000005	0.0005749719852194858
53.90000000000005	0.0005750070384506245
54.00000000000005	0.0005750422039436058
54.100000000000044	0.0005750774806285912
54.200000000000045	0.0005751128678199931
54.30000000000005	0.0005751483653699986
54.40000000000005	0.0005751839723978567
54.50000000000005	0.0005752196878664277
54.60000000000005	0.0005752555111075916
54.700000000000045	0.0005752914414573837
54.80000000000005	0.0005753274787789598
54.90000000000005	0.0005753636222097871
55.00000000000005	0.0005753998707483944
55.10000000000005	0.0005754362237475827
55.200000000000045	0.0005754726810767881
55.30000000000005	0.0005755092418872449
55.40000000000005	0.000575545905207833
55.50000000000005	0.0005755826704075795
55.60000000000005	0.0005756195368594014
55.700000000000045	0.0005756565044425133
55.80000000000005	0.0005756935723255018
55.90000000000005	0.000575730739570392
56.00000000000005	0.000575768005565672
56.10000000000005	0.0005758053701960282
56.200000000000045	0.0005758428326432406
56.30000000000005	0.0005758803919975512
56.40000000000005	0.0005759180476625276
56.50000000000005	0.0005759557990453559
56.60000000000005	0.0005759936460394659
56.70000000000005	0.0005760315878431824
56.80000000000005	0.0005760696235775415
56.90000000000005	0.0005761077526642146
57.00000000000005	0.0005761459750013533
57.10000000000005	0.0005761842897999732
57.20000000000005	0.0005762226962073418
57.30000000000005	0.0005762611936591867
57.40000000000005	0.0005762997815945995
57.50000000000005	0.0005763384599195156
57.60000000000005	0.00057637722786072
57.70000000000005	0.0005764160845941282
57.800000000000054	0.0005764550295723494
57.90000000000005	0.000576494062705358
58.00000000000005	0.0005765331832321522
58.10000000000005	0.0005765723903530642
58.20000000000005	0.0005766116835337829
58.300000000000054	0.0005766510622431353
58.40000000000005	0.0005766905263979674
58.50000000000005	0.0005767300752523935
58.60000000000005	0.0005767697080334174
58.70000000000005	0.0005768094242224535
58.800000000000054	0.0005768492237397917
58.90000000000005	0.0005768891058513021
59.00000000000005	0.0005769290698067173
59.10000000000005	0.0005769691150996474
59.20000000000005	0.0005770092412266331
59.300000000000054	0.0005770494481140688
59.40000000000005	0.0005770897350422875
59.50000000000005	0.0005771301012858608
59.60000000000005	0.0005771705463530669
59.70000000000005	0.00057721107017317
59.800000000000054	0.0005772516720378547
59.900000000000055	0.0005772923512428543
60.00000000000005	0.0005773331073078357
60.10000000000005	0.0005773739397552109
60.20000000000005	0.0005774148485196112
60.300000000000054	0.000577455832906589
60.400000000000055	0.0005774968922350201
60.50000000000005	0.0005775380260382866
60.60000000000005	0.0005775792342533786
60.70000000000005	0.0005776205161968134
60.800000000000054	0.0005776618712071937
60.900000000000055	0.0005777032988285257
61.00000000000006	0.0005777447986073881
61.10000000000005	0.000577786370485452
61.20000000000005	0.0005778280137925747
61.300000000000054	0.0005778697278889196
61.400000000000055	0.0005779115123313164
61.50000000000006	0.0005779533670633314
61.60000000000005	0.0005779952914254144
61.70000000000005	0.0005780372847961351
61.800000000000054	0.0005780793467422358
61.900000000000055	0.0005781214768328792
62.00000000000006	0.0005781636750157192
62.10000000000005	0.0005782059406440317
62.20000000000005	0.0005782482731164878
62.300000000000054	0.0005782906720118127
62.400000000000055	0.0005783331372791469
62.50000000000006	0.0005783756682820197
62.60000000000005	0.000578418264436251
62.70000000000005	0.0005784609253298742
62.800000000000054	0.0005785036505531598
62.900000000000055	0.0005785464400587598
63.00000000000006	0.000578589293222547
63.10000000000006	0.0005786322094791093
63.20000000000005	0.0005786751884276879
63.300000000000054	0.0005787182300220023
63.400000000000055	0.0005787613336478856
63.50000000000006	0.0005788044987559111
63.60000000000006	0.0005788477249540197
63.70000000000005	0.0005788910118522494
63.800000000000054	0.0005789343594073046
63.900000000000055	0.0005789777670169349
64.00000000000006	0.0005790212341492465
64.10000000000005	0.0005790647604226576
64.20000000000006	0.0005791083457945949
64.30000000000005	0.0005791519896724759
64.40000000000006	0.0005791956915393154
64.50000000000006	0.0005792394510216801
64.60000000000005	0.000579283267748109
64.70000000000006	0.0005793271416785683
64.80000000000005	0.0005793710722319462
64.90000000000006	0.0005794150589076016
65.00000000000006	0.0005794591013419349
65.10000000000005	0.0005795031994952914
65.20000000000006	0.0005795473527959588
65.30000000000005	0.0005795915607572181
65.40000000000006	0.0005796358230231062
65.50000000000006	0.000579680139239473
65.60000000000005	0.0005797245093687675
65.70000000000006	0.0005797689328503675
65.80000000000005	0.0005798134092128317
65.90000000000006	0.0005798579381093839
66.00000000000006	0.0005799025195025651
66.10000000000005	0.0005799471528408799
66.20000000000006	0.0005799918376658738
66.30000000000005	0.0005800365736379278
66.40000000000006	0.0005800813604191566
66.50000000000006	0.0005801261979737616
66.60000000000005	0.0005801710857609834
66.70000000000006	0.0005802160233366397
66.80000000000005	0.0005802610103697357
66.90000000000006	0.0005803060468242805
67.00000000000006	0.000580351132168416
67.10000000000007	0.000580396265970074
67.20000000000006	0.0005804414479049894
67.30000000000005	0.0005804866776504825
67.40000000000006	0.0005805319551718736
67.50000000000006	0.0005805772799476938
67.60000000000007	0.000580622651559189
67.70000000000006	0.0005806680696901667
67.80000000000005	0.0005807135343054732
67.90000000000006	0.0005807590448923315
68.00000000000006	0.0005808046010432904
68.10000000000007	0.0005808502024484701
68.20000000000006	0.0005808958487994934
68.30000000000005	0.0005809415400621445
68.40000000000006	0.0005809872757337268
68.50000000000006	0.0005810330554192215
68.60000000000007	0.0005810788788163388
68.70000000000006	0.0005811247458901555
68.80000000000005	0.0005811706561464467
68.90000000000006	0.0005812166092007479
69.00000000000006	0.00058126260475666
69.10000000000007	0.0005813086425192172
69.20000000000006	0.0005813547224541284
69.30000000000005	0.0005814008440769417
69.40000000000006	0.0005814470070147947
69.50000000000006	0.0005814932109784299
69.60000000000007	0.0005815394559326363
69.70000000000006	0.0005815857414012116
69.80000000000007	0.0005816320670211544
69.90000000000006	0.000581678432508731
70.00000000000006	0.0005817248375815395
70.10000000000007	0.0005817712822046844
70.20000000000006	0.0005818177659114895
70.30000000000007	0.0005818642883497713
70.40000000000006	0.0005819108492424866
70.50000000000006	0.0005819574485536118
70.60000000000007	0.0005820040858245529
70.70000000000006	0.0005820507607122917
70.80000000000007	0.0005820974729449905
70.90000000000006	0.0005821442222520558
71.00000000000006	0.0005821910085975019
71.10000000000007	0.0005822378315319525
71.20000000000006	0.0005822846907225101
71.30000000000007	0.0005823315859036168
71.40000000000006	0.0005823785170379468
71.50000000000006	0.0005824254836840352
71.60000000000007	0.0005824724855175568
71.70000000000006	0.0005825195222778159
71.80000000000007	0.0005825665937052925
71.90000000000006	0.0005826136997624382
72.00000000000006	0.0005826608400167764
72.10000000000007	0.0005827080141534093
72.20000000000006	0.0005827552219175308
72.30000000000007	0.0005828024632700852
72.40000000000006	0.0005828497377863294
72.50000000000006	0.0005828970451593567
72.60000000000007	0.0005829443851389286
72.70000000000006	0.0005829917574759043
72.80000000000007	0.0005830391621307451
72.90000000000006	0.0005830865986874861
73.00000000000006	0.0005831340668479878
73.10000000000007	0.0005831815663675351
73.20000000000006	0.0005832290972049114
73.30000000000007	0.0005832766589517206
73.40000000000006	0.0005833242513172584
73.50000000000007	0.000583371874061106
73.60000000000007	0.0005834195269438931
73.70000000000006	0.0005834672099236536
73.80000000000007	0.0005835149226005665
73.90000000000006	0.0005835626646921181
74.00000000000007	0.000583610435963045
74.10000000000007	0.0005836582363695595
74.20000000000006	0.0005837060655192696
74.30000000000007	0.0005837539231365635
74.40000000000006	0.0005838018089902229
74.50000000000007	0.0005838497228500157
74.60000000000007	0.0005838976646712076
74.70000000000006	0.0005839456340697206
74.80000000000007	0.0005839936307775708
74.90000000000006	0.0005840416545684072
75.00000000000007	0.0005840897053954827
75.10000000000007	0.0005841377828820513
75.20000000000006	0.0005841858867665391
75.30000000000007	0.0005842340168263755
75.40000000000006	0.0005842821728399049
75.50000000000007	0.0005843303547591878
75.60000000000007	0.0005843785622156285
75.70000000000006	0.000584426794954746
75.80000000000007	0.0005844750527585258
75.90000000000006	0.0005845233355768768
76.00000000000007	0.0005845716430484009
76.10000000000007	0.0005846199749245724
76.20000000000007	0.0005846683309909108
76.30000000000007	0.0005847167110337828
76.40000000000006	0.0005847651150017369
76.50000000000007	0.000584813542541328
76.60000000000007	0.0005848619934106169
76.70000000000007	0.0005849104673993819
76.80000000000007	0.0005849589644538732
76.90000000000006	0.0005850074842277169
77.00000000000007	0.0005850560264844889
77.10000000000007	0.0005851045910172995
77.20000000000007	0.0005851531776200269
77.30000000000007	0.0005852017862373472
77.40000000000006	0.0005852504165306766
77.50000000000007	0.000585299068269728
77.60000000000007	0.0005853477412515727
77.70000000000007	0.0005853964354184451
77.80000000000007	0.0005854451504387296
77.90000000000006	0.0005854938860872383
78.00000000000007	0.000585542642164141
78.10000000000007	0.0005855914184703768
78.20000000000007	0.0005856402149463932
78.30000000000007	0.0005856890312682312
78.40000000000006	0.0005857378672163503
78.50000000000007	0.0005857867225946666
78.60000000000007	0.00058583559734105
78.70000000000007	0.0005858844911383976
78.80000000000007	0.0005859334037718849
78.90000000000006	0.0005859823350483325
79.00000000000007	0.0005860312847752459
79.10000000000007	0.0005860802528885464
79.20000000000007	0.0005861292390786259
79.30000000000007	0.0005861782431358972
79.40000000000006	0.0005862272648706519
79.50000000000007	0.0005862763042160814
79.60000000000007	0.0005863253608693481
79.70000000000007	0.0005863744346252143
79.80000000000007	0.0005864235252966777
79.90000000000008	0.0005864726326973815
80.00000000000007	0.0005865217567583813
80.10000000000007	0.0005865708971842163
80.20000000000007	0.0005866200537744572
80.30000000000007	0.0005866692263453469
80.40000000000008	0.0005867184148250844
80.50000000000007	0.000586767618924889
80.60000000000007	0.0005868168384483243
80.70000000000007	0.0005868660732141629
80.80000000000007	0.0005869153230417424
80.90000000000008	0.0005869645878569835
81.00000000000007	0.0005870138673783374
81.10000000000007	0.0005870631614137925
81.20000000000007	0.0005871124697851099
81.30000000000007	0.0005871617924152223
81.40000000000008	0.0005872111290291879
81.50000000000007	0.0005872604794386526
81.60000000000007	0.0005873098434677215
81.70000000000007	0.0005873592209410825
81.80000000000007	0.0005874086117791939
81.90000000000008	0.0005874580157141996
82.00000000000007	0.0005875074325617955
82.10000000000007	0.00058755686214891
82.20000000000007	0.0005876063043928824
82.30000000000007	0.0005876557590323992
82.40000000000008	0.0005877052258864946
82.50000000000007	0.0005877547047842699
82.60000000000008	0.0005878041955553336
82.70000000000007	0.0005878536981143579
82.80000000000007	0.0005879032122070404
82.90000000000008	0.0005879527376561193
83.00000000000007	0.0005880022742932724
83.10000000000008	0.0005880518220299272
83.20000000000007	0.0005881013806182708
83.30000000000007	0.000588150949884053
83.40000000000008	0.0005882005296609675
83.50000000000007	0.0005882501197832047
83.60000000000008	0.0005882997201593491
83.70000000000007	0.0005883493305484819
83.80000000000007	0.0005883989507797159
83.90000000000008	0.0005884485806891564
84.00000000000007	0.0005884982201819983
84.10000000000008	0.0005885478690237368
84.20000000000007	0.000588597527046237
84.30000000000007	0.0005886471940874176
84.40000000000008	0.000588696869985685
84.50000000000007	0.0005887465546432186
84.60000000000008	0.0005887962478323521
84.70000000000007	0.000588845949387959
84.80000000000007	0.0005888956591501876
84.90000000000008	0.000588945377017711
85.00000000000007	0.0005889951027692094
85.10000000000008	0.0005890448362420197
85.20000000000007	0.0005890945772779779
85.30000000000007	0.0005891443257193092
85.40000000000008	0.0005891940814615361
85.50000000000007	0.0005892438442900964
85.60000000000008	0.0005892936140450036
85.70000000000007	0.0005893433905700973
85.80000000000007	0.0005893931737572587
85.90000000000008	0.0005894429633982224
86.00000000000007	0.0005894927593351722
86.10000000000008	0.0005895425614135136
86.20000000000007	0.0005895923694790334
86.30000000000008	0.0005896421834202229
86.40000000000008	0.0005896920030354932
86.50000000000007	0.0005897418281694485
86.60000000000008	0.0005897916586693252
86.70000000000007	0.0005898414944198231
86.80000000000008	0.0005898913352256446
86.90000000000008	0.0005899411809332852
87.00000000000007	0.000589991031391382
87.10000000000008	0.0005900408864489183
87.20000000000007	0.0005900907459870532
87.30000000000008	0.0005901406098171041
87.40000000000008	0.0005901904777876776
87.50000000000007	0.0005902403497490647
87.60000000000008	0.0005902902255784816
87.70000000000007	0.0005903401050935092
87.80000000000008	0.0005903899881443918
87.90000000000008	0.0005904398745826693
88.00000000000007	0.0005904897642602307
88.10000000000008	0.0005905396570505827
88.20000000000007	0.0005905895527778341
88.30000000000008	0.0005906394512940461
88.40000000000008	0.0005906893524522714
88.50000000000007	0.000590739256121905
88.60000000000008	0.0005907891621333105
88.70000000000007	0.0005908390703399429
88.80000000000008	0.0005908889805959697
88.90000000000008	0.0005909388927558393
89.00000000000009	0.0005909888066850628
89.10000000000008	0.0005910387222204895
89.20000000000007	0.0005910886392170953
89.30000000000008	0.0005911385575303931
89.40000000000008	0.000591188477021619
89.50000000000009	0.0005912383975338588
89.60000000000008	0.0005912883189232498
89.70000000000007	0.0005913382410462792
89.80000000000008	0.0005913858944960673
89.90000000000008	0.0005914244713375463
90.00000000000009	0.0005914539714253991
