# Supplementary material for: White matter micro- and macrostructure brain charts for the human lifespan
Source: Nature. 2026 May 13;655(8124):979–89. doi: 10.1038/s41586-026-10454-2 (PMC13391363; doi:10.1038/s41586-026-10454-2)
Supplement: Supplementary file 7 — Tract-specific median centiles of brain charts. SDT.T4.1-504 contain the discretized, sex-agnostic brain charts used to derive the myelination plots and assessments in Fig. 4 and Supplementary Fig. S4.F9. Age is expressed in years. Tract measurements are reported in metric-specific units: diffusivities in mm2 s−1, volume in mm3, surface area in mm2, average length in mm, and FA is dimensionless (unitless). [file 41586_2026_10454_MOESM7_ESM.zip › SDT.T4/SDT.T4.153-ICP_left_surface_area.csv]

age	value
1.0	5646.980481452147
1.1	5743.391544391484
1.2000000000000002	5866.131621172953
1.3000000000000003	6013.822521124434
1.4000000000000004	6161.4681146662415
1.5000000000000004	6301.458727946002
1.6000000000000005	6434.501408212368
1.7000000000000006	6561.2006360077485
1.8000000000000007	6682.043836098255
1.9000000000000008	6797.544722404239
2.000000000000001	6908.099757468393
2.100000000000001	7014.05925349159
2.200000000000001	7115.709557520913
2.300000000000001	7213.3702257581635
2.4000000000000012	7307.291114297435
2.5000000000000013	7397.698196281959
2.6000000000000014	7484.795975563118
2.7000000000000015	7568.7512266111535
2.8000000000000016	7649.764034951722
2.9000000000000017	7727.99010557434
3.0000000000000018	7803.572123516504
3.100000000000002	7876.626344198842
3.200000000000002	7947.297503824557
3.300000000000002	8015.698394773762
3.400000000000002	8081.933882900764
3.500000000000002	8146.101070605872
3.6000000000000023	8208.278165688049
3.7000000000000024	8268.568172588564
3.8000000000000025	8327.05050737422
3.9000000000000026	8383.799145051064
4.000000000000003	8438.873425692258
4.100000000000003	8492.353689982376
4.200000000000003	8544.30177119166
4.3000000000000025	8594.776035874846
4.400000000000003	8643.831126589052
4.5000000000000036	8691.510277433423
4.600000000000003	8737.874854439768
4.700000000000003	8782.971524060911
4.800000000000003	8826.84410410767
4.900000000000004	8869.527115149513
5.0000000000000036	8911.07062375864
5.100000000000003	8951.512603653471
5.200000000000004	8990.889244778144
5.300000000000004	9029.23460581081
5.400000000000004	9066.575153362095
5.5000000000000036	9102.950876564004
5.600000000000004	9138.39174773901
5.700000000000005	9172.92601041787
5.800000000000004	9206.57553414697
5.900000000000004	9239.373932212236
6.000000000000004	9271.346330788709
6.100000000000005	9302.516834431231
6.200000000000005	9332.908171774483
6.300000000000004	9362.537718037234
6.400000000000005	9391.4331573813
6.500000000000005	9419.614952112961
6.600000000000005	9447.102401345834
6.700000000000005	9473.910222434331
6.800000000000005	9500.062183284881
6.900000000000006	9525.575809358452
7.000000000000005	9550.467994867064
7.100000000000005	9574.75466618439
7.2000000000000055	9598.44782960399
7.300000000000006	9621.567502462063
7.400000000000006	9644.128290693623
7.500000000000005	9666.143957237213
7.600000000000006	9687.624865157106
7.700000000000006	9708.58847324478
7.800000000000006	9729.047495078104
7.900000000000006	9749.014231497593
8.000000000000007	9768.500258752867
8.100000000000007	9787.514206392378
8.200000000000006	9806.071029341465
8.300000000000006	9824.18151302612
8.400000000000006	9841.855797807772
8.500000000000007	9859.101443768082
8.600000000000007	9875.931654240574
8.700000000000006	9892.355936673144
8.800000000000008	9908.383516577798
8.900000000000007	9924.02305152788
9.000000000000007	9939.280941697007
9.100000000000007	9954.168647834209
9.200000000000006	9968.694349764144
9.300000000000008	9982.865713482184
9.400000000000007	9996.688414177457
9.500000000000007	10010.17266868926
9.600000000000009	10023.325761143076
9.700000000000008	10036.154776246662
9.800000000000008	10048.666338145791
9.900000000000007	10060.865317137857
10.000000000000007	10072.76067654513
10.100000000000009	10084.358755349193
10.200000000000008	10095.665470813308
10.300000000000008	10106.685185170501
10.40000000000001	10117.425951968531
10.500000000000009	10127.893463259032
10.600000000000009	10138.093265977217
10.700000000000008	10148.03052394642
10.800000000000008	10157.70902387598
10.90000000000001	10167.135893055149
11.000000000000009	10176.316132056309
11.100000000000009	10185.25438747589
11.20000000000001	10193.954079968615
11.30000000000001	10202.421655163607
11.40000000000001	10210.661634625265
11.500000000000009	10218.678431794347
11.600000000000009	10226.47613525661
11.70000000000001	10234.057743668714
11.80000000000001	10241.429002828898
11.90000000000001	10248.593916761467
12.00000000000001	10255.556187290851
12.10000000000001	10262.318543046542
12.20000000000001	10268.8862086903
12.30000000000001	10275.262826090806
12.40000000000001	10281.451954934875
12.50000000000001	10287.456875416368
12.60000000000001	10293.280000023555
12.70000000000001	10298.926014682558
12.800000000000011	10304.39816637483
12.900000000000011	10309.699440732562
13.00000000000001	10314.832046955795
13.10000000000001	10319.800265707729
13.20000000000001	10324.607065246435
13.300000000000011	10329.25535029252
13.400000000000011	10333.747782417957
13.50000000000001	10338.086329540067
13.600000000000012	10342.27485093951
13.700000000000012	10346.316008556527
13.800000000000011	10350.212236069705
13.900000000000011	10353.96534559741
14.00000000000001	10357.578876634565
14.100000000000012	10361.055273293834
14.200000000000012	10364.396929835842
14.300000000000011	10367.60602718662
14.400000000000013	10370.684190288066
14.500000000000012	10373.634624489532
14.600000000000012	10376.459532865494
14.700000000000012	10379.160917616171
14.800000000000011	10381.740282376364
14.900000000000013	10384.200576953805
15.000000000000012	10386.54383189685
15.100000000000012	10388.772038132904
15.200000000000014	10390.886998193324
15.300000000000013	10392.890068396564
15.400000000000013	10394.78393040195
15.500000000000012	10396.570422697785
15.600000000000012	10398.251205977944
15.700000000000014	10399.827540761595
15.800000000000013	10401.301902243553
15.900000000000013	10402.675990652255
16.000000000000014	10403.951474367545
16.100000000000016	10405.129854573244
16.200000000000014	10406.212274335543
16.30000000000001	10407.200991401252
16.400000000000013	10408.097551264824
16.500000000000014	10408.903341367748
16.600000000000016	10409.619428145694
16.700000000000014	10410.247900910676
16.800000000000015	10410.790193199484
16.900000000000013	10411.247712689115
17.000000000000014	10411.621718125956
17.100000000000016	10411.91318120421
17.200000000000014	10412.124013267092
17.300000000000015	10412.255521959383
17.400000000000013	10412.308873969469
17.500000000000014	10412.284978974702
17.600000000000016	10412.185609726766
17.700000000000014	10412.011982366728
17.800000000000015	10411.765291848931
17.900000000000016	10411.446600111196
18.000000000000014	10411.056739595611
18.100000000000016	10410.597336197709
18.200000000000017	10410.069502728995
18.300000000000015	10409.474226004639
18.400000000000016	10408.812287736586
18.500000000000014	10408.085198912431
18.600000000000016	10407.293996932307
18.700000000000017	10406.439701697476
18.800000000000015	10405.52321408863
18.900000000000016	10404.545252241362
19.000000000000014	10403.507205070408
19.100000000000016	10402.410024492456
19.200000000000017	10401.2545496326
19.300000000000015	10400.041456717136
19.400000000000016	10398.772038738134
19.500000000000018	10397.447184994977
19.600000000000016	10396.06777022827
19.700000000000017	10394.634562564534
19.80000000000002	10393.148185429312
19.900000000000016	10391.60982967428
20.000000000000018	10390.020313372264
20.100000000000016	10388.38035354556
20.200000000000017	10386.6905386793
20.30000000000002	10384.951979059795
20.400000000000016	10383.165440411138
20.500000000000018	10381.331676264273
20.600000000000016	10379.451344607141
20.700000000000017	10377.52498971146
20.80000000000002	10375.553635894154
20.900000000000016	10373.537989145476
21.000000000000018	10371.478664909802
21.10000000000002	10369.376178079467
21.200000000000017	10367.23148493073
21.30000000000002	10365.045247417882
21.40000000000002	10362.818117221484
21.500000000000018	10360.550660414621
21.60000000000002	10358.24335458372
21.700000000000017	10355.897083258722
21.80000000000002	10353.512458000954
21.90000000000002	10351.090009274103
22.000000000000018	10348.630189764062
22.10000000000002	10346.133825250861
22.200000000000017	10343.601490042332
22.30000000000002	10341.033749741919
22.40000000000002	10338.431093305262
22.500000000000018	10335.793941716602
22.60000000000002	10333.123058900028
22.70000000000002	10330.418976419543
22.80000000000002	10327.682153278049
22.90000000000002	10324.912989197801
23.00000000000002	10322.112198865705
23.10000000000002	10319.280282166026
23.20000000000002	10316.41773157077
23.30000000000002	10313.52497101741
23.40000000000002	10310.602373109947
23.50000000000002	10307.650599707471
23.60000000000002	10304.670114257457
23.70000000000002	10301.661315389152
23.80000000000002	10298.624557424435
23.90000000000002	10295.56046007085
24.00000000000002	10292.469459706961
24.10000000000002	10289.351986369822
24.20000000000002	10286.208408935097
24.300000000000022	10283.039058382928
24.40000000000002	10279.844509122422
24.50000000000002	10276.62516632886
24.600000000000023	10273.381377405829
24.70000000000002	10270.113457510346
24.800000000000022	10266.821944831396
24.90000000000002	10263.507221312859
25.00000000000002	10260.169663449733
25.100000000000023	10256.8095932968
25.20000000000002	10253.427305802843
25.300000000000022	10250.023300172592
25.40000000000002	10246.597931514849
25.50000000000002	10243.151503598114
25.600000000000023	10239.684297591773
25.70000000000002	10236.196781471699
25.800000000000022	10232.689290327202
25.900000000000023	10229.16215454696
26.00000000000002	10225.61565622271
26.100000000000023	10222.05005893264
26.200000000000024	10218.465796990482
26.300000000000022	10214.863182316247
26.400000000000023	10211.242481374353
26.50000000000002	10207.603945673764
26.600000000000023	10203.94798251974
26.700000000000024	10200.274886515186
26.800000000000022	10196.584948192803
26.900000000000023	10192.878415416408
27.00000000000002	10189.155524303025
27.100000000000023	10185.416653002809
27.200000000000024	10181.662076041197
27.300000000000022	10177.892027884205
27.400000000000023	10174.106734019895
27.500000000000025	10170.306549174451
27.600000000000023	10166.491732840952
27.700000000000024	10162.66254097593
27.800000000000026	10158.819192033481
27.900000000000023	10154.961897968682
28.000000000000025	10151.09098818606
28.100000000000023	10147.206704721177
28.200000000000024	10143.309254507742
28.300000000000026	10139.39884009224
28.400000000000023	10135.475770512257
28.500000000000025	10131.540274711395
28.600000000000023	10127.592578550504
28.700000000000024	10123.632875138901
28.800000000000026	10119.661355070144
28.900000000000023	10115.678305333824
29.000000000000025	10111.683939645876
29.100000000000026	10107.678441182361
29.200000000000024	10103.661992168374
29.300000000000026	10099.634861843715
29.400000000000027	10095.597252487261
29.500000000000025	10091.549363682616
29.600000000000026	10087.491366637163
29.700000000000024	10083.423432973126
29.800000000000026	10079.345812688452
29.900000000000027	10075.258694739934
30.000000000000025	10071.162241748327
30.100000000000026	10067.056617858812
30.200000000000024	10062.942057568105
30.300000000000026	10058.818739812941
30.400000000000027	10054.686841166897
30.500000000000025	10050.546513861953
30.600000000000026	10046.397912599741
30.700000000000028	10042.2412550489
30.800000000000026	10038.076708458762
30.900000000000027	10033.904417621061
31.00000000000003	10029.72453052848
31.100000000000026	10025.53725128667
31.200000000000028	10021.342738342704
31.300000000000026	10017.141148066212
31.400000000000027	10012.932616209715
31.50000000000003	10008.717282322632
31.600000000000026	10004.49533576554
31.700000000000028	10000.266924705451
31.800000000000026	9996.032178433594
31.900000000000027	9991.791230455632
32.00000000000003	9987.544258245056
32.10000000000002	9983.291402216864
32.20000000000003	9979.03280095524
32.300000000000026	9974.768575868527
32.40000000000003	9970.498852886138
32.50000000000003	9966.223796539523
32.60000000000003	9961.943538179305
32.70000000000003	9957.65819359089
32.800000000000026	9953.36788323886
32.90000000000003	9949.072761220805
33.00000000000003	9944.772952044012
33.10000000000003	9940.468578598518
33.20000000000003	9936.159749780503
33.300000000000026	9931.846579233053
33.40000000000003	9927.529209676783
33.50000000000003	9923.207757608061
33.60000000000003	9918.88232701996
33.70000000000003	9914.553026596956
33.800000000000026	9910.219989889294
33.90000000000003	9905.883327338634
34.00000000000003	9901.543147954886
34.10000000000003	9897.199549697963
34.20000000000003	9892.85263509066
34.30000000000003	9888.502527668345
34.40000000000003	9884.14933077736
34.50000000000003	9879.793138094057
34.60000000000003	9875.434047627283
34.70000000000003	9871.072174843288
34.80000000000003	9866.707617720094
34.90000000000003	9862.340472965561
35.00000000000003	9857.97082896226
35.10000000000003	9853.598778136457
35.20000000000003	9849.224427127876
35.30000000000003	9844.847867617238
35.400000000000034	9840.469184237976
35.50000000000003	9836.08846529467
35.60000000000003	9831.705810320016
35.70000000000003	9827.321306225456
35.80000000000003	9822.9350387934
35.900000000000034	9818.547088003492
36.00000000000003	9814.15753708799
36.10000000000003	9809.766477792198
36.20000000000003	9805.373991427621
36.30000000000003	9800.980154686662
36.400000000000034	9796.585047027405
36.50000000000003	9792.188753930419
36.60000000000003	9787.791352462087
36.70000000000003	9783.392918683328
36.80000000000003	9778.993525187894
36.900000000000034	9774.593246812778
37.00000000000003	9770.192162161758
37.10000000000003	9765.7903433122
37.20000000000003	9761.387859970548
37.30000000000003	9756.984783508731
37.400000000000034	9752.58118700468
37.500000000000036	9748.177138750387
37.60000000000003	9743.772706140837
37.70000000000003	9739.367955266212
37.80000000000003	9734.962953277829
37.900000000000034	9730.557767176397
38.000000000000036	9726.152460801328
38.10000000000003	9721.747097702337
38.20000000000003	9717.341741841705
38.30000000000003	9712.936455343666
38.400000000000034	9708.531298666418
38.500000000000036	9704.126331466547
38.60000000000004	9699.721614097456
38.70000000000003	9695.317206657463
38.80000000000003	9690.913165896885
38.900000000000034	9686.509548293467
39.000000000000036	9682.106411961315
39.10000000000004	9677.703814057117
39.20000000000003	9673.301807026415
39.30000000000003	9668.90044432178
39.400000000000034	9664.49977867827
39.500000000000036	9660.09986537978
39.60000000000004	9655.700758037714
39.70000000000003	9651.302504343434
39.80000000000003	9646.905154185404
39.900000000000034	9642.508760870103
40.000000000000036	9638.113375289844
40.10000000000004	9633.719041335316
40.20000000000003	9629.325806184113
40.30000000000003	9624.933716370599
40.400000000000034	9620.54282269062
40.500000000000036	9616.153172776883
40.60000000000004	9611.764806312825
40.70000000000004	9607.377767279835
40.80000000000003	9602.99210472425
40.900000000000034	9598.607863760577
41.000000000000036	9594.225080716698
41.10000000000004	9589.843797141124
41.20000000000004	9585.464054004855
41.30000000000003	9581.085898122908
41.400000000000034	9576.70937160703
41.500000000000036	9572.334507061265
41.60000000000004	9567.96134316358
41.70000000000004	9563.589925177981
41.80000000000004	9559.220292879967
41.900000000000034	9554.852475911603
42.000000000000036	9550.486510764298
42.10000000000004	9546.122433410195
42.20000000000004	9541.760287126312
42.30000000000004	9537.400108917058
42.400000000000034	9533.041925128444
42.500000000000036	9528.685769670128
42.60000000000004	9524.331684441078
42.70000000000004	9519.979704274783
42.80000000000004	9515.629852903687
42.900000000000034	9511.282162269492
43.000000000000036	9506.936663846382
43.10000000000004	9502.593397760222
43.20000000000004	9498.252396282965
43.30000000000004	9493.913680230047
43.400000000000034	9489.577279217932
43.500000000000036	9485.2432321452
43.60000000000004	9480.911569263579
43.70000000000004	9476.582309083682
43.80000000000004	9472.255479448355
43.90000000000004	9467.93110777892
44.000000000000036	9463.60923138822
44.10000000000004	9459.289878156504
44.20000000000004	9454.973064013586
44.30000000000004	9450.658814705268
44.40000000000004	9446.347166448486
44.500000000000036	9442.03814524106
44.60000000000004	9437.731764981847
44.70000000000004	9433.428049816017
44.80000000000004	9429.127023508187
44.90000000000004	9424.828720853691
45.00000000000004	9420.533165651765
45.10000000000004	9416.240369518968
45.20000000000004	9411.950354706709
45.30000000000004	9407.663155028877
45.40000000000004	9403.378792528636
45.50000000000004	9399.097277034705
45.60000000000004	9394.818629352056
45.70000000000004	9390.542869941652
45.80000000000004	9386.270031339624
45.90000000000004	9382.00013354822
46.00000000000004	9377.733184379078
46.10000000000004	9373.469202924754
46.20000000000004	9369.208220839579
46.30000000000004	9364.950256485929
46.40000000000004	9360.69531610358
46.50000000000004	9356.443417476277
46.60000000000004	9352.19457807638
46.70000000000004	9347.948828406445
46.80000000000004	9343.706184932107
46.90000000000004	9339.466652111898
47.00000000000004	9335.230246179082
47.100000000000044	9330.99699684108
47.20000000000004	9326.766919030813
47.30000000000004	9322.540015826902
47.40000000000004	9318.316302276793
47.50000000000004	9314.095793145709
47.600000000000044	9309.878517099565
47.70000000000004	9305.664487306738
47.80000000000004	9301.453705274416
47.90000000000004	9297.246184644346
48.00000000000004	9293.04195336255
48.100000000000044	9288.841023163763
48.200000000000045	9284.643394345947
48.30000000000004	9280.449079475042
48.40000000000004	9276.258090860849
48.50000000000004	9272.070455504358
48.600000000000044	9267.886183497223
48.700000000000045	9263.705273752723
48.80000000000004	9259.527737560667
48.90000000000004	9255.35360126731
49.00000000000004	9251.182873622543
49.100000000000044	9247.0155524822
49.200000000000045	9242.85164815879
49.30000000000004	9238.691170732052
49.40000000000004	9234.534145687445
49.50000000000004	9230.380580243696
49.600000000000044	9226.230471038218
49.700000000000045	9222.083827223447
49.80000000000004	9217.940673686384
49.90000000000004	9213.80101638939
50.00000000000004	9209.66485104745
50.100000000000044	9205.532185923965
50.200000000000045	9201.403029070512
50.30000000000005	9197.277404586708
50.40000000000004	9193.155317007142
50.50000000000004	9189.036760976385
50.600000000000044	9184.9217437018
50.700000000000045	9180.81028873298
50.80000000000005	9176.702399427728
50.90000000000004	9172.59806962825
51.00000000000004	9168.497305732039
51.100000000000044	9164.400113943533
51.200000000000045	9160.306517088786
51.30000000000005	9156.2165171935
51.40000000000005	9152.130107161269
51.50000000000004	9148.047292426869
51.600000000000044	9143.968095307768
51.700000000000045	9139.892516727241
51.80000000000005	9135.820548893274
51.90000000000005	9131.752196501779
52.00000000000004	9127.687464072464
52.100000000000044	9123.626373254587
52.200000000000045	9119.568923728117
52.30000000000005	9115.515106879733
52.40000000000005	9111.46492652638
52.50000000000004	9107.418403843974
52.600000000000044	9103.375537479713
52.700000000000045	9099.336318219523
52.80000000000005	9095.300749205226
52.90000000000005	9091.268833417585
53.00000000000004	9087.240591412034
53.100000000000044	9083.21602067506
53.200000000000045	9079.195111275632
53.30000000000005	9075.177865551812
53.40000000000005	9071.164303615431
53.50000000000005	9067.154421985591
53.600000000000044	9063.148210214738
53.700000000000045	9059.145670023048
53.80000000000005	9055.146802983212
53.90000000000005	9051.151628627542
54.00000000000005	9047.160142391434
54.100000000000044	9043.17233320316
54.200000000000045	9039.188202046646
54.30000000000005	9035.207768035407
54.40000000000005	9031.231025699004
54.50000000000005	9027.25796352389
54.60000000000005	9023.288581927514
54.700000000000045	9019.322881192053
54.80000000000005	9015.36087988638
54.90000000000005	9011.402571528339
55.00000000000005	9007.447944062586
55.10000000000005	9003.496997230961
55.200000000000045	8999.549749203958
55.30000000000005	8995.606192651634
55.40000000000005	8991.666315143013
55.50000000000005	8987.730115899623
55.60000000000005	8983.797594018668
55.700000000000045	8979.868767155458
55.80000000000005	8975.943627035755
55.90000000000005	8972.022160759863
56.00000000000005	8968.104366928146
56.10000000000005	8964.190262813974
56.200000000000045	8960.279839350249
56.30000000000005	8956.373083320146
56.40000000000005	8952.469992845172
56.50000000000005	8948.57056593234
56.60000000000005	8944.6748193644
56.70000000000005	8940.782743193255
56.80000000000005	8936.894323798078
56.90000000000005	8933.009558728085
57.00000000000005	8929.128464396957
57.10000000000005	8925.25103011582
57.20000000000005	8921.377241998336
57.30000000000005	8917.507097152058
57.40000000000005	8913.640592578877
57.50000000000005	8909.77774422202
57.60000000000005	8905.918540571192
57.70000000000005	8902.06296739322
57.800000000000054	8898.211021267223
57.90000000000005	8894.36271777701
58.00000000000005	8890.518044721002
58.10000000000005	8886.676987645942
58.20000000000005	8882.839542722642
58.300000000000054	8879.005706024182
58.40000000000005	8875.175492680075
58.50000000000005	8871.348889723547
58.60000000000005	8867.525882404878
58.70000000000005	8863.706466405765
58.800000000000054	8859.890656503037
58.90000000000005	8856.078439085803
59.00000000000005	8852.269799224081
59.10000000000005	8848.46473222116
59.20000000000005	8844.663233289682
59.300000000000054	8840.865316764724
59.40000000000005	8837.070968323369
59.50000000000005	8833.280172783423
59.60000000000005	8829.492924994267
59.70000000000005	8825.709238942361
59.800000000000054	8821.92909970572
59.900000000000055	8818.152491956667
60.00000000000005	8814.37941019293
60.10000000000005	8810.609848827922
60.20000000000005	8806.843821415605
60.300000000000054	8803.081312372387
60.400000000000055	8799.322306157077
60.50000000000005	8795.566796844982
60.60000000000005	8791.81479764307
60.70000000000005	8788.066292411837
60.800000000000054	8784.321265494813
60.900000000000055	8780.579710639551
61.00000000000006	8776.841621514943
61.10000000000005	8773.107010901702
61.20000000000005	8769.375862046645
61.300000000000054	8765.648159113473
61.400000000000055	8761.923895455417
61.50000000000006	8758.203083505596
61.60000000000005	8754.485705996345
61.70000000000005	8750.771747002154
61.800000000000054	8747.061199569805
61.900000000000055	8743.354056672484
62.00000000000006	8739.65033032051
62.10000000000005	8735.950002678232
62.20000000000005	8732.253057669426
62.300000000000054	8728.55948797159
62.400000000000055	8724.8693052448
62.50000000000006	8721.182491178799
62.60000000000005	8717.49902963046
62.70000000000005	8713.818912989796
62.800000000000054	8710.14213357769
62.900000000000055	8706.468702632334
63.00000000000006	8702.798601319148
63.10000000000006	8699.131813369273
63.20000000000005	8695.468330825659
63.300000000000054	8691.808164571683
63.400000000000055	8688.151295336653
63.50000000000006	8684.497706803711
63.60000000000006	8680.847390745112
63.70000000000005	8677.200338867964
63.800000000000054	8673.556561632307
63.900000000000055	8669.916039284964
64.00000000000006	8666.278755404563
64.10000000000005	8662.64470143596
64.20000000000006	8659.013887478035
64.30000000000005	8655.386293378766
64.40000000000006	8651.761902684546
64.50000000000006	8648.14070658438
64.60000000000005	8644.522696205639
64.70000000000006	8640.907881220211
64.80000000000005	8637.296241033793
64.90000000000006	8633.687759106035
65.00000000000006	8630.082426315874
65.10000000000005	8626.48025196602
65.20000000000006	8622.881215099489
65.30000000000005	8619.285299156621
65.40000000000006	8615.692494773544
65.50000000000006	8612.102792527814
65.60000000000005	8608.516201289456
65.70000000000006	8604.932699697934
65.80000000000005	8601.352271121485
65.90000000000006	8597.774905901344
66.00000000000006	8594.200612528746
66.10000000000005	8590.629369315679
66.20000000000006	8587.06115962139
66.30000000000005	8583.495973555691
66.40000000000006	8579.933801172507
66.50000000000006	8576.374650522745
66.60000000000005	8572.818499552292
66.70000000000006	8569.265331560024
66.80000000000005	8565.715136374078
66.90000000000006	8562.167921655473
67.00000000000006	8558.623665056972
67.10000000000007	8555.082349876397
67.20000000000006	8551.543965720333
67.30000000000005	8548.008502141774
67.40000000000006	8544.47596635195
67.50000000000006	8540.946335673814
67.60000000000007	8537.419593353914
67.70000000000006	8533.89572872854
67.80000000000005	8530.374748606508
67.90000000000006	8526.85663005127
68.00000000000006	8523.341356314051
68.10000000000007	8519.82891651806
68.20000000000006	8516.319299734907
68.30000000000005	8512.812512312401
68.40000000000006	8509.308531019471
68.50000000000006	8505.807339062712
68.60000000000007	8502.30892530477
68.70000000000006	8498.81329567713
68.80000000000005	8495.320426722232
68.90000000000006	8491.83030165505
69.00000000000006	8488.34290913232
69.10000000000007	8484.858237760845
69.20000000000006	8481.37629299825
69.30000000000005	8477.897051126844
69.40000000000006	8474.420495321363
69.50000000000006	8470.946613986149
69.60000000000007	8467.475412147263
69.70000000000006	8464.00686589303
69.80000000000007	8460.540958408388
69.90000000000006	8457.077677897736
70.00000000000006	8453.61701251695
70.10000000000007	8450.158966803738
70.20000000000006	8446.703516619971
70.30000000000007	8443.250645112626
70.40000000000006	8439.80034024046
70.50000000000006	8436.352606093096
70.60000000000007	8432.907418370492
70.70000000000006	8429.464760229905
70.80000000000007	8426.024619435011
70.90000000000006	8422.586983702078
71.00000000000006	8419.151856616372
71.10000000000007	8415.719213684419
71.20000000000006	8412.289038025852
71.30000000000007	8408.861317164103
71.40000000000006	8405.436054218548
71.50000000000006	8402.013224565573
71.60000000000007	8398.592811333525
71.70000000000006	8395.174801854606
71.80000000000007	8391.75918341446
71.90000000000006	8388.345958610555
72.00000000000006	8384.935102658383
72.10000000000007	8381.52659864717
72.20000000000006	8378.120433673028
72.30000000000007	8374.71660984848
72.40000000000006	8371.315102290422
72.50000000000006	8367.915894093716
72.60000000000007	8364.5189721661
72.70000000000006	8361.124323369408
72.80000000000007	8357.731949275243
72.90000000000006	8354.341824871708
73.00000000000006	8350.953933211355
73.10000000000007	8347.56826096883
73.20000000000006	8344.184809210501
73.30000000000007	8340.8035528573
73.40000000000006	8337.424474962885
73.50000000000007	8334.047562015501
73.60000000000007	8330.672800457896
73.70000000000006	8327.300190795051
73.80000000000007	8323.929707850923
73.90000000000006	8320.561334632048
74.00000000000007	8317.195057395478
74.10000000000007	8313.830876119428
74.20000000000006	8310.468765592066
74.30000000000007	8307.108708815156
74.40000000000006	8303.750691860461
74.50000000000007	8300.394700754476
74.60000000000007	8297.040734892116
74.70000000000006	8293.688768996186
74.80000000000007	8290.33878601499
74.90000000000006	8286.990771789993
75.00000000000007	8283.644725166578
75.10000000000007	8280.300620863189
75.20000000000006	8276.958441816196
75.30000000000007	8273.618173682085
75.40000000000006	8270.279802072098
75.50000000000007	8266.943325224987
75.60000000000007	8263.608717825344
75.70000000000006	8260.275962748294
75.80000000000007	8256.945045419945
75.90000000000006	8253.615963505503
76.00000000000007	8250.28869171677
76.10000000000007	8246.963212908544
76.20000000000007	8243.639512321508
76.30000000000007	8240.317575150953
76.40000000000006	8236.99739843069
76.50000000000007	8233.678956870179
76.60000000000007	8230.362233253796
76.70000000000007	8227.047212590864
76.80000000000007	8223.733891316386
76.90000000000006	8220.42224419882
77.00000000000007	8217.112253992638
77.10000000000007	8213.803905520588
77.20000000000007	8210.497183559686
77.30000000000007	8207.192083887336
77.40000000000006	8203.88858130126
77.50000000000007	8200.586658475027
77.60000000000007	8197.286299998148
77.70000000000007	8193.987501022688
77.80000000000007	8190.690236437469
77.90000000000006	8187.394488875438
78.00000000000007	8184.100242737707
78.10000000000007	8180.807482379165
78.20000000000007	8177.516202266637
78.30000000000007	8174.226377349992
78.40000000000006	8170.937990169496
78.50000000000007	8167.651024890349
78.60000000000007	8164.36547532621
78.70000000000007	8161.081316550536
78.80000000000007	8157.798531051167
78.90000000000006	8154.517102802428
79.00000000000007	8151.237015731769
79.10000000000007	8147.958262938496
79.20000000000007	8144.68081958918
79.30000000000007	8141.404668065979
79.40000000000006	8138.129792103834
79.50000000000007	8134.856184119752
79.60000000000007	8131.583819436859
79.70000000000007	8128.312680372011
79.80000000000007	8125.042750466172
79.90000000000008	8121.774013212637
80.00000000000007	8118.5064602834855
80.10000000000007	8115.240067127403
80.20000000000007	8111.974815941332
80.30000000000007	8108.710690022636
80.40000000000008	8105.44768033063
80.50000000000007	8102.185762504068
80.60000000000007	8098.92491866067
80.70000000000007	8095.66513190015
80.80000000000007	8092.406385273599
80.90000000000008	8089.148668963312
81.00000000000007	8085.891958766508
81.10000000000007	8082.63623666561
81.20000000000007	8079.38148551178
81.30000000000007	8076.127694742694
81.40000000000008	8072.874840379825
81.50000000000007	8069.622904311418
81.60000000000007	8066.371869186731
81.70000000000007	8063.121717605331
81.80000000000007	8059.872438194258
81.90000000000008	8056.624007166909
82.00000000000007	8053.376406259682
82.10000000000007	8050.129617867654
82.20000000000007	8046.883629839994
82.30000000000007	8043.638418649262
82.40000000000008	8040.393965921716
82.50000000000007	8037.150253845726
82.60000000000008	8033.907264558772
82.70000000000007	8030.664985064218
82.80000000000007	8027.423392060658
82.90000000000008	8024.182467004805
83.00000000000007	8020.942191824552
83.10000000000008	8017.702552710687
83.20000000000007	8014.463526656711
83.30000000000007	8011.225094992224
83.40000000000008	8007.987239433092
83.50000000000007	8004.749941642946
83.60000000000008	8001.513186930015
83.70000000000007	7998.276952548677
83.80000000000007	7995.041219640167
83.90000000000008	7991.805969652926
84.00000000000007	7988.571187046418
84.10000000000008	7985.336849406585
84.20000000000007	7982.102937729576
84.30000000000007	7978.869433245965
84.40000000000008	7975.636317132648
84.50000000000007	7972.403572928132
84.60000000000008	7969.171178514925
84.70000000000007	7965.939114680859
84.80000000000007	7962.707362381531
84.90000000000008	7959.475904268976
85.00000000000007	7956.2447185949195
85.10000000000008	7953.013785983148
85.20000000000007	7949.78308716506
85.30000000000007	7946.552602816787
85.40000000000008	7943.322314629351
85.50000000000007	7940.092201187662
85.60000000000008	7936.86224288613
85.70000000000007	7933.6324201729885
85.80000000000007	7930.40271381352
85.90000000000008	7927.173102800611
86.00000000000007	7923.943567344645
86.10000000000008	7920.714087662863
86.20000000000007	7917.484643915537
86.30000000000008	7914.255215865177
86.40000000000008	7911.025782875492
86.50000000000007	7907.796324905314
86.60000000000008	7904.566821879965
86.70000000000007	7901.337252595301
86.80000000000008	7898.107596862973
86.90000000000008	7894.877834436806
87.00000000000007	7891.647945003858
87.10000000000008	7888.417908192406
87.20000000000007	7885.187701752015
87.30000000000008	7881.957305903947
87.40000000000008	7878.726700127169
87.50000000000007	7875.495863807486
87.60000000000008	7872.264773685264
87.70000000000007	7869.033410470947
87.80000000000008	7865.801753416502
87.90000000000008	7862.569781661753
88.00000000000007	7859.337474285831
88.10000000000008	7856.104806937503
88.20000000000007	7852.87176077683
88.30000000000008	7849.638314756492
88.40000000000008	7846.404447705183
88.50000000000007	7843.170134218202
88.60000000000008	7839.93535598743
88.70000000000007	7836.700091715525
88.80000000000008	7833.464319977054
88.90000000000008	7830.228019283861
89.00000000000009	7826.991163092496
89.10000000000008	7823.753733585808
89.20000000000007	7820.515709141603
89.30000000000008	7817.277068012899
89.40000000000008	7814.037782556748
89.50000000000009	7810.797835531963
89.60000000000008	7807.557205042265
89.70000000000007	7804.315869077975
89.80000000000008	7801.221274594445
89.90000000000008	7798.7158466550845
90.00000000000009	7796.799717128455
