# Supplementary material for: White matter micro- and macrostructure brain charts for the human lifespan
Source: Nature. 2026 May 13;655(8124):979–89. doi: 10.1038/s41586-026-10454-2 (PMC13391363; doi:10.1038/s41586-026-10454-2)
Supplement: Supplementary file 7 — Tract-specific median centiles of brain charts. SDT.T4.1-504 contain the discretized, sex-agnostic brain charts used to derive the myelination plots and assessments in Fig. 4 and Supplementary Fig. S4.F9. Age is expressed in years. Tract measurements are reported in metric-specific units: diffusivities in mm2 s−1, volume in mm3, surface area in mm2, average length in mm, and FA is dimensionless (unitless). [file 41586_2026_10454_MOESM7_ESM.zip › SDT.T4/SDT.T4.154-ICP_left_volume.csv]

age	value
1.0	6166.517169161394
1.1	6278.218517867561
1.2000000000000002	6420.616445185727
1.3000000000000003	6592.185953894594
1.4000000000000004	6764.119608354837
1.5000000000000004	6927.595014397079
1.6000000000000005	7083.372920288713
1.7000000000000006	7232.104801634801
1.8000000000000007	7374.315368270647
1.9000000000000008	7510.56171708905
2.000000000000001	7641.273384567511
2.100000000000001	7766.830497830512
2.200000000000001	7887.54308566841
2.300000000000001	8003.760301463181
2.4000000000000012	8115.754641455477
2.5000000000000013	8223.772944052334
2.6000000000000014	8328.038913651044
2.7000000000000015	8428.734324833731
2.8000000000000016	8526.079733847026
2.9000000000000017	8620.246297928217
3.0000000000000018	8711.391066061347
3.100000000000002	8799.641404930318
3.200000000000002	8885.157950278672
3.300000000000002	8968.06543790446
3.400000000000002	9048.480004650088
3.500000000000002	9126.50931311481
3.6000000000000023	9202.239559285157
3.7000000000000024	9275.78598099819
3.8000000000000025	9347.237036537961
3.9000000000000026	9416.675207450826
4.000000000000003	9484.16620129072
4.100000000000003	9549.800458550731
4.200000000000003	9613.647233115118
4.3000000000000025	9675.77198213555
4.400000000000003	9736.23603897428
4.5000000000000036	9795.087536507332
4.600000000000003	9852.396059228768
4.700000000000003	9908.214218724794
4.800000000000003	9962.591450551407
4.900000000000004	10015.566351751979
5.0000000000000036	10067.196015708962
5.100000000000003	10117.523470922059
5.200000000000004	10166.58977431058
5.300000000000004	10214.433586259838
5.400000000000004	10261.084645357798
5.5000000000000036	10306.588857468465
5.600000000000004	10350.980390849008
5.700000000000005	10394.291456012972
5.800000000000004	10436.546723831983
5.900000000000004	10477.78498191337
6.000000000000004	10518.03500815251
6.100000000000005	10557.324441288867
6.200000000000005	10595.679348446947
6.300000000000004	10633.119420006144
6.400000000000005	10669.676798221177
6.500000000000005	10705.375051223058
6.600000000000005	10740.236409114557
6.700000000000005	10774.27761219962
6.800000000000005	10807.526388964383
6.900000000000006	10840.003012912033
7.000000000000005	10871.727047726965
7.100000000000005	10902.716934379388
7.2000000000000055	10932.98638746838
7.300000000000006	10962.558893358011
7.400000000000006	10991.45143697278
7.500000000000005	11019.680018631107
7.600000000000006	11047.256517311109
7.700000000000006	11074.201509687791
7.800000000000006	11100.529840415646
7.900000000000006	11126.255886292167
8.000000000000007	11151.393170988993
8.100000000000007	11175.951625751804
8.200000000000006	11199.948970482212
8.300000000000006	11223.39786055719
8.400000000000006	11246.310186890703
8.500000000000007	11268.694678826427
8.600000000000007	11290.567047068242
8.700000000000006	11311.938490280258
8.800000000000008	11332.819885071009
8.900000000000007	11353.221429890944
9.000000000000007	11373.150542523217
9.100000000000007	11392.620928884477
9.200000000000006	11411.642268673999
9.300000000000008	11430.223624246077
9.400000000000007	11448.37159398307
9.500000000000007	11466.098445175066
9.600000000000009	11483.412828905348
9.700000000000008	11500.323166777436
9.800000000000008	11516.83732313076
9.900000000000007	11532.960980698515
10.000000000000007	11548.704953128006
10.100000000000009	11564.076802209456
10.200000000000008	11579.083576486544
10.300000000000008	11593.730381371557
10.40000000000001	11608.02697001634
10.500000000000009	11621.980155946136
10.600000000000009	11635.596584508927
10.700000000000008	11648.882431703702
10.800000000000008	11661.842144437953
10.90000000000001	11674.484393510971
11.000000000000009	11686.815189898967
11.100000000000009	11698.840108522447
11.20000000000001	11710.563178212868
11.30000000000001	11721.992269164302
11.40000000000001	11733.132834492852
11.500000000000009	11743.990201154493
11.600000000000009	11754.569293432001
11.70000000000001	11764.873654644558
11.80000000000001	11774.910331213736
11.90000000000001	11784.684171521594
12.00000000000001	11794.199647381221
12.10000000000001	11803.459992211774
12.20000000000001	11812.471635911046
12.30000000000001	11821.2390022906
12.40000000000001	11829.766418641664
12.50000000000001	11838.05786192826
12.60000000000001	11846.116199918972
12.70000000000001	11853.947223883422
12.800000000000011	11861.554893209994
12.900000000000011	11868.942838038332
13.00000000000001	11876.113691747712
13.10000000000001	11883.072762807495
13.20000000000001	11889.823681756534
13.300000000000011	11896.370004038172
13.400000000000011	11902.714977049944
13.50000000000001	11908.860953680347
13.600000000000012	11914.812739478863
13.700000000000012	11920.57360246174
13.800000000000011	11926.146520033812
13.900000000000011	11931.533664648921
14.00000000000001	11936.739458310487
14.100000000000012	11941.766910444503
14.200000000000012	11946.618971195789
14.300000000000011	11951.298317623781
14.400000000000013	11955.806903521006
14.500000000000012	11960.148749460715
14.600000000000012	11964.326577869531
14.700000000000012	11968.342852795335
14.800000000000011	11972.199386939254
14.900000000000013	11975.899892375412
15.000000000000012	11979.446885494057
15.100000000000012	11982.842835291194
15.200000000000014	11986.089967146785
15.300000000000013	11989.189920848192
15.400000000000013	11992.146084269298
15.500000000000012	11994.960743771384
15.600000000000012	11997.635954706784
15.700000000000014	12000.173244977283
15.800000000000013	12002.575751622324
15.900000000000013	12004.84559493099
16.000000000000014	12006.984856876226
16.100000000000016	12008.995401053393
16.200000000000014	12010.878616868134
16.30000000000001	12012.637376828005
16.400000000000013	12014.273614838754
16.500000000000014	12015.789057379929
16.600000000000016	12017.185003998817
16.700000000000014	12018.46412130706
16.800000000000015	12019.628207973552
16.900000000000013	12020.67903138205
17.000000000000014	12021.618162439496
17.100000000000016	12022.446788477813
17.200000000000014	12023.167358297538
17.300000000000015	12023.78151808247
17.400000000000013	12024.290727157218
17.500000000000014	12024.696099846387
17.600000000000016	12024.999914515214
17.700000000000014	12025.203706211189
17.800000000000015	12025.308984210602
17.900000000000016	12025.317080525707
18.000000000000014	12025.229017602174
18.100000000000016	12025.046893013454
18.200000000000017	12024.772115972504
18.300000000000015	12024.405926951478
18.400000000000016	12023.94928844666
18.500000000000014	12023.40415589012
18.600000000000016	12022.771846413567
18.700000000000017	12022.053655750267
18.800000000000015	12021.250719377951
18.900000000000016	12020.36392384101
19.000000000000014	12019.395073424323
19.100000000000016	12018.345380607645
19.200000000000017	12017.215905225834
19.300000000000015	12016.007484111604
19.400000000000016	12014.7218022094
19.500000000000018	12013.359995140398
19.600000000000016	12011.923180630141
19.700000000000017	12010.412331320687
19.80000000000002	12008.82822070377
19.900000000000016	12007.172406542388
20.000000000000018	12005.445936808772
20.100000000000016	12003.649721230595
20.200000000000017	12001.784491700995
20.30000000000002	11999.851705181833
20.400000000000016	11997.852345062114
20.500000000000018	11995.787379666848
20.600000000000016	11993.657645858297
20.700000000000017	11991.463822274272
20.80000000000002	11989.207258236838
20.900000000000016	11986.8888632564
21.000000000000018	11984.509421559016
21.10000000000002	11982.069576677184
21.200000000000017	11979.570592328184
21.30000000000002	11977.013323422365
21.40000000000002	11974.398612114119
21.500000000000018	11971.727181389493
21.60000000000002	11968.999629666343
21.700000000000017	11966.217129080776
21.80000000000002	11963.380471907643
21.90000000000002	11960.490336860401
22.000000000000018	11957.547292496316
22.10000000000002	11954.552437894605
22.200000000000017	11951.506518912172
22.30000000000002	11948.410270545497
22.40000000000002	11945.264319771057
22.500000000000018	11942.069196658502
22.60000000000002	11938.825921995909
22.70000000000002	11935.535188252668
22.80000000000002	11932.197584986137
22.90000000000002	11928.813616677962
23.00000000000002	11925.384241489792
23.10000000000002	11921.91011222679
23.20000000000002	11918.391872401273
23.30000000000002	11914.83006765434
23.40000000000002	11911.225169417661
23.50000000000002	11907.578068631845
23.60000000000002	11903.889372373307
23.70000000000002	11900.159594516012
23.80000000000002	11896.389184412257
23.90000000000002	11892.578979099688
24.00000000000002	11888.729551601633
24.10000000000002	11884.841466953223
24.20000000000002	11880.915201588303
24.300000000000022	11876.95117630394
24.40000000000002	11872.95017019248
24.50000000000002	11868.912716930967
24.600000000000023	11864.839265874565
24.70000000000002	11860.730218644007
24.800000000000022	11856.5863077655
24.90000000000002	11852.408037552965
25.00000000000002	11848.195905424302
25.100000000000023	11843.950328687766
25.20000000000002	11839.671684150015
25.300000000000022	11835.360654206586
25.40000000000002	11831.017709174794
25.50000000000002	11826.643243194263
25.600000000000023	11822.237616314407
25.70000000000002	11817.801470567167
25.800000000000022	11813.335250848522
25.900000000000023	11808.839396077781
26.00000000000002	11804.31427286252
26.100000000000023	11799.76021957228
26.200000000000024	11795.17783472513
26.300000000000022	11790.567533728468
26.400000000000023	11785.92966329831
26.50000000000002	11781.264547076376
26.600000000000023	11776.572748485723
26.700000000000024	11771.854660842555
26.800000000000022	11767.11067226414
26.900000000000023	11762.341105732217
27.00000000000002	11757.546265850462
27.100000000000023	11752.72667815668
27.200000000000024	11747.8827102962
27.300000000000022	11743.01466811818
27.400000000000023	11738.12284321197
27.500000000000025	11733.207730515323
27.600000000000023	11728.269678409239
27.700000000000024	11723.309030736811
27.800000000000026	11718.326072821774
27.900000000000023	11713.321079455158
28.000000000000025	11708.294512498065
28.100000000000023	11703.246697908682
28.200000000000024	11698.177906210723
28.300000000000026	11693.08840063645
28.400000000000023	11687.978616297545
28.500000000000025	11682.848862298224
28.600000000000023	11677.699443769117
28.700000000000024	11672.530613430863
28.800000000000026	11667.342619626746
28.900000000000023	11662.13586851622
29.000000000000025	11656.910649556028
29.100000000000026	11651.66720264647
29.200000000000024	11646.405765815744
29.300000000000026	11641.126721784993
29.400000000000027	11635.830345220795
29.500000000000025	11630.516907299902
29.600000000000026	11625.186632437968
29.700000000000024	11619.839745410358
29.800000000000026	11614.476603536732
29.900000000000027	11609.09746421719
30.000000000000025	11603.702540733237
30.100000000000026	11598.292048613743
30.200000000000024	11592.866324597246
30.300000000000026	11587.425613067668
30.400000000000027	11581.970155335306
30.500000000000025	11576.500151178458
30.600000000000026	11571.015804282222
30.700000000000028	11565.517429051011
30.800000000000026	11560.005254652662
30.900000000000027	11554.479471172204
31.00000000000003	11548.9402739713
31.100000000000026	11543.38795934686
31.200000000000028	11537.822744980935
31.300000000000026	11532.244845841376
31.400000000000027	11526.654440208918
31.50000000000003	11521.051712820743
31.600000000000026	11515.436940297961
31.700000000000028	11509.810326878447
31.800000000000026	11504.172042384736
31.900000000000027	11498.52226403201
32.00000000000003	11492.861252481904
32.10000000000002	11487.189201811314
32.20000000000003	11481.506303694387
32.300000000000026	11475.81271761046
32.40000000000003	11470.108611210082
32.50000000000003	11464.394227789824
32.60000000000003	11458.66974951879
32.70000000000003	11452.935328479667
32.800000000000026	11447.191125500314
32.90000000000003	11441.4373697884
33.00000000000003	11435.674234502583
33.10000000000003	11429.901890669447
33.20000000000003	11424.120481288608
33.300000000000026	11418.330158548548
33.40000000000003	11412.531136306105
33.50000000000003	11406.723577148421
33.60000000000003	11400.907617593217
33.70000000000003	11395.08340361938
33.800000000000026	11389.25113662815
33.90000000000003	11383.410971198411
34.00000000000003	11377.563060012966
34.10000000000003	11371.707531596025
34.20000000000003	11365.844524098282
34.30000000000003	11359.97422533046
34.40000000000003	11354.096780465617
34.50000000000003	11348.212312336183
34.60000000000003	11342.320953423212
34.70000000000003	11336.422880511473
34.80000000000003	11330.518231641245
34.90000000000003	11324.607143163015
35.00000000000003	11318.689730860042
35.10000000000003	11312.766120099184
35.20000000000003	11306.836475616909
35.30000000000003	11300.900927067321
35.400000000000034	11294.959585225813
35.50000000000003	11289.012570267249
35.60000000000003	11283.060037156392
35.70000000000003	11277.10210918139
35.80000000000003	11271.138908121457
35.900000000000034	11265.170538523082
36.00000000000003	11259.197114077844
36.10000000000003	11253.218779056362
36.20000000000003	11247.235649254906
36.30000000000003	11241.247824805194
36.400000000000034	11235.255414631147
36.50000000000003	11229.258554334432
36.60000000000003	11223.257354018731
36.70000000000003	11217.251922437674
36.80000000000003	11211.242354208009
36.900000000000034	11205.22875232992
37.00000000000003	11199.211242902531
37.10000000000003	11193.189929323855
37.20000000000003	11187.164902311128
37.30000000000003	11181.136260475385
37.400000000000034	11175.104122218278
37.500000000000036	11169.068585837944
37.60000000000003	11163.029748422427
37.70000000000003	11156.98769579647
37.80000000000003	11150.942521145433
37.900000000000034	11144.894334419045
38.000000000000036	11138.843227902611
38.10000000000003	11132.789283969652
38.20000000000003	11126.73259175535
38.30000000000003	11120.673254369396
38.400000000000034	11114.611359520108
38.500000000000036	11108.546993829255
38.60000000000004	11102.480235321502
38.70000000000003	11096.411168151224
38.80000000000003	11090.33988790422
38.900000000000034	11084.26647688784
39.000000000000036	11078.191010066068
39.10000000000004	11072.113567847846
39.20000000000003	11066.034239737004
39.30000000000003	11059.953103926178
39.400000000000034	11053.87023763075
39.500000000000036	11047.78571194131
39.60000000000004	11041.699602684675
39.70000000000003	11035.611992661929
39.80000000000003	11029.522955206221
39.900000000000034	11023.432558688071
40.000000000000036	11017.34087546384
40.10000000000004	11011.247982923935
40.20000000000003	11005.153950696298
40.30000000000003	10999.058847528486
40.400000000000034	10992.962738333976
40.500000000000036	10986.865691245477
40.60000000000004	10980.767777678358
40.70000000000004	10974.669062881225
40.80000000000003	10968.569609344784
40.900000000000034	10962.469481980284
41.000000000000036	10956.36874738776
41.10000000000004	10950.26746747403
41.20000000000004	10944.165703351535
41.30000000000003	10938.063514418935
41.400000000000034	10931.960961687144
41.500000000000036	10925.858106427057
41.60000000000004	10919.755006592632
41.70000000000004	10913.65171941946
41.80000000000004	10907.548302923258
41.900000000000034	10901.444814088241
42.000000000000036	10895.341307849729
42.10000000000004	10889.23783842515
42.20000000000004	10883.134460278303
42.30000000000004	10877.031227817053
42.400000000000034	10870.928193270498
42.500000000000036	10864.825408000608
42.60000000000004	10858.722924534999
42.70000000000004	10852.620794492643
42.80000000000004	10846.519066286028
42.900000000000034	10840.417788546229
43.000000000000036	10834.317009254615
43.10000000000004	10828.216778448159
43.20000000000004	10822.117144403408
43.30000000000004	10816.01815128849
43.400000000000034	10809.919844499394
43.500000000000036	10803.822272335194
43.60000000000004	10797.725480472249
43.70000000000004	10791.629509680475
43.80000000000004	10785.534402881633
43.90000000000004	10779.440202408605
44.000000000000036	10773.346954316772
44.10000000000004	10767.254701181613
44.20000000000004	10761.163479983681
44.30000000000004	10755.07333071157
44.40000000000004	10748.984297856008
44.500000000000036	10742.896421565423
44.60000000000004	10736.80973579496
44.70000000000004	10730.724278288262
44.80000000000004	10724.640086254447
44.90000000000004	10718.557202157466
45.00000000000004	10712.475663265328
45.10000000000004	10706.395500149518
45.20000000000004	10700.316747890403
45.30000000000004	10694.239447538548
45.40000000000004	10688.163634094284
45.50000000000004	10682.08933543613
45.60000000000004	10676.016584604577
45.70000000000004	10669.945414154206
45.80000000000004	10663.875863299378
45.90000000000004	10657.807964361713
46.00000000000004	10651.741742198199
46.10000000000004	10645.677227427579
46.20000000000004	10639.61445798279
46.30000000000004	10633.553464064918
46.40000000000004	10627.494268134655
46.50000000000004	10621.436898954527
46.60000000000004	10615.38138484476
46.70000000000004	10609.327762069377
46.80000000000004	10603.276058335854
46.90000000000004	10597.22629340677
47.00000000000004	10591.178493839388
47.100000000000044	10585.132694731274
47.20000000000004	10579.088921805604
47.30000000000004	10573.047192693593
47.40000000000004	10567.007532260966
47.50000000000004	10560.969964970189
47.600000000000044	10554.934524396707
47.70000000000004	10548.901233940413
47.80000000000004	10542.870108823452
47.90000000000004	10536.841171900443
48.00000000000004	10530.81445568034
48.100000000000044	10524.789981705217
48.200000000000045	10518.767763302554
48.30000000000004	10512.747821783243
48.40000000000004	10506.730178090005
48.50000000000004	10500.714863338306
48.600000000000044	10494.701896904044
48.700000000000045	10488.691289964083
48.80000000000004	10482.68306199259
48.90000000000004	10476.677243125223
49.00000000000004	10470.673850997835
49.100000000000044	10464.672895104184
49.200000000000045	10458.674393507488
49.30000000000004	10452.678363934334
49.40000000000004	10446.684835239428
49.50000000000004	10440.69382303776
49.600000000000044	10434.70533490365
49.700000000000045	10428.71938722033
49.80000000000004	10422.73600793762
49.90000000000004	10416.755211040436
50.00000000000004	10410.777002609097
50.100000000000044	10404.801397735288
50.200000000000045	10398.828411202408
50.30000000000005	10392.858069777576
50.40000000000004	10386.890385559567
50.50000000000004	10380.925362916112
50.600000000000044	10374.963015399877
50.700000000000045	10369.003368937567
50.80000000000005	10363.04643410084
50.90000000000004	10357.092213932472
51.00000000000004	10351.140720801031
51.100000000000044	10345.191966792321
51.200000000000045	10339.245976735836
51.30000000000005	10333.302759442355
51.40000000000005	10327.362316427134
51.50000000000004	10321.424658646614
51.600000000000044	10315.489810145062
51.700000000000045	10309.557778302777
51.80000000000005	10303.628563461163
51.90000000000005	10297.7021754893
52.00000000000004	10291.778623996492
52.100000000000044	10285.857932003946
52.200000000000045	10279.940105247799
52.30000000000005	10274.025142707504
52.40000000000005	10268.113052954308
52.50000000000004	10262.203858271056
52.600000000000044	10256.29756305437
52.700000000000045	10250.394165244876
52.80000000000005	10244.493672413595
52.90000000000005	10238.59609189247
53.00000000000004	10232.701445005312
53.100000000000044	10226.80973461361
53.200000000000045	10220.920957444127
53.30000000000005	10215.035119873022
53.40000000000005	10209.152242525177
53.50000000000005	10203.272327008412
53.600000000000044	10197.395369131236
53.700000000000045	10191.52137434812
53.80000000000005	10185.650347893108
53.90000000000005	10179.782309486933
54.00000000000005	10173.917259304433
54.100000000000044	10168.05519207263
54.200000000000045	10162.196112143927
54.30000000000005	10156.34003857292
54.40000000000005	10150.486970361992
54.50000000000005	10144.636901427515
54.60000000000005	10138.789835270974
54.700000000000045	10132.945775190281
54.80000000000005	10127.104739382608
54.90000000000005	10121.266725513251
55.00000000000005	10115.431726535331
55.10000000000005	10109.599744931944
55.200000000000045	10103.77079826092
55.30000000000005	10097.944883092152
55.40000000000005	10092.121991664022
55.50000000000005	10086.302125672524
55.60000000000005	10080.485286625204
55.700000000000045	10074.671491261852
55.80000000000005	10068.860734905542
55.90000000000005	10063.053008936931
56.00000000000005	10057.24831410901
56.10000000000005	10051.44666654362
56.200000000000045	10045.648060541704
56.30000000000005	10039.852486854565
56.40000000000005	10034.059945505604
56.50000000000005	10028.270436343451
56.60000000000005	10022.483974704612
56.70000000000005	10016.700553728433
56.80000000000005	10010.920163402501
56.90000000000005	10005.14280287518
57.00000000000005	9999.368486881549
57.10000000000005	9993.597207608698
57.20000000000005	9987.828954490733
57.30000000000005	9982.063725998254
57.40000000000005	9976.301520439416
57.50000000000005	9970.54235179065
57.60000000000005	9964.786211158067
57.70000000000005	9959.033087295715
57.800000000000054	9953.282977860381
57.90000000000005	9947.535896239157
58.00000000000005	9941.791832652714
58.10000000000005	9936.050775368893
58.20000000000005	9930.312721413402
58.300000000000054	9924.577667660576
58.40000000000005	9918.845626760109
58.50000000000005	9913.116587928182
58.60000000000005	9907.39053882681
58.70000000000005	9901.66747572303
58.800000000000054	9895.947410685234
58.90000000000005	9890.230332108207
59.00000000000005	9884.51622722725
59.10000000000005	9878.805091720333
59.20000000000005	9873.096921124023
59.300000000000054	9867.39172678558
59.40000000000005	9861.689496168032
59.50000000000005	9855.990215966622
59.60000000000005	9850.293881150239
59.70000000000005	9844.600502489195
59.800000000000054	9838.910066686698
59.900000000000055	9833.222560063701
60.00000000000005	9827.537977037813
60.10000000000005	9821.8563118942
60.20000000000005	9816.177574693753
60.300000000000054	9810.501751277317
60.400000000000055	9804.828827483801
60.50000000000005	9799.158797066311
60.60000000000005	9793.491669509765
60.70000000000005	9787.827429954516
60.800000000000054	9782.166063911207
60.900000000000055	9776.50756461559
61.00000000000006	9770.851925179024
61.10000000000005	9765.199154384565
61.20000000000005	9759.549236576555
61.300000000000054	9753.90215683459
61.400000000000055	9748.257907769923
61.50000000000006	9742.616497587504
61.60000000000005	9736.977909988515
61.70000000000005	9731.342129764478
61.800000000000054	9725.709149039714
61.900000000000055	9720.078959821401
62.00000000000006	9714.451569616303
62.10000000000005	9708.826961393252
62.20000000000005	9703.205119557308
62.300000000000054	9697.586035644154
62.400000000000055	9691.969716577447
62.50000000000006	9686.356144738409
62.60000000000005	9680.745304278904
62.70000000000005	9675.137186274917
62.800000000000054	9669.531781691738
62.900000000000055	9663.929096755
63.00000000000006	9658.32911317478
63.10000000000006	9652.731814755252
63.20000000000005	9647.137192015809
63.300000000000054	9641.545250591273
63.400000000000055	9635.9559716581
63.50000000000006	9630.369338797289
63.60000000000006	9624.785342092844
63.70000000000005	9619.203971523844
63.800000000000054	9613.625232023962
63.900000000000055	9608.049104157535
64.00000000000006	9602.475571191311
64.10000000000005	9596.90462268128
64.20000000000006	9591.33626296011
64.30000000000005	9585.770472111133
64.40000000000006	9580.207233203488
64.50000000000006	9574.646535379428
64.60000000000005	9569.088367681406
64.70000000000006	9563.53273373475
64.80000000000005	9557.979613067766
64.90000000000006	9552.428988463915
65.00000000000006	9546.880848562827
65.10000000000005	9541.335196376294
65.20000000000006	9535.792011003008
65.30000000000005	9530.251275050317
65.40000000000006	9524.712976763358
65.50000000000006	9519.17710429195
65.60000000000005	9513.64365993149
65.70000000000006	9508.112622281047
65.80000000000005	9502.58397368639
65.90000000000006	9497.057701912492
66.00000000000006	9491.533808626442
66.10000000000005	9486.012272048052
66.20000000000006	9480.493074364776
66.30000000000005	9474.976202964033
66.40000000000006	9469.461645141968
66.50000000000006	9463.94940183753
66.60000000000005	9458.439450824815
66.70000000000006	9452.93177404965
66.80000000000005	9447.426358439125
66.90000000000006	9441.92320428705
67.00000000000006	9436.422289037726
67.10000000000007	9430.923594493004
67.20000000000006	9425.427107217336
67.30000000000005	9419.932813687425
67.40000000000006	9414.440713454633
67.50000000000006	9408.950783570159
67.60000000000007	9403.463005610422
67.70000000000006	9397.977365696912
67.80000000000005	9392.493862716994
67.90000000000006	9387.012473440838
68.00000000000006	9381.53317931205
68.10000000000007	9376.05596610249
68.20000000000006	9370.580819499324
68.30000000000005	9365.107737630799
68.40000000000006	9359.636696925472
68.50000000000006	9354.1676786142
68.60000000000007	9348.70066804098
68.70000000000006	9343.235662649311
68.80000000000005	9337.772638634871
68.90000000000006	9332.311577103948
69.00000000000006	9326.852463062194
69.10000000000007	9321.395281433206
69.20000000000006	9315.940028882347
69.30000000000005	9310.486681314265
69.40000000000006	9305.035219631965
69.50000000000006	9299.58562842624
69.60000000000007	9294.137903655126
69.70000000000006	9288.692021038094
69.80000000000007	9283.247961359102
69.90000000000006	9277.805708880273
70.00000000000006	9272.365247783931
70.10000000000007	9266.92657322879
70.20000000000006	9261.489660693085
70.30000000000007	9256.054490763958
70.40000000000006	9250.621047299763
70.50000000000006	9245.189324727506
70.60000000000007	9239.75929838766
70.70000000000006	9234.330948751312
70.80000000000007	9228.904259356337
70.90000000000006	9223.479213662715
71.00000000000006	9218.055805274833
71.10000000000007	9212.634009341127
71.20000000000006	9207.21380613953
71.30000000000007	9201.795178813478
71.40000000000006	9196.378120209547
71.50000000000006	9190.962605385621
71.60000000000007	9185.548614504223
71.70000000000006	9180.136130395116
71.80000000000007	9174.725135811768
71.90000000000006	9169.315622752798
72.00000000000006	9163.907566132799
72.10000000000007	9158.50094592222
72.20000000000006	9153.095744564072
72.30000000000007	9147.691953271387
72.40000000000006	9142.289546915354
72.50000000000006	9136.88850534946
72.60000000000007	9131.4888107086
72.70000000000006	9126.090445052641
72.80000000000007	9120.693398719339
72.90000000000006	9115.297646485047
73.00000000000006	9109.903168009827
73.10000000000007	9104.509945047977
73.20000000000006	9099.117967122243
73.30000000000007	9093.727209012774
73.40000000000006	9088.33765025907
73.50000000000007	9082.949272311687
73.60000000000007	9077.562056547162
73.70000000000006	9072.175991583736
73.80000000000007	9066.791052155
73.90000000000006	9061.407217603402
74.00000000000007	9056.024469003674
74.10000000000007	9050.64279412797
74.20000000000006	9045.262167761097
74.30000000000007	9039.882569119376
74.40000000000006	9034.50397897709
74.50000000000007	9029.12637803523
74.60000000000007	9023.749753130367
74.70000000000006	9018.374079049003
74.80000000000007	9012.999334804643
74.90000000000006	9007.625500799215
75.00000000000007	9002.252562990545
75.10000000000007	8996.880496264024
75.20000000000006	8991.50927949968
75.30000000000007	8986.138892801268
75.40000000000006	8980.769316199741
75.50000000000007	8975.400534684408
75.60000000000007	8970.03252319074
75.70000000000006	8964.66526038818
75.80000000000007	8959.298726010371
75.90000000000006	8953.932904133644
76.00000000000007	8948.567769840465
76.10000000000007	8943.203301657695
76.20000000000007	8937.839479022172
76.30000000000007	8932.476281298212
76.40000000000006	8927.113691558892
76.50000000000007	8921.751684985386
76.60000000000007	8916.390239884284
76.70000000000007	8911.029335323472
76.80000000000007	8905.668953427243
76.90000000000006	8900.309069572384
77.00000000000007	8894.949661912186
77.10000000000007	8889.59070921823
77.20000000000007	8884.232190189612
77.30000000000007	8878.874085910878
77.40000000000006	8873.51637190652
77.50000000000007	8868.159026098103
77.60000000000007	8862.802026888352
77.70000000000007	8857.445354375652
77.80000000000007	8852.08898432939
77.90000000000006	8846.732894505532
78.00000000000007	8841.37706301021
78.10000000000007	8836.021467876953
78.20000000000007	8830.666088126152
78.30000000000007	8825.310899724393
78.40000000000006	8819.955880182759
78.50000000000007	8814.601007237696
78.60000000000007	8809.246258884508
78.70000000000007	8803.891611384695
78.80000000000007	8798.537042069991
78.90000000000006	8793.182528379206
79.00000000000007	8787.828047678267
79.10000000000007	8782.473576844519
79.20000000000007	8777.119092386805
79.30000000000007	8771.764571377167
79.40000000000006	8766.409990883032
79.50000000000007	8761.055326716205
79.60000000000007	8755.700555731322
79.70000000000007	8750.345654805904
79.80000000000007	8744.990600708046
79.90000000000008	8739.635370132512
80.00000000000007	8734.279937731459
80.10000000000007	8728.924280657768
80.20000000000007	8723.568375512936
80.30000000000007	8718.212198691173
80.40000000000008	8712.8557237371
80.50000000000007	8707.498928201252
80.60000000000007	8702.141788474066
80.70000000000007	8696.784280648113
80.80000000000007	8691.426380742016
80.90000000000008	8686.068061097396
81.00000000000007	8680.709299614813
81.10000000000007	8675.35007239088
81.20000000000007	8669.99035514105
81.30000000000007	8664.63011905587
81.40000000000008	8659.269342486496
81.50000000000007	8653.908001300657
81.60000000000007	8648.546070909293
81.70000000000007	8643.183526648654
81.80000000000007	8637.820338461266
81.90000000000008	8632.456485101105
82.00000000000007	8627.091942122875
82.10000000000007	8621.726684556497
82.20000000000007	8616.360681148364
82.30000000000007	8610.993911157197
82.40000000000008	8605.626349889733
82.50000000000007	8600.257972068011
82.60000000000008	8594.888752338526
82.70000000000007	8589.518658152989
82.80000000000007	8584.147669226859
82.90000000000008	8578.775760533304
83.00000000000007	8573.40290640887
83.10000000000008	8568.02907306255
83.20000000000007	8562.654240769993
83.30000000000007	8557.278384236155
83.40000000000008	8551.901477485857
83.50000000000007	8546.523494467428
83.60000000000008	8541.144400046904
83.70000000000007	8535.76417501186
83.80000000000007	8530.382793711848
83.90000000000008	8525.000229781197
84.00000000000007	8519.616446795133
84.10000000000008	8514.231426158303
84.20000000000007	8508.845141930624
84.30000000000007	8503.457567430492
84.40000000000008	8498.068675898761
84.50000000000007	8492.678429517802
84.60000000000008	8487.286810260779
84.70000000000007	8481.893791809156
84.80000000000007	8476.499347085375
84.90000000000008	8471.103436931431
85.00000000000007	8465.706043995951
85.10000000000008	8460.307141648245
85.20000000000007	8454.906702490278
85.30000000000007	8449.504699045334
85.40000000000008	8444.101090711112
85.50000000000007	8438.695860762828
85.60000000000008	8433.28898216715
85.70000000000007	8427.880427124248
85.80000000000007	8422.470153640366
85.90000000000008	8417.058145726258
86.00000000000007	8411.644376012842
86.10000000000008	8406.228816374978
86.20000000000007	8400.811438607656
86.30000000000008	8395.392199219848
86.40000000000008	8389.97108290862
86.50000000000007	8384.548061876947
86.60000000000008	8379.123107591744
86.70000000000007	8373.69617511802
86.80000000000008	8368.26724995019
86.90000000000008	8362.836303930879
87.00000000000007	8357.403308196654
87.10000000000008	8351.968233802954
87.20000000000007	8346.531034263044
87.30000000000008	8341.091695819146
87.40000000000008	8335.650189859598
87.50000000000007	8330.20648710663
87.60000000000008	8324.760539575609
87.70000000000007	8319.312334369786
87.80000000000008	8313.861842491586
87.90000000000008	8308.409034327691
88.00000000000007	8302.95388018237
88.10000000000008	8297.496330463324
88.20000000000007	8292.036373085011
88.30000000000008	8286.573978568244
88.40000000000008	8281.109116878826
88.50000000000007	8275.641736871243
88.60000000000008	8270.171827386643
88.70000000000007	8264.699358533435
88.80000000000008	8259.224299936588
88.90000000000008	8253.746621137348
89.00000000000009	8248.266269325242
89.10000000000008	8242.783234218025
89.20000000000007	8237.297485414274
89.30000000000008	8231.80899211146
89.40000000000008	8226.317699889229
89.50000000000009	8220.823599459798
89.60000000000008	8215.326659981982
89.70000000000007	8209.826850307098
89.80000000000008	8204.574659257323
89.90000000000008	8200.32176450784
90.00000000000009	8197.068705497384
