# Supplementary material for: White matter micro- and macrostructure brain charts for the human lifespan
Source: Nature. 2026 May 13;655(8124):979–89. doi: 10.1038/s41586-026-10454-2 (PMC13391363; doi:10.1038/s41586-026-10454-2)
Supplement: Supplementary file 7 — Tract-specific median centiles of brain charts. SDT.T4.1-504 contain the discretized, sex-agnostic brain charts used to derive the myelination plots and assessments in Fig. 4 and Supplementary Fig. S4.F9. Age is expressed in years. Tract measurements are reported in metric-specific units: diffusivities in mm2 s−1, volume in mm3, surface area in mm2, average length in mm, and FA is dimensionless (unitless). [file 41586_2026_10454_MOESM7_ESM.zip › SDT.T4/SDT.T4.155-ICP_right_ad-mean.csv]

age	value
1.0	0.0012427443956748144
1.1	0.0012415710615742827
1.2000000000000002	0.0012400907503764557
1.3000000000000003	0.001238324198721876
1.4000000000000004	0.0012365858141323107
1.5000000000000004	0.001234965482193464
1.6000000000000005	0.00123344829005241
1.7000000000000006	0.00123202199355296
1.8000000000000007	0.0012306768490578884
1.9000000000000008	0.0012294034444683812
2.000000000000001	0.0012281946005094442
2.100000000000001	0.0012270441688317403
2.200000000000001	0.0012259471293394795
2.300000000000001	0.0012248983481592
2.4000000000000012	0.0012238938163679667
2.5000000000000013	0.0012229300019744127
2.6000000000000014	0.0012220037847081235
2.7000000000000015	0.0012211125948677103
2.8000000000000016	0.0012202536097493083
2.9000000000000017	0.0012194246192809778
3.0000000000000018	0.0012186236382182023
3.100000000000002	0.0012178490240253022
3.200000000000002	0.0012170989041619489
3.300000000000002	0.0012163718033431055
3.400000000000002	0.001215666374732186
3.500000000000002	0.0012149813911654203
3.6000000000000023	0.0012143158435183369
3.7000000000000024	0.0012136685135458263
3.8000000000000025	0.0012130384488106014
3.9000000000000026	0.0012124247741820118
4.000000000000003	0.0012118267713884974
4.100000000000003	0.001211243547144341
4.200000000000003	0.001210674402966437
4.3000000000000025	0.0012101186883960629
4.400000000000003	0.0012095758013048435
4.5000000000000036	0.001209045253282515
4.600000000000003	0.0012085264052069816
4.700000000000003	0.0012080187630885177
4.800000000000003	0.0012075218675575289
4.900000000000004	0.0012070353476796556
5.0000000000000036	0.0012065587053226262
5.100000000000003	0.0012060915564646884
5.200000000000004	0.0012056335389151506
5.300000000000004	0.0012051843145612616
5.400000000000004	0.0012047436142859473
5.5000000000000036	0.0012043110592088438
5.600000000000004	0.0012038863610841439
5.700000000000005	0.0012034692501987632
5.800000000000004	0.0012030595130811366
5.900000000000004	0.0012026568420398242
6.000000000000004	0.0012022610039172787
6.100000000000005	0.0012018717768599355
6.200000000000005	0.0012014889529386819
6.300000000000004	0.001201112370143527
6.400000000000005	0.0012007417842509719
6.500000000000005	0.001200377012760902
6.600000000000005	0.0012000178844779562
6.700000000000005	0.0011996642668149714
6.800000000000005	0.0011993159554858003
6.900000000000006	0.001198972798555537
7.000000000000005	0.0011986346505134078
7.100000000000005	0.0011983013748546314
7.2000000000000055	0.0011979728675669578
7.300000000000006	0.0011976489613327824
7.400000000000006	0.0011973295334680987
7.500000000000005	0.0011970144689052767
7.600000000000006	0.0011967036804958117
7.700000000000006	0.0011963970251314285
7.800000000000006	0.0011960943984207844
7.900000000000006	0.0011957956998879034
8.000000000000007	0.001195500835405055
8.100000000000007	0.0011952097348496594
8.200000000000006	0.001194922278157901
8.300000000000006	0.001194638378987882
8.400000000000006	0.0011943579565390993
8.500000000000007	0.0011940809509695
8.600000000000007	0.001193807257787859
8.700000000000006	0.001193536802258342
8.800000000000008	0.0011932695121650283
8.900000000000007	0.001193005320075763
9.000000000000007	0.0011927441768656215
9.100000000000007	0.0011924859931876468
9.200000000000006	0.001192230706037956
9.300000000000008	0.0011919782566925951
9.400000000000007	0.0011917286026070378
9.500000000000007	0.001191481664932436
9.600000000000009	0.001191237388378439
9.700000000000008	0.001190995719348871
9.800000000000008	0.0011907566080445354
9.900000000000007	0.001190520018970164
10.000000000000007	0.0011902858836595953
10.100000000000009	0.0011900541547740482
10.200000000000008	0.0011898247884377395
10.300000000000008	0.0011895977535371948
10.40000000000001	0.0011893729889575649
10.500000000000009	0.0011891504526840482
10.600000000000009	0.0011889301038823183
10.700000000000008	0.00118871190485624
10.800000000000008	0.0011884958292992707
10.90000000000001	0.0011882818234656709
11.000000000000009	0.0011880698509186592
11.100000000000009	0.0011878598781270594
11.20000000000001	0.0011876518817990932
11.30000000000001	0.0011874458135008917
11.40000000000001	0.0011872416405875228
11.500000000000009	0.0011870393312615136
11.600000000000009	0.0011868388564024762
11.70000000000001	0.0011866401960967108
11.80000000000001	0.00118644330729375
11.90000000000001	0.0011862481613760046
12.00000000000001	0.0011860547322341752
12.10000000000001	0.0011858630020866513
12.20000000000001	0.0011856729318236421
12.30000000000001	0.001185484495600651
12.40000000000001	0.0011852976681971446
12.50000000000001	0.0011851124267338972
12.60000000000001	0.0011849287558646452
12.70000000000001	0.0011847466205095888
12.800000000000011	0.0011845659978039888
12.900000000000011	0.0011843868670976781
13.00000000000001	0.0011842092145880473
13.10000000000001	0.0011840330081850261
13.20000000000001	0.0011838582270983322
13.300000000000011	0.0011836848510071768
13.400000000000011	0.0011835128616794568
13.50000000000001	0.001183342247107141
13.600000000000012	0.0011831729782807582
13.700000000000012	0.0011830050366615909
13.800000000000011	0.0011828384057016685
13.900000000000011	0.001182673074533484
14.00000000000001	0.0011825090164600174
14.100000000000012	0.0011823462145250587
14.200000000000012	0.0011821846521323728
14.300000000000011	0.0011820243145789983
14.400000000000013	0.0011818651923453066
14.500000000000012	0.001181707261132114
14.600000000000012	0.0011815505057159521
14.700000000000012	0.0011813949126891195
14.800000000000011	0.001181240473389673
14.900000000000013	0.001181087165337276
15.000000000000012	0.0011809349745365233
15.100000000000012	0.001180783887272596
15.200000000000014	0.0011806338915692578
15.300000000000013	0.0011804849797939375
15.400000000000013	0.001180337131362473
15.500000000000012	0.0011801903336345042
15.600000000000012	0.0011800445756457135
15.700000000000014	0.0011798998504185876
15.800000000000013	0.0011797561388207957
15.900000000000013	0.0011796134291794408
16.000000000000014	0.0011794717100435382
16.100000000000016	0.0011793309715758648
16.200000000000014	0.0011791912075967482
16.30000000000001	0.0011790524004943717
16.400000000000013	0.001178914539670644
16.500000000000014	0.0011787776160899935
16.600000000000016	0.0011786416240799713
16.700000000000014	0.0011785065472027642
16.800000000000015	0.0011783723756327255
16.900000000000013	0.0011782390997219794
17.000000000000014	0.0011781067113341979
17.100000000000016	0.001177975205423469
17.200000000000014	0.001177844566786406
17.300000000000015	0.0011777147864607364
17.400000000000013	0.001177585856953151
17.500000000000014	0.0011774577736153053
17.600000000000016	0.0011773305222042127
17.700000000000014	0.0011772040943817585
17.800000000000015	0.0011770784819539219
17.900000000000016	0.0011769536781533838
18.000000000000014	0.001176829678829582
18.100000000000016	0.0011767064707528235
18.200000000000017	0.0011765840462864441
18.300000000000015	0.0011764623991847494
18.400000000000016	0.0011763415256121948
18.500000000000014	0.0011762214131329435
18.600000000000016	0.001176102054620123
18.700000000000017	0.0011759834430648927
18.800000000000015	0.0011758655728139455
18.900000000000016	0.0011757484404314104
19.000000000000014	0.0011756320343215346
19.100000000000016	0.0011755163479332013
19.200000000000017	0.0011754013760406246
19.300000000000015	0.0011752871154599952
19.400000000000016	0.0011751735552578842
19.500000000000018	0.001175060689303594
19.600000000000016	0.0011749485115640729
19.700000000000017	0.0011748370173016549
19.80000000000002	0.0011747262036564947
19.900000000000016	0.0011746160603978695
20.000000000000018	0.0011745065818720942
20.100000000000016	0.0011743977636952264
20.200000000000017	0.0011742896032108383
20.30000000000002	0.0011741820907454736
20.400000000000016	0.0011740752209952736
20.500000000000018	0.001173968988737803
20.600000000000016	0.0011738633899949949
20.700000000000017	0.0011737584223751782
20.80000000000002	0.0011736540767975372
20.900000000000016	0.0011735503483567636
21.000000000000018	0.0011734472333699473
21.10000000000002	0.0011733447296108739
21.200000000000017	0.0011732428284712362
21.30000000000002	0.0011731415253391575
21.40000000000002	0.001173040815671176
21.500000000000018	0.0011729406961246362
21.60000000000002	0.001172841164691464
21.700000000000017	0.0011727422132668257
21.80000000000002	0.0011726438375743904
21.90000000000002	0.0011725460345198323
22.000000000000018	0.0011724488022305548
22.10000000000002	0.001172352133005154
22.200000000000017	0.0011722560228152874
22.30000000000002	0.0011721604676905072
22.40000000000002	0.0011720654648239826
22.500000000000018	0.001171971012523998
22.60000000000002	0.0011718771035198285
22.70000000000002	0.0011717837340676448
22.80000000000002	0.0011716909015711274
22.90000000000002	0.001171598604450152
23.00000000000002	0.0011715068357806997
23.10000000000002	0.001171415592029914
23.20000000000002	0.0011713248697143447
23.30000000000002	0.0011712346664822942
23.40000000000002	0.0011711449809045748
23.50000000000002	0.0011710558064278592
23.60000000000002	0.0011709671397621645
23.70000000000002	0.0011708789787355594
23.80000000000002	0.0011707913220112432
23.90000000000002	0.0011707041633356105
24.00000000000002	0.0011706174995993065
24.10000000000002	0.001170531327735345
24.20000000000002	0.0011704456457813921
24.300000000000022	0.0011703604525272536
24.40000000000002	0.0011702757420402547
24.50000000000002	0.0011701915114196006
24.600000000000023	0.001170107758857499
24.70000000000002	0.0011700244832205781
24.800000000000022	0.0011699416788366575
24.90000000000002	0.0011698593429605266
25.00000000000002	0.0011697774728834818
25.100000000000023	0.001169696066978466
25.20000000000002	0.0011696151242188287
25.300000000000022	0.0011695346392117433
25.40000000000002	0.00116945460939209
25.50000000000002	0.0011693750332665122
25.600000000000023	0.0011692959098724709
25.70000000000002	0.0011692172340447102
25.800000000000022	0.0011691390033528187
25.900000000000023	0.0011690612153980708
26.00000000000002	0.0011689838688439377
26.100000000000023	0.0011689069628181992
26.200000000000024	0.0011688304923999496
26.300000000000022	0.001168754455315121
26.400000000000023	0.0011686788503436022
26.50000000000002	0.0011686036766667943
26.600000000000023	0.0011685289295635657
26.700000000000024	0.001168454606877077
26.800000000000022	0.0011683807064780927
26.900000000000023	0.0011683072272834557
27.00000000000002	0.0011682341685512378
27.100000000000023	0.0011681615257749943
27.200000000000024	0.0011680892969343042
27.300000000000022	0.0011680174810479848
27.400000000000023	0.0011679460774190063
27.500000000000025	0.001167875081717095
27.600000000000023	0.0011678044920243244
27.700000000000024	0.0011677343064469504
27.800000000000026	0.0011676645241239826
27.900000000000023	0.0011675951444237048
28.000000000000025	0.0011675261632053268
28.100000000000023	0.0011674575786704774
28.200000000000024	0.0011673893900480648
28.300000000000026	0.0011673215967439744
28.400000000000023	0.0011672541947733755
28.500000000000025	0.0011671871824279368
28.600000000000023	0.0011671205580205987
28.700000000000024	0.0011670543208863583
28.800000000000026	0.0011669884704868065
28.900000000000023	0.0011669230030050787
29.000000000000025	0.0011668579168380648
29.100000000000026	0.0011667932114004496
29.200000000000024	0.0011667288861853043
29.300000000000026	0.0011666649375143931
29.400000000000027	0.0011666013638640064
29.500000000000025	0.001166538163729245
29.600000000000026	0.001166475336619011
29.700000000000024	0.0011664128820739173
29.800000000000026	0.001166350796565154
29.900000000000027	0.0011662890786620277
30.000000000000025	0.00116622772794448
30.100000000000026	0.001166166743979391
30.200000000000024	0.0011661061233616521
30.300000000000026	0.0011660458647308862
30.400000000000027	0.0011659859667433744
30.500000000000025	0.0011659264290631319
30.600000000000026	0.001165867251297654
30.700000000000028	0.0011658084301752734
30.800000000000026	0.0011657499644181272
30.900000000000027	0.0011656918537539247
31.00000000000003	0.001165634097811989
31.100000000000026	0.0011655766934313948
31.200000000000028	0.001165519639396805
31.300000000000026	0.001165462934507666
31.400000000000027	0.0011654065785671366
31.50000000000003	0.0011653505712392067
31.600000000000026	0.00116529490948252
31.700000000000028	0.0011652395921551975
31.800000000000026	0.0011651846191178168
31.900000000000027	0.0011651299900523647
32.00000000000003	0.001165075702016994
32.10000000000002	0.0011650217539256203
32.20000000000003	0.0011649681447053236
32.300000000000026	0.0011649148742847266
32.40000000000003	0.0011648619423753428
32.50000000000003	0.001164809346142843
32.60000000000003	0.0011647570845667453
32.70000000000003	0.0011647051576277527
32.800000000000026	0.001164653565052083
32.90000000000003	0.0011646023040950799
33.00000000000003	0.001164551373786201
33.10000000000003	0.0011645007731667276
33.20000000000003	0.0011644505022790491
33.300000000000026	0.0011644005608744327
33.40000000000003	0.0011643509463051993
33.50000000000003	0.0011643016576596485
33.60000000000003	0.0011642526950276489
33.70000000000003	0.0011642040581722887
33.800000000000026	0.0011641557445269892
33.90000000000003	0.001164107753224857
34.00000000000003	0.0011640600834096793
34.10000000000003	0.001164012735227555
34.20000000000003	0.0011639657084627046
34.30000000000003	0.0011639190006362834
34.40000000000003	0.00116387261093436
34.50000000000003	0.0011638265395465736
34.60000000000003	0.0011637807862664165
34.70000000000003	0.001163735348688617
34.80000000000003	0.0011636902260396067
34.90000000000003	0.0011636454175553911
35.00000000000003	0.0011636009234771447
35.10000000000003	0.0011635567436160778
35.20000000000003	0.0011635128756465277
35.30000000000003	0.0011634693188426698
35.400000000000034	0.0011634260734858337
35.50000000000003	0.0011633831393942438
35.60000000000003	0.0011633405143091698
35.70000000000003	0.0011632981975412719
35.80000000000003	0.0011632561884098802
35.900000000000034	0.0011632144872437296
36.00000000000003	0.0011631730938757234
36.10000000000003	0.0011631320061196299
36.20000000000003	0.0011630912233292954
36.30000000000003	0.001163050745870692
36.400000000000034	0.001163010573581766
36.50000000000003	0.0011629707043373358
36.60000000000003	0.0011629311375242906
36.70000000000003	0.0011628918725374083
36.80000000000003	0.0011628529097865367
36.900000000000034	0.001162814249121603
37.00000000000003	0.0011627758884835849
37.10000000000003	0.0011627378272985739
37.20000000000003	0.001162700066011158
37.30000000000003	0.0011626626044744964
37.400000000000034	0.0011626254406854333
37.500000000000036	0.0011625885741000732
37.60000000000003	0.0011625520041817134
37.70000000000003	0.001162515731415749
37.80000000000003	0.0011624797556648984
37.900000000000034	0.0011624440749865822
38.000000000000036	0.0011624086888725874
38.10000000000003	0.0011623735978408404
38.20000000000003	0.0011623388017556991
38.30000000000003	0.0011623042987258284
38.400000000000034	0.0011622700882703743
38.500000000000036	0.0011622361699149945
38.60000000000004	0.0011622025442157805
38.70000000000003	0.0011621692110444963
38.80000000000003	0.0011621361685653984
38.900000000000034	0.0011621034163301629
39.000000000000036	0.0011620709549255233
39.10000000000004	0.0011620387842234288
39.20000000000003	0.0011620069024352807
39.30000000000003	0.0011619753091377534
39.400000000000034	0.0011619440039134855
39.500000000000036	0.001161912987385019
39.60000000000004	0.0011618822594297515
39.70000000000003	0.001161851818310287
39.80000000000003	0.0011618216636330439
39.900000000000034	0.0011617917960496055
40.000000000000036	0.0011617622154361875
40.10000000000004	0.0011617329200989195
40.20000000000003	0.0011617039096670759
40.30000000000003	0.0011616751837754378
40.400000000000034	0.0011616467431094144
40.500000000000036	0.0011616185875489111
40.60000000000004	0.0011615907154472697
40.70000000000004	0.0011615631264610632
40.80000000000003	0.0011615358213033532
40.900000000000034	0.0011615087998516243
41.000000000000036	0.0011614820604994747
41.10000000000004	0.0011614556029244975
41.20000000000004	0.0011614294268092954
41.30000000000003	0.0011614035328990123
41.400000000000034	0.0011613779210731692
41.500000000000036	0.0011613525897691
41.60000000000004	0.001161327538689454
41.70000000000004	0.0011613027686058271
41.80000000000004	0.0011612782793941929
41.900000000000034	0.0011612540695292105
42.000000000000036	0.0011612301387328874
42.10000000000004	0.0011612064867318357
42.20000000000004	0.0011611831143282013
42.30000000000004	0.001161160021398518
42.400000000000034	0.0011611372064580239
42.500000000000036	0.0011611146692518226
42.60000000000004	0.0011610924106074765
42.70000000000004	0.001161070430396921
42.80000000000004	0.0011610487271701093
42.900000000000034	0.0011610273006899953
43.000000000000036	0.0011610061507238035
43.10000000000004	0.001160985278128325
43.20000000000004	0.0011609646827746565
43.30000000000004	0.0011609443632505372
43.400000000000034	0.0011609243193402596
43.500000000000036	0.0011609045519251657
43.60000000000004	0.00116088506087076
43.70000000000004	0.0011608658447971828
43.80000000000004	0.001160846903505198
43.90000000000004	0.0011608282367995505
44.000000000000036	0.0011608098455897157
44.10000000000004	0.001160791729739056
44.20000000000004	0.0011607738879029583
44.30000000000004	0.0011607563199019673
44.40000000000004	0.0011607390266693655
44.500000000000036	0.0011607220080619718
44.60000000000004	0.0011607052627654896
44.70000000000004	0.001160688790615737
44.80000000000004	0.001160672591452233
44.90000000000004	0.0011606566662354023
45.00000000000004	0.0011606410148187441
45.10000000000004	0.0011606256359209402
45.20000000000004	0.0011606105293961808
45.30000000000004	0.0011605956962280515
45.40000000000004	0.0011605811362626283
45.50000000000004	0.0011605668482470154
45.60000000000004	0.0011605528320496185
45.70000000000004	0.001160539087542209
45.80000000000004	0.0011605256157347363
45.90000000000004	0.0011605124164688124
46.00000000000004	0.0011604994885225119
46.10000000000004	0.0011604868317812841
46.20000000000004	0.0011604744472777089
46.30000000000004	0.0011604623348451292
46.40000000000004	0.0011604504932883684
46.50000000000004	0.001160438922506117
46.60000000000004	0.0011604276224002356
46.70000000000004	0.0011604165940289238
46.80000000000004	0.0011604058372200038
46.90000000000004	0.001160395350807428
47.00000000000004	0.001160385134705799
47.100000000000044	0.0011603751899955366
47.20000000000004	0.001160365516495394
47.30000000000004	0.0011603561130645603
47.40000000000004	0.0011603469796300004
47.50000000000004	0.001160338116121628
47.600000000000044	0.0011603295236449003
47.70000000000004	0.001160321202012037
47.80000000000004	0.0011603131501097227
47.90000000000004	0.0011603053678798014
48.00000000000004	0.001160297856449594
48.100000000000044	0.0011602906156214668
48.200000000000045	0.001160283644305985
48.30000000000004	0.0011602769424565508
48.40000000000004	0.0011602705100293303
48.50000000000004	0.0011602643481761971
48.600000000000044	0.0011602584566920535
48.700000000000045	0.0011602528345134697
48.80000000000004	0.0011602474816077922
48.90000000000004	0.0011602423991484898
49.00000000000004	0.0011602375869198443
49.100000000000044	0.0011602330438810846
49.200000000000045	0.0011602287700104188
49.30000000000004	0.001160224765288639
49.40000000000004	0.0011602210309133634
49.50000000000004	0.0011602175666604755
49.600000000000044	0.001160214371513921
49.700000000000045	0.0011602114454649802
49.80000000000004	0.0011602087897326753
49.90000000000004	0.0011602064040815313
50.00000000000004	0.0011602042875170902
50.100000000000044	0.0011602024400408177
50.200000000000045	0.0011602008616566682
50.30000000000005	0.0011601995536074843
50.40000000000004	0.0011601985156485346
50.50000000000004	0.0011601977468088406
50.600000000000044	0.0011601972471022243
50.700000000000045	0.0011601970177928158
50.80000000000005	0.0011601970586237885
50.90000000000004	0.0011601973686447885
51.00000000000004	0.0011601979478792599
51.100000000000044	0.001160198796352943
51.200000000000045	0.0011601999153535085
51.30000000000005	0.0011602013046140586
51.40000000000005	0.0011602029632066958
51.50000000000004	0.0011602048911664652
51.600000000000044	0.001160207089802259
51.700000000000045	0.0011602095588344034
51.80000000000005	0.0011602122973547024
51.90000000000005	0.0011602153054073219
52.00000000000004	0.001160218583038619
52.100000000000044	0.0011602221315808524
52.200000000000045	0.0011602259507434165
52.30000000000005	0.001160230039639639
52.40000000000005	0.0011602343983246834
52.50000000000004	0.0011602390281519744
52.600000000000044	0.0011602439288174728
52.700000000000045	0.0011602490994534317
52.80000000000005	0.001160254540123654
52.90000000000005	0.0011602602508939898
53.00000000000004	0.0011602662331411362
53.100000000000044	0.0011602724865493164
53.200000000000045	0.0011602790102714627
53.30000000000005	0.0011602858043817943
53.40000000000005	0.0011602928702781996
53.50000000000005	0.001160300207630779
53.600000000000044	0.0011603078156106996
53.700000000000045	0.001160315694300392
53.80000000000005	0.0011603238437842213
53.90000000000005	0.0011603322654832866
54.00000000000005	0.0011603409590551848
54.100000000000044	0.0011603499236910117
54.200000000000045	0.0011603591594831085
54.30000000000005	0.0011603686678737847
54.40000000000005	0.0011603784485058753
54.50000000000005	0.001160388500588095
54.60000000000005	0.0011603988242205778
54.700000000000045	0.0011604094195053467
54.80000000000005	0.0011604202879079196
54.90000000000005	0.0011604314290578847
55.00000000000005	0.0011604428421831665
55.10000000000005	0.0011604545273933918
55.200000000000045	0.0011604664861754243
55.30000000000005	0.001160478718143384
55.40000000000005	0.001160491222542308
55.50000000000005	0.0011605039994892655
55.60000000000005	0.0011605170491031014
55.700000000000045	0.0011605303728939014
55.80000000000005	0.0011605439704618075
55.90000000000005	0.0011605578410704984
56.00000000000005	0.0011605719848460838
56.10000000000005	0.0011605864033201346
56.200000000000045	0.0011606010960767102
56.30000000000005	0.0011606160623960859
56.40000000000005	0.0011606313024115225
56.50000000000005	0.0011606468162579616
56.60000000000005	0.0011606626054902855
56.70000000000005	0.0011606786696778358
56.80000000000005	0.001160695008119004
56.90000000000005	0.0011607116209557216
57.00000000000005	0.0011607285097645261
57.10000000000005	0.0011607456740980124
57.20000000000005	0.001160763113270768
57.30000000000005	0.00116078082743157
57.40000000000005	0.0011607988167308327
57.50000000000005	0.0011608170827685255
57.60000000000005	0.0011608356250818064
57.70000000000005	0.0011608544430029386
57.800000000000054	0.0011608735366890257
57.90000000000005	0.001160892907761915
58.00000000000005	0.0011609125557413616
58.10000000000005	0.0011609324799754658
58.20000000000005	0.0011609526806279358
58.300000000000054	0.001160973157864054
58.40000000000005	0.00116099391332925
58.50000000000005	0.0011610149465271563
58.60000000000005	0.0011610362568231316
58.70000000000005	0.0011610578443889184
58.800000000000054	0.0011610797108920596
58.90000000000005	0.0011611018558181478
59.00000000000005	0.0011611242785480587
59.10000000000005	0.0011611469792599065
59.20000000000005	0.001161169958133356
59.300000000000054	0.0011611932168597002
59.40000000000005	0.0011612167549077035
59.50000000000005	0.001161240571675181
59.60000000000005	0.0011612646673480225
59.70000000000005	0.0011612890436399064
59.800000000000054	0.0011613137000009194
59.900000000000055	0.001161338635844148
60.00000000000005	0.0011613638513616321
60.10000000000005	0.0011613893467469077
60.20000000000005	0.0011614151237376825
60.300000000000054	0.0011614411817665025
60.400000000000055	0.0011614675202630872
60.50000000000005	0.0011614941394270343
60.60000000000005	0.001161521041018721
60.70000000000005	0.001161548224451359
60.800000000000054	0.0011615756891697336
60.900000000000055	0.001161603435379412
61.00000000000006	0.0011616314632873768
61.10000000000005	0.0011616597746783148
61.20000000000005	0.0011616883689472349
61.300000000000054	0.0011617172455553164
61.400000000000055	0.0011617464047154378
61.50000000000006	0.0011617758482352924
61.60000000000005	0.001161805575489888
61.70000000000005	0.0011618355859552682
61.800000000000054	0.0011618658798501545
61.900000000000055	0.0011618964573946575
62.00000000000006	0.0011619273204210526
62.10000000000005	0.0011619584682854385
62.20000000000005	0.0011619899004801093
62.300000000000054	0.0011620216172309216
62.400000000000055	0.0011620536203934832
62.50000000000006	0.0011620859093032713
62.60000000000005	0.0011621184834673124
62.70000000000005	0.0011621513431171284
62.800000000000054	0.0011621844884856293
62.900000000000055	0.0011622179214533757
63.00000000000006	0.001162251641336251
63.10000000000006	0.001162285647657326
63.20000000000005	0.0011623199406551393
63.300000000000054	0.0011623545222339711
63.400000000000055	0.0011623893916883974
63.50000000000006	0.001162424548556158
63.60000000000006	0.0011624599930813368
63.70000000000005	0.0011624957255093671
63.800000000000054	0.0011625317477698225
63.900000000000055	0.0011625680591370187
64.00000000000006	0.0011626046591646396
64.10000000000005	0.0011626415481036116
64.20000000000006	0.0011626787279076618
64.30000000000005	0.0011627161978291366
64.40000000000006	0.0011627539574363185
64.50000000000006	0.0011627920069855941
64.60000000000005	0.0011628303467347005
64.70000000000006	0.0011628689786630539
64.80000000000005	0.0011629079020019995
64.90000000000006	0.0011629471163357133
65.00000000000006	0.0011629866219273436
65.10000000000005	0.0011630264207808725
65.20000000000006	0.0011630665121050213
65.30000000000005	0.0011631068954985405
65.40000000000006	0.0011631475712299418
65.50000000000006	0.0011631885395690525
65.60000000000005	0.0011632298025459555
65.70000000000006	0.0011632713593477209
65.80000000000005	0.001163313209588951
65.90000000000006	0.0011633553535448245
66.00000000000006	0.001163397793270439
66.10000000000005	0.001163440527929561
66.20000000000006	0.0011634835571513623
66.30000000000005	0.0011635268812163226
66.40000000000006	0.0011635705004062087
66.50000000000006	0.0011636144168026966
66.60000000000005	0.0011636586295471988
66.70000000000006	0.0011637031382847446
66.80000000000005	0.001163747943302392
66.90000000000006	0.001163793046707321
67.00000000000006	0.0011638384476169274
67.10000000000007	0.0011638841456908648
67.20000000000006	0.0011639301412214565
67.30000000000005	0.0011639764345022824
67.40000000000006	0.0011640230276675724
67.50000000000006	0.0011640699198116843
67.60000000000007	0.0011641171106101839
67.70000000000006	0.001164164600361885
67.80000000000005	0.0011642123912270334
67.90000000000006	0.0011642604822752897
68.00000000000006	0.0011643088731968906
68.10000000000007	0.001164357564295889
68.20000000000006	0.001164406555877606
68.30000000000005	0.001164455850129845
68.40000000000006	0.0011645054460985187
68.50000000000006	0.0011645553434898287
68.60000000000007	0.0011646055426143061
68.70000000000006	0.0011646560456863005
68.80000000000005	0.001164706851726333
68.90000000000006	0.0011647579604553758
69.00000000000006	0.00116480937218915
69.10000000000007	0.0011648610872446667
69.20000000000006	0.0011649131078643985
69.30000000000005	0.0011649654330443803
69.40000000000006	0.0011650180625216422
69.50000000000006	0.0011650709966183914
69.60000000000007	0.001165124237604226
69.70000000000006	0.0011651777844490562
69.80000000000007	0.001165231636904812
69.90000000000006	0.001165285795298898
70.00000000000006	0.0011653402599599908
70.10000000000007	0.001165395033186336
70.20000000000006	0.001165450113922651
70.30000000000007	0.0011655055019370877
70.40000000000006	0.001165561197563508
70.50000000000006	0.0011656172031278735
70.60000000000007	0.0011656735175480633
70.70000000000006	0.0011657301406072741
70.80000000000007	0.0011657870726445633
70.90000000000006	0.001165844314000265
71.00000000000006	0.0011659018670296258
71.10000000000007	0.001165959730624598
71.20000000000006	0.001166017904584752
71.30000000000007	0.0011660763892556308
71.40000000000006	0.001166135187020791
71.50000000000006	0.0011661942967446186
71.60000000000007	0.0011662537182418836
71.70000000000006	0.0011663134518633527
71.80000000000007	0.0011663734979610737
71.90000000000006	0.001166433858948497
72.00000000000006	0.0011664945336633571
72.10000000000007	0.0011665555219370015
72.20000000000006	0.0011666168241267177
72.30000000000007	0.0011666784426749156
72.40000000000006	0.0011667403763910196
72.50000000000006	0.0011668026251217746
72.60000000000007	0.0011668651892297016
72.70000000000006	0.0011669280690786191
72.80000000000007	0.0011669912671415442
72.90000000000006	0.0011670547822004616
73.00000000000006	0.0011671186141189096
73.10000000000007	0.0011671827632659926
73.20000000000006	0.0011672472321443569
73.30000000000007	0.0011673120195068965
73.40000000000006	0.0011673771252327927
73.50000000000007	0.0011674425496964362
73.60000000000007	0.0011675082932735205
73.70000000000006	0.0011675743584979837
73.80000000000007	0.001167640744094536
73.90000000000006	0.0011677074499594007
74.00000000000007	0.0011677744764736105
74.10000000000007	0.0011678418262014362
74.20000000000006	0.0011679094978377098
74.30000000000007	0.0011679774912945484
74.40000000000006	0.001168045806958328
74.50000000000007	0.001168114445216747
74.60000000000007	0.0011681834086660918
74.70000000000006	0.001168252695972257
74.80000000000007	0.0011683223070646722
74.90000000000006	0.0011683922423364444
75.00000000000007	0.001168462504414935
75.10000000000007	0.001168533091935346
75.20000000000006	0.0011686040048432748
75.30000000000007	0.0011686752435372649
75.40000000000006	0.001168746808417177
75.50000000000007	0.0011688187021431321
75.60000000000007	0.0011688909233206143
75.70000000000006	0.0011689634719128721
75.80000000000007	0.0011690363483252445
75.90000000000006	0.0011691095552497075
76.00000000000007	0.0011691830912602464
76.10000000000007	0.0011692569563365716
76.20000000000007	0.0011693311508895305
76.30000000000007	0.0011694056753313532
76.40000000000006	0.0011694805323875844
76.50000000000007	0.0011695557206016574
76.60000000000007	0.0011696312399712707
76.70000000000007	0.0011697070909142176
76.80000000000007	0.0011697832761886934
76.90000000000006	0.0011698597943058
77.00000000000007	0.0011699366452800452
77.10000000000007	0.0011700138295348199
77.20000000000007	0.001170091347494905
77.30000000000007	0.001170169201952942
77.40000000000006	0.0011702473913886558
77.50000000000007	0.0011703259158348937
77.60000000000007	0.001170404775722119
77.70000000000007	0.0011704839738764443
77.80000000000007	0.0011705635087444185
77.90000000000006	0.0011706433803760309
78.00000000000007	0.0011707235892074884
78.10000000000007	0.0011708041356763774
78.20000000000007	0.0011708850226441175
78.30000000000007	0.0011709662485250565
78.40000000000006	0.0011710478133879461
78.50000000000007	0.0011711297176761823
78.60000000000007	0.0011712119642855393
78.70000000000007	0.0011712945515963144
78.80000000000007	0.0011713774796947747
78.90000000000006	0.0011714607490301854
79.00000000000007	0.001171544360053222
79.10000000000007	0.0011716283156959185
79.20000000000007	0.0011717126143054814
79.30000000000007	0.0011717972559873767
79.40000000000006	0.0011718822411982295
79.50000000000007	0.0011719675729053216
79.60000000000007	0.0011720532494209263
79.70000000000007	0.001172139270868436
79.80000000000007	0.0011722256377104748
79.90000000000008	0.0011723123504111413
80.00000000000007	0.0011723994119749218
80.10000000000007	0.0011724868206801488
80.20000000000007	0.00117257457666984
80.30000000000007	0.001172662680414196
80.40000000000008	0.0011727511349539186
80.50000000000007	0.0011728399385314602
80.60000000000007	0.0011729290913082217
80.70000000000007	0.0011730185937605551
80.80000000000007	0.0011731084463663078
80.90000000000008	0.0011731986522043822
81.00000000000007	0.0011732892094824064
81.10000000000007	0.001173380118381929
81.20000000000007	0.0011734713793870432
81.30000000000007	0.001173562995613888
81.40000000000008	0.00117365496523324
81.50000000000007	0.0011737472884454953
81.60000000000007	0.0011738399657410708
81.70000000000007	0.0011739329976119687
81.80000000000007	0.001174026387213578
81.90000000000008	0.0011741201326809282
82.00000000000007	0.0011742142342350838
82.10000000000007	0.0011743086923744345
82.20000000000007	0.001174403510292642
82.30000000000007	0.001174498686086929
82.40000000000008	0.0011745942199976927
82.50000000000007	0.0011746901125298497
82.60000000000008	0.0011747863641899366
82.70000000000007	0.0011748829782120068
82.80000000000007	0.0011749799526565604
82.90000000000008	0.0011750772877852156
83.00000000000007	0.0011751749841111226
83.10000000000008	0.001175273044907666
83.20000000000007	0.0011753714681965398
83.30000000000007	0.0011754702542592398
83.40000000000008	0.0011755694036156368
83.50000000000007	0.0011756689167872433
83.60000000000008	0.001175768797089008
83.70000000000007	0.0011758690425049693
83.80000000000007	0.00117596965333842
83.90000000000008	0.001176070630117702
84.00000000000007	0.0011761719761982444
84.10000000000008	0.0011762736895242212
84.20000000000007	0.001176375770419365
84.30000000000007	0.001176478219418967
84.40000000000008	0.0011765810370600385
84.50000000000007	0.0011766842267407743
84.60000000000008	0.001176787786366681
84.70000000000007	0.0011768917162839317
84.80000000000007	0.0011769960170365857
84.90000000000008	0.0011771006920645183
85.00000000000007	0.0011772057392322973
85.10000000000008	0.001177311158907136
85.20000000000007	0.0011774169516402923
85.30000000000007	0.0011775231179847725
85.40000000000008	0.0011776296614244893
85.50000000000007	0.001177736579784334
85.60000000000008	0.0011778438734546418
85.70000000000007	0.001177951542995713
85.80000000000007	0.001178059591934384
85.90000000000008	0.001178168018053534
86.00000000000007	0.001178276821765135
86.10000000000008	0.001178386003636935
86.20000000000007	0.0011784955642385427
86.30000000000008	0.0011786055071421892
86.40000000000008	0.0011787158300899617
86.50000000000007	0.0011788265335176769
86.60000000000008	0.0011789376180025152
86.70000000000007	0.0011790490871609238
86.80000000000008	0.0011791609386918266
86.90000000000008	0.0011792731730533683
87.00000000000007	0.0011793857908304417
87.10000000000008	0.0011794987926098254
87.20000000000007	0.0011796121820547686
87.30000000000008	0.001179725956822361
87.40000000000008	0.0011798401173953278
87.50000000000007	0.0011799546643683205
87.60000000000008	0.001180069601450166
87.70000000000007	0.0011801849262536267
87.80000000000008	0.0011803006392844507
87.90000000000008	0.0011804167411452982
88.00000000000007	0.0011805332324408137
88.10000000000008	0.0011806501169281105
88.20000000000007	0.0011807673921769724
88.30000000000008	0.0011808850587185168
88.40000000000008	0.0011810031171655658
88.50000000000007	0.0011811215713222582
88.60000000000008	0.0011812404187128193
88.70000000000007	0.0011813596598921436
88.80000000000008	0.0011814792954813716
88.90000000000008	0.0011815993261037072
89.00000000000009	0.0011817197556131262
89.10000000000008	0.0011818405814897032
89.20000000000007	0.0011819618043145612
89.30000000000008	0.0011820834247194267
89.40000000000008	0.001182205446606805
89.50000000000009	0.0011823278674099478
89.60000000000008	0.0011824506877345414
89.70000000000007	0.001182573908220971
89.80000000000008	0.001182691856318204
89.90000000000008	0.001182787493251069
90.00000000000009	0.0011828607436254637
