# Supplementary material for: White matter micro- and macrostructure brain charts for the human lifespan
Source: Nature. 2026 May 13;655(8124):979–89. doi: 10.1038/s41586-026-10454-2 (PMC13391363; doi:10.1038/s41586-026-10454-2)
Supplement: Supplementary file 7 — Tract-specific median centiles of brain charts. SDT.T4.1-504 contain the discretized, sex-agnostic brain charts used to derive the myelination plots and assessments in Fig. 4 and Supplementary Fig. S4.F9. Age is expressed in years. Tract measurements are reported in metric-specific units: diffusivities in mm2 s−1, volume in mm3, surface area in mm2, average length in mm, and FA is dimensionless (unitless). [file 41586_2026_10454_MOESM7_ESM.zip › SDT.T4/SDT.T4.156-ICP_right_avg_length.csv]

age	value
1.0	44.46552428383113
1.1	44.65867179093587
1.2000000000000002	44.902066647318286
1.3000000000000003	45.192098594208126
1.4000000000000004	45.476741345855096
1.5000000000000004	45.74101153477309
1.6000000000000005	45.98726432645374
1.7000000000000006	46.21746503469373
1.8000000000000007	46.43319225432459
1.9000000000000008	46.63601004275645
2.000000000000001	46.827120867690404
2.100000000000001	47.00756638481403
2.200000000000001	47.178201654212785
2.300000000000001	47.33991979047413
2.4000000000000012	47.493421408053635
2.5000000000000013	47.63932916900462
2.6000000000000014	47.778197584029634
2.7000000000000015	47.91048466561035
2.8000000000000016	48.03670183762352
2.9000000000000017	48.15725076353844
3.0000000000000018	48.272494491105356
3.100000000000002	48.38273415975292
3.200000000000002	48.48831732049268
3.300000000000002	48.589518525409645
3.400000000000002	48.68658967818787
3.500000000000002	48.77976137055765
3.6000000000000023	48.869223814671024
3.7000000000000024	48.95520817022652
3.8000000000000025	49.0378957709538
3.9000000000000026	49.1174538611863
4.000000000000003	49.19402032349928
4.100000000000003	49.267766887423335
4.200000000000003	49.33882842391578
4.3000000000000025	49.40733090597666
4.400000000000003	49.473391296709835
4.5000000000000036	49.53710513016755
4.600000000000003	49.59859670296599
4.700000000000003	49.657962702283626
4.800000000000003	49.715293272038146
4.900000000000004	49.77066190084489
5.0000000000000036	49.824166075901836
5.100000000000003	49.875881583981304
5.200000000000004	49.9258800263194
5.300000000000004	49.974228396867026
5.400000000000004	50.02098074611912
5.5000000000000036	50.0662115727168
5.600000000000004	50.10997819892328
5.700000000000005	50.1523343795134
5.800000000000004	50.19332339853597
5.900000000000004	50.23300585522914
6.000000000000004	50.271428318798115
6.100000000000005	50.308635138418474
6.200000000000005	50.34466797342883
6.300000000000004	50.379560024141156
6.400000000000005	50.41335938182748
6.500000000000005	50.44610262756247
6.600000000000005	50.4778241606335
6.700000000000005	50.5085513560114
6.800000000000005	50.53832436810053
6.900000000000006	50.56717369882872
7.000000000000005	50.59512856698502
7.100000000000005	50.622216460705914
7.2000000000000055	50.64845904538216
7.300000000000006	50.67388908250843
7.400000000000006	50.69853121547135
7.500000000000005	50.72240863435022
7.600000000000006	50.74553960559875
7.700000000000006	50.76795202531781
7.800000000000006	50.789666851380176
7.900000000000006	50.8107042505777
8.000000000000007	50.831083191752285
8.100000000000007	50.85081848827838
8.200000000000006	50.86993338634426
8.300000000000006	50.888445190397846
8.400000000000006	50.90637017212975
8.500000000000007	50.92372104315029
8.600000000000007	50.94051790066205
8.700000000000006	50.956775691021875
8.800000000000008	50.97250884771435
8.900000000000007	50.98773092756253
9.000000000000007	51.002452443363346
9.100000000000007	51.01669042269455
9.200000000000006	51.03045742159857
9.300000000000008	51.04376522504237
9.400000000000007	51.05662298471908
9.500000000000007	51.06904560086314
9.600000000000009	51.08104405469202
9.700000000000008	51.092628981247756
9.800000000000008	51.10381034612044
9.900000000000007	51.11459584154234
10.000000000000007	51.1249982614065
10.100000000000009	51.13502696143961
10.200000000000008	51.144690699445256
10.300000000000008	51.15399625228859
10.40000000000001	51.16295492602835
10.500000000000009	51.171574987324796
10.600000000000009	51.17986446133814
10.700000000000008	51.187830845030234
10.800000000000008	51.19547991283038
10.90000000000001	51.20282147902106
11.000000000000009	51.209862669211
11.100000000000009	51.216610131671345
11.20000000000001	51.223069005510936
11.30000000000001	51.22924803428838
11.40000000000001	51.23515356834839
11.500000000000009	51.24079178485729
11.600000000000009	51.24616843364148
11.70000000000001	51.25128794518862
11.80000000000001	51.25615797838534
11.90000000000001	51.26078406102327
12.00000000000001	51.26517133121386
12.10000000000001	51.26932376650791
12.20000000000001	51.27324823658734
12.30000000000001	51.27694970372694
12.40000000000001	51.28043300308798
12.50000000000001	51.28370261736728
12.60000000000001	51.28676201072391
12.70000000000001	51.289617246480184
12.800000000000011	51.29227268043135
12.900000000000011	51.29473234475677
13.00000000000001	51.29699937313511
13.10000000000001	51.29907923525653
13.20000000000001	51.300975865706924
13.300000000000011	51.302693103887414
13.400000000000011	51.304234494175624
13.50000000000001	51.30560279029064
13.600000000000012	51.306802850997144
13.700000000000012	51.30783815496656
13.800000000000011	51.308711908584925
13.900000000000011	51.30942661949628
14.00000000000001	51.30998669209677
14.100000000000012	51.31039528562793
14.200000000000012	51.31065548681052
14.300000000000011	51.310770132645544
14.400000000000013	51.31074144426398
14.500000000000012	51.31057335557484
14.600000000000012	51.31026867727624
14.700000000000012	51.30982998870324
14.800000000000011	51.30925932443412
14.900000000000013	51.30856026531772
15.000000000000012	51.30773537597039
15.100000000000012	51.30678716491207
15.200000000000014	51.30571792752045
15.300000000000013	51.30452947871414
15.400000000000013	51.303225031817234
15.500000000000012	51.30180688103061
15.600000000000012	51.30027712253427
15.700000000000014	51.298637427521676
15.800000000000013	51.296890731341435
15.900000000000013	51.29503913597884
16.000000000000014	51.29308469944413
16.100000000000016	51.291029296727864
16.200000000000014	51.288874428100826
16.30000000000001	51.286622738212436
16.400000000000013	51.28427611649947
16.500000000000014	51.28183628204898
16.600000000000016	51.27930462277723
16.700000000000014	51.276683561927925
16.800000000000015	51.27397483694625
16.900000000000013	51.271180150393356
17.000000000000014	51.26830104703743
17.100000000000016	51.26533878000241
17.200000000000014	51.2622955400538
17.300000000000015	51.259172895627806
17.400000000000013	51.25597226813765
17.500000000000014	51.25269482170218
17.600000000000016	51.24934256892578
17.700000000000014	51.24591695673895
17.800000000000015	51.242419404105085
17.900000000000016	51.23885119362492
18.000000000000014	51.235213381815406
18.100000000000016	51.2315077935384
18.200000000000017	51.22773573993801
18.300000000000015	51.2238984050632
18.400000000000016	51.219996774058075
18.500000000000014	51.21603252711307
18.600000000000016	51.21200687728086
18.700000000000017	51.2079210149781
18.800000000000015	51.20377601268689
18.900000000000016	51.199572768692036
19.000000000000014	51.19531281024272
19.100000000000016	51.1909972402772
19.200000000000017	51.186627051857336
19.300000000000015	51.18220308538602
19.400000000000016	51.17772674967976
19.500000000000018	51.17319906778475
19.600000000000016	51.16862104426799
19.700000000000017	51.16399358177428
19.80000000000002	51.15931744986782
19.900000000000016	51.15459393179959
20.000000000000018	51.149823960565705
20.100000000000016	51.145008374309676
20.200000000000017	51.14014789516093
20.30000000000002	51.135243708712
20.400000000000016	51.13029668236683
20.500000000000018	51.125307668325775
20.600000000000016	51.12027743090556
20.700000000000017	51.115206633911086
20.80000000000002	51.11009635912141
20.900000000000016	51.104947399734634
21.000000000000018	51.09976046731566
21.10000000000002	51.094536186414786
21.200000000000017	51.08927555775708
21.30000000000002	51.08397932029567
21.40000000000002	51.07864820038606
21.500000000000018	51.07328284890393
21.60000000000002	51.06788384195239
21.700000000000017	51.06245209388479
21.80000000000002	51.056988282078535
21.90000000000002	51.05149301399413
22.000000000000018	51.045966832951116
22.10000000000002	51.04041058563543
22.200000000000017	51.034824904264795
22.30000000000002	51.02921041055077
22.40000000000002	51.0235676617583
22.500000000000018	51.01789716063103
22.60000000000002	51.01219968158553
22.70000000000002	51.00647580541856
22.80000000000002	51.00072605346034
22.90000000000002	50.99495090083886
23.00000000000002	50.98915106518066
23.10000000000002	50.983327089457326
23.20000000000002	50.977479507826494
23.30000000000002	50.97160879987091
23.40000000000002	50.96571540647154
23.50000000000002	50.95979998447463
23.60000000000002	50.95386303366018
23.70000000000002	50.947905003714375
23.80000000000002	50.94192631206679
23.90000000000002	50.93592756767591
24.00000000000002	50.92990923846266
24.10000000000002	50.92387178491315
24.20000000000002	50.917815621816914
24.300000000000022	50.91174113748747
24.40000000000002	50.905648889528436
24.50000000000002	50.89953930938682
24.600000000000023	50.89341278686307
24.70000000000002	50.88726969020288
24.800000000000022	50.8811105364562
24.90000000000002	50.874935730097874
25.00000000000002	50.86874566929979
25.100000000000023	50.862540714558136
25.20000000000002	50.85632120919503
25.300000000000022	50.85008762668749
25.40000000000002	50.8438403405571
25.50000000000002	50.83757969032476
25.600000000000023	50.83130600201572
25.70000000000002	50.82501971463214
25.800000000000022	50.81872117875236
25.900000000000023	50.81241073958655
26.00000000000002	50.80608871194457
26.100000000000023	50.79975540037872
26.200000000000024	50.79341120678127
26.300000000000022	50.78705645534248
26.400000000000023	50.780691443198954
26.50000000000002	50.77431645989228
26.600000000000023	50.76793187790651
26.700000000000024	50.76153800183023
26.800000000000022	50.75513513166035
26.900000000000023	50.74872354361643
27.00000000000002	50.742303508626684
27.100000000000023	50.73587536746219
27.200000000000024	50.729439402120434
27.300000000000022	50.72299587387864
27.400000000000023	50.71654504055397
27.500000000000025	50.71008721775406
27.600000000000023	50.70362267066166
27.700000000000024	50.697151660516354
27.800000000000026	50.69067443082857
27.900000000000023	50.684191223187355
28.000000000000025	50.67770232601674
28.100000000000023	50.67120798508343
28.200000000000024	50.66470843122535
28.300000000000026	50.658203894509526
28.400000000000023	50.6516946417699
28.500000000000025	50.6451809042948
28.600000000000023	50.63866290997391
28.700000000000024	50.63214087450675
28.800000000000026	50.625615013734134
28.900000000000023	50.61908557112543
29.000000000000025	50.61255276122126
29.100000000000026	50.606016788944004
29.200000000000024	50.59947785995016
29.300000000000026	50.59293619914036
29.400000000000027	50.586392008545104
29.500000000000025	50.57984548725551
29.600000000000026	50.57329682725848
29.700000000000024	50.56674622167428
29.800000000000026	50.56019387527301
29.900000000000027	50.553639975590436
30.000000000000025	50.547084705425654
30.100000000000026	50.54052824884763
30.200000000000024	50.53397079462288
30.300000000000026	50.52741251944271
30.400000000000027	50.52085359744826
30.500000000000025	50.51429420035706
30.600000000000026	50.50773450113647
30.700000000000028	50.50117467117218
30.800000000000026	50.49461487457146
30.900000000000027	50.48805527520202
31.00000000000003	50.481496037945284
31.100000000000026	50.474937320369435
31.200000000000028	50.468379277152835
31.300000000000026	50.46182206075477
31.400000000000027	50.45526582552779
31.50000000000003	50.4487107264761
31.600000000000026	50.44215690613358
31.700000000000028	50.43560450822171
31.800000000000026	50.42905368037359
31.900000000000027	50.42250457033454
32.00000000000003	50.41595730869066
32.10000000000002	50.40941203094225
32.20000000000003	50.40286887065335
32.300000000000026	50.39632796727024
32.40000000000003	50.38978945971117
32.50000000000003	50.383253465537436
32.60000000000003	50.3767201106834
32.70000000000003	50.370189528834224
32.800000000000026	50.36366185236171
32.90000000000003	50.35713718848369
33.00000000000003	50.350615655947735
33.10000000000003	50.344097371807614
33.20000000000003	50.337582462691785
33.300000000000026	50.33107105305009
33.40000000000003	50.32456323880211
33.50000000000003	50.318059130322816
33.60000000000003	50.31155884929451
33.70000000000003	50.30506251423744
33.800000000000026	50.2985702121085
33.90000000000003	50.29208204698493
34.00000000000003	50.28559812145876
34.10000000000003	50.2791185511201
34.20000000000003	50.27264344735107
34.30000000000003	50.26617288729803
34.40000000000003	50.259706967693035
34.50000000000003	50.25324579987512
34.60000000000003	50.24678948983357
34.70000000000003	50.24033810694378
34.80000000000003	50.23389174240676
34.90000000000003	50.22745048611823
35.00000000000003	50.22101444415067
35.10000000000003	50.214583716036984
35.20000000000003	50.20815836262772
35.30000000000003	50.20173846866597
35.400000000000034	50.19532413656752
35.50000000000003	50.1889154609418
35.60000000000003	50.18251249589968
35.70000000000003	50.17611532131635
35.80000000000003	50.16972401591763
35.900000000000034	50.16333867756138
36.00000000000003	50.15695939499615
36.10000000000003	50.150586214921844
36.20000000000003	50.144219211524494
36.30000000000003	50.13785847951484
36.400000000000034	50.13150410313019
36.50000000000003	50.125156123225416
36.60000000000003	50.118814609694034
36.70000000000003	50.11247963141547
36.80000000000003	50.10615127915228
36.900000000000034	50.09982963180324
37.00000000000003	50.09351472377965
37.10000000000003	50.087206619953754
37.20000000000003	50.080905408378854
37.30000000000003	50.0746111638061
37.400000000000034	50.06832391557966
37.500000000000036	50.06204372477981
37.60000000000003	50.055770651590535
37.70000000000003	50.04950478064284
37.80000000000003	50.04324618180942
37.900000000000034	50.03699487883289
38.000000000000036	50.03075092835407
38.10000000000003	50.02451441267174
38.20000000000003	50.01828539783316
38.30000000000003	50.012063903191525
38.400000000000034	50.00584998203234
38.500000000000036	49.99964368684773
38.60000000000004	49.9934450969687
38.70000000000003	49.98725427397071
38.80000000000003	49.98107123233989
38.900000000000034	49.974896021430496
39.000000000000036	49.96872871856659
39.10000000000004	49.962569381784796
39.20000000000003	49.95641802177342
39.30000000000003	49.95027468491328
39.400000000000034	49.94413941688184
39.500000000000036	49.938012292429065
39.60000000000004	49.931893365480555
39.70000000000003	49.925782642499435
39.80000000000003	49.91968016638022
39.900000000000034	49.91358601014708
40.000000000000036	49.90750022444272
40.10000000000004	49.90142281244977
40.20000000000003	49.89535381442406
40.30000000000003	49.88929326999701
40.400000000000034	49.883241249960236
40.500000000000036	49.877197801166744
40.60000000000004	49.8711629231359
40.70000000000004	49.8651366530277
40.80000000000003	49.859119060151265
40.900000000000034	49.85311018830619
41.000000000000036	49.84711003418443
41.10000000000004	49.841118632601415
41.20000000000004	49.83513601781754
41.30000000000003	49.829162257206306
41.400000000000034	49.82319739106454
41.500000000000036	49.81724141291375
41.60000000000004	49.81129435481696
41.70000000000004	49.805356282876055
41.80000000000004	49.7994272345409
41.900000000000034	49.793507200903065
42.000000000000036	49.78759621193987
42.10000000000004	49.781694297134806
42.20000000000004	49.775801520912594
42.30000000000004	49.76991791747762
42.400000000000034	49.76404347518372
42.500000000000036	49.7581782215585
42.60000000000004	49.752322219938144
42.70000000000004	49.74647550186645
42.80000000000004	49.740638053616365
42.900000000000034	49.73480990085823
43.000000000000036	49.728991068822545
43.10000000000004	49.72318161939361
43.20000000000004	49.71738158110105
43.30000000000004	49.711590937860684
43.400000000000034	49.7058097131604
43.500000000000036	49.70003796795499
43.60000000000004	49.69427572828234
43.70000000000004	49.6885229762843
43.80000000000004	49.68277973379339
43.90000000000004	49.67704602225005
44.000000000000036	49.67132190135386
44.10000000000004	49.665607394337165
44.20000000000004	49.65990248131973
44.30000000000004	49.65420718218812
44.40000000000004	49.648521555850685
44.500000000000036	49.64284562320146
44.60000000000004	49.637179362856415
44.70000000000004	49.631522793225514
44.80000000000004	49.62587593236891
44.90000000000004	49.620238838111646
45.00000000000004	49.61461152873089
45.10000000000004	49.60899398111587
45.20000000000004	49.60338621194016
45.30000000000004	49.59778827835795
45.40000000000004	49.59220019644789
45.50000000000004	49.58662194183344
45.60000000000004	49.5810535298702
45.70000000000004	49.57549497560141
45.80000000000004	49.56994633524829
45.90000000000004	49.564407622443795
46.00000000000004	49.558878811345224
46.10000000000004	49.55335991575777
46.20000000000004	49.547850991336624
46.30000000000004	49.54235204964405
46.40000000000004	49.53686306378143
46.50000000000004	49.531384046376886
46.60000000000004	49.525915009779524
46.70000000000004	49.52045600884321
46.80000000000004	49.515007052840204
46.90000000000004	49.50956811363575
47.00000000000004	49.504139202473006
47.100000000000044	49.49872037373112
47.20000000000004	49.49331163472877
47.30000000000004	49.48791295646049
47.40000000000004	49.482524349117696
47.50000000000004	49.477145822642534
47.600000000000044	49.471777430728125
47.70000000000004	49.46641917854516
47.80000000000004	49.46107103605527
47.90000000000004	49.45573301221224
48.00000000000004	49.45040516031406
48.100000000000044	49.445087483685526
48.200000000000045	49.43977995158092
48.30000000000004	49.43448257201407
48.40000000000004	49.42919535277592
48.50000000000004	49.42391834657954
48.600000000000044	49.41865155473151
48.700000000000045	49.41339494563296
48.80000000000004	49.40814852619139
48.90000000000004	49.40291234879408
49.00000000000004	49.397686413000926
49.100000000000044	49.392470686649986
49.200000000000045	49.387265175808466
49.30000000000004	49.3820698863444
49.40000000000004	49.37688487014885
49.50000000000004	49.3717101248824
49.600000000000044	49.36654561768886
49.700000000000045	49.36139135364644
49.80000000000004	49.35624738438089
49.90000000000004	49.351113705897696
50.00000000000004	49.345990284904985
50.100000000000044	49.340877125729804
50.200000000000045	49.335774232521096
50.30000000000005	49.330681656486185
50.40000000000004	49.32559939184053
50.50000000000004	49.32052740473857
50.600000000000044	49.315465698623235
50.700000000000045	49.31041432448913
50.80000000000005	49.30537327498144
50.90000000000004	49.300342515931405
51.00000000000004	49.29532205011048
51.100000000000044	49.29031188013093
51.200000000000045	49.28531205663723
51.30000000000005	49.28032257058506
51.40000000000005	49.27534338737636
51.50000000000004	49.27037450899238
51.600000000000044	49.265415985910735
51.700000000000045	49.26046780759546
51.80000000000005	49.255529939224616
51.90000000000005	49.25060238217936
52.00000000000004	49.24568513769857
52.100000000000044	49.24077825596964
52.200000000000045	49.23588172485989
52.30000000000005	49.23099550922811
52.40000000000005	49.226119609749375
52.50000000000004	49.221254076484094
52.600000000000044	49.21639889588108
52.700000000000045	49.211554032662846
52.80000000000005	49.2067194869684
52.90000000000005	49.20189525880969
53.00000000000004	49.19708139800942
53.100000000000044	49.19227788950546
53.200000000000045	49.187484697798375
53.30000000000005	49.18270182239658
53.40000000000005	49.17792931303049
53.50000000000005	49.17316715328753
53.600000000000044	49.168415307609315
53.700000000000045	49.16367377502563
53.80000000000005	49.158942554452864
53.90000000000005	49.15422169542985
54.00000000000005	49.14951118011244
54.100000000000044	49.14481097280636
54.200000000000045	49.14012107197861
54.30000000000005	49.13544152710579
54.40000000000005	49.1307723190569
54.50000000000005	49.126113412146786
54.60000000000005	49.12146480441545
54.700000000000045	49.11682649380173
54.80000000000005	49.112198529631065
54.90000000000005	49.107580891414585
55.00000000000005	49.10297354340727
55.10000000000005	49.098376483147256
55.200000000000045	49.09378975992381
55.30000000000005	49.08921335202061
55.40000000000005	49.08464722376167
55.50000000000005	49.080091372304594
55.60000000000005	49.07554579471683
55.700000000000045	49.07101054017186
55.80000000000005	49.06648558566395
55.90000000000005	49.06197089552444
56.00000000000005	49.05746646646383
56.10000000000005	49.052972347642005
56.200000000000045	49.048488514881385
56.30000000000005	49.044014932635065
56.40000000000005	49.0395515972748
56.50000000000005	49.03509850509212
56.60000000000005	49.03065570516209
56.70000000000005	49.026223172081544
56.80000000000005	49.02180087037
56.90000000000005	49.01738879600155
57.00000000000005	49.01298699805704
57.10000000000005	49.0085954500136
57.20000000000005	49.00421411655883
57.30000000000005	48.99984299336562
57.40000000000005	48.99548207603565
57.50000000000005	48.99113141359204
57.60000000000005	48.986790978345766
57.70000000000005	48.98246073510305
57.800000000000054	48.978140679183575
57.90000000000005	48.97383085963299
58.00000000000005	48.96953124769155
58.10000000000005	48.96524180837402
58.20000000000005	48.96096253673288
58.300000000000054	48.95669342775741
58.40000000000005	48.952434530459115
58.50000000000005	48.948185814967715
58.60000000000005	48.943947246462436
58.70000000000005	48.93971881968261
58.800000000000054	48.93550058367662
58.90000000000005	48.931292507549465
59.00000000000005	48.92709455672434
59.10000000000005	48.92290672570398
59.20000000000005	48.91872900893521
59.300000000000054	48.914561455452805
59.40000000000005	48.91040403330324
59.50000000000005	48.90625670811437
59.60000000000005	48.90211947411202
59.70000000000005	48.89799238038001
59.800000000000054	48.893875393983514
59.900000000000055	48.8897684808252
60.00000000000005	48.88567163492185
60.10000000000005	48.88158485024089
60.20000000000005	48.87750817587052
60.300000000000054	48.87344157786599
60.400000000000055	48.86938502236989
60.50000000000005	48.86533850315478
60.60000000000005	48.861302069368165
60.70000000000005	48.85727568612498
60.800000000000054	48.85325931986937
60.900000000000055	48.84925296418976
61.00000000000006	48.84525661263118
61.10000000000005	48.84127031436101
61.20000000000005	48.83729403352995
61.300000000000054	48.83332773685285
61.400000000000055	48.82937141770336
61.50000000000006	48.82542512531696
61.60000000000005	48.821488822942634
61.70000000000005	48.81756247761988
61.800000000000054	48.81364608256083
61.900000000000055	48.809739630939504
62.00000000000006	48.80584317202463
62.10000000000005	48.80195666814386
62.20000000000005	48.79808008663417
62.300000000000054	48.79421342051958
62.400000000000055	48.79035671914415
62.50000000000006	48.78650994397032
62.60000000000005	48.78267306267965
62.70000000000005	48.77884606815494
62.800000000000054	48.77502895324575
62.900000000000055	48.77122176734092
63.00000000000006	48.767424471021926
63.10000000000006	48.763637032290994
63.20000000000005	48.759859443866915
63.300000000000054	48.75609175521987
63.400000000000055	48.75233392610069
63.50000000000006	48.748585924873204
63.60000000000006	48.744847744133374
63.70000000000005	48.74111937644828
63.800000000000054	48.737400871342814
63.900000000000055	48.733692187724834
64.00000000000006	48.729993294298794
64.10000000000005	48.72630418351842
64.20000000000006	48.722624904994895
64.30000000000005	48.71895541683811
64.40000000000006	48.71529568812854
64.50000000000006	48.71164571121377
64.60000000000005	48.70800547841644
64.70000000000006	48.70437503941077
64.80000000000005	48.70075435149953
64.90000000000006	48.697143384121034
65.00000000000006	48.69354212950028
65.10000000000005	48.689950637401736
65.20000000000006	48.68636886436125
65.30000000000005	48.68279678020524
65.40000000000006	48.67923437706759
65.50000000000006	48.675681647060905
65.60000000000005	48.67213864001984
65.70000000000006	48.66860531170689
65.80000000000005	48.66508163232086
65.90000000000006	48.66156759389097
66.00000000000006	48.65806324634519
66.10000000000005	48.65456854470853
66.20000000000006	48.651083459578
66.30000000000005	48.64760798290528
66.40000000000006	48.644142106623974
66.50000000000006	48.640685880738246
66.60000000000005	48.63723925953166
66.70000000000006	48.633802213985994
66.80000000000005	48.63037473596432
66.90000000000006	48.62695687556645
67.00000000000006	48.62354858636647
67.10000000000007	48.62014983975253
67.20000000000006	48.616760627522495
67.30000000000005	48.61338094145915
67.40000000000006	48.61001083174344
67.50000000000006	48.60665025123821
67.60000000000007	48.603299171726604
67.70000000000006	48.599957584932504
67.80000000000005	48.59662554113425
67.90000000000006	48.593302992511724
68.00000000000006	48.58998991126107
68.10000000000007	48.586686289052146
68.20000000000006	48.58339211754226
68.30000000000005	48.580107447094946
68.40000000000006	48.57683222920747
68.50000000000006	48.57356643647942
68.60000000000007	48.570310060519795
68.70000000000006	48.56706315179062
68.80000000000005	48.56382566113148
68.90000000000006	48.5605975615601
69.00000000000006	48.55737884464149
69.10000000000007	48.55416950193061
69.20000000000006	48.55096958397795
69.30000000000005	48.54777904096755
69.40000000000006	48.54459784632737
69.50000000000006	48.54142599157355
69.60000000000007	48.53826352735569
69.70000000000006	48.53511040322426
69.80000000000007	48.531966593029125
69.90000000000006	48.52883208825159
70.00000000000006	48.525706880365
70.10000000000007	48.522591020110056
70.20000000000006	48.51948445640729
70.30000000000007	48.51638716352222
70.40000000000006	48.51329913289801
70.50000000000006	48.51022041537467
70.60000000000007	48.50715095926209
70.70000000000006	48.50409073925033
70.80000000000007	48.501039746755986
70.90000000000006	48.49799797318963
71.00000000000006	48.49496546948431
71.10000000000007	48.491942183344385
71.20000000000006	48.4889280898796
71.30000000000007	48.48592318047818
71.40000000000006	48.48292750617225
71.50000000000006	48.47994101407741
71.60000000000007	48.476963679729614
71.70000000000006	48.47399549449789
71.80000000000007	48.47103644974708
71.90000000000006	48.468086596603825
72.00000000000006	48.465145881601266
72.10000000000007	48.46221428069796
72.20000000000006	48.45929178524337
72.30000000000007	48.456378446462764
72.40000000000006	48.45347421032135
72.50000000000006	48.45057905320459
72.60000000000007	48.44769296644951
72.70000000000006	48.444815941390566
72.80000000000007	48.44194802934844
72.90000000000006	48.4390891757279
73.00000000000006	48.436239357338856
73.10000000000007	48.43339856550677
73.20000000000006	48.43056685165012
73.30000000000007	48.42774416062568
73.40000000000006	48.42493046967013
73.50000000000007	48.422125770102554
73.60000000000007	48.419330053240856
73.70000000000006	48.41654337059956
73.80000000000007	48.41376566649587
73.90000000000006	48.410996918591856
74.00000000000007	48.40823711820219
74.10000000000007	48.40548631693814
74.20000000000006	48.402744458587954
74.30000000000007	48.40001152123959
74.40000000000006	48.39728749620687
74.50000000000007	48.394572374803715
74.60000000000007	48.391866208737554
74.70000000000006	48.38916894127698
74.80000000000007	48.38648055093549
74.90000000000006	48.38380102902894
75.00000000000007	48.38113042736032
75.10000000000007	48.37846868868739
75.20000000000006	48.37581579194811
75.30000000000007	48.37317172846238
75.40000000000006	48.37053648955142
75.50000000000007	48.36791012711426
75.60000000000007	48.36529258340791
75.70000000000006	48.36268383779527
75.80000000000007	48.3600838816041
75.90000000000006	48.35749276682762
76.00000000000007	48.35491043522938
76.10000000000007	48.352336866594676
76.20000000000007	48.34977205225981
76.30000000000007	48.34721598356341
76.40000000000006	48.34466871259432
76.50000000000007	48.34213018063339
76.60000000000007	48.33960036788962
76.70000000000007	48.33707926571239
76.80000000000007	48.33456692628313
76.90000000000006	48.33206329040592
77.00000000000007	48.32956833870953
77.10000000000007	48.32708206255592
77.20000000000007	48.324604453310336
77.30000000000007	48.32213556324915
77.40000000000006	48.31967533271093
77.50000000000007	48.317223742746336
77.60000000000007	48.314780784735156
77.70000000000007	48.31234651104472
77.80000000000007	48.30992086155263
77.90000000000006	48.307503817726456
78.00000000000007	48.30509537096208
78.10000000000007	48.302695512659525
78.20000000000007	48.300304295280235
78.30000000000007	48.29792165825276
78.40000000000006	48.29554758346418
78.50000000000007	48.293182062332434
78.60000000000007	48.29082514740812
78.70000000000007	48.288476777674084
78.80000000000007	48.28613693543094
78.90000000000006	48.28380561211593
79.00000000000007	48.28148279917127
79.10000000000007	48.27916854924068
79.20000000000007	48.27686280087352
79.30000000000007	48.27456553678715
79.40000000000006	48.272276748444725
79.50000000000007	48.26999648857726
79.60000000000007	48.26772469530301
79.70000000000007	48.265461351749146
79.80000000000007	48.26320644940104
79.90000000000008	48.26095997974964
80.00000000000007	48.258721995617876
80.10000000000007	48.25649243470551
80.20000000000007	48.25427128055332
80.30000000000007	48.252058524675924
80.40000000000008	48.249854219981636
80.50000000000007	48.24765830375308
80.60000000000007	48.24547075993686
80.70000000000007	48.24329158007238
80.80000000000007	48.24112075570526
80.90000000000008	48.2389583398344
81.00000000000007	48.23680426933823
81.10000000000007	48.23465852857343
81.20000000000007	48.2325211091117
81.30000000000007	48.23039206403539
81.40000000000008	48.22827132981914
81.50000000000007	48.22615889122126
81.60000000000007	48.224054739840525
81.70000000000007	48.22195886728244
81.80000000000007	48.21987132671856
81.90000000000008	48.21779205423295
82.00000000000007	48.21572103499022
82.10000000000007	48.21365826062408
82.20000000000007	48.21160378438755
82.30000000000007	48.209557541973766
82.40000000000008	48.20751951894449
82.50000000000007	48.205489706962574
82.60000000000008	48.20346809769814
82.70000000000007	48.201454744491855
82.80000000000007	48.19944958265931
82.90000000000008	48.197452598164496
83.00000000000007	48.19546378270764
83.10000000000008	48.193483189708886
83.20000000000007	48.191510754105195
83.30000000000007	48.18954646225311
83.40000000000008	48.18759030588378
83.50000000000007	48.18564227673602
83.60000000000008	48.18370242831605
83.70000000000007	48.18177069519581
83.80000000000007	48.17984706412976
83.90000000000008	48.17793152688855
84.00000000000007	48.17602413705581
84.10000000000008	48.17412482883667
84.20000000000007	48.172233589373334
84.30000000000007	48.17035041046899
84.40000000000008	48.16847528393483
84.50000000000007	48.16660826343893
84.60000000000008	48.16474928283332
84.70000000000007	48.162898329653686
84.80000000000007	48.161055395744555
84.90000000000008	48.15922053484938
85.00000000000007	48.1573936804647
85.10000000000008	48.15557482050911
85.20000000000007	48.15376394686102
85.30000000000007	48.15196105140718
85.40000000000008	48.15016618797388
85.50000000000007	48.14837928971594
85.60000000000008	48.14660034494079
85.70000000000007	48.14482934556981
85.80000000000007	48.14306634550267
85.90000000000008	48.14131127754954
86.00000000000007	48.139564130395776
86.10000000000008	48.137824895997866
86.20000000000007	48.13609356632098
86.30000000000008	48.1343701953458
86.40000000000008	48.13265471555183
86.50000000000007	48.13094711600843
86.60000000000008	48.12924738871653
86.70000000000007	48.12755558772818
86.80000000000008	48.12587164518868
86.90000000000008	48.12419555054022
87.00000000000007	48.12252729581991
87.10000000000008	48.120866873073716
87.20000000000007	48.11921433643303
87.30000000000008	48.117569617722914
87.40000000000008	48.11593270676473
87.50000000000007	48.114303595641196
87.60000000000008	48.11268233855309
87.70000000000007	48.111068867001286
87.80000000000008	48.109463171174845
87.90000000000008	48.10786524319355
88.00000000000007	48.106275075186375
88.10000000000008	48.10469272143161
88.20000000000007	48.10311811311995
88.30000000000008	48.10155124081467
88.40000000000008	48.099992096682236
88.50000000000007	48.09844073506843
88.60000000000008	48.096897086849374
88.70000000000007	48.09536114295081
88.80000000000008	48.09383289557711
88.90000000000008	48.09231233694196
89.00000000000009	48.09079952146689
89.10000000000008	48.089294379727455
89.20000000000007	48.08779690301859
89.30000000000008	48.086307083592246
89.40000000000008	48.08482497593547
89.50000000000009	48.08335051031851
89.60000000000008	48.081883678393545
89.70000000000007	48.08042447245109
89.80000000000008	48.07903784299767
89.90000000000008	48.07791828376408
90.00000000000009	48.07706435695259
