# Supplementary material for: White matter micro- and macrostructure brain charts for the human lifespan
Source: Nature. 2026 May 13;655(8124):979–89. doi: 10.1038/s41586-026-10454-2 (PMC13391363; doi:10.1038/s41586-026-10454-2)
Supplement: Supplementary file 7 — Tract-specific median centiles of brain charts. SDT.T4.1-504 contain the discretized, sex-agnostic brain charts used to derive the myelination plots and assessments in Fig. 4 and Supplementary Fig. S4.F9. Age is expressed in years. Tract measurements are reported in metric-specific units: diffusivities in mm2 s−1, volume in mm3, surface area in mm2, average length in mm, and FA is dimensionless (unitless). [file 41586_2026_10454_MOESM7_ESM.zip › SDT.T4/SDT.T4.157-ICP_right_fa-mean.csv]

age	value
1.0	0.31036844437234684
1.1	0.31294552142379956
1.2000000000000002	0.3161964913599815
1.3000000000000003	0.32007494177239226
1.4000000000000004	0.3238897134127139
1.5000000000000004	0.32744179430479425
1.6000000000000005	0.33076253669843947
1.7000000000000006	0.3338779581968741
1.8000000000000007	0.33680889237553324
1.9000000000000008	0.33957579274452315
2.000000000000001	0.3421943413221001
2.100000000000001	0.34467806692204317
2.200000000000001	0.34703805356755474
2.300000000000001	0.3492857890284972
2.4000000000000012	0.35143026942488226
2.5000000000000013	0.35347946391916707
2.6000000000000014	0.35544044795315555
2.7000000000000015	0.35731905815059045
2.8000000000000016	0.35912177342520646
2.9000000000000017	0.3608536751582493
3.0000000000000018	0.36251934512576056
3.100000000000002	0.3641225786909668
3.200000000000002	0.3656677382428842
3.300000000000002	0.36715826507002663
3.400000000000002	0.36859731033954357
3.500000000000002	0.36998775322013483
3.6000000000000023	0.37133196428170945
3.7000000000000024	0.37263282021336147
3.8000000000000025	0.3738925733289122
3.9000000000000026	0.3751132977131142
4.000000000000003	0.3762966987734861
4.100000000000003	0.3774449027850937
4.200000000000003	0.3785595754364048
4.3000000000000025	0.37964227064050804
4.400000000000003	0.3806944293311733
4.5000000000000036	0.38171722371291467
4.600000000000003	0.3827121859804822
4.700000000000003	0.38368050368051476
4.800000000000003	0.384623282741349
4.900000000000004	0.38554141988811097
5.0000000000000036	0.3864361141052833
5.100000000000003	0.38730829312895787
5.200000000000004	0.38815883285537844
5.300000000000004	0.3889885519743173
5.400000000000004	0.3897981060592192
5.5000000000000036	0.39058841000602673
5.600000000000004	0.3913601633975457
5.700000000000005	0.39211402160659325
5.800000000000004	0.39285050741180355
5.900000000000004	0.39357036486407404
6.000000000000004	0.39427416138429977
6.100000000000005	0.3949624371802413
6.200000000000005	0.39563569914804525
6.300000000000004	0.396294346376058
6.400000000000005	0.3969389697916401
6.500000000000005	0.39757001459342783
6.600000000000005	0.3981878989266067
6.700000000000005	0.3987929507657216
6.800000000000005	0.39938566422026733
6.900000000000006	0.39996641038579595
7.000000000000005	0.40053554474644376
7.100000000000005	0.4010934012614933
7.2000000000000055	0.40164023849024877
7.300000000000006	0.4021764606096554
7.400000000000006	0.4027023675252783
7.500000000000005	0.4032182409903363
7.600000000000006	0.4037242984179048
7.700000000000006	0.4042208849200117
7.800000000000006	0.4047082557381948
7.900000000000006	0.4051866565394789
8.000000000000007	0.40565631793155676
8.100000000000007	0.40611741564368314
8.200000000000006	0.4065702384416219
8.300000000000006	0.4070149973862128
8.400000000000006	0.40745189046439734
8.500000000000007	0.4078810681408283
8.600000000000007	0.40830278105023987
8.700000000000006	0.4087172117871381
8.800000000000008	0.4091245367597476
8.900000000000007	0.4095249211732943
9.000000000000007	0.4099184891027092
9.100000000000007	0.4103054540532895
9.200000000000006	0.4106859698017947
9.300000000000008	0.41106018017760804
9.400000000000007	0.41142819299377253
9.500000000000007	0.4117901960112391
9.600000000000009	0.4121463240389861
9.700000000000008	0.4124967077181669
9.800000000000008	0.4128414689489964
9.900000000000007	0.4131806981122597
10.000000000000007	0.41351455749237115
10.100000000000009	0.4138431623319876
10.200000000000008	0.414166619975292
10.300000000000008	0.41448500992629644
10.40000000000001	0.4147984764448254
10.500000000000009	0.4151071216681682
10.600000000000009	0.41541104482761826
10.700000000000008	0.41571033807662894
10.800000000000008	0.41600506899443496
10.90000000000001	0.4162953637705793
11.000000000000009	0.4165813108112477
11.100000000000009	0.4168629920386884
11.20000000000001	0.4171404675212901
11.30000000000001	0.41741385044383383
11.40000000000001	0.41768321988054147
11.500000000000009	0.4179486528204971
11.600000000000009	0.4182102203527898
11.70000000000001	0.4184679741459857
11.80000000000001	0.41872201420810995
11.90000000000001	0.4189724097067602
12.00000000000001	0.4192192243459929
12.10000000000001	0.4194625044658942
12.20000000000001	0.41970234045142873
12.30000000000001	0.41993879465380696
12.40000000000001	0.4201719278912564
12.50000000000001	0.42040179595020893
12.60000000000001	0.4206284391044228
12.70000000000001	0.42085193790256326
12.800000000000011	0.42107234737820215
12.900000000000011	0.4212897178653194
13.00000000000001	0.421504085768781
13.10000000000001	0.4217155243615423
13.20000000000001	0.4219240835885507
13.300000000000011	0.4221298122439158
13.400000000000011	0.42233275475197524
13.50000000000001	0.4225329430411256
13.600000000000012	0.4227304428925406
13.700000000000012	0.42292529873522633
13.800000000000011	0.42311755088888925
13.900000000000011	0.42330722841558394
14.00000000000001	0.42349439149247775
14.100000000000012	0.42367908067741533
14.200000000000012	0.42386133564846823
14.300000000000011	0.4240411922335012
14.400000000000013	0.4242186761285604
14.500000000000012	0.42439384170442623
14.600000000000012	0.4245667252871133
14.700000000000012	0.4247373595618573
14.800000000000011	0.4249057680631109
14.900000000000013	0.42507200077493384
15.000000000000012	0.4252360910293727
15.100000000000012	0.4253980714751365
15.200000000000014	0.4255579713286137
15.300000000000013	0.4257158115508772
15.400000000000013	0.4258716375567099
15.500000000000012	0.42602547938082164
15.600000000000012	0.4261773637976163
15.700000000000014	0.4263273101121429
15.800000000000013	0.42647536025625765
15.900000000000013	0.42662154191519164
16.000000000000014	0.42676588223589956
16.100000000000016	0.426908405276222
16.200000000000014	0.4270491283445121
16.30000000000001	0.42718808972820693
16.400000000000013	0.4273253145078675
16.500000000000014	0.42746082481880965
16.600000000000016	0.427594636682625
16.700000000000014	0.4277267855864664
16.800000000000015	0.4278572947431826
16.900000000000013	0.4279861869362729
17.000000000000014	0.42811348214707384
17.100000000000016	0.42823919482723766
17.200000000000014	0.42836335752223376
17.300000000000015	0.42848599136209614
17.400000000000013	0.4286071147968993
17.500000000000014	0.42872674126559784
17.600000000000016	0.4288449010368989
17.700000000000014	0.428961613738837
17.800000000000015	0.4290768986531189
17.900000000000016	0.4291907725029031
18.000000000000014	0.429303247477849
18.100000000000016	0.42941435144672424
18.200000000000017	0.42952410235368443
18.300000000000015	0.4296325156895175
18.400000000000016	0.4297396028375454
18.500000000000014	0.429845389796774
18.600000000000016	0.42994989329083
18.700000000000017	0.43005312976114146
18.800000000000015	0.43015511330014755
18.900000000000016	0.4302558542861115
19.000000000000014	0.43035537674119323
19.100000000000016	0.4304536960141291
19.200000000000017	0.43055082519622917
19.300000000000015	0.4306467740168391
19.400000000000016	0.4307415649486715
19.500000000000018	0.4308352123392795
19.600000000000016	0.4309277303041573
19.700000000000017	0.43101913079212584
19.80000000000002	0.43110942271583125
19.900000000000016	0.43119862690546357
20.000000000000018	0.43128675657585847
20.100000000000016	0.43137382285567194
20.200000000000017	0.43145983413014993
20.30000000000002	0.43154480993493605
20.400000000000016	0.43162876265655264
20.500000000000018	0.4317117044890973
20.600000000000016	0.43179364562017336
20.700000000000017	0.43187459376524384
20.80000000000002	0.4319545670844275
20.900000000000016	0.43203357702338735
21.000000000000018	0.4321116330926593
21.10000000000002	0.43218874257513124
21.200000000000017	0.4322649225412736
21.30000000000002	0.43234018374608413
21.40000000000002	0.4324145367837805
21.500000000000018	0.4324879903840216
21.60000000000002	0.4325605512756967
21.700000000000017	0.4326322353690543
21.80000000000002	0.43270305263172926
21.90000000000002	0.43277301123054346
22.000000000000018	0.43284211753654817
22.10000000000002	0.43291038653656666
22.200000000000017	0.4329778276182044
22.30000000000002	0.43304445003378533
22.40000000000002	0.43311026129778507
22.500000000000018	0.4331752673193784
22.60000000000002	0.43323948210032526
22.70000000000002	0.4333029143647825
22.80000000000002	0.4333655711563695
22.90000000000002	0.43342745808587163
23.00000000000002	0.4334885883676105
23.10000000000002	0.4335489702354085
23.20000000000002	0.4336086118085256
23.30000000000002	0.43366751958223654
23.40000000000002	0.43372569877939326
23.50000000000002	0.4337831617729141
23.60000000000002	0.43383991623403717
23.70000000000002	0.4338959682618361
23.80000000000002	0.43395132282846594
23.90000000000002	0.4340059916315211
24.00000000000002	0.4340599819252015
24.10000000000002	0.43411330086611283
24.20000000000002	0.4341659540897858
24.300000000000022	0.43421794624027976
24.40000000000002	0.4342692882924946
24.50000000000002	0.43431998702077806
24.600000000000023	0.4343700477254982
24.70000000000002	0.4344194748385841
24.800000000000022	0.4344682787527048
24.90000000000002	0.4345164658855078
25.00000000000002	0.43456404257104053
25.100000000000023	0.43461101371576616
25.20000000000002	0.43465738347230953
25.300000000000022	0.43470316160941697
25.40000000000002	0.4347483541332224
25.50000000000002	0.43479296566527026
25.600000000000023	0.43483700017747445
25.70000000000002	0.43488046693416044
25.800000000000022	0.43492337163477135
25.900000000000023	0.43496571990677063
26.00000000000002	0.4350075160353584
26.100000000000023	0.4350487637532128
26.200000000000024	0.43508947178344604
26.300000000000022	0.4351296454708098
26.400000000000023	0.4351692888572034
26.50000000000002	0.43520840552036916
26.600000000000023	0.43524700374443365
26.700000000000024	0.4352850886091693
26.800000000000022	0.4353226651320774
26.900000000000023	0.43535973706658193
27.00000000000002	0.4353963077843133
27.100000000000023	0.4354323850978562
27.200000000000024	0.4354679737798271
27.300000000000022	0.4355030773750226
27.400000000000023	0.4355376991214219
27.500000000000025	0.43557184644796537
27.600000000000023	0.43560552389728724
27.700000000000024	0.43563873595790853
27.800000000000026	0.43567148592618443
27.900000000000023	0.4357037768615366
28.000000000000025	0.43573561578037817
28.100000000000023	0.4357670069581809
28.200000000000024	0.435797953511717
28.300000000000026	0.4358284583844425
28.400000000000023	0.43585852825617977
28.500000000000025	0.4358881672019425
28.600000000000023	0.4359173792495248
28.700000000000024	0.43594616730091595
28.800000000000026	0.4359745341440711
28.900000000000023	0.43600248609653136
29.000000000000025	0.43603002699997695
29.100000000000026	0.4360571596012665
29.200000000000024	0.4360838865871704
29.300000000000026	0.4361102139788443
29.400000000000027	0.43613614544254736
29.500000000000025	0.43616168460317223
29.600000000000026	0.4361868340212325
29.700000000000024	0.43621159624739864
29.800000000000026	0.4362359769835328
29.900000000000027	0.43625997969131713
30.000000000000025	0.4362836067968174
30.100000000000026	0.4363068607619423
30.200000000000024	0.4363297470266815
30.300000000000026	0.4363522688986307
30.400000000000027	0.43637442964901363
30.500000000000025	0.4363962315416888
30.600000000000026	0.436417676918876
30.700000000000028	0.4364387709382157
30.800000000000026	0.43645951672728733
30.900000000000027	0.4364799164330724
31.00000000000003	0.4364999723195266
31.100000000000026	0.4365196893121732
31.200000000000028	0.4365390704027673
31.300000000000026	0.43655811855097304
31.400000000000027	0.43657683576214146
31.50000000000003	0.4365952241944911
31.600000000000026	0.43661328852308073
31.700000000000028	0.4366310315807196
31.800000000000026	0.4366484552708718
31.900000000000027	0.43666556168240594
32.00000000000003	0.43668235528402266
32.10000000000002	0.4366988387884067
32.20000000000003	0.4367150148798353
32.300000000000026	0.4367308853377539
32.40000000000003	0.4367464521572111
32.50000000000003	0.4367617195840736
32.60000000000003	0.4367766901902298
32.70000000000003	0.43679136566607535
32.800000000000026	0.4368057479449165
32.90000000000003	0.4368198410886464
33.00000000000003	0.43683364756258036
33.10000000000003	0.4368471698068102
33.20000000000003	0.4368604094028449
33.300000000000026	0.4368733682003967
33.40000000000003	0.43688605006255676
33.50000000000003	0.4368984573295413
33.60000000000003	0.43691059150484285
33.70000000000003	0.4369224543829539
33.800000000000026	0.4369340496625153
33.90000000000003	0.43694537958891233
34.00000000000003	0.4369564463850674
34.10000000000003	0.43696725145863435
34.20000000000003	0.4369777965293246
34.30000000000003	0.4369880851179547
34.40000000000003	0.43699811935843613
34.50000000000003	0.4370079005899216
34.60000000000003	0.43701743048252084
34.70000000000003	0.437026712409685
34.80000000000003	0.43703574842070586
34.90000000000003	0.43704454054481606
35.00000000000003	0.4370530900366182
35.10000000000003	0.4370613984990674
35.20000000000003	0.43706946914616396
35.30000000000003	0.4370773039275951
35.400000000000034	0.43708490403769545
35.50000000000003	0.4370922710346772
35.60000000000003	0.43709940800017605
35.70000000000003	0.43710631680817
35.80000000000003	0.43711299931467673
35.900000000000034	0.43711945663927876
36.00000000000003	0.43712569027966086
36.10000000000003	0.43713170317415007
36.20000000000003	0.43713749710749406
36.30000000000003	0.43714307314615203
36.400000000000034	0.43714843274728626
36.50000000000003	0.43715357873006977
36.60000000000003	0.4371585128113412
36.70000000000003	0.4371632366918188
36.80000000000003	0.4371677513717394
36.900000000000034	0.43717205825351785
37.00000000000003	0.4371761600272441
37.10000000000003	0.4371800583296229
37.20000000000003	0.43718375411398624
37.30000000000003	0.4371872487459071
37.400000000000034	0.4371905448079893
37.500000000000036	0.4371936438758787
37.60000000000003	0.43719654751071735
37.70000000000003	0.4371992566070615
37.80000000000003	0.4372017724807967
37.900000000000034	0.43720409759801643
38.000000000000036	0.4372062334622323
38.10000000000003	0.43720818092652214
38.20000000000003	0.437209941273152
38.30000000000003	0.4372115168710631
38.400000000000034	0.4372129091687411
38.500000000000036	0.43721411960159307
38.60000000000004	0.43721514897044084
38.70000000000003	0.43721599851230813
38.80000000000003	0.43721667049076635
38.900000000000034	0.4372171662892238
39.000000000000036	0.4372174866717705
39.10000000000004	0.43721763284464316
39.20000000000003	0.43721760698343703
39.30000000000003	0.4372174104218629
39.400000000000034	0.43721704448181187
39.500000000000036	0.43721650988083915
39.60000000000004	0.437215807783858
39.70000000000003	0.43721494027099356
39.80000000000003	0.43721390861711845
39.900000000000034	0.43721271350721985
40.000000000000036	0.437211356077922
40.10000000000004	0.43720983832954224
40.20000000000003	0.43720816149197467
40.30000000000003	0.4372063267844107
40.400000000000034	0.4372043348503362
40.500000000000036	0.4372021867885181
40.60000000000004	0.4371998845126191
40.70000000000004	0.43719742919922944
40.80000000000003	0.4371948214629263
40.900000000000034	0.43719206237639874
41.000000000000036	0.4371891537807906
41.10000000000004	0.4371860968119034
41.20000000000004	0.43718289259582743
41.30000000000003	0.4371795417100769
41.400000000000034	0.4371760451925591
41.500000000000036	0.437172404805634
41.60000000000004	0.43716862163671816
41.70000000000004	0.43716469623764026
41.80000000000004	0.43716062962219426
41.900000000000034	0.4371564234867393
42.000000000000036	0.43715207888163227
42.10000000000004	0.4371475968484019
42.20000000000004	0.43714297790573636
42.30000000000004	0.4371382230353856
42.400000000000034	0.4371333338619667
42.500000000000036	0.43712831139183467
42.60000000000004	0.43712315612083735
42.70000000000004	0.4371178690083618
42.80000000000004	0.4371124516188662
42.900000000000034	0.4371069049249726
43.000000000000036	0.4371012298912638
43.10000000000004	0.4370954269839203
43.20000000000004	0.43708949713272865
43.30000000000004	0.4370834418367193
43.400000000000034	0.4370772620284274
43.500000000000036	0.437070958153709
43.60000000000004	0.4370645311215534
43.70000000000004	0.43705798237607846
43.80000000000004	0.4370513128190611
43.90000000000004	0.43704452334494415
44.000000000000036	0.4370376143729979
44.10000000000004	0.4370305867847992
44.20000000000004	0.4370234419647114
44.30000000000004	0.43701618077792814
44.40000000000004	0.43700880362562416
44.500000000000036	0.4370013113699837
44.60000000000004	0.436993705345178
44.70000000000004	0.43698598638830816
44.80000000000004	0.4369781553297732
44.90000000000004	0.4369702125469019
45.00000000000004	0.4369621588764303
45.10000000000004	0.43695399559788184
45.20000000000004	0.4369457235149176
45.30000000000004	0.4369373429887481
45.40000000000004	0.4369288548379806
45.50000000000004	0.43692026029620296
45.60000000000004	0.436911560141376
45.70000000000004	0.4369027551453276
45.80000000000004	0.4368938456478618
45.90000000000004	0.4368848324439064
46.00000000000004	0.43687571671700687
46.10000000000004	0.436866499214509
46.20000000000004	0.43685718026185716
46.30000000000004	0.4368477606369911
46.40000000000004	0.436838241481364
46.50000000000004	0.4368286235187754
46.60000000000004	0.4368189074674024
46.70000000000004	0.43680909363345843
46.80000000000004	0.4367991827728006
46.90000000000004	0.4367891759810009
47.00000000000004	0.43677907395378757
47.100000000000044	0.43676887698457906
47.20000000000004	0.4367585858132766
47.30000000000004	0.4367482014968378
47.40000000000004	0.43673772470938466
47.50000000000004	0.4367271561198789
47.600000000000044	0.43671649600445217
47.70000000000004	0.43670574508236765
47.80000000000004	0.43669490436846764
47.90000000000004	0.43668397451109847
48.00000000000004	0.43667295577499227
48.100000000000044	0.43666184886439363
48.200000000000045	0.43665065475868187
48.30000000000004	0.43663937408634956
48.40000000000004	0.4366280074711453
48.50000000000004	0.4366165551622536
48.600000000000044	0.43660501784459216
48.700000000000045	0.43659339645883893
48.80000000000004	0.43658169160978516
48.90000000000004	0.4365699035364609
49.00000000000004	0.4365580329096188
49.100000000000044	0.43654608063733374
49.200000000000045	0.4365340473061281
49.30000000000004	0.43652193349815843
49.40000000000004	0.4365097394384658
49.50000000000004	0.43649746577966786
49.600000000000044	0.4364851133942378
49.700000000000045	0.43647268284687496
49.80000000000004	0.43646017435357964
49.90000000000004	0.436447588553583
50.00000000000004	0.43643492628935476
50.100000000000044	0.4364221881087626
50.200000000000045	0.4364093745556497
50.30000000000005	0.4363964858334255
50.40000000000004	0.43638352256427343
50.50000000000004	0.4363704855578799
50.600000000000044	0.4363573753419927
50.700000000000045	0.43634419211197606
50.80000000000005	0.43633093647733984
50.90000000000004	0.43631760922013346
51.00000000000004	0.43630421085257715
51.100000000000044	0.4362907418831764
51.200000000000045	0.4362772024959613
51.30000000000005	0.43626359328438696
51.40000000000005	0.43624991500028604
51.50000000000004	0.43623616813730587
51.600000000000044	0.4362223528723233
51.700000000000045	0.43620846978677386
51.80000000000005	0.43619451960701067
51.90000000000005	0.4361805028123385
52.00000000000004	0.43616641987863025
52.100000000000044	0.4361522709725585
52.200000000000045	0.43613805666041333
52.30000000000005	0.43612377764067184
52.40000000000005	0.43610943437547367
52.50000000000004	0.43609502702513814
52.600000000000044	0.43608055614453706
52.700000000000045	0.43606602240863723
52.80000000000005	0.436051426266315
52.90000000000005	0.4360367681632717
53.00000000000004	0.43602204825064056
53.100000000000044	0.4360072670689825
53.200000000000045	0.43599242526752513
53.30000000000005	0.43597752327926187
53.40000000000005	0.4359625612496906
53.50000000000005	0.43594753970850886
53.600000000000044	0.4359324592832334
53.700000000000045	0.4359173203945784
53.80000000000005	0.4359021234603181
53.90000000000005	0.4358868686176813
54.00000000000005	0.43587155638282216
54.100000000000044	0.43585618735947224
54.200000000000045	0.4358407619536332
54.30000000000005	0.4358252802975437
54.40000000000005	0.4358097428970068
54.50000000000005	0.43579415033569036
54.60000000000005	0.4357785030082151
54.700000000000045	0.4357628013064759
54.80000000000005	0.43574704535527053
54.90000000000005	0.43573123564756616
55.00000000000005	0.4357153727450338
55.10000000000005	0.43569945702865076
55.200000000000045	0.43568348861880457
55.30000000000005	0.4356674679985854
55.40000000000005	0.4356513957111098
55.50000000000005	0.43563527212679565
55.60000000000005	0.4356190976135314
55.700000000000045	0.43560287228501143
55.80000000000005	0.4355865966121431
55.90000000000005	0.43557027111768515
56.00000000000005	0.43555389615939044
56.10000000000005	0.4355374718470647
56.200000000000045	0.43552099864217936
56.30000000000005	0.4355044770503224
56.40000000000005	0.43548790741943955
56.50000000000005	0.4354712900951262
56.60000000000005	0.43545462518117134
56.70000000000005	0.43543791312746744
56.80000000000005	0.4354211544207491
56.90000000000005	0.4354043493971929
57.00000000000005	0.4353874981571688
57.10000000000005	0.435370601141543
57.20000000000005	0.43535365882115024
57.30000000000005	0.4353366715230491
57.40000000000005	0.4353196395721134
57.50000000000005	0.43530256306330817
57.60000000000005	0.4352854424264806
57.70000000000005	0.4352682781149933
57.800000000000054	0.4352510704449585
57.90000000000005	0.43523381950834533
58.00000000000005	0.4352165257263563
58.10000000000005	0.4351991895376224
58.20000000000005	0.43518181124977084
58.300000000000054	0.4351643911683948
58.40000000000005	0.4351469293806123
58.50000000000005	0.43512942629712753
58.60000000000005	0.43511188234036946
58.70000000000005	0.4350942978077737
58.800000000000054	0.43507667278384404
58.90000000000005	0.43505900767099565
59.00000000000005	0.4350413028780014
59.10000000000005	0.4350235586943935
59.20000000000005	0.43500577540780866
59.300000000000054	0.4349879530984019
59.40000000000005	0.43497009215857385
59.50000000000005	0.4349521929820645
59.60000000000005	0.43493425584890866
59.70000000000005	0.4349162808369906
59.800000000000054	0.4348982683307555
59.900000000000055	0.43488021871127736
60.00000000000005	0.4348621322512225
60.10000000000005	0.4348440092214899
60.20000000000005	0.4348258496960705
60.300000000000054	0.4348076540498455
60.400000000000055	0.4347894226499335
60.50000000000005	0.43477115576014236
60.60000000000005	0.4347528534525022
60.70000000000005	0.4347345160942518
60.800000000000054	0.4347161440407561
60.900000000000055	0.43469773754894775
61.00000000000006	0.43467929687410944
61.10000000000005	0.43466082208479156
61.20000000000005	0.4346423135390891
61.300000000000054	0.4346237715794054
61.400000000000055	0.4346051964544037
61.50000000000006	0.4345865882309529
61.60000000000005	0.4345679472597988
61.70000000000005	0.43454927387243375
61.800000000000054	0.43453056831109993
61.900000000000055	0.434511830816498
62.00000000000006	0.4344930614523927
62.10000000000005	0.4344742605607795
62.20000000000005	0.4344554284611059
62.300000000000054	0.43443656538788783
62.400000000000055	0.43441767140346116
62.50000000000006	0.4343987468427477
62.60000000000005	0.4343797920150622
62.70000000000005	0.43436080714891895
62.800000000000054	0.4343417924713918
62.900000000000055	0.4343227480420528
63.00000000000006	0.4343036741874414
63.10000000000006	0.4342845712056751
63.20000000000005	0.43426543931804423
63.300000000000054	0.43424627858291925
63.400000000000055	0.4342270893200264
63.50000000000006	0.4342078718180691
63.60000000000006	0.4341886262927237
63.70000000000005	0.4341693529583186
63.800000000000054	0.43415005187077055
63.900000000000055	0.43413072334176867
64.00000000000006	0.4341113676496027
64.10000000000005	0.43409198500318874
64.20000000000006	0.4340725754574476
64.30000000000005	0.43405313931750006
64.40000000000006	0.4340336768528871
64.50000000000006	0.43401418826726934
64.60000000000005	0.43399467376304535
64.70000000000006	0.433975133392964
64.80000000000005	0.4339555674544327
64.90000000000006	0.43393597620730406
65.00000000000006	0.433916359848908
65.10000000000005	0.43389671843118266
65.20000000000006	0.43387705224519896
65.30000000000005	0.4338573615426765
65.40000000000006	0.43383764651602186
65.50000000000006	0.43381790735645837
65.60000000000005	0.4337981441140083
65.70000000000006	0.43377835707233425
65.80000000000005	0.43375854647413914
65.90000000000006	0.4337387125058961
66.00000000000006	0.43371885521698395
66.10000000000005	0.4336989748849477
66.20000000000006	0.43367907174492826
66.30000000000005	0.43365914597878263
66.40000000000006	0.433639197767259
66.50000000000006	0.43361922715805357
66.60000000000005	0.4335992344215896
66.70000000000006	0.4335792197846139
66.80000000000005	0.43355918342341904
66.90000000000006	0.43353912538520867
67.00000000000006	0.43351904593449614
67.10000000000007	0.43349894529099503
67.20000000000006	0.43347882362666734
67.30000000000005	0.4334586811124346
67.40000000000006	0.43343851779402964
67.50000000000006	0.4334183339291153
67.60000000000007	0.4333981297295879
67.70000000000006	0.43337790536218723
67.80000000000005	0.4333576608722899
67.90000000000006	0.4333373965118453
68.00000000000006	0.43331711248620775
68.10000000000007	0.4332968089580515
68.20000000000006	0.4332764860890737
68.30000000000005	0.43325614392337297
68.40000000000006	0.43323578270630314
68.50000000000006	0.43321540263593794
68.60000000000007	0.433195003870047
68.70000000000006	0.4331745864524949
68.80000000000005	0.43315415062310975
68.90000000000006	0.4331336965738788
69.00000000000006	0.43311322445875206
69.10000000000007	0.43309273443076185
69.20000000000006	0.43307222653267075
69.30000000000005	0.4330517009979524
69.40000000000006	0.43303115801181136
69.50000000000006	0.4330105977235887
69.60000000000007	0.4329900201759231
69.70000000000006	0.4329694255969403
69.80000000000007	0.4329488141661821
69.90000000000006	0.43292818602939886
70.00000000000006	0.432907541331478
70.10000000000007	0.43288688011411647
70.20000000000006	0.4328662025993141
70.30000000000007	0.43284550896029217
70.40000000000006	0.43282479933846724
70.50000000000006	0.43280407377551144
70.60000000000007	0.4327833324882461
70.70000000000006	0.43276257564462334
70.80000000000007	0.43274180338268214
70.90000000000006	0.4327210158396497
71.00000000000006	0.4327002130564014
71.10000000000007	0.432679395243849
71.20000000000006	0.4326585625640554
71.30000000000007	0.4326377151509812
71.40000000000006	0.4326168530455664
71.50000000000006	0.43259597645370595
71.60000000000007	0.43257508553255936
71.70000000000006	0.4325541804129085
71.80000000000007	0.4325332612247706
71.90000000000006	0.43251232800842204
72.00000000000006	0.4324913809640533
72.10000000000007	0.4324704202433346
72.20000000000006	0.43244944597320845
72.30000000000007	0.4324284581940954
72.40000000000006	0.4324074571013229
72.50000000000006	0.4323864428419993
72.60000000000007	0.4323654155400729
72.70000000000006	0.4323443753187719
72.80000000000007	0.4323233222179734
72.90000000000006	0.4323022564274957
73.00000000000006	0.43228117808933086
73.10000000000007	0.43226008732381005
73.20000000000006	0.4322389841710269
73.30000000000007	0.43221786881608343
73.40000000000006	0.43219674139672715
73.50000000000007	0.432175602030468
73.60000000000007	0.43215445083413706
73.70000000000006	0.43213328784739385
73.80000000000007	0.4321121132500169
73.90000000000006	0.4320909271749848
74.00000000000007	0.4320697297363979
74.10000000000007	0.4320485209741965
74.20000000000006	0.4320273010635832
74.30000000000007	0.43200607013358816
74.40000000000006	0.4319848282956514
74.50000000000007	0.43196357566057325
74.60000000000007	0.4319423122679597
74.70000000000006	0.431921038287866
74.80000000000007	0.4318997538448773
74.90000000000006	0.43187845904721806
75.00000000000007	0.4318571539348324
75.10000000000007	0.4318358386733345
75.20000000000006	0.4318145133836365
75.30000000000007	0.4317931781714536
75.40000000000006	0.43177183314189693
75.50000000000007	0.43175047833466684
75.60000000000007	0.431729113910398
75.70000000000006	0.4317077399858598
75.80000000000007	0.431686356663733
75.90000000000006	0.4316649639841069
76.00000000000007	0.43164356210330435
76.10000000000007	0.4316221511346787
76.20000000000007	0.43160073117854225
76.30000000000007	0.4315793023346369
76.40000000000006	0.4315578646428908
76.50000000000007	0.43153641825480693
76.60000000000007	0.4315149632798779
76.70000000000007	0.4314934998155512
76.80000000000007	0.4314720279021895
76.90000000000006	0.4314505476871074
77.00000000000007	0.4314290592766217
77.10000000000007	0.43140756276594266
77.20000000000007	0.4313860582497423
77.30000000000007	0.43136454576829675
77.40000000000006	0.43134302546425374
77.50000000000007	0.43132149744033244
77.60000000000007	0.4312999617890371
77.70000000000007	0.431278418551119
77.80000000000007	0.43125686786515577
77.90000000000006	0.43123530983091457
78.00000000000007	0.4312137445387862
78.10000000000007	0.4311921720786524
78.20000000000007	0.4311705924912457
78.30000000000007	0.43114900591062255
78.40000000000006	0.4311274124331988
78.50000000000007	0.4311058121468075
78.60000000000007	0.4310842050926916
78.70000000000007	0.43106259140095177
78.80000000000007	0.43104097116526086
78.90000000000006	0.4310193444714539
79.00000000000007	0.4309977114048851
79.10000000000007	0.4309760720068401
79.20000000000007	0.4309544264030374
79.30000000000007	0.4309327746840283
79.40000000000006	0.4309111169332297
79.50000000000007	0.4308894531924692
79.60000000000007	0.4308677835836188
79.70000000000007	0.4308461081946824
79.80000000000007	0.43082442710718716
79.90000000000008	0.43080274040220534
80.00000000000007	0.43078104812166285
80.10000000000007	0.43075935038318297
80.20000000000007	0.43073764727186276
80.30000000000007	0.43071593886694165
80.40000000000008	0.4306942252109151
80.50000000000007	0.43067250641766514
80.60000000000007	0.43065078256992395
80.70000000000007	0.43062905374514304
80.80000000000007	0.43060732002034346
80.90000000000008	0.43058558143816916
81.00000000000007	0.430563838108381
81.10000000000007	0.4305420901110052
81.20000000000007	0.4305203375213281
81.30000000000007	0.4304985803825874
81.40000000000008	0.43047681880090366
81.50000000000007	0.4304550528541091
81.60000000000007	0.43043328261579783
81.70000000000007	0.43041150815915596
81.80000000000007	0.43038972952761456
81.90000000000008	0.4303679468232957
82.00000000000007	0.4303461601215139
82.10000000000007	0.4303243694938127
82.20000000000007	0.43030257498423774
82.30000000000007	0.4302807766913681
82.40000000000008	0.4302589746884841
82.50000000000007	0.4302371690455265
82.60000000000008	0.43021535983204984
82.70000000000007	0.4301935470923346
82.80000000000007	0.43017173092107835
82.90000000000008	0.4301499113892191
83.00000000000007	0.43012808856475604
83.10000000000008	0.43010626249260103
83.20000000000007	0.43008443326400314
83.30000000000007	0.4300626009480154
83.40000000000008	0.43004076561111826
83.50000000000007	0.4300189273194258
83.60000000000008	0.429997086118122
83.70000000000007	0.42997524209468657
83.80000000000007	0.4299533953159954
83.90000000000008	0.42993154584668836
84.00000000000007	0.4299096937325963
84.10000000000008	0.4298878390578407
84.20000000000007	0.4298659818875527
84.30000000000007	0.42984412228493235
84.40000000000008	0.42982226031283305
84.50000000000007	0.429800396017391
84.60000000000008	0.429778529479066
84.70000000000007	0.42975666076096597
84.80000000000007	0.42973478992454633
84.90000000000008	0.429712917016603
85.00000000000007	0.4296910421143248
85.10000000000008	0.4296691652792057
85.20000000000007	0.4296472865713364
85.30000000000007	0.4296254060504782
85.40000000000008	0.4296035237637614
85.50000000000007	0.42958163978481734
85.60000000000008	0.4295597541732615
85.70000000000007	0.42953786698752944
85.80000000000007	0.4295159782754216
85.90000000000008	0.4294940881073828
86.00000000000007	0.42947219654153707
86.10000000000008	0.4294503036350252
86.20000000000007	0.4294284094446757
86.30000000000008	0.42940651401865
86.40000000000008	0.42938461742393497
86.50000000000007	0.42936271971691137
86.60000000000008	0.4293408209531501
86.70000000000007	0.429318921181491
86.80000000000008	0.42929702046581564
86.90000000000008	0.4292751188611287
87.00000000000007	0.42925321642177167
87.10000000000008	0.4292313132017904
87.20000000000007	0.4292094092504093
87.30000000000008	0.4291875046281475
87.40000000000008	0.42916559938839366
87.50000000000007	0.4291436935839992
87.60000000000008	0.42912178726487393
87.70000000000007	0.4290998804885107
87.80000000000008	0.4290779733070291
87.90000000000008	0.42905606577211397
88.00000000000007	0.429034157935169
88.10000000000008	0.42901224984650915
88.20000000000007	0.4289903415603574
88.30000000000008	0.4289684331273363
88.40000000000008	0.4289465245977157
88.50000000000007	0.4289246160225008
88.60000000000008	0.4289027074529642
88.70000000000007	0.42888079893856035
88.80000000000008	0.42885889052845116
88.90000000000008	0.42883698227153144
89.00000000000009	0.42881507421922993
89.10000000000008	0.4287931664196386
89.20000000000007	0.4287712589208262
89.30000000000008	0.42874935177061035
89.40000000000008	0.42872744502111404
89.50000000000009	0.4287055387175518
89.60000000000008	0.42868363290691913
89.70000000000007	0.4286617276359813
89.80000000000008	0.4286408185301757
89.90000000000008	0.4286238923347493
90.00000000000009	0.42861094895022445
