# Supplementary material for: White matter micro- and macrostructure brain charts for the human lifespan
Source: Nature. 2026 May 13;655(8124):979–89. doi: 10.1038/s41586-026-10454-2 (PMC13391363; doi:10.1038/s41586-026-10454-2)
Supplement: Supplementary file 7 — Tract-specific median centiles of brain charts. SDT.T4.1-504 contain the discretized, sex-agnostic brain charts used to derive the myelination plots and assessments in Fig. 4 and Supplementary Fig. S4.F9. Age is expressed in years. Tract measurements are reported in metric-specific units: diffusivities in mm2 s−1, volume in mm3, surface area in mm2, average length in mm, and FA is dimensionless (unitless). [file 41586_2026_10454_MOESM7_ESM.zip › SDT.T4/SDT.T4.158-ICP_right_md-mean.csv]

age	value
1.0	0.000927133369763314
1.1	0.0009240428590958906
1.2000000000000002	0.0009201544191550485
1.3000000000000003	0.0009155263270573099
1.4000000000000004	0.0009109950931273214
1.5000000000000004	0.0009067964747145515
1.6000000000000005	0.000902887364710072
1.7000000000000006	0.0008992324968672893
1.8000000000000007	0.0008958038529832508
1.9000000000000008	0.0008925745524756712
2.000000000000001	0.0008895241199385264
2.100000000000001	0.0008866350683434725
2.200000000000001	0.0008838931262750657
2.300000000000001	0.0008812838015179008
2.4000000000000012	0.0008787957812716664
2.5000000000000013	0.0008764191215321907
2.6000000000000014	0.0008741450561536648
2.7000000000000015	0.0008719663605533712
2.8000000000000016	0.0008698751595295511
2.9000000000000017	0.0008678652836799725
3.0000000000000018	0.0008659312010400376
3.100000000000002	0.0008640683277507152
3.200000000000002	0.000862271481298919
3.300000000000002	0.000860536573518747
3.400000000000002	0.0008588598783474757
3.500000000000002	0.0008572380057103728
3.6000000000000023	0.0008556681609785046
3.7000000000000024	0.0008541470014421608
3.8000000000000025	0.000852671908655225
3.9000000000000026	0.0008512404796499414
4.000000000000003	0.0008498507359236826
4.100000000000003	0.000848500241545835
4.200000000000003	0.000847187086968248
4.3000000000000025	0.000845909496216722
4.400000000000003	0.0008446658269068722
4.5000000000000036	0.0008434547413474694
4.600000000000003	0.0008422745086260637
4.700000000000003	0.0008411237866444503
4.800000000000003	0.0008400013283820071
4.900000000000004	0.0008389061220297253
5.0000000000000036	0.0008378368253352064
5.100000000000003	0.0008367923996542197
5.200000000000004	0.0008357718664085096
5.300000000000004	0.0008347743126381642
5.400000000000004	0.0008337990074344513
5.5000000000000036	0.0008328449357124282
5.600000000000004	0.0008319113218273787
5.700000000000005	0.0008309974403333586
5.800000000000004	0.0008301027132575546
5.900000000000004	0.0008292263197869588
6.000000000000004	0.0008283676348450329
6.100000000000005	0.000827526064175043
6.200000000000005	0.0008267010509601992
6.300000000000004	0.0008258921579788253
6.400000000000005	0.0008250987369340765
6.500000000000005	0.0008243203006290733
6.600000000000005	0.0008235563920830491
6.700000000000005	0.0008228066543111322
6.800000000000005	0.0008220705470670138
6.900000000000006	0.0008213476660129536
7.000000000000005	0.0008206376241891217
7.100000000000005	0.0008199400585360461
7.2000000000000055	0.0008192546896461747
7.300000000000006	0.0008185810769564711
7.400000000000006	0.0008179188951358817
7.500000000000005	0.0008172678389482034
7.600000000000006	0.0008166276746651164
7.700000000000006	0.0008159980267299919
7.800000000000006	0.0008153786190458507
7.900000000000006	0.0008147691860337799
8.000000000000007	0.0008141694787477253
8.100000000000007	0.0008135793093838909
8.200000000000006	0.0008129983640858727
8.300000000000006	0.000812426415178203
8.400000000000006	0.0008118632494207819
8.500000000000007	0.0008113087066923711
8.600000000000007	0.0008107625146734243
8.700000000000006	0.0008102244767258958
8.800000000000008	0.0008096944029391206
8.900000000000007	0.0008091721157799052
9.000000000000007	0.0008086574838680427
9.100000000000007	0.00080815027517718
9.200000000000006	0.0008076503243513278
9.300000000000008	0.0008071574770451921
9.400000000000007	0.0008066716195040647
9.500000000000007	0.0008061925475365021
9.600000000000009	0.0008057201162949631
9.700000000000008	0.0008052541854292828
9.800000000000008	0.0008047946242928954
9.900000000000007	0.00080434133793741
10.000000000000007	0.0008038941496396014
10.100000000000009	0.0008034529356366088
10.200000000000008	0.0008030175809654091
10.300000000000008	0.0008025880023579764
10.40000000000001	0.0008021640424778828
10.500000000000009	0.0008017455916425836
10.600000000000009	0.0008013325432871004
10.700000000000008	0.0008009247987688975
10.800000000000008	0.0008005222875830631
10.90000000000001	0.0008001248717889901
11.000000000000009	0.0007997324564199089
11.100000000000009	0.0007993449538025235
11.20000000000001	0.0007989623014330674
11.30000000000001	0.0007985843753113308
11.40000000000001	0.0007982110904498819
11.500000000000009	0.0007978423640887015
11.600000000000009	0.0007974781201441675
11.70000000000001	0.0007971183050423735
11.80000000000001	0.0007967628088866132
11.90000000000001	0.0007964115572643369
12.00000000000001	0.0007960644819823112
12.10000000000001	0.0007957215351022844
12.20000000000001	0.0007953826170239268
12.30000000000001	0.0007950476605997529
12.40000000000001	0.0007947166003149845
12.50000000000001	0.0007943893764226077
12.60000000000001	0.0007940659473958542
12.70000000000001	0.0007937462241475018
12.800000000000011	0.0007934301473199758
12.900000000000011	0.0007931176629789895
13.00000000000001	0.0007928087336627756
13.10000000000001	0.0007925032780646217
13.20000000000001	0.0007922012422387063
13.300000000000011	0.0007919025734625991
13.400000000000011	0.0007916072240952958
13.50000000000001	0.000791315161381747
13.600000000000012	0.0007910263120205859
13.700000000000012	0.0007907406279280347
13.800000000000011	0.0007904580658339618
13.900000000000011	0.0007901785959762536
14.00000000000001	0.0007899021510496862
14.100000000000012	0.0007896286870824734
14.200000000000012	0.0007893581610371475
14.300000000000011	0.0007890905344234324
14.400000000000013	0.0007888257810018041
14.500000000000012	0.0007885638396763209
14.600000000000012	0.00078830467096898
14.700000000000012	0.0007880482397352516
14.800000000000011	0.0007877945219790924
14.900000000000013	0.0007875434613053852
15.000000000000012	0.0007872950214151172
15.100000000000012	0.0007870491667348519
15.200000000000014	0.0007868058658116913
15.300000000000013	0.0007865650973310327
15.400000000000013	0.0007863268097922295
15.500000000000012	0.0007860909703976233
15.600000000000012	0.0007858575502956901
15.700000000000014	0.0007856265298803221
15.800000000000013	0.0007853978613919866
15.900000000000013	0.0007851715145285227
16.000000000000014	0.0007849474595596196
16.100000000000016	0.0007847256705272305
16.200000000000014	0.0007845061298971977
16.30000000000001	0.000784288793823394
16.400000000000013	0.0007840736347712873
16.500000000000014	0.0007838606288334821
16.600000000000016	0.0007836497597953293
16.700000000000014	0.0007834409868279194
16.800000000000015	0.0007832342843823813
16.900000000000013	0.0007830296273664714
17.000000000000014	0.0007828269941705274
17.100000000000016	0.0007826263702025325
17.200000000000014	0.0007824277178022873
17.300000000000015	0.0007822310136367766
17.400000000000013	0.0007820362377328249
17.500000000000014	0.0007818433765303649
17.600000000000016	0.0007816523948316332
17.700000000000014	0.0007814632709028381
17.800000000000015	0.0007812759833791295
17.900000000000016	0.0007810905141333736
18.000000000000014	0.000780906850891628
18.100000000000016	0.0007807249610510239
18.200000000000017	0.0007805448246723339
18.300000000000015	0.0007803664249488064
18.400000000000016	0.0007801897504227811
18.500000000000014	0.000780014770522468
18.600000000000016	0.0007798414666107511
18.700000000000017	0.000779669820351816
18.800000000000015	0.0007794998164376299
18.900000000000016	0.0007793314444410745
19.000000000000014	0.0007791646759370564
19.100000000000016	0.0007789994937569813
19.200000000000017	0.0007788358836687199
19.300000000000015	0.0007786738358975217
19.400000000000016	0.0007785133237097094
19.500000000000018	0.0007783543310073774
19.600000000000016	0.0007781968419409812
19.700000000000017	0.0007780408435067081
19.80000000000002	0.0007778863267637794
19.900000000000016	0.0007777332667708187
20.000000000000018	0.0007775816486429222
20.100000000000016	0.0007774314602607994
20.200000000000017	0.0007772826932099669
20.30000000000002	0.000777135323969846
20.400000000000016	0.000776989338543822
20.500000000000018	0.0007768447231418277
20.600000000000016	0.0007767014666599731
20.700000000000017	0.0007765595613647941
20.80000000000002	0.0007764189852446323
20.900000000000016	0.0007762797253134424
21.000000000000018	0.0007761417712004126
21.10000000000002	0.0007760051156003329
21.200000000000017	0.0007758697377044664
21.30000000000002	0.0007757356252698059
21.40000000000002	0.0007756027662264482
21.500000000000018	0.000775471151049499
21.60000000000002	0.0007753407729945291
21.700000000000017	0.0007752116125328633
21.80000000000002	0.000775083658269979
21.90000000000002	0.0007749569012930537
22.000000000000018	0.0007748313352089033
22.10000000000002	0.0007747069415147076
22.200000000000017	0.0007745837094421212
22.30000000000002	0.0007744616283689396
22.40000000000002	0.0007743406900921228
22.500000000000018	0.0007742208886838473
22.60000000000002	0.0007741022067347424
22.70000000000002	0.0007739846341939855
22.80000000000002	0.0007738681633730546
22.90000000000002	0.0007737527886343355
23.00000000000002	0.0007736384934490868
23.10000000000002	0.0007735252682978229
23.20000000000002	0.0007734131037853232
23.30000000000002	0.0007733019928224761
23.40000000000002	0.0007731919301605918
23.50000000000002	0.0007730829002109952
23.60000000000002	0.0007729748940650095
23.70000000000002	0.0007728679050687472
23.80000000000002	0.0007727619282149369
23.90000000000002	0.0007726569486754682
24.00000000000002	0.0007725529579954127
24.10000000000002	0.0007724499478261166
24.20000000000002	0.0007723479120229873
24.300000000000022	0.000772246845905933
24.40000000000002	0.0007721467354598338
24.50000000000002	0.0007720475727528871
24.600000000000023	0.0007719493520107123
24.70000000000002	0.0007718520687553814
24.800000000000022	0.0007717557096323331
24.90000000000002	0.0007716602670995086
25.00000000000002	0.0007715657337063436
25.100000000000023	0.0007714721041135605
25.20000000000002	0.0007713793741201696
25.300000000000022	0.0007712875310785135
25.40000000000002	0.0007711965678971786
25.50000000000002	0.0007711064795534858
25.600000000000023	0.0007710172620167295
25.70000000000002	0.000770928903215963
25.800000000000022	0.0007708413963963769
25.900000000000023	0.000770754734882247
26.00000000000002	0.0007706689140245747
26.100000000000023	0.000770583930028431
26.200000000000024	0.0007704997714406902
26.300000000000022	0.0007704164318967093
26.400000000000023	0.0007703339070195307
26.50000000000002	0.000770252193158484
26.600000000000023	0.0007701712793663592
26.700000000000024	0.0007700911595707107
26.800000000000022	0.0007700118277678653
26.900000000000023	0.0007699332799032989
27.00000000000002	0.0007698555125281884
27.100000000000023	0.0007697785152377882
27.200000000000024	0.0007697022822991736
27.300000000000022	0.0007696268098926323
27.400000000000023	0.0007695520946922064
27.500000000000025	0.0007694781267389743
27.600000000000023	0.0007694049005548548
27.700000000000024	0.000769332410721807
27.800000000000026	0.0007692606536995986
27.900000000000023	0.000769189626335964
28.000000000000025	0.0007691193191503789
28.100000000000023	0.0007690497269615454
28.200000000000024	0.0007689808464327625
28.300000000000026	0.0007689126745169312
28.400000000000023	0.00076884520212804
28.500000000000025	0.0007687784243080453
28.600000000000023	0.0007687123361515829
28.700000000000024	0.0007686469345651871
28.800000000000026	0.00076858221665192
28.900000000000023	0.0007685181737494121
29.000000000000025	0.0007684548011601721
29.100000000000026	0.0007683920959678556
29.200000000000024	0.0007683300553659718
29.300000000000026	0.000768268671042645
29.400000000000027	0.0007682079384967998
29.500000000000025	0.0007681478532737102
29.600000000000026	0.0007680884126695355
29.700000000000024	0.000768029614008239
29.800000000000026	0.0007679714493545448
29.900000000000027	0.0007679139144370011
30.000000000000025	0.000767857006706453
30.100000000000026	0.0007678007235650445
30.200000000000024	0.0007677450573899818
30.300000000000026	0.0007676900040832752
30.400000000000027	0.000767635559587942
30.500000000000025	0.0007675817215411693
30.600000000000026	0.0007675284874588942
30.700000000000028	0.0007674758500542957
30.800000000000026	0.0007674238054325892
30.900000000000027	0.0007673723513665186
31.00000000000003	0.0007673214854398625
31.100000000000026	0.0007672712006454251
31.200000000000028	0.0007672214932421501
31.300000000000026	0.0007671723595253703
31.400000000000027	0.0007671237974317742
31.50000000000003	0.0007670758046448502
31.600000000000026	0.0007670283744581316
31.700000000000028	0.0007669815033109895
31.800000000000026	0.0007669351892593247
31.900000000000027	0.0007668894300457398
32.00000000000003	0.0007668442192147715
32.10000000000002	0.0007667995533425281
32.20000000000003	0.0007667554290375577
32.300000000000026	0.0007667118445004251
32.40000000000003	0.00076666879756144
32.50000000000003	0.0007666262820351997
32.60000000000003	0.0007665842946585829
32.70000000000003	0.0007665428337372783
32.800000000000026	0.0007665018971533395
32.90000000000003	0.0007664614789473578
33.00000000000003	0.0007664215759782476
33.10000000000003	0.0007663821851338681
33.20000000000003	0.0007663433048479976
33.300000000000026	0.0007663049330801251
33.40000000000003	0.0007662670641140841
33.50000000000003	0.0007662296949524785
33.60000000000003	0.0007661928241220363
33.70000000000003	0.0007661564496277134
33.800000000000026	0.0007661205659574085
33.90000000000003	0.0007660851702229626
34.00000000000003	0.00076605025956213
34.10000000000003	0.0007660158326153808
34.20000000000003	0.0007659818874562817
34.30000000000003	0.0007659484187924631
34.40000000000003	0.0007659154238645774
34.50000000000003	0.0007658829013955149
34.60000000000003	0.0007658508494989098
34.70000000000003	0.000765819263067164
34.80000000000003	0.0007657881394390184
34.90000000000003	0.0007657574759764769
35.00000000000003	0.0007657272715036634
35.10000000000003	0.0007656975241952444
35.20000000000003	0.0007656682291426512
35.30000000000003	0.0007656393838004135
35.400000000000034	0.0007656109870659063
35.50000000000003	0.000765583037149291
35.60000000000003	0.000765555529309711
35.70000000000003	0.0007655284610899996
35.80000000000003	0.0007655018300539795
35.900000000000034	0.0007654756351894064
36.00000000000003	0.0007654498747608491
36.10000000000003	0.0007654245442081774
36.20000000000003	0.0007653996411786435
36.30000000000003	0.0007653751647252593
36.400000000000034	0.0007653511131441234
36.50000000000003	0.0007653274820277464
36.60000000000003	0.000765304269103077
36.70000000000003	0.0007652814721160327
36.80000000000003	0.0007652590902004841
36.900000000000034	0.0007652371217012375
37.00000000000003	0.0007652155623752808
37.10000000000003	0.0007651944100439564
37.20000000000003	0.000765173663899422
37.30000000000003	0.0007651533223145724
37.400000000000034	0.0007651333811856538
37.500000000000036	0.0007651138384061246
37.60000000000003	0.0007650946918866331
37.70000000000003	0.0007650759408918335
37.80000000000003	0.0007650575838383509
37.900000000000034	0.0007650396167724925
38.000000000000036	0.000765022037673244
38.10000000000003	0.0007650048458574287
38.20000000000003	0.0007649880397668023
38.30000000000003	0.0007649716155749539
38.400000000000034	0.0007649555713263173
38.500000000000036	0.0007649399050809166
38.60000000000004	0.0007649246162207238
38.70000000000003	0.0007649097032268679
38.80000000000003	0.0007648951624101583
38.900000000000034	0.0007648809918927046
39.000000000000036	0.0007648671911032625
39.10000000000004	0.0007648537585455008
39.20000000000003	0.0007648406906468418
39.30000000000003	0.0007648279855888988
39.400000000000034	0.0007648156415674826
39.500000000000036	0.0007648036580700042
39.60000000000004	0.0007647920336357047
39.70000000000003	0.0007647807648177296
39.80000000000003	0.0007647698498684123
39.900000000000034	0.0007647592883172114
40.000000000000036	0.0007647490787236395
40.10000000000004	0.0007647392177478851
40.20000000000003	0.0007647297036965233
40.30000000000003	0.0007647205348890314
40.400000000000034	0.000764711710907834
40.500000000000036	0.0007647032303446488
40.60000000000004	0.0007646950899751103
40.70000000000004	0.0007646872881702645
40.80000000000003	0.0007646798245503903
40.900000000000034	0.0007646726977254933
41.000000000000036	0.0007646659045696481
41.10000000000004	0.0007646594435034539
41.20000000000004	0.0007646533129593443
41.30000000000003	0.000764647512605474
41.400000000000034	0.000764642041081073
41.500000000000036	0.0007646368953664066
41.60000000000004	0.0007646320739410488
41.70000000000004	0.0007646275765072847
41.80000000000004	0.0007646234017209032
41.900000000000034	0.000764619546652898
42.000000000000036	0.0007646160098281799
42.10000000000004	0.000764612789782487
42.20000000000004	0.0007646098862614743
42.30000000000004	0.0007646072979475448
42.400000000000034	0.0007646050220095446
42.500000000000036	0.000764603057026403
42.60000000000004	0.0007646014027746234
42.70000000000004	0.0007646000579516529
42.80000000000004	0.0007645990198100703
42.900000000000034	0.0007645982869703726
43.000000000000036	0.000764597858062997
43.10000000000004	0.0007645977329038039
43.20000000000004	0.0007645979102145018
43.30000000000004	0.0007645983873380148
43.400000000000034	0.0007645991629444506
43.500000000000036	0.0007646002368775745
43.60000000000004	0.0007646016078727855
43.70000000000004	0.0007646032733504418
43.80000000000004	0.0007646052320188296
43.90000000000004	0.0007646074825953399
44.000000000000036	0.0007646100249595389
44.10000000000004	0.0007646128578690498
44.20000000000004	0.0007646159788277645
44.30000000000004	0.0007646193865895399
44.40000000000004	0.0007646230810592714
44.500000000000036	0.0007646270610070514
44.60000000000004	0.0007646313240084779
44.70000000000004	0.0007646358688525624
44.80000000000004	0.0007646406943367568
44.90000000000004	0.0007646458003985347
45.00000000000004	0.0007646511858283146
45.10000000000004	0.0007646568482791051
45.20000000000004	0.0007646627865819423
45.30000000000004	0.0007646690006972826
45.40000000000004	0.000764675489426976
45.50000000000004	0.0007646822504905463
45.60000000000004	0.0007646892827514356
45.70000000000004	0.0007646965850808156
45.80000000000004	0.0007647041574689215
45.90000000000004	0.0007647119987362905
46.00000000000004	0.0007647201066742272
46.10000000000004	0.0007647284801849258
46.20000000000004	0.0007647371192795269
46.30000000000004	0.0007647460227890361
46.40000000000004	0.0007647551885665541
46.50000000000004	0.0007647646155442345
46.60000000000004	0.000764774302661366
46.70000000000004	0.0007647842499562562
46.80000000000004	0.0007647944562771088
46.90000000000004	0.0007648049195437481
47.00000000000004	0.0007648156387241405
47.100000000000044	0.0007648266138756648
47.20000000000004	0.0007648378438561431
47.30000000000004	0.0007648493266428973
47.40000000000004	0.0007648610612316036
47.50000000000004	0.0007648730466245289
47.600000000000044	0.0007648852829039363
47.70000000000004	0.0007648977689435001
47.80000000000004	0.000764910502782646
47.90000000000004	0.0007649234834501824
48.00000000000004	0.0007649367110457855
48.100000000000044	0.0007649501844519961
48.200000000000045	0.0007649639017618059
48.30000000000004	0.0007649778620296818
48.40000000000004	0.000764992064316278
48.50000000000004	0.0007650065087440804
48.600000000000044	0.000765021194210274
48.700000000000045	0.0007650361188656953
48.80000000000004	0.0007650512817956114
48.90000000000004	0.00076506668313841
49.00000000000004	0.0007650823217994683
49.100000000000044	0.0007650981959795891
49.200000000000045	0.0007651143047878612
49.30000000000004	0.0007651306473390396
49.40000000000004	0.0007651472237925167
49.50000000000004	0.0007651640330672184
49.600000000000044	0.000765181073417931
49.700000000000045	0.0007651983439823175
49.80000000000004	0.0007652158449343283
49.90000000000004	0.0007652335752004374
50.00000000000004	0.0007652515330821395
50.100000000000044	0.0007652697177392273
50.200000000000045	0.0007652881283367886
50.30000000000005	0.0007653067650680804
50.40000000000004	0.0007653256268721679
50.50000000000004	0.00076534471210098
50.600000000000044	0.0007653640199408877
50.700000000000045	0.0007653835505985295
50.80000000000005	0.0007654033030199441
50.90000000000004	0.0007654232756007543
51.00000000000004	0.0007654434675479308
51.100000000000044	0.0007654638780734233
51.200000000000045	0.0007654845074016749
51.30000000000005	0.0007655053544903952
51.40000000000005	0.000765526417782388
51.50000000000004	0.000765547696509411
51.600000000000044	0.00076556919090821
51.700000000000045	0.0007655908999429621
51.80000000000005	0.0007656128220974147
51.90000000000005	0.0007656349566225442
52.00000000000004	0.0007656573027739329
52.100000000000044	0.0007656798608047697
52.200000000000045	0.0007657026296900881
52.30000000000005	0.0007657256079578488
52.40000000000005	0.0007657487948821229
52.50000000000004	0.0007657721907274358
52.600000000000044	0.0007657957944748568
52.700000000000045	0.000765819604690714
52.80000000000005	0.0007658436206670369
52.90000000000005	0.0007658678417001572
53.00000000000004	0.0007658922680698291
53.100000000000044	0.0007659168987671969
53.200000000000045	0.0007659417324000716
53.30000000000005	0.0007659667682820856
53.40000000000005	0.000765992006703439
53.50000000000005	0.0007660174466608947
53.600000000000044	0.0007660430867982908
53.700000000000045	0.0007660689264460395
53.80000000000005	0.0007660949649385788
53.90000000000005	0.0007661212025802147
54.00000000000005	0.0007661476383771435
54.100000000000044	0.0007661742710121558
54.200000000000045	0.0007662010998358729
54.30000000000005	0.0007662281251622772
54.40000000000005	0.0007662553460027782
54.50000000000005	0.0007662827610740413
54.60000000000005	0.0007663103697423815
54.700000000000045	0.000766338171377927
54.80000000000005	0.0007663661663077829
54.90000000000005	0.0007663943535521502
55.00000000000005	0.0007664227318643207
55.10000000000005	0.0007664513006295648
55.200000000000045	0.0007664800601839814
55.30000000000005	0.0007665090095526047
55.40000000000005	0.0007665381475206407
55.50000000000005	0.0007665674734880715
55.60000000000005	0.0007665969868584536
55.700000000000045	0.00076662668798012
55.80000000000005	0.0007666565758863196
55.90000000000005	0.0007666866493967149
56.00000000000005	0.0007667169079290799
56.10000000000005	0.0007667473518401002
56.200000000000045	0.0007667779801675476
56.30000000000005	0.0007668087917611531
56.40000000000005	0.0007668397860525284
56.50000000000005	0.0007668709624766058
56.60000000000005	0.0007669023214014898
56.70000000000005	0.0007669338618726504
56.80000000000005	0.0007669655827722854
56.90000000000005	0.0007669974835487015
57.00000000000005	0.0007670295645778064
57.10000000000005	0.0007670618249092731
57.20000000000005	0.0007670942634536656
57.30000000000005	0.0007671268796723071
57.40000000000005	0.0007671596730296719
57.50000000000005	0.0007671926439123464
57.60000000000005	0.000767225791377197
57.70000000000005	0.0007672591143654367
57.800000000000054	0.0007672926123541231
57.90000000000005	0.0007673262857371114
58.00000000000005	0.0007673601335752019
58.10000000000005	0.0007673941548363987
58.20000000000005	0.0007674283490100215
58.300000000000054	0.0007674627155883369
58.40000000000005	0.0007674972549752274
58.50000000000005	0.0007675319662382374
58.60000000000005	0.0007675668483743275
58.70000000000005	0.0007676019008876338
58.800000000000054	0.0007676371241888797
58.90000000000005	0.000767672517349268
59.00000000000005	0.0007677080793911016
59.10000000000005	0.0007677438098300694
59.20000000000005	0.0007677797081846338
59.300000000000054	0.0007678157748749516
59.40000000000005	0.0007678520089785555
59.50000000000005	0.0007678884095451342
59.60000000000005	0.0007679249761043594
59.70000000000005	0.0007679617090828428
59.800000000000054	0.000767998607561515
59.900000000000055	0.0007680356706140535
60.00000000000005	0.0007680728977810257
60.10000000000005	0.000768110288605678
60.20000000000005	0.000768147843523507
60.300000000000054	0.0007681855616213696
60.400000000000055	0.0007682234419988731
60.50000000000005	0.0007682614842098336
60.60000000000005	0.0007682996886958518
60.70000000000005	0.0007683380545469465
60.800000000000054	0.0007683765808854684
60.900000000000055	0.0007684152672755498
61.00000000000006	0.000768454113283811
61.10000000000005	0.0007684931193602852
61.20000000000005	0.0007685322846005642
61.300000000000054	0.0007685716081515756
61.400000000000055	0.0007686110895899566
61.50000000000006	0.0007686507293715368
61.60000000000005	0.0007686905265948473
61.70000000000005	0.0007687304804283727
61.800000000000054	0.0007687705904585624
61.900000000000055	0.000768810856274183
62.00000000000006	0.0007688512783390782
62.10000000000005	0.0007688918557569847
62.20000000000005	0.0007689325877197441
62.300000000000054	0.0007689734738256408
62.400000000000055	0.0007690145145440193
62.50000000000006	0.0007690557089813574
62.60000000000005	0.0007690970563499817
62.70000000000005	0.0007691385562574584
62.800000000000054	0.0007691802083136037
62.900000000000055	0.0007692220129953819
63.00000000000006	0.0007692639694141705
63.10000000000006	0.0007693060768044718
63.20000000000005	0.0007693483347851086
63.300000000000054	0.0007693907438383423
63.400000000000055	0.0007694333030780823
63.50000000000006	0.0007694760117583033
63.60000000000006	0.0007695188695066649
63.70000000000005	0.0007695618759529436
63.800000000000054	0.000769605031586692
63.900000000000055	0.0007696483355263913
64.00000000000006	0.0007696917870471372
64.10000000000005	0.000769735385787297
64.20000000000006	0.000769779132241494
64.30000000000005	0.0007698230255305645
64.40000000000006	0.0007698670649481363
64.50000000000006	0.0007699112501409659
64.60000000000005	0.0007699555807578376
64.70000000000006	0.000770000057300385
64.80000000000005	0.0007700446788937403
64.90000000000006	0.0007700894448516426
65.00000000000006	0.0007701343548310526
65.10000000000005	0.0007701794093385083
65.20000000000006	0.0007702246075013025
65.30000000000005	0.0007702699486508376
65.40000000000006	0.0007703154324520769
65.50000000000006	0.0007703610585719254
65.60000000000005	0.0007704068275236842
65.70000000000006	0.0007704527384386349
65.80000000000005	0.0007704987906673871
65.90000000000006	0.0007705449838846503
66.00000000000006	0.0007705913186084717
66.10000000000005	0.0007706377939721191
66.20000000000006	0.000770684409343089
66.30000000000005	0.0007707311644037131
66.40000000000006	0.0007707780588381636
66.50000000000006	0.0007708250931710539
66.60000000000005	0.0007708722665394075
66.70000000000006	0.0007709195783290302
66.80000000000005	0.0007709670282315424
66.90000000000006	0.000771014616776211
67.00000000000006	0.0007710623431018584
67.10000000000007	0.0007711102066104224
67.20000000000006	0.0007711582070008427
67.30000000000005	0.0007712063439738173
67.40000000000006	0.000771254618064988
67.50000000000006	0.0007713030284166622
67.60000000000007	0.0007713515744483051
67.70000000000006	0.0007714002558677618
67.80000000000005	0.0007714490732152091
67.90000000000006	0.0007714980256346046
68.00000000000006	0.0007715471125608438
68.10000000000007	0.0007715963337087668
68.20000000000006	0.0007716456887949132
68.30000000000005	0.0007716951783656831
68.40000000000006	0.0007717448015683058
68.50000000000006	0.0007717945578544391
68.60000000000007	0.000771844446947466
68.70000000000006	0.0007718944693982847
68.80000000000005	0.0007719446243555886
68.90000000000006	0.0007719949112858245
69.00000000000006	0.0007720453299190993
69.10000000000007	0.0007720958799871582
69.20000000000006	0.0007721465620469925
69.30000000000005	0.0007721973752503041
69.40000000000006	0.0007722483190796502
69.50000000000006	0.0007722993932733515
69.60000000000007	0.00077235059839285
69.70000000000006	0.000772401933591171
69.80000000000007	0.0007724533983650403
69.90000000000006	0.0007725049924592435
70.00000000000006	0.0007725567156201199
70.10000000000007	0.0007726085684151348
70.20000000000006	0.0007726605500001012
70.30000000000007	0.0007727126598872148
70.40000000000006	0.0007727648978291625
70.50000000000006	0.0007728172643978338
70.60000000000007	0.0007728697587501887
70.70000000000006	0.0007729223804120546
70.80000000000007	0.0007729751291423518
70.90000000000006	0.0007730280047015045
71.00000000000006	0.0007730810076673446
71.10000000000007	0.0007731341371994099
71.20000000000006	0.0007731873928384033
71.30000000000007	0.0007732407743508635
71.40000000000006	0.0007732942823190698
71.50000000000006	0.0007733479159035553
71.60000000000007	0.0007734016746581394
71.70000000000006	0.0007734555583553756
71.80000000000007	0.0007735095667692757
71.90000000000006	0.0007735637004880312
72.00000000000006	0.0007736179586745248
72.10000000000007	0.0007736723408969099
72.20000000000006	0.0007737268469351211
72.30000000000007	0.000773781477381807
72.40000000000006	0.0007738362314006739
72.50000000000006	0.0007738911085725319
72.60000000000007	0.0007739461086831326
72.70000000000006	0.0007740012315196213
72.80000000000007	0.0007740564776805596
72.90000000000006	0.0007741118463318209
73.00000000000006	0.0007741673370680454
73.10000000000007	0.0007742229496821032
73.20000000000006	0.0007742786847770682
73.30000000000007	0.0007743345415194868
73.40000000000006	0.0007743905195162062
73.50000000000007	0.0007744466185657495
73.60000000000007	0.0007745028384679902
73.70000000000006	0.000774559179831955
73.80000000000007	0.0007746156418261143
73.90000000000006	0.0007746722240706926
74.00000000000007	0.000774728926371141
74.10000000000007	0.0007747857493410438
74.20000000000006	0.000774842692149389
74.30000000000007	0.0007748997544282058
74.40000000000006	0.0007749569359884346
74.50000000000007	0.0007750142366423307
74.60000000000007	0.0007750716570094702
74.70000000000006	0.0007751291962605798
74.80000000000007	0.0007751868540406374
74.90000000000006	0.00077524463016733
75.00000000000007	0.000775302525264877
75.10000000000007	0.0007753605385043483
75.20000000000006	0.0007754186695421701
75.30000000000007	0.0007754769182013594
75.40000000000006	0.0007755352843062555
75.50000000000007	0.0007755937684871164
75.60000000000007	0.0007756523699165635
75.70000000000006	0.0007757110882635769
75.80000000000007	0.00077576992335777
75.90000000000006	0.000775828875834185
76.00000000000007	0.0007758879448656018
76.10000000000007	0.0007759471301321268
76.20000000000007	0.0007760064314685679
76.30000000000007	0.0007760658487110356
76.40000000000006	0.0007761253825006974
76.50000000000007	0.0007761850320116903
76.60000000000007	0.0007762447969363147
76.70000000000007	0.0007763046771158456
76.80000000000007	0.0007763646731963702
76.90000000000006	0.000776424784352009
77.00000000000007	0.0007764850102858745
77.10000000000007	0.0007765453508443449
77.20000000000007	0.0007766058058750268
77.30000000000007	0.0007766663760302526
77.40000000000006	0.0007767270604853114
77.50000000000007	0.0007767878589552179
77.60000000000007	0.0007768487712926428
77.70000000000007	0.0007769097981549856
77.80000000000007	0.0007769709387173517
77.90000000000006	0.0007770321927052762
78.00000000000007	0.0007770935599764448
78.10000000000007	0.0007771550403897877
78.20000000000007	0.000777216634609081
78.30000000000007	0.0007772783418103939
78.40000000000006	0.0007773401617308654
78.50000000000007	0.0007774020942344076
78.60000000000007	0.0007774641399900303
78.70000000000007	0.0007775262981734379
78.80000000000007	0.0007775885685320601
78.90000000000006	0.0007776509509347266
79.00000000000007	0.0007777134452514871
79.10000000000007	0.0007777760521578977
79.20000000000007	0.000777838770830428
79.30000000000007	0.0007779016010278645
79.40000000000006	0.0007779645426251485
79.50000000000007	0.0007780275963032935
79.60000000000007	0.0007780907612382167
79.70000000000007	0.0007781540371987635
79.80000000000007	0.000778217424064759
79.90000000000008	0.0007782809217172042
80.00000000000007	0.0007783445308438594
80.10000000000007	0.0007784082506211818
80.20000000000007	0.000778472080829171
80.30000000000007	0.0007785360213536784
80.40000000000008	0.0007786000728881153
80.50000000000007	0.0007786642346082173
80.60000000000007	0.0007787285063038279
80.70000000000007	0.0007787928878656392
80.80000000000007	0.0007788573791854952
80.90000000000008	0.0007789219809637791
81.00000000000007	0.0007789866923765616
81.10000000000007	0.0007790515132246542
81.20000000000007	0.0007791164434047205
81.30000000000007	0.0007791814836230238
81.40000000000008	0.0007792466330547187
81.50000000000007	0.0007793118915103093
81.60000000000007	0.000779377258891259
81.70000000000007	0.0007794427351001824
81.80000000000007	0.0007795083208505444
81.90000000000008	0.0007795740153176357
82.00000000000007	0.000779639818322742
82.10000000000007	0.0007797057297732629
82.20000000000007	0.0007797717503888212
82.30000000000007	0.0007798378793435829
82.40000000000008	0.0007799041164684114
82.50000000000007	0.0007799704616754623
82.60000000000008	0.000780036914878067
82.70000000000007	0.0007801034768033085
82.80000000000007	0.0007801701466252852
82.90000000000008	0.0007802369241855008
83.00000000000007	0.0007803038094020497
83.10000000000008	0.0007803708030084915
83.20000000000007	0.0007804379041775598
83.30000000000007	0.0007805051127602014
83.40000000000008	0.0007805724286792763
83.50000000000007	0.0007806398518587772
83.60000000000008	0.000780707383040024
83.70000000000007	0.0007807750213954566
83.80000000000007	0.0007808427667866198
83.90000000000008	0.0007809106191422588
84.00000000000007	0.0007809785792104711
84.10000000000008	0.000781046646162121
84.20000000000007	0.0007811148198680908
84.30000000000007	0.0007811831002619005
84.40000000000008	0.0007812514872782409
84.50000000000007	0.0007813199816733003
84.60000000000008	0.0007813885826174253
84.70000000000007	0.0007814572899920037
84.80000000000007	0.0007815261037364868
84.90000000000008	0.0007815950246141786
85.00000000000007	0.0007816640517936172
85.10000000000008	0.0007817331851654714
85.20000000000007	0.0007818024246739853
85.30000000000007	0.0007818717702645455
85.40000000000008	0.0007819412227089191
85.50000000000007	0.0007820107811748878
85.60000000000008	0.0007820804455635895
85.70000000000007	0.000782150215825219
85.80000000000007	0.0007822200927390081
85.90000000000008	0.0007822900754707064
86.00000000000007	0.0007823601639306906
86.10000000000008	0.000782430358073977
86.20000000000007	0.0007825006578567482
86.30000000000008	0.0007825710640670927
86.40000000000008	0.0007826415758697593
86.50000000000007	0.0007827121931855595
86.60000000000008	0.0007827829159755228
86.70000000000007	0.00078285374503562
86.80000000000008	0.000782924679528294
86.90000000000008	0.0007829957193836057
87.00000000000007	0.000783066864567448
87.10000000000008	0.0007831381150468962
87.20000000000007	0.0007832094716271862
87.30000000000008	0.0007832809334695071
87.40000000000008	0.0007833525005143782
87.50000000000007	0.0007834241727337763
87.60000000000008	0.0007834959509412374
87.70000000000007	0.0007835678342953986
87.80000000000008	0.0007836398227460315
87.90000000000008	0.0007837119162700199
88.00000000000007	0.00078378411484546
88.10000000000008	0.0007838564192956517
88.20000000000007	0.0007839288287776965
88.30000000000008	0.0007840013432518756
88.40000000000008	0.0007840739627012579
88.50000000000007	0.000784146687957907
88.60000000000008	0.0007842195181760526
88.70000000000007	0.0007842924533253047
88.80000000000008	0.0007843654933936946
88.90000000000008	0.0007844386383704887
89.00000000000009	0.0007845118890980042
89.10000000000008	0.0007845852447287205
89.20000000000007	0.0007846587052427913
89.30000000000008	0.000784732270634528
89.40000000000008	0.0007848059417555314
89.50000000000009	0.0007848797177551026
89.60000000000008	0.0007849535986227788
89.70000000000007	0.0007850275843579571
89.80000000000008	0.0007850982931013454
89.90000000000008	0.0007851555741164878
90.00000000000009	0.0007851994076372311
