# Supplementary material for: White matter micro- and macrostructure brain charts for the human lifespan
Source: Nature. 2026 May 13;655(8124):979–89. doi: 10.1038/s41586-026-10454-2 (PMC13391363; doi:10.1038/s41586-026-10454-2)
Supplement: Supplementary file 7 — Tract-specific median centiles of brain charts. SDT.T4.1-504 contain the discretized, sex-agnostic brain charts used to derive the myelination plots and assessments in Fig. 4 and Supplementary Fig. S4.F9. Age is expressed in years. Tract measurements are reported in metric-specific units: diffusivities in mm2 s−1, volume in mm3, surface area in mm2, average length in mm, and FA is dimensionless (unitless). [file 41586_2026_10454_MOESM7_ESM.zip › SDT.T4/SDT.T4.159-ICP_right_rd-mean.csv]

age	value
1.0	0.0007763303338605414
1.1	0.0007717858802921056
1.2000000000000002	0.0007660670322567653
1.3000000000000003	0.0007592600464345219
1.4000000000000004	0.0007525944862511882
1.5000000000000004	0.0007464191281124569
1.6000000000000005	0.0007406728064608171
1.7000000000000006	0.0007353050620751898
1.8000000000000007	0.000730275589784367
1.9000000000000008	0.0007255452898506026
2.000000000000001	0.0007210842501438463
2.100000000000001	0.0007168667876323427
2.200000000000001	0.0007128718764070933
2.300000000000001	0.0007090779922395694
2.4000000000000012	0.0007054682903118474
2.5000000000000013	0.0007020279094926738
2.6000000000000014	0.0006987437052854575
2.7000000000000015	0.0006956048240375175
2.8000000000000016	0.0006925993739666511
2.9000000000000017	0.000689718022654171
3.0000000000000018	0.0006869523823411776
3.100000000000002	0.0006842954909898869
3.200000000000002	0.0006817394545217607
3.300000000000002	0.0006792780359750366
3.400000000000002	0.0006769055413148346
3.500000000000002	0.0006746167819227071
3.6000000000000023	0.000672407472139125
3.7000000000000024	0.0006702724849814618
3.8000000000000025	0.0006682077968979294
3.9000000000000026	0.0006662097112931341
4.000000000000003	0.0006642751769082782
4.100000000000003	0.0006624004449812801
4.200000000000003	0.0006605825701616731
4.3000000000000025	0.0006588188111753661
4.400000000000003	0.0006571066309882824
4.5000000000000036	0.0006554439560220403
4.600000000000003	0.0006538281167266046
4.700000000000003	0.0006522570369628458
4.800000000000003	0.0006507287865224477
4.900000000000004	0.0006492417922883299
5.0000000000000036	0.0006477939831043347
5.100000000000003	0.0006463837502798432
5.200000000000004	0.0006450095778878262
5.300000000000004	0.0006436700509904
5.400000000000004	0.0006423640300988586
5.5000000000000036	0.0006410899497466962
5.600000000000004	0.0006398466080165372
5.700000000000005	0.0006386328802906141
5.800000000000004	0.0006374478641439998
5.900000000000004	0.0006362902952692503
6.000000000000004	0.0006351592053546012
6.100000000000005	0.0006340536739701909
6.200000000000005	0.0006329728382877295
6.300000000000004	0.0006319160147051626
6.400000000000005	0.0006308822068769663
6.500000000000005	0.0006298706608681848
6.600000000000005	0.0006288806691353991
6.700000000000005	0.000627911673169079
6.800000000000005	0.0006269628446263146
6.900000000000006	0.0006260335585959586
7.000000000000005	0.0006251232172425188
7.100000000000005	0.00062423125929089
7.2000000000000055	0.0006233572473424121
7.300000000000006	0.0006225005081626287
7.400000000000006	0.0006216605399712457
7.500000000000005	0.0006208368716012352
7.600000000000006	0.0006200291371199695
7.700000000000006	0.0006192367644097447
7.800000000000006	0.0006184593284518313
7.900000000000006	0.0006176964206270517
8.000000000000007	0.0006169476575096311
8.100000000000007	0.000616212745023945
8.200000000000006	0.0006154912070209716
8.300000000000006	0.0006147826939742486
8.400000000000006	0.000614086878099401
8.500000000000007	0.0006134035087192412
8.600000000000007	0.0006127321742028228
8.700000000000006	0.000612072573394856
8.800000000000008	0.0006114244156208891
8.900000000000007	0.0006107874287140396
9.000000000000007	0.0006101614070107605
9.100000000000007	0.0006095460014300219
9.200000000000006	0.0006089409595358304
9.300000000000008	0.0006083460452456966
9.400000000000007	0.0006077610805579495
9.500000000000007	0.0006071857595071351
9.600000000000009	0.0006066198615673617
9.700000000000008	0.0006060631732060502
9.800000000000008	0.0006055154951841422
9.900000000000007	0.0006049766789566298
10.000000000000007	0.0006044464610663376
10.100000000000009	0.0006039246537560388
10.200000000000008	0.0006034110821343092
10.300000000000008	0.0006029056159965323
10.40000000000001	0.00060240802180167
10.500000000000009	0.0006019181336453702
10.600000000000009	0.0006014357904576766
10.700000000000008	0.0006009608426493199
10.800000000000008	0.0006004931799968421
10.90000000000001	0.0006000325988553481
11.000000000000009	0.0005995789561247677
11.100000000000009	0.0005991321191905445
11.20000000000001	0.0005986919903942142
11.30000000000001	0.0005982583875045198
11.40000000000001	0.0005978311828596118
11.500000000000009	0.0005974102522400012
11.600000000000009	0.000596995480936611
11.70000000000001	0.0005965867852588517
11.80000000000001	0.0005961840046125192
11.90000000000001	0.0005957870276657383
12.00000000000001	0.0005953957518733137
12.10000000000001	0.0005950101023946424
12.20000000000001	0.0005946299343698045
12.30000000000001	0.0005942551476639812
12.40000000000001	0.0005938856446558168
12.50000000000001	0.0005935213357967847
12.60000000000001	0.0005931621562639863
12.70000000000001	0.0005928079772421131
12.800000000000011	0.0005924587105779244
12.900000000000011	0.0005921142756454158
13.00000000000001	0.0005917746140049237
13.10000000000001	0.0005914396086634823
13.20000000000001	0.000591109179773765
13.300000000000011	0.0005907832493637447
13.400000000000011	0.0005904617464482328
13.50000000000001	0.0005901446199327915
13.600000000000012	0.0005898317649727211
13.700000000000012	0.0005895231106978814
13.800000000000011	0.0005892185928009382
13.900000000000011	0.0005889181648875271
14.00000000000001	0.000588621731168769
14.100000000000012	0.000588329227057146
14.200000000000012	0.0005880405893907909
14.300000000000011	0.0005877557611496493
14.400000000000013	0.0005874747014299518
14.500000000000012	0.0005871973238088218
14.600000000000012	0.0005869235705486613
14.700000000000012	0.000586653389715458
14.800000000000011	0.0005863867439294746
14.900000000000013	0.0005861235538220318
15.000000000000012	0.0005858637664894719
15.100000000000012	0.0005856073301299347
15.200000000000014	0.000585354198409004
15.300000000000013	0.0005851043381216193
15.400000000000013	0.0005848576772352945
15.500000000000012	0.0005846141681574935
15.600000000000012	0.000584373768487349
15.700000000000014	0.0005841364477049125
15.800000000000013	0.00058390213935434
15.900000000000013	0.0005836707996188237
16.000000000000014	0.0005834423855455507
16.100000000000016	0.000583216859099192
16.200000000000014	0.0005829941929823198
16.30000000000001	0.0005827743265662676
16.400000000000013	0.0005825572202110985
16.500000000000014	0.0005823428389651552
16.600000000000016	0.0005821311576065838
16.700000000000014	0.0005819221199733233
16.800000000000015	0.000581715689414294
16.900000000000013	0.0005815118299647385
17.000000000000014	0.0005813105101205208
17.100000000000016	0.0005811117071812962
17.200000000000014	0.0005809153696714123
17.300000000000015	0.0005807214642664279
17.400000000000013	0.0005805299619089841
17.500000000000014	0.0005803408415240859
17.600000000000016	0.0005801540552555399
17.700000000000014	0.0005799695721733825
17.800000000000015	0.0005797873618992311
17.900000000000016	0.0005796073981296488
18.000000000000014	0.0005794296617869596
18.100000000000016	0.0005792541088260747
18.200000000000017	0.0005790807109967892
18.300000000000015	0.0005789094439581062
18.400000000000016	0.0005787402899202793
18.500000000000014	0.0005785732078019793
18.600000000000016	0.0005784081712920923
18.700000000000017	0.000578245154527444
18.800000000000015	0.0005780841353896644
18.900000000000016	0.0005779250976888662
19.000000000000014	0.0005777680034741773
19.100000000000016	0.0005776128286153431
19.200000000000017	0.0005774595525833149
19.300000000000015	0.0005773081602198706
19.400000000000016	0.0005771586160239489
19.500000000000018	0.0005770108974509829
19.600000000000016	0.0005768649823236392
19.700000000000017	0.0005767208519235392
19.80000000000002	0.0005765784923870347
19.900000000000016	0.0005764378708077255
20.000000000000018	0.0005762989664325051
20.100000000000016	0.0005761617618414343
20.200000000000017	0.0005760262440055033
20.30000000000002	0.0005758923820606936
20.400000000000016	0.0005757601565621207
20.500000000000018	0.0005756295483686014
20.600000000000016	0.0005755005415476667
20.700000000000017	0.0005753731241277564
20.80000000000002	0.0005752472674131985
20.900000000000016	0.0005751229534431939
21.000000000000018	0.0005750001673545537
21.10000000000002	0.0005748788978572125
21.200000000000017	0.0005747591179714553
21.30000000000002	0.000574640810824566
21.40000000000002	0.0005745239597969928
21.500000000000018	0.0005744085512569133
21.60000000000002	0.0005742945747855622
21.700000000000017	0.0005741820052288975
21.80000000000002	0.0005740708269532363
21.90000000000002	0.0005739610272136978
22.000000000000018	0.0005738525961527647
22.10000000000002	0.0005737455100683703
22.200000000000017	0.0005736397542385595
22.30000000000002	0.0005735353141539262
22.40000000000002	0.0005734321780961363
22.500000000000018	0.0005733303369313586
22.60000000000002	0.000573229768505276
22.70000000000002	0.0005731304591377525
22.80000000000002	0.0005730323978510076
22.90000000000002	0.0005729355759771693
23.00000000000002	0.0005728399725985188
23.10000000000002	0.0005727455748041528
23.20000000000002	0.0005726523698627766
23.30000000000002	0.0005725603476578786
23.40000000000002	0.0005724695001272215
23.50000000000002	0.0005723798076735211
23.60000000000002	0.0005722912582676164
23.70000000000002	0.0005722038424150398
23.80000000000002	0.0005721175524433729
23.90000000000002	0.0005720323698148178
24.00000000000002	0.0005719482831532936
24.10000000000002	0.0005718652812354703
24.20000000000002	0.0005717833552937705
24.300000000000022	0.000571702498166159
24.40000000000002	0.0005716226924479081
24.50000000000002	0.0005715439275137635
24.600000000000023	0.0005714661951215703
24.70000000000002	0.0005713894884377158
24.800000000000022	0.0005713137909702593
24.90000000000002	0.0005712390926516384
25.00000000000002	0.0005711653835449667
25.100000000000023	0.0005710926560248945
25.20000000000002	0.0005710209036908243
25.300000000000022	0.0005709501110282903
25.40000000000002	0.0005708802686127102
25.50000000000002	0.0005708113692647949
25.600000000000023	0.0005707434068625307
25.70000000000002	0.0005706763666818715
25.800000000000022	0.000570610239777084
25.900000000000023	0.0005705450173147959
26.00000000000002	0.0005704806926417129
26.100000000000023	0.0005704172600054835
26.200000000000024	0.0005703547055295471
26.300000000000022	0.000570293020821651
26.400000000000023	0.0005702321996089655
26.50000000000002	0.0005701722363769898
26.600000000000023	0.0005701131179368566
26.700000000000024	0.0005700548363095634
26.800000000000022	0.0005699973836131666
26.900000000000023	0.0005699407540254905
27.00000000000002	0.0005698849423494936
27.100000000000023	0.0005698299361344799
27.200000000000024	0.0005697757278801785
27.300000000000022	0.0005697223120903412
27.400000000000023	0.0005696696837722562
27.500000000000025	0.0005696178310761727
27.600000000000023	0.0005695667468601458
27.700000000000024	0.0005695164240665147
27.800000000000026	0.0005694668575867692
27.900000000000023	0.0005694180427023258
28.000000000000025	0.0005693699682091688
28.100000000000023	0.0005693226273813917
28.200000000000024	0.0005692760153907941
28.300000000000026	0.000569230127695358
28.400000000000023	0.0005691849536183727
28.500000000000025	0.0005691404867459791
28.600000000000023	0.0005690967207378109
28.700000000000024	0.000569053651100596
28.800000000000026	0.0005690112735303141
28.900000000000023	0.0005689695779174324
29.000000000000025	0.000568928558211171
29.100000000000026	0.0005688882101602009
29.200000000000024	0.0005688485296139624
29.300000000000026	0.0005688095069273738
29.400000000000027	0.0005687711363225278
29.500000000000025	0.0005687334120858474
29.600000000000026	0.0005686963302564231
29.700000000000024	0.0005686598868913865
29.800000000000026	0.0005686240728456444
29.900000000000027	0.0005685888826594311
30.000000000000025	0.0005685543125813984
30.100000000000026	0.0005685203588027446
30.200000000000024	0.0005684870125889645
30.300000000000026	0.0005684542687198437
30.400000000000027	0.0005684221220316971
30.500000000000025	0.0005683905690258094
30.600000000000026	0.0005683596060755108
30.700000000000028	0.0005683292248886469
30.800000000000026	0.0005682994205248003
30.900000000000027	0.000568270189667345
31.00000000000003	0.000568241528807374
31.100000000000026	0.0005682134300169029
31.200000000000028	0.0005681858885665785
31.300000000000026	0.0005681588997769277
31.400000000000027	0.00056813246055181
31.50000000000003	0.0005681065675427744
31.600000000000026	0.0005680812132144535
31.700000000000028	0.0005680563930844721
31.800000000000026	0.000568032104215344
31.900000000000027	0.0005680083433625813
32.00000000000003	0.0005679851033148488
32.10000000000002	0.0005679623797763865
32.20000000000003	0.0005679401684955634
32.300000000000026	0.0005679184667278817
32.40000000000003	0.0005678972713708736
32.50000000000003	0.000567876575562758
32.60000000000003	0.0005678563752264926
32.70000000000003	0.000567836667756201
32.800000000000026	0.0005678174501416215
32.90000000000003	0.0005677987158101452
33.00000000000003	0.0005677804608502739
33.10000000000003	0.0005677626813896572
33.20000000000003	0.0005677453749918237
33.300000000000026	0.0005677285387727193
33.40000000000003	0.000567712166471894
33.50000000000003	0.0005676962543721295
33.60000000000003	0.0005676808001583611
33.70000000000003	0.0005676658010287238
33.800000000000026	0.0005676512509815307
33.90000000000003	0.0005676371464468598
34.00000000000003	0.0005676234838896802
34.10000000000003	0.0005676102611439754
34.20000000000003	0.0005675974755205214
34.30000000000003	0.0005675851212971349
34.40000000000003	0.0005675731950770308
34.50000000000003	0.0005675616948007507
34.60000000000003	0.0005675506178526655
34.70000000000003	0.0005675399587427632
34.80000000000003	0.0005675297142056935
34.90000000000003	0.0005675198810072698
35.00000000000003	0.000567510457219503
35.10000000000003	0.0005675014403277006
35.20000000000003	0.0005674928250927454
35.30000000000003	0.0005674846084040206
35.400000000000034	0.0005674767884272582
35.50000000000003	0.000567469362713951
35.60000000000003	0.0005674623262338162
35.70000000000003	0.0005674556759938457
35.80000000000003	0.0005674494090289139
35.900000000000034	0.000567443523620964
36.00000000000003	0.0005674380174122822
36.10000000000003	0.0005674328855983914
36.20000000000003	0.0005674281253248894
36.30000000000003	0.0005674237349563055
36.400000000000034	0.0005674197121947014
36.50000000000003	0.0005674160524238582
36.60000000000003	0.0005674127528949015
36.70000000000003	0.0005674098108840143
36.80000000000003	0.0005674072248586706
36.900000000000034	0.0005674049926028848
37.00000000000003	0.0005674031097041063
37.10000000000003	0.0005674015735379872
37.20000000000003	0.0005674003826448913
37.30000000000003	0.0005673995348630418
37.400000000000034	0.0005673990259500048
37.500000000000036	0.0005673988533763364
37.60000000000003	0.0005673990146351569
37.70000000000003	0.0005673995083581536
37.80000000000003	0.000567400332457818
37.900000000000034	0.0005674014828758242
38.000000000000036	0.0005674029571948618
38.10000000000003	0.0005674047541110587
38.20000000000003	0.0005674068715862848
38.30000000000003	0.0005674093057162112
38.400000000000034	0.0005674120541690888
38.500000000000036	0.0005674151146335369
38.60000000000004	0.0005674184858868667
38.70000000000003	0.0005674221659584393
38.80000000000003	0.0005674261511107165
38.900000000000034	0.000567430439113187
39.000000000000036	0.0005674350288001835
39.10000000000004	0.0005674399182461928
39.20000000000003	0.000567445103853398
39.30000000000003	0.0005674505834685801
39.400000000000034	0.0005674563549569191
39.500000000000036	0.0005674624172250401
39.60000000000004	0.0005674687684089974
39.70000000000003	0.0005674754050623526
39.80000000000003	0.0005674823251234546
39.900000000000034	0.0005674895275494679
40.000000000000036	0.0005674970105178178
40.10000000000004	0.0005675047707090762
40.20000000000003	0.0005675128061315932
40.30000000000003	0.0005675211148103769
40.400000000000034	0.0005675296957670153
40.500000000000036	0.000567538547235307
40.60000000000004	0.0005675476660334578
40.70000000000004	0.0005675570502527976
40.80000000000003	0.0005675666989597512
40.900000000000034	0.0005675766104262131
41.000000000000036	0.0005675867815860224
41.10000000000004	0.0005675972105940269
41.20000000000004	0.0005676078956202377
41.30000000000003	0.0005676188357885975
41.400000000000034	0.0005676300294227109
41.500000000000036	0.0005676414735817933
41.60000000000004	0.0005676531664961056
41.70000000000004	0.0005676651073293785
41.80000000000004	0.0005676772944403962
41.900000000000034	0.0005676897249938521
42.000000000000036	0.0005677023972777403
42.10000000000004	0.0005677153095938335
42.20000000000004	0.0005677284611572374
42.30000000000004	0.0005677418503743988
42.400000000000034	0.0005677554745244029
42.500000000000036	0.000567769331963847
42.60000000000004	0.0005677834219431891
42.70000000000004	0.0005677977429014765
42.80000000000004	0.0005678122922141471
42.900000000000034	0.0005678270682903907
43.000000000000036	0.0005678420695519591
43.10000000000004	0.0005678572952952867
43.20000000000004	0.0005678727440033968
43.30000000000004	0.0005678884131562643
43.400000000000034	0.0005679043012256397
43.500000000000036	0.0005679204075393511
43.60000000000004	0.0005679367306107497
43.70000000000004	0.0005679532680079502
43.80000000000004	0.0005679700182507054
43.90000000000004	0.0005679869798701972
44.000000000000036	0.0005680041522354245
44.10000000000004	0.0005680215339004568
44.20000000000004	0.0005680391225290877
44.30000000000004	0.0005680569166981921
44.40000000000004	0.0005680749158046653
44.500000000000036	0.0005680931184308391
44.60000000000004	0.0005681115223212731
44.70000000000004	0.0005681301260967057
44.80000000000004	0.0005681489283883535
44.90000000000004	0.0005681679286299855
45.00000000000004	0.0005681871254417397
45.10000000000004	0.0005682065166558723
45.20000000000004	0.0005682261009453798
45.30000000000004	0.0005682458777688373
45.40000000000004	0.0005682658457728086
45.50000000000004	0.0005682860028636417
45.60000000000004	0.0005683063477545119
45.70000000000004	0.0005683268791681628
45.80000000000004	0.0005683475965962293
45.90000000000004	0.000568368498720459
46.00000000000004	0.0005683895835276963
46.10000000000004	0.0005684108497789767
46.20000000000004	0.0005684322969879639
46.30000000000004	0.000568453923861206
46.40000000000004	0.0005684757284535929
46.50000000000004	0.000568497709563012
46.60000000000004	0.0005685198659961323
46.70000000000004	0.0005685421972962313
46.80000000000004	0.0005685647022027121
46.90000000000004	0.0005685873788444381
47.00000000000004	0.0005686102260632121
47.100000000000044	0.000568633243421878
47.20000000000004	0.0005686564296831599
47.30000000000004	0.0005686797830384987
47.40000000000004	0.0005687033023635361
47.50000000000004	0.0005687269865419982
47.600000000000044	0.0005687508351632988
47.70000000000004	0.0005687748470208715
47.80000000000004	0.0005687990203742175
47.90000000000004	0.0005688233541393626
48.00000000000004	0.0005688478479230595
48.100000000000044	0.0005688725005407342
48.200000000000045	0.0005688973103095248
48.30000000000004	0.00056892227617655
48.40000000000004	0.0005689473970963763
48.50000000000004	0.0005689726726996123
48.600000000000044	0.000568998101830469
48.700000000000045	0.0005690236828687487
48.80000000000004	0.0005690494147987563
48.90000000000004	0.000569075297266475
49.00000000000004	0.0005691013291368564
49.100000000000044	0.0005691275088428613
49.200000000000045	0.00056915383539743
49.30000000000004	0.0005691803078203725
49.40000000000004	0.0005692069257790117
49.50000000000004	0.0005692336881653847
49.600000000000044	0.0005692605934702613
49.700000000000045	0.0005692876407408264
49.80000000000004	0.0005693148296580156
49.90000000000004	0.0005693421591335163
50.00000000000004	0.0005693696277071272
50.100000000000044	0.0005693972344524568
50.200000000000045	0.0005694249784494119
50.30000000000005	0.0005694528593980869
50.40000000000004	0.0005694808762356812
50.50000000000004	0.0005695090275553412
50.600000000000044	0.0005695373124622513
50.700000000000045	0.0005695657306685224
50.80000000000005	0.0005695942811300028
50.90000000000004	0.000569622962485123
51.00000000000004	0.0005696517738634632
51.100000000000044	0.0005696807144004464
51.200000000000045	0.0005697097838253402
51.30000000000005	0.0005697389811180456
51.40000000000005	0.0005697683049662915
51.50000000000004	0.0005697977545288463
51.600000000000044	0.0005698273295455569
51.700000000000045	0.0005698570290140792
51.80000000000005	0.0005698868516639829
51.90000000000005	0.0005699167966765976
52.00000000000004	0.000569946863238641
52.100000000000044	0.0005699770511053037
52.200000000000045	0.0005700073592969872
52.30000000000005	0.0005700377865888691
52.40000000000005	0.0005700683321892641
52.50000000000004	0.0005700989958626472
52.600000000000044	0.0005701297766463417
52.700000000000045	0.0005701606733542432
52.80000000000005	0.0005701916852155271
52.90000000000005	0.0005702228114643713
53.00000000000004	0.0005702540518789846
53.100000000000044	0.0005702854055182398
53.200000000000045	0.0005703168712382303
53.30000000000005	0.0005703484482931254
53.40000000000005	0.0005703801364692612
53.50000000000005	0.0005704119348416669
53.600000000000044	0.0005704438423022911
53.700000000000045	0.0005704758581246157
53.80000000000005	0.0005705079815868065
53.90000000000005	0.0005705402124874268
54.00000000000005	0.0005705725499219386
54.100000000000044	0.0005706049928213918
54.200000000000045	0.0005706375404824678
54.30000000000005	0.0005706701927108011
54.40000000000005	0.0005707029486173181
54.50000000000005	0.0005707358071662887
54.60000000000005	0.0005707687676723142
54.700000000000045	0.0005708018294542861
54.80000000000005	0.000570834992328754
54.90000000000005	0.000570868255426072
55.00000000000005	0.0005709016177467672
55.10000000000005	0.0005709350786269347
55.200000000000045	0.0005709686378892202
55.30000000000005	0.0005710022946788146
55.40000000000005	0.0005710360480270515
55.50000000000005	0.0005710698972866533
55.60000000000005	0.0005711038418143313
55.700000000000045	0.0005711378814424269
55.80000000000005	0.0005711720153346396
55.90000000000005	0.0005712062425559114
56.00000000000005	0.0005712405624789392
56.10000000000005	0.0005712749749413222
56.200000000000045	0.0005713094791209742
56.30000000000005	0.000571344074111442
56.40000000000005	0.00057137875930084
56.50000000000005	0.0005714135340810316
56.60000000000005	0.0005714483982981976
56.70000000000005	0.0005714833511479128
56.80000000000005	0.0005715183917549153
56.90000000000005	0.0005715535195259032
57.00000000000005	0.0005715887343115299
57.10000000000005	0.000571624035321045
57.20000000000005	0.0005716594217057134
57.30000000000005	0.0005716948928866002
57.40000000000005	0.0005717304482882275
57.50000000000005	0.0005717660877688146
57.60000000000005	0.0005718018105544802
57.70000000000005	0.0005718376158254882
57.800000000000054	0.0005718735030201667
57.90000000000005	0.0005719094720004903
58.00000000000005	0.0005719455220057402
58.10000000000005	0.0005719816522408446
58.20000000000005	0.0005720178621574747
58.300000000000054	0.0005720541512105369
58.40000000000005	0.0005720905192686623
58.50000000000005	0.0005721269655872828
58.60000000000005	0.0005721634893982537
58.70000000000005	0.0005722000901693232
58.800000000000054	0.0005722367677722303
58.90000000000005	0.0005722735214751031
59.00000000000005	0.0005723103505326881
59.10000000000005	0.0005723472544252024
59.20000000000005	0.0005723842326358265
59.300000000000054	0.0005724212850421132
59.40000000000005	0.0005724584109276604
59.50000000000005	0.0005724956095722666
59.60000000000005	0.0005725328804711016
59.70000000000005	0.0005725702235042204
59.800000000000054	0.000572607637967484
59.900000000000055	0.000572645123161983
60.00000000000005	0.0005726826785944864
60.10000000000005	0.0005727203037745621
60.20000000000005	0.0005727579985872888
60.300000000000054	0.000572795762343379
60.400000000000055	0.0005728335943672094
60.50000000000005	0.0005728714941795005
60.60000000000005	0.0005729094616672998
60.70000000000005	0.0005729474961531874
60.800000000000054	0.0005729855969813303
60.900000000000055	0.0005730237636832829
61.00000000000006	0.0005730619957931812
61.10000000000005	0.0005731002932024162
61.20000000000005	0.0005731386552478233
61.300000000000054	0.0005731770812952262
61.400000000000055	0.0005732155708891783
61.50000000000006	0.0005732541239225193
61.60000000000005	0.0005732927397435858
61.70000000000005	0.0005733314177366231
61.800000000000054	0.0005733701574562866
61.900000000000055	0.0005734089584596532
62.00000000000006	0.0005734478206432324
62.10000000000005	0.0005734867433690963
62.20000000000005	0.0005735257260416313
62.300000000000054	0.000573564768227637
62.400000000000055	0.0005736038698246318
62.50000000000006	0.0005736430302058218
62.60000000000005	0.0005736822487927154
62.70000000000005	0.0005737215251615477
62.800000000000054	0.000573760858890795
62.900000000000055	0.0005738002498810447
63.00000000000006	0.0005738396975187328
63.10000000000006	0.0005738792012441547
63.20000000000005	0.0005739187606448611
63.300000000000054	0.0005739583756220258
63.400000000000055	0.0005739980455728762
63.50000000000006	0.0005740377699536514
63.60000000000006	0.0005740775483607006
63.70000000000005	0.0005741173803924753
63.800000000000054	0.0005741572659526641
63.900000000000055	0.000574197204451293
64.00000000000006	0.0005742371953620491
64.10000000000005	0.0005742772382918417
64.20000000000006	0.0005743173331445731
64.30000000000005	0.0005743574793407744
64.40000000000006	0.000574397676368935
64.50000000000006	0.0005744379238441987
64.60000000000005	0.0005744782213837008
64.70000000000006	0.0005745185688933493
64.80000000000005	0.0005745589658059674
64.90000000000006	0.0005745994116263146
65.00000000000006	0.0005746399059794412
65.10000000000005	0.0005746804487710818
65.20000000000006	0.0005747210394442861
65.30000000000005	0.000574761677517614
65.40000000000006	0.0005748023626237818
65.50000000000006	0.0005748430943973541
65.60000000000005	0.0005748838727455798
65.70000000000006	0.0005749246971234545
65.80000000000005	0.0005749655670646413
65.90000000000006	0.0005750064822111057
66.00000000000006	0.0005750474424696062
66.10000000000005	0.0005750884473050804
66.20000000000006	0.0005751294962640313
66.30000000000005	0.0005751705889955944
66.40000000000006	0.0005752117251506285
66.50000000000006	0.0005752529046369616
66.60000000000005	0.0005752941269310845
66.70000000000006	0.0005753353915935775
66.80000000000005	0.0005753766982822012
66.90000000000006	0.0005754180469039893
67.00000000000006	0.0005754594369451229
67.10000000000007	0.0005755008679781091
67.20000000000006	0.0005755423396674221
67.30000000000005	0.0005755838516791474
67.40000000000006	0.0005756254039209431
67.50000000000006	0.0005756669958902242
67.60000000000007	0.0005757086271725953
67.70000000000006	0.0005757502974405817
67.80000000000005	0.0005757920066007437
67.90000000000006	0.0005758337541599903
68.00000000000006	0.0005758755397149781
68.10000000000007	0.0005759173629444988
68.20000000000006	0.0005759592235288669
68.30000000000005	0.0005760011213749376
68.40000000000006	0.0005760430560004451
68.50000000000006	0.0005760850270142267
68.60000000000007	0.0005761270341026431
68.70000000000006	0.0005761690771711466
68.80000000000005	0.0005762111557467461
68.90000000000006	0.0005762532694485787
69.00000000000006	0.0005762954179688502
69.10000000000007	0.0005763376010011428
69.20000000000006	0.0005763798184508142
69.30000000000005	0.0005764220698554482
69.40000000000006	0.0005764643548454987
69.50000000000006	0.0005765066731201879
69.60000000000007	0.0005765490245832445
69.70000000000006	0.0005765914087813178
69.80000000000007	0.0005766338253544026
69.90000000000006	0.0005766762740071932
70.00000000000006	0.0005767187544456982
70.10000000000007	0.0005767612665732017
70.20000000000006	0.0005768038099465884
70.30000000000007	0.0005768463842163937
70.40000000000006	0.000576888989093887
70.50000000000006	0.0005769316244804574
70.60000000000007	0.0005769742899418734
70.70000000000006	0.0005770169851375342
70.80000000000007	0.000577059709783786
70.90000000000006	0.0005771024635982125
71.00000000000006	0.0005771452464814597
71.10000000000007	0.0005771880580093046
71.20000000000006	0.0005772308978508668
71.30000000000007	0.0005772737657286546
71.40000000000006	0.0005773166615411804
71.50000000000006	0.0005773595848728998
71.60000000000007	0.0005774025354011572
71.70000000000006	0.0005774455128532096
71.80000000000007	0.0005774885169574578
71.90000000000006	0.0005775315476113263
72.00000000000006	0.0005775746044090472
72.10000000000007	0.000577617687036978
72.20000000000006	0.0005776607952280947
72.30000000000007	0.0005777039288774851
72.40000000000006	0.0005777470875879093
72.50000000000006	0.0005777902710533274
72.60000000000007	0.0005778334790111495
72.70000000000006	0.0005778767111998597
72.80000000000007	0.000577919967513151
72.90000000000006	0.0005779632475632914
73.00000000000006	0.0005780065510526093
73.10000000000007	0.0005780498777238602
73.20000000000006	0.0005780932274681655
73.30000000000007	0.0005781365999061846
73.40000000000006	0.0005781799947472608
73.50000000000007	0.0005782234117382706
73.60000000000007	0.0005782668506270574
73.70000000000006	0.0005783103113030966
73.80000000000007	0.0005783537933963506
73.90000000000006	0.0005783972966238823
74.00000000000007	0.0005784408207375082
74.10000000000007	0.0005784843656239353
74.20000000000006	0.0005785279309213491
74.30000000000007	0.0005785715163532816
74.40000000000006	0.0005786151216754145
74.50000000000007	0.0005786587466443335
74.60000000000007	0.0005787023911447888
74.70000000000006	0.0005787460548240615
74.80000000000007	0.0005787897374128176
74.90000000000006	0.0005788334386713234
75.00000000000007	0.0005788771584813563
75.10000000000007	0.0005789208964983177
75.20000000000006	0.0005789646524588064
75.30000000000007	0.0005790084261266862
75.40000000000006	0.0005790522172666426
75.50000000000007	0.0005790960257582203
75.60000000000007	0.0005791398512657259
75.70000000000006	0.0005791836935323411
75.80000000000007	0.0005792275523261587
75.90000000000006	0.0005792714275235469
76.00000000000007	0.0005793153187968271
76.10000000000007	0.0005793592258946235
76.20000000000007	0.0005794031485883526
76.30000000000007	0.0005794470866502086
76.40000000000006	0.00057949103995409
76.50000000000007	0.0005795350081810367
76.60000000000007	0.0005795789910856742
76.70000000000007	0.0005796229884433732
76.80000000000007	0.0005796670001246395
76.90000000000006	0.0005797110258184257
77.00000000000007	0.0005797550652843386
77.10000000000007	0.0005797991183008025
77.20000000000007	0.0005798431846469641
77.30000000000007	0.0005798872641906088
77.40000000000006	0.0005799313566292307
77.50000000000007	0.0005799754617279379
77.60000000000007	0.0005800195792688149
77.70000000000007	0.0005800637091160612
77.80000000000007	0.0005801078509749505
77.90000000000006	0.0005801520046151495
78.00000000000007	0.0005801961698215574
78.10000000000007	0.0005802403463797418
78.20000000000007	0.0005802845341508875
78.30000000000007	0.0005803287328487142
78.40000000000006	0.0005803729422478877
78.50000000000007	0.0005804171621366501
78.60000000000007	0.0005804613923724211
78.70000000000007	0.0005805056326766358
78.80000000000007	0.0005805498828280781
78.90000000000006	0.0005805941426175744
79.00000000000007	0.000580638411836569
79.10000000000007	0.0005806826903392438
79.20000000000007	0.0005807269778552978
79.30000000000007	0.0005807712741680437
79.40000000000006	0.0005808155790714007
79.50000000000007	0.0005808598924155827
79.60000000000007	0.0005809042139379066
79.70000000000007	0.0005809485434254161
79.80000000000007	0.0005809928806743717
79.90000000000008	0.0005810372254816162
80.00000000000007	0.0005810815776938485
80.10000000000007	0.0005811259370565573
80.20000000000007	0.0005811703033608614
80.30000000000007	0.0005812146764058327
80.40000000000008	0.0005812590560340192
80.50000000000007	0.0005813034419984694
80.60000000000007	0.0005813478340936264
80.70000000000007	0.0005813922321207062
80.80000000000007	0.000581436635881442
80.90000000000008	0.0005814810452146306
81.00000000000007	0.0005815254598813516
81.10000000000007	0.0005815698796796927
81.20000000000007	0.0005816143044134286
81.30000000000007	0.0005816587339169979
81.40000000000008	0.0005817031679589669
81.50000000000007	0.0005817476063403737
81.60000000000007	0.0005817920488669333
81.70000000000007	0.0005818364953448305
81.80000000000007	0.0005818809456044652
81.90000000000008	0.000581925399422358
82.00000000000007	0.000581969856602783
82.10000000000007	0.0005820143169537434
82.20000000000007	0.0005820587803010671
82.30000000000007	0.0005821032464287401
82.40000000000008	0.0005821477151436108
82.50000000000007	0.0005821921862554271
82.60000000000008	0.0005822366595743552
82.70000000000007	0.0005822811349219562
82.80000000000007	0.0005823256120900514
82.90000000000008	0.0005823700908883187
83.00000000000007	0.0005824145711285648
83.10000000000008	0.0005824590526275486
83.20000000000007	0.0005825035351845094
83.30000000000007	0.0005825480186113711
83.40000000000008	0.0005825925027214738
83.50000000000007	0.0005826369873285071
83.60000000000008	0.000582681472244717
83.70000000000007	0.0005827259572771409
83.80000000000007	0.0005827704422400927
83.90000000000008	0.0005828149269487047
84.00000000000007	0.0005828594112102088
84.10000000000008	0.0005829038948390252
84.20000000000007	0.0005829483776513678
84.30000000000007	0.000582992859463747
84.40000000000008	0.0005830373400929808
84.50000000000007	0.000583081819341489
84.60000000000008	0.0005831262970314023
84.70000000000007	0.0005831707729809765
84.80000000000007	0.000583215247008267
84.90000000000008	0.0005832597189104538
85.00000000000007	0.0005833041885170472
85.10000000000008	0.0005833486556478588
85.20000000000007	0.0005833931201221079
85.30000000000007	0.0005834375817593179
85.40000000000008	0.0005834820403515853
85.50000000000007	0.0005835264957360631
85.60000000000008	0.0005835709477342304
85.70000000000007	0.0005836153961666694
85.80000000000007	0.0005836598408199786
85.90000000000008	0.0005837042815386977
86.00000000000007	0.0005837487181455327
86.10000000000008	0.0005837931504620195
86.20000000000007	0.000583837578309944
86.30000000000008	0.0005838820014705658
86.40000000000008	0.0005839264197960195
86.50000000000007	0.0005839708331102859
86.60000000000008	0.0005840152412360429
86.70000000000007	0.0005840596439488161
86.80000000000008	0.0005841040411081018
86.90000000000008	0.0005841484325388172
87.00000000000007	0.0005841928180644238
87.10000000000008	0.0005842371975085487
87.20000000000007	0.0005842815706410598
87.30000000000008	0.0005843259373290378
87.40000000000008	0.0005843702973983265
87.50000000000007	0.000584414650673246
87.60000000000008	0.0005844589969176889
87.70000000000007	0.0005845033360061275
87.80000000000008	0.0005845476677649876
87.90000000000008	0.0005845919920192176
88.00000000000007	0.0005846363085938982
88.10000000000008	0.0005846806172469672
88.20000000000007	0.0005847249178604121
88.30000000000008	0.0005847692102612468
88.40000000000008	0.0005848134942750741
88.50000000000007	0.0005848577696535639
88.60000000000008	0.000584902036286122
88.70000000000007	0.0005849462940000531
88.80000000000008	0.0005849905426213884
88.90000000000008	0.000585034781976256
89.00000000000009	0.0005850790118100366
89.10000000000008	0.0005851232320196793
89.20000000000007	0.000585167442432687
89.30000000000008	0.0005852116428755217
89.40000000000008	0.0005852558330870119
89.50000000000009	0.0005853000129715786
89.60000000000008	0.0005853441823566902
89.70000000000007	0.000585388341069067
89.80000000000008	0.0005854304837094473
89.90000000000008	0.000585464594993743
90.00000000000009	0.0005854906769250905
