# Supplementary material for: White matter micro- and macrostructure brain charts for the human lifespan
Source: Nature. 2026 May 13;655(8124):979–89. doi: 10.1038/s41586-026-10454-2 (PMC13391363; doi:10.1038/s41586-026-10454-2)
Supplement: Supplementary file 7 — Tract-specific median centiles of brain charts. SDT.T4.1-504 contain the discretized, sex-agnostic brain charts used to derive the myelination plots and assessments in Fig. 4 and Supplementary Fig. S4.F9. Age is expressed in years. Tract measurements are reported in metric-specific units: diffusivities in mm2 s−1, volume in mm3, surface area in mm2, average length in mm, and FA is dimensionless (unitless). [file 41586_2026_10454_MOESM7_ESM.zip › SDT.T4/SDT.T4.16-ATR_left_avg_length.csv]

age	value
1.0	64.578323816826
1.1	64.87672414159739
1.2000000000000002	65.25394918676139
1.3000000000000003	65.70485357902739
1.4000000000000004	66.15000741552484
1.5000000000000004	66.56619421552038
1.6000000000000005	66.9566599064315
1.7000000000000006	67.3241200471935
1.8000000000000007	67.67075560923203
1.9000000000000008	67.99874468026856
2.000000000000001	68.30976164418122
2.100000000000001	68.60526028283876
2.200000000000001	68.8864323013176
2.300000000000001	69.15453473618378
2.4000000000000012	69.41055243620342
2.5000000000000013	69.65536262896732
2.6000000000000014	69.8897481374313
2.7000000000000015	70.11435352354404
2.8000000000000016	70.32990763403788
2.9000000000000017	70.53698139584932
3.0000000000000018	70.73609182343873
3.100000000000002	70.92766581189547
3.200000000000002	71.11220351978879
3.300000000000002	71.29009853396774
3.400000000000002	71.46171271137084
3.500000000000002	71.62737785803752
3.6000000000000023	71.78736587700347
3.7000000000000024	71.94201334869545
3.8000000000000025	72.09158290638429
3.9000000000000026	72.2363171485457
4.000000000000003	72.37641444845426
4.100000000000003	72.51212719559133
4.200000000000003	72.64365229831841
4.3000000000000025	72.77117402984956
4.400000000000003	72.89486371024232
4.5000000000000036	73.0148598096866
4.600000000000003	73.13134708420746
4.700000000000003	73.24446807804993
4.800000000000003	73.35435583864658
4.900000000000004	73.46111750743887
5.0000000000000036	73.56489931383685
5.100000000000003	73.66581385005314
5.200000000000004	73.76396768825683
5.300000000000004	73.85946063022325
5.400000000000004	73.95237200978507
5.5000000000000036	74.04281481899038
5.600000000000004	74.13087502432705
5.700000000000005	74.21663329306044
5.800000000000004	74.3001534998495
5.900000000000004	74.38152838282107
6.000000000000004	74.46082830495914
6.100000000000005	74.53812039654007
6.200000000000005	74.61346773643756
6.300000000000004	74.68691962138293
6.400000000000005	74.75855045840748
6.500000000000005	74.8284160295176
6.600000000000005	74.896568790801
6.700000000000005	74.96304959438434
6.800000000000005	75.02792112276428
6.900000000000006	75.09123022914083
7.000000000000005	75.15302187567903
7.100000000000005	75.21333834594112
7.2000000000000055	75.27221215582841
7.300000000000006	75.32969500755412
7.400000000000006	75.38582509875785
7.500000000000005	75.44063834808382
7.600000000000006	75.49416230046224
7.700000000000006	75.54644137302446
7.800000000000006	75.59750828574748
7.900000000000006	75.64739457893411
8.000000000000007	75.69612988359063
8.100000000000007	75.74373665572901
8.200000000000006	75.79025231430776
8.300000000000006	75.83570411782698
8.400000000000006	75.88011765562032
8.500000000000007	75.9235122845424
8.600000000000007	75.96592064471324
8.700000000000006	76.00736644878678
8.800000000000008	76.04787263568743
8.900000000000007	76.08746070317909
9.000000000000007	76.1261467388703
9.100000000000007	76.16395870189449
9.200000000000006	76.20091669001022
9.300000000000008	76.23703951466607
9.400000000000007	76.27234124115093
9.500000000000007	76.30684655661571
9.600000000000009	76.34057316334753
9.700000000000008	76.37353823536067
9.800000000000008	76.40575781012654
9.900000000000007	76.43724376469247
10.000000000000007	76.4680175317213
10.100000000000009	76.49809432692479
10.200000000000008	76.52748833532065
10.300000000000008	76.55621006433488
10.40000000000001	76.5842786273514
10.500000000000009	76.61170756449704
10.600000000000009	76.63851004314671
10.700000000000008	76.66469830366836
10.800000000000008	76.69028133846871
10.90000000000001	76.71527592551473
11.000000000000009	76.73969383946724
11.100000000000009	76.76354600393645
11.20000000000001	76.78684045457693
11.30000000000001	76.80959227767522
11.40000000000001	76.83181204151717
11.500000000000009	76.85351004405015
11.600000000000009	76.87469580720796
11.70000000000001	76.89537628755295
11.80000000000001	76.91556485075506
11.90000000000001	76.93527077795446
12.00000000000001	76.95450263104891
12.10000000000001	76.97326668047215
12.20000000000001	76.99157502802315
12.30000000000001	77.00943606486848
12.40000000000001	77.02685798149741
12.50000000000001	77.04384830553657
12.60000000000001	77.06041251999858
12.70000000000001	77.07656143049081
12.800000000000011	77.09230246839817
12.900000000000011	77.1076424461509
13.00000000000001	77.12258634344805
13.10000000000001	77.13714400219231
13.20000000000001	77.15132218339623
13.300000000000011	77.16512749610271
13.400000000000011	77.17856597413298
13.50000000000001	77.19164201044559
13.600000000000012	77.20436445171225
13.700000000000012	77.2167393292798
13.800000000000011	77.22877213422228
13.900000000000011	77.24046688292198
14.00000000000001	77.25183167422487
14.100000000000012	77.26287202534434
14.200000000000012	77.27359333639993
14.300000000000011	77.28400050209265
14.400000000000013	77.29409709351285
14.500000000000012	77.30389043267047
14.600000000000012	77.31338547264612
14.700000000000012	77.32258668959962
14.800000000000011	77.33149736790614
14.900000000000013	77.34012424036699
15.000000000000012	77.34847185950493
15.100000000000012	77.3565446862432
15.200000000000014	77.36434673300909
15.300000000000013	77.37188094070837
15.400000000000013	77.37915342700099
15.500000000000012	77.38616830177418
15.600000000000012	77.39292925013379
15.700000000000014	77.39943899125713
15.800000000000013	77.40570317233819
15.900000000000013	77.41172558683972
16.000000000000014	77.4175099556034
16.100000000000016	77.42305959832966
16.200000000000014	77.42837696539853
16.30000000000001	77.43346721070598
16.400000000000013	77.43833377584949
16.500000000000014	77.442979721361
16.600000000000016	77.44740732372038
16.700000000000014	77.45162135672547
16.800000000000015	77.45562500892002
16.900000000000013	77.45942141058389
17.000000000000014	77.46301333092303
17.100000000000016	77.46640283329347
17.200000000000014	77.46959429145105
17.300000000000015	77.47259061096275
17.400000000000013	77.47539435356474
17.500000000000014	77.47800744446887
17.600000000000016	77.48043394711813
17.700000000000014	77.48267656247087
17.800000000000015	77.48473794423997
17.900000000000016	77.48662041945616
18.000000000000014	77.4883257423352
18.100000000000016	77.48985764865125
18.200000000000017	77.4912186094067
18.300000000000015	77.49241078391515
18.400000000000016	77.4934358153583
18.500000000000014	77.4942971837959
18.600000000000016	77.49499719315178
18.700000000000017	77.4955381086702
18.800000000000015	77.49592189879719
18.900000000000016	77.49615006802438
19.000000000000014	77.49622582561214
19.100000000000016	77.49615128685426
19.200000000000017	77.49592828342085
19.300000000000015	77.49555822958885
19.400000000000016	77.49504412212403
19.500000000000018	77.49438793866616
19.600000000000016	77.49359162491254
19.700000000000017	77.49265685600238
19.80000000000002	77.4915849325991
19.900000000000016	77.49037862585928
20.000000000000018	77.48903975737215
20.100000000000016	77.4875698898497
20.200000000000017	77.4859702499164
20.30000000000002	77.48424343081055
20.400000000000016	77.48239113978843
20.500000000000018	77.48041505751867
20.600000000000016	77.47831661736105
20.700000000000017	77.47609695200771
20.80000000000002	77.47375846536323
20.900000000000016	77.47130273458443
21.000000000000018	77.46873109995592
21.10000000000002	77.46604463283424
21.200000000000017	77.46324558713343
21.30000000000002	77.4603354443443
21.40000000000002	77.45731566366746
21.500000000000018	77.45418747775395
21.60000000000002	77.4509518796324
21.700000000000017	77.44761096327201
21.80000000000002	77.44416610093144
21.90000000000002	77.44061844770715
22.000000000000018	77.43696894536733
22.10000000000002	77.43321956064628
22.200000000000017	77.42937158521335
22.30000000000002	77.42542629192691
22.40000000000002	77.42138474575711
22.500000000000018	77.41724782263272
22.60000000000002	77.41301735335395
22.70000000000002	77.40869453728277
22.80000000000002	77.40428037438575
22.90000000000002	77.39977569739531
23.00000000000002	77.39518222856678
23.10000000000002	77.39050109895103
23.20000000000002	77.38573342362757
23.30000000000002	77.38088012666158
23.40000000000002	77.37594198502809
23.50000000000002	77.37092060481686
23.60000000000002	77.3658170386078
23.70000000000002	77.3606321556891
23.80000000000002	77.35536669634939
23.90000000000002	77.35002217359704
24.00000000000002	77.3445995817763
24.10000000000002	77.33909990159506
24.20000000000002	77.33352393808312
24.300000000000022	77.32787238397653
24.40000000000002	77.32214665250977
24.50000000000002	77.31634767095079
24.600000000000023	77.31047619794316
24.70000000000002	77.30453289483398
24.800000000000022	77.2985190946568
24.90000000000002	77.29243567477016
25.00000000000002	77.28628350082946
25.100000000000023	77.28006327681378
25.20000000000002	77.27377562324547
25.300000000000022	77.26742178706486
25.40000000000002	77.26100258800156
25.50000000000002	77.2545186905772
25.600000000000023	77.24797068826838
25.70000000000002	77.24135975861029
25.800000000000022	77.23468667834884
25.900000000000023	77.2279522141376
26.00000000000002	77.22115698378839
26.100000000000023	77.214301545509
26.200000000000024	77.20738700222837
26.300000000000022	77.20041408094579
26.400000000000023	77.19338336577096
26.50000000000002	77.1862953914521
26.600000000000023	77.1791512006139
26.700000000000024	77.1719514830674
26.800000000000022	77.16469691988156
26.900000000000023	77.15738805508992
27.00000000000002	77.15002539279052
27.100000000000023	77.14260991070105
27.200000000000024	77.13514225550088
27.300000000000022	77.12762294232839
27.400000000000023	77.1200524548031
27.500000000000025	77.11243171805134
27.600000000000023	77.10476134644159
27.700000000000024	77.097041946738
27.800000000000026	77.08927399956436
27.900000000000023	77.08145796175357
28.000000000000025	77.07359470175754
28.100000000000023	77.06568479639452
28.200000000000024	77.0577287014283
28.300000000000026	77.04972685570716
28.400000000000023	77.04168008166087
28.500000000000025	77.03358892792288
28.600000000000023	77.02545393648631
28.700000000000024	77.01727553328627
28.800000000000026	77.00905413363562
28.900000000000023	77.00079051031108
29.000000000000025	76.99248517912953
29.100000000000026	76.9841385445694
29.200000000000024	76.975751006058
29.300000000000026	76.96732329597103
29.400000000000027	76.95885590544825
29.500000000000025	76.95034931980969
29.600000000000026	76.94180391767155
29.700000000000024	76.93322007767712
29.800000000000026	76.92459848856456
29.900000000000027	76.91593961269066
30.000000000000025	76.90724381009798
30.100000000000026	76.89851144532128
30.200000000000024	76.88974317152818
30.300000000000026	76.88093942939426
30.400000000000027	76.87210065447715
30.500000000000025	76.86322718432902
30.600000000000026	76.85431936504145
30.700000000000028	76.84537781132003
30.800000000000026	76.83640293851002
30.900000000000027	76.82739506804215
31.00000000000003	76.81835453341232
31.100000000000026	76.80928191792356
31.200000000000028	76.80017761780958
31.300000000000026	76.79104202478882
31.400000000000027	76.78187544067958
31.50000000000003	76.77267818253642
31.600000000000026	76.76345079967085
31.700000000000028	76.75419366595375
31.800000000000026	76.74490706917582
31.900000000000027	76.73559131509083
32.00000000000003	76.72624692521745
32.10000000000002	76.71687425652838
32.20000000000003	76.70747366200065
32.300000000000026	76.69804541227809
32.40000000000003	76.6885897983934
32.50000000000003	76.67910731174945
32.60000000000003	76.66959828951703
32.70000000000003	76.66006299010641
32.800000000000026	76.65050169436343
32.90000000000003	76.6409148690357
33.00000000000003	76.63130283630929
33.10000000000003	76.62166591482428
33.20000000000003	76.6120043479639
33.300000000000026	76.60231840333819
33.40000000000003	76.59260852095088
33.50000000000003	76.58287500540412
33.60000000000003	76.57311808938996
33.70000000000003	76.5633380312947
33.800000000000026	76.55353524920295
33.90000000000003	76.54371003439249
34.00000000000003	76.53386267498588
34.10000000000003	76.52399339047659
34.20000000000003	76.5141024273032
34.30000000000003	76.5041901797495
34.40000000000003	76.49425692343745
34.50000000000003	76.48430286849928
34.60000000000003	76.47432825298674
34.70000000000003	76.46433345165784
34.80000000000003	76.45431872825594
34.90000000000003	76.44428434370934
35.00000000000003	76.43423049653389
35.10000000000003	76.42415741395547
35.20000000000003	76.41406544950824
35.30000000000003	76.4039548529609
35.400000000000034	76.39382581461824
35.50000000000003	76.38367855404977
35.60000000000003	76.37351340736376
35.70000000000003	76.36333061371315
35.80000000000003	76.35313040973338
35.900000000000034	76.34291297548567
36.00000000000003	76.33267852069505
36.10000000000003	76.32242736250844
36.20000000000003	76.31215972757508
36.30000000000003	76.3018757887425
36.400000000000034	76.29157574871977
36.50000000000003	76.28125990907542
36.60000000000003	76.27092848694937
36.70000000000003	76.26058169722502
36.80000000000003	76.25021970370078
36.900000000000034	76.23984270010303
37.00000000000003	76.22945097103099
37.10000000000003	76.21904472241165
37.20000000000003	76.20862411169682
37.30000000000003	76.19818932616077
37.400000000000034	76.18774063645418
37.500000000000036	76.17727823996687
37.60000000000003	76.16680233206162
37.70000000000003	76.1563130621831
37.80000000000003	76.14581060938254
37.900000000000034	76.13529522909988
38.000000000000036	76.12476710864772
38.10000000000003	76.1142263918796
38.20000000000003	76.10367325189344
38.30000000000003	76.09310793162163
38.400000000000034	76.08253061069634
38.500000000000036	76.07194146692511
38.60000000000004	76.06134063706531
38.70000000000003	76.05072828666414
38.80000000000003	76.04010464499927
38.900000000000034	76.0294698826278
39.000000000000036	76.01882413137561
39.10000000000004	76.00816755127953
39.20000000000003	75.99750036038692
39.30000000000003	75.98682272233134
39.400000000000034	75.97613479910059
39.500000000000036	75.9654367162227
39.60000000000004	75.95472862678076
39.70000000000003	75.94401073654758
39.80000000000003	75.93328320096806
39.900000000000034	75.92254614121589
40.000000000000036	75.91179970525874
40.10000000000004	75.9010440887736
40.20000000000003	75.89027944095214
40.30000000000003	75.87950590949893
40.400000000000034	75.8687236099908
40.500000000000036	75.85793268397371
40.60000000000004	75.84713331607684
40.70000000000004	75.83632564808926
40.80000000000003	75.82550979173949
40.900000000000034	75.81468588381144
41.000000000000036	75.80385409984837
41.10000000000004	75.79301457598125
41.20000000000004	75.78216744699478
41.30000000000003	75.77131281963732
41.400000000000034	75.7604508247469
41.500000000000036	75.74958162791154
41.60000000000004	75.73870535855825
41.70000000000004	75.72782212003128
41.80000000000004	75.71693203872414
41.900000000000034	75.70603527203957
42.000000000000036	75.69513194427604
42.10000000000004	75.68422217851115
42.20000000000004	75.67330607365248
42.30000000000004	75.66238375057462
42.400000000000034	75.65145535770007
42.500000000000036	75.64052101324565
42.60000000000004	75.62958081310546
42.70000000000004	75.61863487399586
42.80000000000004	75.60768333695883
42.900000000000034	75.59672631555487
43.000000000000036	75.58576392223543
43.10000000000004	75.5747962489378
43.20000000000004	75.5638234072436
43.30000000000004	75.5528455300864
43.400000000000034	75.54186272550044
43.500000000000036	75.53087508275352
43.60000000000004	75.51988270952819
43.70000000000004	75.5088857320977
43.80000000000004	75.49788425426192
43.90000000000004	75.48687837881177
44.000000000000036	75.47586819148245
44.10000000000004	75.46485379516865
44.20000000000004	75.45383530881595
44.30000000000004	75.44281283119486
44.40000000000004	75.43178644567435
44.500000000000036	75.42075625148529
44.60000000000004	75.40972236155872
44.70000000000004	75.39868487080851
44.80000000000004	75.38764387322924
44.90000000000004	75.3765994490328
45.00000000000004	75.36555169297647
45.10000000000004	75.35450071136391
45.20000000000004	75.3434465945249
45.30000000000004	75.33238942057281
45.40000000000004	75.32132928081543
45.50000000000004	75.31026627612168
45.60000000000004	75.29920049330356
45.70000000000004	75.28813201833417
45.80000000000004	75.27706092650283
45.90000000000004	75.26598730492891
46.00000000000004	75.25491124848334
46.10000000000004	75.2438328397937
46.20000000000004	75.23275215228718
46.30000000000004	75.22166926982973
46.40000000000004	75.21058428237885
46.50000000000004	75.1994972693488
46.60000000000004	75.18840830938736
46.70000000000004	75.17731747339309
46.80000000000004	75.16622484130347
46.90000000000004	75.15513049764405
47.00000000000004	75.14403451800432
47.100000000000044	75.13293697162975
47.20000000000004	75.12183793538404
47.30000000000004	75.11073748934882
47.40000000000004	75.09963570617427
47.50000000000004	75.08853265780918
47.600000000000044	75.07742841123294
47.70000000000004	75.06632303961804
47.80000000000004	75.05521661812436
47.90000000000004	75.04410921590122
48.00000000000004	75.03300089845968
48.100000000000044	75.02189173606378
48.200000000000045	75.0107817998528
48.30000000000004	74.99967115628371
48.40000000000004	74.9885598711709
48.50000000000004	74.97744800799278
48.600000000000044	74.96633563353957
48.700000000000045	74.95522281448898
48.80000000000004	74.94410961408926
48.90000000000004	74.93299609451432
49.00000000000004	74.92188231979826
49.100000000000044	74.9107683529802
49.200000000000045	74.89965425483938
49.30000000000004	74.88854008556535
49.40000000000004	74.87742590550683
49.50000000000004	74.86631177542375
49.600000000000044	74.85519775430939
49.700000000000045	74.8440838999983
49.80000000000004	74.83297027167949
49.90000000000004	74.8218569274977
50.00000000000004	74.81074392315304
50.100000000000044	74.7996313142127
50.200000000000045	74.78851915570226
50.30000000000005	74.77740750517026
50.40000000000004	74.76629641767123
50.50000000000004	74.75518594523513
50.600000000000044	74.74407614072352
50.700000000000045	74.73296706065345
50.80000000000005	74.72185875759506
50.90000000000004	74.71075128059748
51.00000000000004	74.69964468043763
51.100000000000044	74.68853900739421
51.200000000000045	74.67743431650848
51.30000000000005	74.66633065742975
51.40000000000005	74.6552280758775
51.50000000000004	74.6441266201394
51.600000000000044	74.63302634433862
51.700000000000045	74.62192729576185
51.80000000000005	74.61082951743046
51.90000000000005	74.59973305571326
52.00000000000004	74.58863795652024
52.100000000000044	74.57754427264535
52.200000000000045	74.56645204861141
52.30000000000005	74.55536132441831
52.40000000000005	74.54427214414217
52.50000000000004	74.53318455975914
52.600000000000044	74.52209861354277
52.700000000000045	74.51101434305136
52.80000000000005	74.49993179059247
52.90000000000005	74.4888509980508
53.00000000000004	74.4777720162037
53.100000000000044	74.46669488470641
53.200000000000045	74.4556196383754
53.30000000000005	74.44454631740399
53.40000000000005	74.43347497184052
53.50000000000005	74.42240563919704
53.600000000000044	74.41133835208085
53.700000000000045	74.40027314905353
53.80000000000005	74.38921006828637
53.90000000000005	74.37814915874522
54.00000000000005	74.36709045545892
54.100000000000044	74.35603398854676
54.200000000000045	74.34497979461842
54.30000000000005	74.33392792198899
54.40000000000005	74.32287840364354
54.50000000000005	74.31183126770324
54.60000000000005	74.30078654927054
54.700000000000045	74.28974428308719
54.80000000000005	74.27870451648914
54.90000000000005	74.26766728010439
55.00000000000005	74.25663259979648
55.10000000000005	74.24560050886382
55.200000000000045	74.23457105406058
55.30000000000005	74.22354426406429
55.40000000000005	74.21252016293217
55.50000000000005	74.20149878256872
55.60000000000005	74.19048015454473
55.700000000000045	74.17946432472732
55.80000000000005	74.16845131955448
55.90000000000005	74.1574411610354
56.00000000000005	74.1464338794052
56.10000000000005	74.1354295200099
56.200000000000045	74.124428107425
56.30000000000005	74.1134296620275
56.40000000000005	74.10243421276203
56.50000000000005	74.09144178826429
56.60000000000005	74.08045243307492
56.70000000000005	74.06946616963994
56.80000000000005	74.05848301647882
56.90000000000005	74.04750300098983
57.00000000000005	74.03652616724577
57.10000000000005	74.02555253591316
57.20000000000005	74.01458212403767
57.30000000000005	74.00361495782145
57.40000000000005	73.99265106318016
57.50000000000005	73.98169048345383
57.60000000000005	73.97073323728267
57.70000000000005	73.95977934002815
57.800000000000054	73.94882881645835
57.90000000000005	73.9378817094919
58.00000000000005	73.92693803606805
58.10000000000005	73.91599781021856
58.20000000000005	73.90506105560154
58.300000000000054	73.89412779560921
58.40000000000005	73.88319807249174
58.50000000000005	73.87227190125903
58.60000000000005	73.86134929441634
58.70000000000005	73.85043027429042
58.800000000000054	73.83951488275059
58.90000000000005	73.8286031331801
59.00000000000005	73.8176950368856
59.10000000000005	73.8067906151627
59.20000000000005	73.79588988905985
59.300000000000054	73.7849928998347
59.40000000000005	73.77409965903242
59.50000000000005	73.76321017657689
59.60000000000005	73.75232447252611
59.70000000000005	73.74144258779206
59.800000000000054	73.73056453236391
59.900000000000055	73.7196903150862
60.00000000000005	73.7088199550579
60.10000000000005	73.6979534711482
60.20000000000005	73.68709090370731
60.300000000000054	73.67623226097247
60.400000000000055	73.66537755053625
60.50000000000005	73.654526790346
60.60000000000005	73.6436800204366
60.70000000000005	73.63283724755648
60.800000000000054	73.62199847832741
60.900000000000055	73.61116372980379
61.00000000000006	73.60033301882585
61.10000000000005	73.5895063849107
61.20000000000005	73.57868383313622
61.300000000000054	73.5678653689914
61.400000000000055	73.5570510084576
61.50000000000006	73.5462407907624
61.60000000000005	73.53543471955902
61.70000000000005	73.52463279946434
61.800000000000054	73.51383504562736
61.900000000000055	73.50304147299727
62.00000000000006	73.4922521203222
62.10000000000005	73.48146698966207
62.20000000000005	73.47068608460938
62.300000000000054	73.4599094193122
62.400000000000055	73.44913703225099
62.50000000000006	73.43836892412217
62.60000000000005	73.4276050977361
62.70000000000005	73.4168455664638
62.800000000000054	73.40609034348988
62.900000000000055	73.39533946684878
63.00000000000006	73.38459293571668
63.10000000000006	73.37385075197841
63.20000000000005	73.3631129280702
63.300000000000054	73.352379501777
63.400000000000055	73.34165047097028
63.50000000000006	73.33092583683431
63.60000000000006	73.3202056110792
63.70000000000005	73.30948980524077
63.800000000000054	73.29877845668666
63.900000000000055	73.28807156183771
64.00000000000006	73.2773691210426
64.10000000000005	73.26667114513721
64.20000000000006	73.25597767125473
64.30000000000005	73.24528869456744
64.40000000000006	73.23460421479777
64.50000000000006	73.22392424210217
64.60000000000005	73.21324878647388
64.70000000000006	73.20257788465338
64.80000000000005	73.19191153042854
64.90000000000006	73.18124972276807
65.00000000000006	73.17059247100983
65.10000000000005	73.15993981167159
65.20000000000006	73.14929173734681
65.30000000000005	73.13864824644554
65.40000000000006	73.12800934766878
65.50000000000006	73.11737504956474
65.60000000000005	73.10674538827932
65.70000000000006	73.0961203550849
65.80000000000005	73.08549994771208
65.90000000000006	73.07488417409435
66.00000000000006	73.06427307016413
66.10000000000005	73.05366662605141
66.20000000000006	73.04306483898924
66.30000000000005	73.0324677163137
66.40000000000006	73.0218752652173
66.50000000000006	73.01128752127781
66.60000000000005	73.0007044733646
66.70000000000006	72.99012611809901
66.80000000000005	72.97955246209631
66.90000000000006	72.9689835407274
67.00000000000006	72.9584193417694
67.10000000000007	72.94785986140168
67.20000000000006	72.93730510567806
67.30000000000005	72.92675508051745
67.40000000000006	72.91620982095016
67.50000000000006	72.90566931355075
67.60000000000007	72.89513355394809
67.70000000000006	72.8846025475182
67.80000000000005	72.87407632908875
67.90000000000006	72.86355488419065
68.00000000000006	72.853038208061
68.10000000000007	72.84252630554742
68.20000000000006	72.83201918137046
68.30000000000005	72.82151687002836
68.40000000000006	72.81101935590505
68.50000000000006	72.80052663374273
68.60000000000007	72.79003870775067
68.70000000000006	72.77955561222647
68.80000000000005	72.7690773305574
68.90000000000006	72.75860385713933
69.00000000000006	72.74813519568339
69.10000000000007	72.7376713497808
69.20000000000006	72.72721235340819
69.30000000000005	72.71675818885929
69.40000000000006	72.70630885008546
69.50000000000006	72.69586434019551
69.60000000000007	72.68542469296551
69.70000000000006	72.67498988973813
69.80000000000007	72.66455992415936
69.90000000000006	72.65413479886763
70.00000000000006	72.64371451638809
70.10000000000007	72.63329911018171
70.20000000000006	72.62288856054917
70.30000000000007	72.61248286073734
70.40000000000006	72.60208201281543
70.50000000000006	72.59168605004206
70.60000000000007	72.58129495181116
70.70000000000006	72.57090871110101
70.80000000000007	72.5605273295359
70.90000000000006	72.55015080863296
71.00000000000006	72.53977918133916
71.10000000000007	72.52941242605614
71.20000000000006	72.51905053540406
71.30000000000007	72.50869351046825
71.40000000000006	72.49834138398982
71.50000000000006	72.48799413350683
71.60000000000007	72.47765175140393
71.70000000000006	72.46731423834474
71.80000000000007	72.4569815948914
71.90000000000006	72.44665385347459
72.00000000000006	72.43633099068833
72.10000000000007	72.42601299859571
72.20000000000006	72.4156998773492
72.30000000000007	72.40539165916853
72.40000000000006	72.39508831982616
72.50000000000006	72.38478985117912
72.60000000000007	72.37449625297955
72.70000000000006	72.36420752488307
72.80000000000007	72.35392369879811
72.90000000000006	72.34364474959969
73.00000000000006	72.33337066885635
73.10000000000007	72.32310145583423
73.20000000000006	72.31283714222413
73.30000000000007	72.30257770212064
73.40000000000006	72.29232312691245
73.50000000000007	72.28207341548479
73.60000000000007	72.27182856663113
73.70000000000006	72.26158861172813
73.80000000000007	72.25135352401833
73.90000000000006	72.24112329463104
74.00000000000007	72.23089792198878
74.10000000000007	72.22067743724237
74.20000000000006	72.21046181289414
74.30000000000007	72.20025103991686
74.40000000000006	72.19004511636972
74.50000000000007	72.17984404022432
74.60000000000007	72.16964784231284
74.70000000000006	72.15945649432959
74.80000000000007	72.14926998701392
74.90000000000006	72.1390883179833
75.00000000000007	72.12891151783442
75.10000000000007	72.11873955756096
75.20000000000006	72.10857242776599
75.30000000000007	72.0984101257199
75.40000000000006	72.08825264860904
75.50000000000007	72.07810002670517
75.60000000000007	72.06795223023681
75.70000000000006	72.05780924959662
75.80000000000007	72.04767108163212
75.90000000000006	72.03753775636866
76.00000000000007	72.02740924337294
76.10000000000007	72.01728553291908
76.20000000000007	72.00716662152207
76.30000000000007	71.99705250561657
76.40000000000006	71.98694321489481
76.50000000000007	71.97683871820038
76.60000000000007	71.96673900561682
76.70000000000007	71.95664407325364
76.80000000000007	71.94655395054453
76.90000000000006	71.93646860570944
77.00000000000007	71.92638802872864
77.10000000000007	71.91631221539234
77.20000000000007	71.90624116141345
77.30000000000007	71.89617489588294
77.40000000000006	71.88611338633866
77.50000000000007	71.87605662258757
77.60000000000007	71.86600460002992
77.70000000000007	71.85595734748462
77.80000000000007	71.84591483190358
77.90000000000006	71.83587704300348
78.00000000000007	71.8258439758771
78.10000000000007	71.81581562554287
78.20000000000007	71.80579202046566
78.30000000000007	71.79577312695571
78.40000000000006	71.78575893457088
78.50000000000007	71.7757494380281
78.60000000000007	71.76574466550547
78.70000000000007	71.75574458276459
78.80000000000007	71.74574917928385
78.90000000000006	71.73575844948328
79.00000000000007	71.72577238771116
79.10000000000007	71.71579102177877
79.20000000000007	71.70581431684569
79.30000000000007	71.69584226224367
79.40000000000006	71.68587485202944
79.50000000000007	71.67591211371168
79.60000000000007	71.6659540119382
79.70000000000007	71.65600053597002
79.80000000000007	71.64605167957646
79.90000000000008	71.63610743645725
80.00000000000007	71.62616783374004
80.10000000000007	71.61623283550962
80.20000000000007	71.60630243089034
80.30000000000007	71.59637661329933
80.40000000000008	71.58645540954448
80.50000000000007	71.57653878323548
80.60000000000007	71.56662672343272
80.70000000000007	71.55671922327431
80.80000000000007	71.54681627583064
80.90000000000008	71.53691790751293
81.00000000000007	71.52702408140631
81.10000000000007	71.5171347864424
81.20000000000007	71.50725001541677
81.30000000000007	71.49736979440266
81.40000000000008	71.48749408604648
81.50000000000007	71.47762287922089
81.60000000000007	71.46775616644976
81.70000000000007	71.45789394019103
81.80000000000007	71.44803622610411
81.90000000000008	71.43818298634898
82.00000000000007	71.42833420967523
82.10000000000007	71.41848988827276
82.20000000000007	71.40865004744346
82.30000000000007	71.39881464894505
82.40000000000008	71.38898368147126
82.50000000000007	71.37915713694665
82.60000000000008	71.3693350072312
82.70000000000007	71.35951731719462
82.80000000000007	71.34970402814582
82.90000000000008	71.33989512865935
83.00000000000007	71.33009061033302
83.10000000000008	71.32029049765836
83.20000000000007	71.31049475157825
83.30000000000007	71.30070336061289
83.40000000000008	71.29091631610014
83.50000000000007	71.28113360931468
83.60000000000008	71.27135526429576
83.70000000000007	71.26158124157504
83.80000000000007	71.25181152955551
83.90000000000008	71.24204611925441
84.00000000000007	71.23228503431112
84.10000000000008	71.22252823492742
84.20000000000007	71.21277570945193
84.30000000000007	71.20302744864647
84.40000000000008	71.19328344321073
84.50000000000007	71.18354371631044
84.60000000000008	71.17380822777358
84.70000000000007	71.16407696583153
84.80000000000007	71.1543499209307
84.90000000000008	71.14462711581382
85.00000000000007	71.13490851001531
85.10000000000008	71.12519409171063
85.20000000000007	71.11548385109434
85.30000000000007	71.1057777782996
85.40000000000008	71.09607589557274
85.50000000000007	71.08637816211163
85.60000000000008	71.076684565973
85.70000000000007	71.06699509703986
85.80000000000007	71.05730977711134
85.90000000000008	71.04762856512828
86.00000000000007	71.03795144908831
86.10000000000008	71.02827841862543
86.20000000000007	71.01860946331291
86.30000000000008	71.00894460442926
86.40000000000008	70.99928380061587
86.50000000000007	70.98962703974847
86.60000000000008	70.97997431115252
86.70000000000007	70.97032563563378
86.80000000000008	70.96068097161339
86.90000000000008	70.95104030690338
87.00000000000007	70.9414036305822
87.10000000000008	70.93177093166803
87.20000000000007	70.92214223042026
87.30000000000008	70.91251748499795
87.40000000000008	70.90289668308631
87.50000000000007	70.89327981345727
87.60000000000008	70.88366689587075
87.70000000000007	70.87405788830249
87.80000000000008	70.86445277836805
87.90000000000008	70.8548515545936
88.00000000000007	70.84525420544519
88.10000000000008	70.8356607501092
88.20000000000007	70.82607114633672
88.30000000000008	70.8164853816101
88.40000000000008	70.80690344415
88.50000000000007	70.79732535261509
88.60000000000008	70.78775106461062
88.70000000000007	70.77818056754194
88.80000000000008	70.76861384938434
88.90000000000008	70.75905089805306
89.00000000000009	70.74949173160469
89.10000000000008	70.7399363074574
89.20000000000007	70.7303846128753
89.30000000000008	70.72083663552827
89.40000000000008	70.71129239291577
89.50000000000009	70.7017518423479
89.60000000000008	70.69221497100307
89.70000000000007	70.68268176630552
89.80000000000008	70.67358488821318
89.90000000000008	70.66622216458173
90.00000000000009	70.66059290364822
