# Supplementary material for: White matter micro- and macrostructure brain charts for the human lifespan
Source: Nature. 2026 May 13;655(8124):979–89. doi: 10.1038/s41586-026-10454-2 (PMC13391363; doi:10.1038/s41586-026-10454-2)
Supplement: Supplementary file 7 — Tract-specific median centiles of brain charts. SDT.T4.1-504 contain the discretized, sex-agnostic brain charts used to derive the myelination plots and assessments in Fig. 4 and Supplementary Fig. S4.F9. Age is expressed in years. Tract measurements are reported in metric-specific units: diffusivities in mm2 s−1, volume in mm3, surface area in mm2, average length in mm, and FA is dimensionless (unitless). [file 41586_2026_10454_MOESM7_ESM.zip › SDT.T4/SDT.T4.160-ICP_right_surface_area.csv]

age	value
1.0	5155.985223842122
1.1	5230.091388816203
1.2000000000000002	5324.362751665681
1.3000000000000003	5437.719181293925
1.4000000000000004	5550.8931208690465
1.5000000000000004	5658.051508756372
1.6000000000000005	5759.77355344613
1.7000000000000006	5856.551933958715
1.8000000000000007	5948.783493412795
1.9000000000000008	6036.881448891156
2.000000000000001	6121.164349087082
2.100000000000001	6201.912535484794
2.200000000000001	6279.355206223081
2.300000000000001	6353.7451539943595
2.4000000000000012	6425.280029323003
2.5000000000000013	6494.137988556773
2.6000000000000014	6560.4797631970905
2.7000000000000015	6624.4365888499815
2.8000000000000016	6686.164191770019
2.9000000000000017	6745.783826236526
3.0000000000000018	6803.406325442756
3.100000000000002	6859.122128544008
3.200000000000002	6913.0427023136735
3.300000000000002	6965.254985904784
3.400000000000002	7015.839626818119
3.500000000000002	7064.871151514071
3.6000000000000023	7112.40967993441
3.7000000000000024	7158.533710989433
3.8000000000000025	7203.303813856862
3.9000000000000026	7246.776312839815
4.000000000000003	7288.996448754646
4.100000000000003	7330.02502965694
4.200000000000003	7369.908884500438
4.3000000000000025	7408.692148292561
4.400000000000003	7446.416083431052
4.5000000000000036	7483.113364096201
4.600000000000003	7518.830119959056
4.700000000000003	7553.60143694797
4.800000000000003	7587.460220559441
4.900000000000004	7620.432399411684
5.0000000000000036	7652.555442357275
5.100000000000003	7683.857761563939
5.200000000000004	7714.36640564046
5.300000000000004	7744.106804954254
5.400000000000004	7773.098707415896
5.5000000000000036	7801.371909838355
5.600000000000004	7828.948725583235
5.700000000000005	7855.850162218436
5.800000000000004	7882.0924611881155
5.900000000000004	7907.7005997185925
6.000000000000004	7932.693221610683
6.100000000000005	7957.088199687469
6.200000000000005	7980.902372885779
6.300000000000004	8004.148579261747
6.400000000000005	8026.847337008527
6.500000000000005	8049.013778326085
6.600000000000005	8070.662164038491
6.700000000000005	8091.8033292738455
6.800000000000005	8112.454862968002
6.900000000000006	8132.62969742926
7.000000000000005	8152.340293362104
7.100000000000005	8171.598388430119
7.2000000000000055	8190.412786905378
7.300000000000006	8208.798283226204
7.400000000000006	8226.765632463508
7.500000000000005	8244.324960685533
7.600000000000006	8261.483846223427
7.700000000000006	8278.255184940543
7.800000000000006	8294.64832634504
7.900000000000006	8310.672314007661
8.000000000000007	8326.335651260313
8.100000000000007	8341.644629379365
8.200000000000006	8356.610291640283
8.300000000000006	8371.240560338954
8.400000000000006	8385.542876709718
8.500000000000007	8399.522740852517
8.600000000000007	8413.189903862032
8.700000000000006	8426.551345013158
8.800000000000008	8439.61383586639
8.900000000000007	8452.383724105319
9.000000000000007	8464.865654986723
9.100000000000007	8477.068096877654
9.200000000000006	8488.997051992354
9.300000000000008	8500.65813851698
9.400000000000007	8512.05546920807
9.500000000000007	8523.196598587489
9.600000000000009	8534.086871234776
9.700000000000008	8544.731485486725
9.800000000000008	8555.135294781445
9.900000000000007	8565.301822311349
10.000000000000007	8575.237703189181
10.100000000000009	8584.94758943409
10.200000000000008	8594.435816529667
10.300000000000008	8603.70553678525
10.40000000000001	8612.762718784892
10.500000000000009	8621.611541327873
10.600000000000009	8630.25607715345
10.700000000000008	8638.700110610022
10.800000000000008	8646.946374607087
10.90000000000001	8655.000159930094
11.000000000000009	8662.865140294301
11.100000000000009	8670.544722155413
11.20000000000001	8678.041372624948
11.30000000000001	8685.359883878096
11.40000000000001	8692.503580167939
11.500000000000009	8699.475706911184
11.600000000000009	8706.279263367891
11.70000000000001	8712.916410443504
11.80000000000001	8719.391428849667
11.90000000000001	8725.707265628182
12.00000000000001	8731.866638012034
12.10000000000001	8737.871511743166
12.20000000000001	8743.725786572368
12.30000000000001	8749.432145785948
12.40000000000001	8754.993212838397
12.50000000000001	8760.41139775723
12.60000000000001	8765.688437707648
12.70000000000001	8770.827838851177
12.800000000000011	8775.831997040677
12.900000000000011	8780.70310774843
13.00000000000001	8785.442761807815
13.10000000000001	8790.05416905745
13.20000000000001	8794.539522550032
13.300000000000011	8798.900969114893
13.400000000000011	8803.140468291824
13.50000000000001	8807.259436978464
13.600000000000012	8811.260777030664
13.700000000000012	8815.146458670108
13.800000000000011	8818.918275510843
13.900000000000011	8822.577532702484
14.00000000000001	8826.126898055623
14.100000000000012	8829.568183342926
14.200000000000012	8832.90316407339
14.300000000000011	8836.13344986608
14.400000000000013	8839.260211267863
14.500000000000012	8842.285871600663
14.600000000000012	8845.212067288754
14.700000000000012	8848.040277799146
14.800000000000011	8850.771586943414
14.900000000000013	8853.408230722458
15.000000000000012	8855.951720024546
15.100000000000012	8858.403536903186
15.200000000000014	8860.765015408493
15.300000000000013	8863.037133623133
15.400000000000013	8865.221931019725
15.500000000000012	8867.320778687481
15.600000000000012	8869.334907313552
15.700000000000014	8871.265226672756
15.800000000000013	8873.113624570218
15.900000000000013	8874.881371408961
16.000000000000014	8876.56971439136
16.100000000000016	8878.179767925558
16.200000000000014	8879.712357622748
16.30000000000001	8881.169211569473
16.400000000000013	8882.551487419376
16.500000000000014	8883.86021659431
16.600000000000016	8885.096170197789
16.700000000000014	8886.260952262008
16.800000000000015	8887.355638803961
16.900000000000013	8888.381286976219
17.000000000000014	8889.338834255774
17.100000000000016	8890.22898393865
17.200000000000014	8891.053208990323
17.300000000000015	8891.812493557753
17.400000000000013	8892.507707846233
17.500000000000014	8893.139511131672
17.600000000000016	8893.709273994125
17.700000000000014	8894.217913745646
17.800000000000015	8894.666332215093
17.900000000000016	8895.055323007113
18.000000000000014	8895.38549016758
18.100000000000016	8895.658095792109
18.200000000000017	8895.873981646399
18.300000000000015	8896.033886332261
18.400000000000016	8896.138377951846
18.500000000000014	8896.18863341975
18.600000000000016	8896.185439307686
18.700000000000017	8896.129569371782
18.800000000000015	8896.021699240337
18.900000000000016	8895.86235157833
19.000000000000014	8895.652612814169
19.100000000000016	8895.393206882196
19.200000000000017	8895.084764092357
19.300000000000015	8894.72777746081
19.400000000000016	8894.32326203858
19.500000000000018	8893.871895821017
19.600000000000016	8893.374346114826
19.700000000000017	8892.83119107582
19.80000000000002	8892.242885994547
19.900000000000016	8891.61036992507
20.000000000000018	8890.934268539915
20.100000000000016	8890.215122396945
20.200000000000017	8889.453362098615
20.30000000000002	8888.649866501646
20.400000000000016	8887.805222770268
20.500000000000018	8886.92000909218
20.600000000000016	8885.994722542762
20.700000000000017	8885.0297621346
20.80000000000002	8884.025942497867
20.900000000000016	8882.983806792949
21.000000000000018	8881.903820707099
21.10000000000002	8880.786362514034
21.200000000000017	8879.632195779252
21.30000000000002	8878.441831174263
21.40000000000002	8877.215771784247
21.500000000000018	8875.954446823996
21.60000000000002	8874.658207905952
21.700000000000017	8873.327764009602
21.80000000000002	8871.963588569477
21.90000000000002	8870.566084447652
22.000000000000018	8869.135585691343
22.10000000000002	8867.672757733626
22.200000000000017	8866.178046436135
22.30000000000002	8864.65189121201
22.40000000000002	8863.094664161921
22.500000000000018	8861.506676665686
22.60000000000002	8859.88854752568
22.70000000000002	8858.240690913884
22.80000000000002	8856.563456691576
22.90000000000002	8854.857141246142
23.00000000000002	8853.122326066656
23.10000000000002	8851.35940179704
23.20000000000002	8849.568753570755
23.30000000000002	8847.750705173652
23.40000000000002	8845.905533588682
23.50000000000002	8844.033780283833
23.60000000000002	8842.135808793519
23.70000000000002	8840.21192404695
23.80000000000002	8838.262390137494
23.90000000000002	8836.287716420986
24.00000000000002	8834.288246254668
24.10000000000002	8832.26431826385
24.20000000000002	8830.216215172324
24.300000000000022	8828.144184355151
24.40000000000002	8826.048700673124
24.50000000000002	8823.930084180492
24.600000000000023	8821.788601543562
24.70000000000002	8819.624488979802
24.800000000000022	8817.438193603703
24.90000000000002	8815.23001808593
25.00000000000002	8813.000261015324
25.100000000000023	8810.74917006802
25.20000000000002	8808.476966970247
25.300000000000022	8806.18406898825
25.40000000000002	8803.870758672483
25.50000000000002	8801.537269970944
25.600000000000023	8799.18381488921
25.70000000000002	8796.81078663201
25.800000000000022	8794.418452708756
25.900000000000023	8792.007077093062
26.00000000000002	8789.576877428764
26.100000000000023	8787.12805308903
26.200000000000024	8784.660971358542
26.300000000000022	8782.175882302756
26.400000000000023	8779.672991785903
26.50000000000002	8777.152490660843
26.600000000000023	8774.614725276395
26.700000000000024	8772.059932631972
26.800000000000022	8769.488346652208
26.900000000000023	8766.900159152436
27.00000000000002	8764.295549914372
27.100000000000023	8761.674842703882
27.200000000000024	8759.0382593385
27.300000000000022	8756.38598149173
27.400000000000023	8753.718181434258
27.500000000000025	8751.035164659823
27.600000000000023	8748.337141593422
27.700000000000024	8745.624319976421
27.800000000000026	8742.896869335913
27.900000000000023	8740.154952190618
28.000000000000025	8737.39885429914
28.100000000000023	8734.62877282588
28.200000000000024	8731.844868538765
28.300000000000026	8729.04729729939
28.400000000000023	8726.236328874145
28.500000000000025	8723.41215045956
28.600000000000023	8720.574946901943
28.700000000000024	8717.724868434687
28.800000000000026	8714.862062288306
28.900000000000023	8711.986780934625
29.000000000000025	8709.099199948798
29.100000000000026	8706.199461977121
29.200000000000024	8703.287708319713
29.300000000000026	8700.364177415426
29.400000000000027	8697.42903608968
29.500000000000025	8694.482449103087
29.600000000000026	8691.524549938506
29.700000000000024	8688.555472222524
29.800000000000026	8685.575439199181
29.900000000000027	8682.584607477
30.000000000000025	8679.583103949015
30.100000000000026	8676.57105693346
30.200000000000024	8673.548677331344
30.300000000000026	8670.51611404726
30.400000000000027	8667.4735141663
30.500000000000025	8664.420996588706
30.600000000000026	8661.358682781336
30.700000000000028	8658.286770263536
30.800000000000026	8655.205398931115
30.900000000000027	8652.11468194599
31.00000000000003	8649.014736001984
31.100000000000026	8645.90574773815
31.200000000000028	8642.787850247647
31.300000000000026	8639.661175015755
31.400000000000027	8636.525828214517
31.50000000000003	8633.381920395763
31.600000000000026	8630.229626387852
31.700000000000028	8627.06907131821
31.800000000000026	8623.900356349915
31.900000000000027	8620.723587724859
32.00000000000003	8617.538930661281
32.10000000000002	8614.34650426348
32.20000000000003	8611.146426211073
32.300000000000026	8607.938791539225
32.40000000000003	8604.723700962706
32.50000000000003	8601.501309254598
32.60000000000003	8598.271728457112
32.70000000000003	8595.035049223008
32.800000000000026	8591.791368359769
32.90000000000003	8588.540832136649
33.00000000000003	8585.2835472492
33.10000000000003	8582.01961912742
33.20000000000003	8578.749133039155
33.300000000000026	8575.472180800136
33.40000000000003	8572.188899424884
33.50000000000003	8568.899389332308
33.60000000000003	8565.603731947547
33.70000000000003	8562.30201553083
33.800000000000026	8558.994369559123
33.90000000000003	8555.680889693574
34.00000000000003	8552.361670468437
34.10000000000003	8549.036788566094
34.20000000000003	8545.70632772315
34.30000000000003	8542.370409202505
34.40000000000003	8539.029123073464
34.50000000000003	8535.682542641736
34.60000000000003	8532.33074839718
34.70000000000003	8528.973854911364
34.80000000000003	8525.611948010002
34.90000000000003	8522.245112513074
35.00000000000003	8518.873417539937
35.10000000000003	8515.49693946784
35.20000000000003	8512.115785566391
35.30000000000003	8508.730036668216
35.400000000000034	8505.339758919286
35.50000000000003	8501.94502572235
35.60000000000003	8498.545938398556
35.70000000000003	8495.142573987136
35.80000000000003	8491.735008627737
35.900000000000034	8488.32330476318
36.00000000000003	8484.907532045878
36.10000000000003	8481.487785296393
36.20000000000003	8478.064137085787
36.30000000000003	8474.636647233203
36.400000000000034	8471.205382657634
36.50000000000003	8467.770432884827
36.60000000000003	8464.331867087674
36.70000000000003	8460.889753632733
36.80000000000003	8457.444149056457
36.900000000000034	8453.995116848031
37.00000000000003	8450.54274073829
37.10000000000003	8447.087085893341
37.20000000000003	8443.62820652972
37.30000000000003	8440.166163617578
37.400000000000034	8436.701036169316
37.500000000000036	8433.232886300651
37.60000000000003	8429.76177540309
37.70000000000003	8426.287754777046
37.80000000000003	8422.810882247482
37.900000000000034	8419.33123165461
38.000000000000036	8415.84886151386
38.10000000000003	8412.363821069976
38.20000000000003	8408.87616582031
38.30000000000003	8405.385965395895
38.400000000000034	8401.893275568527
38.500000000000036	8398.398151458267
38.60000000000004	8394.900639713827
38.70000000000003	8391.400792941044
38.80000000000003	8387.898676149314
38.900000000000034	8384.39434186908
39.000000000000036	8380.887834923578
39.10000000000004	8377.379205762601
39.20000000000003	8373.86851563714
39.30000000000003	8370.35581460517
39.400000000000034	8366.841152137042
39.500000000000036	8363.324570739855
39.60000000000004	8359.80611819869
39.70000000000003	8356.285851630588
39.80000000000003	8352.76381816978
39.900000000000034	8349.2400586986
40.000000000000036	8345.714619000459
40.10000000000004	8342.187552833695
40.20000000000003	8338.658905100248
40.30000000000003	8335.128720171224
40.400000000000034	8331.59703685788
40.500000000000036	8328.063898482393
40.60000000000004	8324.529355101844
40.70000000000004	8320.993448976007
40.80000000000003	8317.4562174665
40.900000000000034	8313.917702033246
41.000000000000036	8310.377949729591
41.10000000000004	8306.837000796142
41.20000000000004	8303.294894993114
41.30000000000003	8299.751667825785
41.400000000000034	8296.207358475964
41.500000000000036	8292.662010680258
41.60000000000004	8289.115662287217
41.70000000000004	8285.56834750536
41.80000000000004	8282.020103780587
41.900000000000034	8278.470972161476
42.000000000000036	8274.920988666854
42.10000000000004	8271.370188880013
42.20000000000004	8267.818605341445
42.30000000000004	8264.266273384255
42.400000000000034	8260.713231082467
42.500000000000036	8257.15951228534
42.60000000000004	8253.605148370098
42.70000000000004	8250.050173048843
42.80000000000004	8246.494621988697
42.900000000000034	8242.938527377892
43.000000000000036	8239.381921009097
43.10000000000004	8235.824832756689
43.20000000000004	8232.267294369658
43.30000000000004	8228.709338845478
43.400000000000034	8225.150996401075
43.500000000000036	8221.592295864075
43.60000000000004	8218.033267467303
43.70000000000004	8214.473942051995
43.80000000000004	8210.91434832447
43.90000000000004	8207.354514631123
44.000000000000036	8203.794468441645
44.10000000000004	8200.234238161684
44.20000000000004	8196.67385223483
44.30000000000004	8193.113337572995
44.40000000000004	8189.552720700746
44.500000000000036	8185.992028603539
44.60000000000004	8182.431287792454
44.70000000000004	8178.870523803094
44.80000000000004	8175.309761842966
44.90000000000004	8171.74902720582
45.00000000000004	8168.188345173717
45.10000000000004	8164.627740102984
45.20000000000004	8161.06723589286
45.30000000000004	8157.506856980491
45.40000000000004	8153.946627315895
45.50000000000004	8150.386569522749
45.60000000000004	8146.826706244041
45.70000000000004	8143.2670598231225
45.80000000000004	8139.707653577724
45.90000000000004	8136.148509867509
46.00000000000004	8132.5896493785
46.10000000000004	8129.03109325867
46.20000000000004	8125.472864046129
46.30000000000004	8121.914982849696
46.40000000000004	8118.357468801417
46.50000000000004	8114.800341900448
46.60000000000004	8111.243621871788
46.70000000000004	8107.687330231642
46.80000000000004	8104.131486601989
46.90000000000004	8100.576108371401
47.00000000000004	8097.021214170562
47.100000000000044	8093.466824802834
47.20000000000004	8089.912958714376
47.30000000000004	8086.359631899633
47.40000000000004	8082.806861936685
47.50000000000004	8079.254666152285
47.600000000000044	8075.70306441311
47.70000000000004	8072.152073773504
47.80000000000004	8068.601708658212
47.90000000000004	8065.051985390228
48.00000000000004	8061.502923181098
48.100000000000044	8057.954537978877
48.200000000000045	8054.406842957251
48.30000000000004	8050.859853472834
48.40000000000004	8047.313584651382
48.50000000000004	8043.768054842041
48.600000000000044	8040.223278688523
48.700000000000045	8036.679267950401
48.80000000000004	8033.136036830843
48.90000000000004	8029.593603073528
49.00000000000004	8026.0519802805
49.100000000000044	8022.511179088347
49.200000000000045	8018.971212811193
49.30000000000004	8015.432094550638
49.40000000000004	8011.8938412524885
49.50000000000004	8008.356465295191
49.600000000000044	8004.819976040532
49.700000000000045	8001.284385740348
49.80000000000004	7997.749710777438
49.90000000000004	7994.215962548824
50.00000000000004	7990.683149407972
50.100000000000044	7987.151282787027
50.200000000000045	7983.620373922073
50.30000000000005	7980.090438453857
50.40000000000004	7976.561486630477
50.50000000000004	7973.03352565538
50.600000000000044	7969.506565980186
50.700000000000045	7965.980622718664
50.80000000000005	7962.4557051938045
50.90000000000004	7958.931819703382
51.00000000000004	7955.4089759415465
51.100000000000044	7951.88718342114
51.200000000000045	7948.366456561871
51.30000000000005	7944.846803607092
51.40000000000005	7941.328229816255
51.50000000000004	7937.8107439763335
51.600000000000044	7934.294360010274
51.700000000000045	7930.779085289131
51.80000000000005	7927.264924258535
51.90000000000005	7923.751885003781
52.00000000000004	7920.239975442092
52.100000000000044	7916.729208843308
52.200000000000045	7913.219591563257
52.30000000000005	7909.711127109214
52.40000000000005	7906.203822725055
52.50000000000004	7902.697691208865
52.600000000000044	7899.192738093816
52.700000000000045	7895.6889661555015
52.80000000000005	7892.186381986139
52.90000000000005	7888.684992021732
53.00000000000004	7885.184808441839
53.100000000000044	7881.68583582446
53.200000000000045	7878.188076096216
53.30000000000005	7874.691535066828
53.40000000000005	7871.196224464359
53.50000000000005	7867.702148090957
53.600000000000044	7864.209307214947
53.700000000000045	7860.71770703918
53.80000000000005	7857.227352620923
53.90000000000005	7853.738255098513
54.00000000000005	7850.250417375066
54.100000000000044	7846.76383994975
54.200000000000045	7843.278527295671
54.30000000000005	7839.794490115606
54.40000000000005	7836.311730581085
54.50000000000005	7832.830248598448
54.60000000000005	7829.350048073995
54.700000000000045	7825.871132777938
54.80000000000005	7822.393512846877
54.90000000000005	7818.917189605885
55.00000000000005	7815.442162263333
55.10000000000005	7811.968434042913
55.200000000000045	7808.496014657656
55.30000000000005	7805.024904743026
55.40000000000005	7801.555102972857
55.50000000000005	7798.086612039819
55.60000000000005	7794.619434508971
55.700000000000045	7791.153579545868
55.80000000000005	7787.689046988925
55.90000000000005	7784.225834877349
56.00000000000005	7780.763945263252
56.10000000000005	7777.303386896955
56.200000000000045	7773.844158967194
56.30000000000005	7770.38625903044
56.40000000000005	7766.929688639644
56.50000000000005	7763.474449227693
56.60000000000005	7760.020549011704
56.70000000000005	7756.567986429911
56.80000000000005	7753.116758460348
56.90000000000005	7749.666866052818
57.00000000000005	7746.2183170141825
57.10000000000005	7742.771109171082
57.20000000000005	7739.325239064685
57.30000000000005	7735.880707173937
57.40000000000005	7732.437513864412
57.50000000000005	7728.995666419917
57.60000000000005	7725.555161960538
57.70000000000005	7722.115996498726
57.800000000000054	7718.678169943425
57.90000000000005	7715.241689170017
58.00000000000005	7711.806550723454
58.10000000000005	7708.37275021978
58.20000000000005	7704.940287122118
58.300000000000054	7701.5091607861405
58.40000000000005	7698.079377570499
58.50000000000005	7694.650933355208
58.60000000000005	7691.223823271365
58.70000000000005	7687.798046241355
58.800000000000054	7684.373608214277
58.90000000000005	7680.9505045300175
59.00000000000005	7677.528729958772
59.10000000000005	7674.108282999143
59.20000000000005	7670.689162047468
59.300000000000054	7667.271372538858
59.40000000000005	7663.854909187781
59.50000000000005	7660.439766317812
59.60000000000005	7657.025941912486
59.70000000000005	7653.613440993431
59.800000000000054	7650.202257768711
59.900000000000055	7646.79238623196
60.00000000000005	7643.383823962196
60.10000000000005	7639.976568440705
60.20000000000005	7636.570624174461
60.300000000000054	7633.165984783775
60.400000000000055	7629.762643848964
60.50000000000005	7626.360598456332
60.60000000000005	7622.959852692807
60.70000000000005	7619.560399704847
60.800000000000054	7616.162232769641
60.900000000000055	7612.765348585669
61.00000000000006	7609.369743757603
61.10000000000005	7605.9754218538355
61.20000000000005	7602.5823754690655
61.300000000000054	7599.19059749582
61.400000000000055	7595.800084159152
61.50000000000006	7592.410838598271
61.60000000000005	7589.022852965613
61.70000000000005	7585.636119873498
61.800000000000054	7582.250635173469
61.900000000000055	7578.866394626608
62.00000000000006	7575.483400846641
62.10000000000005	7572.101645468717
62.20000000000005	7568.721120744883
62.300000000000054	7565.341822069668
62.400000000000055	7561.96375161602
62.50000000000006	7558.586900607549
62.60000000000005	7555.211261035428
62.70000000000005	7551.836827932773
62.800000000000054	7548.463596245046
62.900000000000055	7545.091567609757
63.00000000000006	7541.7207327664
63.10000000000006	7538.3510833662685
63.20000000000005	7534.982613999193
63.300000000000054	7531.615325847895
63.400000000000055	7528.249209270348
63.50000000000006	7524.88425567295
63.60000000000006	7521.520459294122
63.70000000000005	7518.157814286932
63.800000000000054	7514.796321285846
63.900000000000055	7511.435970196713
64.00000000000006	7508.076752102711
64.10000000000005	7504.718660810173
64.20000000000006	7501.361696482403
64.30000000000005	7498.005848673133
64.40000000000006	7494.651108233505
64.50000000000006	7491.2974686264715
64.60000000000005	7487.944923231489
64.70000000000006	7484.59347164793
64.80000000000005	7481.243103008398
64.90000000000006	7477.893807853949
65.00000000000006	7474.54557922429
65.10000000000005	7471.1984162289145
65.20000000000006	7467.852307677234
65.30000000000005	7464.507243888173
65.40000000000006	7461.163217564229
65.50000000000006	7457.820221325768
65.60000000000005	7454.4782536998955
65.70000000000006	7451.137303105014
65.80000000000005	7447.797359559807
65.90000000000006	7444.458415350068
66.00000000000006	7441.120468491952
66.10000000000005	7437.783507109241
66.20000000000006	7434.447521005601
66.30000000000005	7431.112502133999
66.40000000000006	7427.778442366249
66.50000000000006	7424.445339114876
66.60000000000005	7421.113180142044
66.70000000000006	7417.781954957847
66.80000000000005	7414.451655102959
66.90000000000006	7411.122277455538
67.00000000000006	7407.793809511442
67.10000000000007	7404.46624057021
67.20000000000006	7401.139561842375
67.30000000000005	7397.813764457849
67.40000000000006	7394.488844667148
67.50000000000006	7391.164789633286
67.60000000000007	7387.841588365916
67.70000000000006	7384.519231665593
67.80000000000005	7381.197715222652
67.90000000000006	7377.877025961985
68.00000000000006	7374.557152684608
68.10000000000007	7371.2380858619745
68.20000000000006	7367.9198158850595
68.30000000000005	7364.60233778974
68.40000000000006	7361.285638196366
68.50000000000006	7357.969705616856
68.60000000000007	7354.654530112981
68.70000000000006	7351.340106132214
68.80000000000005	7348.026420084935
68.90000000000006	7344.713460273897
69.00000000000006	7341.401216431232
69.10000000000007	7338.089678208342
69.20000000000006	7334.77883936857
69.30000000000005	7331.468686045701
69.40000000000006	7328.159206251397
69.50000000000006	7324.850389306444
69.60000000000007	7321.542228355061
69.70000000000006	7318.234709349319
69.80000000000007	7314.927820088799
69.90000000000006	7311.621549562545
70.00000000000006	7308.315886678261
70.10000000000007	7305.010823863482
70.20000000000006	7301.70634682139
70.30000000000007	7298.402443055744
70.40000000000006	7295.099101140686
70.50000000000006	7291.796312851346
70.60000000000007	7288.494063737635
70.70000000000006	7285.192341086016
70.80000000000007	7281.891133135264
70.90000000000006	7278.590428041829
71.00000000000006	7275.2902168286055
71.10000000000007	7271.990484824228
71.20000000000006	7268.691219011938
71.30000000000007	7265.392407210169
71.40000000000006	7262.0940397534905
71.50000000000006	7258.7961018460155
71.60000000000007	7255.4985802462015
71.70000000000006	7252.201462431978
71.80000000000007	7248.904735797599
71.90000000000006	7245.608389886796
72.00000000000006	7242.312409710012
72.10000000000007	7239.016781712466
72.20000000000006	7235.72149294443
72.30000000000007	7232.426532222641
72.40000000000006	7229.1318844622165
72.50000000000006	7225.8375358738285
72.60000000000007	7222.543473160638
72.70000000000006	7219.249682940397
72.80000000000007	7215.956153197233
72.90000000000006	7212.6628686803215
73.00000000000006	7209.369815274469
73.10000000000007	7206.076979246009
73.20000000000006	7202.784347810518
73.30000000000007	7199.491905651599
73.40000000000006	7196.199638407522
73.50000000000007	7192.907531989386
73.60000000000007	7189.615572220818
73.70000000000006	7186.323745439715
73.80000000000007	7183.032036191715
73.90000000000006	7179.740429773975
74.00000000000007	7176.448911649761
74.10000000000007	7173.157467343884
74.20000000000006	7169.866081366818
74.30000000000007	7166.574738754949
74.40000000000006	7163.283424606704
74.50000000000007	7159.992123930572
74.60000000000007	7156.700821325172
74.70000000000006	7153.409501191374
74.80000000000007	7150.118148206597
74.90000000000006	7146.82674700853
75.00000000000007	7143.535281335015
75.10000000000007	7140.243735582986
75.20000000000006	7136.9520941525825
75.30000000000007	7133.66034130554
75.40000000000006	7130.368461210839
75.50000000000007	7127.076436628025
75.60000000000007	7123.784251873288
75.70000000000006	7120.491890967279
75.80000000000007	7117.19933769622
75.90000000000006	7113.90657390788
76.00000000000007	7110.613583946678
76.10000000000007	7107.3203515371815
76.20000000000007	7104.02686007701
76.30000000000007	7100.733092867832
76.40000000000006	7097.439030723252
76.50000000000007	7094.144657936428
76.60000000000007	7090.8499578292385
76.70000000000007	7087.55491330708
76.80000000000007	7084.2595042173025
76.90000000000006	7080.963714914545
77.00000000000007	7077.667528403451
77.10000000000007	7074.370927186608
77.20000000000007	7071.073893667078
77.30000000000007	7067.776406598215
77.40000000000006	7064.478450313657
77.50000000000007	7061.180007389386
77.60000000000007	7057.881059817122
77.70000000000007	7054.581585325799
77.80000000000007	7051.281568345006
77.90000000000006	7047.980991109948
78.00000000000007	7044.679835193731
78.10000000000007	7041.378082065956
78.20000000000007	7038.075708297551
78.30000000000007	7034.7726983282955
78.40000000000006	7031.469033935942
78.50000000000007	7028.164696162043
78.60000000000007	7024.859660491073
78.70000000000007	7021.5539114946305
78.80000000000007	7018.24743058366
78.90000000000006	7014.940198363675
79.00000000000007	7011.632195332302
79.10000000000007	7008.323395747614
79.20000000000007	7005.013784223634
79.30000000000007	7001.703341682142
79.40000000000006	6998.392048174367
79.50000000000007	6995.079876805767
79.60000000000007	6991.766812359604
79.70000000000007	6988.452835362275
79.80000000000007	6985.137925409843
79.90000000000008	6981.822061985702
80.00000000000007	6978.505216895855
80.10000000000007	6975.187374999473
80.20000000000007	6971.868516299054
80.30000000000007	6968.548619811514
80.40000000000008	6965.227656119735
80.50000000000007	6961.905610291284
80.60000000000007	6958.58246190203
80.70000000000007	6955.2581894928735
80.80000000000007	6951.932771486829
80.90000000000008	6948.606177089367
81.00000000000007	6945.278391478824
81.10000000000007	6941.9493936693025
81.20000000000007	6938.6191615954995
81.30000000000007	6935.287663164642
81.40000000000008	6931.954883804538
81.50000000000007	6928.620802068663
81.60000000000007	6925.285395393042
81.70000000000007	6921.9486410901445
81.80000000000007	6918.610505606634
81.90000000000008	6915.270974517547
82.00000000000007	6911.930025773446
82.10000000000007	6908.587636174811
82.20000000000007	6905.243770790043
82.30000000000007	6901.898415486844
82.40000000000008	6898.55154771827
82.50000000000007	6895.203143761611
82.60000000000008	6891.853179764476
82.70000000000007	6888.501619246062
82.80000000000007	6885.14844825951
82.90000000000008	6881.793643610401
83.00000000000007	6878.437180908782
83.10000000000008	6875.079022210373
83.20000000000007	6871.719153906528
83.30000000000007	6868.357552265409
83.40000000000008	6864.994192347422
83.50000000000007	6861.62904907668
83.60000000000008	6858.262082865225
83.70000000000007	6854.893280330047
83.80000000000007	6851.522617043712
83.90000000000008	6848.15006736521
84.00000000000007	6844.775590152396
84.10000000000008	6841.399172408582
84.20000000000007	6838.020789125839
84.30000000000007	6834.640414085046
84.40000000000008	6831.258020923712
84.50000000000007	6827.873566755367
84.60000000000008	6824.487038851346
84.70000000000007	6821.098411456243
84.80000000000007	6817.707657612824
84.90000000000008	6814.3147327838715
85.00000000000007	6810.919624677983
85.10000000000008	6807.522306912848
85.20000000000007	6804.122751922561
85.30000000000007	6800.720931990227
85.40000000000008	6797.316800727119
85.50000000000007	6793.910346154689
85.60000000000008	6790.501541087348
85.70000000000007	6787.090357181697
85.80000000000007	6783.676746295504
85.90000000000008	6780.260696941517
86.00000000000007	6776.842181257328
86.10000000000008	6773.4211702581315
86.20000000000007	6769.99763479996
86.30000000000008	6766.571524774992
86.40000000000008	6763.142829056345
86.50000000000007	6759.711518918384
86.60000000000008	6756.2775645566635
86.70000000000007	6752.84091400052
86.80000000000008	6749.401556671768
86.90000000000008	6745.959463114368
87.00000000000007	6742.514602847458
87.10000000000008	6739.066945222302
87.20000000000007	6735.616436181207
87.30000000000008	6732.163065556846
87.40000000000008	6728.706802965674
87.50000000000007	6725.247617062167
87.60000000000008	6721.785451809483
87.70000000000007	6718.320297650096
87.80000000000008	6714.852123412583
87.90000000000008	6711.380897037628
88.00000000000007	6707.906586288734
88.10000000000008	6704.4291329128555
88.20000000000007	6700.948527817093
88.30000000000008	6697.464738833651
88.40000000000008	6693.977732990529
88.50000000000007	6690.487449931842
88.60000000000008	6686.993881239611
88.70000000000007	6683.4969938966
88.80000000000008	6679.996754177191
88.90000000000008	6676.493128168679
89.00000000000009	6672.986053161578
89.10000000000008	6669.4755212599075
89.20000000000007	6665.961498376389
89.30000000000008	6662.443949821588
89.40000000000008	6658.92281065167
89.50000000000009	6655.398073715091
89.60000000000008	6651.869704009262
89.70000000000007	6648.3376660487575
89.80000000000008	6644.963145411601
89.90000000000008	6642.229959211185
90.00000000000009	6640.1387970682645
