# Supplementary material for: White matter micro- and macrostructure brain charts for the human lifespan
Source: Nature. 2026 May 13;655(8124):979–89. doi: 10.1038/s41586-026-10454-2 (PMC13391363; doi:10.1038/s41586-026-10454-2)
Supplement: Supplementary file 7 — Tract-specific median centiles of brain charts. SDT.T4.1-504 contain the discretized, sex-agnostic brain charts used to derive the myelination plots and assessments in Fig. 4 and Supplementary Fig. S4.F9. Age is expressed in years. Tract measurements are reported in metric-specific units: diffusivities in mm2 s−1, volume in mm3, surface area in mm2, average length in mm, and FA is dimensionless (unitless). [file 41586_2026_10454_MOESM7_ESM.zip › SDT.T4/SDT.T4.161-ICP_right_volume.csv]

age	value
1.0	5822.950502322445
1.1	5907.978967624005
1.2000000000000002	6015.928005061591
1.3000000000000003	6145.491110537741
1.4000000000000004	6274.395638647776
1.5000000000000004	6395.985722651806
1.6000000000000005	6511.021521394473
1.7000000000000006	6620.143998967903
1.8000000000000007	6723.868552072495
1.9000000000000008	6822.720404115137
2.000000000000001	6917.103740436257
2.100000000000001	7007.371743464648
2.200000000000001	7093.813394991301
2.300000000000001	7176.740444364635
2.4000000000000012	7256.3967425652345
2.5000000000000013	7333.00073180139
2.6000000000000014	7406.748365505752
2.7000000000000015	7477.8001373874395
2.8000000000000016	7546.34226707349
2.9000000000000017	7612.5200277842305
3.0000000000000018	7676.46556680963
3.100000000000002	7738.287165218321
3.200000000000002	7798.115365206585
3.300000000000002	7856.05226790325
3.400000000000002	7912.19216171399
3.500000000000002	7966.621832353398
3.6000000000000023	8019.411641759823
3.7000000000000024	8070.651545097514
3.8000000000000025	8120.411167479436
3.9000000000000026	8168.755033644758
4.000000000000003	8215.735234866062
4.100000000000003	8261.420420936036
4.200000000000003	8305.86362915296
4.3000000000000025	8349.114678215446
4.400000000000003	8391.220011372603
4.5000000000000036	8432.216584104723
4.600000000000003	8472.155665519313
4.700000000000003	8511.076358845155
4.800000000000003	8549.015246094988
4.900000000000004	8586.001272795369
5.0000000000000036	8622.075635927507
5.100000000000003	8657.269647003575
5.200000000000004	8691.613039008553
5.300000000000004	8725.133706534336
5.400000000000004	8757.853377560443
5.5000000000000036	8789.804446323988
5.600000000000004	8821.011204530576
5.700000000000005	8851.496478640089
5.800000000000004	8881.277947865034
5.900000000000004	8910.382558448962
6.000000000000004	8938.83043450931
6.100000000000005	8966.640830670221
6.200000000000005	8993.831856555487
6.300000000000004	9020.417319067434
6.400000000000005	9046.419178284066
6.500000000000005	9071.853617142728
6.600000000000005	9096.735861918667
6.700000000000005	9121.077461391145
6.800000000000005	9144.897140383422
6.900000000000006	9168.208640183359
7.000000000000005	9191.025181697129
7.100000000000005	9213.359199021963
7.2000000000000055	9235.2199810525
7.300000000000006	9256.623193018891
7.400000000000006	9277.580183574719
7.500000000000005	9298.101620552377
7.600000000000006	9318.195439063067
7.700000000000006	9337.87524677596
7.800000000000006	9357.150862055014
7.900000000000006	9376.031771800423
8.000000000000007	9394.52688111793
8.100000000000007	9412.642720218706
8.200000000000006	9430.390903168762
8.300000000000006	9447.779707353751
8.400000000000006	9464.816893355246
8.500000000000007	9481.508133524132
8.600000000000007	9497.863662916207
8.700000000000006	9513.890748635198
8.800000000000008	9529.596436160637
8.900000000000007	9544.987316444685
9.000000000000007	9560.068144320785
9.100000000000007	9574.847793723835
9.200000000000006	9589.33249227925
9.300000000000008	9603.528055814497
9.400000000000007	9617.438671138727
9.500000000000007	9631.072248920254
9.600000000000009	9644.43432167738
9.700000000000008	9657.530267876318
9.800000000000008	9670.36509586618
9.900000000000007	9682.942369030585
10.000000000000007	9695.269033386514
10.100000000000009	9707.349893670607
10.200000000000008	9719.189414262977
10.300000000000008	9730.790768735349
10.40000000000001	9742.160207364605
10.500000000000009	9753.30204028025
10.600000000000009	9764.220467068866
10.700000000000008	9774.919376345997
10.800000000000008	9785.401504055173
10.90000000000001	9795.672395626663
11.000000000000009	9805.73583580964
11.100000000000009	9815.595320131182
11.20000000000001	9825.253308938898
11.30000000000001	9834.7148311056
11.40000000000001	9843.983309486082
11.500000000000009	9853.06208548115
11.600000000000009	9861.954232914853
11.70000000000001	9870.661896419228
11.80000000000001	9879.189576615221
11.90000000000001	9887.540307258187
12.00000000000001	9895.716871073515
12.10000000000001	9903.721212868712
12.20000000000001	9911.557440783008
12.30000000000001	9919.228317480965
12.40000000000001	9926.736544244637
12.50000000000001	9934.084587872454
12.60000000000001	9941.274160036095
12.70000000000001	9948.308964398952
12.800000000000011	9955.191469128367
12.900000000000011	9961.923920928593
13.00000000000001	9968.507883403505
13.10000000000001	9974.946756102092
13.20000000000001	9981.242799999867
13.300000000000011	9987.398228916263
13.400000000000011	9993.415048259789
13.50000000000001	9999.294645972595
13.600000000000012	10005.040106177114
13.700000000000012	10010.65346275298
13.800000000000011	10016.136551707854
13.900000000000011	10021.490649166091
14.00000000000001	10026.718599603904
14.100000000000012	10031.822275772887
14.200000000000012	10036.8035135881
14.300000000000011	10041.663961666138
14.400000000000013	10046.404761417627
14.500000000000012	10051.028507413095
14.600000000000012	10055.536894420726
14.700000000000012	10059.931438644348
14.800000000000011	10064.213195624141
14.900000000000013	10068.384568306035
15.000000000000012	10072.44712423939
15.100000000000012	10076.402401774922
15.200000000000014	10080.251769459668
15.300000000000013	10083.996177895538
15.400000000000013	10087.637829282685
15.500000000000012	10091.17814968124
15.600000000000012	10094.618402730399
15.700000000000014	10097.95947209204
15.800000000000013	10101.203404768425
15.900000000000013	10104.351525024742
16.000000000000014	10107.405133681514
16.100000000000016	10110.365376536674
16.200000000000014	10113.2330543581
16.30000000000001	10116.010050923993
16.400000000000013	10118.697576599601
16.500000000000014	10121.296693072196
16.600000000000016	10123.808148215812
16.700000000000014	10126.23369868773
16.800000000000015	10128.574472431517
16.900000000000013	10130.83157834929
17.000000000000014	10133.005983014686
17.100000000000016	10135.098367991031
17.200000000000014	10137.11035578734
17.300000000000015	10139.042981625727
17.400000000000013	10140.897143928563
17.500000000000014	10142.673481945685
17.600000000000016	10144.373513015538
17.700000000000014	10145.998204915571
17.800000000000015	10147.548509798653
17.900000000000016	10149.025248542343
18.000000000000014	10150.429006740667
18.100000000000016	10151.76119042056
18.200000000000017	10153.022691118591
18.300000000000015	10154.214273970489
18.400000000000016	10155.33649033517
18.500000000000014	10156.390658448272
18.600000000000016	10157.377614130517
18.700000000000017	10158.29818026299
18.800000000000015	10159.15305818864
18.900000000000016	10159.942755392987
19.000000000000014	10160.668496954453
19.100000000000016	10161.331055435752
19.200000000000017	10161.931086201805
19.300000000000015	10162.469068747216
19.400000000000016	10162.946154276495
19.500000000000018	10163.363068929002
19.600000000000016	10163.720528038197
19.700000000000017	10164.01913406259
19.80000000000002	10164.259330274275
19.900000000000016	10164.442189310159
20.000000000000018	10164.568384392818
20.100000000000016	10164.638479767176
20.200000000000017	10164.652895595134
20.30000000000002	10164.612641899648
20.400000000000016	10164.518352920073
20.500000000000018	10164.370653803031
20.600000000000016	10164.170064593043
20.700000000000017	10163.916975277485
20.80000000000002	10163.612329152425
20.900000000000016	10163.256715860603
21.000000000000018	10162.850623467244
21.10000000000002	10162.394422703816
21.200000000000017	10161.889003447439
21.30000000000002	10161.334922371956
21.40000000000002	10160.732728446827
21.500000000000018	10160.082872563831
21.60000000000002	10159.385700107847
21.700000000000017	10158.642043925081
21.80000000000002	10157.852422848353
21.90000000000002	10157.01726083989
22.000000000000018	10156.136887101251
22.10000000000002	10155.21208863224
22.200000000000017	10154.243356201201
22.30000000000002	10153.231174006858
22.40000000000002	10152.175934557645
22.500000000000018	10151.077945597452
22.60000000000002	10149.937945099882
22.70000000000002	10148.756391523553
22.80000000000002	10147.53365457045
22.90000000000002	10146.270028272123
23.00000000000002	10144.966211040535
23.10000000000002	10143.622637301334
23.20000000000002	10142.239735845353
23.30000000000002	10140.817849612316
23.40000000000002	10139.357254334933
23.50000000000002	10137.858606056883
23.60000000000002	10136.322311457945
23.70000000000002	10134.748694062546
23.80000000000002	10133.138017894518
23.90000000000002	10131.49090468896
24.00000000000002	10129.807740431152
24.10000000000002	10128.088906247169
24.20000000000002	10126.334702774675
24.300000000000022	10124.545378324465
24.40000000000002	10122.721517839183
24.50000000000002	10120.863483350577
24.600000000000023	10118.971558888948
24.70000000000002	10117.045982693044
24.800000000000022	10115.08730981639
24.90000000000002	10113.095884379656
25.00000000000002	10111.072046292142
25.100000000000023	10109.01605991961
25.20000000000002	10106.928149919902
25.300000000000022	10104.808839253306
25.40000000000002	10102.658451258889
25.50000000000002	10100.477236034403
25.600000000000023	10098.26540951263
25.70000000000002	10096.023468505251
25.800000000000022	10093.751720775568
25.900000000000023	10091.450470419973
26.00000000000002	10089.119950566814
26.100000000000023	10086.760365338034
26.200000000000024	10084.372183435662
26.300000000000022	10081.955694510527
26.400000000000023	10079.511119383083
26.50000000000002	10077.038654566179
26.600000000000023	10074.538745796797
26.700000000000024	10072.011669120824
26.800000000000022	10069.457697377406
26.900000000000023	10066.877036684346
27.00000000000002	10064.26987322258
27.100000000000023	10061.63662801466
27.200000000000024	10058.977561252712
27.300000000000022	10056.292868397588
27.400000000000023	10053.582728951686
27.500000000000025	10050.847543696038
27.600000000000023	10048.087560890082
27.700000000000024	10045.303025977575
27.800000000000026	10042.494121632912
27.900000000000023	10039.661018269728
28.000000000000025	10036.80409486297
28.100000000000023	10033.923585739767
28.200000000000024	10031.019664314845
28.300000000000026	10028.09249510405
28.400000000000023	10025.14243918194
28.500000000000025	10022.169720369087
28.600000000000023	10019.174560004323
28.700000000000024	10016.15712034347
28.800000000000026	10013.117557864567
28.900000000000023	10010.056214339003
29.000000000000025	10006.973301297603
29.100000000000026	10003.868972924403
29.200000000000024	10000.743380458549
29.300000000000026	9997.596849792491
29.400000000000027	9994.42958317245
29.500000000000025	9991.241780649412
29.600000000000026	9988.033586636979
29.700000000000024	9984.805145229806
29.800000000000026	9981.556765180576
29.900000000000027	9978.288637856342
30.000000000000025	9975.000900612955
30.100000000000026	9971.693692865389
30.200000000000024	9968.36730924004
30.300000000000026	9965.02193287104
30.400000000000027	9961.657744944132
30.500000000000025	9958.27487423403
30.600000000000026	9954.873453774504
30.700000000000028	9951.45376292975
30.800000000000026	9948.015975171249
30.900000000000027	9944.560213084918
31.00000000000003	9941.086605502018
31.100000000000026	9937.59541918599
31.200000000000028	9934.086820284268
31.300000000000026	9930.560973209485
31.400000000000027	9927.017992988947
31.50000000000003	9923.458002728115
31.600000000000026	9919.881255563914
31.700000000000028	9916.287909034523
31.800000000000026	9912.6780727257
31.900000000000027	9909.051865949723
32.00000000000003	9905.40953057543
32.10000000000002	9901.751217605462
32.20000000000003	9898.077076493135
32.300000000000026	9894.38721014783
32.40000000000003	9890.681732721487
32.50000000000003	9886.960873886443
32.60000000000003	9883.224776951656
32.70000000000003	9879.473540029623
32.800000000000026	9875.70727383202
32.90000000000003	9871.926197931234
33.00000000000003	9868.130449787266
33.10000000000003	9864.320165472463
33.20000000000003	9860.495437186568
33.300000000000026	9856.656370970984
33.40000000000003	9852.803175456012
33.50000000000003	9848.935981206574
33.60000000000003	9845.054876183343
33.70000000000003	9841.159963293234
33.800000000000026	9837.251442093804
33.90000000000003	9833.329437900893
34.00000000000003	9829.394074784055
34.10000000000003	9825.445435454163
34.20000000000003	9821.483618574452
34.30000000000003	9817.508813864202
34.40000000000003	9813.521140443057
34.50000000000003	9809.52067726678
34.60000000000003	9805.507520130346
34.70000000000003	9801.481850586264
34.80000000000003	9797.443783030896
34.90000000000003	9793.393430738352
35.00000000000003	9789.330867991675
35.10000000000003	9785.25618671513
35.20000000000003	9781.169559597056
35.30000000000003	9777.071095451149
35.400000000000034	9772.960865226294
35.50000000000003	9768.838958211352
35.60000000000003	9764.705539729188
35.70000000000003	9760.560714332487
35.80000000000003	9756.40458556084
35.900000000000034	9752.23722019403
36.00000000000003	9748.058703977575
36.10000000000003	9743.869194232211
36.20000000000003	9739.668790468138
36.30000000000003	9735.457556497931
36.400000000000034	9731.235575636325
36.50000000000003	9727.002998549166
36.60000000000003	9722.759920893237
36.70000000000003	9718.506437408516
36.80000000000003	9714.242608178962
36.900000000000034	9709.968513264466
37.00000000000003	9705.684296093596
37.10000000000003	9701.390047757555
37.20000000000003	9697.085825693544
37.30000000000003	9692.771707711345
37.400000000000034	9688.447831216296
37.500000000000036	9684.11428380652
37.60000000000003	9679.771152248517
37.70000000000003	9675.41849063693
37.80000000000003	9671.056373781928
37.900000000000034	9666.684932531818
38.000000000000036	9662.304250341289
38.10000000000003	9657.914378938602
38.20000000000003	9653.51539104396
38.30000000000003	9649.10741204532
38.400000000000034	9644.690522223627
38.500000000000036	9640.264801103742
38.60000000000004	9635.830297410324
38.70000000000003	9631.387081090643
38.80000000000003	9626.93527158199
38.900000000000034	9622.474945396438
39.000000000000036	9618.00614913791
39.10000000000004	9613.528950806343
39.20000000000003	9609.043464881313
39.30000000000003	9604.549764984831
39.400000000000034	9600.04792404999
39.500000000000036	9595.537985975176
39.60000000000004	9591.020016189394
39.70000000000003	9586.494123763247
39.80000000000003	9581.960378883003
39.900000000000034	9577.41882354176
40.000000000000036	9572.869521348775
40.10000000000004	9568.312576866685
40.20000000000003	9563.74805764425
40.30000000000003	9559.176030601142
40.400000000000034	9554.596535287368
40.500000000000036	9550.009632921961
40.60000000000004	9545.415423143455
40.70000000000004	9540.81397036173
40.80000000000003	9536.205312410662
40.900000000000034	9531.589508804129
41.000000000000036	9526.966655075885
41.10000000000004	9522.336813223636
41.20000000000004	9517.700044669395
41.30000000000003	9513.05638503528
41.400000000000034	9508.405891607135
41.500000000000036	9503.748655429417
41.60000000000004	9499.084735626067
41.70000000000004	9494.414166269173
41.80000000000004	9489.7370030428
41.900000000000034	9485.053333248754
42.000000000000036	9480.363213800169
42.10000000000004	9475.666701082244
42.20000000000004	9470.963827159374
42.30000000000004	9466.2546456337
42.400000000000034	9461.539239708303
42.500000000000036	9456.817663659715
42.60000000000004	9452.08994814824
42.70000000000004	9447.356145267859
42.80000000000004	9442.616334804745
42.900000000000034	9437.87056900495
43.000000000000036	9433.118899629366
43.10000000000004	9428.361355510671
43.20000000000004	9423.597986792964
43.30000000000004	9418.828869515111
43.400000000000034	9414.054053499098
43.500000000000036	9409.273566301667
43.60000000000004	9404.48745664391
43.70000000000004	9399.695797441274
43.80000000000004	9394.898636646965
43.90000000000004	9390.096021767398
44.000000000000036	9385.287978690609
44.10000000000004	9380.474554307553
44.20000000000004	9375.655818103027
44.30000000000004	9370.83181579689
44.40000000000004	9366.002572113714
44.500000000000036	9361.168132599238
44.60000000000004	9356.328563879588
44.70000000000004	9351.483909951077
44.80000000000004	9346.634214397733
44.90000000000004	9341.779500415621
45.00000000000004	9336.919811829275
45.10000000000004	9332.055212119882
45.20000000000004	9327.185743221828
45.30000000000004	9322.311427266297
45.40000000000004	9317.43230680393
45.50000000000004	9312.548442696407
45.60000000000004	9307.659875285179
45.70000000000004	9302.766644530417
45.80000000000004	9297.868771158415
45.90000000000004	9292.966296098044
46.00000000000004	9288.059277324126
46.10000000000004	9283.147753270427
46.20000000000004	9278.231743684571
46.30000000000004	9273.311288287212
46.40000000000004	9268.386442649964
46.50000000000004	9263.45724373123
46.60000000000004	9258.523728136075
46.70000000000004	9253.585914316045
46.80000000000004	9248.6438404611
46.90000000000004	9243.697559489387
47.00000000000004	9238.747106590547
47.100000000000044	9233.792499312673
47.20000000000004	9228.833774698245
47.30000000000004	9223.870983457975
47.40000000000004	9218.904159412114
47.50000000000004	9213.933336052743
47.600000000000044	9208.958529727497
47.70000000000004	9203.979776031827
47.80000000000004	9198.997123234232
47.90000000000004	9194.01060351144
48.00000000000004	9189.020232372995
48.100000000000044	9184.026044323244
48.200000000000045	9179.028085600641
48.30000000000004	9174.026387108075
48.40000000000004	9169.020979442983
48.50000000000004	9164.011876998255
48.600000000000044	9158.99911290833
48.700000000000045	9153.98273116079
48.80000000000004	9148.962761127998
48.90000000000004	9143.93921642128
49.00000000000004	9138.912129136499
49.100000000000044	9133.88154139203
49.200000000000045	9128.847481372615
49.30000000000004	9123.809976978055
49.40000000000004	9118.769040776195
49.50000000000004	9113.724703564292
49.600000000000044	9108.677005383293
49.700000000000045	9103.625972989394
49.80000000000004	9098.571618217427
49.90000000000004	9093.513970875258
50.00000000000004	9088.453069280498
50.100000000000044	9083.388939079578
50.200000000000045	9078.321605652476
50.30000000000005	9073.2510798541
50.40000000000004	9068.177390259883
50.50000000000004	9063.100573267271
50.600000000000044	9058.020653186217
50.700000000000045	9052.937640179938
50.80000000000005	9047.851561880692
50.90000000000004	9042.762453094976
51.00000000000004	9037.67033709324
51.100000000000044	9032.575236896182
51.200000000000045	9027.477161741992
51.30000000000005	9022.376138092059
51.40000000000005	9017.272198975366
51.50000000000004	9012.165366408986
51.600000000000044	9007.055648974201
51.700000000000045	9001.943072232842
51.80000000000005	8996.827667743079
51.90000000000005	8991.709456545912
52.00000000000004	8986.588459447688
52.100000000000044	8981.464684151628
52.200000000000045	8976.338155106203
52.30000000000005	8971.20890222143
52.40000000000005	8966.076945359959
52.50000000000004	8960.9422915969
52.600000000000044	8955.804964522486
52.700000000000045	8950.664992684948
52.80000000000005	8945.522395028107
52.90000000000005	8940.377190274701
53.00000000000004	8935.229384661536
53.100000000000044	8930.079000719366
53.200000000000045	8924.9260654656
53.30000000000005	8919.770596733331
53.40000000000005	8914.61260015458
53.50000000000005	8909.452097441152
53.600000000000044	8904.289114347597
53.700000000000045	8899.12366783978
53.80000000000005	8893.955774674743
53.90000000000005	8888.78543967932
54.00000000000005	8883.612683556506
54.100000000000044	8878.437530636354
54.200000000000045	8873.259996834962
54.30000000000005	8868.080086392612
54.40000000000005	8862.897819230917
54.50000000000005	8857.71321850676
54.60000000000005	8852.526299315457
54.700000000000045	8847.33707655454
54.80000000000005	8842.145553686138
54.90000000000005	8836.951749670852
55.00000000000005	8831.755686337347
55.10000000000005	8826.55737778601
55.200000000000045	8821.356826905987
55.30000000000005	8816.15405191251
55.40000000000005	8810.949073542335
55.50000000000005	8805.741905116829
55.60000000000005	8800.532559769485
55.700000000000045	8795.321039632656
55.80000000000005	8790.10736200581
55.90000000000005	8784.891546384582
56.00000000000005	8779.673605144659
56.10000000000005	8774.453539854581
56.200000000000045	8769.23136710316
56.30000000000005	8764.007105367635
56.40000000000005	8758.780766282107
56.50000000000005	8753.552361301696
56.60000000000005	8748.321891254247
56.70000000000005	8743.0893718558
56.80000000000005	8737.854820421133
56.90000000000005	8732.618247682763
57.00000000000005	8727.37965390982
57.10000000000005	8722.139054141247
57.20000000000005	8716.896464739817
57.30000000000005	8711.651895729954
57.40000000000005	8706.405356965024
57.50000000000005	8701.156847984603
57.60000000000005	8695.906382995872
57.70000000000005	8690.65397727004
57.800000000000054	8685.399639969291
57.90000000000005	8680.143370075682
58.00000000000005	8674.885181151929
58.10000000000005	8669.625087577051
58.20000000000005	8664.363097834961
58.300000000000054	8659.099220245578
58.40000000000005	8653.833453067908
58.50000000000005	8648.56580907216
58.60000000000005	8643.296301609473
58.70000000000005	8638.024938336504
58.800000000000054	8632.75171695227
58.90000000000005	8627.476649614326
59.00000000000005	8622.199748835375
59.10000000000005	8616.921021620245
59.20000000000005	8611.640474815986
59.300000000000054	8606.358105400646
59.40000000000005	8601.073924776987
59.50000000000005	8595.787944486894
59.60000000000005	8590.500170738833
59.70000000000005	8585.210599944856
59.800000000000054	8579.919242926235
59.900000000000055	8574.626110434556
60.00000000000005	8569.331208049718
60.10000000000005	8564.034541199333
60.20000000000005	8558.73610557235
60.300000000000054	8553.43591127166
60.400000000000055	8548.133968128868
60.50000000000005	8542.830280954628
60.60000000000005	8537.524844862503
60.70000000000005	8532.217669404561
60.800000000000054	8526.908763664987
60.900000000000055	8521.598131846187
61.00000000000006	8516.28577800309
61.10000000000005	8510.971696519962
61.20000000000005	8505.65589626573
61.300000000000054	8500.33838544969
61.400000000000055	8495.01916752858
61.50000000000006	8489.698236298613
61.60000000000005	8484.375600108195
61.70000000000005	8479.051266457158
61.800000000000054	8473.725238211571
61.900000000000055	8468.397518094132
62.00000000000006	8463.068099161645
62.10000000000005	8457.736989113664
62.20000000000005	8452.40419461482
62.300000000000054	8447.069717805742
62.400000000000055	8441.73355113928
62.50000000000006	8436.395701824531
62.60000000000005	8431.056175850033
62.70000000000005	8425.714974780713
62.800000000000054	8420.372100041617
62.900000000000055	8415.027543332282
63.00000000000006	8409.681311246433
63.10000000000006	8404.333408972001
63.20000000000005	8398.983837365553
63.300000000000054	8393.632587503622
63.400000000000055	8388.279665519432
63.50000000000006	8382.925075953837
63.60000000000006	8377.568819100237
63.70000000000005	8372.210895115048
63.800000000000054	8366.851294303813
63.900000000000055	8361.490022217225
64.00000000000006	8356.12708262534
64.10000000000005	8350.762475127303
64.20000000000006	8345.396189383468
64.30000000000005	8340.02823051398
64.40000000000006	8334.658601666772
64.50000000000006	8329.287301887989
64.60000000000005	8323.914330089152
64.70000000000006	8318.53967513828
64.80000000000005	8313.163341605337
64.90000000000006	8307.785331892685
65.00000000000006	8302.405644363507
65.10000000000005	8297.024267215325
65.20000000000006	8291.64120461765
65.30000000000005	8286.256458371763
65.40000000000006	8280.87002629581
65.50000000000006	8275.481906075096
65.60000000000005	8270.092085089787
65.70000000000006	8264.700566991234
65.80000000000005	8259.307352856045
65.90000000000006	8253.912439827962
66.00000000000006	8248.515814588221
66.10000000000005	8243.117480418066
66.20000000000006	8237.717437810346
66.30000000000005	8232.315683369583
66.40000000000006	8226.912213568736
66.50000000000006	8221.507014243032
66.60000000000005	8216.100088187324
66.70000000000006	8210.691435186565
66.80000000000005	8205.281051176828
66.90000000000006	8199.868921262812
67.00000000000006	8194.455047899984
67.10000000000007	8189.039430303301
67.20000000000006	8183.622063873377
67.30000000000005	8178.202943880047
67.40000000000006	8172.782054549649
67.50000000000006	8167.359397883007
67.60000000000007	8161.934972399938
67.70000000000006	8156.508772836042
67.80000000000005	8151.080782652345
67.90000000000006	8145.651003541495
68.00000000000006	8140.219433463645
68.10000000000007	8134.786066620703
68.20000000000006	8129.350897084101
68.30000000000005	8123.913907400446
68.40000000000006	8118.475098839546
68.50000000000006	8113.034468675326
68.60000000000007	8107.592010445663
68.70000000000006	8102.147705893812
68.80000000000005	8096.701556013241
68.90000000000006	8091.253557525208
69.00000000000006	8085.8037034337285
69.10000000000007	8080.35198661218
69.20000000000006	8074.89838784958
69.30000000000005	8069.442907748571
69.40000000000006	8063.98554234933
69.50000000000006	8058.526283990452
69.60000000000007	8053.06511261623
69.70000000000006	8047.602028585537
69.80000000000007	8042.137027389648
69.90000000000006	8036.670100831238
70.00000000000006	8031.201240581694
70.10000000000007	8025.730425587411
70.20000000000006	8020.257655848816
70.30000000000007	8014.782926177588
70.40000000000006	8009.306227707237
70.50000000000006	8003.827538494633
70.60000000000007	7998.346858329889
70.70000000000006	7992.864181476372
70.80000000000007	7987.379498527742
70.90000000000006	7981.8927999453
71.00000000000006	7976.404062740423
71.10000000000007	7970.913286377631
71.20000000000006	7965.42046443859
71.30000000000007	7959.9255868417795
71.40000000000006	7954.4286296607115
71.50000000000006	7948.929592184065
71.60000000000007	7943.428467442673
71.70000000000006	7937.925244809386
71.80000000000007	7932.419913523159
71.90000000000006	7926.912448560395
72.00000000000006	7921.402848917689
72.10000000000007	7915.891106938501
72.20000000000006	7910.377211312195
72.30000000000007	7904.861136025328
72.40000000000006	7899.34287993428
72.50000000000006	7893.822434826066
72.60000000000007	7888.2997888368345
72.70000000000006	7882.774929966866
72.80000000000007	7877.24783104981
72.90000000000006	7871.718490684241
73.00000000000006	7866.186899960644
73.10000000000007	7860.653046321115
73.20000000000006	7855.116901553683
73.30000000000007	7849.578464153652
73.40000000000006	7844.0377246463795
73.50000000000007	7838.494669911349
73.60000000000007	7832.949286689746
73.70000000000006	7827.401545556613
73.80000000000007	7821.85144478468
73.90000000000006	7816.298974190093
74.00000000000007	7810.744119945458
74.10000000000007	7805.186851520492
74.20000000000006	7799.627167123058
74.30000000000007	7794.0650559924325
74.40000000000006	7788.50050372741
74.50000000000007	7782.933495785626
74.60000000000007	7777.364000359257
74.70000000000006	7771.792015469918
74.80000000000007	7766.217529631497
74.90000000000006	7760.640527720854
75.00000000000007	7755.060976761028
75.10000000000007	7749.4788747487955
75.20000000000006	7743.8942096063865
75.30000000000007	7738.306965623819
75.40000000000006	7732.717126946651
75.50000000000007	7727.124659251204
75.60000000000007	7721.529560385628
75.70000000000006	7715.931817527056
75.80000000000007	7710.331414226246
75.90000000000006	7704.7283149223085
76.00000000000007	7699.12251748039
76.10000000000007	7693.514008468072
76.20000000000007	7687.902770834444
76.30000000000007	7682.288787380378
76.40000000000006	7676.672021124277
76.50000000000007	7671.052469821718
76.60000000000007	7665.43011927195
76.70000000000007	7659.804951665194
76.80000000000007	7654.176928710098
76.90000000000006	7648.546048223083
77.00000000000007	7642.912295372817
77.10000000000007	7637.275651731201
77.20000000000007	7631.636098717709
77.30000000000007	7625.993596541283
77.40000000000006	7620.348142949477
77.50000000000007	7614.699722315791
77.60000000000007	7609.048315431373
77.70000000000007	7603.3938811182015
77.80000000000007	7597.736417230693
77.90000000000006	7592.075907487607
78.00000000000007	7586.4123320432445
78.10000000000007	7580.745670894849
78.20000000000007	7575.075881280466
78.30000000000007	7569.402961028205
78.40000000000006	7563.726893031166
78.50000000000007	7558.047656638715
78.60000000000007	7552.365207619856
78.70000000000007	7546.679543957994
78.80000000000007	7540.990647864085
78.90000000000006	7535.298498030285
79.00000000000007	7529.603072986575
79.10000000000007	7523.904326828352
79.20000000000007	7518.202257557324
79.30000000000007	7512.496846524608
79.40000000000006	7506.788071590903
79.50000000000007	7501.075885295367
79.60000000000007	7495.360285846082
79.70000000000007	7489.641253881344
79.80000000000007	7483.918766582377
79.90000000000008	7478.192800962656
80.00000000000007	7472.463307792385
80.10000000000007	7466.730285344859
80.20000000000007	7460.99371336057
80.30000000000007	7455.253568160401
80.40000000000008	7449.509798865789
80.50000000000007	7443.762404010356
80.60000000000007	7438.0113625877375
80.70000000000007	7432.2566502151785
80.80000000000007	7426.498242336139
80.90000000000008	7420.73608620183
81.00000000000007	7414.9701804605365
81.10000000000007	7409.200503166265
81.20000000000007	7403.427029044657
81.30000000000007	7397.649703600054
81.40000000000008	7391.868525798148
81.50000000000007	7386.083472908634
81.60000000000007	7380.2945189274305
81.70000000000007	7374.50163767016
81.80000000000007	7368.704772663481
81.90000000000008	7362.903923040011
82.00000000000007	7357.0990650840495
82.10000000000007	7351.290171866235
82.20000000000007	7345.477185062413
82.30000000000007	7339.660104183131
82.40000000000008	7333.838904687399
82.50000000000007	7328.013558888107
82.60000000000008	7322.184038910859
82.70000000000007	7316.350284339945
82.80000000000007	7310.512294908188
82.90000000000008	7304.670045039379
83.00000000000007	7298.823506085047
83.10000000000008	7292.972615668628
83.20000000000007	7287.117373965119
83.30000000000007	7281.25775452844
83.40000000000008	7275.393727922389
83.50000000000007	7269.525264516018
83.60000000000008	7263.652299720614
83.70000000000007	7257.7748339922
83.80000000000007	7251.892839795564
83.90000000000008	7246.006286694611
84.00000000000007	7240.115108023396
84.10000000000008	7234.219304748413
84.20000000000007	7228.3188484163
84.30000000000007	7222.413707771283
84.40000000000008	7216.503851354912
84.50000000000007	7210.589210161543
84.60000000000008	7204.669785501204
84.70000000000007	7198.745547773243
84.80000000000007	7192.816464681031
84.90000000000008	7186.882465018704
85.00000000000007	7180.9435506794525
85.10000000000008	7174.999691092413
85.20000000000007	7169.050853107386
85.30000000000007	7163.097003363059
85.40000000000008	7157.138068179103
85.50000000000007	7151.17404985886
85.60000000000008	7145.204916621713
85.70000000000007	7139.2306342332
85.80000000000007	7133.251126682913
85.90000000000008	7127.266396934814
86.00000000000007	7121.276412182156
86.10000000000008	7115.281137301057
86.20000000000007	7109.280536947629
86.30000000000008	7103.274532494757
86.40000000000008	7097.26312738767
86.50000000000007	7091.246287543024
86.60000000000008	7085.223976706864
86.70000000000007	7079.196113785009
86.80000000000008	7073.162702965969
86.90000000000008	7067.123709080379
87.00000000000007	7061.079094947105
87.10000000000008	7055.028823155642
87.20000000000007	7048.972809845149
87.30000000000008	7042.911059761447
87.40000000000008	7036.843536387272
87.50000000000007	7030.77020136325
87.60000000000008	7024.690968217121
87.70000000000007	7018.605842526273
87.80000000000008	7012.514786623501
87.90000000000008	7006.417761182612
88.00000000000007	7000.314726638223
88.10000000000008	6994.205593593529
88.20000000000007	6988.090368264675
88.30000000000008	6981.969011560755
88.40000000000008	6975.841482926862
88.50000000000007	6969.707690202842
88.60000000000008	6963.567640530778
88.70000000000007	6957.421293601823
88.80000000000008	6951.268607852814
88.90000000000008	6945.109541471145
89.00000000000009	6938.943999206103
89.10000000000008	6932.771988925891
89.20000000000007	6926.593468817595
89.30000000000008	6920.408396036689
89.40000000000008	6914.216672409383
89.50000000000009	6908.018306830794
89.60000000000008	6901.813256197956
89.70000000000007	6895.601476614922
89.80000000000008	6889.666505730758
89.90000000000008	6884.859386386209
90.00000000000009	6881.18138467901
