# Supplementary material for: White matter micro- and macrostructure brain charts for the human lifespan
Source: Nature. 2026 May 13;655(8124):979–89. doi: 10.1038/s41586-026-10454-2 (PMC13391363; doi:10.1038/s41586-026-10454-2)
Supplement: Supplementary file 7 — Tract-specific median centiles of brain charts. SDT.T4.1-504 contain the discretized, sex-agnostic brain charts used to derive the myelination plots and assessments in Fig. 4 and Supplementary Fig. S4.F9. Age is expressed in years. Tract measurements are reported in metric-specific units: diffusivities in mm2 s−1, volume in mm3, surface area in mm2, average length in mm, and FA is dimensionless (unitless). [file 41586_2026_10454_MOESM7_ESM.zip › SDT.T4/SDT.T4.162-IFO_left_ad-mean.csv]

age	value
1.0	0.0014329385984611866
1.1	0.0014300759434720477
1.2000000000000002	0.0014264673835817725
1.3000000000000003	0.0014221645470291083
1.4000000000000004	0.0014179369097538671
1.5000000000000004	0.0014140034616138522
1.6000000000000005	0.0014103267038246942
1.7000000000000006	0.0014068758937223528
1.8000000000000007	0.0014036265868926222
1.9000000000000008	0.0014005552299062372
2.000000000000001	0.001397643869768228
2.100000000000001	0.0013948771488489148
2.200000000000001	0.001392242533453371
2.300000000000001	0.0013897272355707358
2.4000000000000012	0.001387321273428459
2.5000000000000013	0.001385015860946479
2.6000000000000014	0.0013828032429957376
2.7000000000000015	0.0013806770342038826
2.8000000000000016	0.0013786302350339134
2.9000000000000017	0.0013766573665518057
3.0000000000000018	0.0013747535107825142
3.100000000000002	0.0013729145994278266
3.200000000000002	0.0013711360027267522
3.300000000000002	0.0013694140739244519
3.400000000000002	0.0013677454859297496
3.500000000000002	0.0013661272091244137
3.6000000000000023	0.0013645567527890714
3.7000000000000024	0.0013630311138320972
3.8000000000000025	0.0013615479451645181
3.9000000000000026	0.0013601050913641824
4.000000000000003	0.0013587007841086964
4.100000000000003	0.0013573328257118207
4.200000000000003	0.0013559994985608505
4.3000000000000025	0.001354699203907348
4.400000000000003	0.001353430462501932
4.5000000000000036	0.0013521920754187321
4.600000000000003	0.0013509824734064357
4.700000000000003	0.0013498004445148986
4.800000000000003	0.001348644862239531
4.900000000000004	0.0013475148180475387
5.0000000000000036	0.0013464090904419022
5.100000000000003	0.001345326738788529
5.200000000000004	0.0013442668762525488
5.300000000000004	0.0013432286753189493
5.400000000000004	0.0013422114785813526
5.5000000000000036	0.0013412143581257056
5.600000000000004	0.00134023660915782
5.700000000000005	0.001339277572495981
5.800000000000004	0.0013383367277472473
5.900000000000004	0.0013374133219036602
6.000000000000004	0.001336506785570974
6.100000000000005	0.0013356165771116202
6.200000000000005	0.0013347421891315267
6.300000000000004	0.0013338832277025405
6.400000000000005	0.0013330390955141969
6.500000000000005	0.001332209347477293
6.600000000000005	0.0013313935663000587
6.700000000000005	0.0013305914302533866
6.800000000000005	0.001329802439835859
6.900000000000006	0.0013290262248430195
7.000000000000005	0.0013282624307965096
7.100000000000005	0.001327510725368872
7.2000000000000055	0.0013267708568265814
7.300000000000006	0.0013260424160917942
7.400000000000006	0.0013253251045235231
7.500000000000005	0.0013246186422284957
7.600000000000006	0.001323922818724642
7.700000000000006	0.0013232372840669595
7.800000000000006	0.0013225617843075986
7.900000000000006	0.0013218960750578908
8.000000000000007	0.0013212399275762186
8.100000000000007	0.001320593172962472
8.200000000000006	0.0013199555174991846
8.300000000000006	0.00131932675128298
8.400000000000006	0.0013187066780914873
8.500000000000007	0.0013180951540966823
8.600000000000007	0.0013174919235349224
8.700000000000006	0.0013168968047904443
8.800000000000008	0.0013163096223853807
8.900000000000007	0.0013157302126795309
9.000000000000007	0.0013151584579443496
9.100000000000007	0.0013145941392924971
9.200000000000006	0.0013140371036714801
9.300000000000008	0.0013134872086456783
9.400000000000007	0.0013129443524861058
9.500000000000007	0.0013124083418462962
9.600000000000009	0.0013118790424337824
9.700000000000008	0.0013113563240741068
9.800000000000008	0.0013108400660409756
9.900000000000007	0.0013103301837238226
10.000000000000007	0.0013098265090161416
10.100000000000009	0.0013093289269455774
10.200000000000008	0.001308837331183767
10.300000000000008	0.001308351647740267
10.40000000000001	0.0013078717263686613
10.500000000000009	0.0013073974650203426
10.600000000000009	0.0013069287645107537
10.700000000000008	0.001306465533517905
10.800000000000008	0.0013060077096903253
10.90000000000001	0.0013055551606723493
11.000000000000009	0.0013051077979438917
11.100000000000009	0.0013046655402911991
11.20000000000001	0.0013042283326446383
11.30000000000001	0.0013037960555405746
11.40000000000001	0.001303368629647691
11.500000000000009	0.001302945977687388
11.600000000000009	0.001302528029141212
11.70000000000001	0.0013021147370934146
11.80000000000001	0.001301705995137646
11.90000000000001	0.0013013017336943589
12.00000000000001	0.001300901889543485
12.10000000000001	0.001300506420899501
12.20000000000001	0.001300115230913826
12.30000000000001	0.0012997282567165404
12.40000000000001	0.0012993454369468374
12.50000000000001	0.0012989667162072271
12.60000000000001	0.0012985920585707495
12.70000000000001	0.0012982213769572335
12.800000000000011	0.0012978546157014098
12.900000000000011	0.0012974917248027387
13.00000000000001	0.0012971326720326555
13.10000000000001	0.001296777377560051
13.20000000000001	0.0012964257907319748
13.300000000000011	0.0012960778620294368
13.400000000000011	0.001295733547301662
13.50000000000001	0.0012953928186213413
13.600000000000012	0.0012950556036221686
13.700000000000012	0.0012947218570880173
13.800000000000011	0.0012943915389420696
13.900000000000011	0.001294064623976112
14.00000000000001	0.0012937410454309842
14.100000000000012	0.0012934207619094934
14.200000000000012	0.0012931037328828097
14.300000000000011	0.0012927899227335587
14.400000000000013	0.0012924793094708322
14.500000000000012	0.0012921718321460113
14.600000000000012	0.0012918674535409417
14.700000000000012	0.0012915661411693259
14.800000000000011	0.0012912678750734406
14.900000000000013	0.0012909725987167518
15.000000000000012	0.0012906802778413563
15.100000000000012	0.0012903908788654988
15.200000000000014	0.0012901043727602233
15.300000000000013	0.001289820742013581
15.400000000000013	0.0012895399346855864
15.500000000000012	0.0012892619197829682
15.600000000000012	0.0012889866707215315
15.700000000000014	0.0012887141715321297
15.800000000000013	0.001288444373799181
15.900000000000013	0.0012881772488591763
16.000000000000014	0.0012879127685828519
16.100000000000016	0.00128765090910673
16.200000000000014	0.0012873916563474175
16.30000000000001	0.0012871349655777706
16.400000000000013	0.0012868808107213696
16.500000000000014	0.0012866291698506332
16.600000000000016	0.0012863800300678262
16.700000000000014	0.001286133349499077
16.800000000000015	0.0012858891039263932
16.900000000000013	0.0012856472695594663
17.000000000000014	0.001285407826640384
17.100000000000016	0.0012851707637436362
17.200000000000014	0.0012849360419928866
17.300000000000015	0.0012847036392466082
17.400000000000013	0.00128447353729932
17.500000000000014	0.0012842457256467905
17.600000000000016	0.0012840201677503547
17.700000000000014	0.0012837968429689761
17.800000000000015	0.0012835757310079997
17.900000000000016	0.0012833568154129525
18.000000000000014	0.001283140086841633
18.100000000000016	0.001282925511219364
18.200000000000017	0.0012827130695908953
18.300000000000015	0.0012825027467608867
18.400000000000016	0.0012822945341098995
18.500000000000014	0.0012820883994991681
18.600000000000016	0.0012818843251981365
18.700000000000017	0.0012816822937598222
18.800000000000015	0.0012814822914173731
18.900000000000016	0.0012812843104774527
19.000000000000014	0.0012810883208475676
19.100000000000016	0.0012808943061800506
19.200000000000017	0.001280702253739911
19.300000000000015	0.0012805121564054944
19.400000000000016	0.0012803239857031685
19.500000000000018	0.0012801377262947314
19.600000000000016	0.0012799533630763107
19.700000000000017	0.0012797708844898166
19.80000000000002	0.0012795902841580208
19.900000000000016	0.0012794115353225838
20.000000000000018	0.001279234623790351
20.100000000000016	0.0012790595388568905
20.200000000000017	0.001278886274600306
20.30000000000002	0.0012787148056280031
20.400000000000016	0.0012785451185863847
20.500000000000018	0.0012783772003171544
20.600000000000016	0.0012782110410942884
20.700000000000017	0.001278046635598783
20.80000000000002	0.001277883959888154
20.900000000000016	0.001277723001565019
21.000000000000018	0.0012775637516157553
21.10000000000002	0.0012774062050861874
21.200000000000017	0.0012772503391953458
21.30000000000002	0.0012770961422498021
21.40000000000002	0.0012769436027202613
21.500000000000018	0.0012767927124132964
21.60000000000002	0.0012766434668661862
21.700000000000017	0.001276495844533443
21.80000000000002	0.0012763498345264915
21.90000000000002	0.0012762054292512637
22.000000000000018	0.0012760626245386728
22.10000000000002	0.0012759213998383967
22.200000000000017	0.0012757817448565646
22.30000000000002	0.0012756436494382325
22.40000000000002	0.0012755071066821995
22.500000000000018	0.0012753721128222896
22.60000000000002	0.0012752386483684066
22.70000000000002	0.0012751067037089822
22.80000000000002	0.0012749762724508498
22.90000000000002	0.0012748473510650231
23.00000000000002	0.001274719920919905
23.10000000000002	0.0012745939729098058
23.20000000000002	0.00127446949804745
23.30000000000002	0.0012743464905292314
23.40000000000002	0.0012742249471580855
23.50000000000002	0.001274104850218222
23.60000000000002	0.001273986191186223
23.70000000000002	0.001273868964692192
23.80000000000002	0.0012737531677311203
23.90000000000002	0.0012736387833324923
24.00000000000002	0.001273525803405993
24.10000000000002	0.001273414219962837
24.20000000000002	0.0012733040281381826
24.300000000000022	0.0012731952252015208
24.40000000000002	0.0012730877949782729
24.50000000000002	0.0012729817298781163
24.600000000000023	0.0012728770254089316
24.70000000000002	0.0012727736789958607
24.800000000000022	0.0012726716751151345
24.90000000000002	0.0012725710065493927
25.00000000000002	0.0012724716661688799
25.100000000000023	0.0012723736499168656
25.20000000000002	0.001272276955446233
25.300000000000022	0.001272181567928978
25.40000000000002	0.0012720874805795394
25.50000000000002	0.001271994689663539
25.600000000000023	0.0012719031929599477
25.70000000000002	0.0012718129762122035
25.800000000000022	0.0012717240329577155
25.900000000000023	0.0012716363568098413
26.00000000000002	0.0012715499444118403
26.100000000000023	0.0012714647937321047
26.200000000000024	0.0012713808911254541
26.300000000000022	0.001271298230504186
26.400000000000023	0.0012712168087920003
26.50000000000002	0.0012711366240592318
26.600000000000023	0.0012710576631650289
26.700000000000024	0.0012709799203028075
26.800000000000022	0.0012709033897321841
26.900000000000023	0.0012708280687062901
27.00000000000002	0.0012707539554532327
27.100000000000023	0.0012706810373720875
27.200000000000024	0.0012706093089833795
27.300000000000022	0.0012705387677856765
27.400000000000023	0.0012704694120891195
27.500000000000025	0.0012704012297400482
27.600000000000023	0.001270334215504852
27.700000000000024	0.0012702683642079103
27.800000000000026	0.0012702036736367628
27.900000000000023	0.0012701401422329924
28.000000000000025	0.0012700777583220214
28.100000000000023	0.0012700165169570149
28.200000000000024	0.001269956416141513
28.300000000000026	0.0012698974543826598
28.400000000000023	0.0012698396204043178
28.500000000000025	0.0012697829094756872
28.600000000000023	0.0012697273169169666
28.700000000000024	0.0012696728409864388
28.800000000000026	0.001269619480300741
28.900000000000023	0.0012695672240107495
29.000000000000025	0.0012695160676381336
29.100000000000026	0.0012694660096323235
29.200000000000024	0.0012694170486618184
29.300000000000026	0.0012693691742339517
29.400000000000027	0.001269322382061017
29.500000000000025	0.0012692766679003862
29.600000000000026	0.0012692320304272813
29.700000000000024	0.0012691884684011689
29.800000000000026	0.0012691459717115684
29.900000000000027	0.0012691045362940151
30.000000000000025	0.0012690641609937323
30.100000000000026	0.0012690248446106042
30.200000000000024	0.00126898657735435
30.300000000000026	0.0012689493553293785
30.400000000000027	0.0012689131746800697
30.500000000000025	0.0012688780344527729
30.600000000000026	0.0012688439335227343
30.700000000000028	0.0012688108624430718
30.800000000000026	0.0012687788175163668
30.900000000000027	0.0012687477979409347
31.00000000000003	0.0012687178026227928
31.100000000000026	0.0012686888224037979
31.200000000000028	0.0012686608537367256
31.300000000000026	0.0012686338931098837
31.400000000000027	0.0012686079399016363
31.50000000000003	0.0012685829930800785
31.600000000000026	0.0012685590437967933
31.700000000000028	0.001268536088681097
31.800000000000026	0.0012685141272479003
31.900000000000027	0.001268493158487872
32.00000000000003	0.0012684731738139563
32.10000000000002	0.0012684541699895318
32.20000000000003	0.0012684361438097301
32.300000000000026	0.0012684190949513172
32.40000000000003	0.0012684030224557495
32.50000000000003	0.0012683879180163554
32.60000000000003	0.0012683737785543362
32.70000000000003	0.0012683606038697659
32.800000000000026	0.0012683483930197583
32.90000000000003	0.0012683371379349924
33.00000000000003	0.001268326835656758
33.10000000000003	0.0012683174832548005
33.20000000000003	0.001268309080675433
33.300000000000026	0.001268301627016817
33.40000000000003	0.001268295114464318
33.50000000000003	0.0012682895402008215
33.60000000000003	0.001268284904284518
33.70000000000003	0.001268281205823295
33.800000000000026	0.0012682784372188252
33.90000000000003	0.0012682765957618804
34.00000000000003	0.001268275678768862
34.10000000000003	0.0012682756864306444
34.20000000000003	0.0012682766178878317
34.30000000000003	0.0012682784657741814
34.40000000000003	0.0012682812275079227
34.50000000000003	0.0012682849033819519
34.60000000000003	0.0012682894925414693
34.70000000000003	0.0012682949878180074
34.80000000000003	0.001268301386727042
34.90000000000003	0.00126830868680719
35.00000000000003	0.0012683168884722882
35.10000000000003	0.0012683259908929938
35.20000000000003	0.0012683359871130564
35.30000000000003	0.0012683468747630051
35.400000000000034	0.0012683586543501396
35.50000000000003	0.0012683713250453285
35.60000000000003	0.001268384880073687
35.70000000000003	0.001268399317153676
35.80000000000003	0.0012684146340246848
35.900000000000034	0.001268430831304767
36.00000000000003	0.0012684479081839714
36.10000000000003	0.0012684658580819823
36.20000000000003	0.0012684846788214544
36.30000000000003	0.001268504371106431
36.400000000000034	0.0012685249341233746
36.50000000000003	0.0012685463614587758
36.60000000000003	0.0012685686510150308
36.70000000000003	0.0012685918007135227
36.80000000000003	0.001268615811360129
36.900000000000034	0.0012686406821549646
37.00000000000003	0.0012686664068635005
37.10000000000003	0.0012686929834827623
37.20000000000003	0.0012687204128981294
37.30000000000003	0.001268748694302802
37.400000000000034	0.001268777821616149
37.500000000000036	0.001268807792907686
37.60000000000003	0.0012688386062641621
37.70000000000003	0.0012688702626650213
37.80000000000003	0.0012689027613123293
37.900000000000034	0.0012689360962905264
38.000000000000036	0.0012689702657552576
38.10000000000003	0.0012690052707598253
38.20000000000003	0.0012690411104964538
38.30000000000003	0.0012690777791919466
38.400000000000034	0.0012691152750680405
38.500000000000036	0.0012691535963622281
38.60000000000004	0.0012691927442150485
38.70000000000003	0.001269232717823329
38.80000000000003	0.0012692735115665294
38.900000000000034	0.0012693151237450511
39.000000000000036	0.0012693575555683372
39.10000000000004	0.0012694008062208047
39.20000000000003	0.0012694448702139643
39.30000000000003	0.0012694897459086503
39.400000000000034	0.001269535431680113
39.500000000000036	0.0012695819288189977
39.60000000000004	0.0012696292365105848
39.70000000000003	0.0012696773494079926
39.80000000000003	0.0012697262659440319
39.900000000000034	0.0012697759874739352
40.000000000000036	0.0012698265131682964
40.10000000000004	0.001269877837803034
40.20000000000003	0.0012699299598663597
40.30000000000003	0.001269982877859676
40.400000000000034	0.0012700365932141757
40.500000000000036	0.0012700911050979717
40.60000000000004	0.0012701464084186559
40.70000000000004	0.001270202501730469
40.80000000000003	0.0012702593865253678
40.900000000000034	0.0012703170619547991
41.000000000000036	0.0012703755230408299
41.10000000000004	0.001270434768388598
41.20000000000004	0.001270494796615374
41.30000000000003	0.0012705556092844582
41.400000000000034	0.001270617205541822
41.500000000000036	0.0012706795805322569
41.60000000000004	0.0012707427329216516
41.70000000000004	0.0012708066643307536
41.80000000000004	0.0012708713738870353
41.900000000000034	0.0012709368568423242
42.000000000000036	0.0012710031119093545
42.10000000000004	0.001271070137812079
42.20000000000004	0.0012711379362385013
42.30000000000004	0.0012712065063079326
42.400000000000034	0.0012712758433868906
42.500000000000036	0.0012713459462441368
42.60000000000004	0.0012714168166222106
42.70000000000004	0.0012714884536202844
42.80000000000004	0.0012715608527051738
42.900000000000034	0.0012716340126888962
43.000000000000036	0.00127170793239383
43.10000000000004	0.0012717826136261412
43.20000000000004	0.0012718580554744686
43.30000000000004	0.0012719342535130527
43.400000000000034	0.0012720112066057004
43.500000000000036	0.0012720889166105448
43.60000000000004	0.0012721673825946155
43.70000000000004	0.0012722466002263436
43.80000000000004	0.0012723265684095619
43.90000000000004	0.0012724072860576697
44.000000000000036	0.0012724887550892659
44.10000000000004	0.0012725709745586714
44.20000000000004	0.001272653940235206
44.30000000000004	0.0012727376510706385
44.40000000000004	0.0012728221090333117
44.500000000000036	0.001272907313154568
44.60000000000004	0.0012729932592924046
44.70000000000004	0.0012730799464357094
44.80000000000004	0.0012731673735822994
44.90000000000004	0.0012732555427581677
45.00000000000004	0.0012733444529799555
45.10000000000004	0.0012734341002006173
45.20000000000004	0.0012735244834535795
45.30000000000004	0.0012736156048125944
45.40000000000004	0.0012737074632701098
45.50000000000004	0.0012738000548627604
45.60000000000004	0.0012738933786584554
45.70000000000004	0.0012739874337334045
45.80000000000004	0.0012740822222165574
45.90000000000004	0.0012741777430838766
46.00000000000004	0.0012742739924615505
46.10000000000004	0.0012743709694589302
46.20000000000004	0.0012744686762510115
46.30000000000004	0.0012745671117884239
46.40000000000004	0.0012746662722764835
46.50000000000004	0.0012747661568566718
46.60000000000004	0.0012748667646781799
46.70000000000004	0.0012749680979690558
46.80000000000004	0.0012750701556617694
46.90000000000004	0.001275172934046297
47.00000000000004	0.0012752764323027664
47.100000000000044	0.0012753806527037654
47.20000000000004	0.001275485594155381
47.30000000000004	0.0012755912530225833
47.40000000000004	0.0012756976285154878
47.50000000000004	0.001275804719851419
47.600000000000044	0.0012759125293541093
47.70000000000004	0.0012760210559099332
47.80000000000004	0.0012761302959640925
47.90000000000004	0.0012762402487628281
48.00000000000004	0.0012763509166731216
48.100000000000044	0.0012764622985539584
48.200000000000045	0.0012765743909217862
48.30000000000004	0.0012766871930509013
48.40000000000004	0.001276800704222349
48.50000000000004	0.0012769149268525612
48.600000000000044	0.0012770298597794074
48.700000000000045	0.0012771454995955287
48.80000000000004	0.0012772618456090327
48.90000000000004	0.0012773789002784983
49.00000000000004	0.0012774966624134782
49.100000000000044	0.0012776151286744348
49.200000000000045	0.0012777342983957942
49.30000000000004	0.0012778541709182925
49.40000000000004	0.0012779747487485105
49.50000000000004	0.0012780960306735436
49.600000000000044	0.0012782180134263664
49.700000000000045	0.0012783406963731388
49.80000000000004	0.0012784640820616131
49.90000000000004	0.0012785881692497071
50.00000000000004	0.0012787129547350722
50.100000000000044	0.0012788384379085866
50.200000000000045	0.001278964618167059
50.30000000000005	0.0012790914981049865
50.40000000000004	0.0012792190764565887
50.50000000000004	0.0012793473500886726
50.600000000000044	0.0012794763184219645
50.700000000000045	0.0012796059840913233
50.80000000000005	0.0012797363458009194
50.90000000000004	0.0012798674004793956
51.00000000000004	0.001279999147570756
51.100000000000044	0.0012801315865245961
51.200000000000045	0.0012802647200214137
51.30000000000005	0.0012803985467405308
51.40000000000005	0.0012805330636766691
51.50000000000004	0.0012806682703019757
51.600000000000044	0.001280804169336606
51.700000000000045	0.0012809407594290244
51.80000000000005	0.0012810780376331843
51.90000000000005	0.0012812160034432096
52.00000000000004	0.001281354656358483
52.100000000000044	0.0012814939991438457
52.200000000000045	0.0012816340304218315
52.30000000000005	0.001281774747309668
52.40000000000005	0.0012819161493280414
52.50000000000004	0.0012820582392809017
52.600000000000044	0.001282201015759147
52.700000000000045	0.0012823444759368433
52.80000000000005	0.001282488619355457
52.90000000000005	0.0012826334455614604
53.00000000000004	0.0012827789574026793
53.100000000000044	0.0012829251534430008
53.200000000000045	0.0012830720309172272
53.30000000000005	0.0012832195893919878
53.40000000000005	0.0012833678317537617
53.50000000000005	0.0012835167565340348
53.600000000000044	0.001283666361022288
53.700000000000045	0.0012838166448048227
53.80000000000005	0.0012839676074726913
53.90000000000005	0.0012841192519556209
54.00000000000005	0.001284271576757077
54.100000000000044	0.0012844245792249154
54.200000000000045	0.0012845782589693197
54.30000000000005	0.0012847326189582896
54.40000000000005	0.0012848876576621693
54.50000000000005	0.0012850433724814934
54.60000000000005	0.0012851997630451341
54.700000000000045	0.001285356828986488
54.80000000000005	0.0012855145733162263
54.90000000000005	0.0012856729944756957
55.00000000000005	0.0012858320899216905
55.10000000000005	0.0012859918593057947
55.200000000000045	0.0012861523056766934
55.30000000000005	0.0012863134274418765
55.40000000000005	0.0012864752221090148
55.50000000000005	0.0012866376893474701
55.60000000000005	0.0012868008288309176
55.700000000000045	0.0012869646436502523
55.80000000000005	0.0012871291321830828
55.90000000000005	0.0012872942919913719
56.00000000000005	0.0012874601227661152
56.10000000000005	0.0012876266276360294
56.200000000000045	0.0012877938049441612
56.30000000000005	0.0012879616523016734
56.40000000000005	0.001288130169416523
56.50000000000005	0.001288299356000805
56.60000000000005	0.0012884692152251272
56.70000000000005	0.001288639745401715
56.80000000000005	0.0012888109441942458
56.90000000000005	0.001288982811331352
57.00000000000005	0.0012891553500213604
57.10000000000005	0.001289328558541222
57.20000000000005	0.0012895024346023117
57.30000000000005	0.0012896769779494946
57.40000000000005	0.0012898521883315537
57.50000000000005	0.0012900280689984527
57.60000000000005	0.001290204618195442
57.70000000000005	0.001290381833684784
57.800000000000054	0.0012905597152311193
57.90000000000005	0.0012907382661220808
58.00000000000005	0.0012909174845669642
58.10000000000005	0.001291097368374337
58.20000000000005	0.0012912779173243993
58.300000000000054	0.0012914591312010932
58.40000000000005	0.0012916410133335318
58.50000000000005	0.0012918235618984545
58.60000000000005	0.0012920067747538425
58.70000000000005	0.0012921906516988539
58.800000000000054	0.0012923751961003134
58.90000000000005	0.0012925604060982827
59.00000000000005	0.001292746279595804
59.10000000000005	0.001292932816406965
59.20000000000005	0.0012931200163494915
59.300000000000054	0.001293307882831576
59.40000000000005	0.0012934964139599044
59.50000000000005	0.0012936856076855765
59.60000000000005	0.0012938754638409289
59.70000000000005	0.0012940659858719757
59.800000000000054	0.0012942571718480337
59.900000000000055	0.0012944490197641034
60.00000000000005	0.0012946415294669037
60.10000000000005	0.0012948347008066197
60.20000000000005	0.0012950285372706712
60.300000000000054	0.0012952230368941382
60.400000000000055	0.0012954181977188589
60.50000000000005	0.001295614019609139
60.60000000000005	0.0012958105060903538
60.70000000000005	0.0012960076551595183
60.800000000000054	0.0012962054649013368
60.900000000000055	0.0012964039351940006
61.00000000000006	0.0012966030659190336
61.10000000000005	0.001296802860643264
61.20000000000005	0.001297003317328657
61.300000000000054	0.0012972044341056635
61.400000000000055	0.001297406210869437
61.50000000000006	0.0012976086512250062
61.60000000000005	0.0012978117530955575
61.70000000000005	0.0012980155146534624
61.800000000000054	0.0012982199358073068
61.900000000000055	0.001298425016468924
62.00000000000006	0.0012986307602849206
62.10000000000005	0.0012988371651426137
62.20000000000005	0.0012990442292591308
62.300000000000054	0.0012992519525595006
62.400000000000055	0.0012994603387287882
62.50000000000006	0.001299669385614832
62.60000000000005	0.001299879091475832
62.70000000000005	0.0013000894562498378
62.800000000000054	0.0013003004798780315
62.900000000000055	0.001300512166087283
63.00000000000006	0.0013007245126887522
63.10000000000006	0.001300937517984483
63.20000000000005	0.0013011511819284716
63.300000000000054	0.0013013655082863812
63.400000000000055	0.001301580494829183
63.50000000000006	0.0013017961398992322
63.60000000000006	0.0013020124434631815
63.70000000000005	0.001302229405490754
63.800000000000054	0.0013024470297896623
63.900000000000055	0.001302665314093371
64.00000000000006	0.0013028842567872937
64.10000000000005	0.0013031038578536092
64.20000000000006	0.0013033241211392198
64.30000000000005	0.0013035450443366601
64.40000000000006	0.001303766625870995
64.50000000000006	0.0013039888657367152
64.60000000000005	0.0013042117639313114
64.70000000000006	0.0013044353243440835
64.80000000000005	0.0013046595446292522
64.90000000000006	0.0013048844232542134
65.00000000000006	0.0013051099602286224
65.10000000000005	0.0013053361594813813
65.20000000000006	0.0013055630186250497
65.30000000000005	0.001305790536166061
65.40000000000006	0.0013060187121261102
65.50000000000006	0.0013062475465298038
65.60000000000005	0.0013064770433488116
65.70000000000006	0.001306707200156584
65.80000000000005	0.0013069380155012681
65.90000000000006	0.0013071694894193657
66.00000000000006	0.001307401625922641
66.10000000000005	0.00130763442254212
66.20000000000006	0.0013078678778644835
66.30000000000005	0.0013081019919380054
66.40000000000006	0.0013083367648138375
66.50000000000006	0.0013085722005469697
66.60000000000005	0.0013088082966284979
66.70000000000006	0.0013090450516862417
66.80000000000005	0.0013092824657830043
66.90000000000006	0.0013095205430144238
67.00000000000006	0.0013097592808283963
67.10000000000007	0.001309998677890839
67.20000000000006	0.0013102387342760924
67.30000000000005	0.0013104794500613628
67.40000000000006	0.0013107208293860165
67.50000000000006	0.0013109628696571641
67.60000000000007	0.0013112055695814002
67.70000000000006	0.00131144892924737
67.80000000000005	0.0013116929528356675
67.90000000000006	0.0013119376377094252
68.00000000000006	0.0013121829826129498
68.10000000000007	0.0013124289876462534
68.20000000000006	0.0013126756529121175
68.30000000000005	0.0013129229826354522
68.40000000000006	0.0013131709741377956
68.50000000000006	0.0013134196262037066
68.60000000000007	0.0013136689389472785
68.70000000000006	0.0013139189166352643
68.80000000000005	0.001314169556544435
68.90000000000006	0.0013144208574967133
69.00000000000006	0.0013146728196174254
69.10000000000007	0.0013149254430346142
69.20000000000006	0.0013151787320599656
69.30000000000005	0.001315432683927788
69.40000000000006	0.0013156872974999722
69.50000000000006	0.0013159425729157327
69.60000000000007	0.0013161985145293063
69.70000000000006	0.0013164551195293805
69.80000000000007	0.0013167123868149703
69.90000000000006	0.001316970316536394
70.00000000000006	0.0013172289088466912
70.10000000000007	0.0013174881681456737
70.20000000000006	0.0013177480915787527
70.30000000000007	0.001318008678084651
70.40000000000006	0.0013182699278274361
70.50000000000006	0.0013185318452501953
70.60000000000007	0.0013187944274519105
70.70000000000006	0.0013190576734082012
70.80000000000007	0.0013193215832941509
70.90000000000006	0.0013195861572875317
71.00000000000006	0.001319851399877809
71.10000000000007	0.001320117308119786
71.20000000000006	0.001320383881028586
71.30000000000007	0.001320651118792966
71.40000000000006	0.0013209190259464397
71.50000000000006	0.0013211875994965086
71.60000000000007	0.0013214568384950641
71.70000000000006	0.0013217267431417984
71.80000000000007	0.0013219973136390998
71.90000000000006	0.0013222685545676229
72.00000000000006	0.001322540462889825
72.10000000000007	0.001322813037696974
72.20000000000006	0.0013230862792023917
72.30000000000007	0.0013233601920316287
72.40000000000006	0.00132363477309895
72.50000000000006	0.0013239100215323035
72.60000000000007	0.0013241859375559284
72.70000000000006	0.001324462521396709
72.80000000000007	0.0013247397777281962
72.90000000000006	0.0013250177034187156
73.00000000000006	0.0013252962976355613
73.10000000000007	0.001325575560616508
73.20000000000006	0.0013258554970809252
73.30000000000007	0.0013261361038480397
73.40000000000006	0.0013264173801217913
73.50000000000007	0.0013266993261508656
73.60000000000007	0.0013269819421866487
73.70000000000006	0.0013272652329974401
73.80000000000007	0.0013275491953555494
73.90000000000006	0.001327833828504262
74.00000000000007	0.0013281191327058572
74.10000000000007	0.001328405112775375
74.20000000000006	0.00132869176543513
74.30000000000007	0.0013289790899650726
74.40000000000006	0.0013292670866384118
74.50000000000007	0.0013295557557310338
74.60000000000007	0.001329845102107912
74.70000000000006	0.0013301351224435122
74.80000000000007	0.0013304258160571805
74.90000000000006	0.0013307171832357626
75.00000000000007	0.0013310092288919787
75.10000000000007	0.0013313019496493164
75.20000000000006	0.0013315953448638919
75.30000000000007	0.0013318894148335039
75.40000000000006	0.0013321841598586542
75.50000000000007	0.0013324795849030443
75.60000000000007	0.0013327756865413741
75.70000000000006	0.0013330724641692623
75.80000000000007	0.0013333699180982236
75.90000000000006	0.001333668053340792
76.00000000000007	0.001333966866419683
76.10000000000007	0.0013342663567674222
76.20000000000007	0.001334566524706567
76.30000000000007	0.0013348673705624106
76.40000000000006	0.0013351688993995684
76.50000000000007	0.0013354711076909859
76.60000000000007	0.0013357739949088716
76.70000000000007	0.0013360775613896125
76.80000000000007	0.001336381812247791
76.90000000000006	0.0013366867439033635
77.00000000000007	0.001336992355865632
77.10000000000007	0.0013372986484821274
77.20000000000007	0.001337605622103152
77.30000000000007	0.0013379132818965628
77.40000000000006	0.0013382216242315145
77.50000000000007	0.0013385306486572665
77.60000000000007	0.0013388403555353306
77.70000000000007	0.0013391507500847366
77.80000000000007	0.0013394618286205675
77.90000000000006	0.0013397735907294231
78.00000000000007	0.0013400860367841034
78.10000000000007	0.0013403991671601808
78.20000000000007	0.0013407129871312303
78.30000000000007	0.0013410274929605236
78.40000000000006	0.001341342684274929
78.50000000000007	0.001341658561461396
78.60000000000007	0.001341975129845912
78.70000000000007	0.0013422923856366109
78.80000000000007	0.0013426103284979868
78.90000000000006	0.0013429289588284346
79.00000000000007	0.0013432482770291806
79.10000000000007	0.0013435682884821029
79.20000000000007	0.0013438889893424492
79.30000000000007	0.0013442103793153517
79.40000000000006	0.0013445324588135898
79.50000000000007	0.0013448552332728098
79.60000000000007	0.0013451786987919755
79.70000000000007	0.0013455028551142218
79.80000000000007	0.0013458277026639747
79.90000000000008	0.0013461532418685203
80.00000000000007	0.0013464794782208198
80.10000000000007	0.0013468064077658405
80.20000000000007	0.001347134030287807
80.30000000000007	0.0013474623462257653
80.40000000000008	0.0013477913611278603
80.50000000000007	0.0013481210709816282
80.60000000000007	0.0013484514756097043
80.70000000000007	0.0013487825754630051
80.80000000000007	0.0013491143709953924
80.90000000000008	0.0013494468678138221
81.00000000000007	0.001349780061850692
81.10000000000007	0.001350113952970239
81.20000000000007	0.0013504485416383299
81.30000000000007	0.001350783833518568
81.40000000000008	0.0013511198244847294
81.50000000000007	0.0013514565144399505
81.60000000000007	0.0013517939038622132
81.70000000000007	0.0013521319932324727
81.80000000000007	0.0013524707882748078
81.90000000000008	0.0013528102848067022
82.00000000000007	0.0013531504827734193
82.10000000000007	0.0013534913826682181
82.20000000000007	0.0013538329902734103
82.30000000000007	0.00135417530134657
82.40000000000008	0.0013545183158724166
82.50000000000007	0.0013548620343566274
82.60000000000008	0.0013552064573079474
82.70000000000007	0.001355551590570808
82.80000000000007	0.0013558974298452963
82.90000000000008	0.0013562439751589241
83.00000000000007	0.0013565912270330368
83.10000000000008	0.001356939191371989
83.20000000000007	0.001357287863814665
83.30000000000007	0.001357637244428618
83.40000000000008	0.0013579873337479535
83.50000000000007	0.0013583381323098826
83.60000000000008	0.0013586896460826717
83.70000000000007	0.0013590418706464764
83.80000000000007	0.001359394806112386
83.90000000000008	0.0013597484530305818
84.00000000000007	0.001360102817431013
84.10000000000008	0.0013604578948312857
84.20000000000007	0.001360813685383188
84.30000000000007	0.0013611701896500262
84.40000000000008	0.001361527408198303
84.50000000000007	0.0013618853471237743
84.60000000000008	0.0013622440018840453
84.70000000000007	0.0013626033726752429
84.80000000000007	0.0013629634600772125
84.90000000000008	0.0013633242702492643
85.00000000000007	0.0013636857985850539
85.10000000000008	0.0013640480453221348
85.20000000000007	0.0013644110110538955
85.30000000000007	0.0013647746963770164
85.40000000000008	0.0013651391075186333
85.50000000000007	0.0013655042398110645
85.60000000000008	0.0013658700935370994
85.70000000000007	0.0013662366693071787
85.80000000000007	0.0013666039734139426
85.90000000000008	0.0013669720011243247
86.00000000000007	0.0013673407527633606
86.10000000000008	0.0013677102289554593
86.20000000000007	0.001368080430328451
86.30000000000008	0.0013684513632449876
86.40000000000008	0.0013688230229092775
86.50000000000007	0.001369195409692511
86.60000000000008	0.0013695685242367498
86.70000000000007	0.0013699423729722434
86.80000000000008	0.0013703169510362852
86.90000000000008	0.0013706922588432025
87.00000000000007	0.001371068297049518
87.10000000000008	0.001371445066315309
87.20000000000007	0.0013718225731430694
87.30000000000008	0.0013722008126059518
87.40000000000008	0.0013725797851655073
87.50000000000007	0.0013729594914965565
87.60000000000008	0.001373339938171391
87.70000000000007	0.0013737211201946746
87.80000000000008	0.0013741030380720817
87.90000000000008	0.001374485692493393
88.00000000000007	0.0013748690841521019
88.10000000000008	0.0013752532196951803
88.20000000000007	0.00137563809406168
88.30000000000008	0.0013760237078056013
88.40000000000008	0.001376410061635716
88.50000000000007	0.0013767971622711897
88.60000000000008	0.0013771850045809044
88.70000000000007	0.001377573589164031
88.80000000000008	0.0013779629167449245
88.90000000000008	0.0013783529880517806
89.00000000000009	0.0013787438098809657
89.10000000000008	0.0013791353770341767
89.20000000000007	0.0013795276901602228
89.30000000000008	0.0013799207500032004
89.40000000000008	0.001380314563434118
89.50000000000009	0.0013807091251828248
89.60000000000008	0.0013811044359444227
89.70000000000007	0.0013815004964792183
89.80000000000008	0.0013818791695751904
89.90000000000008	0.0013821860050068997
90.00000000000009	0.0013824208614885442
