# Supplementary material for: White matter micro- and macrostructure brain charts for the human lifespan
Source: Nature. 2026 May 13;655(8124):979–89. doi: 10.1038/s41586-026-10454-2 (PMC13391363; doi:10.1038/s41586-026-10454-2)
Supplement: Supplementary file 7 — Tract-specific median centiles of brain charts. SDT.T4.1-504 contain the discretized, sex-agnostic brain charts used to derive the myelination plots and assessments in Fig. 4 and Supplementary Fig. S4.F9. Age is expressed in years. Tract measurements are reported in metric-specific units: diffusivities in mm2 s−1, volume in mm3, surface area in mm2, average length in mm, and FA is dimensionless (unitless). [file 41586_2026_10454_MOESM7_ESM.zip › SDT.T4/SDT.T4.163-IFO_left_avg_length.csv]

age	value
1.0	113.12798857113499
1.1	113.40551403925161
1.2000000000000002	113.75315160252504
1.3000000000000003	114.16514001255594
1.4000000000000004	114.56515374920264
1.5000000000000004	114.93217267111527
1.6000000000000005	115.27063326147602
1.7000000000000006	115.5841539044345
1.8000000000000007	115.87560806126565
1.9000000000000008	116.14772754818367
2.000000000000001	116.40259199023073
2.100000000000001	116.64197175356587
2.200000000000001	116.86731270849174
2.300000000000001	117.08006585512658
2.4000000000000012	117.28136456733729
2.5000000000000013	117.47220173439304
2.6000000000000014	117.65344984153698
2.7000000000000015	117.82582985673227
2.8000000000000016	117.9901156848148
2.9000000000000017	118.146914916709
3.0000000000000018	118.29677069640542
3.100000000000002	118.44013501951905
3.200000000000002	118.57750959845357
3.300000000000002	118.70929166129176
3.400000000000002	118.83584207470317
3.500000000000002	118.95748822768357
3.6000000000000023	119.07450181354959
3.7000000000000024	119.18720061031428
3.8000000000000025	119.29583489903405
3.9000000000000026	119.40063375774798
4.000000000000003	119.50178741953748
4.100000000000003	119.5995241458153
4.200000000000003	119.69402413800651
4.3000000000000025	119.78545447676078
4.400000000000003	119.87396931020896
4.5000000000000036	119.95969560610365
4.600000000000003	120.04279277302291
4.700000000000003	120.12338551522336
4.800000000000003	120.20158945996971
4.900000000000004	120.27749967661893
5.0000000000000036	120.35123809323053
5.100000000000003	120.42290005963503
5.200000000000004	120.49257515064802
5.300000000000004	120.56034678819077
5.400000000000004	120.62628284710115
5.5000000000000036	120.69047402601933
5.600000000000004	120.7529904968369
5.700000000000005	120.81389779576371
5.800000000000004	120.87324910072499
5.900000000000004	120.93111679701333
6.000000000000004	120.98755679293063
6.100000000000005	121.04262209416393
6.200000000000005	121.09636231557471
6.300000000000004	121.1488172583784
6.400000000000005	121.20004320069445
6.500000000000005	121.25008311923145
6.600000000000005	121.29897729865115
6.700000000000005	121.34675796096109
6.800000000000005	121.3934714202742
6.900000000000006	121.43915295994165
7.000000000000005	121.48383625877788
7.100000000000005	121.52755290947299
7.2000000000000055	121.57032788832566
7.300000000000006	121.61219839898166
7.400000000000006	121.65319245928956
7.500000000000005	121.69333636298683
7.600000000000006	121.73265083995838
7.700000000000006	121.77116722522815
7.800000000000006	121.80890905256446
7.900000000000006	121.84589890288774
8.000000000000007	121.88215795971367
8.100000000000007	121.91770273303345
8.200000000000006	121.95255903389216
8.300000000000006	121.98674602654312
8.400000000000006	122.02028168348973
8.500000000000007	122.05317997921972
8.600000000000007	122.0854630511818
8.700000000000006	122.11714728868941
8.800000000000008	122.14824848266144
8.900000000000007	122.1787814233642
9.000000000000007	122.20875748447835
9.100000000000007	122.23819526723109
9.200000000000006	122.26710838889824
9.300000000000008	122.29550959197493
9.400000000000007	122.32340865781414
9.500000000000007	122.35082177436321
9.600000000000009	122.37776075769483
9.700000000000008	122.40423703082857
9.800000000000008	122.43026126148055
9.900000000000007	122.45584155347372
10.000000000000007	122.48099173018952
10.100000000000009	122.50572177171138
10.200000000000008	122.53004098475198
10.300000000000008	122.5539564311964
10.40000000000001	122.57748028572614
10.500000000000009	122.6006213128514
10.600000000000009	122.62338800921495
10.700000000000008	122.64578827705752
10.800000000000008	122.66782805502064
10.90000000000001	122.68951787912273
11.000000000000009	122.71086525393389
11.100000000000009	122.7318771457738
11.20000000000001	122.75255878782534
11.30000000000001	122.7729195526103
11.40000000000001	122.79296609735303
11.500000000000009	122.81270489101452
11.600000000000009	122.83214191900964
11.70000000000001	122.85128163848482
11.80000000000001	122.8701322519374
11.90000000000001	122.88869952585979
12.00000000000001	122.90698878339012
12.10000000000001	122.92500399005957
12.20000000000001	122.94275250455743
12.30000000000001	122.9602394863322
12.40000000000001	122.97746995901366
12.50000000000001	122.9944485423188
12.60000000000001	123.01117865114156
12.70000000000001	123.02766678734827
12.800000000000011	123.04391746453744
12.900000000000011	123.05993482224216
13.00000000000001	123.07572192418617
13.10000000000001	123.09128464586294
13.20000000000001	123.1066270556752
13.300000000000011	123.12175312181688
13.400000000000011	123.13666646784351
13.50000000000001	123.15136975769131
13.600000000000012	123.16586822561442
13.700000000000012	123.18016546140916
13.800000000000011	123.19426473310274
13.900000000000011	123.2081684483407
14.00000000000001	123.22188136697649
14.100000000000012	123.23540674561752
14.200000000000012	123.24874776547978
14.300000000000011	123.26190730861957
14.400000000000013	123.27488748654237
14.500000000000012	123.28769257007558
14.600000000000012	123.30032545436679
14.700000000000012	123.31278875339892
14.800000000000011	123.32508438807348
14.900000000000013	123.33721626357449
15.000000000000012	123.34918702122484
15.100000000000012	123.36099924464892
15.200000000000014	123.372655254122
15.300000000000013	123.38415674727469
15.400000000000013	123.39550725014348
15.500000000000012	123.40670912648002
15.600000000000012	123.41776449117152
15.700000000000014	123.42867489770886
15.800000000000013	123.43944358594142
15.900000000000013	123.45007272320717
16.000000000000014	123.46056443201354
16.100000000000016	123.47092060035001
16.200000000000014	123.48114261071332
16.30000000000001	123.49123340468412
16.400000000000013	123.50119493328216
16.500000000000014	123.51102892489659
16.600000000000016	123.52073665138244
16.700000000000014	123.53032082725132
16.800000000000015	123.53978324940685
16.900000000000013	123.54912567944828
17.000000000000014	123.55834966811551
17.100000000000016	123.56745635445264
17.200000000000014	123.57644821527178
17.300000000000015	123.58532687666307
17.400000000000013	123.59409376377648
17.500000000000014	123.60274992957767
17.600000000000016	123.61129766851465
17.700000000000014	123.61973848423666
17.800000000000015	123.62807385225284
17.900000000000016	123.63630505694812
18.000000000000014	123.64443304681828
18.100000000000016	123.65245992467501
18.200000000000017	123.6603870576855
18.300000000000015	123.66821563028832
18.400000000000016	123.6759465231888
18.500000000000014	123.68358169113424
18.600000000000016	123.69112240292087
18.700000000000017	123.69856990466987
18.800000000000015	123.70592526807502
18.900000000000016	123.71318929071371
19.000000000000014	123.72036377121594
19.100000000000016	123.72744986815967
19.200000000000017	123.73444857288938
19.300000000000015	123.7413606289967
19.400000000000016	123.74818771370929
19.500000000000018	123.75493090576761
19.600000000000016	123.76159126546001
19.700000000000017	123.76816969294724
19.80000000000002	123.77466686497644
19.900000000000016	123.78108433038992
20.000000000000018	123.78742307805595
20.100000000000016	123.7936839429455
20.200000000000017	123.79986755837152
20.30000000000002	123.80597537274528
20.400000000000016	123.81200830953978
20.500000000000018	123.81796727707679
20.600000000000016	123.82385303592844
20.700000000000017	123.82966616513625
20.80000000000002	123.83540800662448
20.900000000000016	123.84107940993634
21.000000000000018	123.846681082311
21.10000000000002	123.85221356751345
21.200000000000017	123.8576781237102
21.30000000000002	123.86307554642632
21.40000000000002	123.86840661864366
21.500000000000018	123.87367198640813
21.60000000000002	123.87887214902798
21.700000000000017	123.88400827565363
21.80000000000002	123.88908110050292
21.90000000000002	123.8940912256565
22.000000000000018	123.89903912151951
22.10000000000002	123.903925886871
22.200000000000017	123.90875221096309
22.30000000000002	123.91351877258535
22.40000000000002	123.91822612311542
22.500000000000018	123.92287469624041
22.60000000000002	123.92746551579394
22.70000000000002	123.9319992198109
22.80000000000002	123.93647632317276
22.90000000000002	123.94089723569158
23.00000000000002	123.94526292167401
23.10000000000002	123.94957398145787
23.20000000000002	123.95383100659329
23.30000000000002	123.9580344696665
23.40000000000002	123.96218474993006
23.50000000000002	123.96628274817549
23.60000000000002	123.97032902166009
23.70000000000002	123.97432401248
23.80000000000002	123.97826808001487
23.90000000000002	123.98216207438716
24.00000000000002	123.98600652104304
24.10000000000002	123.98980193800001
24.20000000000002	123.99354873185263
24.300000000000022	123.99724723636415
24.40000000000002	124.00089824750216
24.50000000000002	124.00450225424687
24.600000000000023	124.00805963756974
24.70000000000002	124.01157071457374
24.800000000000022	124.01503623784768
24.90000000000002	124.01845666936418
25.00000000000002	124.02183246477858
25.100000000000023	124.02516397509144
25.20000000000002	124.02845149578901
25.300000000000022	124.03169573302652
25.40000000000002	124.03489711772838
25.50000000000002	124.03805597924492
25.600000000000023	124.04117259900065
25.70000000000002	124.04424764581475
25.800000000000022	124.04728152755256
25.900000000000023	124.05027464667752
26.00000000000002	124.05322730710306
26.100000000000023	124.05613977189725
26.200000000000024	124.05901266985869
26.300000000000022	124.06184638227316
26.400000000000023	124.0646411946681
26.50000000000002	124.06739735816731
26.600000000000023	124.0701154692749
26.700000000000024	124.07279588948487
26.800000000000022	124.0754389756483
26.900000000000023	124.07804499159684
27.00000000000002	124.08061417277412
27.100000000000023	124.0831470810239
27.200000000000024	124.08564405497025
27.300000000000022	124.08810534275763
27.400000000000023	124.09053116962271
27.500000000000025	124.0929220693463
27.600000000000023	124.09527836348165
27.700000000000024	124.09760036957212
27.800000000000026	124.09988831717163
27.900000000000023	124.10214241804799
28.000000000000025	124.10436317582851
28.100000000000023	124.10655089229473
28.200000000000024	124.10870578355744
28.300000000000026	124.11082805261213
28.400000000000023	124.11291817859524
28.500000000000025	124.11497644849642
28.600000000000023	124.1170031458266
28.700000000000024	124.11899847069812
28.800000000000026	124.12096261447593
28.900000000000023	124.12289602995327
29.000000000000025	124.12479898695042
29.100000000000026	124.12667167401246
29.200000000000024	124.12851427492397
29.300000000000026	124.1303272210187
29.400000000000027	124.13211076924438
29.500000000000025	124.13386517351789
29.600000000000026	124.13559060856093
29.700000000000024	124.13728724806484
29.800000000000026	124.13895550025806
29.900000000000027	124.14059560711627
30.000000000000025	124.14220773336982
30.100000000000026	124.14379204612598
30.200000000000024	124.1453489347387
30.300000000000026	124.146878629936
30.400000000000027	124.14838135979466
30.500000000000025	124.14985727705559
30.600000000000026	124.15130654002536
30.700000000000028	124.1527295177177
30.800000000000026	124.15412642775308
30.900000000000027	124.15549741421144
31.00000000000003	124.1568426296522
31.100000000000026	124.15816242642973
31.200000000000028	124.15945701229887
31.300000000000026	124.16072659268677
31.400000000000027	124.16197130123719
31.50000000000003	124.16319128280163
31.600000000000026	124.16438687176594
31.700000000000028	124.1655582643672
31.800000000000026	124.1667055867159
31.900000000000027	124.16782897862366
32.00000000000003	124.16892875972286
32.10000000000002	124.17000511756608
32.20000000000003	124.17105823765478
32.300000000000026	124.17208823698478
32.40000000000003	124.17309524858787
32.50000000000003	124.17407957617118
32.60000000000003	124.17504139713088
32.70000000000003	124.17598082188931
32.800000000000026	124.1768979790389
32.90000000000003	124.17779315918027
33.00000000000003	124.1786665320387
33.10000000000003	124.1795182655259
33.20000000000003	124.18034846207813
33.300000000000026	124.18115724430024
33.40000000000003	124.18194488863497
33.50000000000003	124.18271155582183
33.60000000000003	124.18345734254365
33.70000000000003	124.18418236747836
33.800000000000026	124.18488689539079
33.90000000000003	124.18557108022274
34.00000000000003	124.18623507430755
34.10000000000003	124.18687896730974
34.20000000000003	124.1875028725989
34.30000000000003	124.18810704231639
34.40000000000003	124.18869162242892
34.50000000000003	124.18925669755097
34.60000000000003	124.18980237756429
34.70000000000003	124.19032890417618
34.80000000000003	124.19083641731102
34.90000000000003	124.19132505546234
35.00000000000003	124.19179489705877
35.10000000000003	124.1922460472588
35.20000000000003	124.19267873648322
35.30000000000003	124.1930930975571
35.400000000000034	124.19348920446417
35.50000000000003	124.19386715925336
35.60000000000003	124.19422718299789
35.70000000000003	124.19456940313633
35.80000000000003	124.19489394583069
35.900000000000034	124.19520087959752
36.00000000000003	124.19549030226841
36.10000000000003	124.19576242479903
36.20000000000003	124.19601736829028
36.30000000000003	124.19625519733603
36.400000000000034	124.19647600698543
36.50000000000003	124.19667999979897
36.60000000000003	124.19686729206228
36.70000000000003	124.19703799891892
36.80000000000003	124.19719218011794
36.900000000000034	124.19732992693058
37.00000000000003	124.19745143282499
37.10000000000003	124.1975568084137
37.20000000000003	124.19764610997515
37.30000000000003	124.1977194262823
37.400000000000034	124.19777694324546
37.500000000000036	124.19781876716102
37.60000000000003	124.19784500330121
37.70000000000003	124.19785570364016
37.80000000000003	124.1978509535558
37.900000000000034	124.19783093076816
38.000000000000036	124.19779573648236
38.10000000000003	124.1977454195945
38.20000000000003	124.19768006323197
38.30000000000003	124.19759983829526
38.400000000000034	124.19750484211116
38.500000000000036	124.19739517108533
38.60000000000004	124.19727087028025
38.70000000000003	124.19713201976357
38.80000000000003	124.19697878304143
38.900000000000034	124.19681125285993
39.000000000000036	124.19662947154501
39.10000000000004	124.19643351713088
39.20000000000003	124.19622354695687
39.30000000000003	124.19599965027568
39.400000000000034	124.19576191550969
39.500000000000036	124.19551038156251
39.60000000000004	124.19524512370278
39.70000000000003	124.1949662925796
39.80000000000003	124.19467397331482
39.900000000000034	124.1943682023733
40.000000000000036	124.19404905318117
40.10000000000004	124.19371667079952
40.20000000000003	124.1933711371961
40.30000000000003	124.19301253358861
40.400000000000034	124.19264089337935
40.500000000000036	124.19225628748829
40.60000000000004	124.19185885491098
40.70000000000004	124.19144867388142
40.80000000000003	124.19102577562384
40.900000000000034	124.19059022938403
41.000000000000036	124.19014216908397
41.10000000000004	124.18968167010368
41.20000000000004	124.1892088071441
41.30000000000003	124.18872360868252
41.400000000000034	124.18822614168809
41.500000000000036	124.18771653457267
41.60000000000004	124.18719485933418
41.70000000000004	124.18666114250004
41.80000000000004	124.1861154495145
41.900000000000034	124.18555790417415
42.000000000000036	124.18498857588885
42.10000000000004	124.18440753345239
42.20000000000004	124.18381480092295
42.30000000000004	124.18321044167166
42.400000000000034	124.18259457448013
42.500000000000036	124.1819672656882
42.60000000000004	124.18132853760466
42.70000000000004	124.18067845220833
42.80000000000004	124.18001712407481
42.900000000000034	124.17934461719237
43.000000000000036	124.17866099498903
43.10000000000004	124.17796627754886
43.20000000000004	124.17726052495894
43.30000000000004	124.17654384722223
43.400000000000034	124.17581630553458
43.500000000000036	124.17507791840681
43.60000000000004	124.17432874465219
43.70000000000004	124.17356889043383
43.80000000000004	124.17279841480655
43.90000000000004	124.17201737631483
44.000000000000036	124.17122579146074
44.10000000000004	124.17042371732765
44.20000000000004	124.16961125590211
44.30000000000004	124.16878846369413
44.40000000000004	124.16795535578774
44.500000000000036	124.16711198809855
44.60000000000004	124.16625845910174
44.70000000000004	124.16539482335426
44.80000000000004	124.16452113494732
44.90000000000004	124.16363740714701
45.00000000000004	124.16274369428429
45.10000000000004	124.16184009101293
45.20000000000004	124.16092664956639
45.30000000000004	124.16000338192971
45.40000000000004	124.15907034136143
45.50000000000004	124.15812761929904
45.60000000000004	124.15717526619106
45.70000000000004	124.15621333206032
45.80000000000004	124.15524182724299
45.90000000000004	124.15426080354331
46.00000000000004	124.15327034889677
46.10000000000004	124.15227051162663
46.20000000000004	124.15126130090898
46.30000000000004	124.1502427675617
46.40000000000004	124.14921499656964
46.50000000000004	124.14817803462188
46.60000000000004	124.14713192801763
46.70000000000004	124.14607668443412
46.80000000000004	124.14501235335258
46.90000000000004	124.14393901654331
47.00000000000004	124.14285671874815
47.100000000000044	124.14176546659107
47.20000000000004	124.14066530864486
47.30000000000004	124.13955632396862
47.40000000000004	124.13843855580558
47.50000000000004	124.137312047041
47.600000000000044	124.13617680293322
47.70000000000004	124.13503287082479
47.80000000000004	124.13388032681976
47.90000000000004	124.13271921237389
48.00000000000004	124.13154953178699
48.100000000000044	124.13037133156381
48.200000000000045	124.12918468531366
48.30000000000004	124.12798963311558
48.40000000000004	124.12678621471969
48.50000000000004	124.12557443317847
48.600000000000044	124.12435433386298
48.700000000000045	124.12312598766195
48.80000000000004	124.121889433011
48.90000000000004	124.12064467208802
49.00000000000004	124.11939174949083
49.100000000000044	124.11813073380907
49.200000000000045	124.11686166221165
49.30000000000004	124.11558457156467
49.40000000000004	124.11429946290421
49.50000000000004	124.11300637978208
49.600000000000044	124.11170538827947
49.700000000000045	124.11039652405196
49.80000000000004	124.10907978733539
49.90000000000004	124.10775522096725
50.00000000000004	124.10642288890712
50.100000000000044	124.10508282564315
50.200000000000045	124.10373506538433
50.30000000000005	124.10237960731844
50.40000000000004	124.10101649331722
50.50000000000004	124.09964578502414
50.600000000000044	124.09826751553155
50.700000000000045	124.09688168329298
50.80000000000005	124.09548832952002
50.90000000000004	124.09408751389543
51.00000000000004	124.09267926843404
51.100000000000044	124.09126362489283
51.200000000000045	124.08984058076112
51.30000000000005	124.08841017635791
51.40000000000005	124.08697246922453
51.50000000000004	124.0855274900864
51.600000000000044	124.08407523575704
51.700000000000045	124.0826157459452
51.80000000000005	124.08114907637774
51.90000000000005	124.07967525678406
52.00000000000004	124.07819431665513
52.100000000000044	124.07670625191487
52.200000000000045	124.07521110144687
52.30000000000005	124.07370891899507
52.40000000000005	124.07219973309614
52.50000000000004	124.07068353905008
52.600000000000044	124.0691603751763
52.700000000000045	124.06763029353738
52.80000000000005	124.06609332174786
52.90000000000005	124.06454948720142
53.00000000000004	124.06299878437511
53.100000000000044	124.06144125082508
53.200000000000045	124.05987693677555
53.30000000000005	124.05830586873599
53.40000000000005	124.05672804060558
53.50000000000005	124.05514348941895
53.600000000000044	124.05355226384032
53.700000000000045	124.0519543895241
53.80000000000005	124.05034989192
53.90000000000005	124.0487387641638
54.00000000000005	124.04712104258408
54.100000000000044	124.04549677413824
54.200000000000045	124.0438659834555
54.30000000000005	124.04222866313464
54.40000000000005	124.04058484902238
54.50000000000005	124.03893458662664
54.60000000000005	124.03727789978285
54.700000000000045	124.03561481213627
54.80000000000005	124.03394531557538
54.90000000000005	124.03226944529376
55.00000000000005	124.03058724521271
55.10000000000005	124.02889873821508
55.200000000000045	124.02720391568846
55.30000000000005	124.0255028123817
55.40000000000005	124.02379547086747
55.50000000000005	124.02208191329075
55.60000000000005	124.02036216161945
55.700000000000045	124.01863620657839
55.80000000000005	124.01690408231234
55.90000000000005	124.01516582991704
56.00000000000005	124.01342147065124
56.10000000000005	124.01167099477067
56.200000000000045	124.00991443601004
56.30000000000005	124.00815183420889
56.40000000000005	124.00638320993886
56.50000000000005	124.0046085836068
56.60000000000005	124.00282794484795
56.70000000000005	124.00104132683875
56.80000000000005	123.99924876804207
56.90000000000005	123.99745028820388
57.00000000000005	123.99564587651875
57.10000000000005	123.99383556578553
57.20000000000005	123.99201939329531
57.30000000000005	123.99019737815357
57.40000000000005	123.98836953931206
57.50000000000005	123.98653586538255
57.60000000000005	123.98469638864833
57.70000000000005	123.9828511451156
57.800000000000054	123.9810001531196
57.90000000000005	123.9791434008562
58.00000000000005	123.97728092026193
58.10000000000005	123.97541274624854
58.20000000000005	123.97353889655318
58.300000000000054	123.97165938876975
58.40000000000005	123.96977421054491
58.50000000000005	123.9678833933396
58.60000000000005	123.96598697086463
58.70000000000005	123.9640849601378
58.800000000000054	123.96217734841191
58.90000000000005	123.96026416683006
59.00000000000005	123.95834544807938
59.10000000000005	123.9564212086188
59.20000000000005	123.95449146477301
59.300000000000054	123.9525562032755
59.40000000000005	123.95061545483127
59.50000000000005	123.94866925100374
59.60000000000005	123.94671760757886
59.70000000000005	123.94476051091533
59.800000000000054	123.94279799142778
59.900000000000055	123.94083007972094
60.00000000000005	123.93885679105766
60.10000000000005	123.93687814057506
60.20000000000005	123.93489411413918
60.300000000000054	123.93290474176187
60.400000000000055	123.93091005299483
60.50000000000005	123.92891006247058
60.60000000000005	123.92690475569714
60.70000000000005	123.92489416242205
60.800000000000054	123.92287831129799
60.900000000000055	123.9208572164672
61.00000000000006	123.91883089195419
61.10000000000005	123.91679932279777
61.20000000000005	123.91476253837611
61.300000000000054	123.91272056635371
61.400000000000055	123.9106734202818
61.50000000000006	123.90862108485565
61.60000000000005	123.90656358921413
61.70000000000005	123.9045009601774
61.800000000000054	123.90243321083662
61.900000000000055	123.90036035417243
62.00000000000006	123.89828237443174
62.10000000000005	123.89619930041553
62.20000000000005	123.89411115801542
62.300000000000054	123.89201795976771
62.400000000000055	123.88991968958828
62.50000000000006	123.88781637606256
62.60000000000005	123.88570804428818
62.70000000000005	123.88359470636908
62.800000000000054	123.88147637430542
62.900000000000055	123.87935303158295
63.00000000000006	123.87722470647924
63.10000000000006	123.8750914232182
63.20000000000005	123.87295319338206
63.300000000000054	123.8708100001364
63.400000000000055	123.86866187156606
63.50000000000006	123.86650883114713
63.60000000000006	123.86435089005519
63.70000000000005	123.86218805936804
63.800000000000054	123.86002032183723
63.900000000000055	123.8578477052682
64.00000000000006	123.85567023231373
64.10000000000005	123.85348791365821
64.20000000000006	123.85130073174207
64.30000000000005	123.84910871420001
64.40000000000006	123.84691188297943
64.50000000000006	123.84471024838174
64.60000000000005	123.84250382061619
64.70000000000006	123.84029258172313
64.80000000000005	123.8380765590851
64.90000000000006	123.83585577387251
65.00000000000006	123.83363023592382
65.10000000000005	123.8313999269758
65.20000000000006	123.82916487426144
65.30000000000005	123.82692509828492
65.40000000000006	123.82468060852338
65.50000000000006	123.82243141436707
65.60000000000005	123.82017749716499
65.70000000000006	123.81791888392381
65.80000000000005	123.81565559441341
65.90000000000006	123.81338763767408
66.00000000000006	123.8111149947574
66.10000000000005	123.80883769254093
66.20000000000006	123.80655575016428
66.30000000000005	123.80426917632656
66.40000000000006	123.80197797964478
66.50000000000006	123.79968214079307
66.60000000000005	123.79738168644785
66.70000000000006	123.79507663505355
66.80000000000005	123.79276699489645
66.90000000000006	123.79045274635826
67.00000000000006	123.78813391600615
67.10000000000007	123.78581052168731
67.20000000000006	123.78348257136541
67.30000000000005	123.78115007292655
67.40000000000006	123.7788130063839
67.50000000000006	123.77647139812738
67.60000000000007	123.7741252653451
67.70000000000006	123.77177461561025
67.80000000000005	123.7694194286474
67.90000000000006	123.7670597307565
68.00000000000006	123.76469553855875
68.10000000000007	123.76232685932197
68.20000000000006	123.75995370024039
68.30000000000005	123.75757604067746
68.40000000000006	123.75519390677906
68.50000000000006	123.75280731454059
68.60000000000007	123.75041627085987
68.70000000000006	123.74802075481455
68.80000000000005	123.7456207924793
68.90000000000006	123.74321639931057
69.00000000000006	123.74080758191667
69.10000000000007	123.73839434683622
69.20000000000006	123.73597667279185
69.30000000000005	123.73355458572652
69.40000000000006	123.73112810050146
69.50000000000006	123.72869722337407
69.60000000000007	123.726261932783
69.70000000000006	123.72382225461833
69.80000000000007	123.721378203228
69.90000000000006	123.71892978459468
70.00000000000006	123.71647700463478
70.10000000000007	123.7140198414369
70.20000000000006	123.71155832078107
70.30000000000007	123.7090924564481
70.40000000000006	123.70662225408734
70.50000000000006	123.70414769150436
70.60000000000007	123.70166879444425
70.70000000000006	123.6991855761981
70.80000000000007	123.69669804215421
70.90000000000006	123.69420619763785
71.00000000000006	123.69171002010835
71.10000000000007	123.68920953522174
71.20000000000006	123.68670475572786
71.30000000000007	123.68419568669806
71.40000000000006	123.68168230530868
71.50000000000006	123.67916463719843
71.60000000000007	123.67664269464919
71.70000000000006	123.67411648248378
71.80000000000007	123.67158600546516
71.90000000000006	123.66905124042614
72.00000000000006	123.66651221293695
72.10000000000007	123.66396893476188
72.20000000000006	123.66142141042207
72.30000000000007	123.6588696164667
72.40000000000006	123.65631357846596
72.50000000000006	123.65375330773598
72.60000000000007	123.65118880856113
72.70000000000006	123.64862008516869
72.80000000000007	123.64604711376629
72.90000000000006	123.64346991987546
73.00000000000006	123.64088851431663
73.10000000000007	123.63830290108646
73.20000000000006	123.63571305610765
73.30000000000007	123.63311900491865
73.40000000000006	123.63052075791003
73.50000000000007	123.62791831885261
73.60000000000007	123.62531169146274
73.70000000000006	123.62270085132234
73.80000000000007	123.62008582394087
73.90000000000006	123.61746661923314
74.00000000000007	123.61484324069534
74.10000000000007	123.61221566362242
74.20000000000006	123.60958391355766
74.30000000000007	123.60694800000256
74.40000000000006	123.6043079262376
74.50000000000007	123.60166369549118
74.60000000000007	123.59901528271774
74.70000000000006	123.59636271345047
74.80000000000007	123.59370599673359
74.90000000000006	123.59104513558505
75.00000000000007	123.58838010466962
75.10000000000007	123.58571092957094
75.20000000000006	123.58303761893511
75.30000000000007	123.5803601755738
75.40000000000006	123.57767860224885
75.50000000000007	123.57499287328379
75.60000000000007	123.5723030142711
75.70000000000006	123.56960903341627
75.80000000000007	123.56691093327971
75.90000000000006	123.56420868789216
76.00000000000007	123.56150232291292
76.10000000000007	123.55879184616327
76.20000000000007	123.55607726000606
76.30000000000007	123.55335856675643
76.40000000000006	123.55063574010242
76.50000000000007	123.54790880573067
76.60000000000007	123.54517777103722
76.70000000000007	123.5424426381441
76.80000000000007	123.53970338044283
76.90000000000006	123.53696002370327
77.00000000000007	123.53421257494978
77.10000000000007	123.53146103611502
77.20000000000007	123.52870540908572
77.30000000000007	123.5259456669088
77.40000000000006	123.52318183539954
77.50000000000007	123.52041392117108
77.60000000000007	123.51764192592492
77.70000000000007	123.51486582240716
77.80000000000007	123.51208563653252
77.90000000000006	123.509301374554
78.00000000000007	123.50651303799114
78.10000000000007	123.5037206283196
78.20000000000007	123.50092411793813
78.30000000000007	123.49812353282489
78.40000000000006	123.4953188788342
78.50000000000007	123.49251015726372
78.60000000000007	123.4896973402067
78.70000000000007	123.48688045375685
78.80000000000007	123.48405950341869
78.90000000000006	123.48123449031498
79.00000000000007	123.478405415526
79.10000000000007	123.47557225079444
79.20000000000007	123.47273502229518
79.30000000000007	123.46989373514583
79.40000000000006	123.4670483902554
79.50000000000007	123.4641989590559
79.60000000000007	123.46134546785379
79.70000000000007	123.45848792142625
79.80000000000007	123.45562632051396
79.90000000000008	123.45276066581668
80.00000000000007	123.44989092841206
80.10000000000007	123.4470171347054
80.20000000000007	123.44413928909721
80.30000000000007	123.44125739212237
80.40000000000008	123.43837141454213
80.50000000000007	123.43548138290942
80.60000000000007	123.43258730129276
80.70000000000007	123.42968917006465
80.80000000000007	123.42678698955814
80.90000000000008	123.42388073017588
81.00000000000007	123.42097041858712
81.10000000000007	123.41805605849304
81.20000000000007	123.41513765006756
81.30000000000007	123.41221516339097
81.40000000000008	123.40928862529614
81.50000000000007	123.40635803915976
81.60000000000007	123.40342340499905
81.70000000000007	123.40048472279318
81.80000000000007	123.39754196225887
81.90000000000008	123.39459515036272
82.00000000000007	123.39164429012247
82.10000000000007	123.38868938136358
82.20000000000007	123.38573039347396
82.30000000000007	123.38276735359992
82.40000000000008	123.37980026444134
82.50000000000007	123.37682912567215
82.60000000000008	123.37385393692952
82.70000000000007	123.37087466723244
82.80000000000007	123.36789134387831
82.90000000000008	123.36490396921546
83.00000000000007	123.36191254273237
83.10000000000008	123.35891703311252
83.20000000000007	123.35591746784898
83.30000000000007	123.35291384897816
83.40000000000008	123.34990617584182
83.50000000000007	123.34689444774614
83.60000000000008	123.34387863299992
83.70000000000007	123.34085875926453
83.80000000000007	123.33783482823146
83.90000000000008	123.33480683906285
84.00000000000007	123.33177475972481
84.10000000000008	123.32873861809054
84.20000000000007	123.32569841554468
84.30000000000007	123.3226541511071
84.40000000000008	123.31960582376337
84.50000000000007	123.31655340109869
84.60000000000008	123.3134969111717
84.70000000000007	123.31043635502793
84.80000000000007	123.30737173151306
84.90000000000008	123.30430300786217
85.00000000000007	123.30123021236204
85.10000000000008	123.29815334575555
85.20000000000007	123.29507240675044
85.30000000000007	123.29198739402102
85.40000000000008	123.28889827441486
85.50000000000007	123.28580507642125
85.60000000000008	123.2827078004491
85.70000000000007	123.27960644503698
85.80000000000007	123.27650097667441
85.90000000000008	123.27339142409508
86.00000000000007	123.27027778740894
86.10000000000008	123.2671600650205
86.20000000000007	123.26403825530177
86.30000000000008	123.2609123243476
86.40000000000008	123.2577823011116
86.50000000000007	123.25464818537397
86.60000000000008	123.2515099753747
86.70000000000007	123.24836763684247
86.80000000000008	123.24522119899163
86.90000000000008	123.24207066130641
87.00000000000007	123.23891602189637
87.10000000000008	123.23575727883936
87.20000000000007	123.23259439746212
87.30000000000008	123.22942740721604
87.40000000000008	123.22625630725923
87.50000000000007	123.22308109554103
87.60000000000008	123.21990173701356
87.70000000000007	123.2167182614053
87.80000000000008	123.21353066758097
87.90000000000008	123.21033895336278
88.00000000000007	123.20714311654208
88.10000000000008	123.20394312166108
88.20000000000007	123.20073899870285
88.30000000000008	123.19753074620878
88.40000000000008	123.19431836184489
88.50000000000007	123.19110180976999
88.60000000000008	123.18788112026084
88.70000000000007	123.18465629156728
88.80000000000008	123.18142732123128
88.90000000000008	123.17819420676477
89.00000000000009	123.1749569119085
89.10000000000008	123.17171546721113
89.20000000000007	123.16846987060151
89.30000000000008	123.16522011946917
89.40000000000008	123.16196617716237
89.50000000000009	123.15870807454023
89.60000000000008	123.1554458092412
89.70000000000007	123.15217937853377
89.80000000000008	123.14905800445105
89.90000000000008	123.14652956414149
90.00000000000009	123.14459484259858
