# Supplementary material for: White matter micro- and macrostructure brain charts for the human lifespan
Source: Nature. 2026 May 13;655(8124):979–89. doi: 10.1038/s41586-026-10454-2 (PMC13391363; doi:10.1038/s41586-026-10454-2)
Supplement: Supplementary file 7 — Tract-specific median centiles of brain charts. SDT.T4.1-504 contain the discretized, sex-agnostic brain charts used to derive the myelination plots and assessments in Fig. 4 and Supplementary Fig. S4.F9. Age is expressed in years. Tract measurements are reported in metric-specific units: diffusivities in mm2 s−1, volume in mm3, surface area in mm2, average length in mm, and FA is dimensionless (unitless). [file 41586_2026_10454_MOESM7_ESM.zip › SDT.T4/SDT.T4.164-IFO_left_fa-mean.csv]

age	value
1.0	0.36687695448216145
1.1	0.369444935178818
1.2000000000000002	0.3726888162642031
1.3000000000000003	0.37656397976125466
1.4000000000000004	0.3803851909420438
1.5000000000000004	0.3839539850764522
1.6000000000000005	0.3873002432086809
1.7000000000000006	0.39044875118978406
1.8000000000000007	0.39341933445631594
1.9000000000000008	0.3962314901942716
2.000000000000001	0.3989001545034429
2.100000000000001	0.4014382146012475
2.200000000000001	0.40385621562832247
2.300000000000001	0.4061651249748355
2.4000000000000012	0.40837352201711086
2.5000000000000013	0.41048901059773935
2.6000000000000014	0.4125183451417125
2.7000000000000015	0.41446708677842886
2.8000000000000016	0.4163414436090976
2.9000000000000017	0.4181462767041842
3.0000000000000018	0.4198859719308595
3.100000000000002	0.42156415282073156
3.200000000000002	0.4231850154010831
3.300000000000002	0.4247518623030879
3.400000000000002	0.4262677202916727
3.500000000000002	0.427735356789852
3.6000000000000023	0.4291570418284106
3.7000000000000024	0.4305355571885736
3.8000000000000025	0.4318730742218554
3.9000000000000026	0.4331715938408167
4.000000000000003	0.4344327535781531
4.100000000000003	0.4356586191714197
4.200000000000003	0.43685080270809906
4.3000000000000025	0.4380108095729998
4.400000000000003	0.4391400366068566
4.5000000000000036	0.44023961326840566
4.600000000000003	0.44131103709220043
4.700000000000003	0.4423554632623821
4.800000000000003	0.4433739681922544
4.900000000000004	0.44436741845935795
5.0000000000000036	0.44533699182480446
5.100000000000003	0.446283594530733
5.200000000000004	0.44720808306712356
5.300000000000004	0.448111258360898
5.400000000000004	0.4489937562119481
5.5000000000000036	0.44985648098386516
5.600000000000004	0.4507001196883376
5.700000000000005	0.45152531614676705
5.800000000000004	0.4523325788894341
5.900000000000004	0.45312264721086504
6.000000000000004	0.45389608073775406
6.100000000000005	0.45465341282028093
6.200000000000005	0.4553951440134483
6.300000000000004	0.4561216638999532
6.400000000000005	0.4568335633851785
6.500000000000005	0.45753128392340786
6.600000000000005	0.45821524015321563
6.700000000000005	0.45888575318680286
6.800000000000005	0.4595433196939128
6.900000000000006	0.4601883092452633
7.000000000000005	0.4608210762392889
7.100000000000005	0.46144195355306955
7.2000000000000055	0.46205119520307264
7.300000000000006	0.4626492100597862
7.400000000000006	0.46323629840972924
7.500000000000005	0.46381274225396
7.600000000000006	0.464378755806241
7.700000000000006	0.46493469000264015
7.800000000000006	0.4654808015132636
7.900000000000006	0.4660173376402751
8.000000000000007	0.46654453037561244
8.100000000000007	0.46706255343323083
8.200000000000006	0.4675717023163261
8.300000000000006	0.4680721904053217
8.400000000000006	0.46856421768431705
8.500000000000007	0.4690479333148279
8.600000000000007	0.46952359510173464
8.700000000000006	0.4699913884365651
8.800000000000008	0.47045149261647734
8.900000000000007	0.4709040753507312
9.000000000000007	0.47134926002898825
9.100000000000007	0.4717872676419105
9.200000000000006	0.4722182551499401
9.300000000000008	0.4726423691421412
9.400000000000007	0.4730597171342984
9.500000000000007	0.4734704944597002
9.600000000000009	0.4738748393001736
9.700000000000008	0.47427288570322357
9.800000000000008	0.4746647585172204
9.900000000000007	0.4750505481482369
10.000000000000007	0.47543042446894107
10.100000000000009	0.47580450622353
10.200000000000008	0.47617290377773963
10.300000000000008	0.4765356968753791
10.40000000000001	0.47689303727953275
10.500000000000009	0.47724503066970986
10.600000000000009	0.47759177982279055
10.700000000000008	0.4779333799389985
10.800000000000008	0.47826989900088906
10.90000000000001	0.47860147056860636
11.000000000000009	0.4789281865862106
11.100000000000009	0.4792501320030029
11.20000000000001	0.47956736740942824
11.30000000000001	0.47988001319314766
11.40000000000001	0.4801881519307495
11.500000000000009	0.48049186410168426
11.600000000000009	0.48079122376453864
11.70000000000001	0.48108628318611024
11.80000000000001	0.4813771493746593
11.90000000000001	0.48166389492843653
12.00000000000001	0.48194658645508365
12.10000000000001	0.4822252709576258
12.20000000000001	0.4825000456178218
12.30000000000001	0.4827709761443674
12.40000000000001	0.4830381266935297
12.50000000000001	0.4833015558579037
12.60000000000001	0.48356130460200736
12.70000000000001	0.48381746004046305
12.800000000000011	0.4840700804606076
12.900000000000011	0.4843192189157014
13.00000000000001	0.48456491253519435
13.10000000000001	0.4848072409438734
13.20000000000001	0.4850462572505366
13.300000000000011	0.4852820133905667
13.400000000000011	0.48551455639352004
13.50000000000001	0.4857439189136048
13.600000000000012	0.4859701728471341
13.700000000000012	0.4861933656705214
13.800000000000011	0.4864135402145147
13.900000000000011	0.4866307262830725
14.00000000000001	0.4868449899569392
14.100000000000012	0.4870563747461259
14.200000000000012	0.4872649232575148
14.300000000000011	0.48747067371191033
14.400000000000013	0.48767365253426215
14.500000000000012	0.4878739197681482
14.600000000000012	0.4880715145730871
14.700000000000012	0.4882664719331484
14.800000000000011	0.488458816117659
14.900000000000013	0.48864860258125953
15.000000000000012	0.48883586739511026
15.100000000000012	0.4890206459241653
15.200000000000014	0.48920296956823006
15.300000000000013	0.48938286000312187
15.400000000000013	0.4895603678952572
15.500000000000012	0.4897355259031867
15.600000000000012	0.4899083628945471
15.700000000000014	0.49007889888944073
15.800000000000013	0.4902471808816755
15.900000000000013	0.49041323909001494
16.000000000000014	0.4905771031732147
16.100000000000016	0.49073879917304547
16.200000000000014	0.490898345089736
16.30000000000001	0.4910557840682139
16.400000000000013	0.4912111436135309
16.500000000000014	0.49136444776053945
16.600000000000016	0.49151571321998233
16.700000000000014	0.49166498016054394
16.800000000000015	0.4918122741348949
16.900000000000013	0.49195762024606454
17.000000000000014	0.4921010402733053
17.100000000000016	0.49224254933351996
17.200000000000014	0.4923821844645637
17.300000000000015	0.4925199690347521
17.400000000000013	0.4926559232142252
17.500000000000014	0.4927900611029784
17.600000000000016	0.49292241729995057
17.700000000000014	0.49305301359303655
17.800000000000015	0.4931818714050551
17.900000000000016	0.493309009085809
18.000000000000014	0.49343443946266585
18.100000000000016	0.4935581945606247
18.200000000000017	0.49368029439004163
18.300000000000015	0.49380075599716894
18.400000000000016	0.4939195913982451
18.500000000000014	0.49403683059964704
18.600000000000016	0.4941524923191037
18.700000000000017	0.49426659497493464
18.800000000000015	0.494379154129757
18.900000000000016	0.4944901807726642
19.000000000000014	0.49459970277363347
19.100000000000016	0.49470773738960966
19.200000000000017	0.49481429911735975
19.300000000000015	0.4949193982921992
19.400000000000016	0.49502306109828503
19.500000000000018	0.49512530372538754
19.600000000000016	0.4952261421154792
19.700000000000017	0.4953255895453119
19.80000000000002	0.4954236555129793
19.900000000000016	0.4955203644140522
20.000000000000018	0.4956157312270791
20.100000000000016	0.49570976834999936
20.200000000000017	0.495802484748856
20.30000000000002	0.4958939033998551
20.400000000000016	0.4959840383929827
20.500000000000018	0.4960729036114373
20.600000000000016	0.4961605104418134
20.700000000000017	0.4962468671615174
20.80000000000002	0.49633199523760463
20.900000000000016	0.49641590774758193
21.000000000000018	0.49649861534793843
21.10000000000002	0.49658012587920364
21.200000000000017	0.49666045960455785
21.30000000000002	0.49673962885590495
21.40000000000002	0.4968176457912746
21.500000000000018	0.4968945202226347
21.60000000000002	0.49697025941931483
21.700000000000017	0.49704488236202116
21.80000000000002	0.4971184005300067
21.90000000000002	0.49719082312448915
22.000000000000018	0.49726215705306076
22.10000000000002	0.4973324202684296
22.200000000000017	0.49740162361974416
22.30000000000002	0.4974697778089361
22.40000000000002	0.4975368913272873
22.500000000000018	0.49760297060488085
22.60000000000002	0.49766803249745983
22.70000000000002	0.4977320871312122
22.80000000000002	0.4977951424832977
22.90000000000002	0.49785720468191896
23.00000000000002	0.49791828969957647
23.10000000000002	0.4979784071264708
23.20000000000002	0.49803756642735786
23.30000000000002	0.49809577497894525
23.40000000000002	0.49815303850732245
23.50000000000002	0.4982093720410763
23.60000000000002	0.4982647845535525
23.70000000000002	0.4983192829861891
23.80000000000002	0.49837287281127374
23.90000000000002	0.4984255682942132
24.00000000000002	0.4984773779496693
24.10000000000002	0.49852831018477867
24.20000000000002	0.4985783714302754
24.300000000000022	0.49862756681749454
24.40000000000002	0.49867590979514653
24.50000000000002	0.49872340834851075
24.600000000000023	0.49877006853786854
24.70000000000002	0.49881589527967096
24.800000000000022	0.49886090135974104
24.90000000000002	0.49890509436863173
25.00000000000002	0.4989484818042269
25.100000000000023	0.4989910692901954
25.20000000000002	0.4990328614520192
25.300000000000022	0.49907387036529827
25.40000000000002	0.49911410316382404
25.50000000000002	0.4991535651544542
25.600000000000023	0.4991922607795157
25.70000000000002	0.49923020153605036
25.800000000000022	0.4992673942164
25.900000000000023	0.4993038455326329
26.00000000000002	0.49933956041656163
26.100000000000023	0.499374543060677
26.200000000000024	0.49940880434148033
26.300000000000022	0.4994423506552361
26.400000000000023	0.4994751866616163
26.50000000000002	0.4995073163959984
26.600000000000023	0.4995387502276676
26.700000000000024	0.49956949425609676
26.800000000000022	0.49959955451089555
26.900000000000023	0.4996289353281608
27.00000000000002	0.49965764052750483
27.100000000000023	0.4996856799336589
27.200000000000024	0.49971305930103926
27.300000000000022	0.4997397827310179
27.400000000000023	0.499765853907605
27.500000000000025	0.4997912822090107
27.600000000000023	0.4998160731305153
27.700000000000024	0.49984023210632544
27.800000000000026	0.4998637629575111
27.900000000000023	0.49988666918070995
28.000000000000025	0.4999089596743182
28.100000000000023	0.499930639631697
28.200000000000024	0.4999517126706996
28.300000000000026	0.4999721821702356
28.400000000000023	0.4999920566340918
28.500000000000025	0.5000113410284177
28.600000000000023	0.5000300402657527
28.700000000000024	0.5000481577202204
28.800000000000026	0.5000656966071558
28.900000000000023	0.5000826650059728
29.000000000000025	0.5000990676175684
29.100000000000026	0.500114907639518
29.200000000000024	0.5001301881843636
29.300000000000026	0.5001449169815281
29.400000000000027	0.5001590985319021
29.500000000000025	0.5001727372891359
29.600000000000026	0.5001858362381355
29.700000000000024	0.500198398347924
29.800000000000026	0.5002104309712566
29.900000000000027	0.5002219383750951
30.000000000000025	0.5002329233904741
30.100000000000026	0.5002433888961707
30.200000000000024	0.5002533419334768
30.300000000000026	0.5002627865926422
30.400000000000027	0.5002717269221366
30.500000000000025	0.5002801655668272
30.600000000000026	0.50028810527896
30.700000000000028	0.5002955527643953
30.800000000000026	0.5003025119063359
30.900000000000027	0.5003089852151453
31.00000000000003	0.5003149753634182
31.100000000000026	0.5003204887789634
31.200000000000028	0.5003255291883086
31.300000000000026	0.5003301002809043
31.400000000000027	0.5003342044036558
31.50000000000003	0.500337844117086
31.600000000000026	0.5003410255493673
31.700000000000028	0.5003437522431529
31.800000000000026	0.5003460264274536
31.900000000000027	0.5003478505921308
32.00000000000003	0.5003492306163984
32.10000000000002	0.5003501699035432
32.20000000000003	0.5003506718238415
32.300000000000026	0.500350738462384
32.40000000000003	0.5003503722093254
32.50000000000003	0.5003495786754383
32.60000000000003	0.5003483611001921
32.70000000000003	0.5003467214650827
32.800000000000026	0.5003446620972662
32.90000000000003	0.5003421883839875
33.00000000000003	0.5003393034403608
33.10000000000003	0.5003360103520215
33.20000000000003	0.5003323109734186
33.300000000000026	0.5003282075426225
33.40000000000003	0.5003237052057248
33.50000000000003	0.5003188069314519
33.60000000000003	0.500313514483014
33.70000000000003	0.5003078300420437
33.800000000000026	0.5003017585534134
33.90000000000003	0.5002953028745641
34.00000000000003	0.5002884658365342
34.10000000000003	0.5002812490901107
34.20000000000003	0.5002736547370026
34.30000000000003	0.500265687504885
34.40000000000003	0.5002573501200116
34.50000000000003	0.500248644152642
34.60000000000003	0.5002395716536908
34.70000000000003	0.5002301371692505
34.80000000000003	0.5002203433257078
34.90000000000003	0.5002101927257386
35.00000000000003	0.5001996868398985
35.10000000000003	0.5001888276471108
35.20000000000003	0.500177619497372
35.30000000000003	0.5001660648991868
35.400000000000034	0.5001541652518993
35.50000000000003	0.5001419224885115
35.60000000000003	0.5001293407947782
35.70000000000003	0.5001164225893476
35.80000000000003	0.500103170269519
35.900000000000034	0.500089585146028
36.00000000000003	0.5000756690867837
36.10000000000003	0.5000614261000892
36.20000000000003	0.5000468584983937
36.30000000000003	0.5000319675293498
36.400000000000034	0.5000167550191698
36.50000000000003	0.5000012248272746
36.60000000000003	0.4999853791850627
36.70000000000003	0.49996922030466223
36.80000000000003	0.4999527493548255
36.900000000000034	0.4999359681026924
37.00000000000003	0.4999188802467557
37.10000000000003	0.49990148792250644
37.20000000000003	0.49988379224272506
37.30000000000003	0.4998657949365318
37.400000000000034	0.4998474995671817
37.500000000000036	0.49982890819688336
37.60000000000003	0.4998100228704112
37.70000000000003	0.4997908446301648
37.80000000000003	0.49977137515146425
37.900000000000034	0.4997516178513224
38.000000000000036	0.4997315747051341
38.10000000000003	0.4997112467055651
38.20000000000003	0.49969063549312914
38.30000000000003	0.499669744361755
38.400000000000034	0.4996485752204285
38.500000000000036	0.49962712996232705
38.60000000000004	0.4996054095172323
38.70000000000003	0.49958341547649127
38.80000000000003	0.49956115100087806
38.900000000000034	0.4995386179206223
39.000000000000036	0.4995158171212586
39.10000000000004	0.49949275016214434
39.20000000000003	0.49946942009182466
39.30000000000003	0.49944582868021925
39.400000000000034	0.49942197768288266
39.500000000000036	0.49939786792907775
39.60000000000004	0.4993735009330814
39.70000000000003	0.4993488796219779
39.80000000000003	0.4993240056940893
39.900000000000034	0.4992988799392681
40.000000000000036	0.4992735038422814
40.10000000000004	0.49924788022770195
40.20000000000003	0.4992220107389682
40.30000000000003	0.49919589700643874
40.400000000000034	0.4991695397695417
40.500000000000036	0.4991429404715783
40.60000000000004	0.49911610182613386
40.70000000000004	0.4990890254114264
40.80000000000003	0.4990617119317475
40.900000000000034	0.4990341628030787
41.000000000000036	0.4990063806452148
41.10000000000004	0.4989783669863297
41.20000000000004	0.4989501233426645
41.30000000000003	0.4989216503732688
41.400000000000034	0.49889294945586665
41.500000000000036	0.4988640231086673
41.60000000000004	0.49883487280031924
41.70000000000004	0.4988054991585203
41.80000000000004	0.4987759035356149
41.900000000000034	0.4987460883638661
42.000000000000036	0.4987160550662054
42.10000000000004	0.4986858050546573
42.20000000000004	0.4986553389162806
42.30000000000004	0.4986246579680183
42.400000000000034	0.4985937645490076
42.500000000000036	0.498562660027752
42.60000000000004	0.49853134496331625
42.70000000000004	0.49849982064898946
42.80000000000004	0.49846808934503295
42.900000000000034	0.4984361523781107
43.000000000000036	0.4984040110649002
43.10000000000004	0.4983716659279243
43.20000000000004	0.4983391182276202
43.30000000000004	0.49830637013875106
43.400000000000034	0.4982734229381263
43.500000000000036	0.4982402771232601
43.60000000000004	0.4982069339324753
43.70000000000004	0.4981733954680449
43.80000000000004	0.49813966296842166
43.90000000000004	0.49810573766289873
44.000000000000036	0.49807162001610206
44.10000000000004	0.4980373112357857
44.20000000000004	0.4980028133456159
44.30000000000004	0.4979681275383028
44.40000000000004	0.49793325425612234
44.500000000000036	0.49789819468609176
44.60000000000004	0.4978629507851665
44.70000000000004	0.49782752371083466
44.80000000000004	0.4977919146121697
44.90000000000004	0.49775612390182367
45.00000000000004	0.4977201527382949
45.10000000000004	0.4976840030061705
45.20000000000004	0.49764767582090064
45.30000000000004	0.4976111715751598
45.40000000000004	0.4975744914079465
45.50000000000004	0.4975376371423764
45.60000000000004	0.4975006098615052
45.70000000000004	0.49746341064064575
45.80000000000004	0.49742603984577033
45.90000000000004	0.49738849858920425
46.00000000000004	0.4973507886273526
46.10000000000004	0.4973129110045776
46.20000000000004	0.49727486606899385
46.30000000000004	0.49723665491454044
46.40000000000004	0.4971982792409106
46.50000000000004	0.4971597400626268
46.60000000000004	0.49712103838707683
46.70000000000004	0.4970821745382922
46.80000000000004	0.49704314958520546
46.90000000000004	0.49700396516593887
47.00000000000004	0.49696462225934745
47.100000000000044	0.4969251211735016
47.20000000000004	0.4968854629599546
47.30000000000004	0.49684564920444674
47.40000000000004	0.49680568085830634
47.50000000000004	0.49676555886627716
47.600000000000044	0.49672528351469925
47.70000000000004	0.4966848558316267
47.80000000000004	0.49664427734590744
47.90000000000004	0.4966035489759437
48.00000000000004	0.4965626709938148
48.100000000000044	0.4965216444111069
48.200000000000045	0.4964804707082328
48.30000000000004	0.4964391507781658
48.40000000000004	0.4963976855077945
48.50000000000004	0.4963560751495832
48.600000000000044	0.4963143206929879
48.700000000000045	0.4962724235657927
48.80000000000004	0.49623038463053387
48.90000000000004	0.4961882041269409
49.00000000000004	0.49614588302883067
49.100000000000044	0.4961034227191539
49.200000000000045	0.4960608240369245
49.30000000000004	0.4960180878155257
49.40000000000004	0.4959752142769774
49.50000000000004	0.4959322043742106
49.600000000000044	0.49588905944144096
49.700000000000045	0.4958457802895085
49.80000000000004	0.4958023671290699
49.90000000000004	0.4957588208981718
50.00000000000004	0.4957151428894897
50.100000000000044	0.4956713338920761
50.200000000000045	0.49562739468976674
50.30000000000005	0.4955833254772266
50.40000000000004	0.49553912717275195
50.50000000000004	0.4954948010238427
50.600000000000044	0.49545034779343944
50.700000000000045	0.49540576766607775
50.80000000000005	0.49536106154585935
50.90000000000004	0.49531623064175895
51.00000000000004	0.4952712756965114
51.100000000000044	0.4952261974480113
51.200000000000045	0.4951809960663545
51.30000000000005	0.4951356724369296
51.40000000000005	0.49509022772679556
51.50000000000004	0.49504466265445585
51.600000000000044	0.49499897738098825
51.700000000000045	0.49495317277821904
51.80000000000005	0.49490724997744606
51.90000000000005	0.49486120967841063
52.00000000000004	0.4948150525763591
52.100000000000044	0.4947687788193327
52.200000000000045	0.4947223892613946
52.30000000000005	0.49467588499491594
52.40000000000005	0.4946292666971257
52.50000000000004	0.49458253450804907
52.600000000000044	0.49453568926876773
52.700000000000045	0.49448873203842914
52.80000000000005	0.4944416634768209
52.90000000000005	0.49439448423955007
53.00000000000004	0.4943471944548754
53.100000000000044	0.4942997949469884
53.200000000000045	0.49425228673885413
53.30000000000005	0.4942046704693201
53.40000000000005	0.4941569462595334
53.50000000000005	0.4941091149212388
53.600000000000044	0.4940611774465104
53.700000000000045	0.4940131344579636
53.80000000000005	0.49396498657432203
53.90000000000005	0.49391673390611707
54.00000000000005	0.49386837724900645
54.100000000000044	0.49381991756140486
54.200000000000045	0.49377135544642875
54.30000000000005	0.49372269100831506
54.40000000000005	0.4936739250307692
54.50000000000005	0.493625058443461
54.60000000000005	0.493576091834384
54.700000000000045	0.4935270257879045
54.80000000000005	0.493477860398688
54.90000000000005	0.4934285964350925
55.00000000000005	0.4933792347954519
55.10000000000005	0.49332977604958317
55.200000000000045	0.4932802202865955
55.30000000000005	0.49323056826335265
55.40000000000005	0.4931808208514217
55.50000000000005	0.49313097860651445
55.60000000000005	0.4930810420809594
55.700000000000045	0.49303101135524247
55.80000000000005	0.49298088717156413
55.90000000000005	0.49293067037229604
56.00000000000005	0.49288036149618863
56.10000000000005	0.49282996061884077
56.200000000000045	0.49277946847138276
56.30000000000005	0.49272888587124414
56.40000000000005	0.4926782133440071
56.50000000000005	0.4926274514120934
56.60000000000005	0.4925766001433405
56.70000000000005	0.4925256602548489
56.80000000000005	0.49247463253682777
56.90000000000005	0.4924235174990159
57.00000000000005	0.4923723152049683
57.10000000000005	0.4923210263611106
57.20000000000005	0.4922696517343952
57.30000000000005	0.49221819182225407
57.40000000000005	0.49216664711916575
57.50000000000005	0.49211501768170735
57.60000000000005	0.49206330420286254
57.70000000000005	0.49201150742418787
57.800000000000054	0.491959627828302
57.90000000000005	0.49190766546804865
58.00000000000005	0.49185562102610475
58.10000000000005	0.4918034952223281
58.20000000000005	0.49175128852782535
58.300000000000054	0.49169900141093953
58.40000000000005	0.4916466339182503
58.50000000000005	0.49159418671953875
58.60000000000005	0.49154166051095377
58.70000000000005	0.49148905574973867
58.800000000000054	0.49143637247923677
58.90000000000005	0.4913836113592668
59.00000000000005	0.49133077306572087
59.10000000000005	0.4912778580450637
59.20000000000005	0.4912248667411711
59.300000000000054	0.49117179919177323
59.40000000000005	0.4911186560443013
59.50000000000005	0.49106543795250035
59.60000000000005	0.4910121453498488
59.70000000000005	0.49095877827129064
59.800000000000054	0.4909053373546177
59.900000000000055	0.4908518232346538
60.00000000000005	0.49079823633477626
60.10000000000005	0.4907445770759357
60.20000000000005	0.4906908454880563
60.300000000000054	0.49063704219701637
60.400000000000055	0.4905831678169399
60.50000000000005	0.4905292227590288
60.60000000000005	0.49047520705083053
60.70000000000005	0.4904211213088863
60.800000000000054	0.490366966129638
60.900000000000055	0.49031274191481306
61.00000000000006	0.49025844906386246
61.10000000000005	0.49020408759985434
61.20000000000005	0.4901496581278607
61.300000000000054	0.490095161224965
61.400000000000055	0.49004059728147015
61.50000000000006	0.4899859663184389
61.60000000000005	0.4899312689318908
61.70000000000005	0.4898765056823769
61.800000000000054	0.48982167695130585
61.900000000000055	0.48976678311794886
62.00000000000006	0.4897118241993834
62.10000000000005	0.489656800780575
62.20000000000005	0.489601713403962
62.300000000000054	0.48954656244022404
62.400000000000055	0.48949134790477067
62.50000000000006	0.4894360703737828
62.60000000000005	0.4893807303742348
62.70000000000005	0.4893253282684497
62.800000000000054	0.4892698644167421
62.900000000000055	0.48921433883098764
63.00000000000006	0.4891587520767021
63.10000000000006	0.48910310466390555
63.20000000000005	0.4890473969448366
63.300000000000054	0.48899162893000914
63.400000000000055	0.4889358011764079
63.50000000000006	0.4888799141795812
63.60000000000006	0.4888239682839111
63.70000000000005	0.48876796383189
63.800000000000054	0.48871190083091043
63.900000000000055	0.4886557798276578
64.00000000000006	0.4885996013018026
64.10000000000005	0.48854336558824074
64.20000000000006	0.4884870726932813
64.30000000000005	0.4884307231553177
64.40000000000006	0.48837431744047344
64.50000000000006	0.48831785587625115
64.60000000000005	0.4882613387883756
64.70000000000006	0.488204766180411
64.80000000000005	0.4881481385807963
64.90000000000006	0.48809145644077845
65.00000000000006	0.4880347200789311
65.10000000000005	0.48797792949798746
65.20000000000006	0.4879210852183214
65.30000000000005	0.4878641876784936
65.40000000000006	0.48780723719011526
65.50000000000006	0.4877502340631228
65.60000000000005	0.4876931782978502
65.70000000000006	0.4876360704050405
65.80000000000005	0.4875789108093115
65.90000000000006	0.48752169981386295
66.00000000000006	0.4874644374184271
66.10000000000005	0.4874071241258974
66.20000000000006	0.48734976034900734
66.30000000000005	0.48729234638439545
66.40000000000006	0.4872348825271215
66.50000000000006	0.4871773687748341
66.60000000000005	0.4871198056211018
66.70000000000006	0.4870621934655858
66.80000000000005	0.4870045325969946
66.90000000000006	0.48694682301258374
67.00000000000006	0.48688906519827657
67.10000000000007	0.48683125954259804
67.20000000000006	0.4867734063280695
67.30000000000005	0.48671550583572304
67.40000000000006	0.48665755806101935
67.50000000000006	0.48659956348084626
67.60000000000007	0.486541522471468
67.70000000000006	0.4864834353079249
67.80000000000005	0.4864253019854738
67.90000000000006	0.48636712297355206
68.00000000000006	0.4863088986379862
68.10000000000007	0.48625062924797774
68.20000000000006	0.4861923150713227
68.30000000000005	0.48613395610174737
68.40000000000006	0.4860755527999272
68.50000000000006	0.4860171055201861
68.60000000000007	0.4859586145246635
68.70000000000006	0.48590007980705346
68.80000000000005	0.4858415018207669
68.90000000000006	0.48578288091034216
69.00000000000006	0.48572421733240495
69.10000000000007	0.4856655113422533
69.20000000000006	0.4856067629322931
69.30000000000005	0.4855479725474329
69.40000000000006	0.48548914052141645
69.50000000000006	0.48543026710419807
69.60000000000007	0.4853713522883075
69.70000000000006	0.4853123965115659
69.80000000000007	0.485253400098541
69.90000000000006	0.48519436329397725
70.00000000000006	0.4851352863413645
70.10000000000007	0.48507616923216584
70.20000000000006	0.48501701239594597
70.30000000000007	0.4849578161471403
70.40000000000006	0.48489858072418734
70.50000000000006	0.48483930611881537
70.60000000000007	0.4847799927536711
70.70000000000006	0.48472064093458467
70.80000000000007	0.48466125089506806
70.90000000000006	0.4846018228674469
71.00000000000006	0.48454235684258623
71.10000000000007	0.4844828532351102
71.20000000000006	0.48442331234133573
71.30000000000007	0.48436373438881053
71.40000000000006	0.4843041193687928
71.50000000000006	0.4842444676891511
71.60000000000007	0.4841847796381306
71.70000000000006	0.48412505543861806
71.80000000000007	0.4840652953123776
71.90000000000006	0.48400549924999003
72.00000000000006	0.48394566765152414
72.10000000000007	0.48388580079629157
72.20000000000006	0.4838258989015344
72.30000000000007	0.4837659619583428
72.40000000000006	0.48370599036018486
72.50000000000006	0.48364598437880085
72.60000000000007	0.4835859442270201
72.70000000000006	0.4835258701166094
72.80000000000007	0.4834657620381521
72.90000000000006	0.4834056203775282
73.00000000000006	0.4833454453980875
73.10000000000007	0.4832852373073143
73.20000000000006	0.4832249960964059
73.30000000000007	0.4831647221447912
73.40000000000006	0.4831044157087168
73.50000000000007	0.48304407699148716
73.60000000000007	0.4829837061953997
73.70000000000006	0.482923303311301
73.80000000000007	0.482862868711234
73.90000000000006	0.48280240264356394
74.00000000000007	0.48274190530653077
74.10000000000007	0.48268137669168953
74.20000000000006	0.4826208171647754
74.30000000000007	0.48256022696748957
74.40000000000006	0.4824996062941103
74.50000000000007	0.4824389553379611
74.60000000000007	0.4823782740903894
74.70000000000006	0.4823175629099373
74.80000000000007	0.482256822030902
74.90000000000006	0.48219605164276014
75.00000000000007	0.4821352517376533
75.10000000000007	0.48207442266795336
75.20000000000006	0.4820135646617057
75.30000000000007	0.48195267790463
75.40000000000006	0.48189176258154076
75.50000000000007	0.4818308186845026
75.60000000000007	0.48176984655887845
75.70000000000006	0.4817088464257577
75.80000000000007	0.4816478184663056
75.90000000000006	0.48158676267345796
76.00000000000007	0.4815256793865403
76.10000000000007	0.48146456882077665
76.20000000000007	0.48140343115376766
76.30000000000007	0.4813422665622548
76.40000000000006	0.4812810750392163
76.50000000000007	0.4812198569171454
76.60000000000007	0.4811586124047309
76.70000000000007	0.4810973416752506
76.80000000000007	0.4810360447226233
76.90000000000006	0.4809747218734327
77.00000000000007	0.48091337333086526
77.10000000000007	0.480851999264815
77.20000000000007	0.4807905998443598
77.30000000000007	0.4807291750635706
77.40000000000006	0.48066772524236756
77.50000000000007	0.4806062505777968
77.60000000000007	0.48054475123564766
77.70000000000007	0.4804832272109936
77.80000000000007	0.4804216788179684
77.90000000000006	0.48036010624845704
78.00000000000007	0.4802985096650346
78.10000000000007	0.48023688922950125
78.20000000000007	0.4801752449371825
78.30000000000007	0.4801135770957104
78.40000000000006	0.4800518858912011
78.50000000000007	0.47999017148233014
78.60000000000007	0.47992843386548123
78.70000000000007	0.47986667334261907
78.80000000000007	0.47980489009501953
78.90000000000006	0.47974308427830353
79.00000000000007	0.47968125604735545
79.10000000000007	0.47961940539890247
79.20000000000007	0.4795575326285628
79.30000000000007	0.47949563791219274
79.40000000000006	0.4794337214017064
79.50000000000007	0.4793717830949391
79.60000000000007	0.4793098232819566
79.70000000000007	0.47924784213407634
79.80000000000007	0.4791858398003084
79.90000000000008	0.47912381642896235
80.00000000000007	0.4790617720183002
80.10000000000007	0.4789997068521906
80.20000000000007	0.4789376210968599
80.30000000000007	0.47887551489779295
80.40000000000008	0.4788133882544039
80.50000000000007	0.47875124144512016
80.60000000000007	0.4786890746319128
80.70000000000007	0.47862688795750447
80.80000000000007	0.47856468156395127
80.90000000000008	0.4785024554511704
81.00000000000007	0.47844020989153535
81.10000000000007	0.4783779450422349
81.20000000000007	0.47831566104263784
81.30000000000007	0.47825335789385276
81.40000000000008	0.4781910358629193
81.50000000000007	0.47812869510303835
81.60000000000007	0.4780663357509498
81.70000000000007	0.47800395794275924
81.80000000000007	0.4779415616801471
81.90000000000008	0.47787914722423724
82.00000000000007	0.4778167147237396
82.10000000000007	0.47775426431220136
82.20000000000007	0.4776917959925294
82.30000000000007	0.47762931002061765
82.40000000000008	0.4775668065414397
82.50000000000007	0.47750428568603964
82.60000000000008	0.47744174758485797
82.70000000000007	0.4773791922414363
82.80000000000007	0.4773166199058857
82.90000000000008	0.4772540307189627
83.00000000000007	0.47719142480867127
83.10000000000008	0.4771288021798099
83.20000000000007	0.4770661630773605
83.30000000000007	0.4770035076385802
83.40000000000008	0.4769408359890888
83.50000000000007	0.4768781482539309
83.60000000000008	0.476815444438597
83.70000000000007	0.4767527247824141
83.80000000000007	0.4766899894186807
83.90000000000008	0.47662723847012006
84.00000000000007	0.476564471943506
84.10000000000008	0.47650169007313425
84.20000000000007	0.4764388929890271
84.30000000000007	0.4763760808116359
84.40000000000008	0.47631325366086374
84.50000000000007	0.47625041154422854
84.60000000000008	0.47618755469049423
84.70000000000007	0.47612468322596807
84.80000000000007	0.47606179726834064
84.90000000000008	0.4759988968264363
85.00000000000007	0.47593598212408267
85.10000000000008	0.475873053284521
85.20000000000007	0.4758101104232761
85.30000000000007	0.4757471536553497
85.40000000000008	0.47568418299035736
85.50000000000007	0.4756211986467138
85.60000000000008	0.47555820074417526
85.70000000000007	0.47549518939563373
85.80000000000007	0.4754321646120308
85.90000000000008	0.4753691266069372
86.00000000000007	0.4753060754972417
86.10000000000008	0.4752430113937707
86.20000000000007	0.4751799344068517
86.30000000000008	0.47511684454825986
86.40000000000008	0.4750537420262682
86.50000000000007	0.47499062695449695
86.60000000000008	0.47492749944126117
86.70000000000007	0.47486435949967853
86.80000000000008	0.47480120733326764
86.90000000000008	0.4747380430529683
87.00000000000007	0.4746748667651249
87.10000000000008	0.47461167857560543
87.20000000000007	0.4745484784983999
87.30000000000008	0.4744852667318395
87.40000000000008	0.4744220433838006
87.50000000000007	0.4743588085582307
87.60000000000008	0.47429556227047653
87.70000000000007	0.47423230471420164
87.80000000000008	0.47416903599477894
87.90000000000008	0.4741057562142744
88.00000000000007	0.4740424654743001
88.10000000000008	0.47397916379110916
88.20000000000007	0.47391585135328573
88.30000000000008	0.4738525282633318
88.40000000000008	0.4737891946210254
88.50000000000007	0.4737258504439883
88.60000000000008	0.47366249591622117
88.70000000000007	0.47359913113788954
88.80000000000008	0.473535756206975
88.90000000000008	0.47347237122102553
89.00000000000009	0.47340897619859995
89.10000000000008	0.4733455713187236
89.20000000000007	0.4732821566788735
89.30000000000008	0.473218732374846
89.40000000000008	0.47315529842657755
89.50000000000009	0.4730918550085926
89.60000000000008	0.4730284022161887
89.70000000000007	0.4729649401434464
89.80000000000008	0.4729043551573066
89.90000000000008	0.47285530660459935
90.00000000000009	0.47281779623912185
