# Supplementary material for: White matter micro- and macrostructure brain charts for the human lifespan
Source: Nature. 2026 May 13;655(8124):979–89. doi: 10.1038/s41586-026-10454-2 (PMC13391363; doi:10.1038/s41586-026-10454-2)
Supplement: Supplementary file 7 — Tract-specific median centiles of brain charts. SDT.T4.1-504 contain the discretized, sex-agnostic brain charts used to derive the myelination plots and assessments in Fig. 4 and Supplementary Fig. S4.F9. Age is expressed in years. Tract measurements are reported in metric-specific units: diffusivities in mm2 s−1, volume in mm3, surface area in mm2, average length in mm, and FA is dimensionless (unitless). [file 41586_2026_10454_MOESM7_ESM.zip › SDT.T4/SDT.T4.165-IFO_left_md-mean.csv]

age	value
1.0	0.0010058198043004576
1.1	0.001000854998671442
1.2000000000000002	0.0009946189642409725
1.3000000000000003	0.0009872088654158057
1.4000000000000004	0.000979976841443664
1.5000000000000004	0.0009733003981750004
1.6000000000000005	0.0009671062414856895
1.7000000000000006	0.0009613345617071535
1.8000000000000007	0.000955937899791198
1.9000000000000008	0.0009508709391884826
2.000000000000001	0.000946099197588336
2.100000000000001	0.0009415932832180091
2.200000000000001	0.0009373292191701148
2.300000000000001	0.0009332827760855129
2.4000000000000012	0.0009294350464185674
2.5000000000000013	0.0009257694378297855
2.6000000000000014	0.0009222713457770669
2.7000000000000015	0.000918928729423063
2.8000000000000016	0.0009157285325011588
2.9000000000000017	0.0009126605240006737
3.0000000000000018	0.0009097155418480064
3.100000000000002	0.0009068859874902601
3.200000000000002	0.0009041633183851847
3.300000000000002	0.0009015407909164605
3.400000000000002	0.0008990122661730512
3.500000000000002	0.0008965721647702672
3.6000000000000023	0.0008942158804014171
3.7000000000000024	0.0008919379374157588
3.8000000000000025	0.0008897340415886437
3.9000000000000026	0.0008876002557058227
4.000000000000003	0.0008855333318315825
4.100000000000003	0.0008835292976156237
4.200000000000003	0.0008815850343740419
4.3000000000000025	0.0008796976443506863
4.400000000000003	0.000877864449824633
4.5000000000000036	0.0008760832644988174
4.600000000000003	0.0008743512798412589
4.700000000000003	0.000872666314148155
4.800000000000003	0.0008710263416128354
4.900000000000004	0.0008694297139182866
5.0000000000000036	0.0008678742612380912
5.100000000000003	0.0008663583009290944
5.200000000000004	0.0008648802489240247
5.300000000000004	0.0008634386281762624
5.400000000000004	0.0008620322522717742
5.5000000000000036	0.0008606594871765054
5.600000000000004	0.000859319081250772
5.700000000000005	0.0008580098643864683
5.800000000000004	0.0008567309009707344
5.900000000000004	0.000855480873891275
6.000000000000004	0.0008542587774292338
6.100000000000005	0.000853063656113142
6.200000000000005	0.0008518946149795795
6.300000000000004	0.0008507509484294799
6.400000000000005	0.0008496316199685314
6.500000000000005	0.0008485358483931356
6.600000000000005	0.0008474629011430584
6.700000000000005	0.0008464122034690681
6.800000000000005	0.0008453828940276409
6.900000000000006	0.0008443743261451449
7.000000000000005	0.0008433858813186132
7.100000000000005	0.0008424169793439436
7.2000000000000055	0.0008414671715773089
7.300000000000006	0.000840535757864658
7.400000000000006	0.0008396222194662077
7.500000000000005	0.0008387260697265595
7.600000000000006	0.0008378469341401907
7.700000000000006	0.0008369842173386612
7.800000000000006	0.0008361374801005272
7.900000000000006	0.0008353063001685593
8.000000000000007	0.0008344902817301995
8.100000000000007	0.0008336891245881126
8.200000000000006	0.0008329023326184712
8.300000000000006	0.0008321295446197161
8.400000000000006	0.0008313704222651475
8.500000000000007	0.0008306247101000615
8.600000000000007	0.0008298919786173699
8.700000000000006	0.0008291719165092136
8.800000000000008	0.0008284642232686126
8.900000000000007	0.0008277686179278648
9.000000000000007	0.000827084891347109
9.100000000000007	0.0008264126785214327
9.200000000000006	0.000825751718321384
9.300000000000008	0.000825101766947494
9.400000000000007	0.0008244626436430974
9.500000000000007	0.0008238340278395313
9.600000000000009	0.0008232156912349332
9.700000000000008	0.0008226074127181188
9.800000000000008	0.0008220089863991746
9.900000000000007	0.0008214202617163715
10.000000000000007	0.0008208409618803826
10.100000000000009	0.0008202708922725559
10.200000000000008	0.0008197098720415497
10.300000000000008	0.000819157769373825
10.40000000000001	0.0008186143382983224
10.500000000000009	0.0008180794066464826
10.600000000000009	0.0008175528072152176
10.700000000000008	0.0008170343851597358
10.800000000000008	0.0008165240290910756
10.90000000000001	0.0008160215238265176
11.000000000000009	0.0008155267206178643
11.100000000000009	0.0008150394820679094
11.20000000000001	0.00081455970959278
11.30000000000001	0.0008140872100829263
11.40000000000001	0.0008136218506439191
11.500000000000009	0.000813163501916435
11.600000000000009	0.0008127120449056033
11.70000000000001	0.0008122673952750607
11.80000000000001	0.0008118293822183031
11.90000000000001	0.0008113978896121585
12.00000000000001	0.0008109728109692472
12.10000000000001	0.0008105540709487721
12.20000000000001	0.0008101415149874199
12.30000000000001	0.0008097350384648322
12.40000000000001	0.0008093345393433667
12.50000000000001	0.000808939924502364
12.60000000000001	0.0008085511288023656
12.70000000000001	0.0008081680142465347
12.800000000000011	0.0008077904885286479
12.900000000000011	0.0008074184677127677
13.00000000000001	0.0008070518931324794
13.10000000000001	0.0008066906390226575
13.20000000000001	0.0008063346216184582
13.300000000000011	0.0008059837590842284
13.400000000000011	0.0008056379774128866
13.50000000000001	0.0008052972254078626
13.600000000000012	0.0008049613898767422
13.700000000000012	0.0008046303962928941
13.800000000000011	0.0008043041775351175
13.900000000000011	0.0008039826871623402
14.00000000000001	0.0008036658213779062
14.100000000000012	0.0008033535121257896
14.200000000000012	0.0008030456928190179
14.300000000000011	0.0008027423038556821
14.400000000000013	0.0008024433043721502
14.500000000000012	0.0008021486002928962
14.600000000000012	0.0008018581306233265
14.700000000000012	0.0008015718410177827
14.800000000000011	0.0008012896941701946
14.900000000000013	0.0008010116033481878
15.000000000000012	0.000800737512545541
15.100000000000012	0.0008004673668937024
15.200000000000014	0.0008002011178386649
15.300000000000013	0.0007999387323105575
15.400000000000013	0.000799680131216818
15.500000000000012	0.0007994252640380983
15.600000000000012	0.0007991740862965093
15.700000000000014	0.0007989265676263774
15.800000000000013	0.0007986826347619467
15.900000000000013	0.0007984422410892199
16.000000000000014	0.0007982053408885026
16.100000000000016	0.0007979718942097854
16.200000000000014	0.000797741873954009
16.30000000000001	0.0007975152129463617
16.400000000000013	0.000797291868898627
16.500000000000014	0.0007970718050661668
16.600000000000016	0.0007968549964347828
16.700000000000014	0.0007966413805158017
16.800000000000015	0.0007964309181205989
16.900000000000013	0.000796223570772887
17.000000000000014	0.0007960193053149968
17.100000000000016	0.0007958180992859064
17.200000000000014	0.0007956198951154298
17.300000000000015	0.0007954246570696937
17.400000000000013	0.0007952323545431799
17.500000000000014	0.0007950429667027468
17.600000000000016	0.000794856439792353
17.700000000000014	0.000794672740568504
17.800000000000015	0.0007944918363618292
17.900000000000016	0.0007943136994421397
18.000000000000014	0.0007941383109961325
18.100000000000016	0.0007939656212851491
18.200000000000017	0.0007937955998569435
18.300000000000015	0.0007936282210360783
18.400000000000016	0.0007934634672949342
18.500000000000014	0.0007933012920327768
18.600000000000016	0.0007931416668203579
18.700000000000017	0.0007929845636961759
18.800000000000015	0.0007928299593142522
18.900000000000016	0.0007926778377624921
19.000000000000014	0.0007925281557553442
19.100000000000016	0.0007923808871424723
19.200000000000017	0.0007922360102488565
19.300000000000015	0.0007920935101883554
19.400000000000016	0.0007919533462821363
19.500000000000018	0.0007918154940396054
19.600000000000016	0.0007916799293549282
19.700000000000017	0.0007915466324585082
19.80000000000002	0.0007914155897692501
19.900000000000016	0.0007912867633695519
20.000000000000018	0.0007911601306471401
20.100000000000016	0.0007910356732036362
20.200000000000017	0.0007909133782843815
20.30000000000002	0.0007907932101562732
20.400000000000016	0.0007906751475811312
20.500000000000018	0.0007905591696400346
20.600000000000016	0.0007904452595067993
20.700000000000017	0.000790333405490616
20.80000000000002	0.0007902235741777
20.900000000000016	0.0007901157458914119
21.000000000000018	0.0007900099049401387
21.10000000000002	0.0007899060403045477
21.200000000000017	0.0007898041204161951
21.30000000000002	0.0007897041267454448
21.40000000000002	0.0007896060410297859
21.500000000000018	0.0007895098488851387
21.60000000000002	0.0007894155401666448
21.700000000000017	0.0007893230852690328
21.80000000000002	0.0007892324669711989
21.90000000000002	0.0007891436718349303
22.000000000000018	0.0007890566902652495
22.10000000000002	0.0007889714942271508
22.200000000000017	0.0007888880674642196
22.30000000000002	0.0007888063939451654
22.40000000000002	0.0007887264613271639
22.500000000000018	0.0007886482607395937
22.60000000000002	0.0007885717658209264
22.70000000000002	0.0007884969614191914
22.80000000000002	0.0007884238359855927
22.90000000000002	0.0007883523811031013
23.00000000000002	0.0007882825717553392
23.10000000000002	0.0007882143936073724
23.20000000000002	0.000788147832515287
23.30000000000002	0.0007880828778541238
23.40000000000002	0.0007880195218110796
23.50000000000002	0.0007879577408055797
23.60000000000002	0.0007878975214411386
23.70000000000002	0.0007878388537636097
23.80000000000002	0.0007877817303368733
23.90000000000002	0.0007877261287398069
24.00000000000002	0.0007876720362723718
24.10000000000002	0.0007876194403975934
24.20000000000002	0.0007875683319452623
24.300000000000022	0.0007875187039866478
24.40000000000002	0.0007874705353399046
24.50000000000002	0.0007874238141072781
24.600000000000023	0.0007873785316886287
24.70000000000002	0.0007873346814700373
24.800000000000022	0.0007872922432746846
24.90000000000002	0.0007872512058020294
25.00000000000002	0.0007872115578915985
25.100000000000023	0.0007871732916123126
25.20000000000002	0.0007871364007788406
25.300000000000022	0.000787100866289963
25.40000000000002	0.0007870666775350317
25.50000000000002	0.0007870338270700269
25.600000000000023	0.0007870023089742509
25.70000000000002	0.0007869721050223289
25.800000000000022	0.0007869432051185112
25.900000000000023	0.0007869155992880127
26.00000000000002	0.0007868892806608719
26.100000000000023	0.00078686424368053
26.200000000000024	0.0007868404710599233
26.300000000000022	0.0007868179532996949
26.400000000000023	0.0007867966839481999
26.50000000000002	0.000786776657672499
26.600000000000023	0.0007867578579525472
26.700000000000024	0.0007867402757352322
26.800000000000022	0.0007867239020724096
26.900000000000023	0.0007867087310074188
27.00000000000002	0.0007866947575183352
27.100000000000023	0.0007866819659075983
27.200000000000024	0.0007866703476402186
27.300000000000022	0.000786659897120492
27.400000000000023	0.0007866506095164341
27.500000000000025	0.0007866424698052674
27.600000000000023	0.0007866354698405985
27.700000000000024	0.0007866296015675685
27.800000000000026	0.0007866248598192545
27.900000000000023	0.0007866212400306579
28.000000000000025	0.0007866187279031656
28.100000000000023	0.00078661731574261
28.200000000000024	0.0007866169986949468
28.300000000000026	0.0007866177723572579
28.400000000000023	0.0007866196230270886
28.500000000000025	0.0007866225433501988
28.600000000000023	0.0007866265260525518
28.700000000000024	0.0007866315666531637
28.800000000000026	0.0007866376609793022
28.900000000000023	0.0007866447959688137
29.000000000000025	0.0007866529646639248
29.100000000000026	0.0007866621628559572
29.200000000000024	0.0007866723865111096
29.300000000000026	0.0007866836230960514
29.400000000000027	0.0007866958659516327
29.500000000000025	0.0007867091084891729
29.600000000000026	0.0007867233468259443
29.700000000000024	0.0007867385771275243
29.800000000000026	0.0007867547874289275
29.900000000000027	0.0007867719714199469
30.000000000000025	0.0007867901254557917
30.100000000000026	0.0007868092458216082
30.200000000000024	0.0007868293210232703
30.300000000000026	0.0007868503450139408
30.400000000000027	0.0007868723118090472
30.500000000000025	0.0007868952180496428
30.600000000000026	0.0007869190601942473
30.700000000000028	0.0007869438272550744
30.800000000000026	0.0007869695134936442
30.900000000000027	0.0007869961157597092
31.00000000000003	0.0007870236306151051
31.100000000000026	0.00078705204749278
31.200000000000028	0.0007870813608874062
31.300000000000026	0.000787111565348819
31.400000000000027	0.0007871426579783983
31.50000000000003	0.0007871746354893451
31.600000000000026	0.0007872074877672393
31.700000000000028	0.0007872412095802403
31.800000000000026	0.0007872757982134302
31.900000000000027	0.0007873112504695719
32.00000000000003	0.0007873475566114482
32.10000000000002	0.0007873847116143608
32.20000000000003	0.0007874227105026613
32.300000000000026	0.0007874615507836774
32.40000000000003	0.0007875012293927794
32.50000000000003	0.0007875417369987805
32.60000000000003	0.0007875830688203226
32.70000000000003	0.0007876252225270052
32.800000000000026	0.0007876681951321268
32.90000000000003	0.0007877119776436994
33.00000000000003	0.0007877565654650333
33.10000000000003	0.0007878019540431878
33.20000000000003	0.0007878481412447895
33.300000000000026	0.0007878951241996642
33.40000000000003	0.0007879428942811304
33.50000000000003	0.0007879914471097868
33.60000000000003	0.0007880407806960294
33.70000000000003	0.0007880908922376807
33.800000000000026	0.0007881417734140484
33.90000000000003	0.0007881934200108547
34.00000000000003	0.0007882458278529794
34.10000000000003	0.0007882989951259836
34.20000000000003	0.0007883529191304733
34.30000000000003	0.0007884075918754013
34.40000000000003	0.0007884630093410685
34.50000000000003	0.000788519169840867
34.60000000000003	0.0007885760707348958
34.70000000000003	0.0007886337043088841
34.80000000000003	0.0007886920666912683
34.90000000000003	0.0007887511540456303
35.00000000000003	0.0007888109648416016
35.10000000000003	0.0007888714965301643
35.20000000000003	0.0007889327416953577
35.30000000000003	0.0007889946966404028
35.400000000000034	0.0007890573599489117
35.50000000000003	0.0007891207291240697
35.60000000000003	0.0007891847970009497
35.70000000000003	0.0007892495600160233
35.80000000000003	0.0007893150146374091
35.900000000000034	0.0007893811595884894
36.00000000000003	0.000789447992453029
36.10000000000003	0.000789515506336767
36.20000000000003	0.0007895836978336467
36.30000000000003	0.0007896525657689784
36.400000000000034	0.0007897221077724321
36.50000000000003	0.0007897923171780298
36.60000000000003	0.0007898631906998939
36.70000000000003	0.0007899347250807179
36.80000000000003	0.000790006919271218
36.900000000000034	0.0007900797709727194
37.00000000000003	0.0007901532737654498
37.10000000000003	0.0007902274245057595
37.20000000000003	0.0007903022222357886
37.30000000000003	0.0007903776646973077
37.400000000000034	0.0007904537456786513
37.500000000000036	0.0007905304621448528
37.60000000000003	0.0007906078110868383
37.70000000000003	0.0007906857916596037
37.80000000000003	0.0007907644016687598
37.900000000000034	0.0007908436351271032
38.000000000000036	0.0007909234891285128
38.10000000000003	0.0007910039629102192
38.20000000000003	0.0007910850543135131
38.30000000000003	0.0007911667575413833
38.400000000000034	0.000791249069786252
38.500000000000036	0.0007913319882639835
38.60000000000004	0.0007914155123136267
38.70000000000003	0.0007914996398335412
38.80000000000003	0.0007915843652318445
38.900000000000034	0.0007916696858178824
39.000000000000036	0.0007917556010049218
39.10000000000004	0.0007918421087228442
39.20000000000003	0.0007919292035539057
39.30000000000003	0.000792016882897063
39.400000000000034	0.0007921051441726036
39.500000000000036	0.0007921939868858789
39.60000000000004	0.0007922834090178131
39.70000000000003	0.0007923734053386254
39.80000000000003	0.0007924639733536522
39.900000000000034	0.0007925551126353805
40.000000000000036	0.000792646821192668
40.10000000000004	0.0007927390939555444
40.20000000000003	0.0007928319285109627
40.30000000000003	0.0007929253224653608
40.400000000000034	0.0007930192754748154
40.500000000000036	0.0007931137855939149
40.60000000000004	0.000793208847925181
40.70000000000004	0.0007933044601526561
40.80000000000003	0.0007934006219933117
40.900000000000034	0.0007934973315264787
41.000000000000036	0.0007935945840016692
41.10000000000004	0.0007936923771774382
41.20000000000004	0.0007937907088301341
41.30000000000003	0.0007938895787527823
41.400000000000034	0.0007939889850657629
41.500000000000036	0.0007940889231772656
41.60000000000004	0.0007941893909345929
41.70000000000004	0.0007942903881862013
41.80000000000004	0.0007943919130743657
41.900000000000034	0.0007944939611427363
42.000000000000036	0.0007945965303068259
42.10000000000004	0.0007946996184984227
42.20000000000004	0.0007948032256353326
42.30000000000004	0.0007949073498967528
42.400000000000034	0.0007950119869726013
42.500000000000036	0.0007951171348596762
42.60000000000004	0.0007952227935263428
42.70000000000004	0.0007953289611712437
42.80000000000004	0.0007954356336093427
42.900000000000034	0.0007955428088999996
43.000000000000036	0.0007956504851175002
43.10000000000004	0.0007957586622936878
43.20000000000004	0.0007958673386604199
43.30000000000004	0.0007959765101677099
43.400000000000034	0.0007960861749495474
43.500000000000036	0.0007961963330840638
43.60000000000004	0.0007963069828203199
43.70000000000004	0.0007964181202240319
43.80000000000004	0.0007965297434866719
43.90000000000004	0.0007966418508134659
44.000000000000036	0.0007967544423407337
44.10000000000004	0.0007968675163474533
44.20000000000004	0.0007969810690243125
44.30000000000004	0.0007970950986314521
44.40000000000004	0.0007972096053476996
44.500000000000036	0.0007973245874672633
44.60000000000004	0.0007974400412880524
44.70000000000004	0.0007975559651231349
44.80000000000004	0.0007976723572982453
44.90000000000004	0.0007977892180457639
45.00000000000004	0.0007979065456868489
45.10000000000004	0.000798024336635243
45.20000000000004	0.0007981425892673212
45.30000000000004	0.0007982613038545848
45.40000000000004	0.0007983804787316485
45.50000000000004	0.0007985001104118105
45.60000000000004	0.0007986201973202837
45.70000000000004	0.0007987407378939731
45.80000000000004	0.0007988617324537784
45.90000000000004	0.0007989831793586507
46.00000000000004	0.0007991050752294249
46.10000000000004	0.0007992274185497853
46.20000000000004	0.0007993502096767742
46.30000000000004	0.000799473446981189
46.40000000000004	0.0007995971271764558
46.50000000000004	0.0007997212487914062
46.60000000000004	0.000799845810365701
46.70000000000004	0.0007999708123020895
46.80000000000004	0.0008000962529933077
46.90000000000004	0.0008002221292528256
47.00000000000004	0.0008003484396635784
47.100000000000044	0.0008004751846618281
47.20000000000004	0.0008006023626507046
47.30000000000004	0.0008007299705299444
47.40000000000004	0.000800858006924301
47.50000000000004	0.0008009864704685843
47.600000000000044	0.0008011153616414712
47.70000000000004	0.0008012446788658756
47.80000000000004	0.0008013744191347427
47.90000000000004	0.0008015045811230106
48.00000000000004	0.000801635165340516
48.100000000000044	0.0008017661702192672
48.200000000000045	0.0008018975928326926
48.30000000000004	0.0008020294318945591
48.40000000000004	0.0008021616861279375
48.50000000000004	0.0008022943560821359
48.600000000000044	0.0008024274402069945
48.700000000000045	0.0008025609356629505
48.80000000000004	0.0008026948412103716
48.90000000000004	0.0008028291574276483
49.00000000000004	0.0008029638827725443
49.100000000000044	0.0008030990144807124
49.200000000000045	0.0008032345513486308
49.30000000000004	0.0008033704921814174
49.40000000000004	0.0008035068375943343
49.50000000000004	0.000803643586061159
49.600000000000044	0.0008037807348989209
49.700000000000045	0.0008039182829474491
49.80000000000004	0.0008040562308492448
49.90000000000004	0.0008041945770849287
50.00000000000004	0.0008043333190419485
50.100000000000044	0.0008044724555937671
50.200000000000045	0.0008046119856219263
50.30000000000005	0.0008047519098034522
50.40000000000004	0.0008048922266333821
50.50000000000004	0.0008050329335753468
50.600000000000044	0.0008051740295432492
50.700000000000045	0.0008053155152397366
50.80000000000005	0.0008054573891656864
50.90000000000004	0.0008055996488507666
51.00000000000004	0.0008057422932402587
51.100000000000044	0.0008058853212869756
51.200000000000045	0.0008060287337260529
51.30000000000005	0.0008061725290712712
51.40000000000005	0.0008063167049237627
51.50000000000004	0.000806461260266597
51.600000000000044	0.0008066061958590755
51.700000000000045	0.0008067515102199069
51.80000000000005	0.0008068972010122307
51.90000000000005	0.0008070432672484614
52.00000000000004	0.0008071897079480649
52.100000000000044	0.0008073365239009588
52.200000000000045	0.0008074837136374002
52.30000000000005	0.0008076312748876866
52.40000000000005	0.0008077792066995861
52.50000000000004	0.0008079275098859253
52.600000000000044	0.0008080761829810372
52.700000000000045	0.0008082252237735675
52.80000000000005	0.0008083746313387544
52.90000000000005	0.0008085244047584778
53.00000000000004	0.0008086745448745716
53.100000000000044	0.0008088250502316499
53.200000000000045	0.0008089759186815079
53.30000000000005	0.000809127149332571
53.40000000000005	0.000809278743048464
53.50000000000005	0.0008094306983770872
53.600000000000044	0.0008095830132252224
53.700000000000045	0.0008097356867270901
53.80000000000005	0.0008098887180231241
53.90000000000005	0.0008100421080044833
54.00000000000005	0.0008101958552281813
54.100000000000044	0.0008103499576605446
54.200000000000045	0.0008105044144669462
54.30000000000005	0.0008106592265593785
54.40000000000005	0.0008108143924974035
54.50000000000005	0.0008109699102992354
54.60000000000005	0.0008111257791545102
54.700000000000045	0.0008112819982587073
54.80000000000005	0.000811438568550069
54.90000000000005	0.0008115954885961926
55.00000000000005	0.0008117527564715202
55.10000000000005	0.000811910371394987
55.200000000000045	0.0008120683343248301
55.30000000000005	0.0008122266438304957
55.40000000000005	0.0008123852980354701
55.50000000000005	0.0008125442961815535
55.60000000000005	0.0008127036375160808
55.700000000000045	0.0008128633230224146
55.80000000000005	0.0008130233512770237
55.90000000000005	0.0008131837204565565
56.00000000000005	0.0008133444298304745
56.10000000000005	0.0008135054804013824
56.200000000000045	0.0008136668707469716
56.30000000000005	0.0008138285990903081
56.40000000000005	0.0008139906647224304
56.50000000000005	0.0008141530669395869
56.60000000000005	0.0008143158067685451
56.70000000000005	0.0008144788827930808
56.80000000000005	0.0008146422932866074
56.90000000000005	0.0008148060375663007
57.00000000000005	0.0008149701166775542
57.10000000000005	0.0008151345292047228
57.20000000000005	0.000815299273465244
57.30000000000005	0.0008154643487967102
57.40000000000005	0.000815629754541634
57.50000000000005	0.0008157954917687245
57.60000000000005	0.0008159615590675135
57.70000000000005	0.0008161279548032248
57.800000000000054	0.0008162946783382012
57.90000000000005	0.0008164617307592397
58.00000000000005	0.0008166291106558771
58.10000000000005	0.0008167968164351504
58.20000000000005	0.0008169648474787383
58.300000000000054	0.0008171332031729856
58.40000000000005	0.0008173018846272707
58.50000000000005	0.0008174708904354905
58.60000000000005	0.0008176402190500863
58.70000000000005	0.0008178098698762326
58.800000000000054	0.0008179798440409678
58.90000000000005	0.0008181501401376084
59.00000000000005	0.0008183207566583857
59.10000000000005	0.0008184916930268395
59.20000000000005	0.0008186629486709238
59.300000000000054	0.0008188345247396353
59.40000000000005	0.0008190064198298892
59.50000000000005	0.0008191786324771293
59.60000000000005	0.0008193511621272052
59.70000000000005	0.000819524009946452
59.800000000000054	0.0008196971745306332
59.900000000000055	0.0008198706544531105
60.00000000000005	0.0008200444491772375
60.10000000000005	0.0008202185581705857
60.20000000000005	0.000820392982620904
60.300000000000054	0.000820567721126785
60.400000000000055	0.0008207427723028447
60.50000000000005	0.0008209181356336878
60.60000000000005	0.000821093812324114
60.70000000000005	0.0008212698009710601
60.800000000000054	0.0008214461002253245
60.900000000000055	0.0008216227095882224
61.00000000000006	0.0008217996285650759
61.10000000000005	0.000821976858381683
61.20000000000005	0.0008221543976371032
61.300000000000054	0.0008223322450215373
61.400000000000055	0.0008225104000565771
61.50000000000006	0.0008226888639848881
61.60000000000005	0.0008228676354033541
61.70000000000005	0.000823046713036793
61.800000000000054	0.0008232260964227511
61.900000000000055	0.0008234057851026607
62.00000000000006	0.0008235857803398492
62.10000000000005	0.0008237660807326075
62.20000000000005	0.0008239466850434566
62.300000000000054	0.0008241275928294047
62.400000000000055	0.0008243088053705096
62.50000000000006	0.0008244903212623869
62.60000000000005	0.0008246721393007335
62.70000000000005	0.0008248542590578356
62.800000000000054	0.0008250366801097005
62.900000000000055	0.0008252194037567684
63.00000000000006	0.0008254024285954406
63.10000000000006	0.0008255857534575706
63.20000000000005	0.0008257693779341016
63.300000000000054	0.0008259533033421463
63.400000000000055	0.0008261375282749392
63.50000000000006	0.0008263220515961597
63.60000000000006	0.0008265068729114465
63.70000000000005	0.0008266919918299782
63.800000000000054	0.0008268774096891139
63.900000000000055	0.0008270631250822072
64.00000000000006	0.0008272491369076801
64.10000000000005	0.0008274354447891088
64.20000000000006	0.0008276220500805149
64.30000000000005	0.0008278089513715876
64.40000000000006	0.0008279961475913675
64.50000000000006	0.0008281836383775833
64.60000000000005	0.0008283714233713615
64.70000000000006	0.0008285595039468464
64.80000000000005	0.0008287478786932551
64.90000000000006	0.0008289365465730966
65.00000000000006	0.0008291255072413592
65.10000000000005	0.000829314762088917
65.20000000000006	0.0008295043097008468
65.30000000000005	0.0008296941490691323
65.40000000000006	0.0008298842798624183
65.50000000000006	0.0008300747017526804
65.60000000000005	0.0008302654161509019
65.70000000000006	0.0008304564216410499
65.80000000000005	0.0008306477172473898
65.90000000000006	0.0008308393026552959
66.00000000000006	0.0008310311792925882
66.10000000000005	0.0008312233457386102
66.20000000000006	0.0008314158010461182
66.30000000000005	0.000831608544913695
66.40000000000006	0.0008318015770431074
66.50000000000006	0.0008319948988823251
66.60000000000005	0.0008321885090090264
66.70000000000006	0.0008323824065071473
66.80000000000005	0.0008325765910914568
66.90000000000006	0.0008327710642269476
67.00000000000006	0.0008329658244861798
67.10000000000007	0.0008331608709806495
67.20000000000006	0.0008333562034379554
67.30000000000005	0.0008335518215887818
67.40000000000006	0.000833747726918357
67.50000000000006	0.0008339439179970051
67.60000000000007	0.0008341403939664541
67.70000000000006	0.0008343371545699924
67.80000000000005	0.0008345342013101264
67.90000000000006	0.0008347315327515739
68.00000000000006	0.0008349291480627646
68.10000000000007	0.0008351270469994826
68.20000000000006	0.0008353252293205236
68.30000000000005	0.0008355236965488346
68.40000000000006	0.0008357224472462733
68.50000000000006	0.000835921480610626
68.60000000000007	0.0008361207964129846
68.70000000000006	0.0008363203961938336
68.80000000000005	0.0008365202785089441
68.90000000000006	0.0008367204425820593
69.00000000000006	0.000836920888196444
69.10000000000007	0.0008371216151383178
69.20000000000006	0.0008373226249688147
69.30000000000005	0.0008375239162402973
69.40000000000006	0.000837725488205087
69.50000000000006	0.000837927340661398
69.60000000000007	0.0008381294751882497
69.70000000000006	0.0008383318903314233
69.80000000000007	0.0008385345853685178
69.90000000000006	0.0008387375601096441
70.00000000000006	0.0008389408143678104
70.10000000000007	0.0008391443497430095
70.20000000000006	0.0008393481647770504
70.30000000000007	0.0008395522587753736
70.40000000000006	0.0008397566315627568
70.50000000000006	0.0008399612847574496
70.60000000000007	0.0008401662168941632
70.70000000000006	0.0008403714273030273
70.80000000000007	0.0008405769158204737
70.90000000000006	0.0008407826822857872
71.00000000000006	0.0008409887283385537
71.10000000000007	0.000841195052508968
71.20000000000006	0.0008414016541543641
71.30000000000007	0.0008416085331255827
71.40000000000006	0.0008418156910809288
71.50000000000006	0.0008420231265429636
71.60000000000007	0.0008422308388931697
71.70000000000006	0.0008424388279938694
71.80000000000007	0.0008426470937101761
71.90000000000006	0.0008428556377221524
72.00000000000006	0.0008430644585472532
72.10000000000007	0.0008432735555936549
72.20000000000006	0.0008434829287378654
72.30000000000007	0.0008436925796791361
72.40000000000006	0.0008439025069267783
72.50000000000006	0.0008441127099126511
72.60000000000007	0.0008443231885245717
72.70000000000006	0.0008445339426531246
72.80000000000007	0.0008447449740198289
72.90000000000006	0.0008449562811283334
73.00000000000006	0.0008451678634366779
73.10000000000007	0.0008453797208467033
73.20000000000006	0.0008455918550996943
73.30000000000007	0.0008458042646905845
73.40000000000006	0.0008460169491006974
73.50000000000007	0.0008462299082430927
73.60000000000007	0.0008464431420335304
73.70000000000006	0.0008466566522360788
73.80000000000007	0.0008468704373394203
73.90000000000006	0.000847084496850725
74.00000000000007	0.0008472988306969082
74.10000000000007	0.0008475134406623996
74.20000000000006	0.0008477283252266366
74.30000000000007	0.0008479434839197082
74.40000000000006	0.0008481589166796524
74.50000000000007	0.00084837462344721
74.60000000000007	0.0008485906060302096
74.70000000000006	0.000848806862901269
74.80000000000007	0.0008490233936159804
74.90000000000006	0.0008492401981261634
75.00000000000007	0.0008494572782606812
75.10000000000007	0.0008496746324823015
75.20000000000006	0.0008498922603692797
75.30000000000007	0.0008501101618844727
75.40000000000006	0.0008503283369934641
75.50000000000007	0.0008505467875492147
75.60000000000007	0.000850765512007061
75.70000000000006	0.0008509845099704961
75.80000000000007	0.0008512037814161338
75.90000000000006	0.0008514233282186789
76.00000000000007	0.0008516431488230273
76.10000000000007	0.0008518632428551104
76.20000000000007	0.0008520836103025854
76.30000000000007	0.0008523042511557937
76.40000000000006	0.0008525251673142855
76.50000000000007	0.0008527463572149024
76.60000000000007	0.0008529678205086275
76.70000000000007	0.0008531895571968357
76.80000000000007	0.0008534115692016042
76.90000000000006	0.0008536338549487174
77.00000000000007	0.0008538564141114572
77.10000000000007	0.0008540792467022474
77.20000000000007	0.0008543023527362158
77.30000000000007	0.0008545257341610703
77.40000000000006	0.0008547493893939046
77.50000000000007	0.0008549733181329435
77.60000000000007	0.0008551975204043744
77.70000000000007	0.0008554219981792638
77.80000000000007	0.0008556467498630322
77.90000000000006	0.0008558717751760772
78.00000000000007	0.000856097074155675
78.10000000000007	0.000856322646841788
78.20000000000007	0.0008565484952320103
78.30000000000007	0.0008567746177224319
78.40000000000006	0.0008570010140583355
78.50000000000007	0.0008572276842908262
78.60000000000007	0.00085745463044176
78.70000000000007	0.000857681850894853
78.80000000000007	0.0008579093454175478
78.90000000000006	0.0008581371140720775
79.00000000000007	0.0008583651569234183
79.10000000000007	0.0008585934760209032
79.20000000000007	0.0008588220697382608
79.30000000000007	0.0008590509378678248
79.40000000000006	0.0008592800804857827
79.50000000000007	0.0008595094996667022
79.60000000000007	0.00085973919377123
79.70000000000007	0.000859969162613877
79.80000000000007	0.0008601994062820625
79.90000000000008	0.0008604299248659767
80.00000000000007	0.0008606607204686941
80.10000000000007	0.0008608917914401795
80.20000000000007	0.0008611231376199161
80.30000000000007	0.0008613547591094254
80.40000000000008	0.0008615866580380475
80.50000000000007	0.0008618188327419347
80.60000000000007	0.0008620512830828348
80.70000000000007	0.0008622840091736274
80.80000000000007	0.0008625170111299868
80.90000000000008	0.000862750291110876
81.00000000000007	0.0008629838474410708
81.10000000000007	0.0008632176800074128
81.20000000000007	0.0008634517889370611
81.30000000000007	0.0008636861764163497
81.40000000000008	0.0008639208407554714
81.50000000000007	0.0008641557818636632
81.60000000000007	0.0008643909998796323
81.70000000000007	0.0008646264949449116
81.80000000000007	0.0008648622692766223
81.90000000000008	0.0008650983211728378
82.00000000000007	0.0008653346505681227
82.10000000000007	0.0008655712576156543
82.20000000000007	0.0008658081445611204
82.30000000000007	0.0008660453096872203
82.40000000000008	0.0008662827529511009
82.50000000000007	0.0008665204745176892
82.60000000000008	0.0008667584745547892
82.70000000000007	0.0008669967553401689
82.80000000000007	0.000867235315143612
82.90000000000008	0.0008674741539478689
83.00000000000007	0.0008677132719326228
83.10000000000008	0.0008679526714054512
83.20000000000007	0.0008681923506199226
83.30000000000007	0.0008684323095816311
83.40000000000008	0.000868672548482229
83.50000000000007	0.0008689130675163105
83.60000000000008	0.000869153869024857
83.70000000000007	0.0008693949512477493
83.80000000000007	0.0008696363142165364
83.90000000000008	0.0008698779581379142
84.00000000000007	0.0008701198853840453
84.10000000000008	0.0008703620941776957
84.20000000000007	0.0008706045845735938
84.30000000000007	0.0008708473567906446
84.40000000000008	0.0008710904110508125
84.50000000000007	0.0008713337497611353
84.60000000000008	0.0008715773711298413
84.70000000000007	0.0008718212752379898
84.80000000000007	0.0008720654623199227
84.90000000000008	0.0008723099348152744
85.00000000000007	0.0008725546909142284
85.10000000000008	0.0008727997307214176
85.20000000000007	0.0008730450544837092
85.30000000000007	0.000873290662451065
85.40000000000008	0.0008735365570995242
85.50000000000007	0.0008737827366038653
85.60000000000008	0.0008740292010955625
85.70000000000007	0.0008742759508372667
85.80000000000007	0.0008745229883391478
85.90000000000008	0.0008747703117569801
86.00000000000007	0.0008750179212462305
86.10000000000008	0.0008752658170824277
86.20000000000007	0.0008755139995442526
86.30000000000008	0.0008757624711799615
86.40000000000008	0.0008760112301289662
86.50000000000007	0.0008762602765741529
86.60000000000008	0.0008765096108072675
86.70000000000007	0.0008767592354122888
86.80000000000008	0.0008770091485086184
86.90000000000008	0.0008772593503036389
87.00000000000007	0.0008775098411023443
87.10000000000008	0.0008777606212129679
87.20000000000007	0.0008780116932593286
87.30000000000008	0.0008782630553434898
87.40000000000008	0.0008785147077009197
87.50000000000007	0.0008787666506533002
87.60000000000008	0.0008790188868619064
87.70000000000007	0.0008792714144076861
87.80000000000008	0.0008795242335512036
87.90000000000008	0.0008797773446277718
88.00000000000007	0.0008800307479760712
88.10000000000008	0.0008802844462991036
88.20000000000007	0.0008805384376594991
88.30000000000008	0.0008807927223465778
88.40000000000008	0.0008810473007129144
88.50000000000007	0.0008813021755007698
88.60000000000008	0.0008815573447505137
88.70000000000007	0.0008818128087772118
88.80000000000008	0.000882068567947523
88.90000000000008	0.0008823246226315664
89.00000000000009	0.000882580975615314
89.10000000000008	0.0008828376249197591
89.20000000000007	0.0008830945708895422
89.30000000000008	0.0008833518139091416
89.40000000000008	0.0008836093568057614
89.50000000000009	0.0008838671975769014
89.60000000000008	0.0008841253365936824
89.70000000000007	0.0008843837742551669
89.80000000000008	0.0008846307098970218
89.90000000000008	0.0008848307259363205
90.00000000000009	0.0008849837661023133
