# Supplementary material for: White matter micro- and macrostructure brain charts for the human lifespan
Source: Nature. 2026 May 13;655(8124):979–89. doi: 10.1038/s41586-026-10454-2 (PMC13391363; doi:10.1038/s41586-026-10454-2)
Supplement: Supplementary file 7 — Tract-specific median centiles of brain charts. SDT.T4.1-504 contain the discretized, sex-agnostic brain charts used to derive the myelination plots and assessments in Fig. 4 and Supplementary Fig. S4.F9. Age is expressed in years. Tract measurements are reported in metric-specific units: diffusivities in mm2 s−1, volume in mm3, surface area in mm2, average length in mm, and FA is dimensionless (unitless). [file 41586_2026_10454_MOESM7_ESM.zip › SDT.T4/SDT.T4.166-IFO_left_rd-mean.csv]

age	value
1.0	0.0008031628143486493
1.1	0.0007973145285263746
1.2000000000000002	0.0007899688116705956
1.3000000000000003	0.0007812402216884609
1.4000000000000004	0.0007727215439305102
1.5000000000000004	0.0007648576702716658
1.6000000000000005	0.0007575624407700939
1.7000000000000006	0.0007507654895461677
1.8000000000000007	0.0007444109473564186
1.9000000000000008	0.0007384454229037556
2.000000000000001	0.0007328282705550668
2.100000000000001	0.000727524829315742
2.200000000000001	0.0007225068128921807
2.300000000000001	0.0007177456264801961
2.4000000000000012	0.0007132189489949762
2.5000000000000013	0.0007089071874687468
2.6000000000000014	0.0007047930922916956
2.7000000000000015	0.0007008624373248161
2.8000000000000016	0.0006970997981551098
2.9000000000000017	0.0006934930846875327
3.0000000000000018	0.0006900314686811419
3.100000000000002	0.0006867059665435003
3.200000000000002	0.0006835064831741193
3.300000000000002	0.0006804250468383569
3.400000000000002	0.0006774544003405169
3.500000000000002	0.0006745879476523049
3.6000000000000023	0.0006718202405652186
3.7000000000000024	0.0006691448084085123
3.8000000000000025	0.000666556574563057
3.9000000000000026	0.0006640508844426331
4.000000000000003	0.0006616238960402793
4.100000000000003	0.0006592709163190651
4.200000000000003	0.0006569882589171391
4.3000000000000025	0.0006547724988078427
4.400000000000003	0.000652620471106861
4.5000000000000036	0.0006505295897113443
4.600000000000003	0.0006484965381959597
4.700000000000003	0.0006465187386497554
4.800000000000003	0.0006445937974454929
4.900000000000004	0.0006427197651132533
5.0000000000000036	0.0006408940807691633
5.100000000000003	0.0006391147569679057
5.200000000000004	0.0006373799228955543
5.300000000000004	0.0006356878341887285
5.400000000000004	0.0006340370880241675
5.5000000000000036	0.0006324257573053042
5.600000000000004	0.0006308523645209897
5.700000000000005	0.0006293155284400391
5.800000000000004	0.0006278141430890609
5.900000000000004	0.0006263466561717615
6.000000000000004	0.0006249118810981953
6.100000000000005	0.0006235086907140586
6.200000000000005	0.0006221360292564554
6.300000000000004	0.0006207930629524919
6.400000000000005	0.0006194785713050015
6.500000000000005	0.0006181916332684511
6.600000000000005	0.0006169313851408727
6.700000000000005	0.0006156971480034371
6.800000000000005	0.0006144879083671695
6.900000000000006	0.0006133029042576279
7.000000000000005	0.0006121414070040378
7.100000000000005	0.0006110027330317871
7.2000000000000055	0.0006098863526099914
7.300000000000006	0.0006087914426991778
7.400000000000006	0.0006077173925480482
7.500000000000005	0.0006066636291437564
7.600000000000006	0.0006056297104660959
7.700000000000006	0.0006046149372129165
7.800000000000006	0.0006036187925919703
7.900000000000006	0.0006026407798514226
8.000000000000007	0.0006016804333019894
8.100000000000007	0.0006007373987921622
8.200000000000006	0.0005998110941716462
8.300000000000006	0.000598901094799888
8.400000000000006	0.0005980070028736543
8.500000000000007	0.0005971285171524272
8.600000000000007	0.0005962651340702334
8.700000000000006	0.0005954164878919018
8.800000000000008	0.0005945822256307502
8.900000000000007	0.0005937620171904224
9.000000000000007	0.0005929556160665597
9.100000000000007	0.0005921625947534988
9.200000000000006	0.0005913826467308677
9.300000000000008	0.0005906154857549775
9.400000000000007	0.0005898608988702332
9.500000000000007	0.0005891185109304962
9.600000000000009	0.0005883880541361669
9.700000000000008	0.0005876692691668782
9.800000000000008	0.0005869619144851845
9.900000000000007	0.0005862658127988082
10.000000000000007	0.0005855806405265205
10.100000000000009	0.0005849061695794234
10.200000000000008	0.0005842421879325676
10.300000000000008	0.0005835885404427606
10.40000000000001	0.0005829449397980052
10.500000000000009	0.000582311184363353
10.600000000000009	0.0005816870783532
10.700000000000008	0.0005810724403807722
10.800000000000008	0.0005804671394110494
10.90000000000001	0.0005798709243516457
11.000000000000009	0.0005792836211507777
11.100000000000009	0.0005787050689655431
11.20000000000001	0.0005781351518812297
11.30000000000001	0.0005775736447497647
11.40000000000001	0.0005770203921811397
11.500000000000009	0.0005764752429453597
11.600000000000009	0.0005759380578564104
11.70000000000001	0.0005754087378057122
11.80000000000001	0.0005748870838496039
11.90000000000001	0.0005743729603294251
12.00000000000001	0.0005738662427705083
12.10000000000001	0.0005733668426811142
12.20000000000001	0.0005728745801844528
12.30000000000001	0.0005723893331475198
12.40000000000001	0.0005719109824732451
12.50000000000001	0.0005714394194006878
12.60000000000001	0.000570974567463731
12.70000000000001	0.0005705162662247615
12.800000000000011	0.0005700644080225765
12.900000000000011	0.0005696188948875945
13.00000000000001	0.0005691796579898076
13.10000000000001	0.0005687465512304357
13.20000000000001	0.0005683194769807226
13.300000000000011	0.0005678983398772171
13.400000000000011	0.0005674830536096719
13.50000000000001	0.0005670735581481923
13.600000000000012	0.0005666697221274941
13.700000000000012	0.0005662714587637682
13.800000000000011	0.0005658786898282672
13.900000000000011	0.0005654913608986959
14.00000000000001	0.0005651093516090704
14.100000000000012	0.0005647325827673688
14.200000000000012	0.0005643609769045865
14.300000000000011	0.0005639944646121005
14.400000000000013	0.000563632998034206
14.500000000000012	0.0005632764681815848
14.600000000000012	0.0005629248041425505
14.700000000000012	0.000562577942670516
14.800000000000011	0.0005622358401031572
14.900000000000013	0.0005618983960357752
15.000000000000012	0.0005615655454028243
15.100000000000012	0.0005612372244716687
15.200000000000014	0.0005609133767817652
15.300000000000013	0.0005605939636553401
15.400000000000013	0.000560278893616512
15.500000000000012	0.0005599681080265365
15.600000000000012	0.0005596615551981651
15.700000000000014	0.0005593591996400004
15.800000000000013	0.0005590609566786511
15.900000000000013	0.0005587667722471557
16.000000000000014	0.0005584765933251163
16.100000000000016	0.0005581903735247119
16.200000000000014	0.0005579080811959694
16.30000000000001	0.0005576296387745305
16.400000000000013	0.000557354997254536
16.500000000000014	0.0005570841139976315
16.600000000000016	0.0005568169598097085
16.700000000000014	0.0005565534625896498
16.800000000000015	0.0005562935769560339
16.900000000000013	0.0005560372583600899
17.000000000000014	0.0005557844683570757
17.100000000000016	0.0005555351807536319
17.200000000000014	0.0005552893291814682
17.300000000000015	0.0005550468722966177
17.400000000000013	0.000554807774636453
17.500000000000014	0.0005545720119246362
17.600000000000016	0.0005543395222333855
17.700000000000014	0.0005541102671275116
17.800000000000015	0.0005538842088422017
17.900000000000016	0.000553661315272733
18.000000000000014	0.0005534415645154583
18.100000000000016	0.0005532248993187425
18.200000000000017	0.0005530112845057997
18.300000000000015	0.000552800690370263
18.400000000000016	0.0005525930965221584
18.500000000000014	0.0005523884493580305
18.600000000000016	0.0005521867160613289
18.700000000000017	0.0005519878643609871
18.800000000000015	0.0005517918672681626
18.900000000000016	0.0005515987062896407
19.000000000000014	0.000551408331675531
19.100000000000016	0.0005512207132665773
19.200000000000017	0.0005510358260222791
19.300000000000015	0.0005508536526570456
19.400000000000016	0.0005506741464473959
19.500000000000018	0.0005504972791683272
19.600000000000016	0.0005503230230431077
19.700000000000017	0.0005501513552516896
19.80000000000002	0.000549982260039891
19.900000000000016	0.0005498156938895831
20.000000000000018	0.0005496516307635431
20.100000000000016	0.0005494900494389311
20.200000000000017	0.0005493309351341586
20.30000000000002	0.0005491742468638342
20.400000000000016	0.0005490199601902746
20.500000000000018	0.0005488680510473709
20.600000000000016	0.0005487185000425085
20.700000000000017	0.0005485712936418824
20.80000000000002	0.0005484263935488239
20.900000000000016	0.0005482837771424421
21.000000000000018	0.0005481434263503699
21.10000000000002	0.0005480053284288691
21.200000000000017	0.00054786944721783
21.30000000000002	0.0005477357614301038
21.40000000000002	0.0005476042500890479
21.500000000000018	0.0005474748966429169
21.60000000000002	0.0005473476893730722
21.700000000000017	0.0005472225943922759
21.80000000000002	0.0005470995919340662
21.90000000000002	0.0005469786665462738
22.000000000000018	0.0005468598071571832
22.10000000000002	0.0005467429816951352
22.200000000000017	0.0005466281715142036
22.30000000000002	0.0005465153582298362
22.40000000000002	0.0005464045276625115
22.500000000000018	0.0005462956695891779
22.60000000000002	0.0005461887538730689
22.70000000000002	0.0005460837631503642
22.80000000000002	0.0005459806841637193
22.90000000000002	0.0005458795072236475
23.00000000000002	0.0005457802037465936
23.10000000000002	0.0005456827573166986
23.20000000000002	0.000545587151739663
23.30000000000002	0.0005454933748304102
23.40000000000002	0.0005454014176070466
23.50000000000002	0.0005453112531439063
23.60000000000002	0.0005452228661133389
23.70000000000002	0.0005451362451086657
23.80000000000002	0.0005450513815910099
23.90000000000002	0.0005449682499716825
24.00000000000002	0.0005448868357301884
24.10000000000002	0.0005448071245349923
24.20000000000002	0.0005447291058885353
24.300000000000022	0.000544652771845715
24.40000000000002	0.0005445780982469278
24.50000000000002	0.0005445050715010361
24.600000000000023	0.000544433681771389
24.70000000000002	0.0005443639214830257
24.800000000000022	0.0005442957676337942
24.90000000000002	0.0005442292073239122
25.00000000000002	0.0005441642278157225
25.100000000000023	0.0005441008200477511
25.20000000000002	0.0005440389769463614
25.300000000000022	0.0005439786767481172
25.40000000000002	0.0005439199073514988
25.50000000000002	0.0005438626602593049
25.600000000000023	0.000543806928708951
25.70000000000002	0.0005437526919443258
25.800000000000022	0.0005436999384593516
25.900000000000023	0.0005436486568877854
26.00000000000002	0.0005435988393969977
26.100000000000023	0.0005435504796500529
26.200000000000024	0.0005435035579700659
26.300000000000022	0.0005434580635402781
26.400000000000023	0.0005434139890123118
26.50000000000002	0.0005433713283119814
26.600000000000023	0.0005433300626434121
26.700000000000024	0.0005432901817053509
26.800000000000022	0.0005432516753177963
26.900000000000023	0.0005432145367049123
27.00000000000002	0.0005431787601558049
27.100000000000023	0.0005431443278194352
27.200000000000024	0.0005431112299927659
27.300000000000022	0.000543079460317535
27.400000000000023	0.0005430490133059493
27.500000000000025	0.0005430198718810107
27.600000000000023	0.0005429920267881297
27.700000000000024	0.0005429654688783006
27.800000000000026	0.0005429401922889173
27.900000000000023	0.0005429161918437241
28.000000000000025	0.0005428934512966154
28.100000000000023	0.0005428719619145779
28.200000000000024	0.0005428517181966928
28.300000000000026	0.0005428327151569945
28.400000000000023	0.0005428149372324026
28.500000000000025	0.0005427983760817555
28.600000000000023	0.0005427830234562736
28.700000000000024	0.0005427688742859851
28.800000000000026	0.0005427559238533639
28.900000000000023	0.0005427441573290248
29.000000000000025	0.0005427335668285599
29.100000000000026	0.0005427241475966408
29.200000000000024	0.0005427158950787351
29.300000000000026	0.000542708795050572
29.400000000000027	0.0005427028399716253
29.500000000000025	0.0005426980223825321
29.600000000000026	0.0005426943379042112
29.700000000000024	0.000542691782214363
29.800000000000026	0.0005426903417392201
29.900000000000027	0.0005426900093398931
30.000000000000025	0.0005426907809121043
30.100000000000026	0.000542692652273693
30.200000000000024	0.0005426956103890495
30.300000000000026	0.0005426996484222315
30.400000000000027	0.0005427047596088693
30.500000000000025	0.0005427109401745083
30.600000000000026	0.0005427181861387385
30.700000000000028	0.0005427264850447939
30.800000000000026	0.0005427358304112308
30.900000000000027	0.0005427462187045662
31.00000000000003	0.0005427576460653311
31.100000000000026	0.0005427701005170288
31.200000000000028	0.0005427835758461545
31.300000000000026	0.0005427980659025739
31.400000000000027	0.0005428135674429875
31.50000000000003	0.0005428300767837938
31.600000000000026	0.0005428475824653952
31.700000000000028	0.0005428660785883688
31.800000000000026	0.0005428855621214632
31.900000000000027	0.0005429060294858139
32.00000000000003	0.0005429274696518999
32.10000000000002	0.0005429498769580794
32.20000000000003	0.0005429732457989985
32.300000000000026	0.0005429975733996556
32.40000000000003	0.0005430228563350437
32.50000000000003	0.0005430490840387252
32.60000000000003	0.0005430762511282891
32.70000000000003	0.0005431043550160008
32.800000000000026	0.0005431333923678214
32.90000000000003	0.000543163353003657
33.00000000000003	0.0005431942317528479
33.10000000000003	0.0005432260234948834
33.20000000000003	0.0005432587258690824
33.300000000000026	0.0005432923356764235
33.40000000000003	0.0005433268431530066
33.50000000000003	0.0005433622433772268
33.60000000000003	0.0005433985341543492
33.70000000000003	0.0005434357123645507
33.800000000000026	0.0005434737685920645
33.90000000000003	0.0005435126981044358
34.00000000000003	0.0005435524962140649
34.10000000000003	0.0005435931609280635
34.20000000000003	0.000543634689245469
34.30000000000003	0.0005436770721256733
34.40000000000003	0.0005437203050590445
34.50000000000003	0.0005437643862002674
34.60000000000003	0.0005438093126174941
34.70000000000003	0.0005438550755846839
34.80000000000003	0.0005439016707617261
34.90000000000003	0.000543949093848711
35.00000000000003	0.0005439973431803417
35.10000000000003	0.0005440464159296602
35.20000000000003	0.0005440963037097811
35.30000000000003	0.0005441470023805284
35.400000000000034	0.0005441985104082192
35.50000000000003	0.0005442508250263749
35.60000000000003	0.0005443039381331453
35.70000000000003	0.0005443578457406796
35.80000000000003	0.0005444125438973376
35.900000000000034	0.0005444680312304888
36.00000000000003	0.0005445243050664653
36.10000000000003	0.0005445813576107918
36.20000000000003	0.0005446391850555842
36.30000000000003	0.0005446977861459779
36.400000000000034	0.000544757158261292
36.50000000000003	0.000544817293866005
36.60000000000003	0.0005448781892895105
36.70000000000003	0.000544939840893843
36.80000000000003	0.0005450022475686678
36.900000000000034	0.0005450654067756172
37.00000000000003	0.0005451293112584938
37.10000000000003	0.0005451939575090794
37.20000000000003	0.0005452593445227469
37.30000000000003	0.0005453254698076256
37.400000000000034	0.0005453923263433608
37.500000000000036	0.0005454599107457938
37.60000000000003	0.0005455282196602345
37.70000000000003	0.0005455972522121666
37.80000000000003	0.0005456670059828309
37.900000000000034	0.0005457374742063477
38.000000000000036	0.0005458086536454583
38.10000000000003	0.0005458805435208168
38.20000000000003	0.0005459531414545304
38.30000000000003	0.0005460264408960145
38.400000000000034	0.0005461004387203892
38.500000000000036	0.0005461751318295237
38.60000000000004	0.0005462505195614871
38.70000000000003	0.0005463265996034744
38.80000000000003	0.0005464033656373004
38.900000000000034	0.0005464808146713276
39.000000000000036	0.0005465589461295879
39.10000000000004	0.0005466377577352155
39.20000000000003	0.0005467172433670168
39.30000000000003	0.0005467974001354117
39.400000000000034	0.0005468782251751323
39.500000000000036	0.0005469597180165579
39.60000000000004	0.0005470418764408255
39.70000000000003	0.0005471246945394148
39.80000000000003	0.0005472081695439186
39.900000000000034	0.0005472923010625731
40.000000000000036	0.000547377086908121
40.10000000000004	0.0005474625213527175
40.20000000000003	0.0005475486017208486
40.30000000000003	0.0005476353253591442
40.400000000000034	0.0005477226919723953
40.500000000000036	0.0005478106994251474
40.60000000000004	0.0005478993421846542
40.70000000000004	0.0005479886176858107
40.80000000000003	0.0005480785257041641
40.900000000000034	0.0005481690641320534
41.000000000000036	0.0005482602276027657
41.10000000000004	0.0005483520136359667
41.20000000000004	0.0005484444197715128
41.30000000000003	0.0005485374458729327
41.400000000000034	0.0005486310898788495
41.500000000000036	0.00054872534660186
41.60000000000004	0.0005488202136624764
41.70000000000004	0.0005489156909887268
41.80000000000004	0.0005490117765436671
41.900000000000034	0.0005491084652927947
42.000000000000036	0.000549205754934153
42.10000000000004	0.000549303643184279
42.20000000000004	0.0005494021300515485
42.30000000000004	0.0005495012135403664
42.400000000000034	0.0005496008887814402
42.500000000000036	0.0005497011535651553
42.60000000000004	0.000549802007958864
42.70000000000004	0.0005499034499884257
42.80000000000004	0.0005500054749256436
42.900000000000034	0.0005501080806319405
43.000000000000036	0.0005502112649856945
43.10000000000004	0.000550315028127879
43.20000000000004	0.0005504193681213761
43.30000000000004	0.0005505242803904725
43.400000000000034	0.0005506297628812943
43.500000000000036	0.0005507358157889478
43.60000000000004	0.0005508424371950836
43.70000000000004	0.0005509496226544624
43.80000000000004	0.0005510573701784465
43.90000000000004	0.0005511656777940222
44.000000000000036	0.0005512745457639544
44.10000000000004	0.0005513839722030252
44.20000000000004	0.0005514939528069913
44.30000000000004	0.0005516044856651335
44.40000000000004	0.000551715571090035
44.500000000000036	0.000551827207212886
44.60000000000004	0.0005519393898502962
44.70000000000004	0.0005520521171516072
44.80000000000004	0.0005521653872805065
44.90000000000004	0.0005522792006119405
45.00000000000004	0.0005523935553067729
45.10000000000004	0.0005525084473122748
45.20000000000004	0.0005526238748495381
45.30000000000004	0.0005527398383395495
45.40000000000004	0.0005528563359574402
45.50000000000004	0.0005529733637626574
45.60000000000004	0.0005530909200316763
45.70000000000004	0.0005532090030542331
45.80000000000004	0.0005533276133090206
45.90000000000004	0.0005534467489976718
46.00000000000004	0.0005535664063009276
46.10000000000004	0.0005536865835615415
46.20000000000004	0.0005538072813008855
46.30000000000004	0.0005539284977329336
46.40000000000004	0.0005540502291427486
46.50000000000004	0.000554172473924249
46.60000000000004	0.0005542952304836438
46.70000000000004	0.0005544184993958126
46.80000000000004	0.0005545422788984608
46.90000000000004	0.0005546665653894437
47.00000000000004	0.0005547913573240083
47.100000000000044	0.0005549166553167654
47.20000000000004	0.000555042457616024
47.30000000000004	0.0005551687607168168
47.40000000000004	0.0005552955631217993
47.50000000000004	0.0005554228633449764
47.600000000000044	0.0005555506620507891
47.70000000000004	0.0005556789575087069
47.80000000000004	0.0005558077463188582
47.90000000000004	0.0005559370270407432
48.00000000000004	0.0005560668003759221
48.100000000000044	0.0005561970646029034
48.200000000000045	0.0005563278164124987
48.30000000000004	0.000556459054408219
48.40000000000004	0.0005565907772041077
48.50000000000004	0.0005567229855482376
48.600000000000044	0.0005568556777379788
48.700000000000045	0.0005569888505622858
48.80000000000004	0.00055712250267745
48.90000000000004	0.000557256634866361
49.00000000000004	0.0005573912454340063
49.100000000000044	0.0005575263312540981
49.200000000000045	0.0005576618910238575
49.30000000000004	0.0005577979234503181
49.40000000000004	0.0005579344293600142
49.50000000000004	0.0005580714070746659
49.600000000000044	0.0005582088535597666
49.700000000000045	0.0005583467675616961
49.80000000000004	0.000558485149939773
49.90000000000004	0.0005586239990220212
50.00000000000004	0.0005587633118533264
50.100000000000044	0.0005589030872182031
50.200000000000045	0.0005590433239103049
50.30000000000005	0.0005591840228300189
50.40000000000004	0.0005593251823201959
50.50000000000004	0.0005594667995117183
50.600000000000044	0.0005596088732349486
50.700000000000045	0.0005597514044212748
50.80000000000005	0.0005598943914186524
50.90000000000004	0.0005600378314324612
51.00000000000004	0.0005601817233286646
51.100000000000044	0.0005603260659817883
51.200000000000045	0.0005604708603620343
51.30000000000005	0.0005606161048304489
51.40000000000005	0.0005607617966730867
51.50000000000004	0.0005609079347987915
51.600000000000044	0.0005610545202072168
51.700000000000045	0.0005612015512634043
51.80000000000005	0.0005613490253234172
51.90000000000005	0.000561496941329459
52.00000000000004	0.0005616452982316985
52.100000000000044	0.0005617940970665847
52.200000000000045	0.0005619433362106526
52.30000000000005	0.0005620930130958544
52.40000000000005	0.0005622431267045369
52.50000000000004	0.0005623936781012301
52.600000000000044	0.0005625446656654527
52.700000000000045	0.0005626960868950679
52.80000000000005	0.0005628479408037052
52.90000000000005	0.0005630002264124981
53.00000000000004	0.0005631529448210221
53.100000000000044	0.0005633060944187956
53.200000000000045	0.0005634596727751985
53.30000000000005	0.0005636136789415531
53.40000000000005	0.0005637681140443611
53.50000000000005	0.0005639229764751773
53.600000000000044	0.0005640782638655574
53.700000000000045	0.0005642339752962241
53.80000000000005	0.0005643901098549952
53.90000000000005	0.0005645466687018739
54.00000000000005	0.0005647036502370591
54.100000000000044	0.0005648610521595801
54.200000000000045	0.0005650188735856927
54.30000000000005	0.0005651771157013063
54.40000000000005	0.0005653357769077868
54.50000000000005	0.000565494854962923
54.60000000000005	0.0005656543490106708
54.700000000000045	0.0005658142582016177
54.80000000000005	0.000565974583753867
54.90000000000005	0.0005661353240761924
55.00000000000005	0.0005662964769901877
55.10000000000005	0.0005664580416732891
55.200000000000045	0.0005666200193686813
55.30000000000005	0.0005667824084854545
55.40000000000005	0.0005669452069008519
55.50000000000005	0.000567108413818467
55.60000000000005	0.0005672720284482099
55.700000000000045	0.0005674360520643119
55.80000000000005	0.000567600483082079
55.90000000000005	0.0005677653194392147
56.00000000000005	0.0005679305603710019
56.10000000000005	0.0005680962071760549
56.200000000000045	0.0005682622582692201
56.30000000000005	0.000568428711641001
56.40000000000005	0.0005685955665514434
56.50000000000005	0.0005687628222666006
56.60000000000005	0.0005689304801151602
56.70000000000005	0.0005690985385171102
56.80000000000005	0.0005692669955203404
56.90000000000005	0.0005694358504149771
57.00000000000005	0.0005696051045534947
57.10000000000005	0.0005697747563547027
57.20000000000005	0.0005699448039166739
57.30000000000005	0.0005701152465530556
57.40000000000005	0.000570286083583147
57.50000000000005	0.0005704573163887042
57.60000000000005	0.0005706289433926957
57.70000000000005	0.000570800962747788
57.800000000000054	0.0005709733737961811
57.90000000000005	0.0005711461779429924
58.00000000000005	0.0005713193736092914
58.10000000000005	0.0005714929589955502
58.20000000000005	0.0005716669334663645
58.300000000000054	0.0005718412963917663
58.40000000000005	0.0005720160492054806
58.50000000000005	0.0005721911903317725
58.60000000000005	0.0005723667180231664
58.70000000000005	0.0005725426316715048
58.800000000000054	0.0005727189327335523
58.90000000000005	0.000572895619631027
59.00000000000005	0.0005730726906620685
59.10000000000005	0.0005732501452399174
59.20000000000005	0.0005734279827829772
59.300000000000054	0.0005736062047761141
59.40000000000005	0.0005737848096433555
59.50000000000005	0.0005739637957325773
59.60000000000005	0.0005741431624830621
59.70000000000005	0.0005743229114024961
59.800000000000054	0.0005745030409117397
59.900000000000055	0.000574683549402289
60.00000000000005	0.0005748644363339
60.10000000000005	0.0005750457011713317
60.20000000000005	0.0005752273454499864
60.300000000000054	0.0005754093675921878
60.400000000000055	0.0005755917660370622
60.50000000000005	0.0005757745402693802
60.60000000000005	0.0005759576918472567
60.70000000000005	0.0005761412191892293
60.800000000000054	0.0005763251207762352
60.900000000000055	0.0005765093961127327
61.00000000000006	0.0005766940447079401
61.10000000000005	0.0005768790681474648
61.20000000000005	0.0005770644648505136
61.300000000000054	0.0005772502333437605
61.400000000000055	0.0005774363731557035
61.50000000000006	0.0005776228858946296
61.60000000000005	0.0005778097699753938
61.70000000000005	0.0005779970239648505
61.800000000000054	0.0005781846474104568
61.900000000000055	0.0005783726398642981
62.00000000000006	0.0005785610029620339
62.10000000000005	0.0005787497351184384
62.20000000000005	0.0005789388349443438
62.300000000000054	0.0005791283020104651
62.400000000000055	0.0005793181379752546
62.50000000000006	0.0005795083412485339
62.60000000000005	0.0005796989104798413
62.70000000000005	0.0005798898452582413
62.800000000000054	0.0005800811451772334
62.900000000000055	0.0005802728119226254
63.00000000000006	0.0005804648439034483
63.10000000000006	0.0005806572398117133
63.20000000000005	0.0005808499992589597
63.300000000000054	0.0005810431239540003
63.400000000000055	0.0005812366123003552
63.50000000000006	0.0005814304630273998
63.60000000000006	0.0005816246757644925
63.70000000000005	0.0005818192501453307
63.800000000000054	0.0005820141879061933
63.900000000000055	0.0005822094874491272
64.00000000000006	0.0005824051475445707
64.10000000000005	0.0005826011678437909
64.20000000000006	0.0005827975501063365
64.30000000000005	0.0005829942927282142
64.40000000000006	0.0005831913945160192
64.50000000000006	0.0005833888551383804
64.60000000000005	0.0005835866742681231
64.70000000000006	0.0005837848536924779
64.80000000000005	0.0005839833918053595
64.90000000000006	0.0005841822874532088
65.00000000000006	0.0005843815403260045
65.10000000000005	0.0005845811522346533
65.20000000000006	0.0005847811215664828
65.30000000000005	0.0005849814472030265
65.40000000000006	0.0005851821288512429
65.50000000000006	0.0005853831662222236
65.60000000000005	0.0005855845611549331
65.70000000000006	0.0005857863120339522
65.80000000000005	0.0005859884177795636
65.90000000000006	0.00058619087811968
66.00000000000006	0.0005863936949174164
66.10000000000005	0.0005865968665502205
66.20000000000006	0.0005868003919725538
66.30000000000005	0.0005870042709290067
66.40000000000006	0.000587208503168212
66.50000000000006	0.0005874130905817954
66.60000000000005	0.0005876180315438671
66.70000000000006	0.000587823325046715
66.80000000000005	0.0005880289708555227
66.90000000000006	0.0005882349708866567
67.00000000000006	0.0005884413235065715
67.10000000000007	0.0005886480277409183
67.20000000000006	0.0005888550833713338
67.30000000000005	0.0005890624901834458
67.40000000000006	0.0005892702501226967
67.50000000000006	0.0005894783615516454
67.60000000000007	0.0005896868235329463
67.70000000000006	0.0005898956358685821
67.80000000000005	0.0005901048005294418
67.90000000000006	0.0005903143158698951
68.00000000000006	0.0005905241809852715
68.10000000000007	0.0005907343956938337
68.20000000000006	0.0005909449598178514
68.30000000000005	0.0005911558753579824
68.40000000000006	0.0005913671406641131
68.50000000000006	0.0005915787548679076
68.60000000000007	0.0005917907178078582
68.70000000000006	0.0005920030315108518
68.80000000000005	0.0005922156943180591
68.90000000000006	0.0005924287053932447
69.00000000000006	0.000592642064591093
69.10000000000007	0.0005928557717702404
69.20000000000006	0.0005930698289882103
69.30000000000005	0.0005932842345811227
69.40000000000006	0.0005934989877485512
69.50000000000006	0.0005937140883653174
69.60000000000007	0.0005939295385160757
69.70000000000006	0.0005941453365276668
69.80000000000007	0.0005943614816313156
69.90000000000006	0.0005945779737180302
70.00000000000006	0.0005947948126827664
70.10000000000007	0.0005950120006417559
70.20000000000006	0.0005952295359162739
70.30000000000007	0.0005954474177729497
70.40000000000006	0.0005956656461229529
70.50000000000006	0.0005958842231106263
70.60000000000007	0.0005961031470474502
70.70000000000006	0.0005963224172313221
70.80000000000007	0.0005965420335896588
70.90000000000006	0.0005967619960538347
71.00000000000006	0.0005969823068008827
71.10000000000007	0.0005972029641361852
71.20000000000006	0.0005974239673927554
71.30000000000007	0.0005976453165182804
71.40000000000006	0.0005978670137190438
71.50000000000006	0.0005980890572900596
71.60000000000007	0.0005983114465953975
71.70000000000006	0.0005985341815991102
71.80000000000007	0.0005987572622692749
71.90000000000006	0.0005989806908460773
72.00000000000006	0.0005992044656178783
72.10000000000007	0.0005994285859837313
72.20000000000006	0.000599653051928186
72.30000000000007	0.000599877865721948
72.40000000000006	0.0006001030256424559
72.50000000000006	0.0006003285311197005
72.60000000000007	0.0006005543821547837
72.70000000000006	0.0006007805787528614
72.80000000000007	0.0006010071232199386
72.90000000000006	0.0006012340138262868
73.00000000000006	0.0006014612500368536
73.10000000000007	0.0006016888318735175
73.20000000000006	0.0006019167616742081
73.30000000000007	0.0006021450376976716
73.40000000000006	0.0006023736594397655
73.50000000000007	0.0006026026269392368
73.60000000000007	0.0006028319402389375
73.70000000000006	0.0006030616017136002
73.80000000000007	0.0006032916096142754
73.90000000000006	0.0006035219634719371
74.00000000000007	0.0006037526633464826
74.10000000000007	0.0006039837116461039
74.20000000000006	0.0006042151066097414
74.30000000000007	0.0006044468477993797
74.40000000000006	0.0006046789352921133
74.50000000000007	0.0006049113691692777
74.60000000000007	0.0006051441518775644
74.70000000000006	0.0006053772816476975
74.80000000000007	0.0006056107580770303
74.90000000000006	0.0006058445812643322
75.00000000000007	0.0006060787536914409
75.10000000000007	0.0006063132735763218
75.20000000000006	0.0006065481405475728
75.30000000000007	0.0006067833547216077
75.40000000000006	0.0006070189162191524
75.50000000000007	0.0006072548275624499
75.60000000000007	0.0006074910869607524
75.70000000000006	0.0006077276940784108
75.80000000000007	0.0006079646490540784
75.90000000000006	0.0006082019544469947
76.00000000000007	0.0006084396084530085
76.10000000000007	0.0006086776107680488
76.20000000000007	0.00060891596154895
76.30000000000007	0.0006091546609570169
76.40000000000006	0.0006093937115939604
76.50000000000007	0.000609633111646341
76.60000000000007	0.0006098728608463995
76.70000000000007	0.000610112959373944
76.80000000000007	0.0006103534098697008
76.90000000000006	0.0006105942105061527
77.00000000000007	0.0006108353610476078
77.10000000000007	0.0006110768616926566
77.20000000000007	0.0006113187126445203
77.30000000000007	0.0006115609165886794
77.40000000000006	0.000611803471687811
77.50000000000007	0.0006120463777432101
77.60000000000007	0.0006122896349772776
77.70000000000007	0.0006125332461167385
77.80000000000007	0.0006127772093094476
77.90000000000006	0.0006130215243894009
78.00000000000007	0.0006132661915984799
78.10000000000007	0.000613511211183397
78.20000000000007	0.0006137565859181053
78.30000000000007	0.0006140023139401117
78.40000000000006	0.0006142483951212781
78.50000000000007	0.0006144948297282381
78.60000000000007	0.0006147416205786331
78.70000000000007	0.0006149887657944135
78.80000000000007	0.0006152362652808582
78.90000000000006	0.0006154841193249243
79.00000000000007	0.0006157323282185918
79.10000000000007	0.0006159808948294555
79.20000000000007	0.0006162298172685378
79.30000000000007	0.0006164790954800422
79.40000000000006	0.0006167287297767768
79.50000000000007	0.0006169787230726347
79.60000000000007	0.0006172290734623048
79.70000000000007	0.0006174797809243343
79.80000000000007	0.0006177308457927297
79.90000000000008	0.000617982268406782
80.00000000000007	0.0006182340517333763
80.10000000000007	0.0006184861938556926
80.20000000000007	0.0006187386947923814
80.30000000000007	0.0006189915549045381
80.40000000000008	0.000619244777208263
80.50000000000007	0.0006194983597695383
80.60000000000007	0.0006197523026424206
80.70000000000007	0.00062000660621029
80.80000000000007	0.0006202612708620294
80.90000000000008	0.000620516299669978
81.00000000000007	0.0006207716906880254
81.10000000000007	0.0006210274440117722
81.20000000000007	0.000621283560053038
81.30000000000007	0.0006215400419365185
81.40000000000008	0.000621796887698023
81.50000000000007	0.0006220540974697789
81.60000000000007	0.0006223116716870516
81.70000000000007	0.0006225696107909303
81.80000000000007	0.0006228279179659412
81.90000000000008	0.000623086591235167
82.00000000000007	0.0006233456307740258
82.10000000000007	0.0006236050370477597
82.20000000000007	0.0006238648132967099
82.30000000000007	0.0006241249575249271
82.40000000000008	0.0006243854699458723
82.50000000000007	0.0006246463510495553
82.60000000000008	0.0006249076013321186
82.70000000000007	0.0006251692240976885
82.80000000000007	0.0006254312173369305
82.90000000000008	0.0006256935813083301
83.00000000000007	0.0006259563165335954
83.10000000000008	0.0006262194263764131
83.20000000000007	0.0006264829088074007
83.30000000000007	0.0006267467641247061
83.40000000000008	0.0006270109928762666
83.50000000000007	0.0006272755956165608
83.60000000000008	0.0006275405757773088
83.70000000000007	0.0006278059313150681
83.80000000000007	0.0006280716625751175
83.90000000000008	0.0006283377701390241
84.00000000000007	0.0006286042575021805
84.10000000000008	0.0006288711226000209
84.20000000000007	0.0006291383658193236
84.30000000000007	0.0006294059877695099
84.40000000000008	0.0006296739890669201
84.50000000000007	0.0006299423732796896
84.60000000000008	0.0006302111383284883
84.70000000000007	0.0006304802846495729
84.80000000000007	0.0006307498128881258
84.90000000000008	0.0006310197266804208
85.00000000000007	0.0006312900239248559
85.10000000000008	0.0006315607051012429
85.20000000000007	0.0006318317708844273
85.30000000000007	0.0006321032219566118
85.40000000000008	0.0006323750620319392
85.50000000000007	0.0006326472889932904
85.60000000000008	0.0006329199033726239
85.70000000000007	0.0006331929058828722
85.80000000000007	0.0006334663003112379
85.90000000000008	0.0006337400845170747
86.00000000000007	0.0006340142590782157
86.10000000000008	0.0006342888247392691
86.20000000000007	0.0006345637822527269
86.30000000000008	0.0006348391354892719
86.40000000000008	0.0006351148822919109
86.50000000000007	0.0006353910232936184
86.60000000000008	0.0006356675592797316
86.70000000000007	0.0006359444941993167
86.80000000000008	0.0006362218258705283
86.90000000000008	0.0006364995549748195
87.00000000000007	0.0006367776823314017
87.10000000000008	0.0006370562087678992
87.20000000000007	0.0006373351383230258
87.30000000000008	0.0006376144687977852
87.40000000000008	0.0006378942009320619
87.50000000000007	0.0006381743355886696
87.60000000000008	0.0006384548768905753
87.70000000000007	0.0006387358226124557
87.80000000000008	0.0006390171735455984
87.90000000000008	0.0006392989305891384
88.00000000000007	0.0006395810946512657
88.10000000000008	0.0006398636699513151
88.20000000000007	0.0006401466542459067
88.30000000000008	0.0006404300483884589
88.40000000000008	0.0006407138533249395
88.50000000000007	0.0006409980733653331
88.60000000000008	0.0006412827062383798
88.70000000000007	0.0006415677528521421
88.80000000000008	0.000641853214191598
88.90000000000008	0.0006421390912514486
89.00000000000009	0.0006424253884454267
89.10000000000008	0.0006427121034832932
89.20000000000007	0.0006429992373393466
89.30000000000008	0.0006432867910489385
89.40000000000008	0.000643574769123469
89.50000000000009	0.0006438631692431062
89.60000000000008	0.00064415199244043
89.70000000000007	0.0006444412397927827
89.80000000000008	0.0006447176880255401
89.90000000000008	0.0006449416440183174
90.00000000000009	0.0006451130278783192
