# Supplementary material for: White matter micro- and macrostructure brain charts for the human lifespan
Source: Nature. 2026 May 13;655(8124):979–89. doi: 10.1038/s41586-026-10454-2 (PMC13391363; doi:10.1038/s41586-026-10454-2)
Supplement: Supplementary file 7 — Tract-specific median centiles of brain charts. SDT.T4.1-504 contain the discretized, sex-agnostic brain charts used to derive the myelination plots and assessments in Fig. 4 and Supplementary Fig. S4.F9. Age is expressed in years. Tract measurements are reported in metric-specific units: diffusivities in mm2 s−1, volume in mm3, surface area in mm2, average length in mm, and FA is dimensionless (unitless). [file 41586_2026_10454_MOESM7_ESM.zip › SDT.T4/SDT.T4.167-IFO_left_surface_area.csv]

age	value
1.0	27640.570975071172
1.1	27982.97267970836
1.2000000000000002	28416.418605388873
1.3000000000000003	28935.21936331931
1.4000000000000004	29448.704391844596
1.5000000000000004	29930.198024997888
1.6000000000000005	30383.22732824957
1.7000000000000006	30810.747141410342
1.8000000000000007	31215.13049729151
1.9000000000000008	31598.757218796214
2.000000000000001	31963.456662864777
2.100000000000001	32310.819041681843
2.200000000000001	32642.146911203476
2.300000000000001	32958.82125094376
2.4000000000000012	33261.923262879915
2.5000000000000013	33552.417074111385
2.6000000000000014	33831.16393264363
2.7000000000000015	34098.87177255816
2.8000000000000016	34356.34629156489
2.9000000000000017	34604.217726740106
3.0000000000000018	34843.05732328359
3.100000000000002	35073.33559972873
3.200000000000002	35295.608090099544
3.300000000000002	35510.31106177133
3.400000000000002	35717.84600412275
3.500000000000002	35918.58135881568
3.6000000000000023	36112.81799078005
3.7000000000000024	36300.931860461125
3.8000000000000025	36483.21550796487
3.9000000000000026	36659.939347929525
4.000000000000003	36831.32353627564
4.100000000000003	36997.651249299226
4.200000000000003	37159.1426468047
4.3000000000000025	37316.003948320904
4.400000000000003	37468.42699095276
4.5000000000000036	37616.56596624665
4.600000000000003	37760.62928090232
4.700000000000003	37900.77703982509
4.800000000000003	38037.15875390216
4.900000000000004	38169.894041161635
5.0000000000000036	38299.14855813034
5.100000000000003	38425.049220003784
5.200000000000004	38547.71625984477
5.300000000000004	38667.2623122829
5.400000000000004	38783.776211458244
5.5000000000000036	38897.3866278034
5.600000000000004	39008.190887093726
5.700000000000005	39116.28033646685
5.800000000000004	39221.72666837881
5.900000000000004	39324.635932199875
6.000000000000004	39425.08806289219
6.100000000000005	39523.15938661719
6.200000000000005	39618.921627902324
6.300000000000004	39712.430263375434
6.400000000000005	39803.77081492101
6.500000000000005	39893.00692131928
6.600000000000005	39980.198421757224
6.700000000000005	40065.39138913827
6.800000000000005	40148.65816751042
6.900000000000006	40230.05238865844
7.000000000000005	40309.625561700515
7.100000000000005	40387.426113364905
7.2000000000000055	40463.49080271608
7.300000000000006	40537.879602116016
7.400000000000006	40610.636416577676
7.500000000000005	40681.802512176975
7.600000000000006	40751.40909103884
7.700000000000006	40819.507886439125
7.800000000000006	40886.13663113125
7.900000000000006	40951.33172660471
8.000000000000007	41015.12734657628
8.100000000000007	41077.54898415074
8.200000000000006	41138.640439784336
8.300000000000006	41198.43327608469
8.400000000000006	41256.95709532872
8.500000000000007	41314.23391404112
8.600000000000007	41370.30209472857
8.700000000000006	41425.18918343078
8.800000000000008	41478.9218484513
8.900000000000007	41531.525052266974
9.000000000000007	41583.01712977859
9.100000000000007	41633.431105419666
9.200000000000006	41682.79041989926
9.300000000000008	41731.11698117446
9.400000000000007	41778.42684839317
9.500000000000007	41824.74929990526
9.600000000000009	41870.10504885643
9.700000000000008	41914.51420601078
9.800000000000008	41957.995517154406
9.900000000000007	42000.56256838045
10.000000000000007	42042.24090448829
10.100000000000009	42083.048400124884
10.200000000000008	42123.001683687056
10.300000000000008	42162.11279564747
10.40000000000001	42200.40460922844
10.500000000000009	42237.893081417664
10.600000000000009	42274.593741987286
10.700000000000008	42310.52099103342
10.800000000000008	42345.68515110929
10.90000000000001	42380.1064002315
11.000000000000009	42413.798669769945
11.100000000000009	42446.77484692805
11.20000000000001	42479.044171841975
11.30000000000001	42510.624861958815
11.40000000000001	42541.52946097095
11.500000000000009	42571.770201162086
11.600000000000009	42601.35835532505
11.70000000000001	42630.3019361701
11.80000000000001	42658.61716357713
11.90000000000001	42686.315096944614
12.00000000000001	42713.405900333964
12.10000000000001	42739.89680848483
12.20000000000001	42765.80256753435
12.30000000000001	42791.133207987834
12.40000000000001	42815.898528021055
12.50000000000001	42840.10749433829
12.60000000000001	42863.766443408844
12.70000000000001	42886.88860752177
12.800000000000011	42909.48290481888
12.900000000000011	42931.55747178447
13.00000000000001	42953.11807310391
13.10000000000001	42974.17681041852
13.20000000000001	42994.74182296151
13.300000000000011	43014.82107314358
13.400000000000011	43034.42179145484
13.50000000000001	43053.549071422465
13.600000000000012	43072.21384534413
13.700000000000012	43090.42340254416
13.800000000000011	43108.1843402401
13.900000000000011	43125.50132345163
14.00000000000001	43142.38440168006
14.100000000000012	43158.84026388195
14.200000000000012	43174.8754620886
14.300000000000011	43190.49589602802
14.400000000000013	43205.705720071106
14.500000000000012	43220.51406546067
14.600000000000012	43234.92696076524
14.700000000000012	43248.94981485473
14.800000000000011	43262.58645540068
14.900000000000013	43275.84531377027
15.000000000000012	43288.731948448876
15.100000000000012	43301.251810273
15.200000000000014	43313.40976298152
15.300000000000013	43325.209239436204
15.400000000000013	43336.657939457065
15.500000000000012	43347.76090077657
15.600000000000012	43358.52260128313
15.700000000000014	43368.94622091127
15.800000000000013	43379.03889715448
15.900000000000013	43388.80529454092
16.000000000000014	43398.2499918265
16.100000000000016	43407.377035157384
16.200000000000014	43416.18929481545
16.30000000000001	43424.69331805893
16.400000000000013	43432.893353381005
16.500000000000014	43440.79313984286
16.600000000000016	43448.395349190185
16.700000000000014	43455.706071505
16.800000000000015	43462.729255324004
16.900000000000013	43469.468780024334
17.000000000000014	43475.9280386881
17.100000000000016	43482.10945704454
17.200000000000014	43488.01864357367
17.300000000000015	43493.65921055265
17.400000000000013	43499.03430396536
17.500000000000014	43504.14619173149
17.600000000000016	43509.00010672211
17.700000000000014	43513.59941746596
17.800000000000015	43517.94743612983
17.900000000000016	43522.04702852754
18.000000000000014	43525.90026481914
18.100000000000016	43529.511980954216
18.200000000000017	43532.88527083436
18.300000000000015	43536.02279948443
18.400000000000016	43538.926510176694
18.500000000000014	43541.60092735773
18.600000000000016	43544.04894488951
18.700000000000017	43546.273410258684
18.800000000000015	43548.27675947284
18.900000000000016	43550.06077512602
19.000000000000014	43551.62965157978
19.100000000000016	43552.98605628858
19.200000000000017	43554.1322606595
19.300000000000015	43555.06994417341
19.400000000000016	43555.80304066648
19.500000000000018	43556.33405195189
19.600000000000016	43556.66544135168
19.700000000000017	43556.799291480675
19.80000000000002	43556.737149979075
19.900000000000016	43556.48267394609
20.000000000000018	43556.038176945316
20.100000000000016	43555.40560558303
20.200000000000017	43554.586422876324
20.30000000000002	43553.58406636903
20.400000000000016	43552.40071134971
20.500000000000018	43551.03850090609
20.600000000000016	43549.49922481784
20.700000000000017	43547.78423693431
20.80000000000002	43545.896741079334
20.900000000000016	43543.83875480154
21.000000000000018	43541.61195468809
21.10000000000002	43539.21762449707
21.200000000000017	43536.65878174236
21.30000000000002	43533.93732768496
21.40000000000002	43531.05513645233
21.500000000000018	43528.013753450774
21.60000000000002	43524.81437127642
21.700000000000017	43521.45980873188
21.80000000000002	43517.95183396367
21.90000000000002	43514.291897558505
22.000000000000018	43510.48113355296
22.10000000000002	43506.5222016544
22.200000000000017	43502.41677154773
22.30000000000002	43498.16648990227
22.40000000000002	43493.77269687915
22.500000000000018	43489.23644978495
22.60000000000002	43484.56023834872
22.70000000000002	43479.74561918939
22.80000000000002	43474.7938525662
22.90000000000002	43469.705946459566
23.00000000000002	43464.48425396072
23.10000000000002	43459.13024779901
23.20000000000002	43453.64538106201
23.30000000000002	43448.03082051532
23.40000000000002	43442.28750907593
23.50000000000002	43436.41765362219
23.60000000000002	43430.422630269866
23.70000000000002	43424.30353808734
23.80000000000002	43418.06127812011
23.90000000000002	43411.69793927745
24.00000000000002	43405.21482578873
24.10000000000002	43398.61322502617
24.20000000000002	43391.89415647884
24.300000000000022	43385.0584656353
24.40000000000002	43378.10811498904
24.50000000000002	43371.044325756186
24.600000000000023	43363.86805978338
24.70000000000002	43356.58012675352
24.800000000000022	43349.18238681555
24.90000000000002	43341.67599925628
25.00000000000002	43334.06210881967
25.100000000000023	43326.34160928484
25.20000000000002	43318.51526258166
25.300000000000022	43310.584819043375
25.40000000000002	43302.551366262735
25.50000000000002	43294.41574871349
25.600000000000023	43286.17869749159
25.70000000000002	43277.84187374473
25.800000000000022	43269.40631144997
25.900000000000023	43260.873031977244
26.00000000000002	43252.24282131654
26.100000000000023	43243.51636926159
26.200000000000024	43234.69524114858
26.300000000000022	43225.78040874051
26.400000000000023	43216.77261567582
26.50000000000002	43207.67252501757
26.600000000000023	43198.48162406327
26.700000000000024	43189.20083794386
26.800000000000022	43179.831080811775
26.900000000000023	43170.37304584648
27.00000000000002	43160.827360176074
27.100000000000023	43151.195427167586
27.200000000000024	43141.478117723906
27.300000000000022	43131.67608850509
27.400000000000023	43121.78994331717
27.500000000000025	43111.82101698181
27.600000000000023	43101.7701396695
27.700000000000024	43091.63813195007
27.800000000000026	43081.42560678007
27.900000000000023	43071.13313652377
28.000000000000025	43060.761982205026
28.100000000000023	43050.31292653069
28.200000000000024	43039.78655085401
28.300000000000026	43029.18340706638
28.400000000000023	43018.50469577198
28.500000000000025	43007.75116395537
28.600000000000023	42996.923550172265
28.700000000000024	42986.02239778757
28.800000000000026	42975.04823103462
28.900000000000023	42964.00218540357
29.000000000000025	42952.88496617417
29.100000000000026	42941.69708927185
29.200000000000024	42930.43906085277
29.300000000000026	42919.111962975025
29.400000000000027	42907.71646947177
29.500000000000025	42896.25324674875
29.600000000000026	42884.72277760067
29.700000000000024	42873.12554372932
29.800000000000026	42861.46256955493
29.900000000000027	42849.73449213209
30.000000000000025	42837.94177035812
30.100000000000026	42826.084869883416
30.200000000000024	42814.16476773134
30.300000000000026	42802.182073175776
30.400000000000027	42790.137388922834
30.500000000000025	42778.031144885616
30.600000000000026	42765.86378498723
30.700000000000028	42753.63623507711
30.800000000000026	42741.34907188342
30.900000000000027	42729.00270444746
31.00000000000003	42716.59756236334
31.100000000000026	42704.13452931749
31.200000000000028	42691.614157414064
31.300000000000026	42679.03699293055
31.400000000000027	42666.40341947784
31.50000000000003	42653.713847255785
31.600000000000026	42640.96911438802
31.700000000000028	42628.169744085375
31.800000000000026	42615.316101681194
31.900000000000027	42602.40858451843
32.00000000000003	42589.44799311412
32.10000000000002	42576.43482878444
32.20000000000003	42563.36958766034
32.300000000000026	42550.252612702076
32.40000000000003	42537.08428386393
32.50000000000003	42523.86536098928
32.60000000000003	42510.59631966504
32.70000000000003	42497.27748680614
32.800000000000026	42483.909230774705
32.90000000000003	42470.49227778828
33.00000000000003	42457.02708390806
33.10000000000003	42443.51410056731
33.20000000000003	42429.95363494745
33.300000000000026	42416.346039753924
33.40000000000003	42402.69200480567
33.50000000000003	42388.99196318592
33.60000000000003	42375.24620795799
33.70000000000003	42361.45508132689
33.800000000000026	42347.6192429755
33.90000000000003	42333.739108524926
34.00000000000003	42319.81508945434
34.10000000000003	42305.8474613797
34.20000000000003	42291.8365523519
34.30000000000003	42277.78298940582
34.40000000000003	42263.687167585405
34.50000000000003	42249.54935005742
34.60000000000003	42235.369855319484
34.70000000000003	42221.149283339306
34.80000000000003	42206.888013502496
34.90000000000003	42192.5864214779
35.00000000000003	42178.2447549714
35.10000000000003	42163.86331963548
35.20000000000003	42149.442686090544
35.30000000000003	42134.98321524705
35.400000000000034	42120.48514381109
35.50000000000003	42105.948768707276
35.60000000000003	42091.374636195804
35.70000000000003	42076.76309311068
35.80000000000003	42062.11448294226
35.900000000000034	42047.42902866653
36.00000000000003	42032.70701550822
36.10000000000003	42017.94896329359
36.20000000000003	42003.15520222766
36.30000000000003	41988.3259455488
36.400000000000034	41973.46147047643
36.50000000000003	41958.56227487119
36.60000000000003	41943.628676253065
36.70000000000003	41928.660989126955
36.80000000000003	41913.65941451323
36.900000000000034	41898.62421893755
37.00000000000003	41883.555876405146
37.10000000000003	41868.45468943343
37.20000000000003	41853.32085040702
37.30000000000003	41838.15461848165
37.400000000000034	41822.95644782069
37.500000000000036	41807.72662948405
37.60000000000003	41792.46545180671
37.70000000000003	41777.173096279774
37.80000000000003	41761.849812252294
37.900000000000034	41746.49603232062
38.000000000000036	41731.112033979
38.10000000000003	41715.69799104676
38.20000000000003	41700.254146064406
38.30000000000003	41684.780913674665
38.400000000000034	41669.27856100028
38.500000000000036	41653.747352695864
38.60000000000004	41638.18745285001
38.70000000000003	41622.59909498186
38.80000000000003	41606.982674202976
38.900000000000034	41591.33844534324
39.000000000000036	41575.666565664775
39.10000000000004	41559.96726237597
39.20000000000003	41544.240914317816
39.30000000000003	41528.48776691199
39.400000000000034	41512.70806333999
39.500000000000036	41496.90195215627
39.60000000000004	41481.069652245606
39.70000000000003	41465.21152473322
39.80000000000003	41449.327803878376
39.900000000000034	41433.41863215155
40.000000000000036	41417.484222570354
40.10000000000004	41401.5249214928
40.20000000000003	41385.54095462655
40.30000000000003	41369.53254564191
40.400000000000034	41353.49982920364
40.500000000000036	41337.4430106279
40.60000000000004	41321.36242017949
40.70000000000004	41305.25827341002
40.80000000000003	41289.13069955382
40.900000000000034	41272.97989845653
41.000000000000036	41256.80618696158
41.10000000000004	41240.609772832526
41.20000000000004	41224.39086197649
41.30000000000003	41208.14957661878
41.400000000000034	41191.88610946038
41.500000000000036	41175.60076270456
41.60000000000004	41159.293734857
41.70000000000004	41142.965143288486
41.80000000000004	41126.61517558587
41.900000000000034	41110.2441217382
42.000000000000036	41093.85217314527
42.10000000000004	41077.43951951211
42.20000000000004	41061.00627190526
42.30000000000004	41044.55261126696
42.400000000000034	41028.07881425018
42.500000000000036	41011.5850638
42.60000000000004	40995.071466636895
42.70000000000004	40978.53819891026
42.80000000000004	40961.9855261438
42.900000000000034	40945.41362478737
43.000000000000036	40928.82266974109
43.10000000000004	40912.21276204583
43.20000000000004	40895.58407165687
43.30000000000004	40878.936851934195
43.400000000000034	40862.27127159298
43.500000000000036	40845.58742777736
43.60000000000004	40828.88548594067
43.70000000000004	40812.16568929036
43.80000000000004	40795.42820059436
43.90000000000004	40778.67318120088
44.000000000000036	40761.90072312869
44.10000000000004	40745.11098604428
44.20000000000004	40728.304202047504
44.30000000000004	40711.480526818064
44.40000000000004	40694.64004887556
44.500000000000036	40677.78292364895
44.60000000000004	40660.909373966395
44.70000000000004	40644.01955005297
44.80000000000004	40627.11360083104
44.90000000000004	40610.19161018724
45.00000000000004	40593.25372813316
45.10000000000004	40576.3001673421
45.20000000000004	40559.33107153272
45.30000000000004	40542.34652144454
45.40000000000004	40525.34666309278
45.50000000000004	40508.33170067482
45.60000000000004	40491.301772898296
45.70000000000004	40474.25701727349
45.80000000000004	40457.19751034504
45.90000000000004	40440.12339304695
46.00000000000004	40423.03486028274
46.10000000000004	40405.93204477802
46.20000000000004	40388.815020242284
46.30000000000004	40371.68392383405
46.40000000000004	40354.538942700805
46.50000000000004	40337.3802049574
46.60000000000004	40320.207837616595
46.70000000000004	40303.021910582895
46.80000000000004	40285.82255624052
46.90000000000004	40268.609953222294
47.00000000000004	40251.38422413468
47.100000000000044	40234.14543632367
47.20000000000004	40216.89371860102
47.30000000000004	40199.629242495655
47.40000000000004	40182.352126365106
47.50000000000004	40165.06248755078
47.600000000000044	40147.76038994114
47.70000000000004	40130.445957854674
47.80000000000004	40113.1193550119
47.90000000000004	40095.78069469031
48.00000000000004	40078.430038465165
48.100000000000044	40061.067507269705
48.200000000000045	40043.69325831226
48.30000000000004	40026.30740094887
48.40000000000004	40008.91004359744
48.50000000000004	39991.50124468551
48.600000000000044	39974.08112091114
48.700000000000045	39956.64982231516
48.80000000000004	39939.20745356173
48.90000000000004	39921.75407098267
49.00000000000004	39904.28978806428
49.100000000000044	39886.81474887257
49.200000000000045	39869.32905444726
49.30000000000004	39851.83280496054
49.40000000000004	39834.326053872835
49.50000000000004	39816.80891067299
49.600000000000044	39799.28151284198
49.700000000000045	39781.7439570798
49.80000000000004	39764.196294944006
49.90000000000004	39746.63863287278
50.00000000000004	39729.07110286105
50.100000000000044	39711.49379825398
50.200000000000045	39693.906811593406
50.30000000000005	39676.31019181204
50.40000000000004	39658.70404157034
50.50000000000004	39641.08848680801
50.600000000000044	39623.46361685051
50.700000000000045	39605.82947889863
50.80000000000005	39588.186172712296
50.90000000000004	39570.53381919016
51.00000000000004	39552.87250454804
51.100000000000044	39535.20231425689
51.200000000000045	39517.52329311253
51.30000000000005	39499.83553730078
51.40000000000005	39482.1391621477
51.50000000000004	39464.434250140584
51.600000000000044	39446.720844494695
51.700000000000045	39428.999038635855
51.80000000000005	39411.26894325448
51.90000000000005	39393.53063795154
52.00000000000004	39375.78420163638
52.100000000000044	39358.029675315374
52.200000000000045	39340.26714902955
52.30000000000005	39322.496728336635
52.40000000000005	39304.71848937447
52.50000000000004	39286.93247170275
52.600000000000044	39269.138762734285
52.700000000000045	39251.33746376117
52.80000000000005	39233.52864823839
52.90000000000005	39215.712388977874
53.00000000000004	39197.8887235053
53.100000000000044	39180.05773602509
53.200000000000045	39162.219523098145
53.30000000000005	39144.374154958336
53.40000000000005	39126.52166780287
53.50000000000005	39108.662143332156
53.600000000000044	39090.79567417906
53.700000000000045	39072.92232808051
53.80000000000005	39055.042172174624
53.90000000000005	39037.1552407804
54.00000000000005	39019.26161255475
54.100000000000044	39001.36137576598
54.200000000000045	38983.45459515101
54.30000000000005	38965.54130380446
54.40000000000005	38947.621577996426
54.50000000000005	38929.69550237585
54.60000000000005	38911.763139352464
54.700000000000045	38893.82455077775
54.80000000000005	38875.8797680066
54.90000000000005	38857.928864420275
55.00000000000005	38839.97192063832
55.10000000000005	38822.00899627262
55.200000000000045	38804.04012154524
55.30000000000005	38786.06536756171
55.40000000000005	38768.0848116043
55.50000000000005	38750.09851111308
55.60000000000005	38732.106523006914
55.700000000000045	38714.10887589126
55.80000000000005	38696.10563812812
55.90000000000005	38678.09688327697
56.00000000000005	38660.08266616502
56.10000000000005	38642.06301434504
56.200000000000045	38624.03799400886
56.30000000000005	38606.0076756368
56.40000000000005	38587.97211202655
56.50000000000005	38569.93135548856
56.60000000000005	38551.88543206814
56.70000000000005	38533.834405350586
56.80000000000005	38515.77834237399
56.90000000000005	38497.71729349271
57.00000000000005	38479.65128376922
57.10000000000005	38461.580374719255
57.20000000000005	38443.504630538024
57.30000000000005	38425.42409968078
57.40000000000005	38407.33883014674
57.50000000000005	38389.24884558735
57.60000000000005	38371.15420504133
57.70000000000005	38353.05496951864
57.800000000000054	38334.95118518673
57.90000000000005	38316.84287477472
58.00000000000005	38298.73009534797
58.10000000000005	38280.61290528995
58.20000000000005	38262.49134898859
58.300000000000054	38244.36547040439
58.40000000000005	38226.23529094062
58.50000000000005	38208.1008653083
58.60000000000005	38189.962248940996
58.70000000000005	38171.81948408161
58.800000000000054	38153.672591263174
58.90000000000005	38135.52162331559
59.00000000000005	38117.366633244106
59.10000000000005	38099.20766162201
59.20000000000005	38081.04474862128
59.300000000000054	38062.877913523844
59.40000000000005	38044.70720692185
59.50000000000005	38026.532679086435
59.60000000000005	38008.354368576875
59.70000000000005	37990.172293849326
59.800000000000054	37971.98650370344
59.900000000000055	37953.79704616363
60.00000000000005	37935.60395822055
60.10000000000005	37917.40727648766
60.20000000000005	37899.2070182352
60.300000000000054	37881.00323013625
60.400000000000055	37862.79595767887
60.50000000000005	37844.585235960185
60.60000000000005	37826.371081462225
60.70000000000005	37808.1535391509
60.800000000000054	37789.932652434036
60.900000000000055	37771.70845493295
61.00000000000006	37753.48097991399
61.10000000000005	37735.250242730006
61.20000000000005	37717.016286326405
61.300000000000054	37698.779151755974
61.400000000000055	37680.538870857374
61.50000000000006	37662.29545822635
61.60000000000005	37644.04895518375
61.70000000000005	37625.799400854594
61.800000000000054	37607.54682568719
61.900000000000055	37589.29125979533
62.00000000000006	37571.032716694295
62.10000000000005	37552.77123578613
62.20000000000005	37534.50685400705
62.300000000000054	37516.239600124725
62.400000000000055	37497.96948692273
62.50000000000006	37479.6965522585
62.60000000000005	37461.42083128023
62.70000000000005	37443.1423514439
62.800000000000054	37424.861139889756
62.900000000000055	37406.577208362585
63.00000000000006	37388.290592898535
63.10000000000006	37370.001326609374
63.20000000000005	37351.709435364435
63.300000000000054	37333.414930196785
63.400000000000055	37315.11784567566
63.50000000000006	37296.81821325286
63.60000000000006	37278.51605755842
63.70000000000005	37260.211402924004
63.800000000000054	37241.90425937889
63.900000000000055	37223.59465976492
64.00000000000006	37205.282633637195
64.10000000000005	37186.96820412568
64.20000000000006	37168.651380563075
64.30000000000005	37150.33219439991
64.40000000000006	37132.01067364854
64.50000000000006	37113.6868402664
64.60000000000005	37095.3607159285
64.70000000000006	37077.03230899271
64.80000000000005	37058.70164927284
64.90000000000006	37040.368763012455
65.00000000000006	37022.03367074871
65.10000000000005	37003.6963801535
65.20000000000006	36985.35691972313
65.30000000000005	36967.01531426569
65.40000000000006	36948.67158320736
65.50000000000006	36930.32574570655
65.60000000000005	36911.97780848369
65.70000000000006	36893.62779848604
65.80000000000005	36875.2757388701
65.90000000000006	36856.92164771528
66.00000000000006	36838.56553106254
66.10000000000005	36820.207414613746
66.20000000000006	36801.847320188026
66.30000000000005	36783.48526481056
66.40000000000006	36765.12126525237
66.50000000000006	36746.75532662105
66.60000000000005	36728.387473154486
66.70000000000006	36710.01772512742
66.80000000000005	36691.64609828612
66.90000000000006	36673.272597061354
67.00000000000006	36654.89724451631
67.10000000000007	36636.52005967801
67.20000000000006	36618.141057290784
67.30000000000005	36599.76025185732
67.40000000000006	36581.37764688845
67.50000000000006	36562.99326406599
67.60000000000007	36544.60712097061
67.70000000000006	36526.21923113025
67.80000000000005	36507.82959737791
67.90000000000006	36489.438240290285
68.00000000000006	36471.045176282045
68.10000000000007	36452.65041792746
68.20000000000006	36434.25397757072
68.30000000000005	36415.855857133836
68.40000000000006	36397.45607589261
68.50000000000006	36379.05464890487
68.60000000000007	36360.65158758616
68.70000000000006	36342.24689317637
68.80000000000005	36323.84058391461
68.90000000000006	36305.43267376718
69.00000000000006	36287.02317324049
69.10000000000007	36268.612092621435
69.20000000000006	36250.19943224382
69.30000000000005	36231.78520912437
69.40000000000006	36213.369435954184
69.50000000000006	36194.95212213413
69.60000000000007	36176.53326730835
69.70000000000006	36158.11288752444
69.80000000000007	36139.6909944497
69.90000000000006	36121.26759661688
70.00000000000006	36102.842702349044
70.10000000000007	36084.41631038521
70.20000000000006	36065.988435627456
70.30000000000007	36047.55908854221
70.40000000000006	36029.128276605734
70.50000000000006	36010.695997857
70.60000000000007	35992.262266295664
70.70000000000006	35973.827091425876
70.80000000000007	35955.39047989354
70.90000000000006	35936.952438143926
71.00000000000006	35918.51296330827
71.10000000000007	35900.07206831622
71.20000000000006	35881.629761538425
71.30000000000007	35863.18604860952
71.40000000000006	35844.74092594751
71.50000000000006	35826.29440564572
71.60000000000007	35807.84649516812
71.70000000000006	35789.397199353916
71.80000000000007	35770.94652284996
71.90000000000006	35752.49446116041
72.00000000000006	35734.04102538274
72.10000000000007	35715.58622190859
72.20000000000006	35697.13005460745
72.30000000000007	35678.672518254585
72.40000000000006	35660.21362317666
72.50000000000006	35641.753374908854
72.60000000000007	35623.29177655731
72.70000000000006	35604.82883104359
72.80000000000007	35586.36453221976
72.90000000000006	35567.89888948973
73.00000000000006	35549.431907371516
73.10000000000007	35530.96358803999
73.20000000000006	35512.493924600065
73.30000000000007	35494.02292575005
73.40000000000006	35475.55059519662
73.50000000000007	35457.07693438079
73.60000000000007	35438.60194456602
73.70000000000006	35420.12561792181
73.80000000000007	35401.6479622958
73.90000000000006	35383.16898042719
74.00000000000007	35364.68867286094
74.10000000000007	35346.20703099885
74.20000000000006	35327.72406204784
74.30000000000007	35309.239767976156
74.40000000000006	35290.754148622094
74.50000000000007	35272.26720365292
74.60000000000007	35253.77892351978
74.70000000000006	35235.289314650276
74.80000000000007	35216.798378089705
74.90000000000006	35198.30611281272
75.00000000000007	35179.812508479954
75.10000000000007	35161.31757094309
75.20000000000006	35142.821300512274
75.30000000000007	35124.32369548051
75.40000000000006	35105.82475397571
75.50000000000007	35087.32446468996
75.60000000000007	35068.82283276629
75.70000000000006	35050.31985763159
75.80000000000007	35031.81553674501
75.90000000000006	35013.30985798308
76.00000000000007	34994.80282597761
76.10000000000007	34976.29443945213
76.20000000000007	34957.78469520701
76.30000000000007	34939.27358988298
76.40000000000006	34920.76111036752
76.50000000000007	34902.247260653996
76.60000000000007	34883.73203861781
76.70000000000007	34865.21544025276
76.80000000000007	34846.697451603686
76.90000000000006	34828.178076217555
77.00000000000007	34809.657311294126
77.10000000000007	34791.13515218943
77.20000000000007	34772.611594104885
77.30000000000007	34754.08662207327
77.40000000000006	34735.56023907289
77.50000000000007	34717.032441486255
77.60000000000007	34698.50322388786
77.70000000000007	34679.97257043877
77.80000000000007	34661.440483735794
77.90000000000006	34642.90695950993
78.00000000000007	34624.37199171707
78.10000000000007	34605.83557416305
78.20000000000007	34587.297689971456
78.30000000000007	34568.758341240056
78.40000000000006	34550.21752290948
78.50000000000007	34531.67522817688
78.60000000000007	34513.13143926312
78.70000000000007	34494.58615794965
78.80000000000007	34476.03937854613
78.90000000000006	34457.49109364867
79.00000000000007	34438.941295707555
79.10000000000007	34420.389965878334
79.20000000000007	34401.83710551301
79.30000000000007	34383.28270815389
79.40000000000006	34364.7267656592
79.50000000000007	34346.16925824892
79.60000000000007	34327.61018702417
79.70000000000007	34309.04954491364
79.80000000000007	34290.487323190464
79.90000000000008	34271.92351298575
80.00000000000007	34253.35809342421
80.10000000000007	34234.79106524701
80.20000000000007	34216.222420634935
80.30000000000007	34197.65215014222
80.40000000000008	34179.08023192318
80.50000000000007	34160.50666653415
80.60000000000007	34141.931445556394
80.70000000000007	34123.35455897359
80.80000000000007	34104.77599663078
80.90000000000008	34086.19573555488
81.00000000000007	34067.61377601189
81.10000000000007	34049.03010885127
81.20000000000007	34030.44472335497
81.30000000000007	34011.857595542955
81.40000000000008	33993.26872556282
81.50000000000007	33974.678103675746
81.60000000000007	33956.08571860624
81.70000000000007	33937.491558943315
81.80000000000007	33918.89559954524
81.90000000000008	33900.297840339204
82.00000000000007	33881.69827086743
82.10000000000007	33863.096879168246
82.20000000000007	33844.49363905461
82.30000000000007	33825.888550402444
82.40000000000008	33807.28160217403
82.50000000000007	33788.67278186212
82.60000000000008	33770.06207682681
82.70000000000007	33751.44945968301
82.80000000000007	33732.834930156474
82.90000000000008	33714.218476500326
83.00000000000007	33695.60008553512
83.10000000000008	33676.97972879044
83.20000000000007	33658.3574060085
83.30000000000007	33639.733104868195
83.40000000000008	33621.10681165519
83.50000000000007	33602.47851252502
83.60000000000008	33583.8481777708
83.70000000000007	33565.21580705531
83.80000000000007	33546.58138735516
83.90000000000008	33527.944904296375
84.00000000000007	33509.3063270449
84.10000000000008	33490.66565534863
84.20000000000007	33472.02287561303
84.30000000000007	33453.377972938746
84.40000000000008	33434.73093229858
84.50000000000007	33416.08172158164
84.60000000000008	33397.43034052767
84.70000000000007	33378.77677484394
84.80000000000007	33360.12100898266
84.90000000000008	33341.463009662286
85.00000000000007	33322.802776777164
85.10000000000008	33304.140295464014
85.20000000000007	33285.47554965817
85.30000000000007	33266.80852316907
85.40000000000008	33248.13918139604
85.50000000000007	33229.467524297186
85.60000000000008	33210.79353631249
85.70000000000007	33192.117200738765
85.80000000000007	33173.43848175944
85.90000000000008	33154.75737955767
86.00000000000007	33136.07387800119
86.10000000000008	33117.38795987739
86.20000000000007	33098.699607849565
86.30000000000008	33080.00878473775
86.40000000000008	33061.31549086159
86.50000000000007	33042.61970939096
86.60000000000008	33023.92142248346
86.70000000000007	33005.220591696394
86.80000000000008	32986.517217645895
86.90000000000008	32967.81128292567
87.00000000000007	32949.10276919042
87.10000000000008	32930.39165797224
87.20000000000007	32911.67790941896
87.30000000000008	32892.96152435674
87.40000000000008	32874.242484677874
87.50000000000007	32855.520771414864
87.60000000000008	32836.796343404225
87.70000000000007	32818.0692018412
87.80000000000008	32799.339328035814
87.90000000000008	32780.606702523306
88.00000000000007	32761.87130571768
88.10000000000008	32743.13309499791
88.20000000000007	32724.39207184389
88.30000000000008	32705.648216858262
88.40000000000008	32686.90150996061
88.50000000000007	32668.15190716841
88.60000000000008	32649.399410404465
88.70000000000007	32630.643999680866
88.80000000000008	32611.885654424816
88.90000000000008	32593.124353943404
89.00000000000009	32574.360052746626
89.10000000000008	32555.59275311755
89.20000000000007	32536.82243435275
89.30000000000008	32518.049075269297
89.40000000000008	32499.272628963834
89.50000000000009	32480.49309823747
89.60000000000008	32461.710461785937
89.70000000000007	32442.924697937986
89.80000000000008	32424.990254575627
89.90000000000008	32410.470677992318
90.00000000000009	32399.36655656652
