# Supplementary material for: White matter micro- and macrostructure brain charts for the human lifespan
Source: Nature. 2026 May 13;655(8124):979–89. doi: 10.1038/s41586-026-10454-2 (PMC13391363; doi:10.1038/s41586-026-10454-2)
Supplement: Supplementary file 7 — Tract-specific median centiles of brain charts. SDT.T4.1-504 contain the discretized, sex-agnostic brain charts used to derive the myelination plots and assessments in Fig. 4 and Supplementary Fig. S4.F9. Age is expressed in years. Tract measurements are reported in metric-specific units: diffusivities in mm2 s−1, volume in mm3, surface area in mm2, average length in mm, and FA is dimensionless (unitless). [file 41586_2026_10454_MOESM7_ESM.zip › SDT.T4/SDT.T4.168-IFO_left_volume.csv]

age	value
1.0	25639.001621438794
1.1	25894.618558270566
1.2000000000000002	26217.687368375555
1.3000000000000003	26603.793491835797
1.4000000000000004	26984.847845679888
1.5000000000000004	27341.007586114138
1.6000000000000005	27675.115592914826
1.7000000000000006	27989.542667896363
1.8000000000000007	28286.189765893156
1.9000000000000008	28566.945073322906
2.000000000000001	28833.258056960352
2.100000000000001	29086.384319153138
2.200000000000001	29327.35219601712
2.300000000000001	29557.24136558321
2.4000000000000012	29776.89705460914
2.5000000000000013	29987.070777904337
2.6000000000000014	30188.43206575347
2.7000000000000015	30381.531956963994
2.8000000000000016	30566.991223842175
2.9000000000000017	30745.295883749714
3.0000000000000018	30916.885486666302
3.100000000000002	31082.122827535342
3.200000000000002	31241.431736453702
3.300000000000002	31395.145583777583
3.400000000000002	31543.57053563475
3.500000000000002	31686.987052048087
3.6000000000000023	31825.624837712396
3.7000000000000024	31959.76775287843
3.8000000000000025	32089.6371547046
3.9000000000000026	32215.437346429087
4.000000000000003	32337.335246269668
4.100000000000003	32455.543097148402
4.200000000000003	32570.226344415405
4.3000000000000025	32681.539713868206
4.400000000000003	32789.62695942333
4.5000000000000036	32894.60410894464
4.600000000000003	32996.62612249081
4.700000000000003	33095.81240155084
4.800000000000003	33192.27432791872
4.900000000000004	33286.101419363826
5.0000000000000036	33377.41614012812
5.100000000000003	33466.3126223353
5.200000000000004	33552.87992910388
5.300000000000004	33637.201422364196
5.400000000000004	33719.343179767355
5.5000000000000036	33799.39971646828
5.600000000000004	33877.442773318086
5.700000000000005	33953.539635316054
5.800000000000004	34027.74338767498
5.900000000000004	34100.131564044495
6.000000000000004	34170.76282049962
6.100000000000005	34239.69310608098
6.200000000000005	34306.97496662186
6.300000000000004	34372.64927171808
6.400000000000005	34436.77821887021
6.500000000000005	34499.40826559511
6.600000000000005	34560.5830756989
6.700000000000005	34620.33645947617
6.800000000000005	34678.72082530788
6.900000000000006	34735.775176316776
7.000000000000005	34791.536938489786
7.100000000000005	34846.04128646706
7.2000000000000055	34899.315077515115
7.300000000000006	34951.4015662428
7.400000000000006	35002.33254192181
7.500000000000005	35052.13787599162
7.600000000000006	35100.840288158055
7.700000000000006	35148.47696764802
7.800000000000006	35195.07514530327
7.900000000000006	35240.661070982285
8.000000000000007	35285.25938463039
8.100000000000007	35328.88857714286
8.200000000000006	35371.58001735642
8.300000000000006	35413.35639671791
8.400000000000006	35454.23899599863
8.500000000000007	35494.24373582343
8.600000000000007	35533.398013165344
8.700000000000006	35571.72157536165
8.800000000000008	35609.233527645505
8.900000000000007	35645.95175347226
9.000000000000007	35681.88946498878
9.100000000000007	35717.070171341606
9.200000000000006	35751.51062090744
9.300000000000008	35785.22646808585
9.400000000000007	35818.229253024845
9.500000000000007	35850.53976768897
9.600000000000009	35882.17277448122
9.700000000000008	35913.14259797307
9.800000000000008	35943.46259224565
9.900000000000007	35973.14248911193
10.000000000000007	36002.200379045215
10.100000000000009	36030.648963969725
10.200000000000008	36058.50006226243
10.300000000000008	36085.76227649027
10.40000000000001	36112.45177127755
10.500000000000009	36138.57986059544
10.600000000000009	36164.157549694966
10.700000000000008	36189.19504540636
10.800000000000008	36213.699700978985
10.90000000000001	36237.685742236696
11.000000000000009	36261.16302106602
11.100000000000009	36284.14065305856
11.20000000000001	36306.625204619864
11.30000000000001	36328.629496081856
11.40000000000001	36350.1623803633
11.500000000000009	36371.232486524335
11.600000000000009	36391.847768700674
11.70000000000001	36412.013905105654
11.80000000000001	36431.74228666144
11.90000000000001	36451.04070041379
12.00000000000001	36469.916304746774
12.10000000000001	36488.374214944095
12.20000000000001	36506.42477069925
12.30000000000001	36524.075021986726
12.40000000000001	36541.33185256219
12.50000000000001	36558.20156347804
12.60000000000001	36574.6886229663
12.70000000000001	36590.802292591616
12.800000000000011	36606.54882726081
12.900000000000011	36621.9339348455
13.00000000000001	36636.96167160052
13.10000000000001	36651.640496233296
13.20000000000001	36665.976108144634
13.300000000000011	36679.97408077753
13.400000000000011	36693.63947608811
13.50000000000001	36706.975868910034
13.600000000000012	36719.990888760105
13.700000000000012	36732.689630149696
13.800000000000011	36745.07670441994
13.900000000000011	36757.15537888397
14.00000000000001	36768.932658766666
14.100000000000012	36780.413212151274
14.200000000000012	36791.60160997164
14.300000000000011	36802.50196825616
14.400000000000013	36813.11718946794
14.500000000000012	36823.45363024347
14.600000000000012	36833.51549049738
14.700000000000012	36843.30653828092
14.800000000000011	36852.8294424757
14.900000000000013	36862.09006663033
15.000000000000012	36871.09227802025
15.100000000000012	36879.839867822775
15.200000000000014	36888.33621835982
15.300000000000013	36896.58371746854
15.400000000000013	36904.587713838686
15.500000000000012	36912.351706896196
15.600000000000012	36919.87880635626
15.700000000000014	36927.17121986223
15.800000000000013	36934.233901272644
15.900000000000013	36941.070086838874
16.000000000000014	36947.682952383584
16.100000000000016	36954.07530312665
16.200000000000014	36960.24912705538
16.30000000000001	36966.208963983845
16.400000000000013	36971.95775725936
16.500000000000014	36977.498095815325
16.600000000000016	36982.831826677706
16.700000000000014	36987.9631696567
16.800000000000015	36992.894857251726
16.900000000000013	36997.62957338932
17.000000000000014	37002.16966372478
17.100000000000016	37006.51680134974
17.200000000000014	37010.67486924669
17.300000000000015	37014.64636390137
17.400000000000013	37018.43345742325
17.500000000000014	37022.03771122864
17.600000000000016	37025.46274613593
17.700000000000014	37028.71088779788
17.800000000000015	37031.78442239662
17.900000000000016	37034.68532557659
18.000000000000014	37037.41501938336
18.100000000000016	37039.97684779285
18.200000000000017	37042.37294424909
18.300000000000015	37044.60514373645
18.400000000000016	37046.67477879674
18.500000000000014	37048.58497654933
18.600000000000016	37050.33773062108
18.700000000000017	37051.93500224855
18.800000000000015	37053.378466221344
18.900000000000016	37054.669342191904
19.000000000000014	37055.810527630754
19.100000000000016	37056.80385812009
19.200000000000017	37057.65089340801
19.300000000000015	37058.3527806439
19.400000000000016	37058.91223635925
19.500000000000018	37059.33098065395
19.600000000000016	37059.61070681048
19.700000000000017	37059.752842817696
19.80000000000002	37059.75844347247
19.900000000000016	37059.630033214075
20.000000000000018	37059.36920105314
20.100000000000016	37058.97728011805
20.200000000000017	37058.455265890676
20.30000000000002	37057.80553065417
20.400000000000016	37057.02956724111
20.500000000000018	37056.12884610051
20.600000000000016	37055.10459113392
20.700000000000017	37053.95772157505
20.80000000000002	37052.69044781324
20.900000000000016	37051.30415308415
21.000000000000018	37049.79998248861
21.10000000000002	37048.178806284755
21.200000000000017	37046.44270599856
21.30000000000002	37044.592984155715
21.40000000000002	37042.63092446049
21.500000000000018	37040.55758081562
21.60000000000002	37038.373759988346
21.700000000000017	37036.081406122525
21.80000000000002	37033.68172944838
21.90000000000002	37031.17571796612
22.000000000000018	37028.56413765329
22.10000000000002	37025.84882280923
22.200000000000017	37023.0309154625
22.30000000000002	37020.11154170789
22.40000000000002	37017.09161290089
22.500000000000018	37013.971841728904
22.60000000000002	37010.75394517683
22.70000000000002	37007.43898702846
22.80000000000002	37004.02782318329
22.90000000000002	37000.521132078655
23.00000000000002	36996.92053651161
23.10000000000002	36993.227042264516
23.20000000000002	36989.44164154594
23.30000000000002	36985.56512545431
23.40000000000002	36981.598127364115
23.50000000000002	36977.542169317494
23.60000000000002	36973.398190354994
23.70000000000002	36969.16693464527
23.80000000000002	36964.84900658135
23.90000000000002	36960.445847003466
24.00000000000002	36955.9583453334
24.10000000000002	36951.38737936263
24.20000000000002	36946.73363816908
24.300000000000022	36941.9976877721
24.40000000000002	36937.180882021064
24.50000000000002	36932.284053083524
24.600000000000023	36927.307850116005
24.70000000000002	36922.25281443445
24.800000000000022	36917.12022953176
24.90000000000002	36911.91088489511
25.00000000000002	36906.62555999305
25.100000000000023	36901.26485690734
25.20000000000002	36895.829284059706
25.300000000000022	36890.32004946959
25.40000000000002	36884.73789324922
25.50000000000002	36879.08338335729
25.600000000000023	36873.357007011524
25.70000000000002	36867.55991099069
25.800000000000022	36861.6927985077
25.900000000000023	36855.756364102104
26.00000000000002	36849.75113531708
26.100000000000023	36843.677570996195
26.200000000000024	36837.53675214211
26.300000000000022	36831.32933917823
26.400000000000023	36825.05583035088
26.50000000000002	36818.71666618208
26.600000000000023	36812.312874141135
26.700000000000024	36805.84508259875
26.800000000000022	36799.313912381855
26.900000000000023	36792.719826885754
27.00000000000002	36786.06324201168
27.100000000000023	36779.34512766471
27.200000000000024	36772.5660749629
27.300000000000022	36765.72652204411
27.400000000000023	36758.82686887791
27.500000000000025	36751.86803838848
27.600000000000023	36744.85059372752
27.700000000000024	36737.77509145696
27.800000000000026	36730.64193953866
27.900000000000023	36723.45151645753
28.000000000000025	36716.204694564665
28.100000000000023	36708.90200444032
28.200000000000024	36701.54383218719
28.300000000000026	36694.130542352395
28.400000000000023	36686.6629659053
28.500000000000025	36679.14160892366
28.600000000000023	36671.56697170521
28.700000000000024	36663.939414124114
28.800000000000026	36656.259281878774
28.900000000000023	36648.527361347165
29.000000000000025	36640.74413001357
29.100000000000026	36632.90992876569
29.200000000000024	36625.02509103754
29.300000000000026	36617.090366632656
29.400000000000027	36609.10621148382
29.500000000000025	36601.07307643462
29.600000000000026	36592.99127949297
29.700000000000024	36584.86113747198
29.800000000000026	36576.683360725576
29.900000000000027	36568.45837999006
30.000000000000025	36560.18649672586
30.100000000000026	36551.86801689433
30.200000000000024	36543.50361842078
30.300000000000026	36535.0937130158
30.400000000000027	36526.63870789276
30.500000000000025	36518.13888448554
30.600000000000026	36509.5945340276
30.700000000000028	36501.00629943362
30.800000000000026	36492.37457013171
30.900000000000027	36483.69961308758
31.00000000000003	36474.98170988182
31.100000000000026	36466.22147459091
31.200000000000028	36457.41927978854
31.300000000000026	36448.57549406076
31.400000000000027	36439.690366787596
31.50000000000003	36430.76416643846
31.600000000000026	36421.79747592712
31.700000000000028	36412.79064805511
31.800000000000026	36403.74391951372
31.900000000000027	36394.65755014253
32.00000000000003	36385.53209713847
32.10000000000002	36376.36789832313
32.20000000000003	36367.165287970725
32.300000000000026	36357.92448728274
32.40000000000003	36348.64574437507
32.50000000000003	36339.32958863028
32.60000000000003	36329.97634026907
32.70000000000003	36320.58620933227
32.800000000000026	36311.159436183385
32.90000000000003	36301.696527211825
33.00000000000003	36292.19778928264
33.10000000000003	36282.663526095566
33.20000000000003	36273.093934007644
33.300000000000026	36263.48924285505
33.40000000000003	36253.849934136895
33.50000000000003	36244.17629900244
33.60000000000003	36234.468523964744
33.70000000000003	36224.72683186388
33.800000000000026	36214.951683590596
33.90000000000003	36205.143358351386
34.00000000000003	36195.30213251997
34.10000000000003	36185.42818048684
34.20000000000003	36175.52171560106
34.30000000000003	36165.58317642523
34.40000000000003	36155.612828092526
34.50000000000003	36145.61083628716
34.60000000000003	36135.57740801728
34.70000000000003	36125.51296333188
34.80000000000003	36115.41775665453
34.90000000000003	36105.292039866545
35.00000000000003	36095.135967883325
35.10000000000003	36084.94973912352
35.20000000000003	36074.73375356018
35.30000000000003	36064.48825297949
35.400000000000034	36054.21338457644
35.50000000000003	36043.909340998944
35.60000000000003	36033.576505552235
35.70000000000003	36023.215110392644
35.80000000000003	36012.825385388904
35.900000000000034	36002.40746814422
36.00000000000003	35991.961543504745
36.10000000000003	35981.487976685385
36.20000000000003	35970.98698846441
36.30000000000003	35960.458709581064
36.400000000000034	35949.903319609395
36.50000000000003	35939.321168727394
36.60000000000003	35928.71246903194
36.70000000000003	35918.07743055616
36.80000000000003	35907.416175473554
36.900000000000034	35896.728876247485
37.00000000000003	35886.01586672116
37.10000000000003	35875.277348721174
37.20000000000003	35864.51343830283
37.30000000000003	35853.72430309534
37.400000000000034	35842.91026335005
37.500000000000036	35832.07151304767
37.60000000000003	35821.20824430254
37.70000000000003	35810.32056550069
37.80000000000003	35799.40863776942
37.900000000000034	35788.47276658155
38.000000000000036	35777.5131366248
38.10000000000003	35766.52985081755
38.20000000000003	35755.523065839596
38.30000000000003	35744.49307485543
38.400000000000034	35733.440055444924
38.500000000000036	35722.36418349602
38.60000000000004	35711.26555504286
38.70000000000003	35700.14432080169
38.80000000000003	35689.000760541574
38.900000000000034	35677.835043413754
39.000000000000036	35666.64726055338
39.10000000000004	35655.43755857193
39.20000000000003	35644.20620607299
39.30000000000003	35632.95336575369
39.400000000000034	35621.67919877383
39.500000000000036	35610.38379007299
39.60000000000004	35599.06728077707
39.70000000000003	35587.72992732628
39.80000000000003	35576.37188475567
39.900000000000034	35564.99323360357
40.000000000000036	35553.59411119643
40.10000000000004	35542.174763828836
40.20000000000003	35530.735340662104
40.30000000000003	35519.27598945761
40.400000000000034	35507.79678516334
40.500000000000036	35496.29786004614
40.60000000000004	35484.779449337206
40.70000000000004	35473.241695217155
40.80000000000003	35461.684668669135
40.900000000000034	35450.10849843352
41.000000000000036	35438.513410508014
41.10000000000004	35426.89954171602
41.20000000000004	35415.26702760339
41.30000000000003	35403.61593409558
41.400000000000034	35391.946385254465
41.500000000000036	35380.25859699842
41.60000000000004	35368.55269977728
41.70000000000004	35356.82875593454
41.80000000000004	35345.086886250996
41.900000000000034	35333.3272982288
42.000000000000036	35321.550117421335
42.10000000000004	35309.75546821356
42.20000000000004	35297.94340836066
42.30000000000004	35286.11405430714
42.400000000000034	35274.267604357985
42.500000000000036	35262.404178235054
42.60000000000004	35250.52383044784
42.70000000000004	35238.626674381216
42.80000000000004	35226.71290065774
42.900000000000034	35214.78262451456
43.000000000000036	35202.835960118115
43.10000000000004	35190.872957803644
43.20000000000004	35178.89372692815
43.30000000000004	35166.898449709246
43.400000000000034	35154.88723603757
43.500000000000036	35142.86013329815
43.60000000000004	35130.81724798911
43.70000000000004	35118.75875530549
43.80000000000004	35106.684761022094
43.90000000000004	35094.595369930445
44.000000000000036	35082.49062560684
44.10000000000004	35070.370630800535
44.20000000000004	35058.23555301438
44.30000000000004	35046.08549311141
44.40000000000004	35033.92049197729
44.500000000000036	35021.74064968524
44.60000000000004	35009.54612731005
44.70000000000004	34997.33702192972
44.80000000000004	34985.11342971762
44.90000000000004	34972.87538807359
45.00000000000004	34960.62299357533
45.10000000000004	34948.35640024758
45.20000000000004	34936.075700647074
45.30000000000004	34923.78092971119
45.40000000000004	34911.472181508754
45.50000000000004	34899.14960417275
45.60000000000004	34886.81328677235
45.70000000000004	34874.4633175427
45.80000000000004	34862.09972822056
45.90000000000004	34849.722609610064
46.00000000000004	34837.332103373796
46.10000000000004	34824.92829441083
46.20000000000004	34812.511212195765
46.30000000000004	34800.08094517749
46.40000000000004	34787.63762961137
46.50000000000004	34775.18134717674
46.60000000000004	34762.71217878249
46.70000000000004	34750.23015095461
46.80000000000004	34737.73534908844
46.90000000000004	34725.22790349266
47.00000000000004	34712.70789199296
47.100000000000044	34700.17533902883
47.20000000000004	34687.63032778211
47.30000000000004	34675.07298359265
47.40000000000004	34662.50338130783
47.50000000000004	34649.921595062086
47.600000000000044	34637.32764656876
47.70000000000004	34624.7216161499
47.80000000000004	34612.103623672614
47.90000000000004	34599.47374041626
48.00000000000004	34586.831986161546
48.100000000000044	34574.17843914842
48.200000000000045	34561.51321467219
48.30000000000004	34548.836381251946
48.40000000000004	34536.148006745614
48.50000000000004	34523.44810840407
48.600000000000044	34510.736761786015
48.700000000000045	34498.01407714336
48.80000000000004	34485.2801196852
48.90000000000004	34472.53490486417
49.00000000000004	34459.77850627919
49.100000000000044	34447.01102997035
49.200000000000045	34434.23253858367
49.30000000000004	34421.4430941508
49.40000000000004	34408.6427097675
49.50000000000004	34395.831456516506
49.600000000000044	34383.00943578392
49.700000000000045	34370.17670713918
49.80000000000004	34357.33328199685
49.90000000000004	34344.47922959424
50.00000000000004	34331.61464743241
50.100000000000044	34318.73959269618
50.200000000000045	34305.854121998535
50.30000000000005	34292.95824454916
50.40000000000004	34280.05202722249
50.50000000000004	34267.135563218966
50.600000000000044	34254.208906858345
50.700000000000045	34241.272065770725
50.80000000000005	34228.32510509246
50.90000000000004	34215.36811443578
51.00000000000004	34202.40114589758
51.100000000000044	34189.4242510414
51.200000000000045	34176.43743542584
51.30000000000005	34163.44076196712
51.40000000000005	34150.434316297935
51.50000000000004	34137.418147841876
51.600000000000044	34124.39226066558
51.700000000000045	34111.35671604848
51.80000000000005	34098.3115963049
51.90000000000005	34085.25694878229
52.00000000000004	34072.19282032977
52.100000000000044	34059.11921305905
52.200000000000045	34046.03618616283
52.30000000000005	34032.9438182678
52.40000000000005	34019.84215422221
52.50000000000004	34006.73119472095
52.600000000000044	33993.610997415875
52.700000000000045	33980.48163786073
52.80000000000005	33967.34315896092
52.90000000000005	33954.19560315517
53.00000000000004	33941.03896928481
53.100000000000044	33927.87331304031
53.200000000000045	33914.6987065533
53.30000000000005	33901.51519038804
53.40000000000005	33888.32276203289
53.50000000000005	33875.12147572871
53.600000000000044	33861.9114007575
53.700000000000045	33848.69257586179
53.80000000000005	33835.46503934627
53.90000000000005	33822.22878693351
54.00000000000005	33808.98387102096
54.100000000000044	33795.73035771011
54.200000000000045	33782.46828354611
54.30000000000005	33769.19764295216
54.40000000000005	33755.918486963245
54.50000000000005	33742.630879034565
54.60000000000005	33729.33485399963
54.700000000000045	33716.03044628038
54.80000000000005	33702.71764860957
54.90000000000005	33689.396510290346
55.00000000000005	33676.06709181736
55.10000000000005	33662.72942595748
55.200000000000045	33649.38350418839
55.30000000000005	33636.02937453443
55.40000000000005	33622.66709502901
55.50000000000005	33609.29669682759
55.60000000000005	33595.918210697884
55.700000000000045	33582.53162649124
55.80000000000005	33569.13699060606
55.90000000000005	33555.73435831543
56.00000000000005	33542.32375882714
56.10000000000005	33528.90518077332
56.200000000000045	33515.47866935407
56.30000000000005	33502.04427754976
56.40000000000005	33488.6020330479
56.50000000000005	33475.15196317009
56.60000000000005	33461.69405497594
56.70000000000005	33448.22835214051
56.80000000000005	33434.754905066104
56.90000000000005	33421.27373960092
57.00000000000005	33407.7848416135
57.10000000000005	33394.28825365845
57.20000000000005	33380.784023998705
57.30000000000005	33367.27217704525
57.40000000000005	33353.75273686286
57.50000000000005	33340.225687792066
57.60000000000005	33326.69107095887
57.70000000000005	33313.14893221406
57.800000000000054	33299.59929422788
57.90000000000005	33286.04214017075
58.00000000000005	33272.47751012383
58.10000000000005	33258.90544793804
58.20000000000005	33245.325974922045
58.300000000000054	33231.739112056275
58.40000000000005	33218.14484101898
58.50000000000005	33204.54320055529
58.60000000000005	33190.934232254935
58.70000000000005	33177.317955775565
58.800000000000054	33163.6943516398
58.90000000000005	33150.0634576216
59.00000000000005	33136.4253134377
59.10000000000005	33122.77993745297
59.20000000000005	33109.127347720496
59.300000000000054	33095.467523298656
59.40000000000005	33081.8005007146
59.50000000000005	33068.12631756099
59.60000000000005	33054.444990633485
59.70000000000005	33040.756497843235
59.800000000000054	33027.0608748182
59.900000000000055	33013.35815739335
60.00000000000005	32999.64836113414
60.10000000000005	32985.931501309205
60.20000000000005	32972.207554386136
60.300000000000054	32958.47655483232
60.400000000000055	32944.73853648319
60.50000000000005	32930.993513409405
60.60000000000005	32917.241460934114
60.70000000000005	32903.48241269619
60.800000000000054	32889.71640087797
60.900000000000055	32875.943438376875
61.00000000000006	32862.16353780707
61.10000000000005	32848.37667306202
61.20000000000005	32834.58287670372
61.300000000000054	32820.782179027934
61.400000000000055	32806.97459150492
61.50000000000006	32793.160086881275
61.60000000000005	32779.33869696009
61.70000000000005	32765.510450478738
61.800000000000054	32751.67535778607
61.900000000000055	32737.833428960013
62.00000000000006	32723.984635324996
62.10000000000005	32710.129007688738
62.20000000000005	32696.266573004355
62.300000000000054	32682.397340254993
62.400000000000055	32668.521279610886
62.50000000000006	32654.63842118964
62.60000000000005	32640.74879047158
62.70000000000005	32626.85239536553
62.800000000000054	32612.949243520543
62.900000000000055	32599.039303686346
63.00000000000006	32585.12260506483
63.10000000000006	32571.199171444514
63.20000000000005	32557.26900942428
63.300000000000054	32543.332086587754
63.400000000000055	32529.388431514846
63.50000000000006	32515.43806659852
63.60000000000006	32501.48099740602
63.70000000000005	32487.51722925501
63.800000000000054	32473.546728304707
63.900000000000055	32459.569522297417
64.00000000000006	32445.58563201765
64.10000000000005	32431.595061773274
64.20000000000006	32417.5977765411
64.30000000000005	32403.593803509302
64.40000000000006	32389.583162136223
64.50000000000006	32375.56585573676
64.60000000000005	32361.54188738545
64.70000000000006	32347.511220625645
64.80000000000005	32333.47388188476
64.90000000000006	32319.429889087514
65.00000000000006	32305.3792443352
65.10000000000005	32291.321909968377
65.20000000000006	32277.257911927925
65.30000000000005	32263.187266874575
65.40000000000006	32249.109975951626
65.50000000000006	32235.026040070312
65.60000000000005	32220.935420123744
65.70000000000006	32206.83814136791
65.80000000000005	32192.734218996873
65.90000000000006	32178.6236529817
66.00000000000006	32164.50640298834
66.10000000000005	32150.382493853827
66.20000000000006	32136.251939563725
66.30000000000005	32122.11473916259
66.40000000000006	32107.97089147041
66.50000000000006	32093.820354687014
66.60000000000005	32079.66315303972
66.70000000000006	32065.49929910708
66.80000000000005	32051.328790798638
66.90000000000006	32037.151585058986
67.00000000000006	32022.967705764255
67.10000000000007	32008.777164333624
67.20000000000006	31994.579957778493
67.30000000000005	31980.376082892395
67.40000000000006	31966.16549513071
67.50000000000006	31951.94821783452
67.60000000000007	31937.724261068786
67.70000000000006	31923.493620743324
67.80000000000005	31909.256251026552
67.90000000000006	31895.01217497647
68.00000000000006	31880.761401541968
68.10000000000007	31866.503925760106
68.20000000000006	31852.239742456128
68.30000000000005	31837.968804281834
68.40000000000006	31823.691133834578
68.50000000000006	31809.406738755453
68.60000000000007	31795.11561300981
68.70000000000006	31780.817707927323
68.80000000000005	31766.513045890908
68.90000000000006	31752.201633463294
69.00000000000006	31737.883463759794
69.10000000000007	31723.55852968927
69.20000000000006	31709.22678103331
69.30000000000005	31694.8882397885
69.40000000000006	31680.5429112502
69.50000000000006	31666.19078748863
69.60000000000007	31651.83181692465
69.70000000000006	31637.46602140973
69.80000000000007	31623.09340519342
69.90000000000006	31608.713959516015
70.00000000000006	31594.32767541615
70.10000000000007	31579.934499731196
70.20000000000006	31565.534454000786
70.30000000000007	31551.127541241833
70.40000000000006	31536.71375167315
70.50000000000006	31522.29303072951
70.60000000000007	31507.86539987554
70.70000000000006	31493.43086111003
70.80000000000007	31478.98940383966
70.90000000000006	31464.541017273546
71.00000000000006	31450.085645223768
71.10000000000007	31435.62330891793
71.20000000000006	31421.15400915165
71.30000000000007	31406.6777343308
71.40000000000006	31392.19442681973
71.50000000000006	31377.704107842208
71.60000000000007	31363.20677719875
71.70000000000006	31348.702422498638
71.80000000000007	31334.191031157337
71.90000000000006	31319.672543873534
72.00000000000006	31305.146981709288
72.10000000000007	31290.614343286376
72.20000000000006	31276.07461523139
72.30000000000007	31261.527736747066
72.40000000000006	31246.973728963876
72.50000000000006	31232.412589527165
72.60000000000007	31217.844304280447
72.70000000000006	31203.268858876556
72.80000000000007	31188.68619080595
72.90000000000006	31174.09632111349
73.00000000000006	31159.499246285468
73.10000000000007	31144.89495119828
73.20000000000006	31130.283371795074
73.30000000000007	31115.664529262674
73.40000000000006	31101.03841912544
73.50000000000007	31086.40502548825
73.60000000000007	31071.764332268012
73.70000000000006	31057.11627364555
73.80000000000007	31042.460870798965
73.90000000000006	31027.79811810871
74.00000000000007	31013.127998725824
74.10000000000007	30998.450445229384
74.20000000000006	30983.765479014426
74.30000000000007	30969.07309351002
74.40000000000006	30954.373271105494
74.50000000000007	30939.665994004485
74.60000000000007	30924.951192970035
74.70000000000006	30910.22888946652
74.80000000000007	30895.49907578999
74.90000000000006	30880.761733387015
75.00000000000007	30866.016791361468
75.10000000000007	30851.264271471213
75.20000000000006	30836.50416506767
75.30000000000007	30821.73645284376
75.40000000000006	30806.961115308608
75.50000000000007	30792.178079693047
75.60000000000007	30777.3873679035
75.70000000000006	30762.588970165096
75.80000000000007	30747.782866237114
75.90000000000006	30732.968981630747
76.00000000000007	30718.14733862415
76.10000000000007	30703.317926500997
76.20000000000007	30688.480724273406
76.30000000000007	30673.635710771177
76.40000000000006	30658.782809572
76.50000000000007	30643.922043183273
76.60000000000007	30629.053399765246
76.70000000000007	30614.176857403527
76.80000000000007	30599.292337892708
76.90000000000006	30584.39986419206
77.00000000000007	30569.499423520032
77.10000000000007	30554.590993220107
77.20000000000007	30539.674550454543
77.30000000000007	30524.750015020683
77.40000000000006	30509.817410189255
77.50000000000007	30494.876722054367
77.60000000000007	30479.92792703834
77.70000000000007	30464.97094308897
77.80000000000007	30450.005794010973
77.90000000000006	30435.032464952998
78.00000000000007	30420.05093159887
78.10000000000007	30405.06116945202
78.20000000000007	30390.063094395846
78.30000000000007	30375.056730630506
78.40000000000006	30360.042062175795
78.50000000000007	30345.019063798078
78.60000000000007	30329.987649461782
78.70000000000007	30314.947843985334
78.80000000000007	30299.89963043619
78.90000000000006	30284.842982844544
79.00000000000007	30269.77787506066
79.10000000000007	30254.704218914158
79.20000000000007	30239.622039704813
79.30000000000007	30224.531319363214
79.40000000000006	30209.432031004202
79.50000000000007	30194.324084466018
79.60000000000007	30179.207505753275
79.70000000000007	30164.082275834236
79.80000000000007	30148.948367088655
79.90000000000008	30133.80575171656
80.00000000000007	30118.65433734771
80.10000000000007	30103.494150556056
80.20000000000007	30088.325171161618
80.30000000000007	30073.147370629453
80.40000000000008	30057.960654522503
80.50000000000007	30042.765050208603
80.60000000000007	30027.56053653243
80.70000000000007	30012.34708422392
80.80000000000007	29997.124663833172
80.90000000000008	29981.89317863771
81.00000000000007	29966.65265666491
81.10000000000007	29951.40307559662
81.20000000000007	29936.144405247338
81.30000000000007	29920.876546749365
81.40000000000008	29905.599529015595
81.50000000000007	29890.313328736596
81.60000000000007	29875.01791499062
81.70000000000007	29859.713256675757
81.80000000000007	29844.39925255866
81.90000000000008	29829.075932304404
82.00000000000007	29813.743271423
82.10000000000007	29798.401238075247
82.20000000000007	29783.049728801194
82.30000000000007	29767.688774245806
82.40000000000008	29752.31834890904
82.50000000000007	29736.93842021333
82.60000000000008	29721.548955400358
82.70000000000007	29706.149848561097
82.80000000000007	29690.7411311879
82.90000000000008	29675.322776579385
83.00000000000007	29659.89475123732
83.10000000000008	29644.456946941664
83.20000000000007	29629.009396261936
83.30000000000007	29613.552071465154
83.40000000000008	29598.084938311684
83.50000000000007	29582.607962380345
83.60000000000008	29567.121032915315
83.70000000000007	29551.62418343149
83.80000000000007	29536.117384970832
83.90000000000008	29520.60060236872
84.00000000000007	29505.073722470897
84.10000000000008	29489.53677996977
84.20000000000007	29473.98974485143
84.30000000000007	29458.432581205976
84.40000000000008	29442.865252940937
84.50000000000007	29427.28764427637
84.60000000000008	29411.699790950974
84.70000000000007	29396.101661699176
84.80000000000007	29380.49321968074
84.90000000000008	29364.874346626857
85.00000000000007	29349.24507955726
85.10000000000008	29333.605386123643
85.20000000000007	29317.95522873582
85.30000000000007	29302.294569619848
85.40000000000008	29286.62328778809
85.50000000000007	29270.941421410604
85.60000000000008	29255.248936858025
85.70000000000007	29239.54579560357
85.80000000000007	29223.83187407727
85.90000000000008	29208.107211837138
86.00000000000007	29192.371774141615
86.10000000000008	29176.625521708578
86.20000000000007	29160.86841507078
86.30000000000008	29145.100327843094
86.40000000000008	29129.321300841184
86.50000000000007	29113.531298010323
86.60000000000008	29097.730279124677
86.70000000000007	29081.91811512028
86.80000000000008	29066.09484831123
86.90000000000008	29050.260441498616
87.00000000000007	29034.41485369524
87.10000000000008	29018.55804372727
87.20000000000007	29002.689879616093
87.30000000000008	28986.81040504419
87.40000000000008	28970.919581464776
87.50000000000007	28955.01736693906
87.60000000000008	28939.10362671011
87.70000000000007	28923.178406072977
87.80000000000008	28907.241665302252
87.90000000000008	28891.293361691187
88.00000000000007	28875.333452344796
88.10000000000008	28859.361799488808
88.20000000000007	28843.3784499011
88.30000000000008	28827.38336247105
88.40000000000008	28811.376493531836
88.50000000000007	28795.357702428344
88.60000000000008	28779.32703766903
88.70000000000007	28763.284456927817
88.80000000000008	28747.229915762844
88.90000000000008	28731.163369542206
89.00000000000009	28715.084674487705
89.10000000000008	28698.993880708866
89.20000000000007	28682.890944454615
89.30000000000008	28666.77582031389
89.40000000000008	28650.64836152216
89.50000000000009	28634.50862004152
89.60000000000008	28618.356550866265
89.70000000000007	28602.19210780283
89.80000000000008	28586.752236757828
89.90000000000008	28574.248488026467
90.00000000000009	28564.683191622466
