# Supplementary material for: White matter micro- and macrostructure brain charts for the human lifespan
Source: Nature. 2026 May 13;655(8124):979–89. doi: 10.1038/s41586-026-10454-2 (PMC13391363; doi:10.1038/s41586-026-10454-2)
Supplement: Supplementary file 7 — Tract-specific median centiles of brain charts. SDT.T4.1-504 contain the discretized, sex-agnostic brain charts used to derive the myelination plots and assessments in Fig. 4 and Supplementary Fig. S4.F9. Age is expressed in years. Tract measurements are reported in metric-specific units: diffusivities in mm2 s−1, volume in mm3, surface area in mm2, average length in mm, and FA is dimensionless (unitless). [file 41586_2026_10454_MOESM7_ESM.zip › SDT.T4/SDT.T4.169-IFO_right_ad-mean.csv]

age	value
1.0	0.001413901648855085
1.1	0.001411028384784577
1.2000000000000002	0.0014074062980881312
1.3000000000000003	0.0014030871508025234
1.4000000000000004	0.001398843147192686
1.5000000000000004	0.0013948940924691973
1.6000000000000005	0.0013912023935889514
1.7000000000000006	0.001387737229930495
1.8000000000000007	0.0013844740945978466
1.9000000000000008	0.0013813893733115373
2.000000000000001	0.001378465066291074
2.100000000000001	0.001375685775533485
2.200000000000001	0.0013730389340449061
2.300000000000001	0.0013705117196773746
2.4000000000000012	0.0013680941237159258
2.5000000000000013	0.0013657773361658199
2.6000000000000014	0.0013635535806089446
2.7000000000000015	0.0013614164538481837
2.8000000000000016	0.001359358936984443
2.9000000000000017	0.0013573755356646512
3.0000000000000018	0.0013554613179564126
3.100000000000002	0.001353612203724389
3.200000000000002	0.0013518235500870584
3.300000000000002	0.001350091699697025
3.400000000000002	0.0013484133157263426
3.500000000000002	0.001346785359614122
3.6000000000000023	0.0013452053329930604
3.7000000000000024	0.0013436702240529675
3.8000000000000025	0.0013421776786285795
3.9000000000000026	0.0013407255347400813
4.000000000000003	0.0013393120183818625
4.100000000000003	0.0013379349253944608
4.200000000000003	0.0013365925328381887
4.3000000000000025	0.0013352832369728522
4.400000000000003	0.001334005553883259
4.5000000000000036	0.0013327582805501437
4.600000000000003	0.001331539843044342
4.700000000000003	0.0013303490255290036
4.800000000000003	0.001329184697844734
4.900000000000004	0.0013280459481936897
5.0000000000000036	0.001326931551422277
5.100000000000003	0.001325840563801582
5.200000000000004	0.001324772095561069
5.300000000000004	0.0013237253164077693
5.400000000000004	0.0013226995664048795
5.5000000000000036	0.0013216939148629357
5.600000000000004	0.0013207076545969987
5.700000000000005	0.0013197401241514658
5.800000000000004	0.001318790801011806
5.900000000000004	0.001317858929933103
6.000000000000004	0.0013169439395436249
6.100000000000005	0.0013160452863140528
6.200000000000005	0.0013151624610405876
6.300000000000004	0.001314295068060142
6.400000000000005	0.0013134425083139013
6.500000000000005	0.0013126043351224896
6.600000000000005	0.001311780129664765
6.700000000000005	0.0013109695687017243
6.800000000000005	0.0013101721512977702
6.900000000000006	0.0013093875058963515
7.000000000000005	0.001308615276717551
7.100000000000005	0.0013078551301740331
7.2000000000000055	0.0013071068132457682
7.300000000000006	0.001306369915716084
7.400000000000006	0.0013056441378237415
7.500000000000005	0.0013049291985842016
7.600000000000006	0.0013042248863632448
7.700000000000006	0.001303530850274291
7.800000000000006	0.0013028468353967477
7.900000000000006	0.0013021725964010814
8.000000000000007	0.0013015079036217843
8.100000000000007	0.0013008525871450662
8.200000000000006	0.0013002063525022764
8.300000000000006	0.0012995689889651824
8.400000000000006	0.0012989402994949533
8.500000000000007	0.0012983201393353787
8.600000000000007	0.0012977082521025303
8.700000000000006	0.0012971044554523877
8.800000000000008	0.0012965085731999459
8.900000000000007	0.0012959204409979995
9.000000000000007	0.0012953399402806298
9.100000000000007	0.0012947668516690915
9.200000000000006	0.0012942010214817127
9.300000000000008	0.0012936423066473455
9.400000000000007	0.0012930906046569519
9.500000000000007	0.001292545721763368
9.600000000000009	0.00129200752311103
9.700000000000008	0.0012914758779770208
9.800000000000008	0.0012909506650739127
9.900000000000007	0.0012904317990735008
10.000000000000007	0.0012899191115592337
10.100000000000009	0.0012894124870647175
10.200000000000008	0.0012889118187496952
10.300000000000008	0.0012884170319462365
10.40000000000001	0.0012879279761629392
10.500000000000009	0.0012874445489039707
10.600000000000009	0.0012869666505480229
10.700000000000008	0.001286494189313358
10.800000000000008	0.0012860271022156373
10.90000000000001	0.0012855652567200057
11.000000000000009	0.0012851085639088427
11.100000000000009	0.0012846569421434142
11.20000000000001	0.0012842103357504789
11.30000000000001	0.0012837686251351472
11.40000000000001	0.0012833317306027215
11.500000000000009	0.0012828995745188952
11.600000000000009	0.0012824720859776833
11.70000000000001	0.0012820492174927473
11.80000000000001	0.0012816308625754472
11.90000000000001	0.0012812169513195463
12.00000000000001	0.0012808074201424724
12.10000000000001	0.0012804022267102024
12.20000000000001	0.001280001274127994
12.30000000000001	0.0012796044992247745
12.40000000000001	0.0012792118403443641
12.50000000000001	0.001278823241754077
12.60000000000001	0.0012784386670036795
12.70000000000001	0.0012780580290040358
12.800000000000011	0.0012776812718164226
12.900000000000011	0.0012773083451233648
13.00000000000001	0.001276939216190261
13.10000000000001	0.0012765738052047655
13.20000000000001	0.0012762120612599315
13.300000000000011	0.0012758539345872285
13.400000000000011	0.0012754993807391607
13.50000000000001	0.0012751483713022147
13.600000000000012	0.0012748008339575664
13.700000000000012	0.001274456723256401
13.800000000000011	0.0012741159988386317
13.900000000000011	0.0012737786350236649
14.00000000000001	0.0012734445651214074
14.100000000000012	0.0012731137475170734
14.200000000000012	0.0012727861414677294
14.300000000000011	0.001272461711087808
14.400000000000013	0.0012721404339299718
14.500000000000012	0.0012718222491372045
14.600000000000012	0.001271507119290451
14.700000000000012	0.0012711950116450694
14.800000000000011	0.0012708859057983706
14.900000000000013	0.0012705797453224095
15.000000000000012	0.0012702764957702648
15.100000000000012	0.0012699761233738729
15.200000000000014	0.0012696785988572247
15.300000000000013	0.001269383904276611
15.400000000000013	0.0012690919878184665
15.500000000000012	0.0012688028183136892
15.600000000000012	0.0012685163689382594
15.700000000000014	0.0012682326233009371
15.800000000000013	0.0012679515331261255
15.900000000000013	0.0012676730695839484
16.000000000000014	0.0012673972043809444
16.100000000000016	0.0012671239134222337
16.200000000000014	0.0012668531822135013
16.30000000000001	0.0012665849661818106
16.400000000000013	0.0012663192390949432
16.500000000000014	0.001266055978799141
16.600000000000016	0.0012657951719941241
16.700000000000014	0.0012655367769710882
16.800000000000015	0.001265280769363883
16.900000000000013	0.0012650271252357668
17.000000000000014	0.0012647758246088592
17.100000000000016	0.0012645268556647578
17.200000000000014	0.0012642801797036298
17.300000000000015	0.0012640357744443278
17.400000000000013	0.0012637936214650713
17.500000000000014	0.0012635537098761485
17.600000000000016	0.0012633160033241584
17.700000000000014	0.0012630804810346372
17.800000000000015	0.001262847122580935
17.900000000000016	0.001262615911296748
18.000000000000014	0.0012623868374628873
18.100000000000016	0.0012621598671991826
18.200000000000017	0.001261934981423933
18.300000000000015	0.0012617121647324175
18.400000000000016	0.0012614914081348987
18.500000000000014	0.0012612726796941795
18.600000000000016	0.0012610559615583237
18.700000000000017	0.0012608412361601272
18.800000000000015	0.0012606284895265072
18.900000000000016	0.0012604177136013978
19.000000000000014	0.0012602088785013885
19.100000000000016	0.0012600019677631482
19.200000000000017	0.001259796968446924
19.300000000000015	0.0012595938730744513
19.400000000000016	0.0012593926533869054
19.500000000000018	0.0012591932939345937
19.600000000000016	0.0012589957795030964
19.700000000000017	0.0012588000983315998
19.80000000000002	0.0012586062436931841
19.900000000000016	0.0012584141890503828
20.000000000000018	0.0012582239201032544
20.100000000000016	0.0012580354259453298
20.200000000000017	0.001257848700310741
20.30000000000002	0.0012576637180323528
20.400000000000016	0.0012574804656532337
20.500000000000018	0.001257298929912588
20.600000000000016	0.001257119100883498
20.700000000000017	0.001256940972909308
20.80000000000002	0.0012567645222779369
20.900000000000016	0.0012565897364925946
21.000000000000018	0.0012564166063388043
21.10000000000002	0.0012562451265301247
21.200000000000017	0.001256075274519682
21.30000000000002	0.0012559070385174938
21.40000000000002	0.0012557404068983832
21.500000000000018	0.0012555753712685024
21.60000000000002	0.00125541192683877
21.700000000000017	0.0012552500523017643
21.80000000000002	0.0012550897366756142
21.90000000000002	0.0012549309721653164
22.000000000000018	0.0012547737542805619
22.10000000000002	0.0012546180627120635
22.200000000000017	0.0012544638870749956
22.30000000000002	0.0012543112171240311
22.40000000000002	0.0012541600457568816
22.500000000000018	0.0012540103688917293
22.60000000000002	0.0012538621672826319
22.70000000000002	0.0012537154312297987
22.80000000000002	0.00125357015413804
22.90000000000002	0.0012534263321676612
23.00000000000002	0.0012532839469335231
23.10000000000002	0.0012531429892436903
23.20000000000002	0.001253003450025064
23.30000000000002	0.0012528653232713413
23.40000000000002	0.001252728605480012
23.50000000000002	0.0012525932791842631
23.60000000000002	0.001252459335776683
23.70000000000002	0.0012523267696833314
23.80000000000002	0.0012521955775985274
23.90000000000002	0.0012520657428025219
24.00000000000002	0.0012519372571226277
24.10000000000002	0.001251810112488061
24.20000000000002	0.0012516843038288118
24.300000000000022	0.0012515598281187962
24.40000000000002	0.001251436669436138
24.50000000000002	0.0012513148201099954
24.600000000000023	0.0012511942754414199
24.70000000000002	0.001251075032564616
24.800000000000022	0.0012509570762098657
24.90000000000002	0.001250840399080647
25.00000000000002	0.0012507249939683236
25.100000000000023	0.0012506108566078492
25.20000000000002	0.0012504979843661183
25.300000000000022	0.0012503863626705943
25.40000000000002	0.0012502759846580625
25.50000000000002	0.0012501668463838907
25.600000000000023	0.001250058945345622
25.70000000000002	0.0012499522675430874
25.800000000000022	0.0012498468064371835
25.900000000000023	0.0012497425555649676
26.00000000000002	0.0012496395113576512
26.100000000000023	0.0012495376715069523
26.200000000000024	0.0012494370226251328
26.300000000000022	0.0012493375585491886
26.400000000000023	0.001249239275988583
26.50000000000002	0.001249142172741473
26.600000000000023	0.0012490462359250392
26.700000000000024	0.0012489514596583198
26.800000000000022	0.001248857838126772
26.900000000000023	0.00124876536836718
27.00000000000002	0.0012486740483400927
27.100000000000023	0.0012485838657033204
27.200000000000024	0.0012484948149040262
27.300000000000022	0.001248406893222016
27.400000000000023	0.0012483200987043256
27.500000000000025	0.001248234419456352
27.600000000000023	0.0012481498501718358
27.700000000000024	0.0012480663856027003
27.800000000000026	0.0012479840233153286
27.900000000000023	0.0012479027614927998
28.000000000000025	0.001247822588719949
28.100000000000023	0.001247743499978091
28.200000000000024	0.001247665493046996
28.300000000000026	0.001247588566179728
28.400000000000023	0.0012475127083596239
28.500000000000025	0.0012474379147845878
28.600000000000023	0.0012473641807036848
28.700000000000024	0.0012472915041488756
28.800000000000026	0.0012472198834872063
28.900000000000023	0.0012471493081290799
29.000000000000025	0.0012470797735255309
29.100000000000026	0.0012470112778968487
29.200000000000024	0.0012469438196663336
29.300000000000026	0.0012468773886006863
29.400000000000027	0.0012468119803419877
29.500000000000025	0.0012467475905774815
29.600000000000026	0.0012466842177504688
29.700000000000024	0.0012466218603797
29.800000000000026	0.001246560508613881
29.900000000000027	0.0012465001583187962
30.000000000000025	0.0012464408081047733
30.100000000000026	0.001246382456535347
30.200000000000024	0.001246325094079055
30.300000000000026	0.0012462687167708747
30.400000000000027	0.0012462133206858203
30.500000000000025	0.0012461589046323651
30.600000000000026	0.0012461054672538243
30.700000000000028	0.0012460529993617625
30.800000000000026	0.0012460014971896441
30.900000000000027	0.0012459509596947954
31.00000000000003	0.0012459013855556538
31.100000000000026	0.0012458527658719938
31.200000000000028	0.0012458050970276693
31.300000000000026	0.0012457583754421375
31.400000000000027	0.0012457126002495833
31.50000000000003	0.001245667770194951
31.600000000000026	0.001245623876687178
31.700000000000028	0.001245580916286844
31.800000000000026	0.0012455388882614295
31.900000000000027	0.001245497791382828
32.00000000000003	0.0012454576173206288
32.10000000000002	0.001245418362769567
32.20000000000003	0.0012453800244561998
32.300000000000026	0.001245342601806541
32.40000000000003	0.0012453060936476617
32.50000000000003	0.001245270491928764
32.60000000000003	0.0012452357935025297
32.70000000000003	0.001245201997914881
32.800000000000026	0.0012451691040129085
32.90000000000003	0.0012451371039823315
33.00000000000003	0.0012451059947959041
33.10000000000003	0.0012450757734549147
33.20000000000003	0.0012450464396479943
33.300000000000026	0.0012450179922677185
33.40000000000003	0.001244990423753565
33.50000000000003	0.0012449637312198978
33.60000000000003	0.001244937914463716
33.70000000000003	0.001244912972391688
33.800000000000026	0.0012448888976586323
33.90000000000003	0.0012448656874867487
34.00000000000003	0.0012448433391238209
34.10000000000003	0.001244821852495924
34.20000000000003	0.0012448012265468293
34.30000000000003	0.0012447814541624038
34.40000000000003	0.0012447625326921737
34.50000000000003	0.0012447444621605378
34.60000000000003	0.001244727241520315
34.70000000000003	0.0012447108638540209
34.80000000000003	0.001244695326608316
34.90000000000003	0.0012446806272529256
35.00000000000003	0.0012446667659294414
35.10000000000003	0.0012446537416205517
35.20000000000003	0.0012446415476197925
35.30000000000003	0.001244630181488667
35.400000000000034	0.0012446196434584135
35.50000000000003	0.0012446099325163758
35.60000000000003	0.00124460104213626
35.70000000000003	0.0012445929699673034
35.80000000000003	0.0012445857136796174
35.900000000000034	0.0012445792736112797
36.00000000000003	0.001244573648773242
36.10000000000003	0.0012445688328324694
36.20000000000003	0.0012445648235421016
36.30000000000003	0.001244561621322293
36.400000000000034	0.001244559225184892
36.50000000000003	0.001244557628962355
36.60000000000003	0.0012445568304873219
36.70000000000003	0.0012445568276113182
36.80000000000003	0.0012445576208522996
36.900000000000034	0.0012445592092402266
37.00000000000003	0.0012445615867851124
37.10000000000003	0.0012445647514138273
37.20000000000003	0.0012445687037197896
37.30000000000003	0.0012445734427305676
37.400000000000034	0.001244578962608657
37.500000000000036	0.0012445852613531105
37.60000000000003	0.00124459233698018
37.70000000000003	0.0012446001901731643
37.80000000000003	0.001244608819972952
37.900000000000034	0.0012446182207055735
38.000000000000036	0.0012446283904557905
38.10000000000003	0.001244639329976587
38.20000000000003	0.0012446510383036066
38.30000000000003	0.0012446635099037154
38.400000000000034	0.0012446767429274287
38.500000000000036	0.0012446907355409486
38.60000000000004	0.001244705488580143
38.70000000000003	0.0012447210010897594
38.80000000000003	0.0012447372676877091
38.900000000000034	0.0012447542866026843
39.000000000000036	0.0012447720587351484
39.10000000000004	0.0012447905831220944
39.20000000000003	0.00124480985451191
39.30000000000003	0.0012448298711932545
39.400000000000034	0.0012448506314691283
39.500000000000036	0.0012448721363167903
39.60000000000004	0.0012448943847786454
39.70000000000003	0.0012449173717428918
39.80000000000003	0.0012449410955696477
39.900000000000034	0.0012449655572963506
40.000000000000036	0.0012449907559553912
40.10000000000004	0.0012450166865561154
40.20000000000003	0.0012450433475135374
40.30000000000003	0.0012450707372558024
40.400000000000034	0.0012450988568917215
40.500000000000036	0.0012451277054557849
40.60000000000004	0.001245157278087155
40.70000000000004	0.0012451875732663086
40.80000000000003	0.0012452185921583085
40.900000000000034	0.0012452503337856639
41.000000000000036	0.0012452827934002941
41.10000000000004	0.00124531596953304
41.20000000000004	0.0012453498607267479
41.30000000000003	0.0012453844682130952
41.400000000000034	0.0012454197910137755
41.500000000000036	0.0012454558245015156
41.60000000000004	0.0012454925672672197
41.70000000000004	0.001245530020595359
41.80000000000004	0.0012455681834939057
41.900000000000034	0.0012456070514407851
42.000000000000036	0.0012456466230732017
42.10000000000004	0.001245686897039431
42.20000000000004	0.001245727874686338
42.30000000000004	0.0012457695550184425
42.400000000000034	0.0012458119336263276
42.500000000000036	0.0012458550092024961
42.60000000000004	0.0012458987831435644
42.70000000000004	0.0012459432544387815
42.80000000000004	0.0012459884187771095
42.900000000000034	0.0012460342748936875
43.000000000000036	0.0012460808215338823
43.10000000000004	0.0012461280601529566
43.20000000000004	0.0012461759897343275
43.30000000000004	0.001246224606072289
43.400000000000034	0.0012462739079530038
43.500000000000036	0.001246323896878801
43.60000000000004	0.0012463745718163987
43.70000000000004	0.001246425928652319
43.80000000000004	0.001246477966212076
43.90000000000004	0.0012465306833306172
44.000000000000036	0.001246584081565593
44.10000000000004	0.0012466381598758185
44.20000000000004	0.0012466929142464914
44.30000000000004	0.0012467483435502546
44.40000000000004	0.0012468044493894497
44.500000000000036	0.0012468612307049184
44.60000000000004	0.001246918683568487
44.70000000000004	0.0012469768068892099
44.80000000000004	0.0012470355995848636
44.90000000000004	0.0012470950633101901
45.00000000000004	0.0012471551969961954
45.10000000000004	0.0012472159968073741
45.20000000000004	0.0012472774616964016
45.30000000000004	0.0012473395933606272
45.40000000000004	0.0012474023907119258
45.50000000000004	0.0012474658499963282
45.60000000000004	0.0012475299702002706
45.70000000000004	0.0012475947503182737
45.80000000000004	0.001247660192097482
45.90000000000004	0.001247726294438159
46.00000000000004	0.0012477930536735553
46.10000000000004	0.001247860468830597
46.20000000000004	0.001247928541697151
46.30000000000004	0.0012479972711532956
46.40000000000004	0.0012480666536092062
46.50000000000004	0.0012481366881231552
46.60000000000004	0.0012482073737609227
46.70000000000004	0.0012482787123578388
46.80000000000004	0.0012483507027808024
46.90000000000004	0.001248423341522243
47.00000000000004	0.0012484966276780501
47.100000000000044	0.0012485705631226512
47.20000000000004	0.0012486451467017706
47.30000000000004	0.0012487203749805725
47.40000000000004	0.0012487962470841012
47.50000000000004	0.0012488727621444062
47.600000000000044	0.0012489499220813553
47.70000000000004	0.0012490277257260311
47.80000000000004	0.0012491061697212822
47.90000000000004	0.0012491852532272004
48.00000000000004	0.0012492649782013163
48.100000000000044	0.0012493453434526173
48.200000000000045	0.0012494263456928416
48.30000000000004	0.0012495079841092775
48.40000000000004	0.0012495902578957758
48.50000000000004	0.0012496731690534067
48.600000000000044	0.0012497567163751737
48.700000000000045	0.0012498408966464098
48.80000000000004	0.0012499257090871209
48.90000000000004	0.0012500111557347674
49.00000000000004	0.0012500972353594374
49.100000000000044	0.001250183944811847
49.200000000000045	0.001250271283337399
49.30000000000004	0.0012503592501875605
49.40000000000004	0.0012504478474417591
49.50000000000004	0.0012505370738528524
49.600000000000044	0.0012506269263413577
49.700000000000045	0.0012507174041832307
49.80000000000004	0.001250808509493158
49.90000000000004	0.0012509002410002936
50.00000000000004	0.001250992595687332
50.100000000000044	0.0012510855728540017
50.200000000000045	0.0012511791718057082
50.30000000000005	0.001251273394697657
50.40000000000004	0.0012513682402406066
50.50000000000004	0.0012514637054836246
50.600000000000044	0.0012515597897550309
50.700000000000045	0.0012516564952443341
50.80000000000005	0.0012517538206378203
50.90000000000004	0.0012518517630438163
51.00000000000004	0.0012519503218129241
51.100000000000044	0.0012520494963010743
51.200000000000045	0.0012521492887370258
51.30000000000005	0.0012522496977875736
51.40000000000005	0.0012523507206242547
51.50000000000004	0.001252452356624505
51.600000000000044	0.0012525546080505148
51.700000000000045	0.001252657473543912
51.80000000000005	0.0012527609503328162
51.90000000000005	0.00125286503781556
52.00000000000004	0.0012529697353955121
52.100000000000044	0.0012530750453729664
52.200000000000045	0.0012531809663690857
52.30000000000005	0.001253287495672273
52.40000000000005	0.0012533946327061014
52.50000000000004	0.0012535023798035784
52.600000000000044	0.0012536107355599958
52.700000000000045	0.0012537196973178744
52.80000000000005	0.0012538292645204387
52.90000000000005	0.0012539394366156604
53.00000000000004	0.0012540502159736507
53.100000000000044	0.001254161601168269
53.200000000000045	0.0012542735895996872
53.30000000000005	0.001254386180734884
53.40000000000005	0.00125449937697603
53.50000000000005	0.0012546131768705043
53.600000000000044	0.0012547275778703065
53.700000000000045	0.001254842579460949
53.80000000000005	0.0012549581811324042
53.90000000000005	0.001255074385323075
54.00000000000005	0.0012551911905579875
54.100000000000044	0.0012553085943443666
54.200000000000045	0.001255426596190116
54.30000000000005	0.0012555451985651318
54.40000000000005	0.0012556643999673532
54.50000000000005	0.0012557841979537634
54.60000000000005	0.0012559045920497453
54.700000000000045	0.0012560255817848686
54.80000000000005	0.0012561471696645617
54.90000000000005	0.0012562693541635298
55.00000000000005	0.0012563921328917229
55.10000000000005	0.001256515505395667
55.200000000000045	0.0012566394742118297
55.30000000000005	0.0012567640377871908
55.40000000000005	0.0012568891937795575
55.50000000000005	0.0012570149417520005
55.60000000000005	0.0012571412812715232
55.700000000000045	0.0012572682149094188
55.80000000000005	0.0012573957410886424
55.90000000000005	0.0012575238575179277
56.00000000000005	0.0012576525637803262
56.10000000000005	0.0012577818624777799
56.200000000000045	0.0012579117520049444
56.30000000000005	0.0012580422301166393
56.40000000000005	0.0012581732964115694
56.50000000000005	0.0012583049504922127
56.60000000000005	0.0012584371949947743
56.70000000000005	0.0012585700282890632
56.80000000000005	0.0012587034481789312
56.90000000000005	0.0012588374542820547
57.00000000000005	0.0012589720492649581
57.10000000000005	0.0012591072314685704
57.20000000000005	0.0012592429987412401
57.30000000000005	0.0012593793507154863
57.40000000000005	0.0012595162870273774
57.50000000000005	0.00125965381037721
57.60000000000005	0.0012597919190803612
57.70000000000005	0.001259930611032439
57.800000000000054	0.0012600698858839443
57.90000000000005	0.0012602097463652487
58.00000000000005	0.001260350190762272
58.10000000000005	0.0012604912170136283
58.20000000000005	0.0012606328247839157
58.300000000000054	0.001260775013741143
58.40000000000005	0.0012609177866490546
58.50000000000005	0.0012610611417672372
58.60000000000005	0.00126120507707999
58.70000000000005	0.0012613495922690246
58.800000000000054	0.001261494690127966
58.90000000000005	0.0012616403688863885
59.00000000000005	0.001261786626570221
59.10000000000005	0.0012619334628745896
59.20000000000005	0.001262080877497881
59.300000000000054	0.0012622288732667374
59.40000000000005	0.0012623774483836961
59.50000000000005	0.0012625266009189061
59.60000000000005	0.0012626763305837977
59.70000000000005	0.0012628266402347312
59.800000000000054	0.0012629775280436962
59.900000000000055	0.001263128992121201
60.00000000000005	0.001263281032191452
60.10000000000005	0.0012634336479817793
60.20000000000005	0.001263586842381316
60.300000000000054	0.001263740613534305
60.400000000000055	0.0012638949595941127
60.50000000000005	0.0012640498803005093
60.60000000000005	0.001264205378572247
60.70000000000005	0.0012643614525224747
60.800000000000054	0.0012645181003437668
60.900000000000055	0.0012646753217880988
61.00000000000006	0.001264833116610411
61.10000000000005	0.0012649914877620276
61.20000000000005	0.001265150433327645
61.300000000000054	0.0012653099515414455
61.400000000000055	0.0012654700421702776
61.50000000000006	0.0012656307081950154
61.60000000000005	0.0012657919476687313
61.70000000000005	0.001265953758863759
61.800000000000054	0.0012661161415586288
61.900000000000055	0.001266279095534684
62.00000000000006	0.0012664426238052134
62.10000000000005	0.0012666067243941777
62.20000000000005	0.001266771395614358
62.300000000000054	0.0012669366372585142
62.400000000000055	0.0012671024523694821
62.50000000000006	0.0012672688389390402
62.60000000000005	0.0012674357953171502
62.70000000000005	0.0012676033213077538
62.800000000000054	0.0012677714167174947
62.900000000000055	0.0012679400846214986
63.00000000000006	0.0012681093229817923
63.10000000000006	0.0012682791301877354
63.20000000000005	0.0012684495060569085
63.300000000000054	0.0012686204536940563
63.400000000000055	0.0012687919710284525
63.50000000000006	0.001268964056485728
63.60000000000006	0.0012691367098942208
63.70000000000005	0.001269309931084825
63.800000000000054	0.0012694837231945041
63.900000000000055	0.0012696580841221128
64.00000000000006	0.001269833012331759
64.10000000000005	0.0012700085076648427
64.20000000000006	0.0012701845732879973
64.30000000000005	0.001270361207066801
64.40000000000006	0.0012705384075008175
64.50000000000006	0.0012707161744417582
64.60000000000005	0.0012708945077438399
64.70000000000006	0.0012710734106059442
64.80000000000005	0.0012712528808625694
64.90000000000006	0.001271432917050825
65.00000000000006	0.0012716135190350233
65.10000000000005	0.0012717946900438317
65.20000000000006	0.0012719764278779015
65.30000000000005	0.0012721587311090542
65.40000000000006	0.0012723415996115381
65.50000000000006	0.0012725250332620355
65.60000000000005	0.0012727090353214451
65.70000000000006	0.0012728936035587024
65.80000000000005	0.001273078736582382
65.90000000000006	0.0012732644342788998
66.00000000000006	0.0012734506999390557
66.10000000000005	0.0012736375312974073
66.20000000000006	0.0012738249269965507
66.30000000000005	0.0012740128869324651
66.40000000000006	0.0012742014110034422
66.50000000000006	0.0012743905025326568
66.60000000000005	0.0012745801592222905
66.70000000000006	0.0012747703797509368
66.80000000000005	0.0012749611640263036
66.90000000000006	0.0012751525154016481
67.00000000000006	0.0012753444315441835
67.10000000000007	0.001275536911165921
67.20000000000006	0.0012757299541838172
67.30000000000005	0.0012759235605170679
67.40000000000006	0.0012761177335513711
67.50000000000006	0.0012763124709209454
67.60000000000007	0.0012765077713731338
67.70000000000006	0.0012767036348362206
67.80000000000005	0.0012769000647262073
67.90000000000006	0.0012770970586417848
68.00000000000006	0.00127729461536312
68.10000000000007	0.0012774927348274568
68.20000000000006	0.0012776914169742102
68.30000000000005	0.0012778906652519723
68.40000000000006	0.001278090477225773
68.50000000000006	0.0012782908517105214
68.60000000000007	0.0012784917886544522
68.70000000000006	0.0012786932915366694
68.80000000000005	0.0012788953578861091
68.90000000000006	0.0012790979865500039
69.00000000000006	0.0012793011774852475
69.10000000000007	0.0012795049306508462
69.20000000000006	0.001279709249558678
69.30000000000005	0.001279914131703402
69.40000000000006	0.001280119575966408
69.50000000000006	0.00128032558231525
69.60000000000007	0.0012805321542926056
69.70000000000006	0.0012807392893564445
69.80000000000007	0.001280946986420011
69.90000000000006	0.0012811552454592803
70.00000000000006	0.0012813640664522826
70.10000000000007	0.0012815734529746895
70.20000000000006	0.0012817834024495135
70.30000000000007	0.0012819939138236879
70.40000000000006	0.0012822049870835496
70.50000000000006	0.001282416625835841
70.60000000000007	0.0012826288274662998
70.70000000000006	0.001282841590953302
70.80000000000007	0.001283054916291364
70.90000000000006	0.0012832688034770006
71.00000000000006	0.0012834832561502175
71.10000000000007	0.0012836982716611601
71.20000000000006	0.0012839138490214118
71.30000000000007	0.0012841299882355892
71.40000000000006	0.0012843466929750992
71.50000000000006	0.0012845639605521743
71.60000000000007	0.0012847817900094936
71.70000000000006	0.0012850001813596494
71.80000000000007	0.0012852191346171757
71.90000000000006	0.0012854386534869781
72.00000000000006	0.0012856587352450706
72.10000000000007	0.0012858793789669591
72.20000000000006	0.0012861005846750413
72.30000000000007	0.0012863223561059983
72.40000000000006	0.0012865446904973298
72.50000000000006	0.0012867675869552716
72.60000000000007	0.001286991045510038
72.70000000000006	0.0012872150661937592
72.80000000000007	0.0012874396527769265
72.90000000000006	0.0012876648024601125
73.00000000000006	0.0012878905143820494
73.10000000000007	0.0012881167885825562
73.20000000000006	0.0012883436288642367
73.30000000000007	0.0012885710323885548
73.40000000000006	0.001288798998324684
73.50000000000007	0.0012890275267200778
73.60000000000007	0.001289256617624026
73.70000000000006	0.0012894862748733292
73.80000000000007	0.0012897164955918334
73.90000000000006	0.0012899472789808981
74.00000000000007	0.0012901786250973568
74.10000000000007	0.0012904105378105143
74.20000000000006	0.001290643014204446
74.30000000000007	0.0012908760535107313
74.40000000000006	0.001291109655793694
74.50000000000007	0.0012913438211194527
74.60000000000007	0.0012915785533918482
74.70000000000006	0.0012918138496566972
74.80000000000007	0.0012920497091775006
74.90000000000006	0.0012922861320277595
75.00000000000007	0.0012925231221442368
75.10000000000007	0.001292760676532332
75.20000000000006	0.0012929987944855414
75.30000000000007	0.0012932374760847084
75.40000000000006	0.0012934767214124797
75.50000000000007	0.001293716534440552
75.60000000000007	0.0012939569121353752
75.70000000000006	0.0012941978538221206
75.80000000000007	0.0012944393595906941
75.90000000000006	0.0012946814334461529
76.00000000000007	0.001294924072313862
76.10000000000007	0.001295167275548834
76.20000000000007	0.0012954110432481791
76.30000000000007	0.001295655375510752
76.40000000000006	0.0012959002763769834
76.50000000000007	0.0012961457427325687
76.60000000000007	0.0012963917739640394
76.70000000000007	0.0012966383701773902
76.80000000000007	0.001296885535446898
76.90000000000006	0.001297133266616485
77.00000000000007	0.0012973815631023892
77.10000000000007	0.0012976304250177028
77.20000000000007	0.0012978798524772546
77.30000000000007	0.001298129849591124
77.40000000000006	0.0012983804131628859
77.50000000000007	0.0012986315426401242
77.60000000000007	0.0012988832381446995
77.70000000000007	0.0012991355038210171
77.80000000000007	0.0012993883364302088
77.90000000000006	0.0012996417354494529
78.00000000000007	0.0012998957010075941
78.10000000000007	0.001300150233235214
78.20000000000007	0.0013004053363130453
78.30000000000007	0.0013006610069611019
78.40000000000006	0.0013009172446877934
78.50000000000007	0.0013011740496306529
78.60000000000007	0.001301431426005274
78.70000000000007	0.0013016893704884812
78.80000000000007	0.0013019478826182373
78.90000000000006	0.0013022069625389652
79.00000000000007	0.0013024666103967988
79.10000000000007	0.0013027268304441344
79.20000000000007	0.0013029876193159722
79.30000000000007	0.0013032489765814443
79.40000000000006	0.0013035109023935498
79.50000000000007	0.001303773401040089
79.60000000000007	0.0013040364691121757
79.70000000000007	0.001304300106208426
79.80000000000007	0.001304564312488682
79.90000000000008	0.0013048290881144432
80.00000000000007	0.0013050944374108722
80.10000000000007	0.0013053603569265085
80.20000000000007	0.0013056268462910815
80.30000000000007	0.0013058939056729238
80.40000000000008	0.001306161539433152
80.50000000000007	0.0013064297440756809
80.60000000000007	0.0013066985192597036
80.70000000000007	0.001306967865160345
80.80000000000007	0.0013072377819543653
80.90000000000008	0.001307508274040821
81.00000000000007	0.001307779337880276
81.10000000000007	0.0013080509731630443
81.20000000000007	0.0013083231800726722
81.30000000000007	0.0013085959630447525
81.40000000000008	0.0013088693184944572
81.50000000000007	0.0013091432461415937
81.60000000000007	0.0013094177461764583
81.70000000000007	0.0013096928187909934
81.80000000000007	0.0013099684684593042
81.90000000000008	0.0013102446915524302
82.00000000000007	0.0013105214878213367
82.10000000000007	0.0013107988574646862
82.20000000000007	0.001311076804993762
82.30000000000007	0.001311355326733443
82.40000000000008	0.0013116344224642286
82.50000000000007	0.0013119140923915156
82.60000000000008	0.0013121943367222994
82.70000000000007	0.0013124751600070168
82.80000000000007	0.0013127565585255927
82.90000000000008	0.0013130385320897504
83.00000000000007	0.0013133210809132094
83.10000000000008	0.0013136042095842277
83.20000000000007	0.0013138879143357726
83.30000000000007	0.0013141721950091926
83.40000000000008	0.0013144570518248925
83.50000000000007	0.0013147424850049056
83.60000000000008	0.0013150284991772848
83.70000000000007	0.0013153150905292508
83.80000000000007	0.0013156022589334581
83.90000000000008	0.0013158900046186179
84.00000000000007	0.0013161783322513092
84.10000000000008	0.0013164672379709468
84.20000000000007	0.001316756721679916
84.30000000000007	0.0013170467836136142
84.40000000000008	0.001317337424009068
84.50000000000007	0.0013176286475733313
84.60000000000008	0.0013179204503992533
84.70000000000007	0.001318212832420639
84.80000000000007	0.0013185057938811895
84.90000000000008	0.0013187993395271708
85.00000000000007	0.0013190934654028026
85.10000000000008	0.0013193881714717586
85.20000000000007	0.0013196834579844163
85.30000000000007	0.00131997932519281
85.40000000000008	0.0013202757778843959
85.50000000000007	0.0013205728120559764
85.60000000000008	0.001320870427702772
85.70000000000007	0.00132116862508351
85.80000000000007	0.0013214674090255899
85.90000000000008	0.0013217667754763178
86.00000000000007	0.0013220667244609379
86.10000000000008	0.0013223672562448709
86.20000000000007	0.0013226683710951626
86.30000000000008	0.0013229700738811637
86.40000000000008	0.0013232723605018854
86.50000000000007	0.0013235752310143416
86.60000000000008	0.0013238786856922867
86.70000000000007	0.0013241827294457635
86.80000000000008	0.0013244873581234027
86.90000000000008	0.0013247925718124283
87.00000000000007	0.0013250983707933216
87.10000000000008	0.001325404755348203
87.20000000000007	0.001325711730429869
87.30000000000008	0.0013260192918377546
87.40000000000008	0.0013263274396910437
87.50000000000007	0.0013266361742785928
87.60000000000008	0.0013269455005946828
87.70000000000007	0.0013272554143874593
87.80000000000008	0.0013275659158065532
87.90000000000008	0.00132787700514758
88.00000000000007	0.0013281886827078255
88.10000000000008	0.0013285009535251011
88.20000000000007	0.0013288138132974486
88.30000000000008	0.0013291272622067125
88.40000000000008	0.0013294413005569509
88.50000000000007	0.0013297559334282828
88.60000000000008	0.0013300711564665421
88.70000000000007	0.0013303869698842654
88.80000000000008	0.0013307033739922887
88.90000000000008	0.0013310203691031457
89.00000000000009	0.0013313379603413517
89.10000000000008	0.0013316561433017054
89.20000000000007	0.0013319749182292117
89.30000000000008	0.0013322942854432295
89.40000000000008	0.0013326142501114586
89.50000000000009	0.0013329348077755006
89.60000000000008	0.001333255958711324
89.70000000000007	0.0013335777032451395
89.80000000000008	0.0013338853100038613
89.90000000000008	0.0013341345549380298
90.00000000000009	0.0013343253261771661
