# Supplementary material for: White matter micro- and macrostructure brain charts for the human lifespan
Source: Nature. 2026 May 13;655(8124):979–89. doi: 10.1038/s41586-026-10454-2 (PMC13391363; doi:10.1038/s41586-026-10454-2)
Supplement: Supplementary file 7 — Tract-specific median centiles of brain charts. SDT.T4.1-504 contain the discretized, sex-agnostic brain charts used to derive the myelination plots and assessments in Fig. 4 and Supplementary Fig. S4.F9. Age is expressed in years. Tract measurements are reported in metric-specific units: diffusivities in mm2 s−1, volume in mm3, surface area in mm2, average length in mm, and FA is dimensionless (unitless). [file 41586_2026_10454_MOESM7_ESM.zip › SDT.T4/SDT.T4.17-ATR_left_fa-mean.csv]

age	value
1.0	0.30798151140516256
1.1	0.31024006787088526
1.2000000000000002	0.3130939484926735
1.3000000000000003	0.316504202674012
1.4000000000000004	0.31986883823246287
1.5000000000000004	0.32301320856611304
1.6000000000000005	0.32596326739153186
1.7000000000000006	0.3287405558245711
1.8000000000000007	0.3313623077512339
1.9000000000000008	0.3338454929109089
2.000000000000001	0.33620311364761474
2.100000000000001	0.33844639388596437
2.200000000000001	0.3405845179380217
2.300000000000001	0.3426270503400605
2.4000000000000012	0.3445814731417874
2.5000000000000013	0.3464544202305291
2.6000000000000014	0.3482517865555513
2.7000000000000015	0.3499784247143709
2.8000000000000016	0.35163975954402815
2.9000000000000017	0.3532400382070149
3.0000000000000018	0.3547830938344545
3.100000000000002	0.356272092294869
3.200000000000002	0.35771070525072307
3.300000000000002	0.3591018218755209
3.400000000000002	0.36044809076614626
3.500000000000002	0.36175193418057433
3.6000000000000023	0.36301533807428166
3.7000000000000024	0.36424074020402697
3.8000000000000025	0.36543004269616625
3.9000000000000026	0.366584998741692
4.000000000000003	0.36770704230055196
4.100000000000003	0.36879798557147303
4.200000000000003	0.3698592421395321
4.3000000000000025	0.37089213232295637
4.400000000000003	0.3718978814532906
4.5000000000000036	0.3728774795883519
4.600000000000003	0.3738322420222976
4.700000000000003	0.3747631828094258
4.800000000000003	0.37567124699513227
4.900000000000004	0.37655719476954863
5.0000000000000036	0.377422061476575
5.100000000000003	0.3782666432796974
5.200000000000004	0.3790916927740652
5.300000000000004	0.37989791381345206
5.400000000000004	0.38068586460063114
5.5000000000000036	0.381456340933511
5.600000000000004	0.38220994692866406
5.700000000000005	0.38294724877585434
5.800000000000004	0.38366869321616304
5.900000000000004	0.38437493128233663
6.000000000000004	0.38506645541160595
6.100000000000005	0.3857437349945789
6.200000000000005	0.3864072105879402
6.300000000000004	0.38705722467109255
6.400000000000005	0.3876942980512121
6.500000000000005	0.3883188194881845
6.600000000000005	0.3889311541422937
6.700000000000005	0.389531584448088
6.800000000000005	0.3901205484435878
6.900000000000006	0.39069837177868033
7.000000000000005	0.39126536677784984
7.100000000000005	0.3918218268036202
7.2000000000000055	0.3923679754050254
7.300000000000006	0.3929041734595999
7.400000000000006	0.3934306857508736
7.500000000000005	0.3939477609368228
7.600000000000006	0.3944555876223816
7.700000000000006	0.39495447573236914
7.800000000000006	0.39544465170975657
7.900000000000006	0.3959263337600178
8.000000000000007	0.39639972657251465
8.100000000000007	0.3968649831693993
8.200000000000006	0.3973223646986573
8.300000000000006	0.3977720595284469
8.400000000000006	0.3982142441904307
8.500000000000007	0.3986490501302694
8.600000000000007	0.3990767053011559
8.700000000000006	0.3994973734405338
8.800000000000008	0.3999112129211118
8.900000000000007	0.40031837186697494
9.000000000000007	0.4007189590590739
9.100000000000007	0.4011131700203227
9.200000000000006	0.4015011434555603
9.300000000000008	0.4018830088897553
9.400000000000007	0.4022588611420196
9.500000000000007	0.4026288731185408
9.600000000000009	0.4029931669820053
9.700000000000008	0.40335186125218053
9.800000000000008	0.40370506629929503
9.900000000000007	0.40405286188264566
10.000000000000007	0.40439539845668054
10.100000000000009	0.40473278105342864
10.200000000000008	0.4050651072770775
10.300000000000008	0.40539244750180164
10.40000000000001	0.40571493620279697
10.500000000000009	0.4060326668927527
10.600000000000009	0.40634573052443246
10.700000000000008	0.4066542113281565
10.800000000000008	0.40695816931795775
10.90000000000001	0.4072577229020964
11.000000000000009	0.4075529534773013
11.100000000000009	0.4078439362300364
11.20000000000001	0.4081307246632394
11.30000000000001	0.4084134255515885
11.40000000000001	0.40869211202533984
11.500000000000009	0.40896685536367505
11.600000000000009	0.40923772114083556
11.70000000000001	0.4095047555225752
11.80000000000001	0.40976805346380474
11.90000000000001	0.41002767928572975
12.00000000000001	0.4102836919836318
12.10000000000001	0.4105361330840236
12.20000000000001	0.4107850888559127
12.30000000000001	0.4110306175359023
12.40000000000001	0.4112727759892547
12.50000000000001	0.41151161613152876
12.60000000000001	0.41174717416298035
12.70000000000001	0.411979527451724
12.800000000000011	0.41220872767764793
12.900000000000011	0.4124348218614979
13.00000000000001	0.41265784282163315
13.10000000000001	0.41287786130042164
13.20000000000001	0.4130949244008729
13.300000000000011	0.4133090781887052
13.400000000000011	0.413520364359959
13.50000000000001	0.41372881178330795
13.600000000000012	0.413934484362714
13.700000000000012	0.4141374242214488
13.800000000000011	0.4143376693426112
13.900000000000011	0.4145352460801876
14.00000000000001	0.4147302131896408
14.100000000000012	0.4149226092862317
14.200000000000012	0.4151124721863149
14.300000000000011	0.415299835795136
14.400000000000013	0.4154847234828908
14.500000000000012	0.4156671886592902
14.600000000000012	0.4158472660906106
14.700000000000012	0.41602498681794176
14.800000000000011	0.4162003723087959
14.900000000000013	0.4163734719074357
15.000000000000012	0.4165443176469004
15.100000000000012	0.4167129409351166
15.200000000000014	0.41687936964050376
15.300000000000013	0.4170436229392741
15.400000000000013	0.41720574593293563
15.500000000000012	0.4173657676333772
15.600000000000012	0.4175237136668611
15.700000000000014	0.41767960174758034
15.800000000000013	0.4178334737212035
15.900000000000013	0.4179853564390281
16.000000000000014	0.418135276256344
16.100000000000016	0.4182832562964614
16.200000000000014	0.41842931248824655
16.30000000000001	0.4185734832647259
16.400000000000013	0.4187157930733095
16.500000000000014	0.41885626325912784
16.600000000000016	0.4189949086120022
16.700000000000014	0.4191317649247724
16.800000000000015	0.4192668549148577
16.900000000000013	0.4194002009011892
17.000000000000014	0.4195318222298251
17.100000000000016	0.41966173228122267
17.200000000000014	0.41978996407051933
17.300000000000015	0.4199165383790406
17.400000000000013	0.4200414731262655
17.500000000000014	0.4201647807940918
17.600000000000016	0.4202864922328038
17.700000000000014	0.42040662682252905
17.800000000000015	0.4205252036196694
17.900000000000016	0.4206422389294385
18.000000000000014	0.4207577441079569
18.100000000000016	0.4208717477205266
18.200000000000017	0.4209842675708804
18.300000000000015	0.4210953188078709
18.400000000000016	0.4212049120706789
18.500000000000014	0.4213130741317696
18.600000000000016	0.42141982164820724
18.700000000000017	0.4215251710114153
18.800000000000015	0.42162913605380886
18.900000000000016	0.4217317265056113
19.000000000000014	0.4218329672416429
19.100000000000016	0.4219328736227865
19.200000000000017	0.42203145853541113
19.300000000000015	0.42212873113172655
19.400000000000016	0.42222471478845247
19.500000000000018	0.42231942391929744
19.600000000000016	0.42241287271800415
19.700000000000017	0.4225050729878058
19.80000000000002	0.4225960331397662
19.900000000000016	0.4226857749610309
20.000000000000018	0.422774311790008
20.100000000000016	0.42286165464945347
20.200000000000017	0.4229478114799269
20.30000000000002	0.42303280280657507
20.400000000000016	0.4231166411787548
20.500000000000018	0.4231993389621677
20.600000000000016	0.4232809062811931
20.700000000000017	0.42336135046657913
20.80000000000002	0.4234406907015296
20.900000000000016	0.42351893863608586
21.000000000000018	0.4235961037458495
21.10000000000002	0.42367219297514624
21.200000000000017	0.4237472244362195
21.30000000000002	0.4238212091166769
21.40000000000002	0.4238941578496261
21.500000000000018	0.42396607936006664
21.60000000000002	0.4240369800863498
21.700000000000017	0.424106876999752
21.80000000000002	0.4241757803301553
21.90000000000002	0.4242436982595328
22.000000000000018	0.424310636906213
22.10000000000002	0.4243766123265078
22.200000000000017	0.4244416341902065
22.30000000000002	0.4245057120362213
22.40000000000002	0.42456885341519196
22.500000000000018	0.42463106402234013
22.60000000000002	0.4246923589375636
22.70000000000002	0.42475274718786554
22.80000000000002	0.42481223586650885
22.90000000000002	0.42487083040160056
23.00000000000002	0.42492854508652517
23.10000000000002	0.4249853884716235
23.20000000000002	0.42504136899566114
23.30000000000002	0.42509649321763027
23.40000000000002	0.42515076620923664
23.50000000000002	0.42520420142327336
23.60000000000002	0.42525680686137135
23.70000000000002	0.4253085886950662
23.80000000000002	0.4253595517714552
23.90000000000002	0.42540970886340634
24.00000000000002	0.4254590675644401
24.10000000000002	0.42550763537239483
24.20000000000002	0.42555541800413194
24.300000000000022	0.42560242000447307
24.40000000000002	0.4256486534186402
24.50000000000002	0.42569412536902895
24.600000000000023	0.4257388412425405
24.70000000000002	0.4257828053938017
24.800000000000022	0.42582602927718355
24.90000000000002	0.4258685196637106
25.00000000000002	0.4259102832419051
25.100000000000023	0.4259513250097279
25.20000000000002	0.4259916490637749
25.300000000000022	0.4260312662253396
25.40000000000002	0.4260701828587569
25.50000000000002	0.426108403679626
25.600000000000023	0.4261459326224093
25.70000000000002	0.4261827799924772
25.800000000000022	0.42621895185007386
25.900000000000023	0.42625445418394314
26.00000000000002	0.42628929137538313
26.100000000000023	0.4263234671372449
26.200000000000024	0.4263569912215073
26.300000000000022	0.4263898693355885
26.400000000000023	0.4264221056180744
26.50000000000002	0.4264537036427181
26.600000000000023	0.4264846727089886
26.700000000000024	0.42651501825985805
26.800000000000022	0.4265447456760401
26.900000000000023	0.4265738588075123
27.00000000000002	0.42660236103658855
27.100000000000023	0.4266302611768894
27.200000000000024	0.4266575643638609
27.300000000000022	0.4266842742379879
27.400000000000023	0.4267103940615154
27.500000000000025	0.4267359322495249
27.600000000000023	0.42676089370645487
27.700000000000024	0.42678528328229215
27.800000000000026	0.4268091043673382
27.900000000000023	0.42683236005754854
28.000000000000025	0.4268550583397217
28.100000000000023	0.426877203849083
28.200000000000024	0.4268987997944222
28.300000000000026	0.4269198491674395
28.400000000000023	0.42694035960257115
28.500000000000025	0.42696033553239265
28.600000000000023	0.42697978134165804
28.700000000000024	0.4269987000214557
28.800000000000026	0.42701709441827856
28.900000000000023	0.42703497178759514
29.000000000000025	0.4270523363253424
29.100000000000026	0.42706919086478373
29.200000000000024	0.42708553816137174
29.300000000000026	0.42710138515791535
29.400000000000027	0.4271167358718736
29.500000000000025	0.42713159427854375
29.600000000000026	0.42714596302107966
29.700000000000024	0.42715984472749624
29.800000000000026	0.4271732460040828
29.900000000000027	0.4271861706594944
30.000000000000025	0.42719862119920365
30.100000000000026	0.4272106001712878
30.200000000000024	0.42722211390367065
30.300000000000026	0.4272331660472314
30.400000000000027	0.4272437602155403
30.500000000000025	0.42725389874750586
30.600000000000026	0.4272635840788206
30.700000000000028	0.4272728222375921
30.800000000000026	0.42728161668978826
30.900000000000027	0.42728996965384214
31.00000000000003	0.4272978834948838
31.100000000000026	0.42730536399240465
31.200000000000028	0.42731241447240775
31.300000000000026	0.4273190382277675
31.400000000000027	0.42732523733052996
31.50000000000003	0.4273310140462545
31.600000000000026	0.4273363738864856
31.700000000000028	0.4273413200129144
31.800000000000026	0.42734585439186723
31.900000000000027	0.42734997922629553
32.00000000000003	0.42735369980504007
32.10000000000002	0.427357019165215
32.20000000000003	0.42735994031442215
32.300000000000026	0.4273624650899601
32.40000000000003	0.4273645956061686
32.50000000000003	0.42736633691172227
32.60000000000003	0.42736769189725693
32.70000000000003	0.42736866230705356
32.800000000000026	0.4273692501996251
32.90000000000003	0.4273694604235981
33.00000000000003	0.42736929575837923
33.10000000000003	0.4273687589570025
33.20000000000003	0.4273678516497117
33.300000000000026	0.4273665758158216
33.40000000000003	0.4273649360881009
33.50000000000003	0.4273629351149756
33.60000000000003	0.42736057444464537
33.70000000000003	0.42735785600640414
33.800000000000026	0.42735478425285195
33.90000000000003	0.4273513617328074
34.00000000000003	0.42734759097145303
34.10000000000003	0.42734347341594175
34.20000000000003	0.4273390109244893
34.30000000000003	0.4273342077551815
34.40000000000003	0.42732906633937445
34.50000000000003	0.42732358805168746
34.60000000000003	0.4273177747053084
34.70000000000003	0.42731163039565695
34.80000000000003	0.42730515746463615
34.90000000000003	0.42729835823290635
35.00000000000003	0.4272912339853341
35.10000000000003	0.4272837864710613
35.20000000000003	0.4272760196097969
35.30000000000003	0.4272679356378128
35.400000000000034	0.4272595357757106
35.50000000000003	0.42725082173191575
35.60000000000003	0.42724179727892986
35.70000000000003	0.42723246457247405
35.80000000000003	0.4272228257491268
35.900000000000034	0.42721288194958645
36.00000000000003	0.42720263482434595
36.10000000000003	0.42719208798681335
36.20000000000003	0.42718124349746767
36.30000000000003	0.42717010243995146
36.400000000000034	0.4271586664277791
36.50000000000003	0.42714693894084627
36.60000000000003	0.42713492196691083
36.70000000000003	0.4271226174764362
36.80000000000003	0.42711002648177515
36.900000000000034	0.4270971505438449
37.00000000000003	0.4270839929981761
37.10000000000003	0.4270705557464352
37.20000000000003	0.42705683975022146
37.30000000000003	0.4270428465367266
37.400000000000034	0.4270285793201362
37.500000000000036	0.42701403993630166
37.60000000000003	0.42699923020541214
37.70000000000003	0.42698415102533016
37.80000000000003	0.4269688038753226
37.900000000000034	0.4269531918383013
38.000000000000036	0.42693731667210977
38.10000000000003	0.42692117922938055
38.20000000000003	0.426904780958497
38.30000000000003	0.4268881248318645
38.400000000000034	0.4268712125476213
38.500000000000036	0.4268540457896881
38.60000000000004	0.4268366253536003
38.70000000000003	0.42681895264392233
38.80000000000003	0.42680103051345253
38.900000000000034	0.4267828605894815
39.000000000000036	0.42676444362716637
39.10000000000004	0.4267457810026801
39.20000000000003	0.42672687546799515
39.30000000000003	0.4267077285961162
39.400000000000034	0.4266883419471128
39.500000000000036	0.4266687162248948
39.60000000000004	0.42664885276543596
39.70000000000003	0.42662875421152535
39.80000000000003	0.42660842207167976
39.900000000000034	0.4265878570137007
40.000000000000036	0.4265670603473642
40.10000000000004	0.4265460346232997
40.20000000000003	0.42652478130055677
40.30000000000003	0.426503301826391
40.400000000000034	0.42648159682252246
40.500000000000036	0.4264596675617297
40.60000000000004	0.42643751649479383
40.70000000000004	0.42641514502193856
40.80000000000003	0.42639255373254153
40.900000000000034	0.4263697438751205
41.000000000000036	0.4263467178160739
41.10000000000004	0.42632347691045347
41.20000000000004	0.426300022502535
41.30000000000003	0.4262763551401849
41.400000000000034	0.4262524760377645
41.500000000000036	0.42622838747020236
41.60000000000004	0.4262040907387773
41.70000000000004	0.42617958636233993
41.80000000000004	0.4261548755327074
41.900000000000034	0.4261299604474192
42.000000000000036	0.42610484236642004
42.10000000000004	0.42607952253978887
42.20000000000004	0.4260540014489145
42.30000000000004	0.4260282802539861
42.400000000000034	0.42600236106861017
42.500000000000036	0.4259762451034777
42.60000000000004	0.42594993281390525
42.70000000000004	0.4259234253390644
42.80000000000004	0.4258967247214743
42.900000000000034	0.4258698321339277
43.000000000000036	0.42584274874016703
43.10000000000004	0.42581547496164207
43.20000000000004	0.4257880119081535
43.30000000000004	0.42576036154508
43.400000000000034	0.425732525000011
43.500000000000036	0.4257045026709316
43.60000000000004	0.4256762956479865
43.70000000000004	0.42564790583115747
43.80000000000004	0.4256193343132183
43.90000000000004	0.4255905821786239
44.000000000000036	0.4255616497946883
44.10000000000004	0.42553253822420517
44.20000000000004	0.4255032492961502
44.30000000000004	0.4254737840617305
44.40000000000004	0.42544414286710774
44.500000000000036	0.4254143267566391
44.60000000000004	0.42538433749905
44.70000000000004	0.42535417611350307
44.80000000000004	0.42532384361149933
44.90000000000004	0.42529334031137334
45.00000000000004	0.4252626672319445
45.10000000000004	0.4252318260764817
45.20000000000004	0.4252008178258525
45.30000000000004	0.4251696427792909
45.40000000000004	0.42513830193827495
45.50000000000004	0.42510679695048703
45.60000000000004	0.4250751287672448
45.70000000000004	0.42504329833279736
45.80000000000004	0.42501130592108505
45.90000000000004	0.4249791525096804
46.00000000000004	0.4249468396858375
46.10000000000004	0.42491436836552776
46.20000000000004	0.42488173880541336
46.30000000000004	0.4248489519667121
46.40000000000004	0.42481600938532477
46.50000000000004	0.4247829119499225
46.60000000000004	0.4247496605426427
46.70000000000004	0.42471625539711244
46.80000000000004	0.42468269745211695
46.90000000000004	0.4246489881876928
47.00000000000004	0.4246151284598259
47.100000000000044	0.42458111848648405
47.20000000000004	0.4245469591909897
47.30000000000004	0.4245126520058739
47.40000000000004	0.42447819776185425
47.50000000000004	0.4244435972835983
47.600000000000044	0.4244088507680529
47.70000000000004	0.4243739591174406
47.80000000000004	0.4243389237125766
47.90000000000004	0.42430374535389886
48.00000000000004	0.4242684242241328
48.100000000000044	0.4242329612108472
48.200000000000045	0.42419735765085403
48.30000000000004	0.424161614321161
48.40000000000004	0.42412573199316284
48.50000000000004	0.42408971083036096
48.600000000000044	0.4240535517004331
48.700000000000045	0.4240172558922511
48.80000000000004	0.42398082415472005
48.90000000000004	0.42394425663839624
49.00000000000004	0.4239075541970395
49.100000000000044	0.42387071807871124
49.200000000000045	0.42383374901055043
49.30000000000004	0.4237966477144791
49.40000000000004	0.42375941432343217
49.50000000000004	0.4237220496723774
49.600000000000044	0.4236845549648777
49.700000000000045	0.4236469309019415
49.80000000000004	0.42360917760469063
49.90000000000004	0.4235712958948472
50.00000000000004	0.4235332869380764
50.100000000000044	0.4234951514151298
50.200000000000045	0.4234568900019007
50.30000000000005	0.42341850280331833
50.40000000000004	0.42337999062331433
50.50000000000004	0.4233413545861955
50.600000000000044	0.4233025953483715
50.700000000000045	0.4232637130039606
50.80000000000005	0.42322470834426396
50.90000000000004	0.4231855824583528
51.00000000000004	0.42314633598374857
51.100000000000044	0.42310696955344074
51.200000000000045	0.42306748324662696
51.30000000000005	0.42302787783773355
51.40000000000005	0.42298815437734094
51.50000000000004	0.42294831348025236
51.600000000000044	0.42290835521574044
51.700000000000045	0.42286828034616636
51.80000000000005	0.42282808988930853
51.90000000000005	0.4227877844423254
52.00000000000004	0.4227473645981392
52.100000000000044	0.4227068304122331
52.200000000000045	0.42266618263093164
52.30000000000005	0.4226254222361441
52.40000000000005	0.42258454980378535
52.50000000000004	0.4225435653801938
52.600000000000044	0.4225024697001497
52.700000000000045	0.42246126371498854
52.80000000000005	0.4224199479841093
52.90000000000005	0.42237852306294427
53.00000000000004	0.42233698898504546
53.100000000000044	0.42229534646992634
53.200000000000045	0.42225359643545113
53.30000000000005	0.4222117394211159
53.40000000000005	0.4221697754520124
53.50000000000005	0.4221277052365915
53.600000000000044	0.42208552966418433
53.700000000000045	0.42204324925879744
53.80000000000005	0.4220008645407144
53.90000000000005	0.42195837552312776
54.00000000000005	0.4219157828999299
54.100000000000044	0.4218730875291764
54.200000000000045	0.42183028991618815
54.30000000000005	0.42178739006629506
54.40000000000005	0.42174438866277364
54.50000000000005	0.4217012865370167
54.60000000000005	0.42165808417978806
54.700000000000045	0.42161478207835135
54.80000000000005	0.42157138022691854
54.90000000000005	0.42152787929486035
55.00000000000005	0.4214842800843047
55.10000000000005	0.4214405830684368
55.200000000000045	0.42139678823412374
55.30000000000005	0.42135289624053646
55.40000000000005	0.42130890786485486
55.50000000000005	0.42126482356655454
55.60000000000005	0.4212206438018125
55.700000000000045	0.421176368547062
55.80000000000005	0.4211319984481721
55.90000000000005	0.4210875342548996
56.00000000000005	0.4210429764101466
56.10000000000005	0.4209983248834457
56.200000000000045	0.42095358031085484
56.30000000000005	0.42090874341875506
56.40000000000005	0.42086381463710865
56.50000000000005	0.4208187943927626
56.60000000000005	0.42077368264541004
56.70000000000005	0.4207284800183663
56.80000000000005	0.4206831872122771
56.90000000000005	0.42063780464144357
57.00000000000005	0.42059233225903464
57.10000000000005	0.42054677067891866
57.20000000000005	0.42050112057980793
57.30000000000005	0.42045538236376184
57.40000000000005	0.4204095564298906
57.50000000000005	0.42036364272203597
57.60000000000005	0.4203176418418433
57.70000000000005	0.42027155444383435
57.800000000000054	0.42022538091523504
57.90000000000005	0.42017912119367595
58.00000000000005	0.4201327758716975
58.10000000000005	0.4200863455832114
58.20000000000005	0.4200398307038339
58.300000000000054	0.4199932316063826
58.40000000000005	0.4199465482195958
58.50000000000005	0.41989978112427473
58.60000000000005	0.4198529309315551
58.70000000000005	0.41980599800296864
58.800000000000054	0.41975898226129627
58.90000000000005	0.419711884278558
59.00000000000005	0.41966470464649114
59.10000000000005	0.4196174437155897
59.20000000000005	0.419570101833685
59.300000000000054	0.41952267891502876
59.40000000000005	0.4194751755203523
59.50000000000005	0.41942759221991166
59.60000000000005	0.41937992935079255
59.70000000000005	0.4193321868214871
59.800000000000054	0.41928436518425255
59.900000000000055	0.41923646499105627
60.00000000000005	0.41918848656846186
60.10000000000005	0.4191404302404925
60.20000000000005	0.4190922959074065
60.300000000000054	0.4190440841105936
60.400000000000055	0.41899579538172294
60.50000000000005	0.41894743003455837
60.60000000000005	0.41889898796374364
60.70000000000005	0.4188504697024863
60.800000000000054	0.4188018757651819
60.900000000000055	0.41875320645553554
61.00000000000006	0.41870446207482204
61.10000000000005	0.4186556425096818
61.20000000000005	0.41860674828285005
61.300000000000054	0.4185577798895034
61.400000000000055	0.41850873762109264
61.50000000000006	0.41845962135873815
61.60000000000005	0.418410431617272
61.70000000000005	0.4183611688755237
61.800000000000054	0.4183118334153004
61.900000000000055	0.41826242551607684
62.00000000000006	0.41821294505113893
62.10000000000005	0.41816339252521756
62.20000000000005	0.4181137683989057
62.300000000000054	0.4180640729422429
62.400000000000055	0.41801430602304035
62.50000000000006	0.4179644681383933
62.60000000000005	0.41791455973339253
62.70000000000005	0.41786458106880237
62.800000000000054	0.4178145324031417
62.900000000000055	0.41776441359649685
63.00000000000006	0.41771422513621187
63.10000000000006	0.4176639674500323
63.20000000000005	0.41761364078738616
63.300000000000054	0.4175632450028829
63.400000000000055	0.4175127805764888
63.50000000000006	0.4174622479212148
63.60000000000006	0.4174116472775387
63.70000000000005	0.41736097888376944
63.800000000000054	0.4173102425868436
63.900000000000055	0.4172594388573065
64.00000000000006	0.4172085680916303
64.10000000000005	0.41715763051933513
64.20000000000006	0.41710662598183157
64.30000000000005	0.41705555494253665
64.40000000000006	0.4170044177838835
64.50000000000006	0.4169532147267252
64.60000000000005	0.41690194598981317
64.70000000000006	0.41685061140688134
64.80000000000005	0.4167992114322384
64.90000000000006	0.41674774643250384
65.00000000000006	0.41669621661790196
65.10000000000005	0.4166446218165455
65.20000000000006	0.4165929624758579
65.30000000000005	0.4165412389490455
65.40000000000006	0.41648945143790994
65.50000000000006	0.4164376001422086
65.60000000000005	0.41638568488231686
65.70000000000006	0.4163337060968473
65.80000000000005	0.4162816641238418
65.90000000000006	0.41622955915475385
66.00000000000006	0.41617739100419654
66.10000000000005	0.41612516010413436
66.20000000000006	0.41607286677975674
66.30000000000005	0.41602051121430095
66.40000000000006	0.415968093589007
66.50000000000006	0.41591561371063607
66.60000000000005	0.4158630720026242
66.70000000000006	0.41581046877557304
66.80000000000005	0.41575780420260494
66.90000000000006	0.4157050780845307
67.00000000000006	0.4156522908383716
67.10000000000007	0.415599442762375
67.20000000000006	0.4155465340216166
67.30000000000005	0.4154935647792145
67.40000000000006	0.41544053482795607
67.50000000000006	0.41538744457660487
67.60000000000007	0.41533429430932617
67.70000000000006	0.4152810841812695
67.80000000000005	0.41522781397903774
67.90000000000006	0.4151744841052096
68.00000000000006	0.4151210948320341
68.10000000000007	0.41506764630674814
68.20000000000006	0.415014138674661
68.30000000000005	0.4149605717141248
68.40000000000006	0.41490694581971976
68.50000000000006	0.4148532612500509
68.60000000000007	0.4147995181425735
68.70000000000006	0.41474571626917206
68.80000000000005	0.4146918560184702
68.90000000000006	0.41463793763753665
69.00000000000006	0.41458396125601255
69.10000000000007	0.41452992700163305
69.20000000000006	0.41447583463774695
69.30000000000005	0.41442168454522926
69.40000000000006	0.41436747695787673
69.50000000000006	0.4143132119956497
69.60000000000007	0.4142588894150968
69.70000000000006	0.4142045095913645
69.80000000000007	0.414150072747036
69.90000000000006	0.41409557899432115
70.00000000000006	0.414041028443537
70.10000000000007	0.41398642084235293
70.20000000000006	0.41393175655840747
70.30000000000007	0.4138770358013198
70.40000000000006	0.41382225867367634
70.50000000000006	0.4137674249159625
70.60000000000007	0.41371253489031634
70.70000000000006	0.4136575887954112
70.80000000000007	0.4136025867261117
70.90000000000006	0.413547528775395
71.00000000000006	0.4134924146744619
71.10000000000007	0.41343724477817695
71.20000000000006	0.4133820192724925
71.30000000000007	0.4133267382426647
71.40000000000006	0.4132714014122725
71.50000000000006	0.4132160091309104
71.60000000000007	0.4131605615737975
71.70000000000006	0.41310505881846166
71.80000000000007	0.41304950094053927
71.90000000000006	0.4129938876538568
72.00000000000006	0.4129382193009624
72.10000000000007	0.41288249604453503
72.20000000000006	0.4128267179524642
72.30000000000007	0.41277088473046036
72.40000000000006	0.4127149967160353
72.50000000000006	0.4126590540612921
72.60000000000007	0.41260305682635096
72.70000000000006	0.4125470050694274
72.80000000000007	0.41249089848594406
72.90000000000006	0.41243473740658965
73.00000000000006	0.4123785219710437
73.10000000000007	0.4123222522297139
73.20000000000006	0.4122659278693533
73.30000000000007	0.41220954921585157
73.40000000000006	0.412153116398416
73.50000000000007	0.4120966294596068
73.60000000000007	0.4120400884400585
73.70000000000006	0.4119834930156308
73.80000000000007	0.41192684350560926
73.90000000000006	0.4118701400268307
74.00000000000007	0.41181338261202344
74.10000000000007	0.4117565709277605
74.20000000000006	0.4116997052887723
74.30000000000007	0.411642785801471
74.40000000000006	0.4115858124906224
74.50000000000007	0.4115287853790363
74.60000000000007	0.4114717041217125
74.70000000000006	0.4114145690269942
74.80000000000007	0.4113573801889106
74.90000000000006	0.41130013762222906
75.00000000000007	0.4112428409719786
75.10000000000007	0.4111854905421981
75.20000000000006	0.4111280864164833
75.30000000000007	0.4110706286014861
75.40000000000006	0.4110131171018619
75.50000000000007	0.41095555155030755
75.60000000000007	0.41089793224468957
75.70000000000006	0.41084025925614226
75.80000000000007	0.41078253258110375
75.90000000000006	0.41072475184154317
76.00000000000007	0.4106669173312828
76.10000000000007	0.4106090291109568
76.20000000000007	0.4105510871686943
76.30000000000007	0.41049309149057833
76.40000000000006	0.4104350416854024
76.50000000000007	0.41037693804103115
76.60000000000007	0.4103187806054899
76.70000000000007	0.4102605693564279
76.80000000000007	0.4102023038910773
76.90000000000006	0.4101439844935285
77.00000000000007	0.41008561120118053
77.10000000000007	0.4100271839831387
77.20000000000007	0.40996870280640163
77.30000000000007	0.4099101672540914
77.40000000000006	0.40985157760455665
77.50000000000007	0.40979293388236887
77.60000000000007	0.4097342360458339
77.70000000000007	0.40967548366559486
77.80000000000007	0.40961667701650856
77.90000000000006	0.40955781611233183
78.00000000000007	0.4094989009025475
78.10000000000007	0.4094399313344604
78.20000000000007	0.4093809069635714
78.30000000000007	0.40932182805921324
78.40000000000006	0.40926269462202264
78.50000000000007	0.4092035065903069
78.60000000000007	0.40914426350608035
78.70000000000007	0.40908496563548047
78.80000000000007	0.4090256129680761
78.90000000000006	0.40896620543302536
79.00000000000007	0.40890674295722546
79.10000000000007	0.408847225066412
79.20000000000007	0.4087876520214192
79.30000000000007	0.40872802379832457
79.40000000000006	0.40866834031467497
79.50000000000007	0.40860860108161406
79.60000000000007	0.4085488063570934
79.70000000000007	0.40848895610580116
79.80000000000007	0.4084290502357596
79.90000000000008	0.40836908865263427
80.00000000000007	0.4083090708500391
80.10000000000007	0.4082489970808485
80.20000000000007	0.40818886729580556
80.30000000000007	0.4081286813908212
80.40000000000008	0.4080684388437063
80.50000000000007	0.4080081399047834
80.60000000000007	0.4079477845130127
80.70000000000007	0.40788737255435187
80.80000000000007	0.4078269039122931
80.90000000000008	0.40776637804574306
81.00000000000007	0.4077057952001795
81.10000000000007	0.4076451553000758
81.20000000000007	0.40758445821871014
81.30000000000007	0.40752370339785965
81.40000000000008	0.40746289108080175
81.50000000000007	0.40740202117975627
81.60000000000007	0.40734109355756254
81.70000000000007	0.4072801080744719
81.80000000000007	0.4072190641518482
81.90000000000008	0.40715796202836446
82.00000000000007	0.4070968016011182
82.10000000000007	0.40703558271962764
82.20000000000007	0.4069743047866755
82.30000000000007	0.4069129680391094
82.40000000000008	0.4068515723612203
82.50000000000007	0.40679011759154093
82.60000000000008	0.4067286035658778
82.70000000000007	0.40666702966494556
82.80000000000007	0.40660539612123653
82.90000000000008	0.40654370280318364
83.00000000000007	0.4064819495352776
83.10000000000008	0.40642013567806323
83.20000000000007	0.40635826146260884
83.30000000000007	0.4062963267438995
83.40000000000008	0.4062343313348273
83.50000000000007	0.40617227504540376
83.60000000000008	0.4061101572122913
83.70000000000007	0.40604797806246357
83.80000000000007	0.40598573743420335
83.90000000000008	0.40592343512555434
84.00000000000007	0.40586107045127107
84.10000000000008	0.40579864363733337
84.20000000000007	0.40573615450784023
84.30000000000007	0.4056736028485521
84.40000000000008	0.40561098844217636
84.50000000000007	0.4055483105775962
84.60000000000008	0.40548556947697106
84.70000000000007	0.40542276494673635
84.80000000000007	0.40535989675690454
84.90000000000008	0.40529696417254935
85.00000000000007	0.4052339674152998
85.10000000000008	0.40517090627656804
85.20000000000007	0.40510778051332114
85.30000000000007	0.40504458987928094
85.40000000000008	0.4049813336114702
85.50000000000007	0.4049180119279874
85.60000000000008	0.4048546246014924
85.70000000000007	0.40479117137220405
85.80000000000007	0.4047276514512547
85.90000000000008	0.40466406505671243
86.00000000000007	0.4046004119452632
86.10000000000008	0.40453669184323277
86.20000000000007	0.40447290447348877
86.30000000000008	0.404409049016725
86.40000000000008	0.40434512568778525
86.50000000000007	0.40428113422337764
86.60000000000008	0.4042170743319689
86.70000000000007	0.4041529451660848
86.80000000000008	0.40408874694108027
86.90000000000008	0.4040244793766164
87.00000000000007	0.4039601421663278
87.10000000000008	0.4038957350001544
87.20000000000007	0.403831256997566
87.30000000000008	0.40376670837102074
87.40000000000008	0.40370208881882497
87.50000000000007	0.4036373980155236
87.60000000000008	0.4035726350499248
87.70000000000007	0.4035078001355846
87.80000000000008	0.40344289295255725
87.90000000000008	0.40337791315951466
88.00000000000007	0.4033128604111723
88.10000000000008	0.4032477337604141
88.20000000000007	0.40318253341824933
88.30000000000008	0.40311725904183643
88.40000000000008	0.4030519102693953
88.50000000000007	0.4029864861204172
88.60000000000008	0.4029209868076473
88.70000000000007	0.40285541196864133
88.80000000000008	0.4027897612245948
88.90000000000008	0.4027240341924575
89.00000000000009	0.40265822985265187
89.10000000000008	0.40259234841575187
89.20000000000007	0.40252638949469643
89.30000000000008	0.4024603526887228
89.40000000000008	0.4023942369418686
89.50000000000009	0.4023280424671384
89.60000000000008	0.40226176885635834
89.70000000000007	0.4021954156904688
89.80000000000008	0.4021320130814031
89.90000000000008	0.40208065622577205
90.00000000000009	0.4020413600969738
