# Supplementary material for: White matter micro- and macrostructure brain charts for the human lifespan
Source: Nature. 2026 May 13;655(8124):979–89. doi: 10.1038/s41586-026-10454-2 (PMC13391363; doi:10.1038/s41586-026-10454-2)
Supplement: Supplementary file 7 — Tract-specific median centiles of brain charts. SDT.T4.1-504 contain the discretized, sex-agnostic brain charts used to derive the myelination plots and assessments in Fig. 4 and Supplementary Fig. S4.F9. Age is expressed in years. Tract measurements are reported in metric-specific units: diffusivities in mm2 s−1, volume in mm3, surface area in mm2, average length in mm, and FA is dimensionless (unitless). [file 41586_2026_10454_MOESM7_ESM.zip › SDT.T4/SDT.T4.170-IFO_right_avg_length.csv]

age	value
1.0	112.52189451789936
1.1	112.78669647586972
1.2000000000000002	113.11840614402035
1.3000000000000003	113.5115655427795
1.4000000000000004	113.89336973190956
1.5000000000000004	114.24383796701926
1.6000000000000005	114.56726953294304
1.7000000000000006	114.86715521993028
1.8000000000000007	115.14625882662962
1.9000000000000008	115.40719245777044
2.000000000000001	115.65193971884499
2.100000000000001	115.88218425490702
2.200000000000001	116.09929863342467
2.300000000000001	116.30465426030057
2.4000000000000012	116.49932077275548
2.5000000000000013	116.68423330030811
2.6000000000000014	116.86021204248523
2.7000000000000015	117.0279340380126
2.8000000000000016	117.18812393973738
2.9000000000000017	117.34135012209526
3.0000000000000018	117.4881200090753
3.100000000000002	117.62885550227456
3.200000000000002	117.76402407626128
3.300000000000002	117.89399555995637
3.400000000000002	118.01910561723864
3.500000000000002	118.13965851313525
3.6000000000000023	118.25590652579868
3.7000000000000024	118.36814458870478
3.8000000000000025	118.47660479533732
3.9000000000000026	118.58149944888379
4.000000000000003	118.68300466205967
4.100000000000003	118.78133188199668
4.200000000000003	118.87664787215093
4.3000000000000025	118.96910719449083
4.400000000000003	119.05885239124675
4.5000000000000036	119.14600070039043
4.600000000000003	119.23069960377171
4.700000000000003	119.31306432789933
4.800000000000003	119.3932016818406
4.900000000000004	119.47119932340182
5.0000000000000036	119.54717002225489
5.100000000000003	119.62120182691976
5.200000000000004	119.69337744622739
5.300000000000004	119.76377389245424
5.400000000000004	119.83245367354435
5.5000000000000036	119.89950069569355
5.600000000000004	119.96497974519279
5.700000000000005	120.02895131841295
5.800000000000004	120.09146435986149
5.900000000000004	120.15258587496568
6.000000000000004	120.2123674923438
6.100000000000005	120.27085816482258
6.200000000000005	120.32810370650888
6.300000000000004	120.38414073463095
6.400000000000005	120.43902140409286
6.500000000000005	120.49278542673565
6.600000000000005	120.54547002030888
6.700000000000005	120.5971048265265
6.800000000000005	120.64773281771734
6.900000000000006	120.69738662081966
7.000000000000005	120.74609738547433
7.100000000000005	120.79389432536088
7.2000000000000055	120.84080041736522
7.300000000000006	120.88685024018122
7.400000000000006	120.9320697319917
7.500000000000005	120.97648322792382
7.600000000000006	121.02010980233528
7.700000000000006	121.06297862553969
7.800000000000006	121.10511150787893
7.900000000000006	121.14652938249496
8.000000000000007	121.18725187968045
8.100000000000007	121.2272941952658
8.200000000000006	121.26668040802099
8.300000000000006	121.30542830528013
8.400000000000006	121.34355456028801
8.500000000000007	121.38107204014264
8.600000000000007	121.41800143486817
8.700000000000006	121.4543579760503
8.800000000000008	121.49015634400544
8.900000000000007	121.52541028031649
9.000000000000007	121.56013026186496
9.100000000000007	121.59433371525562
9.200000000000006	121.62803331775213
9.300000000000008	121.66124092330024
9.400000000000007	121.69396554643474
9.500000000000007	121.72622238396116
9.600000000000009	121.75802245236892
9.700000000000008	121.78937640559387
9.800000000000008	121.82029418382226
9.900000000000007	121.8507832593014
10.000000000000007	121.88085664273567
10.100000000000009	121.91052365653769
10.200000000000008	121.93979298447086
10.300000000000008	121.9686711416623
10.40000000000001	121.99716961221903
10.500000000000009	122.02529659600512
10.600000000000009	122.05306004539254
10.700000000000008	122.08046734651957
10.800000000000008	122.10752398111784
10.90000000000001	122.13423991492334
11.000000000000009	122.16062218323381
11.100000000000009	122.1866773065898
11.20000000000001	122.21241011840675
11.30000000000001	122.23782950439659
11.40000000000001	122.26294171588226
11.500000000000009	122.2877528299029
11.600000000000009	122.31226845892343
11.70000000000001	122.33649272177283
11.80000000000001	122.36043341725723
11.90000000000001	122.38409597173577
12.00000000000001	122.40748538385834
12.10000000000001	122.43060532041932
12.20000000000001	122.45346279477039
12.30000000000001	122.47606267043138
12.40000000000001	122.49840968491388
12.50000000000001	122.5205081842268
12.60000000000001	122.54236132763042
12.70000000000001	122.56397533028822
12.800000000000011	122.58535445622579
12.900000000000011	122.6065026053646
13.00000000000001	122.62742261389018
13.10000000000001	122.64812011215305
13.20000000000001	122.66859895044725
13.300000000000011	122.6888628858772
13.400000000000011	122.70891533848203
13.50000000000001	122.7287587755743
13.600000000000012	122.74839822835126
13.700000000000012	122.76783710179126
13.800000000000011	122.78707848482219
13.900000000000011	122.80612460884936
14.00000000000001	122.82498006073045
14.100000000000012	122.84364793504236
14.200000000000012	122.86213125607694
14.300000000000011	122.88043275287353
14.400000000000013	122.89855438331452
14.500000000000012	122.91650027587909
14.600000000000012	122.9342731879805
14.700000000000012	122.95187559833568
14.800000000000011	122.96930928930672
14.900000000000013	122.98657804575231
15.000000000000012	123.00368438801303
15.100000000000012	123.02063078249941
15.200000000000014	123.03741943333492
15.300000000000013	123.05405191645563
15.400000000000013	123.070531660159
15.500000000000012	123.08686092519426
15.600000000000012	123.10304172336843
15.700000000000014	123.11907549784324
15.800000000000013	123.13496540703059
15.900000000000013	123.15071352774117
16.000000000000014	123.16632189477066
16.100000000000016	123.18179230720531
16.200000000000014	123.19712604996413
16.30000000000001	123.21232599999801
16.400000000000013	123.22739403126555
16.500000000000014	123.242331792984
16.600000000000016	123.25714046813798
16.700000000000014	123.27182271877439
16.800000000000015	123.28638027412977
16.900000000000013	123.30081483026221
17.000000000000014	123.31512786936283
17.100000000000016	123.32932045140309
17.200000000000014	123.34339501333349
17.300000000000015	123.35735312376721
17.400000000000013	123.37119614661692
17.500000000000014	123.38492506255035
17.600000000000016	123.39854213528646
17.700000000000014	123.41204881813935
17.800000000000015	123.42544653790333
17.900000000000016	123.43873652575466
18.000000000000014	123.45191966552396
18.100000000000016	123.46499803879732
18.200000000000017	123.47797297018656
18.300000000000015	123.49084559645702
18.400000000000016	123.50361673899651
18.500000000000014	123.51628833820924
18.600000000000016	123.52886162580981
18.700000000000017	123.5413378120824
18.800000000000015	123.55371792715863
18.900000000000016	123.56600271532129
19.000000000000014	123.5781939680491
19.100000000000016	123.59029281282255
19.200000000000017	123.60230020364061
19.300000000000015	123.61421683507896
19.400000000000016	123.62604438240894
19.500000000000018	123.6377838974978
19.600000000000016	123.64943641472267
19.700000000000017	123.66100280157684
19.80000000000002	123.67248369060155
19.900000000000016	123.68388063413306
20.000000000000018	123.69519459879801
20.100000000000016	123.70642639012692
20.200000000000017	123.71757660069423
20.30000000000002	123.72864668632266
20.400000000000016	123.73963755152175
20.500000000000018	123.75055008639747
20.600000000000016	123.76138502567805
20.700000000000017	123.77214291155126
20.80000000000002	123.78282509747956
20.900000000000016	123.79343241764539
21.000000000000018	123.80396555592183
21.10000000000002	123.81442502206403
21.200000000000017	123.82481208871928
21.30000000000002	123.83512753860717
21.40000000000002	123.84537214248738
21.500000000000018	123.85554652581295
21.60000000000002	123.86565115705336
21.700000000000017	123.87568722295256
21.80000000000002	123.885655447736
21.90000000000002	123.89555641479708
22.000000000000018	123.90539056606141
22.10000000000002	123.91515902009498
22.200000000000017	123.92486245815562
22.30000000000002	123.93450155149507
22.40000000000002	123.94407683494528
22.500000000000018	123.95358871632838
22.60000000000002	123.9630382415957
22.70000000000002	123.97242604299012
22.80000000000002	123.98175262031327
22.90000000000002	123.99101835949043
23.00000000000002	124.00022424856009
23.10000000000002	124.0093708836337
23.20000000000002	124.01845885239254
23.30000000000002	124.02748861399623
23.40000000000002	124.03646052598702
23.50000000000002	124.04537551461277
23.60000000000002	124.05423413463055
23.70000000000002	124.06303681583539
23.80000000000002	124.07178389757216
23.90000000000002	124.08047625658392
24.00000000000002	124.0891144170439
24.10000000000002	124.09769889597709
24.20000000000002	124.10623008895061
24.300000000000022	124.11470831152128
24.40000000000002	124.12313438752898
24.50000000000002	124.13150880603385
24.600000000000023	124.13983193784117
24.70000000000002	124.14810408327975
24.800000000000022	124.15632602362423
24.90000000000002	124.16449822188842
25.00000000000002	124.17262113498853
25.100000000000023	124.18069510473596
25.20000000000002	124.18872041139176
25.300000000000022	124.19669779067898
25.40000000000002	124.20462767562185
25.50000000000002	124.21251038703566
25.600000000000023	124.22034619235544
25.70000000000002	124.22813579050727
25.800000000000022	124.23587959220708
25.900000000000023	124.24357800294034
26.00000000000002	124.25123131882982
26.100000000000023	124.25883979027708
26.200000000000024	124.26640407677965
26.300000000000022	124.27392456329902
26.400000000000023	124.28140152806372
26.50000000000002	124.2888352106059
26.600000000000023	124.29622623845259
26.700000000000024	124.30357497735724
26.800000000000022	124.31088178856348
26.900000000000023	124.31814692916488
27.00000000000002	124.32537062415211
27.100000000000023	124.33255346675584
27.200000000000024	124.33969580049894
27.300000000000022	124.3467978671517
27.400000000000023	124.35385988244006
27.500000000000025	124.36088241168716
27.600000000000023	124.36786578179537
27.700000000000024	124.3748103157595
27.800000000000026	124.3817162371752
27.900000000000023	124.3885837492866
28.000000000000025	124.39541338744817
28.100000000000023	124.40220545928133
28.200000000000024	124.40896017520149
28.300000000000026	124.41567773051239
28.400000000000023	124.42235863610092
28.500000000000025	124.42900318514012
28.600000000000023	124.43561166740199
28.700000000000024	124.44218427760448
28.800000000000026	124.44872120028242
28.900000000000023	124.45522292002336
29.000000000000025	124.46168971320242
29.100000000000026	124.46812176315345
29.200000000000024	124.47451924757044
29.300000000000026	124.4808826295012
29.400000000000027	124.48721217270617
29.500000000000025	124.49350813797278
29.600000000000026	124.49977069502123
29.700000000000024	124.50600001220907
29.800000000000026	124.5121965294122
29.900000000000027	124.51836049569457
30.000000000000025	124.52449207090497
30.100000000000026	124.53059141747818
30.200000000000024	124.53665895625502
30.300000000000026	124.54269492524048
30.400000000000027	124.54869955983031
30.500000000000025	124.554673008021
30.600000000000026	124.56061542411555
30.700000000000028	124.56652720846137
30.800000000000026	124.57240858615421
30.900000000000027	124.5782596965995
31.00000000000003	124.58408068894803
31.100000000000026	124.58987194666457
31.200000000000028	124.59563368511245
31.300000000000026	124.60136611735618
31.400000000000027	124.6070693724446
31.50000000000003	124.61274359241486
31.600000000000026	124.61838914254291
31.700000000000028	124.62400622681017
31.800000000000026	124.62959496676251
31.900000000000027	124.63515549993495
32.00000000000003	124.64068817657903
32.10000000000002	124.64619319207962
32.20000000000003	124.65167073978911
32.300000000000026	124.6571209321725
32.40000000000003	124.66254390051593
32.50000000000003	124.66793997887343
32.60000000000003	124.67330935255896
32.70000000000003	124.67865212746305
32.800000000000026	124.683968430921
32.90000000000003	124.68925858357314
33.00000000000003	124.69452276311388
33.10000000000003	124.69976114543468
33.20000000000003	124.70497382843737
33.300000000000026	124.71016093394637
33.40000000000003	124.7153227681321
33.50000000000003	124.72045949974807
33.60000000000003	124.72557122091732
33.70000000000003	124.73065804998282
33.800000000000026	124.73572028110299
33.90000000000003	124.74075807625564
34.00000000000003	124.74577159581385
34.10000000000003	124.75076092485082
34.20000000000003	124.75572617683117
34.30000000000003	124.76066763294804
34.40000000000003	124.7655854472161
34.50000000000003	124.77047969961357
34.60000000000003	124.77535050052546
34.70000000000003	124.7801981203571
34.80000000000003	124.78502270707898
34.90000000000003	124.78982440722893
35.00000000000003	124.79460329454531
35.10000000000003	124.79935947507906
35.20000000000003	124.80409320758548
35.30000000000003	124.80880463292105
35.400000000000034	124.81349382031928
35.50000000000003	124.81816087309664
35.60000000000003	124.82280604029367
35.70000000000003	124.82742945735924
35.80000000000003	124.8320312584595
35.900000000000034	124.83661150728884
36.00000000000003	124.8411703033003
36.10000000000003	124.84570788503784
36.20000000000003	124.85022438157651
36.30000000000003	124.85471985261648
36.400000000000034	124.85919439517427
36.50000000000003	124.86364823902258
36.60000000000003	124.8680815083847
36.70000000000003	124.87249432633213
36.80000000000003	124.87688674763429
36.900000000000034	124.88125886585254
37.00000000000003	124.88561090127813
37.10000000000003	124.88994297240775
37.20000000000003	124.89425513045978
37.30000000000003	124.89854746681723
37.400000000000034	124.90282019383238
37.500000000000036	124.90707342563707
37.60000000000003	124.9113072753261
37.70000000000003	124.91552178971692
37.80000000000003	124.91971705709295
37.900000000000034	124.92389328122091
38.000000000000036	124.928050571074
38.10000000000003	124.9321889703041
38.20000000000003	124.93630856524106
38.30000000000003	124.940409552449
38.400000000000034	124.94449203696396
38.500000000000036	124.94855612288595
38.60000000000004	124.95260184992846
38.70000000000003	124.9566293016327
38.80000000000003	124.96063866677022
38.900000000000034	124.96463004571821
39.000000000000036	124.96860347536119
39.10000000000004	124.9725590374828
39.20000000000003	124.97649691430547
39.30000000000003	124.98041720264621
39.400000000000034	124.98431999847497
39.500000000000036	124.98820533514288
39.60000000000004	124.99207329191759
39.70000000000003	124.99592404393304
39.80000000000003	124.99975768378832
39.900000000000034	125.00357424229973
40.000000000000036	125.00737379714953
40.10000000000004	125.01115651750365
40.20000000000003	125.01492249273427
40.30000000000003	125.01867181144533
40.400000000000034	125.02240450127495
40.500000000000036	125.02612063762955
40.60000000000004	125.029820383213
40.70000000000004	125.03350382356993
40.80000000000003	125.0371709840616
40.900000000000034	125.04082193866043
41.000000000000036	125.04445684462068
41.10000000000004	125.0480757845553
41.20000000000004	125.05167884037886
41.30000000000003	125.05526603458682
41.400000000000034	125.05883743908778
41.500000000000036	125.06239320523315
41.60000000000004	125.06593341215458
41.70000000000004	125.06945808029715
41.80000000000004	125.07296728026922
41.900000000000034	125.07646115843608
42.000000000000036	125.07993979125996
42.10000000000004	125.08340325456685
42.20000000000004	125.08685156621137
42.30000000000004	125.09028479492615
42.400000000000034	125.09370308167347
42.500000000000036	125.09710649974237
42.60000000000004	125.10049506513636
42.70000000000004	125.10386884540634
42.80000000000004	125.10722797694382
42.900000000000034	125.110572530602
43.000000000000036	125.1139025766532
43.10000000000004	125.11721812875356
43.20000000000004	125.12051925274542
43.30000000000004	125.12380608006546
43.400000000000034	125.12707867866835
43.500000000000036	125.13033706053464
43.60000000000004	125.13358129043063
43.70000000000004	125.1368114955951
43.80000000000004	125.14002774175547
43.90000000000004	125.14323009410755
44.000000000000036	125.14641856249953
44.10000000000004	125.14959321013828
44.20000000000004	125.15275415971037
44.30000000000004	125.15590147429009
44.40000000000004	125.15903516220496
44.500000000000036	125.16215528568004
44.60000000000004	125.16526196353976
44.70000000000004	125.16835525681763
44.80000000000004	125.17143522605986
44.90000000000004	125.17450187765198
45.00000000000004	125.1775552723932
45.10000000000004	125.1805955249181
45.20000000000004	125.18362269382682
45.30000000000004	125.18663678412125
45.40000000000004	125.18963785570327
45.50000000000004	125.19262601964795
45.60000000000004	125.19560133268195
45.70000000000004	125.1985638510843
45.80000000000004	125.20151357808388
45.90000000000004	125.20445057227649
46.00000000000004	125.20737494087425
46.10000000000004	125.2102867383677
46.20000000000004	125.21318596672312
46.30000000000004	125.21607268371515
46.40000000000004	125.21894699326978
46.50000000000004	125.22180894815426
46.60000000000004	125.22465860072403
46.70000000000004	125.22749595132227
46.80000000000004	125.23032105652558
46.90000000000004	125.23313401669225
47.00000000000004	125.23593488253094
47.100000000000044	125.23872365322946
47.20000000000004	125.24150038461188
47.30000000000004	125.24426517399796
47.40000000000004	125.24701807050816
47.50000000000004	125.2497591228832
47.600000000000044	125.25248832882129
47.70000000000004	125.25520574304603
47.80000000000004	125.25791145957679
47.90000000000004	125.26060552563519
48.00000000000004	125.26328793785905
48.100000000000044	125.26595875028168
48.200000000000045	125.26861805410827
48.30000000000004	125.27126589509419
48.40000000000004	125.27390231864403
48.50000000000004	125.27652732002477
48.600000000000044	125.27914095225755
48.700000000000045	125.28174330348965
48.80000000000004	125.2843344177217
48.90000000000004	125.28691428924446
49.00000000000004	125.2894829704456
49.100000000000044	125.29204054686173
49.200000000000045	125.29458706113759
49.30000000000004	125.29712255559312
49.40000000000004	125.2996470232539
49.50000000000004	125.30216051557574
49.600000000000044	125.30466311525757
49.700000000000045	125.30715486331968
49.80000000000004	125.30963575188593
49.90000000000004	125.31210583183051
50.00000000000004	125.31456518342692
50.100000000000044	125.3170138464391
50.200000000000045	125.31945186032999
50.30000000000005	125.3218792160524
50.40000000000004	125.32429596362205
50.50000000000004	125.32670218067494
50.600000000000044	125.32909790546864
50.700000000000045	125.33148312812045
50.80000000000005	125.33385789811179
50.90000000000004	125.33622229082205
51.00000000000004	125.33857634334271
51.100000000000044	125.34092009248573
51.200000000000045	125.34325352728126
51.30000000000005	125.34557669641941
51.40000000000005	125.34788967282438
51.50000000000004	125.35019249218826
51.600000000000044	125.3524851427642
51.700000000000045	125.35476767275176
51.80000000000005	125.35704015297239
51.90000000000005	125.35930261803406
52.00000000000004	125.36155510228483
52.100000000000044	125.36379759296541
52.200000000000045	125.36603013754561
52.30000000000005	125.36825280455791
52.40000000000005	125.37046562730825
52.50000000000004	125.37266859231204
52.600000000000044	125.37486174658908
52.700000000000045	125.37704515670949
52.80000000000005	125.37921885496955
52.90000000000005	125.38138287342328
53.00000000000004	125.38353719764035
53.100000000000044	125.38568187396743
53.200000000000045	125.38781696683759
53.30000000000005	125.38994250733342
53.40000000000005	125.39205848034503
53.50000000000005	125.39416493180667
53.600000000000044	125.39626192431743
53.700000000000045	125.39834948801801
53.80000000000005	125.40042765282297
53.90000000000005	125.40249640273599
54.00000000000005	125.40455578307052
54.100000000000044	125.40660585442745
54.200000000000045	125.4086466458143
54.30000000000005	125.41067814059552
54.40000000000005	125.41270038370709
54.50000000000005	125.41471343403347
54.60000000000005	125.41671731970202
54.700000000000045	125.41871206862875
54.80000000000005	125.42069766334433
54.90000000000005	125.42267414821248
55.00000000000005	125.42464158024657
55.10000000000005	125.42659998651418
55.200000000000045	125.42854934894221
55.30000000000005	125.43048971154974
55.40000000000005	125.43242112974133
55.50000000000005	125.43434362976072
55.60000000000005	125.43625723765376
55.700000000000045	125.43816193456036
55.80000000000005	125.44005776397259
55.90000000000005	125.44194477954015
56.00000000000005	125.44382300651412
56.10000000000005	125.44569242546171
56.200000000000045	125.44755307956105
56.30000000000005	125.44940502095183
56.40000000000005	125.45124827411264
56.50000000000005	125.45308286333648
56.60000000000005	125.45490876844507
56.70000000000005	125.45672603213173
56.80000000000005	125.45853470488797
56.90000000000005	125.46033481026093
57.00000000000005	125.46212632752679
57.10000000000005	125.46390929909393
57.20000000000005	125.46568377403443
57.30000000000005	125.46744977517007
57.40000000000005	125.46920732514816
57.50000000000005	125.47095640253602
57.60000000000005	125.47269704929667
57.70000000000005	125.474429312952
57.800000000000054	125.4761532154482
57.90000000000005	125.47786873483064
58.00000000000005	125.47957591280503
58.10000000000005	125.48127479555694
58.20000000000005	125.48296540435025
58.300000000000054	125.48464776028473
58.40000000000005	125.4863218407291
58.50000000000005	125.48798768698079
58.60000000000005	125.48964534376505
58.70000000000005	125.49129483152157
58.800000000000054	125.49293612711742
58.90000000000005	125.49456927161889
59.00000000000005	125.49619430849141
59.10000000000005	125.4978112575317
59.20000000000005	125.49942013838171
59.300000000000054	125.50102092726026
59.40000000000005	125.50261366486033
59.50000000000005	125.50419839326972
59.60000000000005	125.50577513150783
59.70000000000005	125.50734385530917
59.800000000000054	125.50890460516058
59.900000000000055	125.51045742196033
60.00000000000005	125.51200232412094
60.10000000000005	125.51353932990904
60.20000000000005	125.51506841443545
60.300000000000054	125.51658961784692
60.400000000000055	125.5181029797399
60.50000000000005	125.51960851779286
60.60000000000005	125.52110620664696
60.70000000000005	125.52259608626684
60.800000000000054	125.52407819512413
60.900000000000055	125.52555255032352
61.00000000000006	125.52701916883156
61.10000000000005	125.5284780246872
61.20000000000005	125.52992915754646
61.300000000000054	125.53137260464904
61.400000000000055	125.53280838240488
61.50000000000006	125.53423646439549
61.60000000000005	125.5356568901179
61.70000000000005	125.53706969574645
61.800000000000054	125.53847489714778
61.900000000000055	125.53987251005779
62.00000000000006	125.54126250747402
62.10000000000005	125.5426449286149
62.20000000000005	125.54401980848708
62.300000000000054	125.54538716229882
62.400000000000055	125.54674696260007
62.50000000000006	125.54809924847277
62.60000000000005	125.5494440539128
62.70000000000005	125.55078139361308
62.800000000000054	125.55211128214233
62.900000000000055	125.55343369148216
63.00000000000006	125.55474866046463
63.10000000000006	125.55605622197707
63.20000000000005	125.55735639008729
63.300000000000054	125.55864913633712
63.400000000000055	125.5599344994438
63.50000000000006	125.56121251133433
63.60000000000006	125.5624831855868
63.70000000000005	125.56374653566121
63.800000000000054	125.56500253254403
63.900000000000055	125.56625121473014
64.00000000000006	125.56749261309251
64.10000000000005	125.5687267406146
64.20000000000006	125.56995356784903
64.30000000000005	125.57117313319715
64.40000000000006	125.57238546661785
64.50000000000006	125.57359058062848
64.60000000000005	125.57478848763387
64.70000000000006	125.57597915764197
64.80000000000005	125.57716262885845
64.90000000000006	125.57833893023805
65.00000000000006	125.57950807373159
65.10000000000005	125.58067002891725
65.20000000000006	125.58182483392787
65.30000000000005	125.58297251684677
65.40000000000006	125.58411308918036
65.50000000000006	125.58524656232765
65.60000000000005	125.58637290533059
65.70000000000006	125.58749215615195
65.80000000000005	125.58860434191703
65.90000000000006	125.58970947359155
66.00000000000006	125.59080751979003
66.10000000000005	125.59189851842275
66.20000000000006	125.5929824957829
66.30000000000005	125.59405946241154
66.40000000000006	125.59512942874727
66.50000000000006	125.59619236287467
66.60000000000005	125.5972483025591
66.70000000000006	125.59829727317788
66.80000000000005	125.59933928475525
66.90000000000006	125.60037430494918
67.00000000000006	125.60140237149272
67.10000000000007	125.60242350896704
67.20000000000006	125.60343772699
67.30000000000005	125.60444503508114
67.40000000000006	125.60544540037327
67.50000000000006	125.60643886047865
67.60000000000007	125.60742543910152
67.70000000000006	125.60840514536461
67.80000000000005	125.60937794597342
67.90000000000006	125.61034387852773
68.00000000000006	125.61130296596875
68.10000000000007	125.6122552170296
68.20000000000006	125.61320064034923
68.30000000000005	125.61413920211051
68.40000000000006	125.61507093981638
68.50000000000006	125.61599587556667
68.60000000000007	125.61691401761944
68.70000000000006	125.61782533172833
68.80000000000005	125.61872985540349
68.90000000000006	125.61962761001206
69.00000000000006	125.6205186034379
69.10000000000007	125.62140284347426
69.20000000000006	125.62228029535328
69.30000000000005	125.62315099651154
69.40000000000006	125.62401496750755
69.50000000000006	125.62487221576839
69.60000000000007	125.62572270609361
69.70000000000006	125.62656647594663
69.80000000000007	125.62740354518093
69.90000000000006	125.62823392086365
70.00000000000006	125.62905760997464
70.10000000000007	125.62987457679131
70.20000000000006	125.63068485872655
70.30000000000007	125.63148847485512
70.40000000000006	125.63228543180416
70.50000000000006	125.63307569341399
70.60000000000007	125.63385929714389
70.70000000000006	125.634636261389
70.80000000000007	125.6354065924294
70.90000000000006	125.63617029646109
71.00000000000006	125.63692733680024
71.10000000000007	125.63767775087824
71.20000000000006	125.63842155633874
71.30000000000007	125.63915875903736
71.40000000000006	125.63988932184736
71.50000000000006	125.64061328226622
71.60000000000007	125.64133065728113
71.70000000000006	125.64204145241249
71.80000000000007	125.64274567309937
71.90000000000006	125.64344328168748
72.00000000000006	125.64413431566882
72.10000000000007	125.644818791304
72.20000000000006	125.64549671370303
72.30000000000007	125.64616804476186
72.40000000000006	125.64683282205817
72.50000000000006	125.64749106121718
72.60000000000007	125.64814276702448
72.70000000000006	125.64878794418705
72.80000000000007	125.64942655406844
72.90000000000006	125.65005863426312
73.00000000000006	125.65068419969234
73.10000000000007	125.65130325474425
73.20000000000006	125.6519157603247
73.30000000000007	125.65252175413362
73.40000000000006	125.65312125047606
73.50000000000007	125.65371425342555
73.60000000000007	125.65430076697946
73.70000000000006	125.65488075150503
73.80000000000007	125.65545424474136
73.90000000000006	125.65602126030986
74.00000000000007	125.65658180189845
74.10000000000007	125.65713582940771
74.20000000000006	125.657683380702
74.30000000000007	125.6582244688038
74.40000000000006	125.65875909709544
74.50000000000007	125.65928726888524
74.60000000000007	125.65980894352779
74.70000000000006	125.66032415894877
74.80000000000007	125.66083292750554
74.90000000000006	125.66133525220548
75.00000000000007	125.66183109192644
75.10000000000007	125.66232048473968
75.20000000000006	125.66280344241895
75.30000000000007	125.66327996767426
75.40000000000006	125.66375006314348
75.50000000000007	125.66421368714994
75.60000000000007	125.66467087784845
75.70000000000006	125.66512164636416
75.80000000000007	125.66556599504183
75.90000000000006	125.66600388171702
76.00000000000007	125.6664353447104
76.10000000000007	125.6668603945774
76.20000000000007	125.66727903337286
76.30000000000007	125.66769126308117
76.40000000000006	125.66809704097354
76.50000000000007	125.6684964054765
76.60000000000007	125.66888936651176
76.70000000000007	125.66927592577757
76.80000000000007	125.66965604004528
76.90000000000006	125.67002974792818
77.00000000000007	125.67039705879034
77.10000000000007	125.67075797404681
77.20000000000007	125.6711124950438
77.30000000000007	125.67146057797744
77.40000000000006	125.6718022615892
77.50000000000007	125.6721375546226
77.60000000000007	125.67246645814399
77.70000000000007	125.67278892783663
77.80000000000007	125.67310500264982
77.90000000000006	125.67341469078016
78.00000000000007	125.67371799301678
78.10000000000007	125.67401491008138
78.20000000000007	125.67430539707004
78.30000000000007	125.67458949308293
78.40000000000006	125.67486720570744
78.50000000000007	125.67513853539111
78.60000000000007	125.6754034367032
78.70000000000007	125.67566194897304
78.80000000000007	125.67591407925055
78.90000000000006	125.67615982771136
79.00000000000007	125.67639919446495
79.10000000000007	125.67663213348027
79.20000000000007	125.67685868426045
79.30000000000007	125.67707885325599
79.40000000000006	125.67729264030729
79.50000000000007	125.67749999884157
79.60000000000007	125.67770096861297
79.70000000000007	125.67789555554249
79.80000000000007	125.67808375920333
79.90000000000008	125.67826557910362
80.00000000000007	125.67844096805614
80.10000000000007	125.67860996601198
80.20000000000007	125.67877257830118
80.30000000000007	125.67892880416714
80.40000000000008	125.67907859586525
80.50000000000007	125.67922199361979
80.60000000000007	125.67935900223794
80.70000000000007	125.6794896207002
80.80000000000007	125.6796138479229
80.90000000000008	125.6797316355316
81.00000000000007	125.67984302397107
81.10000000000007	125.67994801746467
81.20000000000007	125.68004661466783
81.30000000000007	125.68013876663193
81.40000000000008	125.68022451409779
81.50000000000007	125.68030386077132
81.60000000000007	125.68037680504857
81.70000000000007	125.68044334526252
81.80000000000007	125.68050343181844
81.90000000000008	125.68055710570152
82.00000000000007	125.68060437003932
82.10000000000007	125.68064522290726
82.20000000000007	125.68067961411867
82.30000000000007	125.6807075849782
82.40000000000008	125.68072913810005
82.50000000000007	125.68074427130347
82.60000000000008	125.68075298234507
82.70000000000007	125.68075522037486
82.80000000000007	125.68075102696602
82.90000000000008	125.68074040415888
83.00000000000007	125.68072334945533
83.10000000000008	125.680699811395
83.20000000000007	125.68066983189433
83.30000000000007	125.68063341248336
83.40000000000008	125.68059055041047
83.50000000000007	125.68054124286218
83.60000000000008	125.68048543769599
83.70000000000007	125.680423177122
83.80000000000007	125.68035446209923
83.90000000000008	125.68027928956181
84.00000000000007	125.6801976067374
84.10000000000008	125.68010945620377
84.20000000000007	125.68001483841162
84.30000000000007	125.6799137500437
84.40000000000008	125.67980618772118
84.50000000000007	125.67969209797036
84.60000000000008	125.67957152368774
84.70000000000007	125.67944446475498
84.80000000000007	125.67931091754288
84.90000000000008	125.67917082792725
85.00000000000007	125.67902423919755
85.10000000000008	125.67887115072783
85.20000000000007	125.67871155863916
85.30000000000007	125.67854545899155
85.40000000000008	125.67837279693886
85.50000000000007	125.6781936161152
85.60000000000008	125.67800791532619
85.70000000000007	125.67781569038279
85.80000000000007	125.67761688576705
85.90000000000008	125.67741154553185
86.00000000000007	125.67719966797496
86.10000000000008	125.67698124865876
86.20000000000007	125.67675628308514
86.30000000000008	125.6765247149925
86.40000000000008	125.67628658880491
86.50000000000007	125.67604190225103
86.60000000000008	125.67579065058463
86.70000000000007	125.67553277685
86.80000000000008	125.6752683259165
86.90000000000008	125.67499729500359
87.00000000000007	125.67471967911736
87.10000000000008	125.67443547320346
87.20000000000007	125.67414461953983
87.30000000000008	125.67384716339414
87.40000000000008	125.67354310141513
87.50000000000007	125.67323242830102
87.60000000000008	125.67291508561229
87.70000000000007	125.67259111908916
87.80000000000008	125.6722605248689
87.90000000000008	125.67192329740242
88.00000000000007	125.67157943108026
88.10000000000008	125.67122886667282
88.20000000000007	125.67087165034653
88.30000000000008	125.67050777766508
88.40000000000008	125.67013724277182
88.50000000000007	125.66975998569528
88.60000000000008	125.66937605310262
88.70000000000007	125.66898544004266
88.80000000000008	125.6685881404115
88.90000000000008	125.66818414804489
89.00000000000009	125.66777340215644
89.10000000000008	125.66735594986802
89.20000000000007	125.66693178565099
89.30000000000008	125.66650090309369
89.40000000000008	125.66606324064253
89.50000000000009	125.66561884594917
89.60000000000008	125.66516771296567
89.70000000000007	125.66470983503284
89.80000000000008	125.66426723448843
89.90000000000008	125.66390632513149
90.00000000000009	125.66362837796979
