# Supplementary material for: White matter micro- and macrostructure brain charts for the human lifespan
Source: Nature. 2026 May 13;655(8124):979–89. doi: 10.1038/s41586-026-10454-2 (PMC13391363; doi:10.1038/s41586-026-10454-2)
Supplement: Supplementary file 7 — Tract-specific median centiles of brain charts. SDT.T4.1-504 contain the discretized, sex-agnostic brain charts used to derive the myelination plots and assessments in Fig. 4 and Supplementary Fig. S4.F9. Age is expressed in years. Tract measurements are reported in metric-specific units: diffusivities in mm2 s−1, volume in mm3, surface area in mm2, average length in mm, and FA is dimensionless (unitless). [file 41586_2026_10454_MOESM7_ESM.zip › SDT.T4/SDT.T4.171-IFO_right_fa-mean.csv]

age	value
1.0	0.36999839982313104
1.1	0.3715747119197848
1.2000000000000002	0.37358430611565946
1.3000000000000003	0.3760062302753399
1.4000000000000004	0.37843434775220686
1.5000000000000004	0.38074533139906414
1.6000000000000005	0.38295106520513633
1.7000000000000006	0.3850615776955338
1.8000000000000007	0.38708491948501006
1.9000000000000008	0.38902934345635853
2.000000000000001	0.3909011906709332
2.100000000000001	0.39270600648496223
2.200000000000001	0.39444831454106394
2.300000000000001	0.3961330377211304
2.4000000000000012	0.39776401605000306
2.5000000000000013	0.3993446927373528
2.6000000000000014	0.40087815901438895
2.7000000000000015	0.40236693351519554
2.8000000000000016	0.4038139768555253
2.9000000000000017	0.40522158834916144
3.0000000000000018	0.40659186118307367
3.100000000000002	0.40792649805766296
3.200000000000002	0.40922758690442707
3.300000000000002	0.41049675079637815
3.400000000000002	0.41173549026624
3.500000000000002	0.41294518740695696
3.6000000000000023	0.4141269511739108
3.7000000000000024	0.4152822317903813
3.8000000000000025	0.4164121424680286
3.9000000000000026	0.41751771546350397
4.000000000000003	0.4185997732961356
4.100000000000003	0.4196594303133048
4.200000000000003	0.4206975386392076
4.3000000000000025	0.42171489966116227
4.400000000000003	0.4227122607545941
4.5000000000000036	0.42369020657622036
4.600000000000003	0.42464957671344744
4.700000000000003	0.42559100339404765
4.800000000000003	0.4265150781779183
4.900000000000004	0.4274222597412994
5.0000000000000036	0.42831322780291425
5.100000000000003	0.42918849127387954
5.200000000000004	0.4300485340403893
5.300000000000004	0.4308938099993328
5.400000000000004	0.4317246639756063
5.5000000000000036	0.43254163555027025
5.600000000000004	0.4333451222076604
5.700000000000005	0.4341354972736982
5.800000000000004	0.4349130416985942
5.900000000000004	0.4356782079217728
6.000000000000004	0.43643132706577253
6.100000000000005	0.4371727163826034
6.200000000000005	0.4379026739767527
6.300000000000004	0.4386214194882933
6.400000000000005	0.4393293253536506
6.500000000000005	0.44002665973778915
6.600000000000005	0.44071367459920113
6.700000000000005	0.4413905538552031
6.800000000000005	0.442057617751593
6.900000000000006	0.4427150953173399
7.000000000000005	0.4433632072242133
7.100000000000005	0.4440021605943166
7.2000000000000055	0.44463210343691634
7.300000000000006	0.4452533064849797
7.400000000000006	0.4458659602858161
7.500000000000005	0.44647024348926395
7.600000000000006	0.44706628263967785
7.700000000000006	0.4476543149703714
7.800000000000006	0.44823450632788825
7.900000000000006	0.44880701719755234
8.000000000000007	0.4493719977142497
8.100000000000007	0.4499295520260592
8.200000000000006	0.45047988480623735
8.300000000000006	0.4510231369381034
8.400000000000006	0.45155943996488823
8.500000000000007	0.4520888844105269
8.600000000000007	0.45261165227392897
8.700000000000006	0.4531278680104972
8.800000000000008	0.4536376524641379
8.900000000000007	0.454141118109583
9.000000000000007	0.45463834080146337
9.100000000000007	0.4551294800902844
9.200000000000006	0.4556146434648305
9.300000000000008	0.4560939307067081
9.400000000000007	0.4565674086414034
9.500000000000007	0.4570352208149012
9.600000000000009	0.4574974633257001
9.700000000000008	0.4579542297423289
9.800000000000008	0.4584056065742389
9.900000000000007	0.4588516506550049
10.000000000000007	0.4592924894564507
10.100000000000009	0.45972820710448276
10.200000000000008	0.4601588811252639
10.300000000000008	0.460584562155902
10.40000000000001	0.46100536598133696
10.500000000000009	0.46142136855769506
10.600000000000009	0.46183264401099355
10.700000000000008	0.4622392603230908
10.800000000000008	0.4626412611034345
10.90000000000001	0.4630387502648204
11.000000000000009	0.4634317950500185
11.100000000000009	0.46382045689208135
11.20000000000001	0.4642047750237782
11.30000000000001	0.46458484458116023
11.40000000000001	0.4649607267798721
11.500000000000009	0.4653324814757905
11.600000000000009	0.46570016304970324
11.70000000000001	0.46606380565760475
11.80000000000001	0.46642349543760453
11.90000000000001	0.46677928709802136
12.00000000000001	0.46713123012571994
12.10000000000001	0.46747935550981967
12.20000000000001	0.46782374264021803
12.30000000000001	0.46816444167197585
12.40000000000001	0.46850150172667493
12.50000000000001	0.4688349669596258
12.60000000000001	0.46916486460841844
12.70000000000001	0.46949126709284894
12.800000000000011	0.46981421960034603
12.900000000000011	0.47013376255118194
13.00000000000001	0.4704499208439108
13.10000000000001	0.47076276160488756
13.20000000000001	0.47107232651118597
13.300000000000011	0.47137865643896015
13.400000000000011	0.4716817876981654
13.50000000000001	0.4719817423606303
13.600000000000012	0.47227858205155626
13.700000000000012	0.4725723445835321
13.800000000000011	0.4728630633639154
13.900000000000011	0.4731507587061067
14.00000000000001	0.47343548801087165
14.100000000000012	0.4737172863365414
14.200000000000012	0.47399618811018956
14.300000000000011	0.47427222351634035
14.400000000000013	0.47454541070214956
14.500000000000012	0.4748158026557838
14.600000000000012	0.4750834313795502
14.700000000000012	0.47534832476661454
14.800000000000011	0.475610499621675
14.900000000000013	0.4758700055107339
15.000000000000012	0.4761268722416888
15.100000000000012	0.47638112911749353
15.200000000000014	0.4766328014668131
15.300000000000013	0.4768819044094027
15.400000000000013	0.4771284839214488
15.500000000000012	0.4773725673591322
15.600000000000012	0.4776141782172743
15.700000000000014	0.47785333057676915
15.800000000000013	0.4780900676049289
15.900000000000013	0.4783244148857983
16.000000000000014	0.47855639759421115
16.100000000000016	0.47878603715771867
16.200000000000014	0.4790133463292538
16.30000000000001	0.47923836531911423
16.400000000000013	0.4794611177192536
16.500000000000014	0.4796816234716668
16.600000000000016	0.4798998945156451
16.700000000000014	0.4801159687291167
16.800000000000015	0.480329868255651
16.900000000000013	0.48054161490331737
17.000000000000014	0.4807512269284268
17.100000000000016	0.4809587152112525
17.200000000000014	0.48116411516693713
17.300000000000015	0.48136744730197234
17.400000000000013	0.4815687286562556
17.500000000000014	0.4817679694659207
17.600000000000016	0.481965203189347
17.700000000000014	0.48216044913649625
17.800000000000015	0.48235372633939094
17.900000000000016	0.48254505044926715
18.000000000000014	0.482734430848696
18.100000000000016	0.4829218989245992
18.200000000000017	0.4831074726278737
18.300000000000015	0.48329116660413024
18.400000000000016	0.4834729897210144
18.500000000000014	0.48365297170860094
18.600000000000016	0.4838311295197507
18.700000000000017	0.4840074798749058
18.800000000000015	0.4841820362651733
18.900000000000016	0.4843548068635598
19.000000000000014	0.48452581964236535
19.100000000000016	0.48469509041580944
19.200000000000017	0.4848626318364568
19.300000000000015	0.48502845166202807
19.400000000000016	0.4851925764502464
19.500000000000018	0.48535502117558216
19.600000000000016	0.48551580061649985
19.700000000000017	0.4856749264577854
19.80000000000002	0.4858324058868399
19.900000000000016	0.485988263957857
20.000000000000018	0.48614251468339387
20.100000000000016	0.48629516904358144
20.200000000000017	0.4864462338881647
20.30000000000002	0.4865957330545256
20.400000000000016	0.48674367984304695
20.500000000000018	0.4868900873875361
20.600000000000016	0.4870349658507981
20.700000000000017	0.48717832161050223
20.80000000000002	0.48732017720865106
20.900000000000016	0.48746054512685405
21.000000000000018	0.4875994349316101
21.10000000000002	0.48773685272398204
21.200000000000017	0.4878728199921373
21.30000000000002	0.4880073486093333
21.40000000000002	0.4881404503062645
21.500000000000018	0.4882721339544802
21.60000000000002	0.48840240526132755
21.700000000000017	0.48853128459157025
21.80000000000002	0.48865878311670585
21.90000000000002	0.4887849092004516
22.000000000000018	0.48890966832196364
22.10000000000002	0.48903307992764933
22.200000000000017	0.48915515466589776
22.30000000000002	0.48927590306229574
22.40000000000002	0.48939533288601095
22.500000000000018	0.4895134492855157
22.60000000000002	0.48963027072709336
22.70000000000002	0.48974580725384276
22.80000000000002	0.48986006619993966
22.90000000000002	0.489973052524358
23.00000000000002	0.4900847838885418
23.10000000000002	0.4901952698830406
23.20000000000002	0.4903045199919947
23.30000000000002	0.4904125410380552
23.40000000000002	0.49051933770060746
23.50000000000002	0.4906249267812613
23.60000000000002	0.4907293173454319
23.70000000000002	0.4908325158412012
23.80000000000002	0.49093452678959587
23.90000000000002	0.4910353662831979
24.00000000000002	0.4911350429937159
24.10000000000002	0.49123356550014763
24.20000000000002	0.49133093980820675
24.300000000000022	0.49142717020104876
24.40000000000002	0.4915222720131246
24.50000000000002	0.4916162534580887
24.600000000000023	0.49170912021755775
24.70000000000002	0.4918008764415504
24.800000000000022	0.4918915368369019
24.90000000000002	0.49198110927297284
25.00000000000002	0.49206960153793655
25.100000000000023	0.492157018929034
25.20000000000002	0.49224336539269836
25.300000000000022	0.4923286549641833
25.40000000000002	0.49241289511130776
25.50000000000002	0.4924960908496468
25.600000000000023	0.49257824601304484
25.70000000000002	0.4926593740787484
25.800000000000022	0.4927394822120421
25.900000000000023	0.49281857750677943
26.00000000000002	0.4928966646430925
26.100000000000023	0.4929737472795911
26.200000000000024	0.49304983829604015
26.300000000000022	0.4931249445040863
26.400000000000023	0.49319907033807997
26.50000000000002	0.4932722193608736
26.600000000000023	0.49334440395408374
26.700000000000024	0.4934156306623259
26.800000000000022	0.4934859059670914
26.900000000000023	0.4935552340088152
27.00000000000002	0.49362361819869166
27.100000000000023	0.4936910703846523
27.200000000000024	0.49375759679851505
27.300000000000022	0.4938232013654476
27.400000000000023	0.4938878874147424
27.500000000000025	0.493951666347934
27.600000000000023	0.4940145441601603
27.700000000000024	0.4940765267905467
27.800000000000026	0.49413761790577726
27.900000000000023	0.4941978207031974
28.000000000000025	0.4942571461058692
28.100000000000023	0.49431559983113793
28.200000000000024	0.4943731853565028
28.300000000000026	0.49442990580886464
28.400000000000023	0.4944857717098544
28.500000000000025	0.4945407885662184
28.600000000000023	0.49459496183481166
28.700000000000024	0.49464829476503086
28.800000000000026	0.49470079036839093
28.900000000000023	0.4947524587360664
29.000000000000025	0.49480330512716614
29.100000000000026	0.49485333262430303
29.200000000000024	0.49490254417806184
29.300000000000026	0.4949509495174376
29.400000000000027	0.4949985537134616
29.500000000000025	0.49504536179256464
29.600000000000026	0.49509137663543085
29.700000000000024	0.49513660109123797
29.800000000000026	0.4951810445004729
29.900000000000027	0.4952247117126271
30.000000000000025	0.49526760546092563
30.100000000000026	0.4953097285415481
30.200000000000024	0.4953510899672155
30.300000000000026	0.4953916944188768
30.400000000000027	0.4954315465374769
30.500000000000025	0.49547064887695785
30.600000000000026	0.4955090041439444
30.700000000000028	0.49554662099945174
30.800000000000026	0.4955835039255769
30.900000000000027	0.49561965534554364
31.00000000000003	0.49565507791961555
31.100000000000026	0.4956897800113367
31.200000000000028	0.49572376595127915
31.300000000000026	0.4957570400340189
31.400000000000027	0.495789604523172
31.50000000000003	0.49582146199953586
31.600000000000026	0.4958526205073674
31.700000000000028	0.49588308419819005
31.800000000000026	0.49591285521946177
31.900000000000027	0.4959419361111902
32.00000000000003	0.49597033464693246
32.10000000000002	0.49599805484157167
32.20000000000003	0.4960251006775042
32.300000000000026	0.49605147415973944
32.40000000000003	0.49607717775744137
32.50000000000003	0.4961022189535432
32.60000000000003	0.4961266016012335
32.70000000000003	0.49615032760207267
32.800000000000026	0.4961733993891268
32.90000000000003	0.49619582419837266
33.00000000000003	0.4962176057594267
33.10000000000003	0.4962387477725031
33.20000000000003	0.49625925201173227
33.300000000000026	0.4962791208467331
33.40000000000003	0.4962983612482916
33.50000000000003	0.4963169767995934
33.60000000000003	0.49633496918245273
33.70000000000003	0.49635234073435286
33.800000000000026	0.49636909820025277
33.90000000000003	0.4963852450512805
34.00000000000003	0.49640078473188204
34.10000000000003	0.4964157188096319
34.20000000000003	0.4964300495649333
34.30000000000003	0.4964437835001966
34.40000000000003	0.49645692395359114
34.50000000000003	0.4964694724101581
34.60000000000003	0.4964814311215206
34.70000000000003	0.4964928063831255
34.80000000000003	0.4965036014312646
34.90000000000003	0.4965138194779549
35.00000000000003	0.49652346190561947
35.10000000000003	0.49653253091430055
35.20000000000003	0.4965410325771176
35.30000000000003	0.49654897000933396
35.400000000000034	0.4965563445194624
35.50000000000003	0.49656315828161424
35.60000000000003	0.49656941717883696
35.70000000000003	0.4965751242335456
35.80000000000003	0.49658028244601676
35.900000000000034	0.4965848930324156
36.00000000000003	0.49658895812003756
36.10000000000003	0.49659248338771594
36.20000000000003	0.4965954717474347
36.30000000000003	0.49659792434907196
36.400000000000034	0.49659984329641593
36.50000000000003	0.4966012340933981
36.60000000000003	0.49660209956718643
36.70000000000003	0.4966024425247134
36.80000000000003	0.4966022640326118
36.900000000000034	0.496601566151996
37.00000000000003	0.49660035419885334
37.10000000000003	0.4965986308993628
37.20000000000003	0.4965963972606273
37.30000000000003	0.49659365532232175
37.400000000000034	0.4965904102391913
37.500000000000036	0.4965866646597665
37.60000000000003	0.49658242121404056
37.70000000000003	0.4965776808339599
37.80000000000003	0.49657244552013596
37.900000000000034	0.4965667202540246
38.000000000000036	0.4965605075916029
38.10000000000003	0.4965538084112926
38.20000000000003	0.4965466246940329
38.30000000000003	0.49653896127236985
38.400000000000034	0.49653082063104426
38.500000000000036	0.49652220523778084
38.60000000000004	0.49651311590305125
38.70000000000003	0.49650355457188766
38.80000000000003	0.49649352591677964
38.900000000000034	0.49648303233747226
39.000000000000036	0.4964720745962618
39.10000000000004	0.4964606546200219
39.20000000000003	0.4964487769434936
39.30000000000003	0.4964364439009372
39.400000000000034	0.4964236578109635
39.500000000000036	0.4964104193743538
39.60000000000004	0.4963967304848426
39.70000000000003	0.49638259552909186
39.80000000000003	0.4963680167631544
39.900000000000034	0.4963529948444139
40.000000000000036	0.4963375316497445
40.10000000000004	0.4963216314381838
40.20000000000003	0.49630529640547316
40.30000000000003	0.49628852873293233
40.400000000000034	0.49627132902219107
40.500000000000036	0.4962536991194171
40.60000000000004	0.49623564314643553
40.70000000000004	0.49621716322689186
40.80000000000003	0.4961982599232921
40.900000000000034	0.4961789350660599
41.000000000000036	0.4961591926586013
41.10000000000004	0.4961390347689123
41.20000000000004	0.49611846345167643
41.30000000000003	0.49609747921881336
41.400000000000034	0.4960760838721853
41.500000000000036	0.4960542812878657
41.60000000000004	0.49603207346727035
41.70000000000004	0.4960094608870282
41.80000000000004	0.49598644533421854
41.900000000000034	0.4959630305748817
42.000000000000036	0.49593921855899725
42.10000000000004	0.4959150112242339
42.20000000000004	0.49589040900127973
42.30000000000004	0.49586541365054737
42.400000000000034	0.49584002881974687
42.500000000000036	0.4958142563972661
42.60000000000004	0.4957880967819454
42.70000000000004	0.4957615517202446
42.80000000000004	0.49573462475749575
42.900000000000034	0.4957073177344651
43.000000000000036	0.4956796324805155
43.10000000000004	0.4956515693527303
43.20000000000004	0.495623130072582
43.30000000000004	0.49559431807529075
43.400000000000034	0.49556513514455264
43.500000000000036	0.4955355816087025
43.60000000000004	0.49550565917597655
43.70000000000004	0.49547537118621937
43.80000000000004	0.49544471937896634
43.90000000000004	0.4954137054831745
44.000000000000036	0.4953823297891961
44.10000000000004	0.4953505939817722
44.20000000000004	0.495318501298152
44.30000000000004	0.49528605342490845
44.40000000000004	0.49525325062643966
44.500000000000036	0.4952200945748711
44.60000000000004	0.49518658841849256
44.70000000000004	0.4951527338028631
44.80000000000004	0.4951185323637124
44.90000000000004	0.4950839843308688
45.00000000000004	0.4950490913542905
45.10000000000004	0.49501385648656065
45.20000000000004	0.4949782813240128
45.30000000000004	0.49494236607304415
45.40000000000004	0.4949061123715364
45.50000000000004	0.4948695231890028
45.60000000000004	0.49483260008362934
45.70000000000004	0.4947953446044562
45.80000000000004	0.49475775692640034
45.90000000000004	0.4947198386663619
46.00000000000004	0.4946815927044702
46.10000000000004	0.49464302055309406
46.20000000000004	0.4946041223660008
46.30000000000004	0.49456489974848294
46.40000000000004	0.4945253555030151
46.50000000000004	0.4944854911064339
46.60000000000004	0.4944453080270545
46.70000000000004	0.4944048063899657
46.80000000000004	0.49436398778053947
46.90000000000004	0.4943228549176806
47.00000000000004	0.4942814092355209
47.100000000000044	0.49423965084006727
47.20000000000004	0.49419758130549174
47.30000000000004	0.4941552032780314
47.40000000000004	0.4941125181586779
47.50000000000004	0.4940695273404715
47.600000000000044	0.4940262309032848
47.70000000000004	0.49398263040232165
47.80000000000004	0.4939387284056033
47.90000000000004	0.4938945262742644
48.00000000000004	0.4938500240709699
48.100000000000044	0.49380522334008037
48.200000000000045	0.49376012658154944
48.30000000000004	0.4937147351255613
48.40000000000004	0.4936690502948718
48.50000000000004	0.4936230721283257
48.600000000000044	0.4935768021521721
48.700000000000045	0.4935302427930865
48.80000000000004	0.4934833953440065
48.90000000000004	0.49343625982827166
49.00000000000004	0.4933888377615999
49.100000000000044	0.49334113150684805
49.200000000000045	0.49329314232801214
49.30000000000004	0.4932448714821394
49.40000000000004	0.4931963189708567
49.50000000000004	0.49314748629254235
49.600000000000044	0.49309837574133675
49.700000000000045	0.49304898854638524
49.80000000000004	0.4929993246953573
49.90000000000004	0.4929493856763745
50.00000000000004	0.4928991737236884
50.100000000000044	0.49284869003934856
50.200000000000045	0.49279793581889636
50.30000000000005	0.4927469110302097
50.40000000000004	0.49269561714476917
50.50000000000004	0.49264405633232905
50.600000000000044	0.4925922297622911
50.700000000000045	0.4925401373899844
50.80000000000005	0.4924877806768743
50.90000000000004	0.49243516173646706
51.00000000000004	0.4923822817127661
51.100000000000044	0.49232914174367326
51.200000000000045	0.4922757417664802
51.30000000000005	0.4922220832266441
51.40000000000005	0.4921681681770818
51.50000000000004	0.49211399773117753
51.600000000000044	0.49205957181495785
51.700000000000045	0.4920048918640784
51.80000000000005	0.49194995987858414
51.90000000000005	0.49189477694802575
52.00000000000004	0.4918393441562262
52.100000000000044	0.4917836614127779
52.200000000000045	0.49172773013790355
52.30000000000005	0.49167155227468273
52.40000000000005	0.4916151288839174
52.50000000000004	0.49155845986510516
52.600000000000044	0.4915015466288568
52.700000000000045	0.49144439106851556
52.80000000000005	0.4913869942224933
52.90000000000005	0.4913293571238196
53.00000000000004	0.4912714796570245
53.100000000000044	0.49121336321781023
53.200000000000045	0.4911550096459198
53.30000000000005	0.49109641995274333
53.40000000000005	0.4910375940137849
53.50000000000005	0.4909785332153034
53.600000000000044	0.4909192393502208
53.700000000000045	0.490859713408871
53.80000000000005	0.49079995637652485
53.90000000000005	0.4907399681150619
54.00000000000005	0.49067974999631164
54.100000000000044	0.49061930376272445
54.200000000000045	0.49055863037920916
54.30000000000005	0.49049772969959526
54.40000000000005	0.4904366030864204
54.50000000000005	0.49037525223802714
54.60000000000005	0.49031367809950227
54.700000000000045	0.49025188161116506
54.80000000000005	0.4901898626144514
54.90000000000005	0.49012762245790864
55.00000000000005	0.4900651627923196
55.10000000000005	0.49000248453882433
55.200000000000045	0.48993958753170097
55.30000000000005	0.48987647311034144
55.40000000000005	0.4898131428839488
55.50000000000005	0.48974959775498444
55.60000000000005	0.4896858386214156
55.700000000000045	0.48962186530625623
55.80000000000005	0.48955767913531134
55.90000000000005	0.4894932816729376
56.00000000000005	0.4894286737990198
56.10000000000005	0.48936385533023
56.200000000000045	0.48929882758334126
56.30000000000005	0.4892335920834888
56.40000000000005	0.4891681496929393
56.50000000000005	0.48910250126971866
56.60000000000005	0.4890366466202719
56.70000000000005	0.4889705870481568
56.80000000000005	0.48890432403619316
56.90000000000005	0.48883785842534216
57.00000000000005	0.48877119001645386
57.10000000000005	0.48870432010416665
57.20000000000005	0.4886372501342813
57.30000000000005	0.4885699809311251
57.40000000000005	0.48850251331502115
57.50000000000005	0.48843484707754503
57.60000000000005	0.4883669835004635
57.70000000000005	0.4882989239896246
57.800000000000054	0.4882306693492319
57.90000000000005	0.48816221936595006
58.00000000000005	0.4880935753127295
58.10000000000005	0.4880247385604577
58.20000000000005	0.4879557098976198
58.300000000000054	0.4878864901089161
58.40000000000005	0.48781707897261206
58.50000000000005	0.4877474777491055
58.60000000000005	0.4876776877715393
58.70000000000005	0.48760770980937396
58.800000000000054	0.48753754363659024
58.90000000000005	0.4874671905048654
59.00000000000005	0.4873966517143073
59.10000000000005	0.48732592801950947
59.20000000000005	0.4872550201714853
59.300000000000054	0.487183927936622
59.40000000000005	0.4871126525543402
59.50000000000005	0.48704119528906925
59.60000000000005	0.4869695568774014
59.70000000000005	0.4868977370820135
59.800000000000054	0.48682573713369404
59.900000000000055	0.4867535582656407
60.00000000000005	0.4866812012003726
60.10000000000005	0.4866086666570185
60.20000000000005	0.48653595439140324
60.300000000000054	0.48646306562233477
60.400000000000055	0.486390001549267
60.50000000000005	0.4863167628776712
60.60000000000005	0.4862433493601875
60.70000000000005	0.4861697622070755
60.800000000000054	0.48609600258824687
60.900000000000055	0.48602207119583996
61.00000000000006	0.48594796871878065
61.10000000000005	0.4858736949035392
61.20000000000005	0.4857992509486536
61.300000000000054	0.48572463799210425
61.400000000000055	0.4856498567098717
61.50000000000006	0.4855749068457244
61.60000000000005	0.4854997895897298
61.70000000000005	0.4854245060519117
61.800000000000054	0.48534905689560853
61.900000000000055	0.4852734427811123
62.00000000000006	0.48519766344665005
62.10000000000005	0.48512172007081034
62.20000000000005	0.4850456137333858
62.300000000000054	0.48496934508238837
62.400000000000055	0.48489291385378513
62.50000000000006	0.48481632121776924
62.60000000000005	0.4847395682276647
62.70000000000005	0.48466265551948706
62.800000000000054	0.48458558372636035
62.900000000000055	0.48450835257928915
63.00000000000006	0.4844309632372159
63.10000000000006	0.4843534167248299
63.20000000000005	0.4842757136635969
63.300000000000054	0.4841978537826668
63.400000000000055	0.4841198382326585
63.50000000000006	0.4840416680131902
63.60000000000006	0.48396334373433564
63.70000000000005	0.48388486600342145
63.800000000000054	0.483806234545169
63.900000000000055	0.4837274504991619
64.00000000000006	0.48364851483788274
64.10000000000005	0.4835694281575828
64.20000000000006	0.48349019018149914
64.30000000000005	0.4834108020409615
64.40000000000006	0.4833312646846957
64.50000000000006	0.4832515786981261
64.60000000000005	0.48317174466406543
64.70000000000006	0.48309176230181416
64.80000000000005	0.483011632731871
64.90000000000006	0.4829313568772358
65.00000000000006	0.48285093531019124
65.10000000000005	0.48277036774889337
65.20000000000006	0.4826896553056543
65.30000000000005	0.48260879888095387
65.40000000000006	0.48252779903677706
65.50000000000006	0.4824466563326252
65.60000000000005	0.48236537048317124
65.70000000000006	0.4822839425900901
65.80000000000005	0.48220237352946127
65.90000000000006	0.482120663850767
66.00000000000006	0.48203881326784653
66.10000000000005	0.4819568228742548
66.20000000000006	0.48187469352471507
66.30000000000005	0.48179242575890846
66.40000000000006	0.4817100201141519
66.50000000000006	0.48162747630121955
66.60000000000005	0.48154479540321343
66.70000000000006	0.4814619782517051
66.80000000000005	0.4813790253744716
66.90000000000006	0.48129593648173846
67.00000000000006	0.4812127126485523
67.10000000000007	0.4811293546862253
67.20000000000006	0.48104586311319975
67.30000000000005	0.4809622384456655
67.40000000000006	0.48087848039116754
67.50000000000006	0.4807945900144769
67.60000000000007	0.48071056810492935
67.70000000000006	0.4806264151696257
67.80000000000005	0.48054213091582204
67.90000000000006	0.48045771640029816
68.00000000000006	0.48037317239316446
68.10000000000007	0.48028849939262447
68.20000000000006	0.48020369789473466
68.30000000000005	0.4801187676044255
68.40000000000006	0.48003370956837005
68.50000000000006	0.47994852453581116
68.60000000000007	0.4798632129941387
68.70000000000006	0.4797777746482324
68.80000000000005	0.4796922105368379
68.90000000000006	0.479606521390947
69.00000000000006	0.47952070768946464
69.10000000000007	0.4794347699092474
69.20000000000006	0.4793487077531753
69.30000000000005	0.4792625222500503
69.40000000000006	0.47917621411104205
69.50000000000006	0.4790897838047388
69.60000000000007	0.4790032310341861
69.70000000000006	0.4789165568203223
69.80000000000007	0.4788297618569864
69.90000000000006	0.47874284660466837
70.00000000000006	0.47865581152190306
70.10000000000007	0.4785686563100375
70.20000000000006	0.4784813819802225
70.30000000000007	0.4783939892074618
70.40000000000006	0.4783064784423961
70.50000000000006	0.4782188493867351
70.60000000000007	0.4781311030438302
70.70000000000006	0.4780432400722229
70.80000000000007	0.4779552609148204
70.90000000000006	0.4778671660126622
71.00000000000006	0.4777789550660356
71.10000000000007	0.4776906290686568
71.20000000000006	0.4776021886611629
71.30000000000007	0.4775136342770521
71.40000000000006	0.4774249656171539
71.50000000000006	0.47733618366744857
71.60000000000007	0.47724728905293234
71.70000000000006	0.47715828219971307
71.80000000000007	0.4770691635321136
71.90000000000006	0.4769799327497951
72.00000000000006	0.4768905908292492
72.10000000000007	0.47680113837844784
72.20000000000006	0.47671157581450496
72.30000000000007	0.4766219028377864
72.40000000000006	0.4765321204171128
72.50000000000006	0.47644222914559065
72.60000000000007	0.4763522294332671
72.70000000000006	0.4762621216884821
72.80000000000007	0.4761719056106666
72.90000000000006	0.4760815821592949
73.00000000000006	0.47599115191128144
73.10000000000007	0.4759006152680703
73.20000000000006	0.4758099719299445
73.30000000000007	0.47571922284877255
73.40000000000006	0.4756283685873369
73.50000000000007	0.4755374095403203
73.60000000000007	0.4754463461007717
73.70000000000006	0.4753551779682527
73.80000000000007	0.4752639060854251
73.90000000000006	0.4751725309996653
74.00000000000007	0.4750810530974221
74.10000000000007	0.4749894720792422
74.20000000000006	0.4748977888802471
74.30000000000007	0.47480600403437545
74.40000000000006	0.4747141179216029
74.50000000000007	0.47462213092034056
74.60000000000007	0.4745300427306095
74.70000000000006	0.47443785427846014
74.80000000000007	0.4743455660831692
74.90000000000006	0.47425317851682663
75.00000000000007	0.4741606912805581
75.10000000000007	0.4740681052929407
75.20000000000006	0.47397542106046997
75.30000000000007	0.4738826389490347
75.40000000000006	0.47378975932302503
75.50000000000007	0.47369678188322006
75.60000000000007	0.4736037075392585
75.70000000000006	0.4735105367836779
75.80000000000007	0.47341726997481093
75.90000000000006	0.473323906814648
76.00000000000007	0.4732304482054223
76.10000000000007	0.47313689462751213
76.20000000000007	0.47304324643330603
76.30000000000007	0.4729495039737558
76.40000000000006	0.4728556669506686
76.50000000000007	0.47276173625746937
76.60000000000007	0.4726677123612449
76.70000000000007	0.47257359560713896
76.80000000000007	0.4724793856982653
76.90000000000006	0.4723850835207122
77.00000000000007	0.472290689529996
77.10000000000007	0.4721962040655594
77.20000000000007	0.4721016274654665
77.30000000000007	0.4720069594327968
77.40000000000006	0.47191220084495805
77.50000000000007	0.47181735214480663
77.60000000000007	0.4717224136648345
77.70000000000007	0.47162738510951197
77.80000000000007	0.47153226734898
77.90000000000006	0.47143706081508246
78.00000000000007	0.47134176583484017
78.10000000000007	0.4712463827339509
78.20000000000007	0.4711509112169857
78.30000000000007	0.4710553521455312
78.40000000000006	0.47095970593936887
78.50000000000007	0.47086397291884746
78.60000000000007	0.47076815279000306
78.70000000000007	0.4706722464072266
78.80000000000007	0.4705762541798158
78.90000000000006	0.47048017642286594
79.00000000000007	0.47038401345020175
79.10000000000007	0.47028776496808183
79.20000000000007	0.47019143182246687
79.30000000000007	0.47009501441115936
79.40000000000006	0.4699985130428462
79.50000000000007	0.4699019274253155
79.60000000000007	0.469805258397405
79.70000000000007	0.46970850634693406
79.80000000000007	0.46961167157754224
79.90000000000008	0.4695147543916481
80.00000000000007	0.4694177544973725
80.10000000000007	0.46932067272524564
80.20000000000007	0.46922350945212904
80.30000000000007	0.46912626497550325
80.40000000000008	0.4690289390050748
80.50000000000007	0.4689315323643242
80.60000000000007	0.4688340454206054
80.70000000000007	0.46873647846654676
80.80000000000007	0.4686388317936029
80.90000000000008	0.4685411051119118
81.00000000000007	0.46844329923676775
81.10000000000007	0.4683454145250763
81.20000000000007	0.46824745126354345
81.30000000000007	0.46814940916394004
81.40000000000008	0.46805128903458604
81.50000000000007	0.46795309122332956
81.60000000000007	0.4678548160122099
81.70000000000007	0.46775646368213675
81.80000000000007	0.4676580339454006
81.90000000000008	0.46755952760225566
82.00000000000007	0.4674609449905846
82.10000000000007	0.46736228638672866
82.20000000000007	0.4672635515046502
82.30000000000007	0.4671647411377057
82.40000000000008	0.4670658556151479
82.50000000000007	0.46696689520882645
82.60000000000008	0.46686786018950405
82.70000000000007	0.466768750271741
82.80000000000007	0.46666956624094724
82.90000000000008	0.46657030841686853
83.00000000000007	0.46647097706586915
83.10000000000008	0.4663715719042135
83.20000000000007	0.4662720937104918
83.30000000000007	0.4661725427962247
83.40000000000008	0.46607291942345197
83.50000000000007	0.465973223853166
83.60000000000008	0.4658734558022972
83.70000000000007	0.4657736160416088
83.80000000000007	0.4656737048735491
83.90000000000008	0.4655737225548741
84.00000000000007	0.46547366880424335
84.10000000000008	0.46537354438567924
84.20000000000007	0.4652733495937901
84.30000000000007	0.4651730846811648
84.40000000000008	0.4650727498993835
84.50000000000007	0.46497234496783213
84.60000000000008	0.46487187064282387
84.70000000000007	0.464771327210307
84.80000000000007	0.4646707149177785
84.90000000000008	0.4645700334863717
85.00000000000007	0.46446928366574014
85.10000000000008	0.46436846573435675
85.20000000000007	0.4642675799357016
85.30000000000007	0.4641666265122819
85.40000000000008	0.4640656051860085
85.50000000000007	0.46396451669894395
85.60000000000008	0.46386336132129247
85.70000000000007	0.46376213929162396
85.80000000000007	0.4636608503336084
85.90000000000008	0.4635594951827313
86.00000000000007	0.4634580741020678
86.10000000000008	0.46335658732631313
86.20000000000007	0.46325503508922433
86.30000000000008	0.4631534171152926
86.40000000000008	0.46305173413252976
86.50000000000007	0.4629499863961135
86.60000000000008	0.4628481741360018
86.70000000000007	0.46274629707845116
86.80000000000008	0.4626443559449806
86.90000000000008	0.46254235098396684
87.00000000000007	0.46244028242162866
87.10000000000008	0.46233815048327903
87.20000000000007	0.46223595489603136
87.30000000000008	0.46213369637404883
87.40000000000008	0.4620313751581631
87.50000000000007	0.46192899147001976
87.60000000000008	0.4618265450384979
87.70000000000007	0.4617240365713533
87.80000000000008	0.46162146630292855
87.90000000000008	0.46151883445125835
88.00000000000007	0.4614161412335026
88.10000000000008	0.4613133863794266
88.20000000000007	0.4612105705895475
88.30000000000008	0.4611076940909971
88.40000000000008	0.4610047570973929
88.50000000000007	0.46090175934026056
88.60000000000008	0.46079870151379776
88.70000000000007	0.46069558383894244
88.80000000000008	0.4605924065258234
88.90000000000008	0.46048916978372434
89.00000000000009	0.46038587334507897
89.10000000000008	0.4602825178969641
89.20000000000007	0.46017910365342407
89.30000000000008	0.46007563082031866
89.40000000000008	0.45997209913183223
89.50000000000009	0.45986850926881084
89.60000000000008	0.45976486143938544
89.70000000000007	0.4596611558460435
89.80000000000008	0.45956211689751414
89.90000000000008	0.45948192020799106
90.00000000000009	0.4594205766751851
