# Supplementary material for: White matter micro- and macrostructure brain charts for the human lifespan
Source: Nature. 2026 May 13;655(8124):979–89. doi: 10.1038/s41586-026-10454-2 (PMC13391363; doi:10.1038/s41586-026-10454-2)
Supplement: Supplementary file 7 — Tract-specific median centiles of brain charts. SDT.T4.1-504 contain the discretized, sex-agnostic brain charts used to derive the myelination plots and assessments in Fig. 4 and Supplementary Fig. S4.F9. Age is expressed in years. Tract measurements are reported in metric-specific units: diffusivities in mm2 s−1, volume in mm3, surface area in mm2, average length in mm, and FA is dimensionless (unitless). [file 41586_2026_10454_MOESM7_ESM.zip › SDT.T4/SDT.T4.172-IFO_right_md-mean.csv]

age	value
1.0	0.001001946847340623
1.1	0.0009969432692665569
1.2000000000000002	0.0009906582938990877
1.3000000000000003	0.0009831897408998224
1.4000000000000004	0.0009759001092085704
1.5000000000000004	0.0009691698301794833
1.6000000000000005	0.0009629250805845373
1.7000000000000006	0.0009571056228791974
1.8000000000000007	0.0009516636600556948
1.9000000000000008	0.000946553558085569
2.000000000000001	0.000941740594024096
2.100000000000001	0.0009371951724090479
2.200000000000001	0.0009328931504518244
2.300000000000001	0.0009288101339625349
2.4000000000000012	0.00092492708693152
2.5000000000000013	0.0009212273049365896
2.6000000000000014	0.0009176960853081611
2.7000000000000015	0.0009143213061977645
2.8000000000000016	0.0009110898251020349
2.9000000000000017	0.000907991343359471
3.0000000000000018	0.0009050166385817537
3.100000000000002	0.0009021580620202413
3.200000000000002	0.0008994070158353434
3.300000000000002	0.0008967567126238266
3.400000000000002	0.0008942009737762456
3.500000000000002	0.0008917341839556873
3.6000000000000023	0.0008893517069865036
3.7000000000000024	0.0008870480325311089
3.8000000000000025	0.0008848188390195502
3.9000000000000026	0.0008826601642393884
4.000000000000003	0.0008805687394570216
4.100000000000003	0.0008785405675462042
4.200000000000003	0.0008765725102309452
4.3000000000000025	0.0008746616516069424
4.400000000000003	0.0008728052972214189
4.5000000000000036	0.0008710012469546826
4.600000000000003	0.0008692466750580693
4.700000000000003	0.0008675393863243848
4.800000000000003	0.0008658773424305717
4.900000000000004	0.000864258884727297
5.0000000000000036	0.0008626818302570412
5.100000000000003	0.0008611444860717752
5.200000000000004	0.0008596452584266004
5.300000000000004	0.0008581826612612945
5.400000000000004	0.0008567555007863026
5.5000000000000036	0.0008553621332236892
5.600000000000004	0.0008540012993582568
5.700000000000005	0.0008526718220039585
5.800000000000004	0.0008513727597626205
5.900000000000004	0.000850102787756222
6.000000000000004	0.0008488608942302092
6.100000000000005	0.0008476461179901314
6.200000000000005	0.0008464575587113365
6.300000000000004	0.0008452945064511048
6.400000000000005	0.000844155918684326
6.500000000000005	0.0008430410095634503
6.600000000000005	0.0008419490421700084
6.700000000000005	0.000840879438225357
6.800000000000005	0.0008398313314262358
6.900000000000006	0.0008388040712811653
7.000000000000005	0.0008377970356414331
7.100000000000005	0.0008368096408771234
7.2000000000000055	0.0008358414355916845
7.300000000000006	0.0008348917156492853
7.400000000000006	0.0008339599592712005
7.500000000000005	0.0008330456769437002
7.600000000000006	0.0008321484918627598
7.700000000000006	0.000831267805307851
7.800000000000006	0.0008304031754987709
7.900000000000006	0.0008295541777215406
8.000000000000007	0.000828720413852033
8.100000000000007	0.0008279015818454347
8.200000000000006	0.0008270971828182377
8.300000000000006	0.0008263068534778057
8.400000000000006	0.000825530253529148
8.500000000000007	0.0008247671259406734
8.600000000000007	0.0008240170388398734
8.700000000000006	0.0008232796791247897
8.800000000000008	0.0008225547445583725
8.900000000000007	0.0008218419525447947
9.000000000000007	0.0008211410926449504
9.100000000000007	0.0008204517978681132
9.200000000000006	0.0008197738055874433
9.300000000000008	0.00081910687059414
9.400000000000007	0.0008184508110021272
9.500000000000007	0.0008178053045164343
9.600000000000009	0.0008171701215306794
9.700000000000008	0.0008165450396713025
9.800000000000008	0.0008159298518609302
9.900000000000007	0.0008153244065875238
10.000000000000007	0.000814728425589826
10.100000000000009	0.0008141417131414849
10.200000000000008	0.0008135640873491749
10.300000000000008	0.0008129954155602291
10.40000000000001	0.0008124354505094923
10.500000000000009	0.0008118840190511124
10.600000000000009	0.0008113409530334436
10.700000000000008	0.0008108060967200009
10.800000000000008	0.0008102793380028249
10.90000000000001	0.0008097604605819862
11.000000000000009	0.0008092493148673162
11.100000000000009	0.0008087457626700276
11.20000000000001	0.0008082497047626892
11.30000000000001	0.0008077609470444947
11.40000000000001	0.0008072793558701912
11.500000000000009	0.0008068048011499295
11.600000000000009	0.0008063371632023543
11.70000000000001	0.0008058763571306915
11.80000000000001	0.0008054222112639939
11.90000000000001	0.0008049746088242338
12.00000000000001	0.0008045334427084289
12.10000000000001	0.0008040986370681019
12.20000000000001	0.000803670036567273
12.30000000000001	0.0008032475359962363
12.40000000000001	0.0008028310327426527
12.50000000000001	0.0008024204331457232
12.60000000000001	0.0008020156716175205
12.70000000000001	0.0008016166094818145
12.800000000000011	0.0008012231539128343
12.900000000000011	0.000800835220485936
13.00000000000001	0.0008004527501240242
13.10000000000001	0.0008000756164510613
13.20000000000001	0.0007997037352308458
13.300000000000011	0.0007993370241672519
13.400000000000011	0.0007989754088198275
13.50000000000001	0.0007986188376245311
13.600000000000012	0.0007982671968482127
13.700000000000012	0.0007979204115447814
13.800000000000011	0.0007975784141977506
13.900000000000011	0.0007972411580263088
14.00000000000001	0.0007969085387451532
14.100000000000012	0.0007965804879150058
14.200000000000012	0.0007962569385738495
14.300000000000011	0.0007959378307659413
14.400000000000013	0.0007956231233200555
14.500000000000012	0.0007953127217258129
14.600000000000012	0.0007950065646447122
14.700000000000012	0.0007947045974059148
14.800000000000011	0.0007944067824164876
14.900000000000013	0.0007941130325496
15.000000000000012	0.000793823291482797
15.100000000000012	0.0007935375040376114
15.200000000000014	0.0007932556213663328
15.300000000000013	0.0007929776101366473
15.400000000000013	0.000792703390903443
15.500000000000012	0.0007924329128614484
15.600000000000012	0.0007921661312609659
15.700000000000014	0.0007919030154897152
15.800000000000013	0.0007916434919611506
15.900000000000013	0.0007913875137968619
16.000000000000014	0.0007911350350176104
16.100000000000016	0.0007908860154258986
16.200000000000014	0.0007906404276948392
16.30000000000001	0.0007903982043619678
16.400000000000013	0.0007901593028983525
16.500000000000014	0.0007899236863287797
16.600000000000016	0.0007896913294234982
16.700000000000014	0.0007894621694315207
16.800000000000015	0.0007892361669404217
16.900000000000013	0.0007890132832539512
17.000000000000014	0.0007887934850028152
17.100000000000016	0.0007885767495251298
17.200000000000014	0.0007883630190149688
17.300000000000015	0.0007881522575334215
17.400000000000013	0.0007879444342765356
17.500000000000014	0.0007877395282199725
17.600000000000016	0.0007875374853924215
17.700000000000014	0.0007873382723587855
17.800000000000015	0.0007871418562612072
17.900000000000016	0.0007869482091859785
18.000000000000014	0.0007867573121403119
18.100000000000016	0.0007865691151917311
18.200000000000017	0.0007863835877114475
18.300000000000015	0.0007862007038509264
18.400000000000016	0.0007860204459107284
18.500000000000014	0.0007858427671130401
18.600000000000016	0.0007856676388628903
18.700000000000017	0.0007854950330355648
18.800000000000015	0.0007853249261237941
18.900000000000016	0.0007851573020530942
19.000000000000014	0.0007849921173784029
19.100000000000016	0.0007848293457958133
19.200000000000017	0.0007846689654772655
19.300000000000015	0.0007845109613804647
19.400000000000016	0.0007843552926807956
19.500000000000018	0.0007842019347429159
19.600000000000016	0.0007840508633182745
19.700000000000017	0.0007839020584936794
19.80000000000002	0.0007837555065395416
19.900000000000016	0.0007836111694069798
20.000000000000018	0.0007834690243488974
20.100000000000016	0.0007833290528298831
20.200000000000017	0.0007831912419518758
20.30000000000002	0.0007830555558619151
20.400000000000016	0.0007829219731941997
20.500000000000018	0.000782790472903892
20.600000000000016	0.0007826610380353119
20.700000000000017	0.0007825336567605653
20.80000000000002	0.0007824082955580875
20.900000000000016	0.0007822849346317992
21.000000000000018	0.0007821635581658352
21.10000000000002	0.0007820441550079947
21.200000000000017	0.0007819266934915876
21.30000000000002	0.0007818111549735072
21.40000000000002	0.0007816975210791281
21.500000000000018	0.0007815857773061826
21.60000000000002	0.0007814759133822071
21.700000000000017	0.0007813678996138519
21.80000000000002	0.0007812617186732542
21.90000000000002	0.0007811573570081752
22.000000000000018	0.0007810548048996005
22.10000000000002	0.0007809540342324595
22.200000000000017	0.000780855028648522
22.30000000000002	0.0007807577720158682
22.40000000000002	0.0007806622518825529
22.500000000000018	0.0007805684592583109
22.60000000000002	0.0007804763677100876
22.70000000000002	0.0007803859619897499
22.80000000000002	0.000780297230442681
22.90000000000002	0.000780210164535216
23.00000000000002	0.0007801247391862747
23.10000000000002	0.0007800409399689047
23.20000000000002	0.0007799587526480973
23.30000000000002	0.0007798781664969723
23.40000000000002	0.0007797991735898909
23.50000000000002	0.0007797217502888189
23.60000000000002	0.0007796458831099247
23.70000000000002	0.0007795715619997234
23.80000000000002	0.0007794987794119066
23.90000000000002	0.0007794275128736648
24.00000000000002	0.0007793577496010708
24.10000000000002	0.0007792894769740864
24.20000000000002	0.0007792226857263481
24.300000000000022	0.0007791573688221143
24.40000000000002	0.0007790935050340015
24.50000000000002	0.0007790310823843709
24.600000000000023	0.0007789700921789319
24.70000000000002	0.0007789105276990047
24.800000000000022	0.0007788523687272519
24.90000000000002	0.0007787956038861236
25.00000000000002	0.0007787402219388169
25.100000000000023	0.0007786862148625786
25.20000000000002	0.0007786335763701685
25.300000000000022	0.0007785822873250875
25.40000000000002	0.0007785323370430148
25.50000000000002	0.0007784837179898304
25.600000000000023	0.0007784364241449153
25.70000000000002	0.0007783904372518896
25.800000000000022	0.0007783457471437925
25.900000000000023	0.000778302343775181
26.00000000000002	0.000778260220187937
26.100000000000023	0.0007782193707280297
26.200000000000024	0.0007781797780819129
26.300000000000022	0.0007781414326818357
26.400000000000023	0.0007781043279891494
26.50000000000002	0.0007780684585752328
26.600000000000023	0.0007780338078972399
26.700000000000024	0.0007780003668357454
26.800000000000022	0.0007779681263767789
26.900000000000023	0.0007779370804781445
27.00000000000002	0.000777907224024415
27.100000000000023	0.0007778785412991256
27.200000000000024	0.0007778510237033699
27.300000000000022	0.0007778246655567231
27.400000000000023	0.0007777994619353113
27.500000000000025	0.0007777753978006262
27.600000000000023	0.0007777524649441263
27.700000000000024	0.0007777306552492016
27.800000000000026	0.000777709963465311
27.900000000000023	0.0007776903849375063
28.000000000000025	0.0007776719053548152
28.100000000000023	0.0007776545169629463
28.200000000000024	0.0007776382148247383
28.300000000000026	0.0007776229944488028
28.400000000000023	0.0007776088421230794
28.500000000000025	0.0007775957504347051
28.600000000000023	0.0007775837120513432
28.700000000000024	0.0007775727224096716
28.800000000000026	0.0007775627772502718
28.900000000000023	0.0007775538635042729
29.000000000000025	0.000777545974156987
29.100000000000026	0.000777539104917669
29.200000000000024	0.0007775332516671916
29.300000000000026	0.0007775284018678969
29.400000000000027	0.0007775245488049799
29.500000000000025	0.0007775216858344378
29.600000000000026	0.0007775198089919244
29.700000000000024	0.0007775189143592754
29.800000000000026	0.0007775189899697074
29.900000000000027	0.0007775200294588494
30.000000000000025	0.0007775220291003455
30.100000000000026	0.0007775249850968948
30.200000000000024	0.0007775288859546438
30.300000000000026	0.0007775337255736635
30.400000000000027	0.0007775394979164918
30.500000000000025	0.000777546199542862
30.600000000000026	0.0007775538268303292
30.700000000000028	0.0007775623687935565
30.800000000000026	0.0007775718196421857
30.900000000000027	0.0007775821761445223
31.00000000000003	0.0007775934347826274
31.100000000000026	0.0007776055849936934
31.200000000000028	0.0007776186212214304
31.300000000000026	0.0007776325379649204
31.400000000000027	0.0007776473322440825
31.50000000000003	0.0007776630006937008
31.600000000000026	0.0007776795332055426
31.700000000000028	0.0007776969244978081
31.800000000000026	0.0007777151717738366
31.900000000000027	0.0007777342717591297
32.00000000000003	0.0007777542147242165
32.10000000000002	0.0007777749955951765
32.20000000000003	0.0007777966093473624
32.300000000000026	0.000777819053406202
32.40000000000003	0.000777842324631069
32.50000000000003	0.0007778664137001385
32.60000000000003	0.0007778913157837369
32.70000000000003	0.0007779170284691266
32.800000000000026	0.0007779435486946992
32.90000000000003	0.0007779708674792146
33.00000000000003	0.0007779989801782807
33.10000000000003	0.0007780278821914135
33.20000000000003	0.0007780575713025309
33.300000000000026	0.0007780880445677829
33.40000000000003	0.0007781192933726443
33.50000000000003	0.0007781513132907267
33.60000000000003	0.0007781841022491494
33.70000000000003	0.0007782176573731222
33.800000000000026	0.0007782519703552923
33.90000000000003	0.0007782870369349223
34.00000000000003	0.000778322852890555
34.10000000000003	0.0007783594163239713
34.20000000000003	0.000778396724464328
34.30000000000003	0.000778434769335125
34.40000000000003	0.0007784735468708074
34.50000000000003	0.0007785130553002736
34.60000000000003	0.0007785532919132123
34.70000000000003	0.0007785942490109385
34.80000000000003	0.0007786359226764371
34.90000000000003	0.0007786783090279601
35.00000000000003	0.0007787214064499848
35.10000000000003	0.0007787652123242254
35.20000000000003	0.0007788097192513192
35.30000000000003	0.0007788549234895378
35.400000000000034	0.0007789008235365338
35.50000000000003	0.0007789474168272282
35.60000000000003	0.0007789946962141937
35.70000000000003	0.0007790426580892828
35.80000000000003	0.0007790912988760571
35.900000000000034	0.000779140617211183
36.00000000000003	0.0007791906106112656
36.10000000000003	0.0007792412722004186
36.20000000000003	0.0007792925985283263
36.30000000000003	0.0007793445883326832
36.400000000000034	0.0007793972391769859
36.50000000000003	0.0007794505444143984
36.60000000000003	0.0007795045007150571
36.70000000000003	0.0007795591047777296
36.80000000000003	0.0007796143554645943
36.900000000000034	0.0007796702504119003
37.00000000000003	0.0007797267832197552
37.10000000000003	0.0007797839507007972
37.20000000000003	0.0007798417518076548
37.30000000000003	0.0007799001842180256
37.400000000000034	0.0007799592417407576
37.500000000000036	0.0007800189212973764
37.60000000000003	0.000780079219835329
37.70000000000003	0.0007801401364190815
37.80000000000003	0.0007802016687912471
37.900000000000034	0.0007802638109857688
38.000000000000036	0.0007803265600531871
38.10000000000003	0.0007803899151391275
38.20000000000003	0.0007804538740229164
38.30000000000003	0.0007805184309291688
38.400000000000034	0.0007805835830071312
38.500000000000036	0.0007806493274295564
38.60000000000004	0.0007807156634427823
38.70000000000003	0.0007807825888841928
38.80000000000003	0.0007808500981840816
38.900000000000034	0.0007809181886087764
39.000000000000036	0.0007809868594776216
39.10000000000004	0.0007810561086605889
39.20000000000003	0.0007811259307625732
39.30000000000003	0.000781196323139547
39.400000000000034	0.000781267283168856
39.500000000000036	0.0007813388102607846
39.60000000000004	0.0007814109023373821
39.70000000000003	0.0007814835541918402
39.80000000000003	0.0007815567632866302
39.900000000000034	0.0007816305290979306
40.000000000000036	0.0007817048495767184
40.10000000000004	0.0007817797196763913
40.20000000000003	0.000781855136941068
40.30000000000003	0.0007819310989343439
40.400000000000034	0.0007820076052146641
40.500000000000036	0.0007820846537798231
40.60000000000004	0.0007821622397560289
40.70000000000004	0.0007822403607844733
40.80000000000003	0.0007823190164831865
40.900000000000034	0.0007823982048757303
41.000000000000036	0.0007824779212355808
41.10000000000004	0.0007825581632784507
41.20000000000004	0.0007826389287378529
41.30000000000003	0.000782720217306473
41.400000000000034	0.0007828020270500045
41.500000000000036	0.0007828843534008305
41.60000000000004	0.0007829671941633662
41.70000000000004	0.0007830505490843107
41.80000000000004	0.0007831344162523375
41.900000000000034	0.0007832187912354902
42.000000000000036	0.0007833036719063524
42.10000000000004	0.0007833890561537441
42.20000000000004	0.0007834749437922816
42.30000000000004	0.0007835613329486516
42.400000000000034	0.0007836482193373044
42.500000000000036	0.0007837356009120055
42.60000000000004	0.0007838234775364713
42.70000000000004	0.0007839118473579041
42.80000000000004	0.0007840007062159387
42.900000000000034	0.0007840900521268201
43.000000000000036	0.0007841798831217106
43.10000000000004	0.0007842701991262416
43.20000000000004	0.0007843609983219174
43.30000000000004	0.0007844522766835432
43.400000000000034	0.0007845440323018705
43.500000000000036	0.0007846362651472535
43.60000000000004	0.000784728973419551
43.70000000000004	0.0007848221532093173
43.80000000000004	0.0007849158026646837
43.90000000000004	0.0007850099199474687
44.000000000000036	0.0007851045050846371
44.10000000000004	0.0007851995563070743
44.20000000000004	0.000785295069830325
44.30000000000004	0.0007853910438710014
44.40000000000004	0.0007854874784969394
44.500000000000036	0.000785584371955414
44.60000000000004	0.0007856817205692068
44.70000000000004	0.0007857795226077355
44.80000000000004	0.0007858777763530148
44.90000000000004	0.0007859764819247396
45.00000000000004	0.0007860756375983089
45.10000000000004	0.0007861752398122879
45.20000000000004	0.0007862752868991763
45.30000000000004	0.0007863757790160989
45.40000000000004	0.0007864767144531222
45.50000000000004	0.0007865780897482978
45.60000000000004	0.0007866799032828134
45.70000000000004	0.0007867821534494964
45.80000000000004	0.0007868848404530911
45.90000000000004	0.0007869879626091619
46.00000000000004	0.0007870915165632308
46.10000000000004	0.0007871955007547083
46.20000000000004	0.0007872999154227456
46.30000000000004	0.000787404758896001
46.40000000000004	0.000787510027912486
46.50000000000004	0.0007876157209565698
46.60000000000004	0.0007877218365233863
46.70000000000004	0.0007878283748959541
46.80000000000004	0.0007879353344260745
46.90000000000004	0.0007880427119516599
47.00000000000004	0.0007881505060109305
47.100000000000044	0.0007882587169185866
47.20000000000004	0.0007883673430381244
47.30000000000004	0.0007884763812935651
47.40000000000004	0.0007885858302647521
47.50000000000004	0.0007886956885414557
47.600000000000044	0.0007888059564788934
47.70000000000004	0.0007889166324616045
47.80000000000004	0.0007890277135066256
47.90000000000004	0.0007891391982436451
48.00000000000004	0.0007892510870571787
48.100000000000044	0.0007893633783421916
48.200000000000045	0.0007894760691960177
48.30000000000004	0.0007895891582869581
48.40000000000004	0.0007897026442925436
48.50000000000004	0.0007898165276347598
48.600000000000044	0.0007899308067276945
48.700000000000045	0.0007900454787554687
48.80000000000004	0.0007901605424326351
48.90000000000004	0.000790275998208344
49.00000000000004	0.0007903918445059924
49.100000000000044	0.0007905080785846902
49.200000000000045	0.0007906246991948302
49.30000000000004	0.0007907417050954336
49.40000000000004	0.000790859096770471
49.50000000000004	0.0007909768726607139
49.600000000000044	0.0007910950301063173
49.700000000000045	0.0007912135679007266
49.80000000000004	0.000791332486553172
49.90000000000004	0.0007914517845126908
50.00000000000004	0.0007915714591895997
50.100000000000044	0.0007916915094106963
50.200000000000045	0.0007918119340108059
50.30000000000005	0.0007919327335315628
50.40000000000004	0.0007920539064378145
50.50000000000004	0.0007921754502157293
50.600000000000044	0.0007922973637321965
50.700000000000045	0.0007924196475524171
50.80000000000005	0.0007925423001485845
50.90000000000004	0.0007926653190725903
51.00000000000004	0.0007927887032224226
51.100000000000044	0.0007929124515035525
51.200000000000045	0.0007930365645114634
51.30000000000005	0.0007931610407327022
51.40000000000005	0.0007932858777902618
51.50000000000004	0.0007934110746195408
51.600000000000044	0.000793536631838082
51.700000000000045	0.0007936625479389334
51.80000000000005	0.0007937888206067588
51.90000000000005	0.0007939154488060049
52.00000000000004	0.0007940424315080996
52.100000000000044	0.0007941697693589825
52.200000000000045	0.000794297460864746
52.30000000000005	0.0007944255037767639
52.40000000000005	0.0007945538970944932
52.50000000000004	0.0007946826414845698
52.600000000000044	0.0007948117354588005
52.700000000000045	0.000794941176826543
52.80000000000005	0.000795070964614424
52.90000000000005	0.0007952010978555923
53.00000000000004	0.0007953315772433692
53.100000000000044	0.0007954624013014362
53.200000000000045	0.0007955935679018705
53.30000000000005	0.0007957250761040638
53.40000000000005	0.0007958569266209028
53.50000000000005	0.000795989117981031
53.600000000000044	0.0007961216481111028
53.700000000000045	0.0007962545160959951
53.80000000000005	0.0007963877210267142
53.90000000000005	0.0007965212636413127
54.00000000000005	0.0007966551424792131
54.100000000000044	0.0007967893555261307
54.200000000000045	0.0007969239018976912
54.30000000000005	0.0007970587823504736
54.40000000000005	0.0007971939954282054
54.50000000000005	0.000797329539168053
54.60000000000005	0.0007974654127095905
54.700000000000045	0.0007976016151981529
54.80000000000005	0.0007977381474141593
54.90000000000005	0.0007978750079111039
55.00000000000005	0.0007980121947818327
55.10000000000005	0.0007981497071948444
55.200000000000045	0.0007982875459481762
55.30000000000005	0.0007984257095990219
55.40000000000005	0.000798564196288795
55.50000000000005	0.0007987030052085406
55.60000000000005	0.0007988421355547297
55.700000000000045	0.0007989815881480325
55.80000000000005	0.0007991213615544822
55.90000000000005	0.0007992614539681311
56.00000000000005	0.0007994018646072482
56.10000000000005	0.0007995425943093542
56.200000000000045	0.0007996836416436043
56.30000000000005	0.0007998250048499757
56.40000000000005	0.0007999666831679949
56.50000000000005	0.0008001086758423303
56.60000000000005	0.0008002509837321487
56.70000000000005	0.0008003936054145618
56.80000000000005	0.0008005365391793182
56.90000000000005	0.0008006797842916792
57.00000000000005	0.0008008233416269603
57.10000000000005	0.0008009672097648733
57.20000000000005	0.0008011113870386546
57.30000000000005	0.0008012558727336745
57.40000000000005	0.0008014006661401432
57.50000000000005	0.0008015457681540956
57.60000000000005	0.0008016911773624
57.70000000000005	0.0008018368921454946
57.800000000000054	0.0008019829118131004
57.90000000000005	0.0008021292372768142
58.00000000000005	0.0008022758671256046
58.10000000000005	0.0008024227997811804
58.20000000000005	0.0008025700345722718
58.300000000000054	0.0008027175708322104
58.40000000000005	0.0008028654094925388
58.50000000000005	0.0008030135491486742
58.60000000000005	0.0008031619882671023
58.70000000000005	0.0008033107261996474
58.800000000000054	0.0008034597638929521
58.90000000000005	0.0008036090999440382
59.00000000000005	0.0008037587328585925
59.10000000000005	0.0008039086620065313
59.20000000000005	0.0008040588867621083
59.300000000000054	0.0008042094080912371
59.40000000000005	0.0008043602245966791
59.50000000000005	0.0008045113348267274
59.60000000000005	0.0008046627381732425
59.70000000000005	0.0008048144356168005
59.800000000000054	0.0008049664257613485
59.900000000000055	0.0008051187071925028
60.00000000000005	0.0008052712793193199
60.10000000000005	0.0008054241415549879
60.20000000000005	0.0008055772948988039
60.300000000000054	0.0008057307379598216
60.400000000000055	0.000805884469364231
60.50000000000005	0.0008060384885419712
60.60000000000005	0.0008061927965067351
60.70000000000005	0.0008063473918682989
60.800000000000054	0.000806502273288458
60.900000000000055	0.0008066574402135518
61.00000000000006	0.0008068128920939252
61.10000000000005	0.0008069686299615048
61.20000000000005	0.000807124652430557
61.300000000000054	0.0008072809582015951
61.400000000000055	0.0008074375467409594
61.50000000000006	0.0008075944190947154
61.60000000000005	0.0008077515738774732
61.70000000000005	0.000807909009823747
61.800000000000054	0.0008080667264155591
61.900000000000055	0.0008082247231387304
62.00000000000006	0.0008083830010572001
62.10000000000005	0.0008085415587895215
62.20000000000005	0.0008087003951072117
62.300000000000054	0.0008088595095114331
62.400000000000055	0.0008090189030801217
62.50000000000006	0.0008091785744317509
62.60000000000005	0.0008093385223703848
62.70000000000005	0.0008094987464122464
62.800000000000054	0.0008096592460771823
62.900000000000055	0.0008098200224606877
63.00000000000006	0.0008099810741846531
63.10000000000006	0.0008101424000886403
63.20000000000005	0.0008103039997072174
63.300000000000054	0.0008104658741497946
63.400000000000055	0.0008106280220378248
63.50000000000006	0.0008107904422420517
63.60000000000006	0.0008109531343115123
63.70000000000005	0.0008111160977987677
63.800000000000054	0.0008112793338306329
63.900000000000055	0.0008114428410314367
64.00000000000006	0.0008116066183059803
64.10000000000005	0.0008117706652210194
64.20000000000006	0.0008119349829172513
64.30000000000005	0.00081209957001818
64.40000000000006	0.0008122644254585975
64.50000000000006	0.0008124295488192174
64.60000000000005	0.0008125949396841161
64.70000000000006	0.0008127605992112659
64.80000000000005	0.0008129265260265986
64.90000000000006	0.0008130927190976759
65.00000000000006	0.0008132591780222926
65.10000000000005	0.0008134259039723486
65.20000000000006	0.0008135928955726272
65.30000000000005	0.0008137601518195329
65.40000000000006	0.000813927672324388
65.50000000000006	0.0008140954567017612
65.60000000000005	0.0008142635061408098
65.70000000000006	0.0008144318192682538
65.80000000000005	0.0008146003951121163
65.90000000000006	0.0008147692333002627
66.00000000000006	0.0008149383350358853
66.10000000000005	0.0008151076989441916
66.20000000000006	0.0008152773240810469
66.30000000000005	0.000815447210087444
66.40000000000006	0.000815617356607548
66.50000000000006	0.000815787764861862
66.60000000000005	0.000815958433477093
66.70000000000006	0.000816129361539676
66.80000000000005	0.0008163005487066971
66.90000000000006	0.0008164719962128634
67.00000000000006	0.0008166437026830393
67.10000000000007	0.0008168156672305743
67.20000000000006	0.0008169878895253428
67.30000000000005	0.0008171603692402941
67.40000000000006	0.000817333107627578
67.50000000000006	0.0008175061033131285
67.60000000000007	0.000817679355439923
67.70000000000006	0.0008178528636935415
67.80000000000005	0.0008180266293405739
67.90000000000006	0.0008182006510047839
68.00000000000006	0.0008183749278552491
68.10000000000007	0.000818549459590028
68.20000000000006	0.0008187242459102027
68.30000000000005	0.0008188992881000021
68.40000000000006	0.0008190745847838847
68.50000000000006	0.0008192501351596733
68.60000000000007	0.0008194259389408199
68.70000000000006	0.0008196019974263203
68.80000000000005	0.0008197783092380874
68.90000000000006	0.0008199548735993394
69.00000000000006	0.0008201316902357481
69.10000000000007	0.0008203087588759842
69.20000000000006	0.0008204860808369791
69.30000000000005	0.0008206636547409484
69.40000000000006	0.0008208414798391006
69.50000000000006	0.0008210195558722332
69.60000000000007	0.0008211978841724436
69.70000000000006	0.0008213764633590502
69.80000000000007	0.0008215552927080002
69.90000000000006	0.0008217343719721654
70.00000000000006	0.0008219137009073483
70.10000000000007	0.0008220932808639212
70.20000000000006	0.0008222731104611169
70.30000000000007	0.0008224531890022438
70.40000000000006	0.0008226335162550833
70.50000000000006	0.0008228140935856098
70.60000000000007	0.0008229949196098408
70.70000000000006	0.0008231759936552448
70.80000000000007	0.000823357315501526
70.90000000000006	0.0008235388849313022
71.00000000000006	0.0008237207033292681
71.10000000000007	0.0008239027693109658
71.20000000000006	0.0008240850822306975
71.30000000000007	0.0008242676418829361
71.40000000000006	0.0008244504496684943
71.50000000000006	0.0008246335041993648
71.60000000000007	0.0008248168048535225
71.70000000000006	0.0008250003514372619
71.80000000000007	0.00082518414375977
71.90000000000006	0.0008253681832411412
72.00000000000006	0.0008255524684925154
72.10000000000007	0.0008257369989182188
72.20000000000006	0.0008259217743392537
72.30000000000007	0.0008261067961924071
72.40000000000006	0.0008262920630849057
72.50000000000006	0.000826477574444356
72.60000000000007	0.0008266633301035317
72.70000000000006	0.0008268493298980639
72.80000000000007	0.0008270355752846621
72.90000000000006	0.0008272220648693569
73.00000000000006	0.0008274087981057347
73.10000000000007	0.0008275957748412138
73.20000000000006	0.0008277829965498834
73.30000000000007	0.0008279704618334891
73.40000000000006	0.0008281581701685594
73.50000000000007	0.0008283461214143091
73.60000000000007	0.0008285343154328552
73.70000000000006	0.0008287227537188931
73.80000000000007	0.0008289114348725738
73.90000000000006	0.0008291003583961554
74.00000000000007	0.0008292895241635501
74.10000000000007	0.0008294789336875709
74.20000000000006	0.0008296685855637301
74.30000000000007	0.0008298584793169979
74.40000000000006	0.0008300486148331362
74.50000000000007	0.0008302389920007996
74.60000000000007	0.0008304296123542145
74.70000000000006	0.0008306204744869871
74.80000000000007	0.0008308115779495836
74.90000000000006	0.0008310029226425462
75.00000000000007	0.0008311945101190495
75.10000000000007	0.0008313863389676834
75.20000000000006	0.0008315784087614363
75.30000000000007	0.0008317707194128194
75.40000000000006	0.000831963270837273
75.50000000000007	0.0008321560646102867
75.60000000000007	0.0008323490993181528
75.70000000000006	0.0008325423745593044
75.80000000000007	0.0008327358902611836
75.90000000000006	0.0008329296480191569
76.00000000000007	0.0008331236464141031
76.10000000000007	0.0008333178850668932
76.20000000000007	0.0008335123639170711
76.30000000000007	0.0008337070829071715
76.40000000000006	0.0008339020436559256
76.50000000000007	0.0008340972447415353
76.60000000000007	0.0008342926858102776
76.70000000000007	0.0008344883668168952
76.80000000000007	0.0008346842894009878
76.90000000000006	0.000834880452134943
77.00000000000007	0.0008350768546874651
77.10000000000007	0.0008352734970255993
77.20000000000007	0.0008354703791194302
77.30000000000007	0.0008356675026330344
77.40000000000006	0.0008358648661357736
77.50000000000007	0.0008360624693218427
77.60000000000007	0.0008362603121737758
77.70000000000007	0.0008364583963776499
77.80000000000007	0.0008366567204965538
77.90000000000006	0.0008368552842472013
78.00000000000007	0.0008370540876247103
78.10000000000007	0.0008372531306272653
78.20000000000007	0.000837452414966651
78.30000000000007	0.0008376519392025612
78.40000000000006	0.0008378517030774146
78.50000000000007	0.000838051706602124
78.60000000000007	0.0008382519515117258
78.70000000000007	0.0008384524363591881
78.80000000000007	0.000838653160909606
78.90000000000006	0.0008388541251868028
79.00000000000007	0.0008390553292177627
79.10000000000007	0.0008392567747645899
79.20000000000007	0.0008394584603764821
79.30000000000007	0.0008396603858444962
79.40000000000006	0.0008398625512087188
79.50000000000007	0.0008400649582558434
79.60000000000007	0.0008402676055278824
79.70000000000007	0.0008404704928387959
79.80000000000007	0.0008406736202419473
79.90000000000008	0.0008408769877939819
80.00000000000007	0.0008410805973101416
80.10000000000007	0.0008412844473282625
80.20000000000007	0.0008414885376886852
80.30000000000007	0.0008416928684615594
80.40000000000008	0.0008418974414882003
80.50000000000007	0.0008421022552987504
80.60000000000007	0.0008423073097568151
80.70000000000007	0.0008425126049462453
80.80000000000007	0.0008427181409542705
80.90000000000008	0.0008429239196524455
81.00000000000007	0.0008431299395663329
81.10000000000007	0.0008433362005863869
81.20000000000007	0.0008435427028138278
81.30000000000007	0.0008437494481478968
81.40000000000008	0.0008439564351059198
81.50000000000007	0.0008441636636020517
81.60000000000007	0.0008443711337517285
81.70000000000007	0.0008445788456739237
81.80000000000007	0.0008447868012998993
81.90000000000008	0.0008449949991419838
82.00000000000007	0.0008452034391418119
82.10000000000007	0.0008454121214328891
82.20000000000007	0.0008456210479759127
82.30000000000007	0.0008458302172744035
82.40000000000008	0.0008460396292942323
82.50000000000007	0.0008462492841837043
82.60000000000008	0.000846459182094781
82.70000000000007	0.000846669325022167
82.80000000000007	0.0008468797114639772
82.90000000000008	0.0008470903414142933
83.00000000000007	0.000847301215040232
83.10000000000008	0.0008475123343678575
83.20000000000007	0.0008477236978858797
83.30000000000007	0.0008479353056132429
83.40000000000008	0.0008481471577325392
83.50000000000007	0.0008483592544301781
83.60000000000008	0.0008485715977683947
83.70000000000007	0.0008487841862300084
83.80000000000007	0.0008489970198630703
83.90000000000008	0.000849210098869841
84.00000000000007	0.0008494234253460082
84.10000000000008	0.0008496369977643405
84.20000000000007	0.0008498508161985196
84.30000000000007	0.0008500648808670025
84.40000000000008	0.0008502791919923024
84.50000000000007	0.0008504937517086485
84.60000000000008	0.0008507085584824237
84.70000000000007	0.0008509236124174159
84.80000000000007	0.0008511389137527561
84.90000000000008	0.0008513544646584081
85.00000000000007	0.0008515702635900197
85.10000000000008	0.0008517863106778968
85.20000000000007	0.0008520026061781845
85.30000000000007	0.0008522191503512891
85.40000000000008	0.0008524359454083138
85.50000000000007	0.0008526529897980009
85.60000000000008	0.0008528702836819224
85.70000000000007	0.0008530878273380067
85.80000000000007	0.0008533056230155523
85.90000000000008	0.0008535236691518272
86.00000000000007	0.0008537419659359437
86.10000000000008	0.0008539605136637568
86.20000000000007	0.000854179312635587
86.30000000000008	0.0008543983651447292
86.40000000000008	0.0008546176696210409
86.50000000000007	0.0008548372262861841
86.60000000000008	0.0008550570354589889
86.70000000000007	0.0008552770994736731
86.80000000000008	0.0008554974167477848
86.90000000000008	0.0008557179875316975
87.00000000000007	0.0008559388121632183
87.10000000000008	0.0008561598909848808
87.20000000000007	0.0008563812263779324
87.30000000000008	0.0008566028167519457
87.40000000000008	0.0008568246623913712
87.50000000000007	0.0008570467636583199
87.60000000000008	0.0008572691229779137
87.70000000000007	0.0008574917387466008
87.80000000000008	0.0008577146112788176
87.90000000000008	0.0008579377409568072
88.00000000000007	0.0008581611281678047
88.10000000000008	0.0008583847753873673
88.20000000000007	0.0008586086810033257
88.30000000000008	0.0008588328453658693
88.40000000000008	0.0008590572688830386
88.50000000000007	0.0008592819540774816
88.60000000000008	0.0008595068993229647
88.70000000000007	0.0008597321050011717
88.80000000000008	0.0008599575715415208
88.90000000000008	0.0008601832993787531
89.00000000000009	0.0008604092910896256
89.10000000000008	0.0008606355450386423
89.20000000000007	0.0008608620616451184
89.30000000000008	0.0008610888413659356
89.40000000000008	0.0008613158868284596
89.50000000000009	0.0008615431963821317
89.60000000000008	0.0008617707704794043
89.70000000000007	0.0008619986095999398
89.80000000000008	0.0008622163100225282
89.90000000000008	0.0008623926464629161
90.00000000000009	0.0008625275689921654
