# Supplementary material for: White matter micro- and macrostructure brain charts for the human lifespan
Source: Nature. 2026 May 13;655(8124):979–89. doi: 10.1038/s41586-026-10454-2 (PMC13391363; doi:10.1038/s41586-026-10454-2)
Supplement: Supplementary file 7 — Tract-specific median centiles of brain charts. SDT.T4.1-504 contain the discretized, sex-agnostic brain charts used to derive the myelination plots and assessments in Fig. 4 and Supplementary Fig. S4.F9. Age is expressed in years. Tract measurements are reported in metric-specific units: diffusivities in mm2 s−1, volume in mm3, surface area in mm2, average length in mm, and FA is dimensionless (unitless). [file 41586_2026_10454_MOESM7_ESM.zip › SDT.T4/SDT.T4.173-IFO_right_rd-mean.csv]

age	value
1.0	0.0008027728255648503
1.1	0.0007969686591974843
1.2000000000000002	0.0007896776372137847
1.3000000000000003	0.0007810132073559861
1.4000000000000004	0.0007725555720158668
1.5000000000000004	0.0007647463389877773
1.6000000000000005	0.0007575002621319786
1.7000000000000006	0.0007507477136152619
1.8000000000000007	0.0007444334070614145
1.9000000000000008	0.0007385044964087243
2.000000000000001	0.0007329207491409717
2.100000000000001	0.0007276478533754067
2.200000000000001	0.0007226578071739973
2.300000000000001	0.0007179222966247126
2.4000000000000012	0.0007134192195652194
2.5000000000000013	0.0007091291736602179
2.6000000000000014	0.0007050350758754731
2.7000000000000015	0.0007011228377009239
2.8000000000000016	0.0006973771800861855
2.9000000000000017	0.0006937861270247353
3.0000000000000018	0.0006903389517839279
3.100000000000002	0.0006870267553564186
3.200000000000002	0.000683839534970989
3.300000000000002	0.0006807693920705541
3.400000000000002	0.0006778091356524618
3.500000000000002	0.0006749522295060172
3.6000000000000023	0.0006721932752091634
3.7000000000000024	0.0006695258593045802
3.8000000000000025	0.0006669449503311138
3.9000000000000026	0.0006644459348934501
4.000000000000003	0.0006620250053220807
4.100000000000003	0.0006596775090354244
4.200000000000003	0.0006573997917048101
4.3000000000000025	0.0006551884579020842
4.400000000000003	0.0006530403699695071
4.5000000000000036	0.0006509529643399044
4.600000000000003	0.0006489229523490277
4.700000000000003	0.000646947777881729
4.800000000000003	0.000645025067466329
4.900000000000004	0.0006431528882942463
5.0000000000000036	0.0006413287004409715
5.100000000000003	0.0006395505329184299
5.200000000000004	0.0006378165303274852
5.300000000000004	0.0006361249626266304
5.400000000000004	0.00063447443871421
5.5000000000000036	0.0006328630468549935
5.600000000000004	0.0006312893214727409
5.700000000000005	0.0006297518924583855
5.800000000000004	0.0006282496629167582
5.900000000000004	0.0006267810926745324
6.000000000000004	0.0006253450045449653
6.100000000000005	0.0006239402802650383
6.200000000000005	0.0006225658723775583
6.300000000000004	0.0006212209538109033
6.400000000000005	0.0006199043133718411
6.500000000000005	0.0006186150371472304
6.600000000000005	0.0006173522681078308
6.700000000000005	0.0006161153326995697
6.800000000000005	0.0006149032250148109
6.900000000000006	0.0006137151888744244
7.000000000000005	0.0006125505011256426
7.100000000000005	0.0006114084833602098
7.2000000000000055	0.0006102886099485441
7.300000000000006	0.0006091900638714962
7.400000000000006	0.0006081122389222602
7.500000000000005	0.0006070545663446446
7.600000000000006	0.000606016607483613
7.700000000000006	0.000604997668063161
7.800000000000006	0.0006039972350706968
7.900000000000006	0.0006030148153723462
8.000000000000007	0.0006020499466659294
8.100000000000007	0.0006011022774413173
8.200000000000006	0.0006001712296459236
8.300000000000006	0.0005992563816799772
8.400000000000006	0.0005983573385855257
8.500000000000007	0.0005974738013304816
8.600000000000007	0.0005966052698358349
8.700000000000006	0.0005957513809418632
8.800000000000008	0.0005949117841374742
8.900000000000007	0.0005940861516390172
9.000000000000007	0.0005932742387110326
9.100000000000007	0.0005924756207510375
9.200000000000006	0.0005916899933530319
9.300000000000008	0.0005909170722458968
9.400000000000007	0.0005901566459746732
9.500000000000007	0.0005894083419022118
9.600000000000009	0.0005886718940459833
9.700000000000008	0.0005879470448380779
9.800000000000008	0.0005872335543716227
9.900000000000007	0.0005865312465753221
10.000000000000007	0.0005858397999931345
10.100000000000009	0.0005851589880524732
10.200000000000008	0.0005844886001361418
10.300000000000008	0.0005838284821485136
10.40000000000001	0.0005831783486379959
10.500000000000009	0.0005825379992882489
10.600000000000009	0.0005819072395889394
10.700000000000008	0.0005812858893327541
10.800000000000008	0.0005806738183473346
10.90000000000001	0.000580070777138985
11.000000000000009	0.0005794765927711035
11.100000000000009	0.0005788911054290778
11.20000000000001	0.0005783141999447766
11.30000000000001	0.0005777456525849514
11.40000000000001	0.0005771853089389122
11.500000000000009	0.0005766330187259337
11.600000000000009	0.0005760886436308827
11.70000000000001	0.0005755520851654829
11.80000000000001	0.0005750231456169742
11.90000000000001	0.0005745016901641573
12.00000000000001	0.0005739875950975589
12.10000000000001	0.0005734807724657354
12.20000000000001	0.0005729810434915156
12.30000000000001	0.0005724882867833154
12.40000000000001	0.0005720023839640751
12.50000000000001	0.0005715232269265599
12.60000000000001	0.0005710507396563139
12.70000000000001	0.0005705847626826992
12.800000000000011	0.0005701251889844248
12.900000000000011	0.0005696719211697898
13.00000000000001	0.0005692248908038911
13.10000000000001	0.0005687839526589616
13.20000000000001	0.0005683490096766216
13.300000000000011	0.0005679199670481706
13.400000000000011	0.0005674967389603836
13.50000000000001	0.0005670792657148015
13.600000000000012	0.0005666674167193482
13.700000000000012	0.0005662611056862969
13.800000000000011	0.0005658602548283281
13.900000000000011	0.0005654648100136936
14.00000000000001	0.0005650746515780768
14.100000000000012	0.0005646897007740878
14.200000000000012	0.0005643098805658334
14.300000000000011	0.0005639351219261934
14.400000000000013	0.0005635653772433688
14.500000000000012	0.0005632005381561435
14.600000000000012	0.0005628405341420797
14.700000000000012	0.00056248530229458
14.800000000000011	0.0005621347991650714
14.900000000000013	0.000561788924922646
15.000000000000012	0.0005614476148523215
15.100000000000012	0.0005611108055632416
15.200000000000014	0.0005607784408896189
15.300000000000013	0.0005604504823326185
15.400000000000013	0.0005601268389339902
15.500000000000012	0.0005598074523634613
15.600000000000012	0.0005594922711969191
15.700000000000014	0.0005591812600993552
15.800000000000013	0.0005588743348731065
15.900000000000013	0.0005585714417300826
16.000000000000014	0.0005582725279220049
16.100000000000016	0.0005579775472895186
16.200000000000014	0.0005576864683126261
16.30000000000001	0.0005573992138591581
16.400000000000013	0.0005571157351696969
16.500000000000014	0.0005568359898099094
16.600000000000016	0.0005565599486985165
16.700000000000014	0.0005562875401338436
16.800000000000015	0.0005560187189579098
16.900000000000013	0.0005557534408401465
17.000000000000014	0.0005554916675127962
17.100000000000016	0.0005552333728750845
17.200000000000014	0.0005549784909239272
17.300000000000015	0.0005547269805134583
17.400000000000013	0.000554478806338861
17.500000000000014	0.0005542339442031898
17.600000000000016	0.000553992332517936
17.700000000000014	0.0005537539330279255
17.800000000000015	0.0005535187081442327
17.900000000000016	0.000553286625898635
18.000000000000014	0.0005530576644510962
18.100000000000016	0.0005528317668620367
18.200000000000017	0.0005526088981146291
18.300000000000015	0.0005523890286237658
18.400000000000016	0.0005521721380528133
18.500000000000014	0.0005519581730896079
18.600000000000016	0.0005517471010631662
18.700000000000017	0.0005515388898447305
18.800000000000015	0.0005513335125496467
18.900000000000016	0.0005511309507255866
19.000000000000014	0.0005509311548921151
19.100000000000016	0.0005507340950195319
19.200000000000017	0.0005505397461592128
19.300000000000015	0.0005503480910583911
19.400000000000016	0.0005501590832462491
19.500000000000018	0.0005499726946157726
19.600000000000016	0.000549788897505511
19.700000000000017	0.0005496076691734584
19.80000000000002	0.0005494289938884415
19.900000000000016	0.0005492528283672538
20.000000000000018	0.00054907914667764
20.100000000000016	0.000548907927664773
20.200000000000017	0.0005487391565636821
20.30000000000002	0.000548572792610171
20.400000000000016	0.0005484088114621414
20.500000000000018	0.0005482471891468997
20.600000000000016	0.000548087906328507
20.700000000000017	0.0005479309494818285
20.80000000000002	0.0005477762805168986
20.900000000000016	0.0005476238768978205
21.000000000000018	0.000547473720600582
21.10000000000002	0.0005473257988850195
21.200000000000017	0.0005471800757864867
21.30000000000002	0.0005470365300950827
21.40000000000002	0.0005468951409096294
21.500000000000018	0.000546755891717325
21.60000000000002	0.000546618770796767
21.700000000000017	0.0005464837444441438
21.80000000000002	0.0005463507929614998
21.90000000000002	0.0005462199009286651
22.000000000000018	0.0005460910572670577
22.10000000000002	0.0005459642300791064
22.200000000000017	0.0005458394007809975
22.30000000000002	0.0005457165510488321
22.40000000000002	0.0005455956667271833
22.500000000000018	0.0005454767375809587
22.60000000000002	0.0005453597336374785
22.70000000000002	0.0005452446375877638
22.80000000000002	0.0005451314361926819
22.90000000000002	0.0005450201197474007
23.00000000000002	0.000544910659824649
23.10000000000002	0.0005448030400580752
23.20000000000002	0.0005446972443016392
23.30000000000002	0.0005445932603817998
23.40000000000002	0.0005444910792970391
23.50000000000002	0.0005443906742695979
23.60000000000002	0.0005442920300152583
23.70000000000002	0.0005441951351337945
23.80000000000002	0.0005440999810640426
23.90000000000002	0.0005440065423586725
24.00000000000002	0.0005439148045360919
24.10000000000002	0.0005438247533026138
24.20000000000002	0.0005437363781613683
24.300000000000022	0.0005436496711415136
24.40000000000002	0.0005435646082177128
24.50000000000002	0.00054348117583258
24.600000000000023	0.0005433993641457669
24.70000000000002	0.0005433191655543791
24.800000000000022	0.0005432405571849697
24.90000000000002	0.0005431635261676898
25.00000000000002	0.0005430880597938968
25.100000000000023	0.000543014148993399
25.20000000000002	0.0005429417866617845
25.300000000000022	0.0005428709511583141
25.40000000000002	0.0005428016304069727
25.50000000000002	0.0005427338158979916
25.600000000000023	0.0005426675008362217
25.70000000000002	0.000542602664583489
25.800000000000022	0.0005425392956559706
25.900000000000023	0.0005424773827088864
26.00000000000002	0.0005424169178926213
26.100000000000023	0.0005423578948352987
26.200000000000024	0.0005423002939728537
26.300000000000022	0.0005422441045069902
26.400000000000023	0.0005421893190688659
26.50000000000002	0.0005421359315479529
26.600000000000023	0.000542083923257094
26.700000000000024	0.0005420332839106687
26.800000000000022	0.0005419840033436126
26.900000000000023	0.0005419360747557009
27.00000000000002	0.0005418894923977505
27.100000000000023	0.000541844238523001
27.200000000000024	0.0005418003034407507
27.300000000000022	0.0005417576807652471
27.400000000000023	0.0005417163649692293
27.500000000000025	0.0005416763390764784
27.600000000000023	0.0005416375938422638
27.700000000000024	0.00054160012012687
27.800000000000026	0.0005415639120366247
27.900000000000023	0.0005415289643542004
28.000000000000025	0.0005414952609304082
28.100000000000023	0.000541462793039216
28.200000000000024	0.0005414315551458078
28.300000000000026	0.0005414015422222117
28.400000000000023	0.0005413727387991961
28.500000000000025	0.0005413451365404234
28.600000000000023	0.0005413187272014147
28.700000000000024	0.0005412935056750472
28.800000000000026	0.0005412694672004487
28.900000000000023	0.000541246597038731
29.000000000000025	0.000541224887307775
29.100000000000026	0.0005412043332124665
29.200000000000024	0.000541184930154166
29.300000000000026	0.0005411666639964301
29.400000000000027	0.0005411495271990838
29.500000000000025	0.0005411335123026402
29.600000000000026	0.000541118614885217
29.700000000000024	0.0005411048305793523
29.800000000000026	0.0005410921458961347
29.900000000000027	0.000541080553694728
30.000000000000025	0.0005410700498256189
30.100000000000026	0.0005410606300608965
30.200000000000024	0.000541052281447431
30.300000000000026	0.0005410449971456167
30.400000000000027	0.000541038770387026
30.500000000000025	0.0005410335973491493
30.600000000000026	0.000541029474004927
30.700000000000028	0.0005410263879774218
30.800000000000026	0.0005410243327795108
30.900000000000027	0.0005410233048273069
31.00000000000003	0.0005410233002142548
31.100000000000026	0.00054102430704159
31.200000000000028	0.00054102631908856
31.300000000000026	0.0005410293301974168
31.400000000000027	0.0005410333370718021
31.50000000000003	0.0005410383359802961
31.600000000000026	0.0005410443155386728
31.700000000000028	0.0005410512698383957
31.800000000000026	0.0005410591957929228
31.900000000000027	0.0005410680897752338
32.00000000000003	0.000541077940829315
32.10000000000002	0.0005410887432829961
32.20000000000003	0.0005411004915200753
32.300000000000026	0.000541113182707707
32.40000000000003	0.0005411268133721332
32.50000000000003	0.0005411413730182787
32.60000000000003	0.0005411568562515045
32.70000000000003	0.0005411732604240695
32.800000000000026	0.0005411905821529477
32.90000000000003	0.0005412088113277305
33.00000000000003	0.0005412279427642262
33.10000000000003	0.0005412479713280994
33.20000000000003	0.0005412688945961823
33.300000000000026	0.0005412907093200002
33.40000000000003	0.0005413134058034051
33.50000000000003	0.0005413369791096727
33.60000000000003	0.0005413614269794651
33.70000000000003	0.0005413867462433798
33.800000000000026	0.0005414129275518363
33.90000000000003	0.0005414399661560687
34.00000000000003	0.000541467857351863
34.10000000000003	0.0005414965990792993
34.20000000000003	0.0005415261882874676
34.30000000000003	0.0005415566160002001
34.40000000000003	0.0005415878776900568
34.50000000000003	0.000541619971442581
34.60000000000003	0.0005416528942759488
34.70000000000003	0.000541686637527146
34.80000000000003	0.0005417211968370815
34.90000000000003	0.0005417565678866359
35.00000000000003	0.0005417927489390179
35.10000000000003	0.0005418297371169931
35.20000000000003	0.0005418675240950303
35.30000000000003	0.000541906105712611
35.400000000000034	0.0005419454803624538
35.50000000000003	0.0005419856452278341
35.60000000000003	0.0005420265922669624
35.70000000000003	0.0005420683174705544
35.80000000000003	0.0005421108168652442
35.900000000000034	0.000542154089002468
36.00000000000003	0.0005421981311581082
36.10000000000003	0.0005422429355961853
36.20000000000003	0.0005422884984860398
36.30000000000003	0.0005423348184947825
36.400000000000034	0.0005423818929513626
36.50000000000003	0.0005424297143775342
36.60000000000003	0.0005424782790788822
36.70000000000003	0.000542527583393361
36.80000000000003	0.0005425776261302331
36.900000000000034	0.0005426284047005971
37.00000000000003	0.0005426799119041049
37.10000000000003	0.0005427321442074293
37.20000000000003	0.0005427851005234312
37.30000000000003	0.0005428387783098561
37.400000000000034	0.0005428931706010361
37.500000000000036	0.0005429482739866722
37.60000000000003	0.0005430040850857325
37.70000000000003	0.0005430606029387788
37.80000000000003	0.0005431178250765954
37.900000000000034	0.0005431757447866166
38.000000000000036	0.0005432343588041902
38.10000000000003	0.0005432936662629316
38.20000000000003	0.0005433536647346697
38.30000000000003	0.0005434143477210456
38.400000000000034	0.0005434757120687695
38.500000000000036	0.0005435377546510936
38.60000000000004	0.000543600474716667
38.70000000000003	0.0005436638699023717
38.80000000000003	0.0005437279339408694
38.900000000000034	0.0005437926638109234
39.000000000000036	0.0005438580588449384
39.10000000000004	0.0005439241167159773
39.20000000000003	0.0005439908313526451
39.30000000000003	0.0005440581998347546
39.400000000000034	0.0005441262192661996
39.500000000000036	0.0005441948890832898
39.60000000000004	0.0005442642070171191
39.70000000000003	0.0005443341672076627
39.80000000000003	0.0005444047668546893
39.900000000000034	0.0005444760054701241
40.000000000000036	0.0005445478808169381
40.10000000000004	0.000544620387214753
40.20000000000003	0.0005446935219552341
40.30000000000003	0.0005447672823519606
40.400000000000034	0.0005448416680109493
40.500000000000036	0.0005449166767469896
40.60000000000004	0.0005449923030735062
40.70000000000004	0.0005450685443913894
40.80000000000003	0.0005451454003751022
40.900000000000034	0.0005452228688675464
41.000000000000036	0.0005453009445471723
41.10000000000004	0.00054537962489865
41.20000000000004	0.0005454589074265981
41.30000000000003	0.0005455387918908534
41.400000000000034	0.0005456192761806823
41.500000000000036	0.0005457003551526131
41.60000000000004	0.0005457820263909442
41.70000000000004	0.0005458642897176294
41.80000000000004	0.0005459471430467207
41.900000000000034	0.0005460305813866387
42.000000000000036	0.0005461146023982009
42.10000000000004	0.000546199203760458
42.20000000000004	0.0005462843853730699
42.30000000000004	0.0005463701451915839
42.400000000000034	0.0005464564783883579
42.500000000000036	0.0005465433827153037
42.60000000000004	0.0005466308581286083
42.70000000000004	0.0005467189026056316
42.80000000000004	0.0005468075114588387
42.900000000000034	0.0005468966825101684
43.000000000000036	0.0005469864135982523
43.10000000000004	0.0005470767047501352
43.20000000000004	0.0005471675539803665
43.30000000000004	0.0005472589567526168
43.400000000000034	0.0005473509109722592
43.500000000000036	0.0005474434167179209
43.60000000000004	0.0005475364720233336
43.70000000000004	0.0005476300724816383
43.80000000000004	0.0005477242160624055
43.90000000000004	0.0005478189007505496
44.000000000000036	0.0005479141266894983
44.10000000000004	0.0005480098919463167
44.20000000000004	0.0005481061922538447
44.30000000000004	0.000548203025658252
44.40000000000004	0.0005483003923501686
44.500000000000036	0.000548398290413479
44.60000000000004	0.0005484967157008573
44.70000000000004	0.000548595666317476
44.80000000000004	0.0005486951403825654
44.90000000000004	0.0005487951381461628
45.00000000000004	0.0005488956577220011
45.10000000000004	0.0005489966950921304
45.20000000000004	0.0005490982484321174
45.30000000000004	0.0005492003180352651
45.40000000000004	0.0005493029020300477
45.50000000000004	0.0005494059965096334
45.60000000000004	0.000549509599703881
45.70000000000004	0.0005496137098556461
45.80000000000004	0.0005497183273128075
45.90000000000004	0.0005498234502305934
46.00000000000004	0.0005499290748221116
46.10000000000004	0.0005500351993821053
46.20000000000004	0.0005501418242982608
46.30000000000004	0.0005502489477386539
46.40000000000004	0.0005503565660196327
46.50000000000004	0.0005504646774859805
46.60000000000004	0.0005505732804944586
46.70000000000004	0.0005506823754830248
46.80000000000004	0.0005507919606437129
46.90000000000004	0.0005509020324042851
47.00000000000004	0.0005510125891693883
47.100000000000044	0.0005511236314137003
47.20000000000004	0.0005512351573403915
47.30000000000004	0.000551347163473268
47.40000000000004	0.0005514596482632081
47.50000000000004	0.0005515726101721282
47.600000000000044	0.0005516860497211578
47.70000000000004	0.0005517999651348796
47.80000000000004	0.0005519143530408039
47.90000000000004	0.0005520292119450983
48.00000000000004	0.0005521445424028421
48.100000000000044	0.0005522603426482261
48.200000000000045	0.0005523766093982621
48.30000000000004	0.0005524933412018835
48.40000000000004	0.0005526105366182887
48.50000000000004	0.0005527281962455662
48.600000000000044	0.0005528463183369879
48.700000000000045	0.0005529648997062123
48.80000000000004	0.0005530839389534311
48.90000000000004	0.0005532034367081969
49.00000000000004	0.0005533233912319861
49.100000000000044	0.0005534437994220306
49.200000000000045	0.0005535646599181209
49.30000000000004	0.0005536859713695171
49.40000000000004	0.0005538077344456924
49.50000000000004	0.0005539299474251945
49.600000000000044	0.0005540526072954583
49.700000000000045	0.0005541757127437497
49.80000000000004	0.0005542992644688358
49.90000000000004	0.0005544232607561811
50.00000000000004	0.0005545476986713356
50.100000000000044	0.0005546725769383479
50.200000000000045	0.0005547978942900566
50.30000000000005	0.0005549236514624107
50.40000000000004	0.0005550498467559895
50.50000000000004	0.0005551764773206882
50.600000000000044	0.0005553035419246529
50.700000000000045	0.000555431041331145
50.80000000000005	0.000555558973846503
50.90000000000004	0.0005556873366937839
51.00000000000004	0.0005558161286753156
51.100000000000044	0.000555945348601606
51.200000000000045	0.0005560749972706134
51.30000000000005	0.0005562050730020722
51.40000000000005	0.0005563355730980076
51.50000000000004	0.0005564664964017676
51.600000000000044	0.0005565978437368716
51.700000000000045	0.00055672961342774
51.80000000000005	0.0005568618028450071
51.90000000000005	0.0005569944108638389
52.00000000000004	0.0005571274363670415
52.100000000000044	0.000557260880210585
52.200000000000045	0.0005573947407307148
52.30000000000005	0.0005575290153721052
52.40000000000005	0.0005576637030481522
52.50000000000004	0.0005577988046388429
52.600000000000044	0.0005579343184841037
52.700000000000045	0.000558070242093055
52.80000000000005	0.0005582065744087506
52.90000000000005	0.0005583433143813702
53.00000000000004	0.0005584804629213761
53.100000000000044	0.0005586180183790351
53.200000000000045	0.0005587559783330174
53.30000000000005	0.0005588943417620469
53.40000000000005	0.0005590331095991911
53.50000000000005	0.0005591722801975004
53.600000000000044	0.0005593118511962568
53.700000000000045	0.0005594518216018888
53.80000000000005	0.0005595921904274614
53.90000000000005	0.0005597329586347201
54.00000000000005	0.0005598741245857095
54.100000000000044	0.0005600156859851352
54.200000000000045	0.000560157641872751
54.30000000000005	0.0005602999932316641
54.40000000000005	0.000560442738425859
54.50000000000005	0.0005605858752171361
54.60000000000005	0.0005607294026711454
54.700000000000045	0.000560873319859762
54.80000000000005	0.0005610176277931527
54.90000000000005	0.0005611623248430661
55.00000000000005	0.0005613074088329168
55.10000000000005	0.0005614528788595556
55.200000000000045	0.0005615987359534125
55.30000000000005	0.0005617449784873767
55.40000000000005	0.0005618916043387323
55.50000000000005	0.0005620386126285799
55.60000000000005	0.0005621860024838593
55.700000000000045	0.000562333774960619
55.80000000000005	0.0005624819284383315
55.90000000000005	0.0005626304608524342
56.00000000000005	0.0005627793713532544
56.10000000000005	0.0005629286610161425
56.200000000000045	0.0005630783282209722
56.30000000000005	0.0005632283709540642
56.40000000000005	0.0005633787883885059
56.50000000000005	0.0005635295797028452
56.60000000000005	0.0005636807459967587
56.70000000000005	0.0005638322856556423
56.80000000000005	0.0005639841967207658
56.90000000000005	0.0005641364783926419
57.00000000000005	0.0005642891317893488
57.10000000000005	0.0005644421552960085
57.20000000000005	0.0005645955470020283
57.30000000000005	0.0005647493061292954
57.40000000000005	0.0005649034319048249
57.50000000000005	0.0005650579254698948
57.60000000000005	0.0005652127852141574
57.70000000000005	0.0005653680092789818
57.800000000000054	0.0005655235969120357
57.90000000000005	0.0005656795492722353
58.00000000000005	0.0005658358647483037
58.10000000000005	0.0005659925415272159
58.20000000000005	0.00056614957887676
58.300000000000054	0.0005663069760695504
58.40000000000005	0.0005664647342866766
58.50000000000005	0.0005666228519204245
58.60000000000005	0.000566781327207029
58.70000000000005	0.0005669401594385455
58.800000000000054	0.0005670993498130284
58.90000000000005	0.0005672588967212135
59.00000000000005	0.0005674187984426231
59.10000000000005	0.0005675790542882668
59.20000000000005	0.0005677396635737111
59.300000000000054	0.0005679006275182516
59.40000000000005	0.0005680619445153306
59.50000000000005	0.0005682236128912068
59.60000000000005	0.0005683856319797836
59.70000000000005	0.0005685480030167099
59.800000000000054	0.0005687107243933241
59.900000000000055	0.0005688737944769996
60.00000000000005	0.0005690372126195219
60.10000000000005	0.0005692009781769737
60.20000000000005	0.000569365092405451
60.300000000000054	0.000569529553698172
60.400000000000055	0.0005696943604669226
60.50000000000005	0.0005698595120851105
60.60000000000005	0.0005700250098246862
60.70000000000005	0.0005701908520761677
60.800000000000054	0.000570357037290511
60.900000000000055	0.0005705235648580103
61.00000000000006	0.0005706904341730416
61.10000000000005	0.0005708576465272627
61.20000000000005	0.00057102520031232
61.300000000000054	0.0005711930940214393
61.400000000000055	0.0005713613270653563
61.50000000000006	0.0005715299007511444
61.60000000000005	0.0005716988134672451
61.70000000000005	0.0005718680637442015
61.800000000000054	0.0005720376510087426
61.900000000000055	0.0005722075746914665
62.00000000000006	0.0005723778361185573
62.10000000000005	0.0005725484336788309
62.20000000000005	0.0005727193659430985
62.300000000000054	0.0005728906323574758
62.400000000000055	0.000573062234263185
62.50000000000006	0.0005732341700453212
62.60000000000005	0.0005734064383103085
62.70000000000005	0.0005735790385194521
62.800000000000054	0.0005737519701376935
62.900000000000055	0.0005739252345247887
63.00000000000006	0.0005740988300655226
63.10000000000006	0.0005742727554047944
63.20000000000005	0.0005744470100222956
63.300000000000054	0.0005746215952924777
63.400000000000055	0.0005747965095959485
63.50000000000006	0.0005749717516116433
63.60000000000006	0.0005751473208336525
63.70000000000005	0.0005753232167595567
63.800000000000054	0.000575499440781891
63.900000000000055	0.00057567599128029
64.00000000000006	0.0005758528669704526
64.10000000000005	0.0005760300673639637
64.20000000000006	0.0005762075938678365
64.30000000000005	0.0005763854448570141
64.40000000000006	0.0005765636190798138
64.50000000000006	0.000576742116061522
64.60000000000005	0.000576920935330749
64.70000000000006	0.0005771000783121819
64.80000000000005	0.0005772795433791657
64.90000000000006	0.0005774593293152428
65.00000000000006	0.0005776394356623442
65.10000000000005	0.0005778198638594289
65.20000000000006	0.0005780006122747092
65.30000000000005	0.000578181679722982
65.40000000000006	0.0005783630657592682
65.50000000000006	0.0005785447699417249
65.60000000000005	0.0005787267937266614
65.70000000000006	0.0005789091354800949
65.80000000000005	0.0005790917940506007
65.90000000000006	0.0005792747690090846
66.00000000000006	0.0005794580618259446
66.10000000000005	0.0005796416708616512
66.20000000000006	0.0005798255949947834
66.30000000000005	0.0005800098338087514
66.40000000000006	0.0005801943868899474
66.50000000000006	0.0005803792557258623
66.60000000000005	0.0005805644386741669
66.70000000000006	0.0005807499346459234
66.80000000000005	0.0005809357432397145
66.90000000000006	0.0005811218659570154
67.00000000000006	0.0005813083011495024
67.10000000000007	0.0005814950477571269
67.20000000000006	0.0005816821053904122
67.30000000000005	0.0005818694736627712
67.40000000000006	0.0005820571540925713
67.50000000000006	0.0005822451450281456
67.60000000000007	0.0005824334454406807
67.70000000000006	0.0005826220549552634
67.80000000000005	0.0005828109751041969
67.90000000000006	0.0005830002042293853
68.00000000000006	0.0005831897413298656
68.10000000000007	0.0005833795860421722
68.20000000000006	0.0005835697380056206
68.30000000000005	0.0005837601987692092
68.40000000000006	0.0005839509666709899
68.50000000000006	0.0005841420407401085
68.60000000000007	0.0005843334206270739
68.70000000000006	0.000584525107894821
68.80000000000005	0.0005847171008745678
68.90000000000006	0.0005849093986223455
69.00000000000006	0.0005851020007996559
69.10000000000007	0.0005852949070706988
69.20000000000006	0.0005854881190150158
69.30000000000005	0.0005856816349594235
69.40000000000006	0.000585875453989037
69.50000000000006	0.0005860695757788228
69.60000000000007	0.0005862640019222799
69.70000000000006	0.0005864587307389869
69.80000000000007	0.0005866537613400583
69.90000000000006	0.000586849093411053
70.00000000000006	0.0005870447266401101
70.10000000000007	0.0005872406626372828
70.20000000000006	0.0005874368997172725
70.30000000000007	0.0005876334370193224
70.40000000000006	0.0005878302742419587
70.50000000000006	0.000588027413009263
70.60000000000007	0.0005882248516282763
70.70000000000006	0.0005884225892634371
70.80000000000007	0.0005886206256234928
70.90000000000006	0.0005888189604197072
71.00000000000006	0.0005890175952927293
71.10000000000007	0.0005892165285442202
71.20000000000006	0.0005894157593658888
71.30000000000007	0.0005896152874790284
71.40000000000006	0.0005898151145384252
71.50000000000006	0.0005900152388376837
71.60000000000007	0.0005902156595929507
71.70000000000006	0.0005904163765354351
71.80000000000007	0.0005906173893987502
71.90000000000006	0.0005908186998542941
72.00000000000006	0.0005910203061898141
72.10000000000007	0.0005912222076479502
72.20000000000006	0.0005914244039720522
72.30000000000007	0.0005916268968477923
72.40000000000006	0.0005918296845544805
72.50000000000006	0.0005920327663585228
72.60000000000007	0.0005922361420128925
72.70000000000006	0.0005924398112728581
72.80000000000007	0.0005926437758408198
72.90000000000006	0.0005928480339897841
73.00000000000006	0.0005930525850118994
73.10000000000007	0.000593257428671925
73.20000000000006	0.0005934625666867429
73.30000000000007	0.0005936679973205003
73.40000000000006	0.0005938737198884936
73.50000000000007	0.0005940797341648555
73.60000000000007	0.000594286039925977
73.70000000000006	0.0005944926389055593
73.80000000000007	0.0005946995293609671
73.90000000000006	0.0005949067106326794
74.00000000000007	0.0005951141825062921
74.10000000000007	0.0005953219467302051
74.20000000000006	0.0005955300015525596
74.30000000000007	0.0005957383463364088
74.40000000000006	0.0005959469808764701
74.50000000000007	0.000596155904969688
74.60000000000007	0.0005963651203815465
74.70000000000006	0.0005965746253529495
74.80000000000007	0.0005967844192714837
74.90000000000006	0.0005969945019431267
75.00000000000007	0.0005972048751483061
75.10000000000007	0.0005974155371182686
75.20000000000006	0.0005976264872627196
75.30000000000007	0.0005978377253965543
75.40000000000006	0.000598049251336824
75.50000000000007	0.0005982610668812556
75.60000000000007	0.0005984731702534314
75.70000000000006	0.0005986855608871121
75.80000000000007	0.0005988982386081747
75.90000000000006	0.0005991112052296249
76.00000000000007	0.000599324458964995
76.10000000000007	0.0005995379992697028
76.20000000000007	0.0005997518259783928
76.30000000000007	0.0005999659389278266
76.40000000000006	0.0006001803399486119
76.50000000000007	0.0006003950272461468
76.60000000000007	0.0006006100002994526
76.70000000000007	0.0006008252589539851
76.80000000000007	0.0006010408050559789
76.90000000000006	0.0006012566368003555
77.00000000000007	0.0006014727536874403
77.10000000000007	0.0006016891555712912
77.20000000000007	0.0006019058423080777
77.30000000000007	0.0006021228157619398
77.40000000000006	0.0006023400741192608
77.50000000000007	0.0006025576169035688
77.60000000000007	0.0006027754439795893
77.70000000000007	0.000602993557227492
77.80000000000007	0.0006032119548227744
77.90000000000006	0.000603430636309915
78.00000000000007	0.0006036496015621551
78.10000000000007	0.0006038688504547942
78.20000000000007	0.0006040883848863135
78.30000000000007	0.0006043082030232245
78.40000000000006	0.000604528304432885
78.50000000000007	0.0006047486889990555
78.60000000000007	0.0006049693586366875
78.70000000000007	0.0006051903115009895
78.80000000000007	0.0006054115471799861
78.90000000000006	0.0006056330655658796
79.00000000000007	0.0006058548665529309
79.10000000000007	0.0006060769520748487
79.20000000000007	0.0006062993202773739
79.30000000000007	0.0006065219707711533
79.40000000000006	0.0006067449034588557
79.50000000000007	0.0006069681202911087
79.60000000000007	0.0006071916194019492
79.70000000000007	0.0006074154004224563
79.80000000000007	0.0006076394632636893
79.90000000000008	0.0006078638078387311
80.00000000000007	0.0006080884361174653
80.10000000000007	0.000608313346224042
80.20000000000007	0.000608538537811935
80.30000000000007	0.0006087640108026049
80.40000000000008	0.0006089897671833881
80.50000000000007	0.0006092158050662655
80.60000000000007	0.000609442124124995
80.70000000000007	0.0006096687242893912
80.80000000000007	0.000609895605491324
80.90000000000008	0.0006101227697379089
81.00000000000007	0.0006103502151308144
81.10000000000007	0.0006105779413660329
81.20000000000007	0.0006108059483837666
81.30000000000007	0.0006110342382091994
81.40000000000008	0.0006112628089313732
81.50000000000007	0.0006114916602664199
81.60000000000007	0.0006117207921628991
81.70000000000007	0.0006119502045714715
81.80000000000007	0.0006121798995377047
81.90000000000008	0.0006124098751398382
82.00000000000007	0.00061264013111615
82.10000000000007	0.0006128706674256543
82.20000000000007	0.0006131014861326118
82.30000000000007	0.0006133325853021817
82.40000000000008	0.0006135639646927036
82.50000000000007	0.0006137956242715849
82.60000000000008	0.0006140275640083076
82.70000000000007	0.0006142597859881854
82.80000000000007	0.0006144922882651289
82.90000000000008	0.0006147250706195905
83.00000000000007	0.000614958133029463
83.10000000000008	0.0006151914775994337
83.20000000000007	0.000615425102369873
83.30000000000007	0.0006156590071412517
83.40000000000008	0.0006158931918999311
83.50000000000007	0.0006161276566343587
83.60000000000008	0.0006163624034710217
83.70000000000007	0.0006165974304385612
83.80000000000007	0.0006168327373595634
83.90000000000008	0.0006170683242309891
84.00000000000007	0.0006173041931994202
84.10000000000008	0.0006175403422794688
84.20000000000007	0.0006177767713137736
84.30000000000007	0.000618013480307856
84.40000000000008	0.0006182504692693539
84.50000000000007	0.00061848774036743
84.60000000000008	0.0006187252916045013
84.70000000000007	0.0006189631228454032
84.80000000000007	0.0006192012341063927
84.90000000000008	0.000619439627577551
85.00000000000007	0.0006196783012467327
85.10000000000008	0.0006199172549989203
85.20000000000007	0.0006201564888590458
85.30000000000007	0.0006203960028541933
85.40000000000008	0.0006206357991979128
85.50000000000007	0.000620875875865367
85.60000000000008	0.000621116232763868
85.70000000000007	0.0006213568699292656
85.80000000000007	0.0006215977895968896
85.90000000000008	0.0006218389897268055
86.00000000000007	0.0006220804702465883
86.10000000000008	0.0006223222312009386
86.20000000000007	0.0006225642726367506
86.30000000000008	0.0006228065968137465
86.40000000000008	0.000623049201678814
86.50000000000007	0.0006232920871820633
86.60000000000008	0.0006235352533793283
86.70000000000007	0.0006237787025530628
86.80000000000008	0.0006240224326345034
86.90000000000008	0.0006242664435942198
87.00000000000007	0.0006245107354970769
87.10000000000008	0.000624755308410191
87.20000000000007	0.0006250001646414353
87.30000000000008	0.0006252453021083563
87.40000000000008	0.0006254907208043035
87.50000000000007	0.0006257364208055497
87.60000000000008	0.0006259824044437166
87.70000000000007	0.000626228669620121
87.80000000000008	0.0006264752163488062
87.90000000000008	0.0006267220447153164
88.00000000000007	0.0006269691548074901
88.10000000000008	0.0006272165489834773
88.20000000000007	0.0006274642251303665
88.30000000000008	0.0006277121832853364
88.40000000000008	0.0006279604235456219
88.50000000000007	0.0006282089482942129
88.60000000000008	0.0006284577554013756
88.70000000000007	0.000628706844925279
88.80000000000008	0.0006289562169727037
88.90000000000008	0.0006292058716527918
89.00000000000009	0.0006294558113762928
89.10000000000008	0.000629706033998667
89.20000000000007	0.0006299565396016167
89.30000000000008	0.000630207328303979
89.40000000000008	0.0006304584025424994
89.50000000000009	0.0006307097601551886
89.60000000000008	0.000630961401245109
89.70000000000007	0.0006312133259409429
89.80000000000008	0.0006314540321631962
89.90000000000008	0.0006316489994317203
90.00000000000009	0.0006317981742967391
