# Supplementary material for: White matter micro- and macrostructure brain charts for the human lifespan
Source: Nature. 2026 May 13;655(8124):979–89. doi: 10.1038/s41586-026-10454-2 (PMC13391363; doi:10.1038/s41586-026-10454-2)
Supplement: Supplementary file 7 — Tract-specific median centiles of brain charts. SDT.T4.1-504 contain the discretized, sex-agnostic brain charts used to derive the myelination plots and assessments in Fig. 4 and Supplementary Fig. S4.F9. Age is expressed in years. Tract measurements are reported in metric-specific units: diffusivities in mm2 s−1, volume in mm3, surface area in mm2, average length in mm, and FA is dimensionless (unitless). [file 41586_2026_10454_MOESM7_ESM.zip › SDT.T4/SDT.T4.174-IFO_right_surface_area.csv]

age	value
1.0	28094.752281578596
1.1	28427.6861030605
1.2000000000000002	28849.01808792262
1.3000000000000003	29353.175765444077
1.4000000000000004	29851.896892102865
1.5000000000000004	30319.26395005267
1.6000000000000005	30758.761368498002
1.7000000000000006	31173.305230857495
1.8000000000000007	31565.236598593958
1.9000000000000008	31936.89810894735
2.000000000000001	32290.08997963354
2.100000000000001	32626.37585735202
2.200000000000001	32947.03649596852
2.300000000000001	33253.42678042068
2.4000000000000012	33546.6074559476
2.5000000000000013	33827.523787840335
2.6000000000000014	34097.019666461565
2.7000000000000015	34355.78894803919
2.8000000000000016	34604.61951809349
2.9000000000000017	34844.1277972907
3.0000000000000018	35074.872230267545
3.100000000000002	35297.312997248984
3.200000000000002	35511.99216024398
3.300000000000002	35719.335551111384
3.400000000000002	35919.73487664138
3.500000000000002	36113.549457124085
3.6000000000000023	36301.072895528334
3.7000000000000024	36482.671193036294
3.8000000000000025	36658.62927031354
3.9000000000000026	36829.210409577536
4.000000000000003	36994.629118625875
4.100000000000003	37155.16062985161
4.200000000000003	37311.01904348426
4.3000000000000025	37462.404833868866
4.400000000000003	37609.504441780875
4.5000000000000036	37752.46785114297
4.600000000000003	37891.497271381384
4.700000000000003	38026.748141121905
4.800000000000003	38158.36557950578
4.900000000000004	38286.465798594116
5.0000000000000036	38411.20932940372
5.100000000000003	38532.71924149162
5.200000000000004	38651.11209280053
5.300000000000004	38766.4970540747
5.400000000000004	38878.960314279044
5.5000000000000036	38988.62639284357
5.600000000000004	39095.58954072534
5.700000000000005	39199.938204848666
5.800000000000004	39301.74187343999
5.900000000000004	39401.10307295434
6.000000000000004	39498.09913816372
6.100000000000005	39592.80389588102
6.200000000000005	39685.28671302178
6.300000000000004	39775.60130061592
6.400000000000005	39863.830248665654
6.500000000000005	39950.035058436944
6.600000000000005	40034.27355314434
6.700000000000005	40116.59030164908
6.800000000000005	40197.0551114793
6.900000000000006	40275.71977142453
7.000000000000005	40352.63401124587
7.100000000000005	40427.844581033365
7.2000000000000055	40501.38700595383
7.300000000000006	40573.31910344295
7.400000000000006	40643.683230875904
7.500000000000005	40712.519197235626
7.600000000000006	40779.85713513812
7.700000000000006	40845.74688573518
7.800000000000006	40910.22482705041
7.900000000000006	40973.32604807833
8.000000000000007	41035.083488921664
8.100000000000007	41095.5217483197
8.200000000000006	41154.68299319549
8.300000000000006	41212.59762924639
8.400000000000006	41269.294172825656
8.500000000000007	41324.79385424789
8.600000000000007	41379.13358480277
8.700000000000006	41432.339885490735
8.800000000000008	41484.438428753885
8.900000000000007	41535.45324448172
9.000000000000007	41585.40199968091
9.100000000000007	41634.31644968042
9.200000000000006	41682.219147832046
9.300000000000008	41729.13117257129
9.400000000000007	41775.067989002404
9.500000000000007	41820.05773727172
9.600000000000009	41864.12033648879
9.700000000000008	41907.27512420918
9.800000000000008	41949.54012546103
9.900000000000007	41990.92841496018
10.000000000000007	42031.46453163034
10.100000000000009	42071.165654968194
10.200000000000008	42110.04776672991
10.300000000000008	42148.12244801603
10.40000000000001	42185.4116628446
10.500000000000009	42221.930741008626
10.600000000000009	42257.69460036164
10.700000000000008	42292.717073654254
10.800000000000008	42327.00808347697
10.90000000000001	42360.58699731755
11.000000000000009	42393.46719225629
11.100000000000009	42425.66104280051
11.20000000000001	42457.17742671312
11.30000000000001	42488.03382400238
11.40000000000001	42518.24227475767
11.500000000000009	42547.814519123516
11.600000000000009	42576.7613763553
11.70000000000001	42605.09054052186
11.80000000000001	42632.81756926439
11.90000000000001	42659.9530733317
12.00000000000001	42686.506804402925
12.10000000000001	42712.48570636253
12.20000000000001	42737.90391947894
12.30000000000001	42762.7710641942
12.40000000000001	42787.09653739359
12.50000000000001	42810.888938408585
12.60000000000001	42834.1543457183
12.70000000000001	42856.90544412493
12.800000000000011	42879.15078392142
12.900000000000011	42900.89816577715
13.00000000000001	42922.15311733311
13.10000000000001	42942.92723696408
13.20000000000001	42963.22832595101
13.300000000000011	42983.06401558015
13.400000000000011	43002.44123535354
13.50000000000001	43021.364866903874
13.600000000000012	43039.84538531612
13.700000000000012	43057.88977492762
13.800000000000011	43075.504356546895
13.900000000000011	43092.693599364364
14.00000000000001	43109.467130871686
14.100000000000012	43125.83135855975
14.200000000000012	43141.79255838737
14.300000000000011	43157.356381018966
14.400000000000013	43172.52680455311
14.500000000000012	43187.31257505921
14.600000000000012	43201.71946575493
14.700000000000012	43215.75265585234
14.800000000000011	43229.41580926469
14.900000000000013	43242.71700057211
15.000000000000012	43255.661551665224
15.100000000000012	43268.25468110143
15.200000000000014	43280.50104471034
15.300000000000013	43292.403927022584
15.400000000000013	43303.97070089482
15.500000000000012	43315.20618841612
15.600000000000012	43326.11467507097
15.700000000000014	43336.69920234795
15.800000000000013	43346.96660392624
15.900000000000013	43356.92134382607
16.000000000000014	43366.56780378893
16.100000000000016	43375.90985505114
16.200000000000014	43384.950241776336
16.30000000000001	43393.695231815014
16.400000000000013	43402.14889015121
16.500000000000014	43410.31479345667
16.600000000000016	43418.19549526781
16.700000000000014	43425.796825326055
16.800000000000015	43433.12256100309
16.900000000000013	43440.17641336814
17.000000000000014	43446.96162732799
17.100000000000016	43453.480520369885
17.200000000000014	43459.738460797875
17.300000000000015	43465.738903655256
17.400000000000013	43471.48485695595
17.500000000000014	43476.97848678021
17.600000000000016	43482.224801668235
17.700000000000014	43487.22702307865
17.800000000000015	43491.988318466465
17.900000000000016	43496.511427328835
18.000000000000014	43500.79832613234
18.100000000000016	43504.853643297945
18.200000000000017	43508.68033717785
18.300000000000015	43512.28095486882
18.400000000000016	43515.65735118932
18.500000000000014	43518.81385632988
18.600000000000016	43521.75323704369
18.700000000000017	43524.47821567151
18.800000000000015	43526.99111992396
18.900000000000016	43529.29365066501
19.000000000000014	43531.3898221081
19.100000000000016	43533.28218420435
19.200000000000017	43534.97290701113
19.300000000000015	43536.46359261101
19.400000000000016	43537.75800588933
19.500000000000018	43538.85853822024
19.600000000000016	43539.767544132905
19.700000000000017	43540.48701291044
19.80000000000002	43541.01842039557
19.900000000000016	43541.36526666432
20.000000000000018	43541.529762909384
20.100000000000016	43541.51376819815
20.200000000000017	43541.31867736553
20.30000000000002	43540.94778043975
20.400000000000016	43540.40315629286
20.500000000000018	43539.68685298629
20.600000000000016	43538.80057947969
20.700000000000017	43537.74562614587
20.80000000000002	43536.5250594404
20.900000000000016	43535.140807318254
21.000000000000018	43533.59447040661
21.10000000000002	43531.88727203141
21.200000000000017	43530.02210045836
21.30000000000002	43528.00077240627
21.40000000000002	43525.82507864176
21.500000000000018	43523.496494275205
21.60000000000002	43521.016155455814
21.700000000000017	43518.38676041972
21.80000000000002	43515.60999857688
21.90000000000002	43512.68725431812
22.000000000000018	43509.61960781853
22.10000000000002	43506.40960519105
22.200000000000017	43503.05884169486
22.30000000000002	43499.56889058333
22.40000000000002	43495.941030622605
22.500000000000018	43492.17626865813
22.60000000000002	43488.27698829079
22.70000000000002	43484.244676681985
22.80000000000002	43480.08053617257
22.90000000000002	43475.78552649494
23.00000000000002	43471.3619006275
23.10000000000002	43466.8110655411
23.20000000000002	43462.13440943245
23.30000000000002	43457.333045238156
23.40000000000002	43452.407870549294
23.50000000000002	43447.36099858258
23.60000000000002	43442.19374396914
23.70000000000002	43436.90715490979
23.80000000000002	43431.502089033136
23.90000000000002	43425.98054679952
24.00000000000002	43420.343774143745
24.10000000000002	43414.593000892724
24.20000000000002	43408.72919916717
24.300000000000022	43402.75317356644
24.40000000000002	43396.66680373346
24.50000000000002	43390.471256284254
24.600000000000023	43384.16744823042
24.70000000000002	43377.75615002408
24.800000000000022	43371.23914349924
24.90000000000002	43364.61753610648
25.00000000000002	43357.892421403514
25.100000000000023	43351.064651341236
25.20000000000002	43344.134950819025
25.300000000000022	43337.10499673271
25.40000000000002	43329.975828046794
25.50000000000002	43322.7482495821
25.600000000000023	43315.42295685481
25.70000000000002	43308.001541536214
25.800000000000022	43300.4849913802
25.900000000000023	43292.87428209972
26.00000000000002	43285.17016262541
26.100000000000023	43277.37328909802
26.200000000000024	43269.485161642246
26.300000000000022	43261.50670859506
26.400000000000023	43253.43863841007
26.50000000000002	43245.28158177456
26.600000000000023	43237.036964245606
26.700000000000024	43228.70566962941
26.800000000000022	43220.288571248806
26.900000000000023	43211.78632934343
27.00000000000002	43203.19954036233
27.100000000000023	43194.52954967393
27.200000000000024	43185.77718930481
27.300000000000022	43176.943084595536
27.400000000000023	43168.02780980461
27.500000000000025	43159.03264480629
27.600000000000023	43149.9583827374
27.700000000000024	43140.80580756893
27.800000000000026	43131.57550288745
27.900000000000023	43122.268013012006
28.000000000000025	43112.884547311856
28.100000000000023	43103.42585361125
28.200000000000024	43093.89248529845
28.300000000000026	43084.284967227715
28.400000000000023	43074.60445103856
28.500000000000025	43064.851650454526
28.600000000000023	43055.02727115327
28.700000000000024	43045.131830232654
28.800000000000026	43035.16582622569
28.900000000000023	43025.13034856401
29.000000000000025	43015.02607116239
29.100000000000026	43004.85348490063
29.200000000000024	42994.613071137785
29.300000000000026	42984.30586825101
29.400000000000027	42973.93252014025
29.500000000000025	42963.49366361645
29.600000000000026	42952.98975791158
29.700000000000024	42942.42126112561
29.800000000000026	42931.789156569364
29.900000000000027	42921.094053040855
30.000000000000025	42910.33638693907
30.100000000000026	42899.51660112605
30.200000000000024	42888.63563362244
30.300000000000026	42877.69406671355
30.400000000000027	42866.692476416756
30.500000000000025	42855.63127144528
30.600000000000026	42844.51087400744
30.700000000000028	42833.332173230934
30.800000000000026	42822.09572034229
30.900000000000027	42810.80190411244
31.00000000000003	42799.45113315709
31.100000000000026	42788.04425631169
31.200000000000028	42776.58180130492
31.300000000000026	42765.06429030539
31.400000000000027	42753.492087793195
31.50000000000003	42741.86558395812
31.600000000000026	42730.18558410056
31.700000000000028	42718.452588378415
31.800000000000026	42706.666943807664
31.900000000000027	42694.82902839078
32.00000000000003	42682.93961148621
32.10000000000002	42670.99917236009
32.20000000000003	42659.00818533087
32.300000000000026	42646.966976043695
32.40000000000003	42634.875905989386
32.50000000000003	42622.73570565917
32.60000000000003	42610.54682976914
32.70000000000003	42598.30958863226
32.800000000000026	42586.024332758665
32.90000000000003	42573.69176049786
33.00000000000003	42561.31230793559
33.10000000000003	42548.88640674198
33.20000000000003	42536.4143483796
33.300000000000026	42523.8964684994
33.40000000000003	42511.333430664454
33.50000000000003	42498.725649036634
33.60000000000003	42486.07340158664
33.70000000000003	42473.37701402568
33.800000000000026	42460.637121106134
33.90000000000003	42447.85412032909
34.00000000000003	42435.02840524378
34.10000000000003	42422.16023715317
34.20000000000003	42409.24992834217
34.30000000000003	42396.298082356356
34.40000000000003	42383.30507706412
34.50000000000003	42370.27116186993
34.60000000000003	42357.19664002138
34.70000000000003	42344.082089182455
34.80000000000003	42330.92787228194
34.90000000000003	42317.734348702455
35.00000000000003	42304.50175307682
35.10000000000003	42291.23037647395
35.20000000000003	42277.920768501135
35.30000000000003	42264.57327445996
35.400000000000034	42251.18811846837
35.50000000000003	42237.76558334403
35.60000000000003	42224.30619539595
35.70000000000003	42210.810286495274
35.80000000000003	42197.27818532294
35.900000000000034	42183.710102877114
36.00000000000003	42170.10631088783
36.10000000000003	42156.46731038747
36.20000000000003	42142.79341738109
36.30000000000003	42129.08483355667
36.400000000000034	42115.34182308064
36.50000000000003	42101.56486597214
36.60000000000003	42087.754266133015
36.70000000000003	42073.91032458831
36.80000000000003	42060.03323134918
36.900000000000034	42046.12324045236
37.00000000000003	42032.18080910076
37.10000000000003	42018.2062268814
37.20000000000003	42004.19967554669
37.30000000000003	41990.1614021741
37.400000000000034	41976.09184497982
37.500000000000036	41961.99128261836
37.60000000000003	41947.859991144
37.70000000000003	41933.69814189614
37.80000000000003	41919.505972666724
37.900000000000034	41905.28390103912
38.000000000000036	41891.03219272316
38.10000000000003	41876.75101171929
38.20000000000003	41862.44058939369
38.30000000000003	41848.10132614477
38.400000000000034	41833.733477785405
38.500000000000036	41819.337297773105
38.60000000000004	41804.9129408045
38.70000000000003	41790.46062970732
38.80000000000003	41775.980746189416
38.900000000000034	41761.47353433258
39.000000000000036	41746.93914230091
39.10000000000004	41732.37778696925
39.20000000000003	41717.789834466326
39.30000000000003	41703.175519895296
39.400000000000034	41688.53507622135
39.500000000000036	41673.868643280606
39.60000000000004	41659.176430072745
39.70000000000003	41644.45878576798
39.80000000000003	41629.715934816035
39.900000000000034	41614.94801122887
40.000000000000036	41600.1552184742
40.10000000000004	41585.33789157758
40.20000000000003	41570.496246826624
40.30000000000003	41555.630498564315
40.400000000000034	41540.740773334815
40.500000000000036	41525.827267321874
40.60000000000004	41510.89030014046
40.70000000000004	41495.93007838401
40.80000000000003	41480.94672339576
40.900000000000034	41465.94042620381
41.000000000000036	41450.91149356255
41.10000000000004	41435.86012463102
41.20000000000004	41420.78651679605
41.30000000000003	41405.690784692706
41.400000000000034	41390.573112593986
41.500000000000036	41375.433793229924
41.60000000000004	41360.273016921295
41.70000000000004	41345.09089365156
41.80000000000004	41329.887602875766
41.900000000000034	41314.66342561521
42.000000000000036	41299.41854540627
42.10000000000004	41284.15314416728
42.20000000000004	41268.867325845524
42.30000000000004	41253.56126361551
42.400000000000034	41238.23522571829
42.500000000000036	41222.8893876174
42.60000000000004	41207.52384909326
42.70000000000004	41192.13877880675
42.80000000000004	41176.73443432541
42.900000000000034	41161.31098491025
43.000000000000036	41145.86859834227
43.10000000000004	41130.407368961125
43.20000000000004	41114.92745957462
43.30000000000004	41099.42911608852
43.400000000000034	41083.912500376886
43.500000000000036	41068.377703040875
43.60000000000004	41052.82488264996
43.70000000000004	41037.2542753685
43.80000000000004	41021.66603738999
43.90000000000004	41006.06032355182
44.000000000000036	40990.437219542626
44.10000000000004	40974.796878465044
44.20000000000004	40959.13952582913
44.30000000000004	40943.4653110573
44.40000000000004	40927.77431647858
44.500000000000036	40912.06669120737
44.60000000000004	40896.34265185288
44.70000000000004	40880.60234262619
44.80000000000004	40864.84590649367
44.90000000000004	40849.07342134103
45.00000000000004	40833.28503116597
45.10000000000004	40817.48094283243
45.20000000000004	40801.66129433445
45.30000000000004	40785.82616053362
45.40000000000004	40769.97568166738
45.50000000000004	40754.110056458194
45.60000000000004	40738.2294181113
45.70000000000004	40722.33389868759
45.80000000000004	40706.42356902257
45.90000000000004	40690.498564555404
46.00000000000004	40674.55907508483
46.10000000000004	40658.60522809843
46.20000000000004	40642.63709170474
46.30000000000004	40626.65479779134
46.40000000000004	40610.65852870253
46.50000000000004	40594.64840751819
46.60000000000004	40578.6245562645
46.70000000000004	40562.58703939533
46.80000000000004	40546.53598429056
46.90000000000004	40530.47156511421
47.00000000000004	40514.39389967944
47.100000000000044	40498.30304997651
47.20000000000004	40482.19914002542
47.30000000000004	40466.082337158216
47.40000000000004	40449.95275512479
47.50000000000004	40433.81050670328
47.600000000000044	40417.655650560046
47.70000000000004	40401.488306473286
47.80000000000004	40385.30863426867
47.90000000000004	40369.116742837214
48.00000000000004	40352.91268861512
48.100000000000044	40336.69658819744
48.200000000000045	40320.468595142636
48.30000000000004	40304.22881459018
48.40000000000004	40287.97735078189
48.50000000000004	40271.71425712494
48.600000000000044	40255.43964621676
48.700000000000045	40239.153664721
48.80000000000004	40222.85641328762
48.90000000000004	40206.54794330056
49.00000000000004	40190.22836433764
49.100000000000044	40173.897817308374
49.200000000000045	40157.55639939374
49.30000000000004	40141.204206944385
49.40000000000004	40124.841288578056
49.50000000000004	40108.467750099735
49.600000000000044	40092.0837260799
49.700000000000045	40075.68930954519
49.80000000000004	40059.28454727348
49.90000000000004	40042.869542201996
50.00000000000004	40026.444423613706
50.100000000000044	40010.00928132282
50.200000000000045	39993.56420437429
50.30000000000005	39977.109237014105
50.40000000000004	39960.64447861437
50.50000000000004	39944.170052624664
50.600000000000044	39927.68604500925
50.700000000000045	39911.19249833666
50.80000000000005	39894.68950925282
50.90000000000004	39878.177196344535
51.00000000000004	39861.65564259695
51.100000000000044	39845.124930281505
51.200000000000045	39828.58509964371
51.30000000000005	39812.03624395675
51.40000000000005	39795.47847643461
51.50000000000004	39778.91187648947
51.600000000000044	39762.33648283297
51.700000000000045	39745.75238614453
51.80000000000005	39729.159695162554
51.90000000000005	39712.55848653238
52.00000000000004	39695.948836236304
52.100000000000044	39679.3307808491
52.200000000000045	39662.70440785621
52.30000000000005	39646.069821043115
52.40000000000005	39629.42709373446
52.50000000000004	39612.77626109813
52.600000000000044	39596.117408149956
52.700000000000045	39579.45063455305
52.80000000000005	39562.77601105877
52.90000000000005	39546.093607801515
53.00000000000004	39529.40345797814
53.100000000000044	39512.70564357708
53.200000000000045	39496.0002596917
53.30000000000005	39479.28737398275
53.40000000000005	39462.567018352005
53.50000000000005	39445.83927243523
53.600000000000044	39429.1042275259
53.700000000000045	39412.3619488881
53.80000000000005	39395.61250121101
53.90000000000005	39378.855914572894
54.00000000000005	39362.09226573784
54.100000000000044	39345.321641779534
54.200000000000045	39328.54410508149
54.30000000000005	39311.75968452531
54.40000000000005	39294.968454632784
54.50000000000005	39278.17049897246
54.60000000000005	39261.36587769248
54.700000000000045	39244.554650404636
54.80000000000005	39227.73684429799
54.90000000000005	39210.91253116867
55.00000000000005	39194.08179068529
55.10000000000005	39177.244680307434
55.200000000000045	39160.40122611382
55.30000000000005	39143.55149776292
55.40000000000005	39126.695571687604
55.50000000000005	39109.83350325965
55.60000000000005	39092.96534734969
55.700000000000045	39076.09112846008
55.80000000000005	39059.21091366081
55.90000000000005	39042.32477577739
56.00000000000005	39025.43276766876
56.10000000000005	39008.53491280221
56.200000000000045	38991.63127620958
56.30000000000005	38974.72192772715
56.40000000000005	38957.80691826104
56.50000000000005	38940.88629824846
56.60000000000005	38923.9600896832
56.70000000000005	38907.0283551379
56.80000000000005	38890.09116110927
56.90000000000005	38873.14855615144
57.00000000000005	38856.200561288606
57.10000000000005	38839.24723715007
57.20000000000005	38822.2886474689
57.30000000000005	38805.32483897022
57.40000000000005	38788.35585793973
57.50000000000005	38771.38172401872
57.60000000000005	38754.40249549956
57.70000000000005	38737.41823302096
57.800000000000054	38720.42898110352
57.90000000000005	38703.43475847536
58.00000000000005	38686.43562157621
58.10000000000005	38669.431628487815
58.20000000000005	38652.4228220151
58.300000000000054	38635.40924455069
58.40000000000005	38618.39091351958
58.50000000000005	38601.3678831404
58.60000000000005	38584.34020862512
58.70000000000005	38567.30793070938
58.800000000000054	38550.27106595336
58.90000000000005	38533.22966681005
59.00000000000005	38516.18378612367
59.10000000000005	38499.13346301836
59.20000000000005	38482.07873623082
59.300000000000054	38465.01962108772
59.40000000000005	38447.95616793106
59.50000000000005	38430.888426941056
59.60000000000005	38413.81643529676
59.70000000000005	38396.740207500974
59.800000000000054	38379.65979221368
59.900000000000055	38362.57523742081
60.00000000000005	38345.48657878545
60.10000000000005	38328.39385160609
60.20000000000005	38311.29706921253
60.300000000000054	38294.19627825881
60.400000000000055	38277.09152425542
60.50000000000005	38259.98284103438
60.60000000000005	38242.87024113584
60.70000000000005	38225.75376961253
60.800000000000054	38208.633469939494
60.900000000000055	38191.50937452061
61.00000000000006	38174.38151541616
61.10000000000005	38157.24990404554
61.20000000000005	38140.11458355581
61.300000000000054	38122.97559511946
61.400000000000055	38105.83296941411
61.50000000000006	38088.68671709747
61.60000000000005	38071.536879793406
61.70000000000005	38054.383496784445
61.800000000000054	38037.22659740083
61.900000000000055	38020.06621064847
62.00000000000006	38002.9023461089
62.10000000000005	37985.73504359646
62.20000000000005	37968.564340249555
62.300000000000054	37951.39026376847
62.400000000000055	37934.21282299552
62.50000000000006	37917.03205629747
62.60000000000005	37899.84799905609
62.70000000000005	37882.66067769856
62.800000000000054	37865.47011834543
62.900000000000055	37848.276328800406
63.00000000000006	37831.07934571315
63.10000000000006	37813.87920246643
63.20000000000005	37796.675923946095
63.300000000000054	37779.46951723371
63.400000000000055	37762.26001760502
63.50000000000006	37745.04745680823
63.60000000000006	37727.83185852434
63.70000000000005	37710.613246144065
63.800000000000054	37693.391625741584
63.900000000000055	37676.167030964534
64.00000000000006	37658.939491695
64.10000000000005	37641.70903015423
64.20000000000006	37624.47565170663
64.30000000000005	37607.23938869762
64.40000000000006	37590.00026948647
64.50000000000006	37572.75831515239
64.60000000000005	37555.51354649935
64.70000000000006	37538.265967909596
64.80000000000005	37521.0156101864
64.90000000000006	37503.762499944605
65.00000000000006	37486.50665687873
65.10000000000005	37469.24808466913
65.20000000000006	37451.98681288707
65.30000000000005	37434.722866726675
65.40000000000006	37417.45626479823
65.50000000000006	37400.18702545058
65.60000000000005	37382.915151401736
65.70000000000006	37365.640670764
65.80000000000005	37348.363607098436
65.90000000000006	37331.083977699665
66.00000000000006	37313.80178458761
66.10000000000005	37296.51705471128
66.20000000000006	37279.22981030433
66.30000000000005	37261.94006763036
66.40000000000006	37244.64784270428
66.50000000000006	37227.3531365983
66.60000000000005	37210.055974883275
66.70000000000006	37192.75637826154
66.80000000000005	37175.454361744596
66.90000000000006	37158.1499257065
67.00000000000006	37140.84309462234
67.10000000000007	37123.53388795216
67.20000000000006	37106.22231972543
67.30000000000005	37088.908403734546
67.40000000000006	37071.592139415836
67.50000000000006	37054.273549944875
67.60000000000007	37036.952653343295
67.70000000000006	37019.629462446865
67.80000000000005	37002.30397599011
67.90000000000006	36984.97621611926
68.00000000000006	36967.646199691226
68.10000000000007	36950.313938604784
68.20000000000006	36932.979444532466
68.30000000000005	36915.64271527655
68.40000000000006	36898.3037717605
68.50000000000006	36880.962629487476
68.60000000000007	36863.61929921634
68.70000000000006	36846.27377804062
68.80000000000005	36828.926085919964
68.90000000000006	36811.57623726335
69.00000000000006	36794.22424193406
69.10000000000007	36776.87010957905
69.20000000000006	36759.51383636099
69.30000000000005	36742.15544109185
69.40000000000006	36724.79493690381
69.50000000000006	36707.43233256975
69.60000000000007	36690.06762353338
69.70000000000006	36672.70082770769
69.80000000000007	36655.33195719473
69.90000000000006	36637.96101990981
70.00000000000006	36620.58802356102
70.10000000000007	36603.21296265871
70.20000000000006	36585.83585404176
70.30000000000007	36568.45670860543
70.40000000000006	36551.07553321998
70.50000000000006	36533.692321663715
70.60000000000007	36516.307089940725
70.70000000000006	36498.919847974066
70.80000000000007	36481.530601811435
70.90000000000006	36464.13935730162
71.00000000000006	36446.74610728342
71.10000000000007	36429.35086675919
71.20000000000006	36411.95364450845
71.30000000000007	36394.55444557552
71.40000000000006	36377.1532620512
71.50000000000006	36359.750108166794
71.60000000000007	36342.34499178186
71.70000000000006	36324.937917150266
71.80000000000007	36307.52888833465
71.90000000000006	36290.11789647667
72.00000000000006	36272.7049548771
72.10000000000007	36255.29007030916
72.20000000000006	36237.87324606158
72.30000000000007	36220.4544725093
72.40000000000006	36203.03376224554
72.50000000000006	36185.6111211705
72.60000000000007	36168.186551811865
72.70000000000006	36150.7600565131
72.80000000000007	36133.331624687096
72.90000000000006	36115.90126806688
73.00000000000006	36098.46899151773
73.10000000000007	36081.03479663721
73.20000000000006	36063.59867205022
73.30000000000007	36046.16062884547
73.40000000000006	36028.72067105721
73.50000000000007	36011.27879954888
73.60000000000007	35993.83501500609
73.70000000000006	35976.38930507569
73.80000000000007	35958.94168005581
73.90000000000006	35941.49214299175
74.00000000000007	35924.04069384887
74.10000000000007	35906.58731946224
74.20000000000006	35889.132029548884
74.30000000000007	35871.67482636041
74.40000000000006	35854.215709152595
74.50000000000007	35836.75467700927
74.60000000000007	35819.291715768486
74.70000000000006	35801.826834425716
74.80000000000007	35784.3600342845
74.90000000000006	35766.8913137318
75.00000000000007	35749.42065776778
75.10000000000007	35731.94807486998
75.20000000000006	35714.4735655812
75.30000000000007	35696.99712760127
75.40000000000006	35679.518758463426
75.50000000000007	35662.03844214886
75.60000000000007	35644.55618648216
75.70000000000006	35627.07199109428
75.80000000000007	35609.585852842836
75.90000000000006	35592.097754842725
76.00000000000007	35574.60770446394
76.10000000000007	35557.11570060555
76.20000000000007	35539.62173945845
76.30000000000007	35522.12581705179
76.40000000000006	35504.627915456804
76.50000000000007	35487.12804145889
76.60000000000007	35469.62619307695
76.70000000000007	35452.12236568385
76.80000000000007	35434.61654045384
76.90000000000006	35417.108723781355
77.00000000000007	35399.59891297834
77.10000000000007	35382.08710276945
77.20000000000007	35364.573287722
77.30000000000007	35347.05744793926
77.40000000000006	35329.53958929924
77.50000000000007	35312.019708261134
77.60000000000007	35294.49779875351
77.70000000000007	35276.9738399498
77.80000000000007	35259.447837400934
77.90000000000006	35241.919786880506
78.00000000000007	35224.38968168558
78.10000000000007	35206.85751495988
78.20000000000007	35189.32326477588
78.30000000000007	35171.78693623632
78.40000000000006	35154.24852428548
78.50000000000007	35136.708021444094
78.60000000000007	35119.16540481977
78.70000000000007	35101.62067925266
78.80000000000007	35084.07383901917
78.90000000000006	35066.52487602363
79.00000000000007	35048.973782020585
79.10000000000007	35031.42053298427
79.20000000000007	35013.86513337491
79.30000000000007	34996.30757665921
79.40000000000006	34978.74785398297
79.50000000000007	34961.185940318406
79.60000000000007	34943.62183992812
79.70000000000007	34926.055545625524
79.80000000000007	34908.48704795345
79.90000000000008	34890.916337308234
80.00000000000007	34873.34338749372
80.10000000000007	34855.768202461164
80.20000000000007	34838.19077423028
80.30000000000007	34820.6110926013
80.40000000000008	34803.02913033684
80.50000000000007	34785.44489125629
80.60000000000007	34767.85836673729
80.70000000000007	34750.2695459892
80.80000000000007	34732.6784180776
80.90000000000008	34715.08495455947
81.00000000000007	34697.489159011646
81.10000000000007	34679.891022030795
81.20000000000007	34662.29053209771
81.30000000000007	34644.68765968682
81.40000000000008	34627.08240830958
81.50000000000007	34609.47476792887
81.60000000000007	34591.86472644527
81.70000000000007	34574.25227161807
81.80000000000007	34556.63737267632
81.90000000000008	34539.02003295833
82.00000000000007	34521.40024165535
82.10000000000007	34503.77798595178
82.20000000000007	34486.15323395085
82.30000000000007	34468.525988992755
82.40000000000008	34450.896239640424
82.50000000000007	34433.2639725074
82.60000000000008	34415.629174068185
82.70000000000007	34397.99181113842
82.80000000000007	34380.35188695526
82.90000000000008	34362.709389316165
83.00000000000007	34345.064304129366
83.10000000000008	34327.41659703931
83.20000000000007	34309.766271353394
83.30000000000007	34292.11331424341
83.40000000000008	34274.4577110548
83.50000000000007	34256.79944699591
83.60000000000008	34239.13848637928
83.70000000000007	34221.47483247989
83.80000000000007	34203.808471707256
83.90000000000008	34186.1393887109
84.00000000000007	34168.4675465848
84.10000000000008	34150.79294874351
84.20000000000007	34133.115580970894
84.30000000000007	34115.43542736065
84.40000000000008	34097.75247187099
84.50000000000007	34080.066676217175
84.60000000000008	34062.37804385297
84.70000000000007	34044.68655980027
84.80000000000007	34026.992207464784
84.90000000000008	34009.29494729382
85.00000000000007	33991.59478295124
85.10000000000008	33973.89169883076
85.20000000000007	33956.185677788104
85.30000000000007	33938.47670254483
85.40000000000008	33920.764732120464
85.50000000000007	33903.04977029066
85.60000000000008	33885.331800684646
85.70000000000007	33867.61080547677
85.80000000000007	33849.88674236715
85.90000000000008	33832.15961541335
86.00000000000007	33814.429407611395
86.10000000000008	33796.696100590416
86.20000000000007	33778.95967584647
86.30000000000008	33761.220089600625
86.40000000000008	33743.47734609572
86.50000000000007	33725.73142755822
86.60000000000008	33707.98231494118
86.70000000000007	33690.22996309276
86.80000000000008	33672.47437661091
86.90000000000008	33654.71553708147
87.00000000000007	33636.953424916086
87.10000000000008	33619.18802039419
87.20000000000007	33601.419276831264
87.30000000000008	33583.64719908534
87.40000000000008	33565.871767964876
87.50000000000007	33548.0929632096
87.60000000000008	33530.310736706546
87.70000000000007	33512.52509374349
87.80000000000008	33494.73601447852
87.90000000000008	33476.94347811279
88.00000000000007	33459.147463715926
88.10000000000008	33441.34792158632
88.20000000000007	33423.54485734788
88.30000000000008	33405.73825037109
88.40000000000008	33387.928079188176
88.50000000000007	33370.114292611484
88.60000000000008	33352.296896770924
88.70000000000007	33334.47587037455
88.80000000000008	33316.651191417994
88.90000000000008	33298.82283776575
89.00000000000009	33280.99075658335
89.10000000000008	33263.15495441425
89.20000000000007	33245.31540916619
89.30000000000008	33227.4720981678
89.40000000000008	33209.624967038784
89.50000000000009	33191.77402290652
89.60000000000008	33173.91924300212
89.70000000000007	33156.06060411871
89.80000000000008	33139.01054280533
89.90000000000008	33125.206610804154
90.00000000000009	33114.64953431035
