# Supplementary material for: White matter micro- and macrostructure brain charts for the human lifespan
Source: Nature. 2026 May 13;655(8124):979–89. doi: 10.1038/s41586-026-10454-2 (PMC13391363; doi:10.1038/s41586-026-10454-2)
Supplement: Supplementary file 7 — Tract-specific median centiles of brain charts. SDT.T4.1-504 contain the discretized, sex-agnostic brain charts used to derive the myelination plots and assessments in Fig. 4 and Supplementary Fig. S4.F9. Age is expressed in years. Tract measurements are reported in metric-specific units: diffusivities in mm2 s−1, volume in mm3, surface area in mm2, average length in mm, and FA is dimensionless (unitless). [file 41586_2026_10454_MOESM7_ESM.zip › SDT.T4/SDT.T4.175-IFO_right_volume.csv]

age	value
1.0	26581.43820130058
1.1	26822.639538359093
1.2000000000000002	27127.286285293674
1.3000000000000003	27491.14667054657
1.4000000000000004	27849.814368391155
1.5000000000000004	28184.59232957136
1.6000000000000005	28498.244014099186
1.7000000000000006	28793.070173988763
1.8000000000000007	29070.914509292983
1.9000000000000008	29333.60197792276
2.000000000000001	29582.532811385143
2.100000000000001	29818.91842254429
2.200000000000001	30043.75091510727
2.300000000000001	30258.068199612106
2.4000000000000012	30462.682789198607
2.5000000000000013	30658.316342424514
2.6000000000000014	30845.61116050892
2.7000000000000015	31025.09613787807
2.8000000000000016	31197.36481740939
2.9000000000000017	31362.882071688386
3.0000000000000018	31522.067984892317
3.100000000000002	31675.26957652342
3.200000000000002	31822.890597457903
3.300000000000002	31965.248836786406
3.400000000000002	32102.63592845948
3.500000000000002	32235.31884311017
3.6000000000000023	32363.516509159603
3.7000000000000024	32487.498277941613
3.8000000000000025	32607.474389476505
3.9000000000000026	32723.638776898566
4.000000000000003	32836.15012465416
4.100000000000003	32945.209262459095
4.200000000000003	33050.97292027162
4.3000000000000025	33153.58758607071
4.400000000000003	33253.18929713106
4.5000000000000036	33349.88805632038
4.600000000000003	33443.830036825224
4.700000000000003	33535.12802365064
4.800000000000003	33623.88718554452
4.900000000000004	33710.19222239294
5.0000000000000036	33794.15839123905
5.100000000000003	33875.87442148787
5.200000000000004	33955.42422350533
5.300000000000004	34032.88631195398
5.400000000000004	34108.32307103683
5.5000000000000036	34181.82322540353
5.600000000000004	34253.4542366371
5.700000000000005	34323.27936051231
5.800000000000004	34391.34863266927
5.900000000000004	34457.73469674188
6.000000000000004	34522.49261249031
6.100000000000005	34585.67487682098
6.200000000000005	34647.33078453537
6.300000000000004	34707.49878722421
6.400000000000005	34766.2370316528
6.500000000000005	34823.58903772883
6.600000000000005	34879.59570321729
6.700000000000005	34934.28879369456
6.800000000000005	34987.71722256835
6.900000000000006	35039.91747069819
7.000000000000005	35090.924531124925
7.100000000000005	35140.771289912635
7.2000000000000055	35189.482940893395
7.300000000000006	35237.09977637682
7.400000000000006	35283.65147655637
7.500000000000005	35329.16593085222
7.600000000000006	35373.66442592071
7.700000000000006	35417.18155278701
7.800000000000006	35459.742701124815
7.900000000000006	35501.3723380636
8.000000000000007	35542.093431442925
8.100000000000007	35581.92328237089
8.200000000000006	35620.8910178732
8.300000000000006	35659.01776124416
8.400000000000006	35696.323324768746
8.500000000000007	35732.822588574236
8.600000000000007	35768.5409576961
8.700000000000006	35803.49679228473
8.800000000000008	35837.70785031057
8.900000000000007	35871.19075699902
9.000000000000007	35903.957846137564
9.100000000000007	35936.0308835296
9.200000000000006	35967.42541837305
9.300000000000008	35998.15598753256
9.400000000000007	36028.23335339134
9.500000000000007	36057.67674254839
9.600000000000009	36086.49984508781
9.700000000000008	36114.715941509676
9.800000000000008	36142.33741618584
9.900000000000007	36169.373335136435
10.000000000000007	36195.84040282471
10.100000000000009	36221.75038275379
10.200000000000008	36247.11422398791
10.300000000000008	36271.93993329312
10.40000000000001	36296.24241996622
10.500000000000009	36320.032151245796
10.600000000000009	36343.319306223784
10.700000000000008	36366.113329447726
10.800000000000008	36388.42105800345
10.90000000000001	36410.25559544803
11.000000000000009	36431.62604499662
11.100000000000009	36452.540833539526
11.20000000000001	36473.00606134295
11.30000000000001	36493.033524889746
11.40000000000001	36512.63139641198
11.500000000000009	36531.807639637154
11.600000000000009	36550.56959942249
11.70000000000001	36568.92254590738
11.80000000000001	36586.876947220444
11.90000000000001	36604.43998324884
12.00000000000001	36621.618258255985
12.10000000000001	36638.41651603096
12.20000000000001	36654.844249197864
12.30000000000001	36670.90795208929
12.40000000000001	36686.61396451866
12.50000000000001	36701.968093598625
12.60000000000001	36716.974479314995
12.70000000000001	36731.64161445868
12.800000000000011	36745.9752545499
12.900000000000011	36759.98065567145
13.00000000000001	36773.66157311307
13.10000000000001	36787.02575615132
13.20000000000001	36800.07844457527
13.300000000000011	36812.82476129286
13.400000000000011	36825.269362898696
13.50000000000001	36837.4155560755
13.600000000000012	36849.27032262341
13.700000000000012	36860.838341239556
13.800000000000011	36872.12385065472
13.900000000000011	36883.12987073188
14.00000000000001	36893.86280622967
14.100000000000012	36904.32694063048
14.200000000000012	36914.52646742022
14.300000000000011	36924.46516639683
14.400000000000013	36934.145717878804
14.500000000000012	36943.5739274148
14.600000000000012	36952.753644940974
14.700000000000012	36961.6883280969
14.800000000000011	36970.3804395692
14.900000000000013	36978.835329967136
15.000000000000012	36987.05654143516
15.100000000000012	36995.04754573482
15.200000000000014	37002.81144367515
15.300000000000013	37010.350436697496
15.400000000000013	37017.66940058362
15.500000000000012	37024.77153736835
15.600000000000012	37031.65969586818
15.700000000000014	37038.33590978889
15.800000000000013	37044.80469126039
15.900000000000013	37051.06899917468
16.000000000000014	37057.131736617885
16.100000000000016	37062.99547114554
16.200000000000014	37068.66203250038
16.30000000000001	37074.135551601306
16.400000000000013	37079.418716929016
16.500000000000014	37084.51389639724
16.600000000000016	37089.4227886396
16.700000000000014	37094.14923033295
16.800000000000015	37098.695715442635
16.900000000000013	37103.064693141394
17.000000000000014	37107.25830694597
17.100000000000016	37111.278094140536
17.200000000000014	37115.12758178472
17.300000000000015	37118.809046264134
17.400000000000013	37122.32447112404
17.500000000000014	37125.67528985303
17.600000000000016	37128.864788839775
17.700000000000014	37131.89508708887
17.800000000000015	37134.768267256106
17.900000000000016	37137.48613191212
18.000000000000014	37140.049985375605
18.100000000000016	37142.462859953535
18.200000000000017	37144.72669769516
18.300000000000015	37146.84317168045
18.400000000000016	37148.81350309237
18.500000000000014	37150.64052546987
18.600000000000016	37152.32605222604
18.700000000000017	37153.8718669847
18.800000000000015	37155.27949544877
18.900000000000016	37156.5500542616
19.000000000000014	37157.686166511805
19.100000000000016	37158.6895002996
19.200000000000017	37159.56147555034
19.300000000000015	37160.303141600394
19.400000000000016	37160.91695594283
19.500000000000018	37161.40448056596
19.600000000000016	37161.76725282531
19.700000000000017	37162.006571574835
19.80000000000002	37162.12340069526
19.900000000000016	37162.12002190405
20.000000000000018	37161.99787681118
20.100000000000016	37161.75817714895
20.200000000000017	37161.401831761184
20.30000000000002	37160.93098331703
20.400000000000016	37160.34698516079
20.500000000000018	37159.651170101555
20.600000000000016	37158.84464961845
20.700000000000017	37157.92826205181
20.80000000000002	37156.904002139854
20.900000000000016	37155.77312270573
21.000000000000018	37154.536662934
21.10000000000002	37153.195415741815
21.200000000000017	37151.75125827446
21.30000000000002	37150.20536937222
21.40000000000002	37148.55891062824
21.500000000000018	37146.81283761049
21.60000000000002	37144.96788456791
21.700000000000017	37143.02580328709
21.80000000000002	37140.987688053654
21.90000000000002	37138.85443403446
22.000000000000018	37136.626737662074
22.10000000000002	37134.306250626614
22.200000000000017	37131.89400476723
22.30000000000002	37129.39101733837
22.40000000000002	37126.79811330361
22.500000000000018	37124.11593988377
22.60000000000002	37121.34604186715
22.70000000000002	37118.48937948992
22.80000000000002	37115.54672693541
22.90000000000002	37112.51869968213
23.00000000000002	37109.40675680717
23.10000000000002	37106.211805497354
23.20000000000002	37102.93474052833
23.30000000000002	37099.57627678275
23.40000000000002	37096.13698814909
23.50000000000002	37092.61824201424
23.60000000000002	37089.02088455346
23.70000000000002	37085.34558771193
23.80000000000002	37081.592898526986
23.90000000000002	37077.76411059118
24.00000000000002	37073.86002474446
24.10000000000002	37069.8814312034
24.20000000000002	37065.8289515406
24.300000000000022	37061.70309739602
24.40000000000002	37057.5050833005
24.50000000000002	37053.23565780835
24.600000000000023	37048.89540599328
24.70000000000002	37044.484816614065
24.800000000000022	37040.00504034772
24.90000000000002	37035.45678679114
25.00000000000002	37030.84075639891
25.100000000000023	37026.15749123332
25.20000000000002	37021.40744972535
25.300000000000022	37016.5917140448
25.40000000000002	37011.71094874171
25.50000000000002	37006.76566469976
25.600000000000023	37001.75630071488
25.70000000000002	36996.683883448175
25.800000000000022	36991.54904380044
25.900000000000023	36986.35240476504
26.00000000000002	36981.09444032189
26.100000000000023	36975.77556311856
26.200000000000024	36970.39674018484
26.300000000000022	36964.958563418164
26.400000000000023	36959.461480042424
26.50000000000002	36953.90588574294
26.600000000000023	36948.2926990882
26.700000000000024	36942.62248277143
26.800000000000022	36936.89579261427
26.900000000000023	36931.113044033984
27.00000000000002	36925.27461003578
27.100000000000023	36919.38135706433
27.200000000000024	36913.433813884905
27.300000000000022	36907.43237285536
27.400000000000023	36901.377392234026
27.500000000000025	36895.26969598831
27.600000000000023	36889.10978742303
27.700000000000024	36882.89816384498
27.800000000000026	36876.63519008207
27.900000000000023	36870.32120460865
28.000000000000025	36863.95698565208
28.100000000000023	36857.54300687526
28.200000000000024	36851.07961315211
28.300000000000026	36844.56713005775
28.400000000000023	36838.0062984496
28.500000000000025	36831.39756969976
28.600000000000023	36824.74138992301
28.700000000000024	36818.03808006948
28.800000000000026	36811.28794836283
28.900000000000023	36804.49169537586
29.000000000000025	36797.64974647669
29.100000000000026	36790.76240528256
29.200000000000024	36783.82996866806
29.300000000000026	36776.85310421572
29.400000000000027	36769.832217699935
29.500000000000025	36762.76771026892
29.600000000000026	36755.659864670684
29.700000000000024	36748.508962482985
29.800000000000026	36741.31563568732
29.900000000000027	36734.08026715685
30.000000000000025	36726.803124528524
30.100000000000026	36719.48447933895
30.200000000000024	36712.12493435178
30.300000000000026	36704.72485515196
30.400000000000027	36697.28460323851
30.500000000000025	36689.80442797751
30.600000000000026	36682.284587353286
30.700000000000028	36674.72565256679
30.800000000000026	36667.12796895992
30.900000000000027	36659.49177267849
31.00000000000003	36651.81731277529
31.100000000000026	36644.10513449624
31.200000000000028	36636.35556787443
31.300000000000026	36628.56893932128
31.400000000000027	36620.74546893057
31.50000000000003	36612.88539369154
31.600000000000026	36604.9892307836
31.700000000000028	36597.05729228353
31.800000000000026	36589.08978667967
31.900000000000027	36581.08694297609
32.00000000000003	36573.04925523012
32.10000000000002	36564.977021916
32.20000000000003	36556.870538286916
32.300000000000026	36548.72999868077
32.40000000000003	36540.555621314656
32.50000000000003	36532.3478752175
32.60000000000003	36524.10704288221
32.70000000000003	36515.833308425004
32.800000000000026	36507.526882888895
32.90000000000003	36499.18821464948
33.00000000000003	36490.817574073444
33.10000000000003	36482.41522865348
33.20000000000003	36473.98134999039
33.300000000000026	36465.51613943986
33.40000000000003	36457.020022998535
33.50000000000003	36448.493256763766
33.60000000000003	36439.936003303825
33.70000000000003	36431.34845749902
33.800000000000026	36422.73102685117
33.90000000000003	36414.083956613424
34.00000000000003	36405.407489466554
34.10000000000003	36396.701776873284
34.20000000000003	36387.9670049781
34.30000000000003	36379.203561222035
34.40000000000003	36370.41167807797
34.50000000000003	36361.59149900075
34.60000000000003	36352.743204264196
34.70000000000003	36343.86716470788
34.80000000000003	36334.96360307734
34.90000000000003	36326.03273980871
35.00000000000003	36317.07470847043
35.10000000000003	36308.089681427206
35.20000000000003	36299.07801149241
35.30000000000003	36290.0399099306
35.400000000000034	36280.97550318727
35.50000000000003	36271.88495828222
35.60000000000003	36262.76861309309
35.70000000000003	36253.62667013308
35.80000000000003	36244.45932983613
35.900000000000034	36235.2667098178
36.00000000000003	36226.04896991019
36.10000000000003	36216.80643175553
36.20000000000003	36207.53928752317
36.30000000000003	36198.24764847154
36.400000000000034	36188.931669547164
36.50000000000003	36179.59165892587
36.60000000000003	36170.22780088114
36.70000000000003	36160.84027780889
36.80000000000003	36151.42919305517
36.900000000000034	36141.9946950106
37.00000000000003	36132.53707719623
37.10000000000003	36123.0565145396
37.20000000000003	36113.55310469327
37.30000000000003	36104.02699156528
37.400000000000034	36094.47845651
37.500000000000036	36084.90766731073
37.60000000000003	36075.31479005063
37.70000000000003	36065.6999152681
37.80000000000003	36056.06318087089
37.900000000000034	36046.404854957116
38.000000000000036	36036.72509684208
38.10000000000003	36027.023991946684
38.20000000000003	36017.30167405125
38.30000000000003	36007.55840023948
38.400000000000034	35997.79432334465
38.500000000000036	35988.00959465629
38.60000000000004	35978.20429317637
38.70000000000003	35968.378547175394
38.80000000000003	35958.53260172108
38.900000000000034	35948.66660195305
39.000000000000036	35938.78062225598
39.10000000000004	35928.87478708728
39.20000000000003	35918.949331524214
39.30000000000003	35909.00439480892
39.400000000000034	35899.04011477799
39.500000000000036	35889.05656000348
39.60000000000004	35879.053849867414
39.70000000000003	35869.03220853348
39.80000000000003	35858.99176823451
39.900000000000034	35848.93259335981
40.000000000000036	35838.85479975775
40.10000000000004	35828.75860251335
40.20000000000003	35818.644128479165
40.30000000000003	35808.51150322441
40.400000000000034	35798.36078585476
40.500000000000036	35788.19208752949
40.60000000000004	35778.00561340179
40.70000000000004	35767.801483920826
40.80000000000003	35757.57975438693
40.900000000000034	35747.34053267527
41.000000000000036	35737.08401567376
41.10000000000004	35726.81031890967
41.20000000000004	35716.51955673547
41.30000000000003	35706.21177962935
41.400000000000034	35695.88709112201
41.500000000000036	35685.54567904544
41.60000000000004	35675.187653061126
41.70000000000004	35664.81306016947
41.80000000000004	35654.42200084079
41.900000000000034	35644.014655368715
42.000000000000036	35633.591128899796
42.10000000000004	35623.15152550195
42.20000000000004	35612.69588775605
42.30000000000004	35602.2243120965
42.400000000000034	35591.736970543796
42.500000000000036	35581.23396285616
42.60000000000004	35570.7153284204
42.70000000000004	35560.181160812084
42.80000000000004	35549.63162516402
42.900000000000034	35539.06681708121
43.000000000000036	35528.48683117578
43.10000000000004	35517.89170276566
43.20000000000004	35507.281521667705
43.30000000000004	35496.656445442124
43.400000000000034	35486.01656473041
43.500000000000036	35475.361911901746
43.60000000000004	35464.6925740964
43.70000000000004	35454.00870257013
43.80000000000004	35443.310384133154
43.90000000000004	35432.597704679
44.000000000000036	35421.870692813
44.10000000000004	35411.1294321666
44.20000000000004	35400.374067050696
44.30000000000004	35389.60467969019
44.40000000000004	35378.821295952854
44.500000000000036	35368.02399695915
44.60000000000004	35357.21292123891
44.70000000000004	35346.38814747256
44.80000000000004	35335.54975349179
44.90000000000004	35324.69776166491
45.00000000000004	35313.83224982968
45.10000000000004	35302.953350134136
45.20000000000004	35292.061137010445
45.30000000000004	35281.155630270325
45.40000000000004	35270.23690539169
45.50000000000004	35259.3050892117
45.60000000000004	35248.36025287363
45.70000000000004	35237.40246673254
45.80000000000004	35226.43174732917
45.90000000000004	35215.448167063885
46.00000000000004	35204.451846897646
46.10000000000004	35193.44285402588
46.20000000000004	35182.42120258669
46.30000000000004	35171.38696275917
46.40000000000004	35160.340250616064
46.50000000000004	35149.281130291805
46.60000000000004	35138.20966518662
46.70000000000004	35127.12586636379
46.80000000000004	35116.02980111187
46.90000000000004	35104.92158008156
47.00000000000004	35093.80126372731
47.100000000000044	35082.66886083955
47.20000000000004	35071.52443661318
47.30000000000004	35060.3680971909
47.40000000000004	35049.19990016928
47.50000000000004	35038.019902458844
47.600000000000044	35026.828109942544
47.70000000000004	35015.62458509555
47.80000000000004	35004.40942904672
47.90000000000004	34993.182695951364
48.00000000000004	34981.944389527576
48.100000000000044	34970.694570275
48.200000000000045	34959.433335156544
48.30000000000004	34948.1607356507
48.40000000000004	34936.8768225927
48.50000000000004	34925.58159693441
48.600000000000044	34914.27511661249
48.700000000000045	34902.95747394286
48.80000000000004	34891.628717175314
48.90000000000004	34880.28884518504
49.00000000000004	34868.937914043
49.100000000000044	34857.576012207035
49.200000000000045	34846.20318541118
49.30000000000004	34834.8194787844
49.40000000000004	34823.42488855326
49.50000000000004	34812.019468370054
49.600000000000044	34800.60330237522
49.700000000000045	34789.17643326321
49.80000000000004	34777.73885525408
49.90000000000004	34766.29062023716
50.00000000000004	34754.831808771596
50.100000000000044	34743.362461179306
50.200000000000045	34731.88261721093
50.30000000000005	34720.39226853401
50.40000000000004	34708.891464752436
50.50000000000004	34697.38028240402
50.600000000000044	34685.85875893892
50.700000000000045	34674.32688407173
50.80000000000005	34662.784705739905
50.90000000000004	34651.232297148825
51.00000000000004	34639.669693503005
51.100000000000044	34628.096929465755
51.200000000000045	34616.51399227538
51.30000000000005	34604.92092770767
51.40000000000005	34593.31780521207
51.50000000000004	34581.70465727
51.600000000000044	34570.081469205186
51.700000000000045	34558.44828521805
51.80000000000005	34546.80517164907
51.90000000000005	34535.1521588462
52.00000000000004	34523.48927664264
52.100000000000044	34511.81650794384
52.200000000000045	34500.133894903796
52.30000000000005	34488.441500344736
52.40000000000005	34476.7393520226
52.50000000000004	34465.02743095239
52.600000000000044	34453.30577779925
52.700000000000045	34441.57445247668
52.80000000000005	34429.83348070588
52.90000000000005	34418.08288771661
53.00000000000004	34406.322652146555
53.100000000000044	34394.55281272222
53.200000000000045	34382.77342605124
53.30000000000005	34370.98451537787
53.40000000000005	34359.18605746019
53.50000000000005	34347.37808961843
53.600000000000044	34335.560665730576
53.700000000000045	34323.733807092554
53.80000000000005	34311.8975345292
53.90000000000005	34300.05182244632
54.00000000000005	34288.19670632681
54.100000000000044	34276.3322369319
54.200000000000045	34264.45843318097
54.30000000000005	34252.57526759843
54.40000000000005	34240.682774340195
54.50000000000005	34228.78100159744
54.60000000000005	34216.86996641628
54.700000000000045	34204.949685389365
54.80000000000005	34193.02012869893
54.90000000000005	34181.081328759006
55.00000000000005	34169.13333081193
55.10000000000005	34157.176149614
55.200000000000045	34145.20975345232
55.30000000000005	34133.234173490564
55.40000000000005	34121.24945254263
55.50000000000005	34109.25560355616
55.60000000000005	34097.25263904041
55.700000000000045	34085.2405249362
55.80000000000005	34073.21929075581
55.90000000000005	34061.18897651236
56.00000000000005	34049.149592937916
56.10000000000005	34037.10110405285
56.200000000000045	34025.04353819347
56.30000000000005	34012.976933069556
56.40000000000005	34000.901297659315
56.50000000000005	33988.81664051539
56.60000000000005	33976.72292329399
56.70000000000005	33964.62017276632
56.80000000000005	33952.5084239711
56.90000000000005	33940.38768373347
57.00000000000005	33928.25791175281
57.10000000000005	33916.119133697
57.20000000000005	33903.97138241109
57.30000000000005	33891.814663012075
57.40000000000005	33879.648980201986
57.50000000000005	33867.474291285
57.60000000000005	33855.290620446394
57.70000000000005	33843.09799797289
57.800000000000054	33830.89642687992
57.90000000000005	33818.68586246757
58.00000000000005	33806.46632788921
58.10000000000005	33794.2378513331
58.20000000000005	33782.00043414369
58.300000000000054	33769.75407725894
58.40000000000005	33757.49873353985
58.50000000000005	33745.23442473664
58.60000000000005	33732.96117657594
58.70000000000005	33720.67898834174
58.800000000000054	33708.38781083298
58.90000000000005	33696.087664838495
59.00000000000005	33683.778574068194
59.10000000000005	33671.460536164115
59.20000000000005	33659.13354836845
59.300000000000054	33646.797558984545
59.40000000000005	33634.45258747493
59.50000000000005	33622.098655169466
59.60000000000005	33609.73575768111
59.70000000000005	33597.36384118255
59.800000000000054	33584.98292424508
59.900000000000055	33572.59302625073
60.00000000000005	33560.19414119188
60.10000000000005	33547.7862626657
60.20000000000005	33535.36933428032
60.300000000000054	33522.94337335551
60.400000000000055	33510.5083969606
60.50000000000005	33498.06439708078
60.60000000000005	33485.611315114336
60.70000000000005	33473.14916755986
60.800000000000054	33460.677969595665
60.900000000000055	33448.19771160034
61.00000000000006	33435.70838356017
61.10000000000005	33423.20992422754
61.20000000000005	33410.70234892261
61.300000000000054	33398.185670564686
61.400000000000055	33385.65987753812
61.50000000000006	33373.12490629557
61.60000000000005	33360.58077140642
61.70000000000005	33348.027483944235
61.800000000000054	33335.46503069359
61.900000000000055	33322.89339804801
62.00000000000006	33310.31251972033
62.10000000000005	33297.722409173555
62.20000000000005	33285.12307526278
62.300000000000054	33272.51450278262
62.400000000000055	33259.89662304553
62.50000000000006	33247.26944883488
62.60000000000005	33234.63298719411
62.70000000000005	33221.987221318006
62.800000000000054	33209.33213400986
62.900000000000055	33196.66765373586
63.00000000000006	33183.99379224416
63.10000000000006	33171.31055438778
63.20000000000005	33158.61792136732
63.300000000000054	33145.91581913685
63.400000000000055	33133.20425883718
63.50000000000006	33120.48324353298
63.60000000000006	33107.75275281824
63.70000000000005	33095.01276589334
63.800000000000054	33082.263205746814
63.900000000000055	33069.50408255518
64.00000000000006	33056.73539720842
64.10000000000005	33043.95712729375
64.20000000000006	33031.16919316459
64.30000000000005	33018.37160446389
64.40000000000006	33005.564360306074
64.50000000000006	32992.747436658414
64.60000000000005	32979.92080909082
64.70000000000006	32967.08439485881
64.80000000000005	32954.238202711946
64.90000000000006	32941.38222959376
65.00000000000006	32928.516449444
65.10000000000005	32915.640776748354
65.20000000000006	32902.75521979847
65.30000000000005	32889.85977376485
65.40000000000006	32876.95441094737
65.50000000000006	32864.03910324324
65.60000000000005	32851.11376189439
65.70000000000006	32838.17839437055
65.80000000000005	32825.23299366327
65.90000000000006	32812.27753001605
66.00000000000006	32799.31191175419
66.10000000000005	32786.33614596745
66.20000000000006	32773.35022386673
66.30000000000005	32760.3541140292
66.40000000000006	32747.347784622485
66.50000000000006	32734.331140568356
66.60000000000005	32721.304188207
66.70000000000006	32708.266916550616
66.80000000000005	32695.21929208303
66.90000000000006	32682.16121665004
67.00000000000006	32669.09269629253
67.10000000000007	32656.01371822433
67.20000000000006	32642.924247229952
67.30000000000005	32629.824247675853
67.40000000000006	32616.713617830108
67.50000000000006	32603.592363057658
67.60000000000007	32590.460468342222
67.70000000000006	32577.31789632986
67.80000000000005	32564.16454204016
67.90000000000006	32551.00041062254
68.00000000000006	32537.825485234574
68.10000000000007	32524.63972678345
68.20000000000006	32511.443095748153
68.30000000000005	32498.23548338131
68.40000000000006	32485.01689423181
68.50000000000006	32471.787309183957
68.60000000000007	32458.546686953116
68.70000000000006	32445.294915357186
68.80000000000005	32432.031998816885
68.90000000000006	32418.757916352442
69.00000000000006	32405.472624894133
69.10000000000007	32392.176080932266
69.20000000000006	32378.868168312863
69.30000000000005	32365.548890933616
69.40000000000006	32352.21822548653
69.50000000000006	32338.876126648356
69.60000000000007	32325.52247462966
69.70000000000006	32312.15727329138
69.80000000000007	32298.7804974133
69.90000000000006	32285.392099834036
70.00000000000006	32271.99203293887
70.10000000000007	32258.580172745027
70.20000000000006	32245.156522670633
70.30000000000007	32231.721055100217
70.40000000000006	32218.273720548666
70.50000000000006	32204.81439118191
70.60000000000007	32191.343070477214
70.70000000000006	32177.859728848292
70.80000000000007	32164.36431491195
70.90000000000006	32150.856776816498
71.00000000000006	32137.3369822958
71.10000000000007	32123.804934467564
71.20000000000006	32110.26060127103
71.30000000000007	32096.70392892027
71.40000000000006	32083.134781065914
71.50000000000006	32069.553160985815
71.60000000000007	32055.959034579086
71.70000000000006	32042.352346094674
71.80000000000007	32028.73303929613
71.90000000000006	32015.100973145032
72.00000000000006	32001.45615064657
72.10000000000007	31987.798535133534
72.20000000000006	31974.128068364145
72.30000000000007	31960.444604967874
72.40000000000006	31946.74814821671
72.50000000000006	31933.038659323018
72.60000000000007	31919.316078005522
72.70000000000006	31905.580343478836
72.80000000000007	31891.831305407166
72.90000000000006	31878.068966880757
73.00000000000006	31864.293286440912
73.10000000000007	31850.50420121837
73.20000000000006	31836.701556278374
73.30000000000007	31822.885355090875
73.40000000000006	31809.055553985152
73.50000000000007	31795.212087970423
73.60000000000007	31781.354891531242
73.70000000000006	31767.48380447106
73.80000000000007	31753.598830173723
73.90000000000006	31739.69992217925
74.00000000000007	31725.78701280199
74.10000000000007	31711.859936960635
74.20000000000006	31697.918698538477
74.30000000000007	31683.963248760163
74.40000000000006	31669.99351772868
74.50000000000007	31656.009434999818
74.60000000000007	31642.010829912397
74.70000000000006	31627.997706364557
74.80000000000007	31613.970012659527
74.90000000000006	31599.927676088573
75.00000000000007	31585.87052079974
75.10000000000007	31571.798551317945
75.20000000000006	31557.711713515495
75.30000000000007	31543.60993237424
75.40000000000006	31529.4931323043
75.50000000000007	31515.36113153296
75.60000000000007	31501.213934706866
75.70000000000006	31487.05148463029
75.80000000000007	31472.8737033461
75.90000000000006	31458.680403563405
76.00000000000007	31444.471590691297
76.10000000000007	31430.247204974796
76.20000000000007	31416.007166040778
76.30000000000007	31401.75139291777
76.40000000000006	31387.4796920291
76.50000000000007	31373.192069019035
76.60000000000007	31358.88846090277
76.70000000000007	31344.568784230145
76.80000000000007	31330.23283955615
76.90000000000006	31315.88063343231
77.00000000000007	31301.512100172917
77.10000000000007	31287.1271537964
77.20000000000007	31272.725707693884
77.30000000000007	31258.307555743926
77.40000000000006	31243.872704854082
77.50000000000007	31229.42108593118
77.60000000000007	31214.95260976714
77.70000000000007	31200.46706399786
77.80000000000007	31185.964456592956
77.90000000000006	31171.444715602724
78.00000000000007	31156.907749162932
78.10000000000007	31142.35346475094
78.20000000000007	31127.78164290831
78.30000000000007	31113.192292089727
78.40000000000006	31098.58533674371
78.50000000000007	31083.96068161833
78.60000000000007	31069.31810061249
78.70000000000007	31054.657603408697
78.80000000000007	31039.979111428645
78.90000000000006	31025.28252662977
79.00000000000007	31010.567750277558
79.10000000000007	30995.834548729847
79.20000000000007	30981.082932292287
79.30000000000007	30966.312818573006
79.40000000000006	30951.524105968194
79.50000000000007	30936.716553765673
79.60000000000007	30921.89017367673
79.70000000000007	30907.044880096873
79.80000000000007	30892.180568487027
79.90000000000008	30877.29713358009
80.00000000000007	30862.394326645426
80.10000000000007	30847.47216016558
80.20000000000007	30832.530544492314
80.30000000000007	30817.56937133879
80.40000000000008	30802.588384448034
80.50000000000007	30787.58759789913
80.60000000000007	30772.566918629156
80.70000000000007	30757.52623526075
80.80000000000007	30742.465435649854
80.90000000000008	30727.384255011053
81.00000000000007	30712.28270835391
81.10000000000007	30697.160698322223
81.20000000000007	30682.018109590837
81.30000000000007	30666.85466936085
81.40000000000008	30651.670394443572
81.50000000000007	30636.465183848894
81.60000000000007	30621.23891899478
81.70000000000007	30605.991480491037
81.80000000000007	30590.722586465843
81.90000000000008	30575.43225483243
82.00000000000007	30560.120380037497
82.10000000000007	30544.786839337008
82.20000000000007	30529.43134232573
82.30000000000007	30514.053908939568
82.40000000000008	30498.654429753944
82.50000000000007	30483.232778589987
82.60000000000008	30467.78882841632
82.70000000000007	30452.322279173706
82.80000000000007	30436.833152084902
82.90000000000008	30421.321332870735
83.00000000000007	30405.786690961384
83.10000000000008	30390.228917209475
83.20000000000007	30374.648035098464
83.30000000000007	30359.043926221457
83.40000000000008	30343.416456383682
83.50000000000007	30327.765490490503
83.60000000000008	30312.090709120697
83.70000000000007	30296.392137244395
83.80000000000007	30280.66965128608
83.90000000000008	30264.923112415643
84.00000000000007	30249.152191532125
84.10000000000008	30233.35691612305
84.20000000000007	30217.53715820864
84.30000000000007	30201.69277513106
84.40000000000008	30185.823623282184
84.50000000000007	30169.929362626237
84.60000000000008	30154.01002235366
84.70000000000007	30138.065468978173
84.80000000000007	30122.095554946194
84.90000000000008	30106.099929911576
85.00000000000007	30090.078625859293
85.10000000000008	30074.031504600975
85.20000000000007	30057.95841453942
85.30000000000007	30041.859203073414
85.40000000000008	30025.73350821758
85.50000000000007	30009.581363894133
85.60000000000008	29993.402626045303
85.70000000000007	29977.197137901047
85.80000000000007	29960.96452649358
85.90000000000008	29944.70482883905
86.00000000000007	29928.417895857496
86.10000000000008	29912.103566505677
86.20000000000007	29895.761678679257
86.30000000000008	29879.39184702094
86.40000000000008	29862.99411073835
86.50000000000007	29846.568314492924
86.60000000000008	29830.114291774207
86.70000000000007	29813.631645526726
86.80000000000008	29797.12041837585
86.90000000000008	29780.58044961716
87.00000000000007	29764.011568223315
87.10000000000008	29747.41360204534
87.20000000000007	29730.78614083958
87.30000000000008	29714.129229699087
87.40000000000008	29697.44270124408
87.50000000000007	29680.72637866776
87.60000000000008	29663.97983926646
87.70000000000007	29647.20313190131
87.80000000000008	29630.396083458396
87.90000000000008	29613.558512355827
88.00000000000007	29596.69023582596
88.10000000000008	29579.79081712732
88.20000000000007	29562.86030788915
88.30000000000008	29545.898527876536
88.40000000000008	29528.905289397608
88.50000000000007	29511.880142440383
88.60000000000008	29494.82314278163
88.70000000000007	29477.73410405815
88.80000000000008	29460.61283352988
88.90000000000008	29443.459137203172
89.00000000000009	29426.272550125115
89.10000000000008	29409.053131167755
89.20000000000007	29391.800686371207
89.30000000000008	29374.51501653609
89.40000000000008	29357.195642577488
89.50000000000009	29339.84262792614
89.60000000000008	29322.45577207274
89.70000000000007	29305.034870481406
89.80000000000008	29288.37778373957
89.90000000000008	29274.88022930429
90.00000000000009	29264.548613979605
