# Supplementary material for: White matter micro- and macrostructure brain charts for the human lifespan
Source: Nature. 2026 May 13;655(8124):979–89. doi: 10.1038/s41586-026-10454-2 (PMC13391363; doi:10.1038/s41586-026-10454-2)
Supplement: Supplementary file 7 — Tract-specific median centiles of brain charts. SDT.T4.1-504 contain the discretized, sex-agnostic brain charts used to derive the myelination plots and assessments in Fig. 4 and Supplementary Fig. S4.F9. Age is expressed in years. Tract measurements are reported in metric-specific units: diffusivities in mm2 s−1, volume in mm3, surface area in mm2, average length in mm, and FA is dimensionless (unitless). [file 41586_2026_10454_MOESM7_ESM.zip › SDT.T4/SDT.T4.176-ILF_left_ad-mean.csv]

age	value
1.0	0.0013768567883892077
1.1	0.0013731083590017602
1.2000000000000002	0.0013684559697847026
1.3000000000000003	0.0013629889575173366
1.4000000000000004	0.0013577708956180625
1.5000000000000004	0.0013530746156524883
1.6000000000000005	0.001348818319848366
1.7000000000000006	0.0013449371846755095
1.8000000000000007	0.001341380653952747
1.9000000000000008	0.0013381026700102975
2.000000000000001	0.0013350686965749245
2.100000000000001	0.001332249932527526
2.200000000000001	0.0013296230850485407
2.300000000000001	0.0013271656682444356
2.4000000000000012	0.0013248602578188298
2.5000000000000013	0.0013226918335559536
2.6000000000000014	0.0013206473925147333
2.7000000000000015	0.0013187162231129072
2.8000000000000016	0.0013168872420846666
2.9000000000000017	0.0013151517744470318
3.0000000000000018	0.001313502157604277
3.100000000000002	0.0013119320124853988
3.200000000000002	0.001310434507994263
3.300000000000002	0.001309004234578775
3.400000000000002	0.001307636328477393
3.500000000000002	0.001306326418456919
3.6000000000000023	0.0013050708629256868
3.7000000000000024	0.001303865550973505
3.8000000000000025	0.0013027072363323844
3.9000000000000026	0.0013015929709962203
4.000000000000003	0.0013005202928400266
4.100000000000003	0.001299486349637914
4.200000000000003	0.0012984888797374684
4.3000000000000025	0.0012975258015693464
4.400000000000003	0.0012965952069150192
4.5000000000000036	0.0012956955117473853
4.600000000000003	0.0012948247956445355
4.700000000000003	0.001293981547675898
4.800000000000003	0.0012931643744786255
4.900000000000004	0.0012923721203017663
5.0000000000000036	0.001291603353332191
5.100000000000003	0.0012908569463310553
5.200000000000004	0.0012901318462328556
5.300000000000004	0.0012894270766935958
5.400000000000004	0.001288741835333862
5.5000000000000036	0.001288075086030316
5.600000000000004	0.0012874260212681933
5.700000000000005	0.0012867938897665567
5.800000000000004	0.0012861780755118587
5.900000000000004	0.0012855777677049575
6.000000000000004	0.001284992335206269
6.100000000000005	0.0012844211822779993
6.200000000000005	0.001283863753064311
6.300000000000004	0.0012833195967180953
6.400000000000005	0.0012827880962972306
6.500000000000005	0.0012822687769382508
6.600000000000005	0.0012817611947369709
6.700000000000005	0.0012812649907159314
6.800000000000005	0.0012807796650182082
6.900000000000006	0.001280304833789677
7.000000000000005	0.0012798401319470923
7.100000000000005	0.0012793852178004763
7.2000000000000055	0.0012789398182447564
7.300000000000006	0.0012785035386161973
7.400000000000006	0.001278076079412301
7.500000000000005	0.0012776571601140654
7.600000000000006	0.0012772465572347361
7.700000000000006	0.0012768439425271277
7.800000000000006	0.0012764490676413632
7.900000000000006	0.0012760616949975378
8.000000000000007	0.001275681602092073
8.100000000000007	0.001275308613791206
8.200000000000006	0.0012749424634804945
8.300000000000006	0.00127458295188245
8.400000000000006	0.0012742298923914157
8.500000000000007	0.0012738831386113344
8.600000000000007	0.0012735424642185092
8.700000000000006	0.0012732077006435876
8.800000000000008	0.0012728786858879383
8.900000000000007	0.0012725552684243985
9.000000000000007	0.0012722373308263716
9.100000000000007	0.0012719246851029481
9.200000000000006	0.001271617192957059
9.300000000000008	0.0012713147251443453
9.400000000000007	0.0012710171818274445
9.500000000000007	0.0012707244007884892
9.600000000000009	0.0012704362631552775
9.700000000000008	0.0012701526542663881
9.800000000000008	0.0012698734671836374
9.900000000000007	0.0012695986203103892
10.000000000000007	0.001269327976437239
10.100000000000009	0.001269061436268204
10.200000000000008	0.0012687989073375658
10.300000000000008	0.0012685403193076353
10.40000000000001	0.001268285552178633
10.500000000000009	0.0012680345194763395
10.600000000000009	0.0012677871375358393
10.700000000000008	0.0012675433286711611
10.800000000000008	0.0012673030345075403
10.90000000000001	0.0012670661520114107
11.000000000000009	0.0012668326078681049
11.100000000000009	0.0012666023341489445
11.20000000000001	0.0012663752799584767
11.30000000000001	0.0012661513541693083
11.40000000000001	0.0012659304922342486
11.500000000000009	0.0012657126315443867
11.600000000000009	0.0012654977143044927
11.70000000000001	0.0012652856977364443
11.80000000000001	0.001265076502604169
11.90000000000001	0.0012648700734979883
12.00000000000001	0.0012646663594103045
12.10000000000001	0.0012644653226892627
12.20000000000001	0.001264266892584546
12.30000000000001	0.0012640710198628506
12.40000000000001	0.0012638776566667443
12.50000000000001	0.0012636867591401674
12.60000000000001	0.0012634982953005673
12.70000000000001	0.0012633122029646919
12.800000000000011	0.0012631284394209958
12.900000000000011	0.0012629469656627841
13.00000000000001	0.0012627677533161915
13.10000000000001	0.0012625907464008062
13.20000000000001	0.0012624159066683006
13.300000000000011	0.0012622431968710819
13.400000000000011	0.0012620725831761184
13.50000000000001	0.001261904041268559
13.600000000000012	0.0012617375214873186
13.700000000000012	0.0012615729903503107
13.800000000000011	0.0012614104175696396
13.900000000000011	0.0012612497814302143
14.00000000000001	0.001261091036904827
14.100000000000012	0.0012609341538083528
14.200000000000012	0.001260779102699167
14.300000000000011	0.0012606258571133857
14.400000000000013	0.001260474398305414
14.500000000000012	0.0012603246860053605
14.600000000000012	0.0012601766935837514
14.700000000000012	0.0012600303972209103
14.800000000000011	0.0012598857800823506
14.900000000000013	0.0012597428054260333
15.000000000000012	0.0012596014491052
15.100000000000012	0.0012594616875357435
15.200000000000014	0.0012593234997781478
15.300000000000013	0.0012591868712118867
15.400000000000013	0.001259051768740629
15.500000000000012	0.001258918170918391
15.600000000000012	0.0012587860588130684
15.700000000000014	0.0012586554192342203
15.800000000000013	0.0012585262218161699
15.900000000000013	0.0012583984470144205
16.000000000000014	0.0012582720757173269
16.100000000000016	0.0012581470911984898
16.200000000000014	0.0012580234819459636
16.30000000000001	0.0012579012204320347
16.400000000000013	0.001257780289196632
16.500000000000014	0.001257660673061534
16.600000000000016	0.0012575423616019328
16.700000000000014	0.0012574253294348598
16.800000000000015	0.0012573095605786396
16.900000000000013	0.0012571950393894485
17.000000000000014	0.0012570817524035732
17.100000000000016	0.001256969690487819
17.200000000000014	0.0012568588304993002
17.300000000000015	0.0012567491580880814
17.400000000000013	0.0012566406610014678
17.500000000000014	0.0012565333309444127
17.600000000000016	0.0012564271464805946
17.700000000000014	0.0012563220944250715
17.800000000000015	0.0012562181618600856
17.900000000000016	0.00125611533788363
18.000000000000014	0.0012560136152078502
18.100000000000016	0.0012559129741866655
18.200000000000017	0.0012558134029288855
18.300000000000015	0.001255714891491999
18.400000000000016	0.0012556174332425086
18.500000000000014	0.0012555210099081217
18.600000000000016	0.0012554256105268406
18.700000000000017	0.0012553312243504169
18.800000000000015	0.0012552378425134958
18.900000000000016	0.0012551454591774435
19.000000000000014	0.0012550540575166445
19.100000000000016	0.0012549636276066997
19.200000000000017	0.0012548741613514674
19.300000000000015	0.001254785653428966
19.400000000000016	0.0012546980881310845
19.500000000000018	0.0012546114562826832
19.600000000000016	0.001254525748881543
19.700000000000017	0.0012544409587001326
19.80000000000002	0.0012543570810504788
19.900000000000016	0.0012542741014053358
20.000000000000018	0.001254192011430509
20.100000000000016	0.00125411080452185
20.200000000000017	0.0012540304764034568
20.30000000000002	0.001253951013465732
20.400000000000016	0.0012538724079846672
20.500000000000018	0.001253794652377462
20.600000000000016	0.0012537177407477274
20.700000000000017	0.001253641669330185
20.80000000000002	0.0012535664254878904
20.900000000000016	0.0012534920021849093
21.000000000000018	0.0012534183940351611
21.10000000000002	0.0012533455976049643
21.200000000000017	0.00125327360101741
21.30000000000002	0.00125320239773805
21.40000000000002	0.001253131981348728
21.500000000000018	0.0012530623470455996
21.60000000000002	0.0012529934918098147
21.700000000000017	0.0012529254045723227
21.80000000000002	0.0012528580793665124
21.90000000000002	0.001252791511810293
22.000000000000018	0.0012527256991537914
22.10000000000002	0.0012526606309623842
22.200000000000017	0.0012525963016850607
22.30000000000002	0.0012525327058674025
22.40000000000002	0.0012524698396106531
22.500000000000018	0.0012524077005045525
22.60000000000002	0.001252346278790521
22.70000000000002	0.0012522855693899698
22.80000000000002	0.001252225568755858
22.90000000000002	0.0012521662746976217
23.00000000000002	0.0012521076779900705
23.10000000000002	0.0012520497739016802
23.20000000000002	0.001251992557781768
23.30000000000002	0.001251936026487968
23.40000000000002	0.001251880178109674
23.50000000000002	0.0012518250039913854
23.60000000000002	0.001251770499797539
23.70000000000002	0.0012517166626815973
23.80000000000002	0.001251663490913494
23.90000000000002	0.0012516109762891105
24.00000000000002	0.0012515591147647933
24.10000000000002	0.0012515079023650282
24.20000000000002	0.0012514573365848746
24.300000000000022	0.0012514074159263961
24.40000000000002	0.0012513581326686568
24.50000000000002	0.0012513094831021758
24.600000000000023	0.0012512614649729278
24.70000000000002	0.001251214076932051
24.800000000000022	0.001251167311642969
24.90000000000002	0.0012511211656433387
25.00000000000002	0.0012510756355285603
25.100000000000023	0.0012510307193352398
25.20000000000002	0.0012509864159080187
25.300000000000022	0.0012509427183225866
25.40000000000002	0.0012508996234003764
25.50000000000002	0.0012508571293925275
25.600000000000023	0.0012508152352672848
25.70000000000002	0.0012507739344294465
25.800000000000022	0.0012507332239109783
25.900000000000023	0.0012506931007931225
26.00000000000002	0.0012506535635761827
26.100000000000023	0.0012506146113904217
26.200000000000024	0.0012505762379943167
26.300000000000022	0.0012505384406622695
26.400000000000023	0.0012505012180794924
26.50000000000002	0.0012504645694790153
26.600000000000023	0.0012504284889026111
26.700000000000024	0.0012503929738050755
26.800000000000022	0.0012503580216835038
26.900000000000023	0.0012503236314383177
27.00000000000002	0.0012502898024386293
27.100000000000023	0.0012502565290312127
27.200000000000024	0.0012502238088791752
27.300000000000022	0.001250191641043543
27.400000000000023	0.0012501600249790155
27.500000000000025	0.001250128955277458
27.600000000000023	0.0012500984297573556
27.700000000000024	0.0012500684462736858
27.800000000000026	0.0012500390040747589
27.900000000000023	0.001250010102729853
28.000000000000025	0.0012499817370951562
28.100000000000023	0.0012499539051690663
28.200000000000024	0.0012499266063405
28.300000000000026	0.001249899840249998
28.400000000000023	0.0012498736019667717
28.500000000000025	0.0012498478896237658
28.600000000000023	0.0012498227013855506
28.700000000000024	0.0012497980368051478
28.800000000000026	0.0012497738956197598
28.900000000000023	0.0012497502731287301
29.000000000000025	0.0012497271676211556
29.100000000000026	0.0012497045787740893
29.200000000000024	0.0012496825063840044
29.300000000000026	0.0012496609459362227
29.400000000000027	0.0012496398958368854
29.500000000000025	0.0012496193545197011
29.600000000000026	0.0012495993218065802
29.700000000000024	0.0012495797975755852
29.800000000000026	0.0012495607775132335
29.900000000000027	0.0012495422601618371
30.000000000000025	0.001249524245453607
30.100000000000026	0.0012495067333157146
30.200000000000024	0.0012494897195977318
30.300000000000026	0.0012494732029442852
30.400000000000027	0.0012494571820241306
30.500000000000025	0.001249441656898251
30.600000000000026	0.0012494266275625873
30.700000000000028	0.0012494120900433724
30.800000000000026	0.001249398043104521
30.900000000000027	0.0012493844869058478
31.00000000000003	0.0012493714214837478
31.100000000000026	0.0012493588430079747
31.200000000000028	0.0012493467503322758
31.300000000000026	0.0012493351423315951
31.400000000000027	0.00124932401928104
31.50000000000003	0.001249313381274806
31.600000000000026	0.0012493032246384515
31.700000000000028	0.001249293548330641
31.800000000000026	0.0012492843527156952
31.900000000000027	0.0012492756379208464
32.00000000000003	0.0012492674003984705
32.10000000000002	0.001249259639186431
32.20000000000003	0.0012492523533412876
32.300000000000026	0.0012492455433313616
32.40000000000003	0.001249239209332276
32.50000000000003	0.0012492333479342953
32.60000000000003	0.0012492279582679675
32.70000000000003	0.0012492230408827527
32.800000000000026	0.0012492185959808607
32.90000000000003	0.0012492146202650622
33.00000000000003	0.0012492111129359963
33.10000000000003	0.0012492080732108878
33.20000000000003	0.0012492055017336223
33.300000000000026	0.0012492033987466706
33.40000000000003	0.0012492017610753192
33.50000000000003	0.00124920058800241
33.60000000000003	0.001249199880246215
33.70000000000003	0.0012491996380701502
33.800000000000026	0.0012491998583997047
33.90000000000003	0.0012492005405799827
34.00000000000003	0.0012492016839708278
34.10000000000003	0.0012492032893769065
34.20000000000003	0.0012492053570947873
34.30000000000003	0.0012492078841591916
34.40000000000003	0.0012492108699883918
34.50000000000003	0.001249214315455772
34.60000000000003	0.0012492182208738748
34.70000000000003	0.00124922258336697
34.80000000000003	0.0012492274024088934
34.90000000000003	0.0012492326774866324
35.00000000000003	0.0012492384095531017
35.10000000000003	0.0012492445989477417
35.20000000000003	0.001249251242892628
35.30000000000003	0.0012492583409269675
35.400000000000034	0.0012492658940675906
35.50000000000003	0.0012492739026655423
35.60000000000003	0.0012492823640232187
35.70000000000003	0.001249291277729555
35.80000000000003	0.0012493006433852752
35.900000000000034	0.0012493104620809677
36.00000000000003	0.001249320734189061
36.10000000000003	0.0012493314570998174
36.20000000000003	0.0012493426304607926
36.30000000000003	0.0012493542554224675
36.400000000000034	0.0012493663323649338
36.50000000000003	0.0012493788587507875
36.60000000000003	0.0012493918342722375
36.70000000000003	0.0012494052586321258
36.80000000000003	0.0012494191330498213
36.900000000000034	0.001249433457921854
37.00000000000003	0.0012494482307900472
37.10000000000003	0.0012494634513993876
37.20000000000003	0.0012494791210257556
37.30000000000003	0.001249495240069798
37.400000000000034	0.001249511806138726
37.500000000000036	0.0012495288190177765
37.60000000000003	0.0012495462785017644
37.70000000000003	0.001249564185931328
37.80000000000003	0.0012495825417191309
37.900000000000034	0.0012496013435440946
38.000000000000036	0.0012496205912391248
38.10000000000003	0.0012496402861985221
38.20000000000003	0.0012496604288358571
38.30000000000003	0.001249681016889372
38.400000000000034	0.0012497020502283869
38.500000000000036	0.0012497235287308689
38.60000000000004	0.0012497454538523496
38.70000000000003	0.0012497678260144736
38.80000000000003	0.00124979064302063
38.900000000000034	0.0012498139047833158
39.000000000000036	0.0012498376128093833
39.10000000000004	0.001249861767518425
39.20000000000003	0.0012498863667678565
39.30000000000003	0.00124991141050321
39.400000000000034	0.0012499368986779076
39.500000000000036	0.0012499628328570852
39.60000000000004	0.0012499892134647675
39.70000000000003	0.001250016038417803
39.80000000000003	0.0012500433077009868
39.900000000000034	0.0012500710229288285
40.000000000000036	0.001250099184520584
40.10000000000004	0.0012501277904425107
40.20000000000003	0.0012501568407095058
40.30000000000003	0.001250186335343646
40.400000000000034	0.001250216276015231
40.500000000000036	0.0012502466631446516
40.60000000000004	0.001250277494752566
40.70000000000004	0.0012503087708896931
40.80000000000003	0.0012503404932740902
40.900000000000034	0.0012503726623188677
41.000000000000036	0.0012504052760900365
41.10000000000004	0.0012504383346658406
41.20000000000004	0.001250471838131056
41.30000000000003	0.0012505057882574232
41.400000000000034	0.0012505401854561633
41.500000000000036	0.0012505750278433484
41.60000000000004	0.0012506103155299556
41.70000000000004	0.0012506460503341915
41.80000000000004	0.00125068223265765
41.900000000000034	0.0012507188606582132
42.000000000000036	0.0012507559344720777
42.10000000000004	0.001250793454241484
42.20000000000004	0.0012508314218366277
42.30000000000004	0.0012508698376543774
42.400000000000034	0.0012509086998987817
42.500000000000036	0.0012509480087361526
42.60000000000004	0.00125098776608209
42.70000000000004	0.001251027972321628
42.80000000000004	0.0012510686256975447
42.900000000000034	0.0012511097263993376
43.000000000000036	0.001251151274622095
43.10000000000004	0.0012511932723319743
43.20000000000004	0.001251235719906643
43.30000000000004	0.0012512786156316956
43.400000000000034	0.0012513219597243914
43.500000000000036	0.0012513657541954803
43.60000000000004	0.0012514099994087016
43.70000000000004	0.0012514546936856883
43.80000000000004	0.0012514998372650911
43.90000000000004	0.001251545430390708
44.000000000000036	0.001251591475122697
44.10000000000004	0.001251637971815006
44.20000000000004	0.0012516849188291155
44.30000000000004	0.0012517323164293393
44.40000000000004	0.0012517801667198028
44.500000000000036	0.0012518284700385404
44.60000000000004	0.0012518772247806773
44.70000000000004	0.0012519264312303659
44.80000000000004	0.0012519760896764957
44.90000000000004	0.0012520262022716932
45.00000000000004	0.0012520767693418719
45.10000000000004	0.001252127789319471
45.20000000000004	0.001252179262512418
45.30000000000004	0.0012522311911168454
45.40000000000004	0.001252283575440852
45.50000000000004	0.0012523364139484668
45.60000000000004	0.0012523897069660333
45.70000000000004	0.001252443454824329
45.80000000000004	0.0012524976597673213
45.90000000000004	0.0012525523220887824
46.00000000000004	0.0012526074402877609
46.10000000000004	0.0012526630147127597
46.20000000000004	0.0012527190476509659
46.30000000000004	0.0012527755393765122
46.40000000000004	0.0012528324884182411
46.50000000000004	0.0012528898951418336
46.60000000000004	0.0012529477599171007
46.70000000000004	0.0012530060850785203
46.80000000000004	0.0012530648708837997
46.90000000000004	0.001253124115894874
47.00000000000004	0.001253183820498114
47.100000000000044	0.0012532439870710746
47.20000000000004	0.0012533046158500595
47.30000000000004	0.0012533657054252284
47.40000000000004	0.001253427256199005
47.50000000000004	0.0012534892685776957
47.600000000000044	0.0012535517449858008
47.70000000000004	0.0012536146856412182
47.80000000000004	0.0012536780891654752
47.90000000000004	0.0012537419559803943
48.00000000000004	0.0012538062885535165
48.100000000000044	0.0012538710870796269
48.200000000000045	0.0012539363502071352
48.30000000000004	0.0012540020783729532
48.40000000000004	0.0012540682720176054
48.50000000000004	0.0012541349336553985
48.600000000000044	0.0012542020634607627
48.700000000000045	0.001254269660111992
48.80000000000004	0.0012543377240642306
48.90000000000004	0.0012544062578749072
49.00000000000004	0.0012544752616936617
49.100000000000044	0.0012545447342245132
49.200000000000045	0.0012546146759368493
49.30000000000004	0.0012546850873034424
49.40000000000004	0.001254755970928342
49.50000000000004	0.0012548273269390171
49.600000000000044	0.0012548991540681364
49.700000000000045	0.0012549714528022518
49.80000000000004	0.001255044225788732
49.90000000000004	0.0012551174731286253
50.00000000000004	0.0012551911935793265
50.100000000000044	0.0012552653876408372
50.200000000000045	0.001255340055816408
50.30000000000005	0.0012554152008000992
50.40000000000004	0.0012554908226689774
50.50000000000004	0.0012555669202079693
50.600000000000044	0.0012556434939333678
50.700000000000045	0.0012557205465828225
50.80000000000005	0.001255798078205376
50.90000000000004	0.0012558760876098462
51.00000000000004	0.0012559545753252827
51.100000000000044	0.0012560335418838196
51.200000000000045	0.0012561129900699529
51.30000000000005	0.0012561929199069834
51.40000000000005	0.0012562733302303388
51.50000000000004	0.001256354221584542
51.600000000000044	0.0012564355967980467
51.700000000000045	0.0012565174558645533
51.80000000000005	0.0012565997976426869
51.90000000000005	0.001256682622689113
52.00000000000004	0.0012567659315634657
52.100000000000044	0.0012568497271412985
52.200000000000045	0.0012569340093888162
52.30000000000005	0.0012570187771904794
52.40000000000005	0.0012571040311177531
52.50000000000004	0.0012571897740905433
52.600000000000044	0.0012572760060439137
52.700000000000045	0.0012573627258849647
52.80000000000005	0.0012574499341967535
52.90000000000005	0.001257537631565121
53.00000000000004	0.0012576258209574343
53.100000000000044	0.001257714502279621
53.200000000000045	0.001257803674463955
53.30000000000005	0.0012578933381076306
53.40000000000005	0.0012579834962228712
53.50000000000005	0.001258074148682895
53.600000000000044	0.0012581652944421687
53.700000000000045	0.0012582569341089897
53.80000000000005	0.0012583490682943688
53.90000000000005	0.0012584417000583877
54.00000000000005	0.0012585348292435004
54.100000000000044	0.0012586284548287933
54.200000000000045	0.001258722577436158
54.30000000000005	0.0012588172001711214
54.40000000000005	0.0012589123228418792
54.50000000000005	0.0012590079444493659
54.60000000000005	0.001259104065626173
54.700000000000045	0.0012592006870074857
54.80000000000005	0.0012592978117471746
54.90000000000005	0.001259395439621029
55.00000000000005	0.0012594935696542164
55.10000000000005	0.0012595922024924231
55.200000000000045	0.0012596913413355944
55.30000000000005	0.001259790985923748
55.40000000000005	0.001259891135303599
55.50000000000005	0.0012599917901311782
55.60000000000005	0.001260092951064986
55.700000000000045	0.001260194621353884
55.80000000000005	0.001260296800703863
55.90000000000005	0.0012603994881856117
56.00000000000005	0.0012605026844678044
56.10000000000005	0.0012606063928460268
56.200000000000045	0.0012607106129889866
56.30000000000005	0.0012608153439887405
56.40000000000005	0.0012609205865239683
56.50000000000005	0.0012610263412757828
56.60000000000005	0.0012611326115893147
56.70000000000005	0.0012612393970976668
56.80000000000005	0.0012613466969166078
56.90000000000005	0.001261454511737117
57.00000000000005	0.0012615628449518111
57.10000000000005	0.0012616716961549646
57.20000000000005	0.0012617810644836435
57.30000000000005	0.0012618909506385552
57.40000000000005	0.0012620013553227383
57.50000000000005	0.0012621122819790511
57.60000000000005	0.0012622237301645792
57.70000000000005	0.001262335699039992
57.800000000000054	0.0012624481893179227
57.90000000000005	0.0012625612044895236
58.00000000000005	0.0012626747440715367
58.10000000000005	0.0012627888072458732
58.20000000000005	0.0012629033947346576
58.300000000000054	0.001263018507262348
58.40000000000005	0.0012631341483710836
58.50000000000005	0.00126325031753878
58.60000000000005	0.0012633670139709325
58.70000000000005	0.001263484238401361
58.800000000000054	0.0012636019944213149
58.90000000000005	0.0012637202814668532
59.00000000000005	0.0012638390987647562
59.10000000000005	0.0012639584470581252
59.20000000000005	0.0012640783270923015
59.300000000000054	0.0012641987425103726
59.40000000000005	0.0012643196927080117
59.50000000000005	0.0012644411769355747
59.60000000000005	0.0012645631959476132
59.70000000000005	0.0012646857534371902
59.800000000000054	0.001264808848756576
59.900000000000055	0.001264932481177522
60.00000000000005	0.001265056651463703
60.10000000000005	0.0012651813603809883
60.20000000000005	0.0012653066116751076
60.300000000000054	0.0012654324046563806
60.400000000000055	0.0012655587386202418
60.50000000000005	0.0012656856143416005
60.60000000000005	0.001265813035617113
60.70000000000005	0.001265941001712138
60.800000000000054	0.0012660695119436802
60.900000000000055	0.0012661985670956114
61.00000000000006	0.0012663281679540026
61.10000000000005	0.0012664583183690954
61.20000000000005	0.0012665890175627074
61.300000000000054	0.0012667202648756729
61.400000000000055	0.0012668520611029731
61.50000000000006	0.0012669844101467543
61.60000000000005	0.001267117311182304
61.70000000000005	0.0012672507635722475
61.800000000000054	0.0012673847681204196
61.900000000000055	0.0012675193256328006
62.00000000000006	0.0012676544400660743
62.10000000000005	0.0012677901105504175
62.20000000000005	0.0012679263364725219
62.300000000000054	0.0012680631186471677
62.400000000000055	0.0012682004610839646
62.50000000000006	0.0012683383628650001
62.60000000000005	0.001268476823399011
62.70000000000005	0.0012686158435095546
62.800000000000054	0.001268755424022312
62.900000000000055	0.00126889556900249
63.00000000000006	0.001269036277485418
63.10000000000006	0.0012691775489041635
63.20000000000005	0.0012693193840931526
63.300000000000054	0.0012694617871715596
63.400000000000055	0.001269604757125034
63.50000000000006	0.0012697482934090328
63.60000000000006	0.001269892396866682
63.70000000000005	0.0012700370683432442
63.800000000000054	0.0012701823120145079
63.900000000000055	0.0012703281268177972
64.00000000000006	0.0012704745122332213
64.10000000000005	0.0012706214691147173
64.20000000000006	0.001270769001693149
64.30000000000005	0.0012709171088545546
64.40000000000006	0.0012710657901017907
64.50000000000006	0.0012712150462974516
64.60000000000005	0.0012713648783062507
64.70000000000006	0.0012715152904167997
64.80000000000005	0.001271666281465192
64.90000000000006	0.0012718178509793065
65.00000000000006	0.0012719699998324987
65.10000000000005	0.001272122732369615
65.20000000000006	0.00127227604737382
65.30000000000005	0.001272429944396141
65.40000000000006	0.0012725844243185913
65.50000000000006	0.0012727394880253041
65.60000000000005	0.0012728951399200348
65.70000000000006	0.001273051378734325
65.80000000000005	0.001273208204044693
65.90000000000006	0.0012733656167438906
66.00000000000006	0.0012735236212930785
66.10000000000005	0.001273682216369244
66.20000000000006	0.0012738414015725018
66.30000000000005	0.0012740011778042634
66.40000000000006	0.0012741615459680613
66.50000000000006	0.0012743225105851675
66.60000000000005	0.0012744840702792993
66.70000000000006	0.0012746462246765186
66.80000000000005	0.0012748089746890065
66.90000000000006	0.0012749723248966557
67.00000000000006	0.0012751362738669752
67.10000000000007	0.0012753008212501081
67.20000000000006	0.0012754659679669145
67.30000000000005	0.0012756317149403536
67.40000000000006	0.0012757980668116973
67.50000000000006	0.0012759650220934948
67.60000000000007	0.0012761325804623793
67.70000000000006	0.0012763007428499978
67.80000000000005	0.001276469513957512
67.90000000000006	0.0012766388922395519
68.00000000000006	0.0012768088773973756
68.10000000000007	0.0012769794703713267
68.20000000000006	0.0012771506721038918
68.30000000000005	0.0012773224873589167
68.40000000000006	0.0012774949145343852
68.50000000000006	0.0012776679533585797
68.60000000000007	0.001277841604782726
68.70000000000006	0.0012780158736318723
68.80000000000005	0.0012781907582443477
68.90000000000006	0.0012783662583736436
69.00000000000006	0.0012785423749797208
69.10000000000007	0.0012787191090247183
69.20000000000006	0.001278896465397721
69.30000000000005	0.0012790744423786832
69.40000000000006	0.001279253039748706
69.50000000000006	0.0012794322584787276
69.60000000000007	0.0012796121035204106
69.70000000000006	0.0012797925730922768
69.80000000000007	0.0012799736670012541
69.90000000000006	0.0012801553862271178
70.00000000000006	0.0012803377317518027
70.10000000000007	0.001280520708592355
70.20000000000006	0.0012807043149071886
70.30000000000007	0.0012808885505315383
70.40000000000006	0.0012810734164562141
70.50000000000006	0.0012812589177622344
70.60000000000007	0.0012814450525448409
70.70000000000006	0.001281631820665706
70.80000000000007	0.0012818192231245586
70.90000000000006	0.0012820072609233272
71.00000000000006	0.001282195939209896
71.10000000000007	0.0012823852560175854
71.20000000000006	0.001282575211237042
71.30000000000007	0.001282765805879185
71.40000000000006	0.0012829570451572984
71.50000000000006	0.0012831489270396968
71.60000000000007	0.0012833414514441717
71.70000000000006	0.001283534619390661
71.80000000000007	0.0012837284319013036
71.90000000000006	0.0012839228942577467
72.00000000000006	0.001284118004364603
72.10000000000007	0.0012843137621693698
72.20000000000006	0.0012845101687032814
72.30000000000007	0.001284707229314901
72.40000000000006	0.001284904941841959
72.50000000000006	0.0012851033062598262
72.60000000000007	0.0012853023236088692
72.70000000000006	0.001285501994931721
72.80000000000007	0.001285702325646827
72.90000000000006	0.0012859033135263899
73.00000000000006	0.0012861049585762342
73.10000000000007	0.001286307261848195
73.20000000000006	0.0012865102288291835
73.30000000000007	0.001286713857222634
73.40000000000006	0.0012869181470629813
73.50000000000007	0.0012871230994113572
73.60000000000007	0.0012873287153311883
73.70000000000006	0.0012875350003808458
73.80000000000007	0.001287741952196338
73.90000000000006	0.0012879495708434043
74.00000000000007	0.0012881578573948147
74.10000000000007	0.0012883668174789573
74.20000000000006	0.0012885764486611734
74.30000000000007	0.0012887867510366028
74.40000000000006	0.0012889977256874412
74.50000000000007	0.0012892093736982144
74.60000000000007	0.0012894217007704523
74.70000000000006	0.0012896347044001623
74.80000000000007	0.0012898483847146136
74.90000000000006	0.0012900627428078396
75.00000000000007	0.0012902777844530258
75.10000000000007	0.001290493507073538
75.20000000000006	0.0012907099108268748
75.30000000000007	0.0012909269968166752
75.40000000000006	0.001291144766148914
75.50000000000007	0.0012913632246716405
75.60000000000007	0.001291582369736929
75.70000000000006	0.0012918022015352755
75.80000000000007	0.0012920227211823609
75.90000000000006	0.0012922439345995585
76.00000000000007	0.001292465839064297
76.10000000000007	0.0012926884347981538
76.20000000000007	0.001292911722926604
76.30000000000007	0.0012931357045775239
76.40000000000006	0.0012933603857488748
76.50000000000007	0.0012935857636447831
76.60000000000007	0.001293811838520802
76.70000000000007	0.0012940386115146707
76.80000000000007	0.0012942660886994205
76.90000000000006	0.001294494267202481
77.00000000000007	0.0012947231473113992
77.10000000000007	0.0012949527301738797
77.20000000000007	0.0012951830169400807
77.30000000000007	0.0012954140137614574
77.40000000000006	0.001295645717690117
77.50000000000007	0.0012958781290484994
77.60000000000007	0.0012961112489968487
77.70000000000007	0.0012963450837634783
77.80000000000007	0.001296579630321696
77.90000000000006	0.00129681488902687
78.00000000000007	0.0012970508610494172
78.10000000000007	0.0012972875475622523
78.20000000000007	0.0012975249548739648
78.30000000000007	0.0012977630798804744
78.40000000000006	0.0012980019229730656
78.50000000000007	0.0012982414853349455
78.60000000000007	0.001298481773353406
78.70000000000007	0.0012987227838434025
78.80000000000007	0.001298964517230127
78.90000000000006	0.0012992069747071718
79.00000000000007	0.0012994501574707105
79.10000000000007	0.0012996940719902455
79.20000000000007	0.0012999387150012425
79.30000000000007	0.0013001840869658282
79.40000000000006	0.001300430189090695
79.50000000000007	0.0013006770279259511
79.60000000000007	0.0013009246001238854
79.70000000000007	0.0013011729061815475
79.80000000000007	0.001301421947316256
79.90000000000008	0.0013016717247479525
80.00000000000007	0.0013019222451109303
80.10000000000007	0.001302173504975814
80.20000000000007	0.0013024255048777037
80.30000000000007	0.0013026782460472952
80.40000000000008	0.0013029317352014588
80.50000000000007	0.0013031859688253868
80.60000000000007	0.0013034409474901587
80.70000000000007	0.001303696672437333
80.80000000000007	0.0013039531449111745
80.90000000000008	0.0013042103717148025
81.00000000000007	0.0013044683492495289
81.10000000000007	0.00130472707812558
81.20000000000007	0.0013049865595982494
81.30000000000007	0.0013052468005552479
81.40000000000008	0.0013055077973101502
81.50000000000007	0.001305769550510238
81.60000000000007	0.0013060320614219584
81.70000000000007	0.0013062953313144575
81.80000000000007	0.0013065593671638114
81.90000000000008	0.001306824165197455
82.00000000000007	0.001307089726103005
82.10000000000007	0.0013073560511609147
82.20000000000007	0.001307623147433972
82.30000000000007	0.0013078910110594865
82.40000000000008	0.001308159642763259
82.50000000000007	0.0013084290438371631
82.60000000000008	0.0013086992155759282
82.70000000000007	0.0013089701651328616
82.80000000000007	0.0013092418885567677
82.90000000000008	0.0013095143866150372
83.00000000000007	0.0013097876606139548
83.10000000000008	0.0013100617177956792
83.20000000000007	0.0013103365541164839
83.30000000000007	0.0013106121703830831
83.40000000000008	0.0013108885679134876
83.50000000000007	0.0013111657480285907
83.60000000000008	0.001311443718063377
83.70000000000007	0.001311722473883229
83.80000000000007	0.0013120020163376932
83.90000000000008	0.001312282346759556
84.00000000000007	0.0013125634725748437
84.10000000000008	0.0013128453895539156
84.20000000000007	0.0013131280985868706
84.30000000000007	0.0013134116010185385
84.40000000000008	0.0013136958981966975
84.50000000000007	0.0013139809976425176
84.60000000000008	0.0013142668950330164
84.70000000000007	0.0013145535913024412
84.80000000000007	0.0013148410878107788
84.90000000000008	0.0013151293921725505
85.00000000000007	0.001315418499967199
85.10000000000008	0.0013157084121707735
85.20000000000007	0.0013159991301556209
85.30000000000007	0.0013162906552971322
85.40000000000008	0.0013165829953073725
85.50000000000007	0.0013168761456699182
85.60000000000008	0.0013171701074063346
85.70000000000007	0.0013174648819045546
85.80000000000007	0.0013177604769723703
85.90000000000008	0.0013180568879931488
86.00000000000007	0.0013183541160315553
86.10000000000008	0.0013186521624882265
86.20000000000007	0.001318951028766909
86.30000000000008	0.001319250722775448
86.40000000000008	0.0013195512397987492
86.50000000000007	0.0013198525809484081
86.60000000000008	0.0013201547476410736
86.70000000000007	0.0013204577478827398
86.80000000000008	0.0013207615768554032
86.90000000000008	0.001321066235715113
87.00000000000007	0.0013213717258915712
87.10000000000008	0.0013216780488177085
87.20000000000007	0.0013219852126021255
87.30000000000008	0.0013222932123257282
87.40000000000008	0.0013226020491929548
87.50000000000007	0.0013229117246499923
87.60000000000008	0.001323222246906113
87.70000000000007	0.0013235336109365377
87.80000000000008	0.0013238458179915386
87.90000000000008	0.001324158869530732
88.00000000000007	0.0013244727670170403
88.10000000000008	0.0013247875187650368
88.20000000000007	0.0013251031196461188
88.30000000000008	0.0013254195709604395
88.40000000000008	0.0013257368741845885
88.50000000000007	0.0013260550377364034
88.60000000000008	0.0013263740563787174
88.70000000000007	0.0013266939314589992
88.80000000000008	0.0013270146644676641
88.90000000000008	0.0013273362568985195
89.00000000000009	0.0013276587172774204
89.10000000000008	0.0013279820402605919
89.20000000000007	0.0013283062272469604
89.30000000000008	0.0013286312797443907
89.40000000000008	0.0013289572063847196
89.50000000000009	0.0013292840017126734
89.60000000000008	0.0013296116671759823
89.70000000000007	0.0013299402042967427
89.80000000000008	0.001330254523639811
89.90000000000008	0.0013305093106068405
90.00000000000009	0.0013307044009756887
