# Supplementary material for: White matter micro- and macrostructure brain charts for the human lifespan
Source: Nature. 2026 May 13;655(8124):979–89. doi: 10.1038/s41586-026-10454-2 (PMC13391363; doi:10.1038/s41586-026-10454-2)
Supplement: Supplementary file 7 — Tract-specific median centiles of brain charts. SDT.T4.1-504 contain the discretized, sex-agnostic brain charts used to derive the myelination plots and assessments in Fig. 4 and Supplementary Fig. S4.F9. Age is expressed in years. Tract measurements are reported in metric-specific units: diffusivities in mm2 s−1, volume in mm3, surface area in mm2, average length in mm, and FA is dimensionless (unitless). [file 41586_2026_10454_MOESM7_ESM.zip › SDT.T4/SDT.T4.177-ILF_left_avg_length.csv]

age	value
1.0	79.86156894509394
1.1	80.2564359374897
1.2000000000000002	80.75429982760772
1.3000000000000003	81.3479872987259
1.4000000000000004	81.93140367537148
1.5000000000000004	82.47413824396644
1.6000000000000005	82.98114119834972
1.7000000000000006	83.4565038871337
1.8000000000000007	83.90349428173982
1.9000000000000008	84.3253026613779
2.000000000000001	84.72437009237473
2.100000000000001	85.1027969334039
2.200000000000001	85.46230147749675
2.300000000000001	85.80465716949112
2.4000000000000012	86.13125112573738
2.5000000000000013	86.44330984906387
2.6000000000000014	86.74192046821545
2.7000000000000015	87.02797894983725
2.8000000000000016	87.30247719133529
2.9000000000000017	87.56619245731144
3.0000000000000018	87.81982475316077
3.100000000000002	88.06395344035522
3.200000000000002	88.29924342656093
3.300000000000002	88.52621880471376
3.400000000000002	88.74535906807257
3.500000000000002	88.95710196887472
3.6000000000000023	89.16180755954164
3.7000000000000024	89.35991273496947
3.8000000000000025	89.5517592297509
3.9000000000000026	89.73766155030236
4.000000000000003	89.9178779511004
4.100000000000003	90.09273078948169
4.200000000000003	90.26247229010882
4.3000000000000025	90.42733766305233
4.400000000000003	90.58754492715029
4.5000000000000036	90.7432711091248
4.600000000000003	90.8947482308046
4.700000000000003	91.04215583491307
4.800000000000003	91.18566107099163
4.900000000000004	91.3253991464685
5.0000000000000036	91.46155157278444
5.100000000000003	91.59425851893312
5.200000000000004	91.72365230865307
5.300000000000004	91.8498565923213
5.400000000000004	91.9729700734267
5.5000000000000036	92.09313129101764
5.600000000000004	92.21044591482462
5.700000000000005	92.32501291404299
5.800000000000004	92.43691093660716
5.900000000000004	92.54625272093512
6.000000000000004	92.65312398726364
6.100000000000005	92.75760635126254
6.200000000000005	92.85977637798163
6.300000000000004	92.95969406626828
6.400000000000005	93.05744905615563
6.500000000000005	93.15310864134688
6.600000000000005	93.24673600967205
6.700000000000005	93.33838045532933
6.800000000000005	93.42811702250094
6.900000000000006	93.51600184283072
7.000000000000005	93.60208869727145
7.100000000000005	93.68642809408189
7.2000000000000055	93.76905888705261
7.300000000000006	93.85004256884044
7.400000000000006	93.92942455359459
7.500000000000005	94.00724748991603
7.600000000000006	94.0835440509156
7.700000000000006	94.15836682780821
7.800000000000006	94.231754512606
7.900000000000006	94.3037443563991
8.000000000000007	94.37437130938784
8.100000000000007	94.44366178397527
8.200000000000006	94.51165987987731
8.300000000000006	94.57839764000383
8.400000000000006	94.64390510414233
8.500000000000007	94.70820489451981
8.600000000000007	94.77133536030871
8.700000000000006	94.83332425965658
8.800000000000008	94.89419841940118
8.900000000000007	94.95398294373325
9.000000000000007	95.01269649391904
9.100000000000007	95.07037181812419
9.200000000000006	95.12703233543517
9.300000000000008	95.18269993028736
9.400000000000007	95.23739082613115
9.500000000000007	95.29113388298053
9.600000000000009	95.34394966259833
9.700000000000008	95.3958580986988
9.800000000000008	95.44687777098667
9.900000000000007	95.49702228680812
10.000000000000007	95.54631665666966
10.100000000000009	95.59477849306522
10.200000000000008	95.64242418050827
10.300000000000008	95.68926569637502
10.40000000000001	95.73532532337596
10.500000000000009	95.7806186971674
10.600000000000009	95.82516101486154
10.700000000000008	95.86896636840565
10.800000000000008	95.91204494518641
10.90000000000001	95.9544162915721
11.000000000000009	95.99609397029029
11.100000000000009	96.03709052773681
11.20000000000001	96.07741502583565
11.30000000000001	96.11708503792936
11.40000000000001	96.15611271663097
11.500000000000009	96.19450989930282
11.600000000000009	96.23228749438253
11.70000000000001	96.26945330229339
11.80000000000001	96.30602289591219
11.90000000000001	96.34200692941246
12.00000000000001	96.37741519335893
12.10000000000001	96.41225468966046
12.20000000000001	96.44653952704543
12.30000000000001	96.48027932754785
12.40000000000001	96.5134834809298
12.50000000000001	96.54616057801793
12.60000000000001	96.57831670903333
12.70000000000001	96.60996448504687
12.800000000000011	96.64111241879583
12.900000000000011	96.67176827385006
13.00000000000001	96.70193756053607
13.10000000000001	96.73163177943267
13.20000000000001	96.7608586709474
13.300000000000011	96.78962580069667
13.400000000000011	96.81794003459636
13.50000000000001	96.84580620965478
13.600000000000012	96.87323468215538
13.700000000000012	96.90023235427512
13.800000000000011	96.92680546757337
13.900000000000011	96.95295842932585
14.00000000000001	96.97870073757453
14.100000000000012	97.00403870544167
14.200000000000012	97.02897851207837
14.300000000000011	97.05352571494338
14.400000000000013	97.07768421454568
14.500000000000012	97.1014626190621
14.600000000000012	97.1248665968159
14.700000000000012	97.14790122592446
14.800000000000011	97.17057008273555
14.900000000000013	97.19288110119989
15.000000000000012	97.21483949281507
15.100000000000012	97.23645036473084
15.200000000000014	97.25771826527408
15.300000000000013	97.27864638296847
15.400000000000013	97.2992419490041
15.500000000000012	97.31950967105125
15.600000000000012	97.33945372387977
15.700000000000014	97.35907704760419
15.800000000000013	97.37838633609383
15.900000000000013	97.39738593749517
16.000000000000014	97.41608011751774
16.100000000000016	97.43447263480537
16.200000000000014	97.45256612824056
16.30000000000001	97.47036672910133
16.400000000000013	97.48787838636991
16.500000000000014	97.50510456370111
16.600000000000016	97.52204770691283
16.700000000000014	97.53871351360073
16.800000000000015	97.5551056460837
16.900000000000013	97.57122770072569
17.000000000000014	97.58708281021416
17.100000000000016	97.6026731832609
17.200000000000014	97.61800406161575
17.300000000000015	97.63307878742896
17.400000000000013	97.6479002576919
17.500000000000014	97.6624705291418
17.600000000000016	97.67679448951901
17.700000000000014	97.69087524972318
17.800000000000015	97.70471586728543
17.900000000000016	97.71831897300332
18.000000000000014	97.73168643472665
18.100000000000016	97.74482276683975
18.200000000000017	97.75773082057961
18.300000000000015	97.77041303643703
18.400000000000016	97.7828711612369
18.500000000000014	97.79510941745262
18.600000000000016	97.80713046780468
18.700000000000017	97.81893693138696
18.800000000000015	97.83053103243645
18.900000000000016	97.84191436564934
19.000000000000014	97.85309084473062
19.100000000000016	97.86406291969854
19.200000000000017	97.8748326596768
19.300000000000015	97.88540156195393
19.400000000000016	97.89577329732795
19.500000000000018	97.90595016067284
19.600000000000016	97.91593441086921
19.700000000000017	97.92572793976277
19.80000000000002	97.93533212088646
19.900000000000016	97.9447503674422
20.000000000000018	97.95398479848717
20.100000000000016	97.96303717835896
20.200000000000017	97.97190880141916
20.30000000000002	97.9806028770684
20.400000000000016	97.98912139557888
20.500000000000018	97.9974663172767
20.600000000000016	98.00563925997842
20.700000000000017	98.0136414164394
20.80000000000002	98.02147577944486
20.900000000000016	98.0291441927378
21.000000000000018	98.03664816850784
21.10000000000002	98.0439888345733
21.200000000000017	98.05116901144336
21.30000000000002	98.05819043511285
21.40000000000002	98.06505481646985
21.500000000000018	98.0717635456989
21.60000000000002	98.078317666483
21.700000000000017	98.08471981585643
21.80000000000002	98.09097160677094
21.90000000000002	98.09707434129454
22.000000000000018	98.10302900939422
22.10000000000002	98.10883810147938
22.200000000000017	98.1145031397019
22.30000000000002	98.12002562501567
22.40000000000002	98.12540675720496
22.500000000000018	98.13064745601376
22.60000000000002	98.13575005541708
22.70000000000002	98.14071597352883
22.80000000000002	98.14554633615248
22.90000000000002	98.15024201824275
23.00000000000002	98.15480522819897
23.10000000000002	98.15923730710882
23.20000000000002	98.16353957804591
23.30000000000002	98.16771308052816
23.40000000000002	98.1717586304637
23.50000000000002	98.17567830206178
23.60000000000002	98.17947334787992
23.70000000000002	98.18314474495826
23.80000000000002	98.1866932715776
23.90000000000002	98.19012089377955
24.00000000000002	98.19342879837869
24.10000000000002	98.19661815678941
24.20000000000002	98.19968987284501
24.300000000000022	98.20264467483135
24.40000000000002	98.20548441303727
24.50000000000002	98.20821019849885
24.600000000000023	98.2108228820014
24.70000000000002	98.21332315999493
24.800000000000022	98.21571278910108
24.90000000000002	98.21799282392482
25.00000000000002	98.22016430583217
25.100000000000023	98.22222802317005
25.20000000000002	98.22418462978008
25.300000000000022	98.2260357819196
25.40000000000002	98.22778246897504
25.50000000000002	98.22942543402843
25.600000000000023	98.23096530380327
25.70000000000002	98.23240365304873
25.800000000000022	98.23374142245763
25.900000000000023	98.234979541283
26.00000000000002	98.23611869909328
26.100000000000023	98.23715948607405
26.200000000000024	98.23810338953699
26.300000000000022	98.23895129375923
26.400000000000023	98.23970384950873
26.50000000000002	98.24036162372268
26.600000000000023	98.240926032463
26.700000000000024	98.2413979177837
26.800000000000022	98.2417781118062
26.900000000000023	98.24206721922687
27.00000000000002	98.24226577546695
27.100000000000023	98.24237512007485
27.200000000000024	98.24239604607236
27.300000000000022	98.24232912475597
27.400000000000023	98.24217487149312
27.500000000000025	98.2419345632873
27.600000000000023	98.24160895638008
27.700000000000024	98.24119879835015
27.800000000000026	98.24070462066345
27.900000000000023	98.2401269113521
28.000000000000025	98.23946688018903
28.100000000000023	98.23872524061173
28.200000000000024	98.23790249522261
28.300000000000026	98.23699911465363
28.400000000000023	98.2360162535585
28.500000000000025	98.2349545931986
28.600000000000023	98.2338148072482
28.700000000000024	98.23259736374055
28.800000000000026	98.2313027094727
28.900000000000023	98.22993193979732
29.000000000000025	98.22848569845388
29.100000000000026	98.22696442844185
29.200000000000024	98.22536856137498
29.300000000000026	98.22369914385308
29.400000000000027	98.22195679135409
29.500000000000025	98.22014211268466
29.600000000000026	98.2182555207327
29.700000000000024	98.21629742622453
29.800000000000026	98.21426882326509
29.900000000000027	98.21217029431259
30.000000000000025	98.21000223046936
30.100000000000026	98.20776502914086
30.200000000000024	98.20545964116278
30.300000000000026	98.20308662407629
30.400000000000027	98.2006465295349
30.500000000000025	98.19813972232336
30.600000000000026	98.19556658145432
30.700000000000028	98.19292801113734
30.800000000000026	98.19022453974947
30.900000000000027	98.1874565130571
31.00000000000003	98.18462429832489
31.100000000000026	98.18172876123683
31.200000000000028	98.17877040812358
31.300000000000026	98.17574974010138
31.400000000000027	98.17266707986217
31.50000000000003	98.16952277839977
31.600000000000026	98.16631765985422
31.700000000000028	98.16305220470824
31.800000000000026	98.15972671900266
31.900000000000027	98.15634154331825
32.00000000000003	98.15289746739002
32.10000000000002	98.14939495212887
32.20000000000003	98.14583445381227
32.300000000000026	98.1422162581899
32.40000000000003	98.13854069138537
32.50000000000003	98.13480850600824
32.60000000000003	98.13102013998589
32.70000000000003	98.12717586444963
32.800000000000026	98.12327599624852
32.90000000000003	98.11932125718026
33.00000000000003	98.11531206774195
33.10000000000003	98.1112488443009
33.20000000000003	98.10713184009492
33.300000000000026	98.10296135907325
33.40000000000003	98.09873808976405
33.50000000000003	98.094462432165
33.60000000000003	98.09013462664727
33.70000000000003	98.0857549688612
33.800000000000026	98.08132411966763
33.90000000000003	98.07684246349446
34.00000000000003	98.07231038107766
34.10000000000003	98.0677280969682
34.20000000000003	98.06309589525915
34.30000000000003	98.05841440691908
34.40000000000003	98.05368399803841
34.50000000000003	98.04890488181621
34.60000000000003	98.04407733488634
34.70000000000003	98.03920196331141
34.80000000000003	98.03427911923453
34.90000000000003	98.02930915148883
35.00000000000003	98.02429225925135
35.10000000000003	98.01922870876153
35.20000000000003	98.0141190791575
35.30000000000003	98.00896370613302
35.400000000000034	98.00376277882724
35.50000000000003	97.99851655674621
35.60000000000003	97.99322559655485
35.70000000000003	97.98789022141904
35.80000000000003	97.98251075152955
35.900000000000034	97.9770873635682
36.00000000000003	97.97162030765736
36.10000000000003	97.96611011615376
36.20000000000003	97.96055709742893
36.30000000000003	97.95496141926984
36.400000000000034	97.94932332569563
36.50000000000003	97.94364332873975
36.60000000000003	97.93792172549169
36.70000000000003	97.93215881035978
36.80000000000003	97.92635474003933
36.900000000000034	97.92050975004807
37.00000000000003	97.91462433042447
37.10000000000003	97.90869876491844
37.20000000000003	97.9027332023277
37.30000000000003	97.89672787261595
37.400000000000034	97.8906832474037
37.500000000000036	97.88459960025585
37.60000000000003	97.87847720231525
37.70000000000003	97.87231619248293
37.80000000000003	97.86611679299398
37.900000000000034	97.85987945552533
38.000000000000036	97.85360444158509
38.10000000000003	97.84729188304878
38.20000000000003	97.84094199707826
38.30000000000003	97.8345552186257
38.400000000000034	97.82813179998278
38.500000000000036	97.82167199124831
38.60000000000004	97.81517591544963
38.70000000000003	97.80864378269948
38.80000000000003	97.80207600983017
38.900000000000034	97.79547283821111
39.000000000000036	97.7888343846088
39.10000000000004	97.78216085448516
39.20000000000003	97.77545264945627
39.30000000000003	97.76871000253297
39.400000000000034	97.76193314473588
39.500000000000036	97.75512218490564
39.60000000000004	97.74827732205435
39.70000000000003	97.74139894130423
39.80000000000003	97.73448726574944
39.900000000000034	97.72754239864159
40.000000000000036	97.72056453471454
40.10000000000004	97.71355404522176
40.20000000000003	97.70651114566044
40.30000000000003	97.6994360497178
40.400000000000034	97.69232885353247
40.500000000000036	97.6851897459193
40.60000000000004	97.67801908309056
40.70000000000004	97.67081707152086
40.80000000000003	97.66358380235144
40.900000000000034	97.65631946044851
41.000000000000036	97.64902438936222
41.10000000000004	97.64169878864794
41.20000000000004	97.63434285621176
41.30000000000003	97.62695667680008
41.400000000000034	97.6195404298315
41.500000000000036	97.61209444511596
41.60000000000004	97.60461891398322
41.70000000000004	97.59711391670405
41.80000000000004	97.58957962904157
41.900000000000034	97.58201636922593
42.000000000000036	97.57442432227249
42.10000000000004	97.56680367169056
42.20000000000004	97.55915449199172
42.30000000000004	97.55147695391143
42.400000000000034	97.54377136310775
42.500000000000036	97.53603789708194
42.60000000000004	97.52827662633119
42.70000000000004	97.5204877181968
42.80000000000004	97.51267146773046
42.900000000000034	97.50482804665985
43.000000000000036	97.49695762533489
43.10000000000004	97.48906026905726
43.20000000000004	97.48113614051604
43.30000000000004	97.47318552324126
43.400000000000034	97.46520858208373
43.500000000000036	97.45720537873882
43.60000000000004	97.44917607273547
43.70000000000004	97.44112093787429
43.80000000000004	97.43304013371714
43.90000000000004	97.42493381856319
44.000000000000036	97.41680204941291
44.10000000000004	97.40864498147978
44.20000000000004	97.40046287798944
44.30000000000004	97.39225589219853
44.40000000000004	97.38402407786309
44.500000000000036	97.37576758724646
44.60000000000004	97.36748667463664
44.70000000000004	97.35918148843656
44.80000000000004	97.35085217588976
44.90000000000004	97.34249878650279
45.00000000000004	97.3341214685263
45.10000000000004	97.3257204665283
45.20000000000004	97.31729592312024
45.30000000000004	97.30884788488528
45.40000000000004	97.30037649731354
45.50000000000004	97.2918819967511
45.60000000000004	97.28336452134748
45.70000000000004	97.27482420818583
45.80000000000004	97.26626109999654
45.90000000000004	97.25767533853018
46.00000000000004	97.24906715118622
46.10000000000004	97.24043667078551
46.20000000000004	97.23178393742039
46.30000000000004	97.22310909025211
46.40000000000004	97.21441234910695
46.50000000000004	97.20569384269683
46.60000000000004	97.19695369875122
46.70000000000004	97.1881919538636
46.80000000000004	97.17940874370284
46.90000000000004	97.17060427984933
47.00000000000004	97.16177868610394
47.100000000000044	97.15293199667572
47.20000000000004	97.14406434479984
47.30000000000004	97.13517593507203
47.40000000000004	97.12626688750304
47.50000000000004	97.1173373211971
47.600000000000044	97.10838726718042
47.70000000000004	97.09941685542012
47.80000000000004	97.09042628290187
47.90000000000004	97.0814156651029
48.00000000000004	97.07238503089083
48.100000000000044	97.06333450794074
48.200000000000045	97.05426428678847
48.30000000000004	97.0451744794097
48.40000000000004	97.03606519694216
48.50000000000004	97.02693646535302
48.600000000000044	97.01778840925327
48.700000000000045	97.00862121214696
48.80000000000004	96.99943498181798
48.90000000000004	96.99022974227589
49.00000000000004	96.98100561596915
49.100000000000044	96.97176278043881
49.200000000000045	96.96250134022858
49.30000000000004	96.9532213991064
49.40000000000004	96.94392297843409
49.50000000000004	96.93460619778232
49.600000000000044	96.92527122818646
49.700000000000045	96.9159181703084
49.80000000000004	96.90654704373135
49.90000000000004	96.89715796598225
50.00000000000004	96.88775110257716
50.100000000000044	96.87832655117506
50.200000000000045	96.86888440871557
50.30000000000005	96.85942469236024
50.40000000000004	96.84994751692854
50.50000000000004	96.84045304191078
50.600000000000044	96.83094136136545
50.700000000000045	96.82141249083497
50.80000000000005	96.81186654320445
50.90000000000004	96.80230367284976
51.00000000000004	96.79272397104208
51.100000000000044	96.7831275283848
51.200000000000045	96.773514358201
51.30000000000005	96.76388457082483
51.40000000000005	96.75423831504406
51.50000000000004	96.74457567878558
51.600000000000044	96.73489667389548
51.700000000000045	96.72520140887436
51.80000000000005	96.71549002776564
51.90000000000005	96.7057626159051
52.00000000000004	96.69601925800745
52.100000000000044	96.68625996388074
52.200000000000045	96.67648483961844
52.30000000000005	96.66669402407615
52.40000000000005	96.65688759947841
52.50000000000004	96.64706557428266
52.600000000000044	96.63722805284252
52.700000000000045	96.62737516960756
52.80000000000005	96.61750700439016
52.90000000000005	96.60762363642418
53.00000000000004	96.5977250722913
53.100000000000044	96.58781141407079
53.200000000000045	96.57788279139055
53.30000000000005	96.5679392811643
53.40000000000005	96.55798088873554
53.50000000000005	96.54800771453056
53.600000000000044	96.53801988408135
53.700000000000045	96.52801747205254
53.80000000000005	96.51800055256919
53.90000000000005	96.50796912924443
54.00000000000005	96.49792330035315
54.100000000000044	96.4878631869408
54.200000000000045	96.47778886096754
54.30000000000005	96.46770032490817
54.40000000000005	96.45759767546568
54.50000000000005	96.44748102987384
54.60000000000005	96.43735045799275
54.700000000000045	96.42720602917849
54.80000000000005	96.41704774430548
54.90000000000005	96.40687569803922
55.00000000000005	96.3966900034345
55.10000000000005	96.38649072782425
55.200000000000045	96.37627787103315
55.30000000000005	96.36605152623083
55.40000000000005	96.35581180292108
55.50000000000005	96.34555876647312
55.60000000000005	96.33529248178462
55.700000000000045	96.32501294719602
55.80000000000005	96.31472025394567
55.90000000000005	96.30441450764036
56.00000000000005	96.29409577128446
56.10000000000005	96.28376404224701
56.200000000000045	96.27341941034176
56.30000000000005	96.263061977864
56.40000000000005	96.25269180597913
56.50000000000005	96.24230895541078
56.60000000000005	96.23191342214744
56.70000000000005	96.22150529417051
56.80000000000005	96.21108467013745
56.90000000000005	96.20065160899735
57.00000000000005	96.19020610583648
57.10000000000005	96.17974824727887
57.20000000000005	96.16927812889057
57.30000000000005	96.15879580789601
57.40000000000005	96.14830134110514
57.50000000000005	96.13779472231599
57.60000000000005	96.12727603641297
57.70000000000005	96.11674537556229
57.800000000000054	96.10620279490837
57.90000000000005	96.09564828740776
58.00000000000005	96.08508193665097
58.10000000000005	96.07450383191535
58.20000000000005	96.06391402672533
58.300000000000054	96.05331257421588
58.40000000000005	96.04269946613759
58.50000000000005	96.0320747844281
58.60000000000005	96.021438615184
58.70000000000005	96.01079100997454
58.800000000000054	96.00013195976199
58.90000000000005	95.98946154525045
59.00000000000005	95.97877984983388
59.10000000000005	95.96808692355778
59.20000000000005	95.95738281610113
59.300000000000054	95.94666751729288
59.40000000000005	95.93594110626609
59.50000000000005	95.92520366343548
59.60000000000005	95.91445523700597
59.70000000000005	95.9036958160645
59.800000000000054	95.89292547856792
59.900000000000055	95.88214430239982
60.00000000000005	95.87135233432971
60.10000000000005	95.86054962078155
60.20000000000005	95.84973614977316
60.300000000000054	95.83891199776751
60.400000000000055	95.82807723985452
60.50000000000005	95.8172319210684
60.60000000000005	95.80637602872473
60.70000000000005	95.79550963816513
60.800000000000054	95.78463282210643
60.900000000000055	95.77374562422831
61.00000000000006	95.76284808788442
61.10000000000005	95.75194019937787
61.20000000000005	95.74102203262922
61.300000000000054	95.73009365773254
61.400000000000055	95.71915511672894
61.50000000000006	95.70820639525333
61.60000000000005	95.69724756615747
61.70000000000005	95.68627869730791
61.800000000000054	95.67529982946584
61.900000000000055	95.66431100308415
62.00000000000006	95.65331220283439
62.10000000000005	95.64230350021668
62.20000000000005	95.63128496063219
62.300000000000054	95.62025662329233
62.400000000000055	95.60921847222923
62.50000000000006	95.59817057792468
62.60000000000005	95.5871130036865
62.70000000000005	95.5760457875146
62.800000000000054	95.56496896711707
62.900000000000055	95.5538825256053
63.00000000000006	95.54278653217546
63.10000000000006	95.53168104781486
63.20000000000005	95.5205661090555
63.300000000000054	95.50944169839308
63.400000000000055	95.49830788405403
63.50000000000006	95.48716472505616
63.60000000000006	95.47601225678284
63.70000000000005	95.46485051434051
63.800000000000054	95.45367947934076
63.900000000000055	95.44249921878736
64.00000000000006	95.43130978951127
64.10000000000005	95.4201112255029
64.20000000000006	95.4089035077773
64.30000000000005	95.39768670241571
64.40000000000006	95.38646086439346
64.50000000000006	95.37522602661019
64.60000000000005	95.36398222170253
64.70000000000006	95.35272942983241
64.80000000000005	95.34146771591853
64.90000000000006	95.33019713287251
65.00000000000006	95.31891771227008
65.10000000000005	95.30762943369157
65.20000000000006	95.29633236117895
65.30000000000005	95.28502654589316
65.40000000000006	95.27371201837235
65.50000000000006	95.26238880890429
65.60000000000005	95.25105689624185
65.70000000000006	95.23971634332241
65.80000000000005	95.2283671993565
65.90000000000006	95.2170094936218
66.00000000000006	95.2056432043004
66.10000000000005	95.1942683934976
66.20000000000006	95.18288510876992
66.30000000000005	95.17149337840627
66.40000000000006	95.16009323045685
66.50000000000006	95.14868464229713
66.60000000000005	95.13726767498346
66.70000000000006	95.12584237422635
66.80000000000005	95.11440876711247
66.90000000000006	95.10296683045374
67.00000000000006	95.091516624518
67.10000000000007	95.08005819345078
67.20000000000006	95.06859156339476
67.30000000000005	95.0571167602646
67.40000000000006	95.0456337600819
67.50000000000006	95.03414262211936
67.60000000000007	95.02264338877247
67.70000000000006	95.01113608503506
67.80000000000005	94.99962068636889
67.90000000000006	94.98809725130084
68.00000000000006	94.97656582074326
68.10000000000007	94.96502641878713
68.20000000000006	94.95347906930533
68.30000000000005	94.94192374698112
68.40000000000006	94.93036050939853
68.50000000000006	94.91878939580788
68.60000000000007	94.90721042920049
68.70000000000006	94.89562358370007
68.80000000000005	94.88402891618686
68.90000000000006	94.87242646450326
69.00000000000006	94.86081625077534
69.10000000000007	94.84919829692004
69.20000000000006	94.83757257629041
69.30000000000005	94.82593914487452
69.40000000000006	94.81429803893379
69.50000000000006	94.80264927953937
69.60000000000007	94.79099283948209
69.70000000000006	94.77932877408763
69.80000000000007	94.76765711827836
69.90000000000006	94.7559778922948
70.00000000000006	94.74429111617646
70.10000000000007	94.73259676194755
70.20000000000006	94.72089488409097
70.30000000000007	94.70918551602219
70.40000000000006	94.69746867696793
70.50000000000006	94.68574433838414
70.60000000000007	94.67401255413249
70.70000000000006	94.66227335635257
70.80000000000007	94.6505267634718
70.90000000000006	94.63877279372417
71.00000000000006	94.62701141779945
71.10000000000007	94.61524268876477
71.20000000000006	94.60346663732068
71.30000000000007	94.59168328091816
71.40000000000006	94.57989258967015
71.50000000000006	94.5680946160632
71.60000000000007	94.5562893895796
71.70000000000006	94.54447692689989
71.80000000000007	94.5326572445179
71.90000000000006	94.5208303117771
72.00000000000006	94.50899618041699
72.10000000000007	94.49715487854264
72.20000000000006	94.48530642189226
72.30000000000007	94.47345077922085
72.40000000000006	94.46158800172783
72.50000000000006	94.44971811635264
72.60000000000007	94.43784113808904
72.70000000000006	94.42595708175038
72.80000000000007	94.41406591531559
72.90000000000006	94.40216768928371
73.00000000000006	94.39026242927318
73.10000000000007	94.37835014936638
73.20000000000006	94.36643081693967
73.30000000000007	94.3545044819923
73.40000000000006	94.34257116902488
73.50000000000007	94.330630891399
73.60000000000007	94.31868366230142
73.70000000000006	94.30672944832247
73.80000000000007	94.29476829880713
73.90000000000006	94.28280023698606
74.00000000000007	94.27082527533733
74.10000000000007	94.25884337983182
74.20000000000006	94.24685459935523
74.30000000000007	94.23485895606352
74.40000000000006	94.22285646173523
74.50000000000007	94.2108471279794
74.60000000000007	94.19883091996773
74.70000000000006	94.18680788597726
74.80000000000007	94.17477804693993
74.90000000000006	94.16274141377605
75.00000000000007	94.15069795101846
75.10000000000007	94.13864770652552
75.20000000000006	94.12659070019328
75.30000000000007	94.11452694226172
75.40000000000006	94.10245644280573
75.50000000000007	94.09037916554284
75.60000000000007	94.0782951577679
75.70000000000006	94.06620443819433
75.80000000000007	94.05410701622631
75.90000000000006	94.04200285492041
76.00000000000007	94.0298920011937
76.10000000000007	94.01777447275846
76.20000000000007	94.00565027835565
76.30000000000007	93.99351942656503
76.40000000000006	93.9813818796087
76.50000000000007	93.96923768388527
76.60000000000007	93.95708685596114
76.70000000000007	93.94492940376144
76.80000000000007	93.93276528882262
76.90000000000006	93.92059455720666
77.00000000000007	93.90841722450982
77.10000000000007	93.89623329800907
77.20000000000007	93.88404278482369
77.30000000000007	93.87184564563341
77.40000000000006	93.85964192602682
77.50000000000007	93.84743164048672
77.60000000000007	93.83521479549185
77.70000000000007	93.82299135100915
77.80000000000007	93.81076135233224
77.90000000000006	93.79852481300087
78.00000000000007	93.7862817388588
78.10000000000007	93.77403213559535
78.20000000000007	93.76177596229547
78.30000000000007	93.74951326382441
78.40000000000006	93.73724405263691
78.50000000000007	93.72496833379375
78.60000000000007	93.71268606563757
78.70000000000007	93.70039729278086
78.80000000000007	93.68810202675883
78.90000000000006	93.67580027200877
79.00000000000007	93.66349203281628
79.10000000000007	93.65117726661369
79.20000000000007	93.63885601763037
79.30000000000007	93.6265282963409
79.40000000000006	93.61419410641281
79.50000000000007	93.60185340450391
79.60000000000007	93.58950623463373
79.70000000000007	93.57715260637744
79.80000000000007	93.56479252278874
79.90000000000008	93.55242598677187
80.00000000000007	93.54005295404312
80.10000000000007	93.52767346828435
80.20000000000007	93.5152875380309
80.30000000000007	93.50289516557775
80.40000000000008	93.49049630583171
80.50000000000007	93.47809100230863
80.60000000000007	93.46567926266114
80.70000000000007	93.45326108857844
80.80000000000007	93.44083648160196
80.90000000000008	93.42840539566292
81.00000000000007	93.41596787398545
81.10000000000007	93.4035239231993
81.20000000000007	93.39107354424384
81.30000000000007	93.37861669020346
81.40000000000008	93.3661534041807
81.50000000000007	93.35368369193631
81.60000000000007	93.34120755381022
81.70000000000007	93.32872498999622
81.80000000000007	93.31623595256579
81.90000000000008	93.30374048437635
82.00000000000007	93.29123859017905
82.10000000000007	93.27873026957116
82.20000000000007	93.2662154737372
82.30000000000007	93.25369424545868
82.40000000000008	93.24116658862806
82.50000000000007	93.22863250224806
82.60000000000008	93.21609198517622
82.70000000000007	93.20354498754389
82.80000000000007	93.19099155193459
82.90000000000008	93.17843168124121
83.00000000000007	93.1658653737288
83.10000000000008	93.153292578599
83.20000000000007	93.14071333840597
83.30000000000007	93.12812765519135
83.40000000000008	93.11553552662903
83.50000000000007	93.10293695024833
83.60000000000008	93.0903318741543
83.70000000000007	93.07772034075109
83.80000000000007	93.0651023510873
83.90000000000008	93.05247790210234
84.00000000000007	93.03984694092581
84.10000000000008	93.02720950998051
84.20000000000007	93.01456560946819
84.30000000000007	93.00191523573882
84.40000000000008	92.98925838499835
84.50000000000007	92.97659500323307
84.60000000000008	92.96392513276477
84.70000000000007	92.95124877280523
84.80000000000007	92.93856591897142
84.90000000000008	92.92587651622584
85.00000000000007	92.9131806069581
85.10000000000008	92.90047818953445
85.20000000000007	92.88776925898289
85.30000000000007	92.87505381018721
85.40000000000008	92.86233178691681
85.50000000000007	92.84960323151013
85.60000000000008	92.83686814134342
85.70000000000007	92.82412651071118
85.80000000000007	92.8113782823075
85.90000000000008	92.79862349858928
86.00000000000007	92.78586215608581
86.10000000000008	92.77309424850148
86.20000000000007	92.76031976939635
86.30000000000008	92.74753866021786
86.40000000000008	92.73475096342298
86.50000000000007	92.72195667454764
86.60000000000008	92.70915578656059
86.70000000000007	92.69634823977948
86.80000000000008	92.6835340768322
86.90000000000008	92.67071329240314
87.00000000000007	92.6578858788684
87.10000000000008	92.645051828459
87.20000000000007	92.63221108018942
87.30000000000008	92.61936367673992
87.40000000000008	92.60650961179486
87.50000000000007	92.5936488769907
87.60000000000008	92.58078141015443
87.70000000000007	92.56790725419114
87.80000000000008	92.55502640192637
87.90000000000008	92.54213884440009
88.00000000000007	92.52924457250604
88.10000000000008	92.51634352270757
88.20000000000007	92.50343573801617
88.30000000000008	92.49052121024741
88.40000000000008	92.47759992969583
88.50000000000007	92.4646718315762
88.60000000000008	92.45173695918074
88.70000000000007	92.438795303456
88.80000000000008	92.42584685409463
88.90000000000008	92.4128916006417
89.00000000000009	92.39992947688428
89.10000000000008	92.38696052627648
89.20000000000007	92.37398473874163
89.30000000000008	92.36100210321945
89.40000000000008	92.34801255218402
89.50000000000009	92.33501612942807
89.60000000000008	92.32201282399272
89.70000000000007	92.309002624209
89.80000000000008	92.29657813629268
89.90000000000008	92.28651754441496
90.00000000000009	92.27882214747297
