# Supplementary material for: White matter micro- and macrostructure brain charts for the human lifespan
Source: Nature. 2026 May 13;655(8124):979–89. doi: 10.1038/s41586-026-10454-2 (PMC13391363; doi:10.1038/s41586-026-10454-2)
Supplement: Supplementary file 7 — Tract-specific median centiles of brain charts. SDT.T4.1-504 contain the discretized, sex-agnostic brain charts used to derive the myelination plots and assessments in Fig. 4 and Supplementary Fig. S4.F9. Age is expressed in years. Tract measurements are reported in metric-specific units: diffusivities in mm2 s−1, volume in mm3, surface area in mm2, average length in mm, and FA is dimensionless (unitless). [file 41586_2026_10454_MOESM7_ESM.zip › SDT.T4/SDT.T4.178-ILF_left_fa-mean.csv]

age	value
1.0	0.33858478095964917
1.1	0.3414461569473103
1.2000000000000002	0.3450633793862127
1.3000000000000003	0.3493875590984999
1.4000000000000004	0.3536572558945166
1.5000000000000004	0.35765083228788225
1.6000000000000005	0.36140036356169425
1.7000000000000006	0.3649325249031172
1.8000000000000007	0.3682686756953632
1.9000000000000008	0.37142992996208724
2.000000000000001	0.37443247705366256
2.100000000000001	0.37729031309745703
2.200000000000001	0.380014893574179
2.300000000000001	0.3826181942007506
2.4000000000000012	0.3851095850391343
2.5000000000000013	0.3874973842925406
2.6000000000000014	0.3897889920841565
2.7000000000000015	0.3919904981645829
2.8000000000000016	0.39410873702121896
2.9000000000000017	0.39614905842516557
3.0000000000000018	0.3981162951770358
3.100000000000002	0.40001443638804635
3.200000000000002	0.4018481267942653
3.300000000000002	0.4036210196145131
3.400000000000002	0.40533646673056783
3.500000000000002	0.40699753590941234
3.6000000000000023	0.40860674004965714
3.7000000000000024	0.4101671761187721
3.8000000000000025	0.4116812590542986
3.9000000000000026	0.41315121613299344
4.000000000000003	0.4145788671264877
4.100000000000003	0.41596652107422954
4.200000000000003	0.4173159777099592
4.3000000000000025	0.41862891909327543
4.400000000000003	0.41990690709569634
4.5000000000000036	0.42115120212533697
4.600000000000003	0.42236348536564944
4.700000000000003	0.42354505184141855
4.800000000000003	0.4246971089912171
4.900000000000004	0.4258206267996988
5.0000000000000036	0.4269169315738144
5.100000000000003	0.427987042282666
5.200000000000004	0.42903192261308803
5.300000000000004	0.4300524741753405
5.400000000000004	0.43104941101626165
5.5000000000000036	0.43202375504210927
5.600000000000004	0.43297628129460947
5.700000000000005	0.433907716389829
5.800000000000004	0.43481863286059164
5.900000000000004	0.4357098681639045
6.000000000000004	0.436582055157905
6.100000000000005	0.43743579732291504
6.200000000000005	0.43827166121890754
6.300000000000004	0.4390900866767057
6.400000000000005	0.4398917449056714
6.500000000000005	0.44067713649353063
6.600000000000005	0.4414467317475848
6.700000000000005	0.4422008939582658
6.800000000000005	0.4429401884333932
6.900000000000006	0.44366503508796323
7.000000000000005	0.4443758367857202
7.100000000000005	0.445072972004953
7.2000000000000055	0.44575672880812767
7.300000000000006	0.4464275736210105
7.400000000000006	0.44708584841772964
7.500000000000005	0.44773187440088225
7.600000000000006	0.4483658949381308
7.700000000000006	0.44898831103292813
7.800000000000006	0.4495994154820007
7.900000000000006	0.450199490507022
8.000000000000007	0.45078880088863615
8.100000000000007	0.4513675443919218
8.200000000000006	0.4519360593098371
8.300000000000006	0.45249458952952054
8.400000000000006	0.4530433636456986
8.500000000000007	0.453582551745819
8.600000000000007	0.4541124493742281
8.700000000000006	0.454633268733298
8.800000000000008	0.45514521511904404
8.900000000000007	0.4556484805693268
9.000000000000007	0.45614320604457215
9.100000000000007	0.45662964527954164
9.200000000000006	0.45710797823321
9.300000000000008	0.4575783729786683
9.400000000000007	0.45804095252071414
9.500000000000007	0.4584959413937137
9.600000000000009	0.45894349822314395
9.700000000000008	0.4593837769333351
9.800000000000008	0.45981692088733045
9.900000000000007	0.4602430336891108
10.000000000000007	0.46066231085914716
10.100000000000009	0.4610748889055432
10.200000000000008	0.4614808947050084
10.300000000000008	0.4618804197642262
10.40000000000001	0.4622736389275922
10.500000000000009	0.46266067381457276
10.600000000000009	0.46304164273405884
10.700000000000008	0.46341665527339504
10.800000000000008	0.4637857895638102
10.90000000000001	0.4641491996441097
11.000000000000009	0.4645069914584962
11.100000000000009	0.46485926289173285
11.20000000000001	0.4652060836649616
11.30000000000001	0.46554759273537927
11.40000000000001	0.46588388534214303
11.500000000000009	0.46621505432606697
11.600000000000009	0.4665411851223441
11.70000000000001	0.46686233796081583
11.80000000000001	0.4671786364656515
11.90000000000001	0.4674901644583668
12.00000000000001	0.4677969988463477
12.10000000000001	0.46809919385571497
12.20000000000001	0.46839686183190965
12.30000000000001	0.46869007870343826
12.40000000000001	0.46897891861909785
12.50000000000001	0.469263449301771
12.60000000000001	0.4695437180751648
12.70000000000001	0.4698198257203513
12.800000000000011	0.4700918396538273
12.900000000000011	0.4703598212440713
13.00000000000001	0.4706238134304173
13.10000000000001	0.4708839083781719
13.20000000000001	0.47114016755767013
13.300000000000011	0.4713926510910935
13.400000000000011	0.47164141342929167
13.50000000000001	0.47188649238454783
13.600000000000012	0.4721279712255924
13.700000000000012	0.47236590494878056
13.800000000000011	0.47260034317845034
13.900000000000011	0.47283132046126347
14.00000000000001	0.47305891336296685
14.100000000000012	0.4732831723162794
14.200000000000012	0.4735041467142443
14.300000000000011	0.4737218808767653
14.400000000000013	0.473936405471184
14.500000000000012	0.4741477901005578
14.600000000000012	0.4743560801873427
14.700000000000012	0.4745613163239627
14.800000000000011	0.47476352670286476
14.900000000000013	0.47496277562866157
15.000000000000012	0.4751591049638518
15.100000000000012	0.4753525557564904
15.200000000000014	0.4755431644674786
15.300000000000013	0.47573095630582407
15.400000000000013	0.4759159900446071
15.500000000000012	0.47609830360924277
15.600000000000012	0.4762779305396934
15.700000000000014	0.4764548941402264
15.800000000000013	0.4766292489368744
15.900000000000013	0.4768010300379701
16.000000000000014	0.4769702719049497
16.100000000000016	0.47713700481524945
16.200000000000014	0.47730124974517835
16.30000000000001	0.4774630567677571
16.400000000000013	0.4776224578555121
16.500000000000014	0.4777794809673645
16.600000000000016	0.4779341455933117
16.700000000000014	0.4780864983598515
16.800000000000015	0.4782365689817494
16.900000000000013	0.4783843866535882
17.000000000000014	0.47852997672639336
17.100000000000016	0.4786733568498779
17.200000000000014	0.4788145700234683
17.300000000000015	0.47895364343411645
17.400000000000013	0.4790906005713915
17.500000000000014	0.4792254579106394
17.600000000000016	0.47935825562353673
17.700000000000014	0.4794890190668552
17.800000000000015	0.4796177731744396
17.900000000000016	0.4797445393284675
18.000000000000014	0.4798693325322892
18.100000000000016	0.4799921899721472
18.200000000000017	0.4801131349450273
18.300000000000015	0.48023218732329886
18.400000000000016	0.4803493611718053
18.500000000000014	0.48046469133381625
18.600000000000016	0.48057819960749654
18.700000000000017	0.4806899074437243
18.800000000000015	0.4807998329952545
18.900000000000016	0.48090798913683025
19.000000000000014	0.48101440823118985
19.100000000000016	0.48111911038169153
19.200000000000017	0.4812221125052452
19.300000000000015	0.48132342671870487
19.400000000000016	0.4814230834262634
19.500000000000018	0.48152110149242605
19.600000000000016	0.4816174994939479
19.700000000000017	0.4817122929321759
19.80000000000002	0.4818054929522745
19.900000000000016	0.4818971278798398
20.000000000000018	0.48198721517254045
20.100000000000016	0.4820757693117498
20.200000000000017	0.4821628008246645
20.30000000000002	0.4822483363865426
20.400000000000016	0.48233239242244197
20.500000000000018	0.4824149851170421
20.600000000000016	0.48249612777715145
20.700000000000017	0.48257583012938504
20.80000000000002	0.48265411709374473
20.900000000000016	0.48273100391808804
21.000000000000018	0.4828065030611032
21.10000000000002	0.4828806237409825
21.200000000000017	0.4829533894769573
21.30000000000002	0.4830248146495621
21.40000000000002	0.4830949134370195
21.500000000000018	0.48316369731636166
21.60000000000002	0.4832311748406148
21.700000000000017	0.48329736803636514
21.80000000000002	0.4833622902918497
21.90000000000002	0.4834259523740775
22.000000000000018	0.48348836241424875
22.10000000000002	0.4835495412421051
22.200000000000017	0.4836095015122587
22.30000000000002	0.4836682557078776
22.40000000000002	0.4837258137701243
22.500000000000018	0.48378218327320427
22.60000000000002	0.4838373837693711
22.70000000000002	0.483891427071151
22.80000000000002	0.48394432252160824
22.90000000000002	0.48399607734219235
23.00000000000002	0.48404671005633115
23.10000000000002	0.48409623185199663
23.20000000000002	0.48414465377095517
23.30000000000002	0.4841919844573092
23.40000000000002	0.48423823066266825
23.50000000000002	0.48428340981066736
23.60000000000002	0.48432753237022125
23.70000000000002	0.48437060647876184
23.80000000000002	0.48441263859069045
23.90000000000002	0.48445364524031076
24.00000000000002	0.4844936363616612
24.10000000000002	0.48453262176336975
24.20000000000002	0.48457060898802307
24.300000000000022	0.4846076040909643
24.40000000000002	0.48464362265454614
24.50000000000002	0.48467867399527625
24.600000000000023	0.4847127652242961
24.70000000000002	0.48474590214475843
24.800000000000022	0.4847780995663128
24.90000000000002	0.4848093663448607
25.00000000000002	0.4848397112281484
25.100000000000023	0.48486914081850335
25.20000000000002	0.48489766057793354
25.300000000000022	0.48492528448798056
25.40000000000002	0.4849520208713834
25.50000000000002	0.4849778759613329
25.600000000000023	0.4850028550043931
25.70000000000002	0.4850269713075488
25.800000000000022	0.4850502327948556
25.900000000000023	0.48507264729662514
26.00000000000002	0.48509422060878316
26.100000000000023	0.4851149576844625
26.200000000000024	0.4851348711069361
26.300000000000022	0.48515396833766045
26.400000000000023	0.4851722548553535
26.50000000000002	0.48518973542790167
26.600000000000023	0.4852064220471129
26.700000000000024	0.48522232182771097
26.800000000000022	0.4852374418027879
26.900000000000023	0.48525178707365835
27.00000000000002	0.4852653621543424
27.100000000000023	0.4852781784014546
27.200000000000024	0.4852902425264947
27.300000000000022	0.4853015593570971
27.400000000000023	0.48531213324700867
27.500000000000025	0.48532197503212005
27.600000000000023	0.48533109112103723
27.700000000000024	0.4853394878509704
27.800000000000026	0.4853471697225139
27.900000000000023	0.4853541408685566
28.000000000000025	0.4853604115652624
28.100000000000023	0.4853659878682541
28.200000000000024	0.4853708740411247
28.300000000000026	0.4853750740772671
28.400000000000023	0.4853785977926618
28.500000000000025	0.48538145097723223
28.600000000000023	0.4853836393582039
28.700000000000024	0.48538516691472217
28.800000000000026	0.4853860374470191
28.900000000000023	0.4853862602760144
29.000000000000025	0.4853858408813842
29.100000000000026	0.4853847830363354
29.200000000000024	0.4853830904189875
29.300000000000026	0.485380771942141
29.400000000000027	0.48537783285149083
29.500000000000025	0.4853742783374605
29.600000000000026	0.48537011192500457
29.700000000000024	0.48536533712244895
29.800000000000026	0.48535996240320833
29.900000000000027	0.4853539927392611
30.000000000000025	0.4853474314760512
30.100000000000026	0.48534028201441487
30.200000000000024	0.48533255246462675
30.300000000000026	0.4853242475918606
30.400000000000027	0.48531537211239095
30.500000000000025	0.4853059291543083
30.600000000000026	0.4852959219684704
30.700000000000028	0.485285358273914
30.800000000000026	0.4852742425934681
30.900000000000027	0.48526257789829447
31.00000000000003	0.48525036734412563
31.100000000000026	0.48523761832588247
31.200000000000028	0.4852243351829798
31.300000000000026	0.48521052221142347
31.400000000000027	0.4851961821915115
31.50000000000003	0.48518131814588356
31.600000000000026	0.4851659371200353
31.700000000000028	0.4851500432380945
31.800000000000026	0.48513363914280483
31.900000000000027	0.4851167277721869
32.00000000000003	0.4850993158816135
32.10000000000002	0.4850814074320153
32.20000000000003	0.4850630063456647
32.300000000000026	0.48504411509724105
32.40000000000003	0.48502473650612865
32.50000000000003	0.485004877014729
32.60000000000003	0.48498454039211936
32.70000000000003	0.4849637289921096
32.800000000000026	0.4849424455584346
32.90000000000003	0.4849206962730965
33.00000000000003	0.4848984847595177
33.10000000000003	0.4848758146065898
33.20000000000003	0.4848526880197565
33.300000000000026	0.4848291076365476
33.40000000000003	0.48480507935789385
33.50000000000003	0.48478060663573735
33.60000000000003	0.4847556915690732
33.70000000000003	0.48473033672747395
33.800000000000026	0.48470454777755295
33.90000000000003	0.4846783280408777
34.00000000000003	0.4846516808080834
34.10000000000003	0.48462460804687657
34.20000000000003	0.4845971122313608
34.30000000000003	0.48456919877508997
34.40000000000003	0.4845408708459283
34.50000000000003	0.48451213031763934
34.60000000000003	0.48448297960299536
34.70000000000003	0.4844534239041963
34.80000000000003	0.4844234662720889
34.90000000000003	0.48439310972973537
35.00000000000003	0.48436235603446604
35.10000000000003	0.4843312075128938
35.20000000000003	0.4842996691388386
35.30000000000003	0.4842677438250092
35.400000000000034	0.4842354332456715
35.50000000000003	0.48420273967183863
35.60000000000003	0.48416966788625954
35.70000000000003	0.48413622069633994
35.80000000000003	0.4841024008844653
35.900000000000034	0.4840682100214306
36.00000000000003	0.4840336503001945
36.10000000000003	0.4839987262969364
36.20000000000003	0.48396344069459807
36.30000000000003	0.48392779499040217
36.400000000000034	0.48389179132668614
36.50000000000003	0.4838554341065261
36.60000000000003	0.4838187259178687
36.70000000000003	0.4837816693260748
36.80000000000003	0.48374426573623963
36.900000000000034	0.4837065172197286
37.00000000000003	0.48366842799238097
37.10000000000003	0.48363000052972993
37.20000000000003	0.48359123617160293
37.30000000000003	0.4835521369430855
37.400000000000034	0.48351270690287734
37.500000000000036	0.483472948440613
37.60000000000003	0.48343286392549134
37.70000000000003	0.4833924546151682
37.80000000000003	0.4833517224699686
37.900000000000034	0.48331067137853934
38.000000000000036	0.483269303628752
38.10000000000003	0.4832276204202799
38.20000000000003	0.4831856236709693
38.30000000000003	0.4831433171265473
38.400000000000034	0.48310070299703883
38.500000000000036	0.48305778347393713
38.60000000000004	0.48301455968350415
38.70000000000003	0.48297103348429243
38.80000000000003	0.4829272084672914
38.900000000000034	0.482883086750203
39.000000000000036	0.48283866940771286
39.10000000000004	0.48279395825923516
39.20000000000003	0.4827489567655399
39.30000000000003	0.48270366697362826
39.400000000000034	0.48265809091366124
39.500000000000036	0.4826122295946407
39.60000000000004	0.48256608478151514
39.70000000000003	0.4825196597940011
39.80000000000003	0.4824729565951657
39.900000000000034	0.4824259761480821
40.000000000000036	0.4823787201815068
40.10000000000004	0.4823311918963063
40.20000000000003	0.48228339319120694
40.30000000000003	0.4822353259496012
40.400000000000034	0.48218699107571067
40.500000000000036	0.48213839024810395
40.60000000000004	0.48208952653885023
40.70000000000004	0.48204040177021673
40.80000000000003	0.4819910168054853
40.900000000000034	0.4819413732896407
41.000000000000036	0.48189147418610495
41.10000000000004	0.48184132125847784
41.20000000000004	0.48179091625637005
41.30000000000003	0.4817402599902662
41.400000000000034	0.4816893540587666
41.500000000000036	0.48163820130749735
41.60000000000004	0.481586803430276
41.70000000000004	0.48153516120106343
41.80000000000004	0.4814832761871939
41.900000000000034	0.4814311511348217
42.000000000000036	0.4813787876841703
42.10000000000004	0.4813261874626772
42.20000000000004	0.481273351196883
42.30000000000004	0.4812202804111281
42.400000000000034	0.481166977743669
42.500000000000036	0.4811134447709245
42.60000000000004	0.4810596821868286
42.70000000000004	0.48100569148652134
42.80000000000004	0.48095147521705695
42.900000000000034	0.48089703490580726
43.000000000000036	0.48084237206843733
43.10000000000004	0.4807874873562453
43.20000000000004	0.4807323822244103
43.30000000000004	0.48067705912101183
43.400000000000034	0.48062151951498044
43.500000000000036	0.48056576402848866
43.60000000000004	0.48050979408936356
43.70000000000004	0.4804536120619494
43.80000000000004	0.48039721937021496
43.90000000000004	0.48034061742739204
44.000000000000036	0.48028380681728206
44.10000000000004	0.48022678893047177
44.20000000000004	0.4801695660403915
44.30000000000004	0.4801121395173915
44.40000000000004	0.48005450991924636
44.500000000000036	0.47999667861084944
44.60000000000004	0.479938647788652
44.70000000000004	0.47988041878171944
44.80000000000004	0.4798219929092543
44.90000000000004	0.4797633706944686
45.00000000000004	0.4797045534674636
45.10000000000004	0.4796455433410711
45.20000000000004	0.47958634159508434
45.30000000000004	0.4795269487294511
45.40000000000004	0.4794673660500731
45.50000000000004	0.4794075955989271
45.60000000000004	0.4793476386178378
45.70000000000004	0.4792874963395558
45.80000000000004	0.479227169232874
45.90000000000004	0.4791666585711099
46.00000000000004	0.4791059663192351
46.10000000000004	0.4790450936737262
46.20000000000004	0.47898404108257847
46.30000000000004	0.47892280979626
46.40000000000004	0.4788614017144473
46.50000000000004	0.47879981799864596
46.60000000000004	0.478738059802
46.70000000000004	0.47867612754440303
46.80000000000004	0.47861402244573664
46.90000000000004	0.47855174633467973
47.00000000000004	0.4784893003309389
47.100000000000044	0.47842668483581585
47.20000000000004	0.47836390104756626
47.30000000000004	0.47830095073463125
47.40000000000004	0.47823783498446
47.50000000000004	0.4781745548767862
47.600000000000044	0.4781111107875499
47.70000000000004	0.47804750388623246
47.80000000000004	0.4779837358757424
47.90000000000004	0.4779198078049465
48.00000000000004	0.47785572003316823
48.100000000000044	0.4777914737093749
48.200000000000045	0.4777270704808448
48.30000000000004	0.4776625113666485
48.40000000000004	0.4775977973787278
48.50000000000004	0.47753292885350657
48.600000000000044	0.47746790691282576
48.700000000000045	0.47740273314341086
48.80000000000004	0.4773374085286704
48.90000000000004	0.4772719333901827
49.00000000000004	0.47720630883028897
49.100000000000044	0.47714053638428755
49.200000000000045	0.4770746170080277
49.30000000000004	0.4770085516507617
49.40000000000004	0.47694234061338386
49.50000000000004	0.4768759849726122
49.600000000000044	0.4768094862077371
49.700000000000045	0.4767428452416004
49.80000000000004	0.47667606236183974
49.90000000000004	0.47660913862660154
50.00000000000004	0.4765420754675895
50.100000000000044	0.4764748737821217
50.200000000000045	0.4764075344614045
50.30000000000005	0.47634005777438815
50.40000000000004	0.47627244475496877
50.50000000000004	0.47620469678299593
50.600000000000044	0.47613681472519903
50.700000000000045	0.47606879883869924
50.80000000000005	0.47600065013967297
50.90000000000004	0.4759323699638969
51.00000000000004	0.47586395915443186
51.100000000000044	0.4757954185486693
51.200000000000045	0.47572674838684403
51.30000000000005	0.4756579496621408
51.40000000000005	0.47558902366228345
51.50000000000004	0.47551997120195055
51.600000000000044	0.4754507925108321
51.700000000000045	0.47538148856517576
51.80000000000005	0.47531206061185277
51.90000000000005	0.47524250944356705
52.00000000000004	0.4751728358477568
52.100000000000044	0.47510304003885157
52.200000000000045	0.4750331229712639
52.30000000000005	0.47496308584729613
52.40000000000005	0.47489292943328526
52.50000000000004	0.4748226539342719
52.600000000000044	0.4747522602884542
52.700000000000045	0.4746817496602358
52.80000000000005	0.47461112279552753
52.90000000000005	0.47454038043534436
53.00000000000004	0.47446952277093674
53.100000000000044	0.4743985507197322
53.200000000000045	0.47432746540476206
53.30000000000005	0.4742562675474146
53.40000000000005	0.4741849573305924
53.50000000000005	0.4741135356561773
53.600000000000044	0.47404200361201543
53.700000000000045	0.47397036190048686
53.80000000000005	0.4738986112194147
53.90000000000005	0.47382675173924116
54.00000000000005	0.47375478434206014
54.100000000000044	0.4736827100772822
54.200000000000045	0.4736105296244548
54.30000000000005	0.4735382431466113
54.40000000000005	0.47346585151091986
54.50000000000005	0.47339335573410135
54.60000000000005	0.47332075647799526
54.700000000000045	0.473248054400194
54.80000000000005	0.4731752496524755
54.90000000000005	0.47310234308312826
55.00000000000005	0.4730293356731397
55.10000000000005	0.4729562280630668
55.200000000000045	0.4728830203981245
55.30000000000005	0.47280971351225326
55.40000000000005	0.47273630835604774
55.50000000000005	0.4726628055535506
55.60000000000005	0.47258920572484253
55.700000000000045	0.47251550900497513
55.80000000000005	0.4724417162098513
55.90000000000005	0.47236782825682033
56.00000000000005	0.4722938457500664
56.10000000000005	0.47221976881884237
56.200000000000045	0.4721455982652407
56.30000000000005	0.472071334978336
56.40000000000005	0.47199697954689523
56.50000000000005	0.4719225325559858
56.60000000000005	0.47184799412568756
56.70000000000005	0.4717733650408377
56.80000000000005	0.4716986461595592
56.90000000000005	0.47162383805207087
57.00000000000005	0.47154894083334303
57.10000000000005	0.471473955274906
57.20000000000005	0.47139888220856146
57.30000000000005	0.4713237221901212
57.40000000000005	0.47124847577193824
57.50000000000005	0.4711731430607089
57.60000000000005	0.4710977248114364
57.70000000000005	0.47102222182708803
57.800000000000054	0.4709466346461335
57.90000000000005	0.4708709633707824
58.00000000000005	0.47079520874320213
58.10000000000005	0.47071937154184385
58.20000000000005	0.4706434522917003
58.300000000000054	0.4705674515145291
58.40000000000005	0.47049136930508173
58.50000000000005	0.4704152063896784
58.60000000000005	0.47033896351989085
58.70000000000005	0.4702626412044827
58.800000000000054	0.47018623953428157
58.90000000000005	0.47010975922321463
59.00000000000005	0.4700332010000057
59.10000000000005	0.4699565653608004
59.20000000000005	0.46987985279871397
59.300000000000054	0.4698030633978575
59.40000000000005	0.4697261978569461
59.50000000000005	0.46964925687963266
59.60000000000005	0.46957224094686034
59.70000000000005	0.4694951501393242
59.800000000000054	0.4694179851437632
59.900000000000055	0.4693407466425263
60.00000000000005	0.4692634351047315
60.10000000000005	0.4691860509966563
60.20000000000005	0.4691085943929535
60.300000000000054	0.4690310659657446
60.400000000000055	0.4689534663739815
60.50000000000005	0.4688757960725286
60.60000000000005	0.46879805513308154
60.70000000000005	0.4687202442161792
60.800000000000054	0.4686423639608995
60.900000000000055	0.4685644148110149
61.00000000000006	0.46848639720763297
61.10000000000005	0.46840831121702003
61.20000000000005	0.46833015748565565
61.300000000000054	0.468251936630771
61.400000000000055	0.4681736490827633
61.50000000000006	0.46809529490535573
61.60000000000005	0.46801687473381726
61.70000000000005	0.46793838916683067
61.800000000000054	0.46785983862437974
61.900000000000055	0.4677812235239455
62.00000000000006	0.4677025439243796
62.10000000000005	0.46762380044741625
62.20000000000005	0.46754499367132935
62.300000000000054	0.46746612400354015
62.400000000000055	0.46738719150073094
62.50000000000006	0.4673081967737785
62.60000000000005	0.4672291403836375
62.70000000000005	0.4671500227279447
62.800000000000054	0.4670708442019847
62.900000000000055	0.46699160485807517
63.00000000000006	0.46691230529405225
63.10000000000006	0.46683294605179604
63.20000000000005	0.4667535275171344
63.300000000000054	0.46667404974055304
63.400000000000055	0.4665945133093656
63.50000000000006	0.46651491874927437
63.60000000000006	0.4664352664369059
63.70000000000005	0.4663555567466743
63.800000000000054	0.4662757897251622
63.900000000000055	0.4661959659471084
64.00000000000006	0.46611608592037973
64.10000000000005	0.4660361500104933
64.20000000000006	0.46595615826250397
64.30000000000005	0.46587611124094636
64.40000000000006	0.4657960094385708
64.50000000000006	0.46571585321223424
64.60000000000005	0.46563564291671056
64.70000000000006	0.46555537859357116
64.80000000000005	0.46547506079521694
64.90000000000006	0.46539468999771405
65.00000000000006	0.46531426654745905
65.10000000000005	0.4652337904847694
65.20000000000006	0.4651532623521462
65.30000000000005	0.4650726826115246
65.40000000000006	0.4649920516011443
65.50000000000006	0.4649113696572829
65.60000000000005	0.4648306368171558
65.70000000000006	0.4647498536115473
65.80000000000005	0.46466902048677944
65.90000000000006	0.46458813777123553
66.00000000000006	0.4645072055011239
66.10000000000005	0.46442622419761864
66.20000000000006	0.46434519429382887
66.30000000000005	0.46426411611044877
66.40000000000006	0.46418298996632223
66.50000000000006	0.4641018158949025
66.60000000000005	0.46402059440604293
66.70000000000006	0.46393932591823583
66.80000000000005	0.4638580107428808
66.90000000000006	0.46377664891264514
67.00000000000006	0.46369524092804987
67.10000000000007	0.4636137871952285
67.20000000000006	0.4635322880183269
67.30000000000005	0.46345074369974515
67.40000000000006	0.46336915426971037
67.50000000000006	0.463287520217799
67.60000000000007	0.46320584193645614
67.70000000000006	0.4631241197210558
67.80000000000005	0.46304235360123885
67.90000000000006	0.4629605440575145
68.00000000000006	0.46287869147076516
68.10000000000007	0.4627967961295169
68.20000000000006	0.4627148583206475
68.30000000000005	0.4626328780716433
68.40000000000006	0.46255085585242756
68.50000000000006	0.4624687920310585
68.60000000000007	0.46238668688777806
68.70000000000006	0.4623045404496643
68.80000000000005	0.4622223531778287
68.90000000000006	0.4621401254295085
69.00000000000006	0.4620578574784758
69.10000000000007	0.46197554959694526
69.20000000000006	0.46189320181010074
69.30000000000005	0.4618108145688079
69.40000000000006	0.4617283882182865
69.50000000000006	0.46164592302447943
69.60000000000007	0.4615634190123209
69.70000000000006	0.4614808766241106
69.80000000000007	0.461398296194939
69.90000000000006	0.461315677984632
70.00000000000006	0.4612330222515426
70.10000000000007	0.46115032901894654
70.20000000000006	0.461067598719223
70.30000000000007	0.46098483167619736
70.40000000000006	0.4609020281422906
70.50000000000006	0.4608191881406705
70.60000000000007	0.4607363120953868
70.70000000000006	0.4606534003207807
70.80000000000007	0.46057045306348615
70.90000000000006	0.4604874705687426
71.00000000000006	0.46040445285827264
71.10000000000007	0.4603214003465167
71.20000000000006	0.4602383133372533
71.30000000000007	0.4601551920701075
71.40000000000006	0.4600720365668197
71.50000000000006	0.4599888472337285
71.60000000000007	0.45990562436573135
71.70000000000006	0.45982236819697375
71.80000000000007	0.45973907896028154
71.90000000000006	0.4596557566761423
72.00000000000006	0.4595724017415838
72.10000000000007	0.45948901444159584
72.20000000000006	0.4594055950036862
72.30000000000007	0.4593221434484718
72.40000000000006	0.4592386601650985
72.50000000000006	0.45915514543023783
72.60000000000007	0.459071599466206
72.70000000000006	0.45898802249406884
72.80000000000007	0.45890441453336434
72.90000000000006	0.4588207759642134
73.00000000000006	0.4587371070539921
73.10000000000007	0.458653408018726
73.20000000000006	0.45856967887817995
73.30000000000007	0.4584859200048063
73.40000000000006	0.4584021316581885
73.50000000000007	0.4583183140494298
73.60000000000007	0.4582344673884476
73.70000000000006	0.4581505916940851
73.80000000000007	0.4580666873300437
73.90000000000006	0.45798275454718385
74.00000000000007	0.4578987935506428
74.10000000000007	0.45781480435957606
74.20000000000006	0.45773078733022277
74.30000000000007	0.4576467427061422
74.40000000000006	0.45756267068780154
74.50000000000007	0.45747857147454246
74.60000000000007	0.45739444508474025
74.70000000000006	0.45731029186614613
74.80000000000007	0.45722611205413227
74.90000000000006	0.45714190584350345
75.00000000000007	0.45705767325302155
75.10000000000007	0.45697341462317564
75.20000000000006	0.45688913018249583
75.30000000000007	0.4568048201213535
75.40000000000006	0.45672048462905157
75.50000000000007	0.45663612372369766
75.60000000000007	0.45655173773754715
75.70000000000006	0.45646732689144337
75.80000000000007	0.45638289137038035
75.90000000000006	0.45629843119291674
76.00000000000007	0.4562139466842397
76.10000000000007	0.45612943805878
76.20000000000007	0.4560449054973203
76.30000000000007	0.45596034917962763
76.40000000000006	0.45587576912371885
76.50000000000007	0.45579116564679234
76.60000000000007	0.45570653895606084
76.70000000000007	0.4556218892271963
76.80000000000007	0.4555372164787213
76.90000000000006	0.4554525210209549
77.00000000000007	0.4553678030550991
77.10000000000007	0.4552830627528226
77.20000000000007	0.45519830028482844
77.30000000000007	0.45511351566919783
77.40000000000006	0.4550287092084969
77.50000000000007	0.45494388109714823
77.60000000000007	0.45485903150196044
77.70000000000007	0.45477416044156627
77.80000000000007	0.4546892682118363
77.90000000000006	0.4546043550015584
78.00000000000007	0.45451942097373305
78.10000000000007	0.4544344662904424
78.20000000000007	0.45434949096996646
78.30000000000007	0.4542644953006515
78.40000000000006	0.45417947946491577
78.50000000000007	0.4540944436211359
78.60000000000007	0.4540093877881807
78.70000000000007	0.45392431224788005
78.80000000000007	0.4538392171773696
78.90000000000006	0.45375410273140077
79.00000000000007	0.45366896906385057
79.10000000000007	0.4535838161933134
79.20000000000007	0.453498644394316
79.30000000000007	0.45341345383800863
79.40000000000006	0.45332824467473976
79.50000000000007	0.45324301692372304
79.60000000000007	0.4531577708531434
79.70000000000007	0.4530725066291977
79.80000000000007	0.45298722439878164
79.90000000000008	0.45290192430795767
80.00000000000007	0.45281660637573373
80.10000000000007	0.45273127086320536
80.20000000000007	0.4526459179309439
80.30000000000007	0.4525605477216499
80.40000000000008	0.4524751602549735
80.50000000000007	0.4523897557858393
80.60000000000007	0.4523043344701736
80.70000000000007	0.4522188964473862
80.80000000000007	0.45213344185609255
80.90000000000008	0.45204797071579583
81.00000000000007	0.45196248327453936
81.10000000000007	0.4518769796829606
81.20000000000007	0.4517914600764697
81.30000000000007	0.45170592447522906
81.40000000000008	0.4516203731212778
81.50000000000007	0.45153480616089703
81.60000000000007	0.4514492237263583
81.70000000000007	0.4513636259491755
81.80000000000007	0.45127801284941477
81.90000000000008	0.45119238466243583
82.00000000000007	0.4511067415295465
82.10000000000007	0.45102108357920245
82.20000000000007	0.4509354108321403
82.30000000000007	0.45084972351787844
82.40000000000008	0.45076402177363856
82.50000000000007	0.45067830572488127
82.60000000000008	0.45059257549634385
82.70000000000007	0.4505068311087095
82.80000000000007	0.4504210727850133
82.90000000000008	0.4503353006577992
83.00000000000007	0.4502495148488851
83.10000000000008	0.4501637153796294
83.20000000000007	0.4500779024673869
83.30000000000007	0.4499920762408676
83.40000000000008	0.44990623681902936
83.50000000000007	0.44982038432013904
83.60000000000008	0.44973451876553705
83.70000000000007	0.44964864036628577
83.80000000000007	0.44956274924669454
83.90000000000008	0.4494768455222411
84.00000000000007	0.4493909292149418
84.10000000000008	0.44930500053033545
84.20000000000007	0.44921905958913416
84.30000000000007	0.4491331065040828
84.40000000000008	0.4490471413872659
84.50000000000007	0.4489611642607102
84.60000000000008	0.4488751753238483
84.70000000000007	0.4487891746932509
84.80000000000007	0.44870316247833647
84.90000000000008	0.4486171387018028
85.00000000000007	0.4485311035577134
85.10000000000008	0.44844505715926325
85.20000000000007	0.44835899961325715
85.30000000000007	0.44827293102586874
85.40000000000008	0.44818685141982867
85.50000000000007	0.44810076098327606
85.60000000000008	0.4480146598255067
85.70000000000007	0.44792854805014415
85.80000000000007	0.4478424256805809
85.90000000000008	0.44775629289973873
86.00000000000007	0.4476701498137447
86.10000000000008	0.4475839965237214
86.20000000000007	0.44749783313018726
86.30000000000008	0.44741165965658414
86.40000000000008	0.44732547628008684
86.50000000000007	0.44723928310315064
86.60000000000008	0.4471530802238527
86.70000000000007	0.447066867666284
86.80000000000008	0.44698064560255085
86.90000000000008	0.4468944141321334
87.00000000000007	0.4468081733507146
87.10000000000008	0.446721923353399
87.20000000000007	0.44663566416433714
87.30000000000008	0.4465493959500619
87.40000000000008	0.44646311880659423
87.50000000000007	0.4463768328267006
87.60000000000008	0.4462905380351635
87.70000000000007	0.44620423459359415
87.80000000000008	0.4461179225952196
87.90000000000008	0.44603160213051213
88.00000000000007	0.44594527328938965
88.10000000000008	0.4458589360966995
88.20000000000007	0.44577259070865
88.30000000000008	0.44568623721520767
88.40000000000008	0.4455998757040493
88.50000000000007	0.4455135062006337
88.60000000000008	0.4454271288563924
88.70000000000007	0.44534074375866683
88.80000000000008	0.44525435099293437
88.90000000000008	0.445167950644141
89.00000000000009	0.44508154273781064
89.10000000000008	0.44499512742013836
89.20000000000007	0.4449087047753912
89.30000000000008	0.44482227488636567
89.40000000000008	0.4447358377791731
89.50000000000009	0.44464939359537436
89.60000000000008	0.44456294241676975
89.70000000000007	0.44447648432404524
89.80000000000008	0.44439395052375463
89.90000000000008	0.44432713479540487
90.00000000000009	0.44427603844609825
