# Supplementary material for: White matter micro- and macrostructure brain charts for the human lifespan
Source: Nature. 2026 May 13;655(8124):979–89. doi: 10.1038/s41586-026-10454-2 (PMC13391363; doi:10.1038/s41586-026-10454-2)
Supplement: Supplementary file 7 — Tract-specific median centiles of brain charts. SDT.T4.1-504 contain the discretized, sex-agnostic brain charts used to derive the myelination plots and assessments in Fig. 4 and Supplementary Fig. S4.F9. Age is expressed in years. Tract measurements are reported in metric-specific units: diffusivities in mm2 s−1, volume in mm3, surface area in mm2, average length in mm, and FA is dimensionless (unitless). [file 41586_2026_10454_MOESM7_ESM.zip › SDT.T4/SDT.T4.179-ILF_left_md-mean.csv]

age	value
1.0	0.0010350915553325227
1.1	0.001029418800142932
1.2000000000000002	0.0010222952005153653
1.3000000000000003	0.001013832232220875
1.4000000000000004	0.001005576088351542
1.5000000000000004	0.0009979577044325258
1.6000000000000005	0.000990892504802685
1.7000000000000006	0.0009843115251498902
1.8000000000000007	0.0009781600619309307
1.9000000000000008	0.0009723859536879882
2.000000000000001	0.0009669495219612209
2.100000000000001	0.0009618169655429354
2.200000000000001	0.0009569607139482548
2.300000000000001	0.0009523529465341081
2.4000000000000012	0.0009479719554217792
2.5000000000000013	0.0009437987002059733
2.6000000000000014	0.000939816429225039
2.7000000000000015	0.0009360113298990096
2.8000000000000016	0.000932368448270847
2.9000000000000017	0.0009288760653401051
3.0000000000000018	0.0009255236905615627
3.100000000000002	0.000922302621309874
3.200000000000002	0.000919203090350343
3.300000000000002	0.0009162173855724982
3.400000000000002	0.0009133384889506608
3.500000000000002	0.000910560024153453
3.6000000000000023	0.0009078767245243112
3.7000000000000024	0.0009052823411411635
3.8000000000000025	0.0009027719716046013
3.9000000000000026	0.0009003411223264227
4.000000000000003	0.0008979860842281065
4.100000000000003	0.0008957023301312799
4.200000000000003	0.0008934863040868748
4.3000000000000025	0.0008913347029966118
4.400000000000003	0.0008892444752765638
4.5000000000000036	0.0008872131274826996
4.600000000000003	0.0008852374636525354
4.700000000000003	0.0008833149996667804
4.800000000000003	0.0008814434293630714
4.900000000000004	0.0008796208746522506
5.0000000000000036	0.0008778448691572217
5.100000000000003	0.0008761134989531436
5.200000000000004	0.0008744249626697025
5.300000000000004	0.0008727775809023099
5.400000000000004	0.0008711700032716324
5.5000000000000036	0.0008696003747893762
5.600000000000004	0.0008680672734418924
5.700000000000005	0.0008665693700139077
5.800000000000004	0.0008651056004212324
5.900000000000004	0.0008636744708908534
6.000000000000004	0.0008622748397966082
6.100000000000005	0.0008609056227709776
6.200000000000005	0.0008595658042104418
6.300000000000004	0.0008582545823197895
6.400000000000005	0.0008569707828840407
6.500000000000005	0.0008557135200243606
6.600000000000005	0.0008544819630749113
6.700000000000005	0.0008532754593555316
6.800000000000005	0.000852093033900214
6.900000000000006	0.0008509339539393482
7.000000000000005	0.0008497975187493759
7.100000000000005	0.0008486830710147575
7.2000000000000055	0.0008475901016241819
7.300000000000006	0.0008465178188419845
7.400000000000006	0.0008454656353837227
7.500000000000005	0.0008444330002870616
7.600000000000006	0.0008434194888050694
7.700000000000006	0.0008424244282039976
7.800000000000006	0.0008414473215565597
7.900000000000006	0.0008404876912039467
8.000000000000007	0.0008395450893836491
8.100000000000007	0.0008386191758288377
8.200000000000006	0.0008377093904425901
8.300000000000006	0.0008368153248885986
8.400000000000006	0.0008359365966624645
8.500000000000007	0.0008350729163470536
8.600000000000007	0.0008342237993860201
8.700000000000006	0.0008333888940575464
8.800000000000008	0.0008325678608909873
8.900000000000007	0.0008317603824523085
9.000000000000007	0.00083096622191418
9.100000000000007	0.0008301849678221967
9.200000000000006	0.0008294163253552629
9.300000000000008	0.0008286600192167794
9.400000000000007	0.000827915844800915
9.500000000000007	0.0008271834409732474
9.600000000000009	0.0008264625501146541
9.700000000000008	0.0008257529227520927
9.800000000000008	0.0008250543265407163
9.900000000000007	0.0008243665911228597
10.000000000000007	0.0008236894049159773
10.100000000000009	0.0008230225484500655
10.200000000000008	0.000822365817731977
10.300000000000008	0.0008217190636666577
10.40000000000001	0.0008210820095268292
10.500000000000009	0.0008204544612544712
10.600000000000009	0.0008198362304103863
10.700000000000008	0.000819227142432785
10.800000000000008	0.0008186270713701306
10.90000000000001	0.0008180357753015496
11.000000000000009	0.0008174530866649099
11.100000000000009	0.0008168788506326208
11.20000000000001	0.000816312955762978
11.30000000000001	0.0008157551850708972
11.40000000000001	0.0008152053889204118
11.500000000000009	0.0008146634216716229
11.600000000000009	0.0008141291493003376
11.70000000000001	0.0008136024764946576
11.80000000000001	0.0008130832114554035
11.90000000000001	0.000812571223500666
12.00000000000001	0.0008120663927382306
12.10000000000001	0.0008115686340414831
12.20000000000001	0.0008110777739413142
12.30000000000001	0.0008105936947493449
12.40000000000001	0.0008101162816938414
12.50000000000001	0.0008096454299782169
12.60000000000001	0.0008091810660156725
12.70000000000001	0.0008087230350257161
12.800000000000011	0.0008082712332234597
12.900000000000011	0.000807825566179864
13.00000000000001	0.0008073859676322193
13.10000000000001	0.0008069522965894465
13.20000000000001	0.0008065244589060004
13.300000000000011	0.0008061023626129849
13.400000000000011	0.000805685924483865
13.50000000000001	0.0008052750866998076
13.600000000000012	0.0008048697224393652
13.700000000000012	0.0008044697479781549
13.800000000000011	0.0008040750878551864
13.900000000000011	0.000803685689629098
14.00000000000001	0.0008033014370607269
14.100000000000012	0.0008029222537217565
14.200000000000012	0.0008025480648399144
14.300000000000011	0.0008021788034305762
14.400000000000013	0.0008018144233528953
14.500000000000012	0.0008014548193136553
14.600000000000012	0.000801099922843467
14.700000000000012	0.0008007496728802082
14.800000000000011	0.0008004040273037627
14.900000000000013	0.0008000628890840717
15.000000000000012	0.0007997261953718625
15.100000000000012	0.0007993938845993094
15.200000000000014	0.0007990659022275906
15.300000000000013	0.0007987422109191621
15.400000000000013	0.000798422722238955
15.500000000000012	0.0007981073795170074
15.600000000000012	0.0007977961328034544
15.700000000000014	0.0007974889478156007
15.800000000000013	0.0007971857426696907
15.900000000000013	0.000796886465092291
16.000000000000014	0.000796591063816522
16.100000000000016	0.0007962994939882583
16.200000000000014	0.0007960117250107239
16.30000000000001	0.0007957276818470798
16.400000000000013	0.0007954473170918977
16.500000000000014	0.0007951705894967938
16.600000000000016	0.0007948974708192722
16.700000000000014	0.0007946278912870835
16.800000000000015	0.0007943618069816597
16.900000000000013	0.0007940991747855594
17.000000000000014	0.0007938399574840751
17.100000000000016	0.0007935841297142072
17.200000000000014	0.0007933316272283775
17.300000000000015	0.0007930824099929947
17.400000000000013	0.0007928364436619748
17.500000000000014	0.0007925937047099915
17.600000000000016	0.0007923541331711512
17.700000000000014	0.0007921176918113794
17.800000000000015	0.00079188434404189
17.900000000000016	0.0007916540587475564
18.000000000000014	0.0007914268146800808
18.100000000000016	0.0007912025563826652
18.200000000000017	0.0007909812497579644
18.300000000000015	0.0007907628659986349
18.400000000000016	0.0007905473853073138
18.500000000000014	0.000790334755747246
18.600000000000016	0.0007901249454936526
18.700000000000017	0.0007899179232471052
18.800000000000015	0.0007897136628158581
18.900000000000016	0.0007895121462230978
19.000000000000014	0.0007893133252503745
19.100000000000016	0.0007891171706321546
19.200000000000017	0.0007889236580519977
19.300000000000015	0.0007887327706906744
19.400000000000016	0.0007885444632517986
19.500000000000018	0.0007883587083331473
19.600000000000016	0.0007881754789643475
19.700000000000017	0.0007879947529668407
19.80000000000002	0.0007878165149915621
19.900000000000016	0.0007876407228370111
20.000000000000018	0.0007874673512089736
20.100000000000016	0.0007872963794666104
20.200000000000017	0.0007871277931931977
20.30000000000002	0.0007869615526343338
20.400000000000016	0.0007867976340374422
20.500000000000018	0.0007866360140080889
20.600000000000016	0.0007864766736681041
20.700000000000017	0.0007863195997988887
20.80000000000002	0.000786164755243876
20.900000000000016	0.0007860121180019034
21.000000000000018	0.0007858616704661754
21.10000000000002	0.0007857134001755426
21.200000000000017	0.0007855672720392387
21.30000000000002	0.000785423265342182
21.40000000000002	0.0007852813596687043
21.500000000000018	0.0007851415388769112
21.60000000000002	0.0007850037914902314
21.700000000000017	0.0007848680846154427
21.80000000000002	0.0007847343990041397
21.90000000000002	0.000784602719573503
22.000000000000018	0.0007844730354672528
22.10000000000002	0.0007843453155488929
22.200000000000017	0.0007842195416510351
22.30000000000002	0.0007840956958585191
22.40000000000002	0.000783973764314818
22.500000000000018	0.0007838537369790234
22.60000000000002	0.0007837355845867005
22.70000000000002	0.0007836192902076762
22.80000000000002	0.0007835048408737598
22.90000000000002	0.0007833922270557657
23.00000000000002	0.0007832814209931939
23.10000000000002	0.0007831724066709021
23.20000000000002	0.0007830651682876037
23.30000000000002	0.0007829596939085272
23.40000000000002	0.0007828559746845351
23.50000000000002	0.0007827539844603379
23.60000000000002	0.0007826537082714213
23.70000000000002	0.0007825551349328458
23.80000000000002	0.0007824582560205166
23.90000000000002	0.0007823630466746584
24.00000000000002	0.0007822694927102411
24.10000000000002	0.0007821775801247269
24.20000000000002	0.0007820872986094184
24.300000000000022	0.000781998640311199
24.40000000000002	0.0007819115817549329
24.50000000000002	0.0007818261096532945
24.600000000000023	0.0007817422143342492
24.70000000000002	0.0007816598882999287
24.800000000000022	0.0007815791091975588
24.90000000000002	0.0007814998644078131
25.00000000000002	0.0007814221414679938
25.100000000000023	0.0007813459314532708
25.20000000000002	0.0007812712273481269
25.300000000000022	0.0007811980080007912
25.40000000000002	0.0007811262615633744
25.50000000000002	0.0007810559796545497
25.600000000000023	0.0007809871555574888
25.70000000000002	0.0007809197690979015
25.800000000000022	0.0007808538090035427
25.900000000000023	0.000780789264137336
26.00000000000002	0.0007807261267584921
26.100000000000023	0.0007806643905599182
26.200000000000024	0.0007806040364144839
26.300000000000022	0.0007805450537164151
26.400000000000023	0.0007804874351912006
26.50000000000002	0.0007804311747842929
26.600000000000023	0.0007803762542240733
26.700000000000024	0.0007803226634033401
26.800000000000022	0.0007802703923321472
26.900000000000023	0.0007802194342877776
27.00000000000002	0.0007801697835656761
27.100000000000023	0.0007801214228115304
27.200000000000024	0.0007800743424968433
27.300000000000022	0.0007800285363008086
27.400000000000023	0.0007799839987334732
27.500000000000025	0.00077994071319271
27.600000000000023	0.0007798986705839193
27.700000000000024	0.0007798578619146735
27.800000000000026	0.0007798182813416719
27.900000000000023	0.0007797799236754099
28.000000000000025	0.0007797427731209781
28.100000000000023	0.0007797068210885601
28.200000000000024	0.0007796720620828062
28.300000000000026	0.0007796384910974327
28.400000000000023	0.0007796060930017101
28.500000000000025	0.0007795748595851345
28.600000000000023	0.0007795447827266478
28.700000000000024	0.0007795158573458995
28.800000000000026	0.0007794880786957237
28.900000000000023	0.0007794614323586795
29.000000000000025	0.0007794359105665008
29.100000000000026	0.0007794115085412931
29.200000000000024	0.0007793882216930553
29.300000000000026	0.0007793660361931631
29.400000000000027	0.0007793449446063462
29.500000000000025	0.0007793249395759164
29.600000000000026	0.0007793060166861455
29.700000000000024	0.0007792881715714749
29.800000000000026	0.0007792713910360299
29.900000000000027	0.0007792556680335422
30.000000000000025	0.0007792409984122058
30.100000000000026	0.0007792273779418319
30.200000000000024	0.0007792147939505101
30.300000000000026	0.0007792032396854681
30.400000000000027	0.0007791927084632982
30.500000000000025	0.000779183196449363
30.600000000000026	0.0007791746996086952
30.700000000000028	0.0007791672058327934
30.800000000000026	0.000779160708712399
30.900000000000027	0.0007791552046439983
31.00000000000003	0.0007791506897097017
31.100000000000026	0.0007791471522689005
31.200000000000028	0.0007791445861719773
31.300000000000026	0.0007791429853307051
31.400000000000027	0.000779142346420403
31.50000000000003	0.0007791426656936547
31.600000000000026	0.0007791439320132063
31.700000000000028	0.0007791461395338502
31.800000000000026	0.0007791492851340041
31.900000000000027	0.0007791533651678504
32.00000000000003	0.00077915836891737
32.10000000000002	0.0007791642907678729
32.20000000000003	0.0007791711251592271
32.300000000000026	0.0007791788692157276
32.40000000000003	0.0007791875194409637
32.50000000000003	0.0007791970655681392
32.60000000000003	0.0007792075022532341
32.70000000000003	0.0007792188267995849
32.800000000000026	0.0007792310357992994
32.90000000000003	0.0007792441193623594
33.00000000000003	0.0007792580723500813
33.10000000000003	0.000779272889672419
33.20000000000003	0.0007792885688502742
33.300000000000026	0.0007793051066071349
33.40000000000003	0.0007793224934586816
33.50000000000003	0.0007793407245077073
33.60000000000003	0.0007793597974334221
33.70000000000003	0.0007793797090366579
33.800000000000026	0.0007794004501727656
33.90000000000003	0.0007794220161279754
34.00000000000003	0.0007794444022320571
34.10000000000003	0.0007794676063572749
34.20000000000003	0.0007794916254203689
34.30000000000003	0.0007795164506425459
34.40000000000003	0.0007795420775261487
34.50000000000003	0.000779568504083836
34.60000000000003	0.0007795957273001408
34.70000000000003	0.0007796237387033249
34.80000000000003	0.0007796525339601073
34.90000000000003	0.0007796821087762564
35.00000000000003	0.0007797124613362467
35.10000000000003	0.0007797435887272096
35.20000000000003	0.000779775482808216
35.30000000000003	0.0007798081394399308
35.400000000000034	0.0007798415569316834
35.50000000000003	0.000779875732430174
35.60000000000003	0.0007799106580727881
35.70000000000003	0.0007799463298679401
35.80000000000003	0.000779982743859134
35.900000000000034	0.000780019898509021
36.00000000000003	0.0007800577910553424
36.10000000000003	0.0007800964139354507
36.20000000000003	0.0007801357633322541
36.30000000000003	0.0007801758378197015
36.400000000000034	0.0007802166346880665
36.50000000000003	0.0007802581466275964
36.60000000000003	0.0007803003699543262
36.70000000000003	0.0007803433010159429
36.80000000000003	0.0007803869385236393
36.900000000000034	0.0007804312798486699
37.00000000000003	0.0007804763179538872
37.10000000000003	0.0007805220493128042
37.20000000000003	0.0007805684727360844
37.30000000000003	0.0007806155856413671
37.400000000000034	0.0007806633812218824
37.500000000000036	0.0007807118560714206
37.60000000000003	0.0007807610068123385
37.70000000000003	0.000780810832378399
37.80000000000003	0.0007808613302594803
37.900000000000034	0.0007809124938972029
38.000000000000036	0.0007809643200277669
38.10000000000003	0.0007810168076740775
38.20000000000003	0.0007810699543670588
38.30000000000003	0.0007811237537586884
38.400000000000034	0.0007811782026940883
38.500000000000036	0.0007812332980442709
38.60000000000004	0.0007812890389427912
38.70000000000003	0.000781345422985192
38.80000000000003	0.0007814024440502688
38.900000000000034	0.0007814600991122228
39.000000000000036	0.0007815183873847008
39.10000000000004	0.0007815773064996582
39.20000000000003	0.0007816368505283533
39.30000000000003	0.0007816970165438661
39.400000000000034	0.0007817578016428307
39.500000000000036	0.0007818192051386338
39.60000000000004	0.0007818812247211104
39.70000000000003	0.000781943854669075
39.80000000000003	0.0007820070921729374
39.900000000000034	0.0007820709366181687
40.000000000000036	0.0007821353857269679
40.10000000000004	0.0007822004339546157
40.20000000000003	0.0007822660785814629
40.30000000000003	0.0007823323169092953
40.400000000000034	0.0007823991484137045
40.500000000000036	0.0007824665708688166
40.60000000000004	0.0007825345789202788
40.70000000000004	0.0007826031699553111
40.80000000000003	0.0007826723435145227
40.900000000000034	0.0007827420974008312
41.000000000000036	0.0007828124264220381
41.10000000000004	0.0007828833280473411
41.20000000000004	0.0007829547997654664
41.30000000000003	0.0007830268411986263
41.400000000000034	0.0007830994501964634
41.500000000000036	0.0007831726217416715
41.60000000000004	0.0007832463534009589
41.70000000000004	0.0007833206448553366
41.80000000000004	0.0007833954939800841
41.900000000000034	0.0007834708959071799
42.000000000000036	0.0007835468482782285
42.10000000000004	0.0007836233487527064
42.20000000000004	0.0007837003970856221
42.30000000000004	0.0007837779911943329
42.400000000000034	0.0007838561263718614
42.500000000000036	0.0007839348003489652
42.60000000000004	0.0007840140129339468
42.70000000000004	0.0007840937620670336
42.80000000000004	0.0007841740431789279
42.900000000000034	0.0007842548540689248
43.000000000000036	0.0007843361925526899
43.10000000000004	0.000784418058505838
43.20000000000004	0.0007845004499065348
43.30000000000004	0.0007845833623339965
43.400000000000034	0.0007846667936692266
43.500000000000036	0.0007847507438362152
43.60000000000004	0.0007848352108335227
43.70000000000004	0.0007849201903675934
43.80000000000004	0.0007850056803822645
43.90000000000004	0.0007850916788364016
44.000000000000036	0.0007851781857153057
44.10000000000004	0.0007852651990518143
44.20000000000004	0.000785352714689604
44.30000000000004	0.0007854407306474949
44.40000000000004	0.0007855292469548112
44.500000000000036	0.0007856182616625888
44.60000000000004	0.0007857077707322478
44.70000000000004	0.0007857977722403543
44.80000000000004	0.0007858882642772457
44.90000000000004	0.0007859792469282314
45.00000000000004	0.0007860707182753391
45.10000000000004	0.0007861626744069934
45.20000000000004	0.0007862551134686823
45.30000000000004	0.0007863480355858737
45.40000000000004	0.0007864414388568126
45.50000000000004	0.0007865353194791009
45.60000000000004	0.0007866296756513619
45.70000000000004	0.0007867245055849273
45.80000000000004	0.00078681980945644
45.90000000000004	0.0007869155853921696
46.00000000000004	0.000787011829707506
46.10000000000004	0.0007871085406645403
46.20000000000004	0.0007872057184766165
46.30000000000004	0.0007873033612844821
46.40000000000004	0.0007874014655048896
46.50000000000004	0.0007875000294489048
46.60000000000004	0.0007875990514393254
46.70000000000004	0.0007876985317364177
46.80000000000004	0.0007877984685063055
46.90000000000004	0.0007878988582751009
47.00000000000004	0.0007879996994124399
47.100000000000044	0.0007881009922121822
47.20000000000004	0.0007882027348533438
47.30000000000004	0.000788304923956318
47.40000000000004	0.0007884075579359499
47.50000000000004	0.0007885106352179062
47.600000000000044	0.0007886141561391253
47.70000000000004	0.0007887181189016287
47.80000000000004	0.0007888225202275062
47.90000000000004	0.0007889273585857127
48.00000000000004	0.000789032634344019
48.100000000000044	0.0007891383457159191
48.200000000000045	0.0007892444895113286
48.30000000000004	0.000789351064241005
48.40000000000004	0.0007894580684257097
48.50000000000004	0.0007895655024728569
48.600000000000044	0.0007896733646167664
48.700000000000045	0.0007897816517620766
48.80000000000004	0.0007898903624695986
48.90000000000004	0.000789999497175107
49.00000000000004	0.0007901090541231078
49.100000000000044	0.0007902190303001565
49.200000000000045	0.0007903294243057943
49.30000000000004	0.000790440234748834
49.40000000000004	0.0007905514621015925
49.50000000000004	0.0007906631046274153
49.600000000000044	0.000790775159401236
49.700000000000045	0.0007908876250689911
49.80000000000004	0.0007910005021290934
49.90000000000004	0.000791113788853925
50.00000000000004	0.0007912274823949556
50.100000000000044	0.000791341581434006
50.200000000000045	0.0007914560846615174
50.30000000000005	0.000791570992609684
50.40000000000004	0.0007916863035679707
50.50000000000004	0.0007918020147703667
50.600000000000044	0.0007919181249417561
50.700000000000045	0.0007920346346384526
50.80000000000005	0.0007921515421578627
50.90000000000004	0.0007922688448055812
51.00000000000004	0.0007923865413398415
51.100000000000044	0.0007925046305268548
51.200000000000045	0.0007926231129541875
51.30000000000005	0.0007927419869346901
51.40000000000005	0.0007928612498511651
51.50000000000004	0.0007929809005018506
51.600000000000044	0.0007931009394966265
51.700000000000045	0.0007932213651553407
51.80000000000005	0.0007933421749278496
51.90000000000005	0.000793463367643409
52.00000000000004	0.0007935849421386754
52.100000000000044	0.0007937068990525179
52.200000000000045	0.000793829236718731
52.30000000000005	0.0007939519526595132
52.40000000000005	0.0007940750457413335
52.50000000000004	0.0007941985166237697
52.600000000000044	0.0007943223636466973
52.700000000000045	0.0007944465843952128
52.80000000000005	0.000794571177764663
52.90000000000005	0.0007946961426573109
53.00000000000004	0.0007948214797596452
53.100000000000044	0.0007949471874241346
53.200000000000045	0.0007950732633037323
53.30000000000005	0.0007951997063284659
53.40000000000005	0.000795326517204073
53.50000000000005	0.0007954536942883158
53.600000000000044	0.0007955812352932212
53.700000000000045	0.0007957091391757234
53.80000000000005	0.000795837404899219
53.90000000000005	0.0007959660331945161
54.00000000000005	0.0007960950224307021
54.100000000000044	0.0007962243703835276
54.200000000000045	0.0007963540760422873
54.30000000000005	0.0007964841401557355
54.40000000000005	0.0007966145610974822
54.50000000000005	0.0007967453366988379
54.60000000000005	0.000796876465974213
54.700000000000045	0.0007970079479440441
54.80000000000005	0.0007971397833804867
54.90000000000005	0.0007972719706673364
55.00000000000005	0.0007974045076958127
55.10000000000005	0.0007975373935105575
55.200000000000045	0.0007976706289004678
55.30000000000005	0.0007978042122531641
55.40000000000005	0.0007979381415121846
55.50000000000005	0.0007980724157456546
55.60000000000005	0.0007982070340273138
55.700000000000045	0.0007983419971679221
55.80000000000005	0.0007984773035642498
55.90000000000005	0.000798612951216227
56.00000000000005	0.0007987489392202193
56.10000000000005	0.000798885268402682
56.200000000000045	0.0007990219371635614
56.30000000000005	0.0007991589435521242
56.40000000000005	0.0007992962866866957
56.50000000000005	0.0007994339656909005
56.60000000000005	0.0007995719814116877
56.70000000000005	0.000799710332257142
56.80000000000005	0.0007998490163296701
56.90000000000005	0.0007999880327740682
57.00000000000005	0.0008001273824520187
57.10000000000005	0.0008002670637741715
57.20000000000005	0.0008004070748895107
57.30000000000005	0.0008005474149634081
57.40000000000005	0.0008006880831661663
57.50000000000005	0.000800829080378715
57.60000000000005	0.0008009704050189455
57.70000000000005	0.0008011120552859964
57.800000000000054	0.0008012540303700355
57.90000000000005	0.0008013963311658308
58.00000000000005	0.0008015389560932893
58.10000000000005	0.0008016819033955634
58.20000000000005	0.0008018251722821107
58.300000000000054	0.0008019687619670283
58.40000000000005	0.0008021126733631994
58.50000000000005	0.0008022569048969168
58.60000000000005	0.0008024014548587214
58.70000000000005	0.0008025463224813362
58.800000000000054	0.0008026915086907173
58.90000000000005	0.0008028370119146264
59.00000000000005	0.0008029828304852421
59.10000000000005	0.0008031289636534211
59.20000000000005	0.0008032754106743426
59.300000000000054	0.0008034221724910404
59.40000000000005	0.0008035692475368598
59.50000000000005	0.0008037166341888558
59.60000000000005	0.0008038643317196965
59.70000000000005	0.0008040123410847676
59.800000000000054	0.0008041606607184133
59.900000000000055	0.0008043092890371202
60.00000000000005	0.0008044582253305827
60.10000000000005	0.0008046074688925992
60.20000000000005	0.0008047570206947144
60.300000000000054	0.0008049068791761196
60.400000000000055	0.0008050570427957494
60.50000000000005	0.0008052075108638523
60.60000000000005	0.0008053582843636797
60.70000000000005	0.0008055093617349642
60.800000000000054	0.0008056607414740193
60.900000000000055	0.000805812422907117
61.00000000000006	0.0008059644053643679
61.10000000000005	0.0008061166898443311
61.20000000000005	0.0008062692747908767
61.300000000000054	0.0008064221587405998
61.400000000000055	0.000806575341039101
61.50000000000006	0.0008067288226960741
61.60000000000005	0.0008068826021554721
61.70000000000005	0.0008070366779894064
61.800000000000054	0.0008071910495585461
61.900000000000055	0.0008073457162271914
62.00000000000006	0.0008075006790195729
62.10000000000005	0.0008076559363831511
62.20000000000005	0.0008078114869282366
62.300000000000054	0.0008079673300337147
62.400000000000055	0.0008081234667344505
62.50000000000006	0.0008082798954775712
62.60000000000005	0.0008084366149071394
62.70000000000005	0.0008085936244162544
62.800000000000054	0.0008087509234014459
62.900000000000055	0.0008089085129113853
63.00000000000006	0.0008090663913960734
63.10000000000006	0.0008092245575358911
63.20000000000005	0.0008093830107411221
63.300000000000054	0.000809541752070609
63.400000000000055	0.0008097007799736302
63.50000000000006	0.0008098600931626889
63.60000000000006	0.0008100196910614581
63.70000000000005	0.0008101795730968574
63.800000000000054	0.0008103397403409192
63.900000000000055	0.0008105001912452312
64.00000000000006	0.0008106609245568278
64.10000000000005	0.0008108219397156104
64.20000000000006	0.0008109832378033748
64.30000000000005	0.0008111448172705665
64.40000000000006	0.0008113066768948235
64.50000000000006	0.000811468816128705
64.60000000000005	0.0008116312344278272
64.70000000000006	0.0008117939328865825
64.80000000000005	0.0008119569099571862
64.90000000000006	0.0008121201644501846
65.00000000000006	0.0008122836958334556
65.10000000000005	0.0008124475052107609
65.20000000000006	0.0008126115910328418
65.30000000000005	0.0008127759521394122
65.40000000000006	0.0008129405880103289
65.50000000000006	0.0008131054981283022
65.60000000000005	0.0008132706836091881
65.70000000000006	0.0008134361429049855
65.80000000000005	0.0008136018748867702
65.90000000000006	0.0008137678790488571
66.00000000000006	0.0008139341565161338
66.10000000000005	0.0008141007057387798
66.20000000000006	0.0008142675256157152
66.30000000000005	0.0008144346156525856
66.40000000000006	0.0008146019753577784
66.50000000000006	0.000814769605867806
66.60000000000005	0.0008149375056335759
66.70000000000006	0.0008151056735839354
66.80000000000005	0.0008152741092382574
66.90000000000006	0.000815442813741771
67.00000000000006	0.000815611785543249
67.10000000000007	0.0008157810235981432
67.20000000000006	0.0008159505274365494
67.30000000000005	0.0008161202965911386
67.40000000000006	0.0008162903322183456
67.50000000000006	0.0008164606327671914
67.60000000000007	0.0008166311972217433
67.70000000000006	0.0008168020251250907
67.80000000000005	0.000816973117642105
67.90000000000006	0.0008171444732193419
68.00000000000006	0.0008173160908663382
68.10000000000007	0.0008174879701363469
68.20000000000006	0.0008176601105850368
68.30000000000005	0.0008178325133881165
68.40000000000006	0.0008180051769919665
68.50000000000006	0.0008181781004334631
68.60000000000007	0.0008183512832781486
68.70000000000006	0.0008185247267099579
68.80000000000005	0.0008186984291724834
68.90000000000006	0.0008188723897269945
69.00000000000006	0.0008190466079486803
69.10000000000007	0.0008192210834150728
69.20000000000006	0.0008193958173205582
69.30000000000005	0.0008195708081080925
69.40000000000006	0.0008197460548651527
69.50000000000006	0.0008199215571786112
69.60000000000007	0.0008200973162508729
69.70000000000006	0.0008202733305218121
69.80000000000007	0.0008204495991022926
69.90000000000006	0.000820626121588344
70.00000000000006	0.0008208028975782069
70.10000000000007	0.0008209799282844265
70.20000000000006	0.0008211572121458665
70.30000000000007	0.0008213347482984749
70.40000000000006	0.0008215125363493894
70.50000000000006	0.0008216905775189683
70.60000000000007	0.0008218688702427203
70.70000000000006	0.0008220474136790211
70.80000000000007	0.000822226207443708
70.90000000000006	0.000822405251154709
71.00000000000006	0.0008225845460422711
71.10000000000007	0.00082276409054046
71.20000000000006	0.0008229438838317362
71.30000000000007	0.0008231239255424896
71.40000000000006	0.0008233042169106299
71.50000000000006	0.0008234847563665564
71.60000000000007	0.0008236655431143061
71.70000000000006	0.0008238465767885365
71.80000000000007	0.0008240278570259025
71.90000000000006	0.0008242093850739201
72.00000000000006	0.0008243911593612001
72.10000000000007	0.0008245731791149003
72.20000000000006	0.0008247554439797082
72.30000000000007	0.0008249379552106886
72.40000000000006	0.000825120711232511
72.50000000000006	0.0008253037112930659
72.60000000000007	0.000825486955044911
72.70000000000006	0.0008256704421425411
72.80000000000007	0.0008258541738503925
72.90000000000006	0.0008260381485909343
73.00000000000006	0.0008262223656343275
73.10000000000007	0.0008264068246427015
73.20000000000006	0.00082659152688791
73.30000000000007	0.0008267764707882224
73.40000000000006	0.0008269616556337671
73.50000000000007	0.0008271470810941531
73.60000000000007	0.0008273327468408356
73.70000000000006	0.000827518654154857
73.80000000000007	0.0008277048014519516
73.90000000000006	0.000827891188043649
74.00000000000007	0.0008280778136086956
74.10000000000007	0.000828264679435432
74.20000000000006	0.0008284517839351385
74.30000000000007	0.000828639126438579
74.40000000000006	0.000828826706631655
74.50000000000007	0.0008290145242019688
74.60000000000007	0.0008292025804469017
74.70000000000006	0.0008293908737748266
74.80000000000007	0.0008295794035371474
74.90000000000006	0.0008297681694284542
75.00000000000007	0.0008299571727533365
75.10000000000007	0.0008301464119154334
75.20000000000006	0.0008303358862847397
75.30000000000007	0.0008305255955626616
75.40000000000006	0.0008307155394522315
75.50000000000007	0.0008309057192668854
75.60000000000007	0.0008310961334070745
75.70000000000006	0.0008312867812626869
75.80000000000007	0.0008314776625433933
75.90000000000006	0.0008316687785698226
76.00000000000007	0.0008318601277374137
76.10000000000007	0.0008320517094540054
76.20000000000007	0.0008322435234357895
76.30000000000007	0.0008324355694005292
76.40000000000006	0.000832627848677582
76.50000000000007	0.0008328203596588215
76.60000000000007	0.0008330131017713095
76.70000000000007	0.0008332060747391483
76.80000000000007	0.0008333992798987992
76.90000000000006	0.0008335927156369067
77.00000000000007	0.0008337863813978777
77.10000000000007	0.0008339802769120446
77.20000000000007	0.0008341744019112558
77.30000000000007	0.0008343687577405787
77.40000000000006	0.0008345633427827838
77.50000000000007	0.0008347581565008387
77.60000000000007	0.0008349531986326789
77.70000000000007	0.0008351484705304249
77.80000000000007	0.0008353439705713576
77.90000000000006	0.00083553969823526
78.00000000000007	0.0008357356532660015
78.10000000000007	0.0008359318354088853
78.20000000000007	0.0008361282460245206
78.30000000000007	0.0008363248834860438
78.40000000000006	0.0008365217472911961
78.50000000000007	0.0008367188371910904
78.60000000000007	0.0008369161545533956
78.70000000000007	0.0008371136977454986
78.80000000000007	0.0008373114662814269
78.90000000000006	0.0008375094599179776
79.00000000000007	0.0008377076784133299
79.10000000000007	0.0008379061231435942
79.20000000000007	0.000838104792471661
79.30000000000007	0.0008383036859289593
79.40000000000006	0.0008385028032792353
79.50000000000007	0.0008387021459056348
79.60000000000007	0.0008389017121650583
79.70000000000007	0.0008391015016047409
79.80000000000007	0.000839301513993878
79.90000000000008	0.0008395017491029851
80.00000000000007	0.0008397022083235535
80.10000000000007	0.0008399028900077162
80.20000000000007	0.0008401037937195638
80.30000000000007	0.0008403049192349524
80.40000000000008	0.0008405062679524075
80.50000000000007	0.0008407078382178439
80.60000000000007	0.0008409096296106872
80.70000000000007	0.000841111641912014
80.80000000000007	0.0008413138749041809
80.90000000000008	0.0008415163299940001
81.00000000000007	0.0008417190055222904
81.10000000000007	0.0008419219010848931
81.20000000000007	0.0008421250164692561
81.30000000000007	0.0008423283530892429
81.40000000000008	0.0008425319092792154
81.50000000000007	0.0008427356846499172
81.60000000000007	0.0008429396789938243
81.70000000000007	0.0008431438921046068
81.80000000000007	0.0008433483254043882
81.90000000000008	0.0008435529772221752
82.00000000000007	0.0008437578471846276
82.10000000000007	0.0008439629350903342
82.20000000000007	0.0008441682423684499
82.30000000000007	0.0008443737673413022
82.40000000000008	0.0008445795096500401
82.50000000000007	0.0008447854690980801
82.60000000000008	0.0008449916454900068
82.70000000000007	0.0008451980402631981
82.80000000000007	0.0008454046517343352
82.90000000000008	0.0008456114795600666
83.00000000000007	0.0008458185235496777
83.10000000000008	0.0008460257851476169
83.20000000000007	0.0008462332626636421
83.30000000000007	0.000846440955768539
83.40000000000008	0.00084664886427621
83.50000000000007	0.0008468569880017026
83.60000000000008	0.0008470653283977009
83.70000000000007	0.0008472738837680186
83.80000000000007	0.0008474826537984996
83.90000000000008	0.0008476916383087169
84.00000000000007	0.0008479008387584689
84.10000000000008	0.0008481102534443933
84.20000000000007	0.0008483198820661434
84.30000000000007	0.0008485297244477277
84.40000000000008	0.0008487397804142455
84.50000000000007	0.0008489500514337044
84.60000000000008	0.0008491605357965368
84.70000000000007	0.0008493712332170936
84.80000000000007	0.0008495821435248074
84.90000000000008	0.0008497932681948518
85.00000000000007	0.0008500046055102573
85.10000000000008	0.000850216155198843
85.20000000000007	0.0008504279170943149
85.30000000000007	0.0008506398910314524
85.40000000000008	0.0008508520784936584
85.50000000000007	0.0008510644777574627
85.60000000000008	0.0008512770885650081
85.70000000000007	0.0008514899107552637
85.80000000000007	0.0008517029458188269
85.90000000000008	0.0008519161920245836
86.00000000000007	0.000852129649127854
86.10000000000008	0.0008523433169717088
86.20000000000007	0.0008525571954002409
86.30000000000008	0.0008527712859122741
86.40000000000008	0.0008529855867699631
86.50000000000007	0.0008532000977426224
86.60000000000008	0.0008534148186783668
86.70000000000007	0.0008536297510832946
86.80000000000008	0.0008538448932116785
86.90000000000008	0.0008540602448457034
87.00000000000007	0.0008542758058374611
87.10000000000008	0.0008544915760400302
87.20000000000007	0.0008547075569677689
87.30000000000008	0.0008549237468679067
87.40000000000008	0.000855140145536319
87.50000000000007	0.0008553567528299762
87.60000000000008	0.000855573570270555
87.70000000000007	0.0008557905960971927
87.80000000000008	0.0008560078301183688
87.90000000000008	0.0008562252721948987
88.00000000000007	0.0008564429221884881
88.10000000000008	0.0008566607816291142
88.20000000000007	0.0008568788487486167
88.30000000000008	0.0008570971233688965
88.40000000000008	0.0008573156053554298
88.50000000000007	0.0008575342962455924
88.60000000000008	0.0008577531942628836
88.70000000000007	0.0008579722992415444
88.80000000000008	0.0008581916110507621
88.90000000000008	0.0008584111295606168
89.00000000000009	0.0008586308563168213
89.10000000000008	0.0008588507895353234
89.20000000000007	0.0008590709290635022
89.30000000000008	0.0008592912747750703
89.40000000000008	0.0008595118282231913
89.50000000000009	0.0008597325876152523
89.60000000000008	0.0008599535528107298
89.70000000000007	0.0008601747236869359
89.80000000000008	0.0008603860099343456
89.90000000000008	0.0008605571307821769
90.00000000000009	0.0008606880474558939
