# Supplementary material for: White matter micro- and macrostructure brain charts for the human lifespan
Source: Nature. 2026 May 13;655(8124):979–89. doi: 10.1038/s41586-026-10454-2 (PMC13391363; doi:10.1038/s41586-026-10454-2)
Supplement: Supplementary file 7 — Tract-specific median centiles of brain charts. SDT.T4.1-504 contain the discretized, sex-agnostic brain charts used to derive the myelination plots and assessments in Fig. 4 and Supplementary Fig. S4.F9. Age is expressed in years. Tract measurements are reported in metric-specific units: diffusivities in mm2 s−1, volume in mm3, surface area in mm2, average length in mm, and FA is dimensionless (unitless). [file 41586_2026_10454_MOESM7_ESM.zip › SDT.T4/SDT.T4.18-ATR_left_md-mean.csv]

age	value
1.0	0.0009307942432155999
1.1	0.0009265733792827164
1.2000000000000002	0.0009212791945026121
1.3000000000000003	0.0009149966443532885
1.4000000000000004	0.0009088809924534776
1.5000000000000004	0.0009032520352627389
1.6000000000000005	0.0008980443480298699
1.7000000000000006	0.0008932046629149571
1.8000000000000007	0.0008886907493258738
1.9000000000000008	0.0008844624782511479
2.000000000000001	0.0008804893389785746
2.100000000000001	0.0008767453746374598
2.200000000000001	0.0008732094129292224
2.300000000000001	0.0008698601764498785
2.4000000000000012	0.0008666810624240165
2.5000000000000013	0.0008636575264092905
2.6000000000000014	0.000860776787281554
2.7000000000000015	0.0008580282989208115
2.8000000000000016	0.0008554007007700291
2.9000000000000017	0.0008528850847565597
3.0000000000000018	0.0008504734851063125
3.100000000000002	0.0008481592854156729
3.200000000000002	0.0008459351030873098
3.300000000000002	0.0008437951026658493
3.400000000000002	0.0008417339796404015
3.500000000000002	0.0008397469191148504
3.6000000000000023	0.0008378299361898976
3.7000000000000024	0.0008359783355931854
3.8000000000000025	0.0008341884278374231
3.9000000000000026	0.0008324568340264871
4.000000000000003	0.0008307807579995647
4.100000000000003	0.0008291568137995382
4.200000000000003	0.0008275823362608522
4.3000000000000025	0.0008260548521624954
4.400000000000003	0.000824572078348634
4.5000000000000036	0.0008231321429665603
4.600000000000003	0.0008217326687390733
4.700000000000003	0.0008203718029811787
4.800000000000003	0.0008190478268915396
4.900000000000004	0.0008177593351631612
5.0000000000000036	0.0008165045010749283
5.100000000000003	0.0008152819026317284
5.200000000000004	0.000814090202689807
5.300000000000004	0.0008129281553509874
5.400000000000004	0.0008117947539976815
5.5000000000000036	0.0008106886317736039
5.600000000000004	0.0008096087370218388
5.700000000000005	0.0008085540871854522
5.800000000000004	0.0008075238914447736
5.900000000000004	0.0008065170535744015
6.000000000000004	0.0008055327323188393
6.100000000000005	0.0008045701293121222
6.200000000000005	0.0008036284970904215
6.300000000000004	0.0008027072418628852
6.400000000000005	0.0008018055061174527
6.500000000000005	0.0008009226399228787
6.600000000000005	0.000800058034018821
6.700000000000005	0.000799211206427848
6.800000000000005	0.0007983814479122571
6.900000000000006	0.0007975682227324016
7.000000000000005	0.0007967710190091214
7.100000000000005	0.0007959893566446259
7.2000000000000055	0.0007952228609508913
7.300000000000006	0.0007944709586758053
7.400000000000006	0.0007937332222728124
7.500000000000005	0.0007930092506558066
7.600000000000006	0.0007922987321035185
7.700000000000006	0.0007916011813497373
7.800000000000006	0.0007909162378509341
7.900000000000006	0.0007902435553292479
8.000000000000007	0.0007895828091542907
8.100000000000007	0.0007889337504402504
8.200000000000006	0.0007882959769945344
8.300000000000006	0.0007876691937876727
8.400000000000006	0.0007870531244022987
8.500000000000007	0.0007864475577481759
8.600000000000007	0.000785852147137219
8.700000000000006	0.0007852666392929565
8.800000000000008	0.0007846907899606012
8.900000000000007	0.0007841243706701447
9.000000000000007	0.0007835672092800918
9.100000000000007	0.000783019012693187
9.200000000000006	0.0007824795694879266
9.300000000000008	0.0007819486821621769
9.400000000000007	0.0007814262024364616
9.500000000000007	0.000780911873963177
9.600000000000009	0.0007804055126146682
9.700000000000008	0.0007799069402312274
9.800000000000008	0.0007794159907975086
9.900000000000007	0.0007789325413006794
10.000000000000007	0.000778456371506808
10.100000000000009	0.000777987325207255
10.200000000000008	0.0007775252571189932
10.300000000000008	0.000777070059925229
10.40000000000001	0.0007766215386968071
10.500000000000009	0.0007761795557762696
10.600000000000009	0.0007757439776023833
10.700000000000008	0.0007753146803620562
10.800000000000008	0.000774891573753216
10.90000000000001	0.0007744744880684159
11.000000000000009	0.0007740633049463781
11.100000000000009	0.0007736579149362029
11.20000000000001	0.0007732582384176915
11.30000000000001	0.0007728641236812396
11.40000000000001	0.000772475465389435
11.500000000000009	0.0007720921611042569
11.600000000000009	0.0007717141164800806
11.70000000000001	0.0007713412637181934
11.80000000000001	0.0007709734692565294
11.90000000000001	0.0007706106414965459
12.00000000000001	0.0007702526963312534
12.10000000000001	0.0007698995734430983
12.20000000000001	0.0007695511524238703
12.30000000000001	0.0007692073510717079
12.40000000000001	0.0007688680892913336
12.50000000000001	0.0007685332938881256
12.60000000000001	0.0007682029129788269
12.70000000000001	0.0007678768395461207
12.800000000000011	0.0007675550014205143
12.900000000000011	0.0007672373328866813
13.00000000000001	0.0007669237874311685
13.10000000000001	0.0007666142678754825
13.20000000000001	0.0007663087089901363
13.300000000000011	0.000766007047110849
13.400000000000011	0.0007657092245864432
13.50000000000001	0.0007654152010602422
13.600000000000012	0.0007651248894505261
13.700000000000012	0.0007648382320145535
13.800000000000011	0.0007645551766809149
13.900000000000011	0.0007642756870301705
14.00000000000001	0.0007639996834880614
14.100000000000012	0.0007637271135421943
14.200000000000012	0.0007634579258659815
14.300000000000011	0.0007631920744656885
14.400000000000013	0.0007629295275064675
14.500000000000012	0.0007626702131707617
14.600000000000012	0.0007624140846398904
14.700000000000012	0.0007621611001597862
14.800000000000011	0.0007619112308367925
14.900000000000013	0.0007616644106820772
15.000000000000012	0.0007614205968891407
15.100000000000012	0.0007611797475652636
15.200000000000014	0.000760941825616462
15.300000000000013	0.0007607068056232455
15.400000000000013	0.0007604746276539943
15.500000000000012	0.0007602452533047421
15.600000000000012	0.0007600186487553938
15.700000000000014	0.0007597947908200332
15.800000000000013	0.0007595736241618003
15.900000000000013	0.0007593551135028004
16.000000000000014	0.0007591392242800124
16.100000000000016	0.0007589259263013013
16.200000000000014	0.0007587151990546083
16.30000000000001	0.0007585069920017927
16.400000000000013	0.0007583012733194949
16.500000000000014	0.0007580980153802112
16.600000000000016	0.0007578971993931887
16.700000000000014	0.0007576987784913102
16.800000000000015	0.0007575027233208742
16.900000000000013	0.0007573090050950065
17.000000000000014	0.0007571175990492558
17.100000000000016	0.000756928488479469
17.200000000000014	0.0007567416303691296
17.300000000000015	0.0007565569981109919
17.400000000000013	0.0007563745689756154
17.500000000000014	0.0007561943276029136
17.600000000000016	0.0007560162339447053
17.700000000000014	0.0007558402633691299
17.800000000000015	0.0007556663916992014
17.900000000000016	0.0007554945984926272
18.000000000000014	0.0007553248700380715
18.100000000000016	0.0007551571694126664
18.200000000000017	0.0007549914741938654
18.300000000000015	0.0007548277655730071
18.400000000000016	0.0007546660309007854
18.500000000000014	0.000754506235680293
18.600000000000016	0.0007543483590867825
18.700000000000017	0.0007541923806645227
18.800000000000015	0.0007540382834522942
18.900000000000016	0.0007538860561182645
19.000000000000014	0.000753735666728318
19.100000000000016	0.0007535870962539217
19.200000000000017	0.0007534403290592115
19.300000000000015	0.0007532953546605408
19.400000000000016	0.0007531521431257501
19.500000000000018	0.0007530106767318085
19.600000000000016	0.0007528709380580008
19.700000000000017	0.0007527329129758615
19.80000000000002	0.0007525965920653259
19.900000000000016	0.0007524619475152995
20.000000000000018	0.0007523289630772554
20.100000000000016	0.0007521976257084737
20.200000000000017	0.0007520679266729349
20.30000000000002	0.0007519398398260459
20.400000000000016	0.0007518133499958375
20.500000000000018	0.0007516884422602433
20.600000000000016	0.0007515651048179623
20.700000000000017	0.0007514433297995484
20.80000000000002	0.0007513230928307265
20.900000000000016	0.0007512043799606491
21.000000000000018	0.000751087180285523
21.10000000000002	0.0007509714864924391
21.200000000000017	0.0007508572756054656
21.30000000000002	0.0007507445345690159
21.40000000000002	0.0007506332505357854
21.500000000000018	0.0007505234136331695
21.60000000000002	0.0007504150172603007
21.700000000000017	0.0007503080399302161
21.80000000000002	0.0007502024696068257
21.90000000000002	0.0007500982971656311
22.000000000000018	0.0007499955164622351
22.10000000000002	0.0007498941071915231
22.200000000000017	0.000749794058067684
22.30000000000002	0.0007496953579798034
22.40000000000002	0.0007495979986668518
22.500000000000018	0.0007495019745740716
22.60000000000002	0.0007494072666574817
22.70000000000002	0.000749313864488766
22.80000000000002	0.0007492217604354504
22.90000000000002	0.0007491309493198561
23.00000000000002	0.0007490414131035416
23.10000000000002	0.0007489531419914976
23.20000000000002	0.0007488661263366207
23.30000000000002	0.0007487803592349315
23.40000000000002	0.0007486958360004273
23.50000000000002	0.0007486125396698115
23.60000000000002	0.0007485304611742963
23.70000000000002	0.000748449594141941
23.80000000000002	0.0007483699342003127
23.90000000000002	0.0007482914652468889
24.00000000000002	0.0007482141787510177
24.10000000000002	0.0007481380663079326
24.20000000000002	0.0007480631221647299
24.300000000000022	0.0007479893423616294
24.40000000000002	0.0007479167117181329
24.50000000000002	0.0007478452223225761
24.600000000000023	0.0007477748688756422
24.70000000000002	0.0007477056476798446
24.800000000000022	0.0007476375442957359
24.90000000000002	0.0007475705512717448
25.00000000000002	0.0007475046612641271
25.100000000000023	0.0007474398695031799
25.20000000000002	0.000747376172639707
25.300000000000022	0.0007473135570293846
25.40000000000002	0.0007472520157514185
25.50000000000002	0.0007471915444255047
25.600000000000023	0.0007471321399229844
25.70000000000002	0.0007470737892408836
25.800000000000022	0.0007470164858540459
25.900000000000023	0.0007469602233301595
26.00000000000002	0.0007469049977450384
26.100000000000023	0.0007468508062655662
26.200000000000024	0.0007467976365779872
26.300000000000022	0.0007467454826148234
26.400000000000023	0.0007466943407884153
26.50000000000002	0.0007466442084519145
26.600000000000023	0.0007465950738493297
26.700000000000024	0.0007465469312552563
26.800000000000022	0.0007464997750247031
26.900000000000023	0.0007464536019653071
27.00000000000002	0.0007464084096821396
27.100000000000023	0.0007463641870195703
27.200000000000024	0.0007463209286489321
27.300000000000022	0.0007462786316706098
27.400000000000023	0.0007462372938476292
27.500000000000025	0.0007461969045116717
27.600000000000023	0.0007461574586313366
27.700000000000024	0.0007461189512452308
27.800000000000026	0.0007460813797984812
27.900000000000023	0.0007460447422697392
28.000000000000025	0.0007460090285159817
28.100000000000023	0.000745974233851467
28.200000000000024	0.000745940355977627
28.300000000000026	0.0007459073930074484
28.400000000000023	0.0007458753352255476
28.500000000000025	0.0007458441782057567
28.600000000000023	0.0007458139175831058
28.700000000000024	0.0007457845513615792
28.800000000000026	0.0007457560778394134
28.900000000000023	0.0007457284877627636
29.000000000000025	0.0007457017770080138
29.100000000000026	0.0007456759438049985
29.200000000000024	0.0007456509865664604
29.300000000000026	0.0007456268964153349
29.400000000000027	0.0007456036694557645
29.500000000000025	0.0007455813018456409
29.600000000000026	0.0007455597920818769
29.700000000000024	0.0007455391387368155
29.800000000000026	0.0007455193333406199
29.900000000000027	0.000745500372263453
30.000000000000025	0.000745482254202532
30.100000000000026	0.0007454649778279691
30.200000000000024	0.0007454485350031784
30.300000000000026	0.0007454329222990413
30.400000000000027	0.0007454181363338489
30.500000000000025	0.0007454041760420059
30.600000000000026	0.0007453910402314607
30.700000000000028	0.000745378721126317
30.800000000000026	0.0007453672155323552
30.900000000000027	0.0007453565225627927
31.00000000000003	0.0007453466411090931
31.100000000000026	0.0007453375636912379
31.200000000000028	0.0007453292872926197
31.300000000000026	0.0007453218089386799
31.400000000000027	0.0007453151279545654
31.50000000000003	0.0007453092433509514
31.600000000000026	0.0007453041479684671
31.700000000000028	0.0007452998389988358
31.800000000000026	0.0007452963159278586
31.900000000000027	0.0007452935778375341
32.00000000000003	0.000745291617832092
32.10000000000002	0.0007452904332610803
32.20000000000003	0.0007452900215114535
32.300000000000026	0.0007452903822595013
32.40000000000003	0.0007452915146904924
32.50000000000003	0.0007452934121947107
32.60000000000003	0.0007452960723072093
32.70000000000003	0.0007452994948495562
32.800000000000026	0.000745303679067807
32.90000000000003	0.0007453086185878977
33.00000000000003	0.0007453143110856869
33.10000000000003	0.0007453207542704041
33.20000000000003	0.0007453279481359292
33.300000000000026	0.0007453358920177638
33.40000000000003	0.0007453445797979486
33.50000000000003	0.0007453540093181398
33.60000000000003	0.0007453641807044584
33.70000000000003	0.000745375093344037
33.800000000000026	0.0007453867413303012
33.90000000000003	0.0007453991226310182
34.00000000000003	0.0007454122352438823
34.10000000000003	0.0007454260794517981
34.20000000000003	0.0007454406547193467
34.30000000000003	0.0007454559553699921
34.40000000000003	0.0007454719795202743
34.50000000000003	0.0007454887275742933
34.60000000000003	0.0007455061990402587
34.70000000000003	0.0007455243884318685
34.80000000000003	0.0007455432939790254
34.90000000000003	0.0007455629139385957
35.00000000000003	0.0007455832488582158
35.10000000000003	0.0007456042983130405
35.20000000000003	0.0007456260570240911
35.30000000000003	0.0007456485233552869
35.400000000000034	0.0007456716979660853
35.50000000000003	0.0007456955804682214
35.60000000000003	0.0007457201657544638
35.70000000000003	0.0007457454522910216
35.80000000000003	0.000745771438568457
35.900000000000034	0.0007457981253784948
36.00000000000003	0.0007458255123905721
36.10000000000003	0.0007458535946849143
36.20000000000003	0.0007458823708488903
36.30000000000003	0.0007459118417780561
36.400000000000034	0.0007459420071721861
36.50000000000003	0.0007459728622670434
36.60000000000003	0.000746004405742663
36.70000000000003	0.0007460366363011407
36.80000000000003	0.0007460695549606547
36.900000000000034	0.0007461031614705266
37.00000000000003	0.0007461374512365664
37.10000000000003	0.000746172423048749
37.20000000000003	0.0007462080780223145
37.30000000000003	0.0007462444159313472
37.400000000000034	0.000746281432322984
37.500000000000036	0.0007463191260714385
37.60000000000003	0.0007463574960709828
37.70000000000003	0.0007463965435512593
37.80000000000003	0.0007464362683286502
37.900000000000034	0.0007464766661050262
38.000000000000036	0.0007465177358547098
38.10000000000003	0.0007465594788987275
38.20000000000003	0.0007466018950731891
38.30000000000003	0.0007466449802087803
38.400000000000034	0.0007466887333567005
38.500000000000036	0.0007467331535864968
38.60000000000004	0.0007467782423265688
38.70000000000003	0.000746823999448821
38.80000000000003	0.0007468704209252142
38.900000000000034	0.0007469175058984792
39.000000000000036	0.0007469652558835916
39.10000000000004	0.0007470136707676607
39.20000000000003	0.0007470627466404166
39.30000000000003	0.0007471124827150247
39.400000000000034	0.0007471628782214174
39.500000000000036	0.0007472139347759912
39.60000000000004	0.0007472656522958077
39.70000000000003	0.000747318027000027
39.80000000000003	0.0007473710581857623
39.900000000000034	0.0007474247475519645
40.000000000000036	0.000747479095026798
40.10000000000004	0.0007475340969374346
40.20000000000003	0.0007475897526457383
40.30000000000003	0.0007476460615290308
40.400000000000034	0.0007477030253826457
40.500000000000036	0.0007477606441593879
40.60000000000004	0.0007478189143053993
40.70000000000004	0.0007478778352598881
40.80000000000003	0.000747937408897397
40.900000000000034	0.0007479976351780378
41.000000000000036	0.0007480585106473923
41.10000000000004	0.0007481200348043849
41.20000000000004	0.0007481822071622438
41.30000000000003	0.0007482450296877031
41.400000000000034	0.0007483085023607029
41.500000000000036	0.000748372621836521
41.60000000000004	0.0007484373876855977
41.70000000000004	0.0007485028019511582
41.80000000000004	0.0007485688646169316
41.900000000000034	0.0007486355724300491
42.000000000000036	0.0007487029250162738
42.10000000000004	0.0007487709220146675
42.20000000000004	0.0007488395655570969
42.30000000000004	0.0007489088556427165
42.400000000000034	0.000748978789120174
42.500000000000036	0.000749049365681639
42.60000000000004	0.0007491205875332465
42.70000000000004	0.0007491924546747083
42.80000000000004	0.0007492649640397976
42.900000000000034	0.000749338115372148
43.000000000000036	0.0007494119084277299
43.10000000000004	0.0007494863454984315
43.20000000000004	0.0007495614265953728
43.30000000000004	0.0007496371487466045
43.400000000000034	0.000749713511757612
43.500000000000036	0.0007497905179928268
43.60000000000004	0.0007498681674608814
43.70000000000004	0.0007499464572689802
43.80000000000004	0.0007500253872706865
43.90000000000004	0.0007501049573311124
44.000000000000036	0.0007501851698980799
44.10000000000004	0.0007502660249878477
44.20000000000004	0.000750347519795565
44.30000000000004	0.0007504296542326859
44.40000000000004	0.0007505124308182216
44.500000000000036	0.0007505958495631183
44.60000000000004	0.0007506799077364298
44.70000000000004	0.0007507646052946515
44.80000000000004	0.0007508499422051274
44.90000000000004	0.0007509359210684679
45.00000000000004	0.0007510225418997667
45.10000000000004	0.000751109802050348
45.20000000000004	0.0007511977015311084
45.30000000000004	0.0007512862430129193
45.40000000000004	0.0007513754265028236
45.50000000000004	0.000751465249421434
45.60000000000004	0.0007515557118220713
45.70000000000004	0.0007516468137682796
45.80000000000004	0.000751738558011115
45.90000000000004	0.0007518309445585307
46.00000000000004	0.0007519239709084344
46.10000000000004	0.0007520176371654688
46.20000000000004	0.0007521119461503513
46.30000000000004	0.000752206897860436
46.40000000000004	0.0007523024898587966
46.50000000000004	0.0007523987222902201
46.60000000000004	0.0007524955953091629
46.70000000000004	0.0007525931118155388
46.80000000000004	0.0007526912718045137
46.90000000000004	0.000752790072912114
47.00000000000004	0.0007528895153317773
47.100000000000044	0.0007529896020327761
47.20000000000004	0.0007530903329972156
47.30000000000004	0.0007531917059227115
47.40000000000004	0.0007532937210408062
47.50000000000004	0.0007533963785922518
47.600000000000044	0.0007534996816249021
47.70000000000004	0.0007536036301157962
47.80000000000004	0.000753708221831664
47.90000000000004	0.0007538134570503642
48.00000000000004	0.0007539193388891194
48.100000000000044	0.0007540258673095352
48.200000000000045	0.000754133040136779
48.30000000000004	0.0007542408576850862
48.40000000000004	0.0007543493202774736
48.50000000000004	0.0007544584311094625
48.600000000000044	0.0007545681901348553
48.700000000000045	0.0007546785952445812
48.80000000000004	0.0007547896467971687
48.90000000000004	0.0007549013480577865
49.00000000000004	0.0007550136989624985
49.100000000000044	0.0007551266974579337
49.200000000000045	0.0007552403439374922
49.30000000000004	0.0007553546388029971
49.40000000000004	0.0007554695853979505
49.50000000000004	0.0007555851836479568
49.600000000000044	0.0007557014315625576
49.700000000000045	0.0007558183295777093
49.80000000000004	0.00075593588110707
49.90000000000004	0.000756054086056277
50.00000000000004	0.0007561729424882107
50.100000000000044	0.0007562924508723921
50.200000000000045	0.0007564126116864825
50.30000000000005	0.0007565334284227984
50.40000000000004	0.000756654900974076
50.50000000000004	0.0007567770274635737
50.600000000000044	0.0007568998084018853
50.700000000000045	0.000757023247352268
50.80000000000005	0.0007571473441852797
50.90000000000004	0.0007572720970754921
51.00000000000004	0.0007573975065659897
51.100000000000044	0.0007575235732077668
51.200000000000045	0.0007576503006433611
51.30000000000005	0.0007577776887279877
51.40000000000005	0.0007579057356944793
51.50000000000004	0.0007580344421257895
51.600000000000044	0.0007581638117363612
51.700000000000045	0.000758293844357118
51.80000000000005	0.0007584245382704788
51.90000000000005	0.0007585558940910015
52.00000000000004	0.0007586879124408918
52.100000000000044	0.0007588205971147433
52.200000000000045	0.0007589539479258221
52.30000000000005	0.0007590879632130553
52.40000000000005	0.0007592226436298182
52.50000000000004	0.0007593579930438196
52.600000000000044	0.0007594940112419313
52.700000000000045	0.0007596306966112319
52.80000000000005	0.0007597680498359814
52.90000000000005	0.0007599060716079301
53.00000000000004	0.0007600447658760953
53.100000000000044	0.0007601841324074166
53.200000000000045	0.0007603241696440154
53.30000000000005	0.0007604648783081865
53.40000000000005	0.0007606062624234461
53.50000000000005	0.0007607483217282891
53.600000000000044	0.0007608910547118168
53.700000000000045	0.0007610344621266405
53.80000000000005	0.0007611785447327301
53.90000000000005	0.0007613233066363249
54.00000000000005	0.0007614687475537799
54.100000000000044	0.0007616148660280784
54.200000000000045	0.0007617616628492779
54.30000000000005	0.0007619091421997566
54.40000000000005	0.0007620573037653188
54.50000000000005	0.0007622061461350496
54.60000000000005	0.0007623556701288987
54.700000000000045	0.0007625058765741102
54.80000000000005	0.0007626567697374009
54.90000000000005	0.0007628083492803111
55.00000000000005	0.0007629606138449454
55.10000000000005	0.0007631135642882705
55.200000000000045	0.0007632672049549989
55.30000000000005	0.0007634215354740702
55.40000000000005	0.0007635765545330039
55.50000000000005	0.0007637322630184206
55.60000000000005	0.000763888661824189
55.700000000000045	0.0007640457553812594
55.80000000000005	0.0007642035432921729
55.90000000000005	0.0007643620242968546
56.00000000000005	0.0007645211993187452
56.10000000000005	0.000764681072868807
56.200000000000045	0.0007648416445149538
56.30000000000005	0.0007650029130420941
56.40000000000005	0.0007651648794031933
56.50000000000005	0.000765327544558434
56.60000000000005	0.0007654909131071311
56.70000000000005	0.0007656549845887604
56.80000000000005	0.0007658197578402821
56.90000000000005	0.0007659852338514162
57.00000000000005	0.0007661514173037762
57.10000000000005	0.0007663183077001403
57.20000000000005	0.0007664859039222322
57.30000000000005	0.0007666542069893285
57.40000000000005	0.0007668232179279148
57.50000000000005	0.0007669929415103638
57.60000000000005	0.0007671633772089563
57.70000000000005	0.0007673345239573805
57.800000000000054	0.0007675063828117704
57.90000000000005	0.0007676789586292623
58.00000000000005	0.0007678522508433873
58.10000000000005	0.0007680262584325857
58.20000000000005	0.000768200982482716
58.300000000000054	0.0007683764240868944
58.40000000000005	0.0007685525881956671
58.50000000000005	0.0007687294742100666
58.60000000000005	0.0007689070811606203
58.70000000000005	0.0007690854101703329
58.800000000000054	0.0007692644662772306
58.90000000000005	0.0007694442488414906
59.00000000000005	0.0007696247569385963
59.10000000000005	0.0007698059917215812
59.20000000000005	0.0007699879543508546
59.300000000000054	0.0007701706499607044
59.40000000000005	0.0007703540778768369
59.50000000000005	0.0007705382372272234
59.60000000000005	0.0007707231292025061
59.70000000000005	0.0007709087590274028
59.800000000000054	0.0007710951259846958
59.900000000000055	0.0007712822292476916
60.00000000000005	0.0007714700700374982
60.10000000000005	0.0007716586495827161
60.20000000000005	0.0007718479732075207
60.300000000000054	0.0007720380401582148
60.400000000000055	0.0007722288496612172
60.50000000000005	0.0007724204029759007
60.60000000000005	0.0007726127055200519
60.70000000000005	0.0007728057564949287
60.800000000000054	0.0007729995551728993
60.900000000000055	0.0007731941028443623
61.00000000000006	0.0007733894008073649
61.10000000000005	0.0007735854545826034
61.20000000000005	0.0007737822633329146
61.300000000000054	0.0007739798263846243
61.400000000000055	0.0007741781450671895
61.50000000000006	0.0007743772249983732
61.60000000000005	0.0007745770652938296
61.70000000000005	0.0007747776653266258
61.800000000000054	0.0007749790264580098
61.900000000000055	0.0007751811500570331
62.00000000000006	0.0007753840418481278
62.10000000000005	0.0007755877009065254
62.20000000000005	0.0007757921266603845
62.300000000000054	0.0007759973205109854
62.400000000000055	0.0007762032882835244
62.50000000000006	0.0007764100290039212
62.60000000000005	0.0007766175421480705
62.70000000000005	0.0007768258291499179
62.800000000000054	0.0007770348914514169
62.900000000000055	0.0007772447349885223
63.00000000000006	0.0007774553587447496
63.10000000000006	0.0007776667622524452
63.20000000000005	0.0007778789469867713
63.300000000000054	0.000778091918988433
63.400000000000055	0.0007783056771894352
63.50000000000006	0.0007785202211711106
63.60000000000006	0.0007787355524422845
63.70000000000005	0.0007789516725200735
63.800000000000054	0.0007791685875603487
63.900000000000055	0.0007793862964507989
64.00000000000006	0.0007796047988307634
64.10000000000005	0.0007798240962516753
64.20000000000006	0.0007800441949784887
64.30000000000005	0.000780265093845125
64.40000000000006	0.0007804867925413482
64.50000000000006	0.0007807092926534322
64.60000000000005	0.0007809325957762726
64.70000000000006	0.0007811567082947796
64.80000000000005	0.0007813816289965834
64.90000000000006	0.000781607357631329
65.00000000000006	0.00078183389582951
65.10000000000005	0.0007820612500897527
65.20000000000006	0.0007822894191436399
65.30000000000005	0.0007825184027929213
65.40000000000006	0.0007827482027042856
65.50000000000006	0.0007829788205533812
65.60000000000005	0.0007832102629639637
65.70000000000006	0.0007834425286193607
65.80000000000005	0.0007836756173833476
65.90000000000006	0.0007839095309686264
66.00000000000006	0.0007841442761176911
66.10000000000005	0.0007843798514554845
66.20000000000006	0.0007846162568998137
66.30000000000005	0.0007848534942011225
66.40000000000006	0.0007850915651192017
66.50000000000006	0.0007853304765272228
66.60000000000005	0.0007855702269999488
66.70000000000006	0.0007858108165196404
66.80000000000005	0.0007860522468847868
66.90000000000006	0.0007862945250927051
67.00000000000006	0.000786537649657406
67.10000000000007	0.0007867816206173221
67.20000000000006	0.0007870264398104339
67.30000000000005	0.0007872721090845011
67.40000000000006	0.0007875186355735827
67.50000000000006	0.0007877660177395157
67.60000000000007	0.0007880142556879441
67.70000000000006	0.0007882633513071763
67.80000000000005	0.0007885133118612287
67.90000000000006	0.0007887641357487487
68.00000000000006	0.0007890158231340004
68.10000000000007	0.0007892683759467366
68.20000000000006	0.0007895217961269936
68.30000000000005	0.0007897760910820454
68.40000000000006	0.0007900312591564297
68.50000000000006	0.0007902873005846691
68.60000000000007	0.0007905442173494142
68.70000000000006	0.0007908020169941759
68.80000000000005	0.0007910606977978274
68.90000000000006	0.0007913202600562066
69.00000000000006	0.0007915807057956069
69.10000000000007	0.0007918420370531605
69.20000000000006	0.0007921042615227084
69.30000000000005	0.0007923673774270048
69.40000000000006	0.000792631385135607
69.50000000000006	0.0007928962867305846
69.60000000000007	0.0007931620900487681
69.70000000000006	0.0007934287932447146
69.80000000000007	0.0007936963967523414
69.90000000000006	0.0007939649026997721
70.00000000000006	0.0007942343132265537
70.10000000000007	0.0007945046363275422
70.20000000000006	0.0007947758700991999
70.30000000000007	0.0007950480150529575
70.40000000000006	0.0007953210733759087
70.50000000000006	0.0007955950532132244
70.60000000000007	0.0007958699525905294
70.70000000000006	0.0007961457720870065
70.80000000000007	0.0007964225139384915
70.90000000000006	0.0007967001803929519
71.00000000000006	0.000796978779761823
71.10000000000007	0.0007972583100107262
71.20000000000006	0.000797538771800569
71.30000000000007	0.0007978201674296946
71.40000000000006	0.000798102505367821
71.50000000000006	0.0007983857835070442
71.60000000000007	0.0007986700025797294
71.70000000000006	0.0007989551649359852
71.80000000000007	0.0007992412729388061
71.90000000000006	0.0007995283352331881
72.00000000000006	0.0007998163496492045
72.10000000000007	0.000800105317005661
72.20000000000006	0.0008003952397191116
72.30000000000007	0.0008006861266014219
72.40000000000006	0.0008009779754063788
72.50000000000006	0.000801270787028386
72.60000000000007	0.0008015645639390855
72.70000000000006	0.0008018593086238663
72.80000000000007	0.0008021550300796117
72.90000000000006	0.000802451725996144
73.00000000000006	0.0008027493973594919
73.10000000000007	0.0008030480467121214
73.20000000000006	0.0008033476832271022
73.30000000000007	0.000803648304515155
73.40000000000006	0.0008039499116424488
73.50000000000007	0.0008042525072102412
73.60000000000007	0.0008045560938344423
73.70000000000006	0.0008048606808837924
73.80000000000007	0.0008051662659030732
73.90000000000006	0.0008054728500558195
74.00000000000007	0.0008057804360189499
74.10000000000007	0.0008060890333475108
74.20000000000006	0.0008063986395042456
74.30000000000007	0.0008067092557379049
74.40000000000006	0.0008070208847882804
74.50000000000007	0.000807333529410847
74.60000000000007	0.0008076471993678956
74.70000000000006	0.0008079618920543061
74.80000000000007	0.0008082776088225442
74.90000000000006	0.0008085943524934231
75.00000000000007	0.0008089121330265463
75.10000000000007	0.0008092309477317415
75.20000000000006	0.0008095507980522424
75.30000000000007	0.0008098716868762942
75.40000000000006	0.0008101936171089624
75.50000000000007	0.0008105165989297184
75.60000000000007	0.0008108406295786293
75.70000000000006	0.0008111657106096742
75.80000000000007	0.0008114918449980629
75.90000000000006	0.000811819043132551
76.00000000000007	0.0008121473021650485
76.10000000000007	0.0008124766237464818
76.20000000000007	0.0008128070109245258
76.30000000000007	0.0008131384667649479
76.40000000000006	0.0008134710018901735
76.50000000000007	0.0008138046133804565
76.60000000000007	0.0008141393030052066
76.70000000000007	0.0008144750739056798
76.80000000000007	0.0008148119369266854
76.90000000000006	0.0008151498890571216
77.00000000000007	0.0008154889321701759
77.10000000000007	0.0008158290694851587
77.20000000000007	0.0008161703042408823
77.30000000000007	0.0008165126475308582
77.40000000000006	0.0008168560962704893
77.50000000000007	0.000817200652460068
77.60000000000007	0.000817546319419803
77.70000000000007	0.000817893108479917
77.80000000000007	0.0008182410164611555
77.90000000000006	0.0008185900454751196
78.00000000000007	0.0008189401989262846
78.10000000000007	0.000819291480240165
78.20000000000007	0.0008196439010122289
78.30000000000007	0.0008199974579879326
78.40000000000006	0.0008203521534154866
78.50000000000007	0.0008207079908084219
78.60000000000007	0.0008210649820145424
78.70000000000007	0.0008214231236812611
78.80000000000007	0.0008217824181764395
78.90000000000006	0.000822142869104769
79.00000000000007	0.0008225044800937264
79.10000000000007	0.0008228672632744668
79.20000000000007	0.0008232312152173777
79.30000000000007	0.0008235963384374981
79.40000000000006	0.0008239626366576325
79.50000000000007	0.0008243301222784646
79.60000000000007	0.0008246987917687924
79.70000000000007	0.0008250686477726062
79.80000000000007	0.0008254396941115347
79.90000000000008	0.0008258119346319352
80.00000000000007	0.000826185382037744
80.10000000000007	0.0008265600327191094
80.20000000000007	0.0008269358894789065
80.30000000000007	0.0008273129562669442
80.40000000000008	0.0008276912460755656
80.50000000000007	0.0008280707551896961
80.60000000000007	0.0008284514865514427
80.70000000000007	0.000828833444217986
80.80000000000007	0.0008292166322734085
80.90000000000008	0.0008296010640352097
81.00000000000007	0.0008299867357081125
81.10000000000007	0.0008303736504061558
81.20000000000007	0.00083076181232595
81.30000000000007	0.0008311512350941576
81.40000000000008	0.0008315419148065289
81.50000000000007	0.0008319338547277601
81.60000000000007	0.0008323270591713624
81.70000000000007	0.0008327215324800989
81.80000000000007	0.0008331172886299797
81.90000000000008	0.0008335143236351668
82.00000000000007	0.0008339126409467895
82.10000000000007	0.0008343122450302639
82.20000000000007	0.0008347131501936473
82.30000000000007	0.0008351153523382443
82.40000000000008	0.0008355188550785521
82.50000000000007	0.0008359236630075538
82.60000000000008	0.0008363297807501883
82.70000000000007	0.0008367372229905407
82.80000000000007	0.0008371459855470621
82.90000000000008	0.00083755607223684
83.00000000000007	0.0008379674878187568
83.10000000000008	0.0008383802473342102
83.20000000000007	0.0008387943464848167
83.30000000000007	0.000839209789265238
83.40000000000008	0.0008396265805737837
83.50000000000007	0.0008400447253437552
83.60000000000008	0.0008404642390221459
83.70000000000007	0.0008408851172266382
83.80000000000007	0.0008413073641724737
83.90000000000008	0.0008417309849395506
84.00000000000007	0.0008421559953601444
84.10000000000008	0.0008425823909309747
84.20000000000007	0.0008430101760607084
84.30000000000007	0.0008434393559819594
84.40000000000008	0.000843869935965691
84.50000000000007	0.0008443019322825216
84.60000000000008	0.000844735340344421
84.70000000000007	0.0008451701648007828
84.80000000000007	0.0008456064110833437
84.90000000000008	0.0008460440958790276
85.00000000000007	0.0008464832144745645
85.10000000000008	0.0008469237717304802
85.20000000000007	0.0008473657732461472
85.30000000000007	0.0008478092246630068
85.40000000000008	0.0008482541431427261
85.50000000000007	0.0008487005238867603
85.60000000000008	0.0008491483720189159
85.70000000000007	0.0008495976933572988
85.80000000000007	0.000850048505514322
85.90000000000008	0.0008505008035618282
86.00000000000007	0.0008509545928545777
86.10000000000008	0.0008514098793950795
86.20000000000007	0.0008518666692321589
86.30000000000008	0.0008523249804934605
86.40000000000008	0.0008527848081652928
86.50000000000007	0.0008532461578909986
86.60000000000008	0.0008537090359139251
86.70000000000007	0.0008541734608507872
86.80000000000008	0.0008546394275538002
86.90000000000008	0.000855106941919529
87.00000000000007	0.0008555760103945235
87.10000000000008	0.0008560466394763995
87.20000000000007	0.0008565188483422562
87.30000000000008	0.000856992631758994
87.40000000000008	0.0008574679959401421
87.50000000000007	0.0008579449475979359
87.60000000000008	0.000858423506441305
87.70000000000007	0.0008589036670984098
87.80000000000008	0.000859385436061015
87.90000000000008	0.0008598688202657572
88.00000000000007	0.0008603538267057002
88.10000000000008	0.0008608404757006159
88.20000000000007	0.0008613287617940024
88.30000000000008	0.000861818691826598
88.40000000000008	0.0008623102730287147
88.50000000000007	0.000862803526299695
88.60000000000008	0.0008632984460395828
88.70000000000007	0.0008637950393954955
88.80000000000008	0.0008642933138460556
88.90000000000008	0.0008647932769323575
89.00000000000009	0.000865294950221098
89.10000000000008	0.0008657983280289032
89.20000000000007	0.000866303417887891
89.30000000000008	0.0008668102276019929
89.40000000000008	0.0008673187793709193
89.50000000000009	0.0008678290673630053
89.60000000000008	0.0008683410994485375
89.70000000000007	0.0008688548837067671
89.80000000000008	0.000869346755950516
89.90000000000008	0.0008697456191942917
90.00000000000009	0.0008700511435893784
