# Supplementary material for: White matter micro- and macrostructure brain charts for the human lifespan
Source: Nature. 2026 May 13;655(8124):979–89. doi: 10.1038/s41586-026-10454-2 (PMC13391363; doi:10.1038/s41586-026-10454-2)
Supplement: Supplementary file 7 — Tract-specific median centiles of brain charts. SDT.T4.1-504 contain the discretized, sex-agnostic brain charts used to derive the myelination plots and assessments in Fig. 4 and Supplementary Fig. S4.F9. Age is expressed in years. Tract measurements are reported in metric-specific units: diffusivities in mm2 s−1, volume in mm3, surface area in mm2, average length in mm, and FA is dimensionless (unitless). [file 41586_2026_10454_MOESM7_ESM.zip › SDT.T4/SDT.T4.180-ILF_left_rd-mean.csv]

age	value
1.0	0.0008370712862622487
1.1	0.0008302596801935938
1.2000000000000002	0.0008217219881722858
1.3000000000000003	0.0008115970053629432
1.4000000000000004	0.0008017536991269963
1.5000000000000004	0.0007927067723944394
1.6000000000000005	0.0007843477297888416
1.7000000000000006	0.0007765884623687814
1.8000000000000007	0.0007693592284363809
1.9000000000000008	0.0007625940063508218
2.000000000000001	0.0007562426647519995
2.100000000000001	0.0007502626305485043
2.200000000000001	0.0007446192083218617
2.300000000000001	0.0007392776426028855
2.4000000000000012	0.0007342108329681091
2.5000000000000013	0.0007293950706427999
2.6000000000000014	0.0007248095469239754
2.7000000000000015	0.0007204370980456943
2.8000000000000016	0.000716259285349317
2.9000000000000017	0.0007122616557489502
3.0000000000000018	0.000708431297228154
3.100000000000002	0.0007047574866198583
3.200000000000002	0.0007012282875429708
3.300000000000002	0.0006978342665700092
3.400000000000002	0.0006945668551772322
3.500000000000002	0.000691418281169562
3.6000000000000023	0.0006883821121514551
3.7000000000000024	0.000685450783960315
3.8000000000000025	0.0006826183532008881
3.9000000000000026	0.0006798793798240911
4.000000000000003	0.0006772293619111841
4.100000000000003	0.000674662856740552
4.200000000000003	0.0006721755803917752
4.3000000000000025	0.0006697635593255306
4.400000000000003	0.000667423126904591
4.5000000000000036	0.0006651512770504197
4.600000000000003	0.0006629441964343044
4.700000000000003	0.0006607989134437111
4.800000000000003	0.0006587126721350864
4.900000000000004	0.0006566832194145225
5.0000000000000036	0.0006547076288194473
5.100000000000003	0.0006527836225541769
5.200000000000004	0.0006509090593359686
5.300000000000004	0.0006490819445129327
5.400000000000004	0.0006473006668443127
5.5000000000000036	0.0006455630391154167
5.600000000000004	0.0006438673788572026
5.700000000000005	0.0006422121144731713
5.800000000000004	0.0006405959814629593
5.900000000000004	0.0006390172268126601
6.000000000000004	0.0006374745056459932
6.100000000000005	0.0006359665418396023
6.200000000000005	0.000634492140821811
6.300000000000004	0.0006330503540799138
6.400000000000005	0.0006316398110406549
6.500000000000005	0.0006302594733395238
6.600000000000005	0.000628908367714297
6.700000000000005	0.0006275857247082137
6.800000000000005	0.0006262904109771692
6.900000000000006	0.0006250215708498534
7.000000000000005	0.0006237783868030999
7.100000000000005	0.0006225600921464014
7.2000000000000055	0.0006213660889894811
7.300000000000006	0.0006201954613356581
7.400000000000006	0.0006190475264157212
7.500000000000005	0.000617921643766098
7.600000000000006	0.0006168173160627987
7.700000000000006	0.0006157337678134327
7.800000000000006	0.0006146704232197765
7.900000000000006	0.0006136267292476674
8.000000000000007	0.0006126021674642586
8.100000000000007	0.000611596340795146
8.200000000000006	0.0006106086063134327
8.300000000000006	0.0006096384927291395
8.400000000000006	0.0006086855585006909
8.500000000000007	0.0006077494667862163
8.600000000000007	0.0006068296631855639
8.700000000000006	0.0006059257429657018
8.800000000000008	0.0006050373157696543
8.900000000000007	0.0006041640164718297
9.000000000000007	0.0006033055702536777
9.100000000000007	0.000602461508147238
9.200000000000006	0.0006016314920997387
9.300000000000008	0.0006008152063116486
9.400000000000007	0.0006000124139200278
9.500000000000007	0.0005992227045309781
9.600000000000009	0.0005984457835522855
9.700000000000008	0.000597681365892317
9.800000000000008	0.0005969291858799124
9.900000000000007	0.000596189046823293
10.000000000000007	0.0005954605958692386
10.100000000000009	0.0005947435828634344
10.200000000000008	0.0005940377751271905
10.300000000000008	0.0005933430008924293
10.40000000000001	0.0005926589476292692
10.500000000000009	0.000591985394700644
10.600000000000009	0.0005913221279860104
10.700000000000008	0.0005906689489615371
10.800000000000008	0.000590025712872246
10.90000000000001	0.0005893921473696977
11.000000000000009	0.000588768062511251
11.100000000000009	0.0005881532826131944
11.20000000000001	0.0005875476798544218
11.30000000000001	0.0005869510105707959
11.40000000000001	0.000586363105532276
11.500000000000009	0.0005857838001195429
11.600000000000009	0.000585212942665566
11.70000000000001	0.0005846504240926173
11.80000000000001	0.0005840960296544757
11.90000000000001	0.0005835496119675446
12.00000000000001	0.0005830110356392378
12.10000000000001	0.0005824802034321929
12.20000000000001	0.0005819569215748358
12.30000000000001	0.0005814410576237229
12.40000000000001	0.0005809324824845787
12.50000000000001	0.0005804310781082414
12.60000000000001	0.0005799367606130994
12.70000000000001	0.0005794493575771995
12.800000000000011	0.0005789687525069516
12.900000000000011	0.0005784948392370468
13.00000000000001	0.000578027542370185
13.10000000000001	0.0005775667051857193
13.20000000000001	0.0005771122222232683
13.300000000000011	0.0005766639905107891
13.400000000000011	0.0005762219166958321
13.50000000000001	0.0005757859351177928
13.600000000000012	0.0005753559051667464
13.700000000000012	0.0005749317332848506
13.800000000000011	0.0005745133349823287
13.900000000000011	0.0005741006508082053
14.00000000000001	0.0005736935521464389
14.100000000000012	0.0005732919537547958
14.200000000000012	0.0005728957722763554
14.300000000000011	0.00057250493287541
14.400000000000013	0.0005721193833416919
14.500000000000012	0.0005717390074492286
14.600000000000012	0.0005713637290086703
14.700000000000012	0.0005709934799160776
14.800000000000011	0.0005706282125908276
14.900000000000013	0.0005702678201315358
15.000000000000012	0.0005699122327287069
15.100000000000012	0.0005695613820259813
15.200000000000014	0.0005692152073197215
15.300000000000013	0.000568873666508505
15.400000000000013	0.0005685366623790108
15.500000000000012	0.0005682041321231079
15.600000000000012	0.0005678760202331517
15.700000000000014	0.0005675522881161458
15.800000000000013	0.000567232845921095
15.900000000000013	0.0005669176358119312
16.000000000000014	0.0005666066010896942
16.100000000000016	0.000566299692006032
16.200000000000014	0.00056599687417867
16.30000000000001	0.0005656980654434938
16.400000000000013	0.0005654032134597428
16.500000000000014	0.0005651122725470097
16.600000000000016	0.0005648252110205686
16.700000000000014	0.0005645419526093961
16.800000000000015	0.0005642624489019507
16.900000000000013	0.0005639866523885579
17.000000000000014	0.0005637145219316088
17.100000000000016	0.0005634460291271135
17.200000000000014	0.0005631811038829728
17.300000000000015	0.0005629197021579399
17.400000000000013	0.0005626617860396906
17.500000000000014	0.000562407329225399
17.600000000000016	0.0005621562663979086
17.700000000000014	0.0005619085566598931
17.800000000000015	0.0005616641598380458
17.900000000000016	0.000561423041646651
18.000000000000014	0.0005611851783708125
18.100000000000016	0.0005609505097181443
18.200000000000017	0.0005607189983081955
18.300000000000015	0.0005604906124415196
18.400000000000016	0.0005602653300590584
18.500000000000014	0.0005600430947799162
18.600000000000016	0.0005598238717675342
18.700000000000017	0.0005596076267729044
18.800000000000015	0.0005593943310231333
18.900000000000016	0.0005591839645235148
19.000000000000014	0.0005589764750223512
19.100000000000016	0.0005587718305433988
19.200000000000017	0.0005585700044088663
19.300000000000015	0.0005583709779428231
19.400000000000016	0.0005581747021294848
19.500000000000018	0.0005579811470718965
19.600000000000016	0.0005577902833545842
19.700000000000017	0.000557602086684596
19.80000000000002	0.000557416540049468
19.900000000000016	0.0005572335978588656
20.000000000000018	0.000557053232564651
20.100000000000016	0.0005568754215868041
20.200000000000017	0.0005567001489733632
20.30000000000002	0.0005565273718350056
20.400000000000016	0.0005563570643388286
20.500000000000018	0.0005561892010501141
20.600000000000016	0.0005560237613494263
20.700000000000017	0.0005558607306376908
20.80000000000002	0.0005557000688917385
20.900000000000016	0.0005555417522245238
21.000000000000018	0.0005553857614288722
21.10000000000002	0.0005552320827660645
21.200000000000017	0.0005550806784858946
21.30000000000002	0.0005549315261281039
21.40000000000002	0.0005547846035643835
21.500000000000018	0.0005546398932124843
21.60000000000002	0.0005544973824433675
21.700000000000017	0.0005543570359238538
21.80000000000002	0.0005542188328186309
21.90000000000002	0.0005540827567187699
22.000000000000018	0.0005539487956988904
22.10000000000002	0.0005538169163528115
22.200000000000017	0.0005536870990412499
22.30000000000002	0.0005535593244037661
22.40000000000002	0.0005534335773881493
22.500000000000018	0.000553309846986297
22.60000000000002	0.0005531881018449629
22.70000000000002	0.0005530683236919095
22.80000000000002	0.0005529504984565951
22.90000000000002	0.0005528346157107024
23.00000000000002	0.000552720645745888
23.10000000000002	0.0005526085712996013
23.20000000000002	0.0005524983753451103
23.30000000000002	0.0005523900449523367
23.40000000000002	0.0005522835704567006
23.50000000000002	0.0005521789239051453
23.60000000000002	0.0005520760891929639
23.70000000000002	0.0005519750542167286
23.80000000000002	0.0005518758097929071
23.90000000000002	0.0005517783293813444
24.00000000000002	0.0005516825977353004
24.10000000000002	0.0005515885998087457
24.20000000000002	0.000551496324462975
24.300000000000022	0.0005514057631546183
24.40000000000002	0.0005513168908534335
24.50000000000002	0.0005512296932995258
24.600000000000023	0.0005511441600544709
24.70000000000002	0.0005510602829765629
24.800000000000022	0.0005509780382562492
24.90000000000002	0.0005508974123670776
25.00000000000002	0.0005508183919544584
25.100000000000023	0.0005507409674007629
25.20000000000002	0.000550665131104167
25.300000000000022	0.0005505908605613382
25.40000000000002	0.0005505181430918259
25.50000000000002	0.0005504469696745378
25.600000000000023	0.0005503773330450253
25.70000000000002	0.0005503092117602759
25.800000000000022	0.0005502425937703405
25.900000000000023	0.0005501774671732683
26.00000000000002	0.000550113823650065
26.100000000000023	0.0005500516563942224
26.200000000000024	0.000549990945098642
26.300000000000022	0.0005499316784425904
26.400000000000023	0.0005498738486178277
26.50000000000002	0.0005498174491027989
26.600000000000023	0.0005497624605160547
26.700000000000024	0.0005497088720816901
26.800000000000022	0.000549656673151876
26.900000000000023	0.0005496058565220052
27.00000000000002	0.000549556416061075
27.100000000000023	0.0005495083333801997
27.200000000000024	0.0005494615983351923
27.300000000000022	0.0005494162041608751
27.400000000000023	0.0005493721449681366
27.500000000000025	0.0005493294031799484
27.600000000000023	0.0005492879691252559
27.700000000000024	0.000549247833244351
27.800000000000026	0.0005492089892934099
27.900000000000023	0.0005491714317180504
28.000000000000025	0.0005491351438125769
28.100000000000023	0.0005491001164557419
28.200000000000024	0.0005490663437834893
28.300000000000026	0.0005490338204477832
28.400000000000023	0.0005490025304580574
28.500000000000025	0.0005489724651057809
28.600000000000023	0.0005489436157796849
28.700000000000024	0.0005489159770680172
28.800000000000026	0.0005488895439109776
28.900000000000023	0.0005488643010861418
29.000000000000025	0.0005488402403656348
29.100000000000026	0.0005488173566673011
29.200000000000024	0.000548795645108124
29.300000000000026	0.0005487750910982075
29.400000000000027	0.0005487556867712361
29.500000000000025	0.0005487374243461987
29.600000000000026	0.0005487202991349666
29.700000000000024	0.0005487043065038099
29.800000000000026	0.0005486894325426896
29.900000000000027	0.0005486756698072231
30.000000000000025	0.0005486630138964688
30.100000000000026	0.0005486514603287973
30.200000000000024	0.000548640995755765
30.300000000000026	0.0005486316130510142
30.400000000000027	0.000548623305163321
30.500000000000025	0.0005486160680363279
30.600000000000026	0.0005486098974048656
30.700000000000028	0.0005486047805244898
30.800000000000026	0.0005486007106406919
30.900000000000027	0.0005485976839482864
31.00000000000003	0.0005485956963134747
31.100000000000026	0.0005485947354922223
31.200000000000028	0.0005485947950108044
31.300000000000026	0.0005485958684619065
31.400000000000027	0.0005485979523427799
31.50000000000003	0.0005486010427083338
31.600000000000026	0.000548605127853055
31.700000000000028	0.0005486102016321139
31.800000000000026	0.0005486162607632185
31.900000000000027	0.0005486233014151537
32.00000000000003	0.0005486313123298006
32.10000000000002	0.0005486402876111176
32.20000000000003	0.0005486502214219419
32.300000000000026	0.0005486611107464514
32.40000000000003	0.0005486729519184665
32.50000000000003	0.0005486857341615822
32.60000000000003	0.0005486994518716728
32.70000000000003	0.0005487141022270428
32.800000000000026	0.0005487296816605485
32.90000000000003	0.0005487461797970857
33.00000000000003	0.0005487635912537302
33.10000000000003	0.0005487819106999534
33.20000000000003	0.0005488011355495121
33.300000000000026	0.0005488212623801309
33.40000000000003	0.0005488422812489961
33.50000000000003	0.000548864187033124
33.60000000000003	0.000548886977317789
33.70000000000003	0.0005489106487671042
33.800000000000026	0.0005489351917993019
33.90000000000003	0.0005489606014886714
34.00000000000003	0.0005489868729562652
34.10000000000003	0.0005490140039961219
34.20000000000003	0.0005490419913999133
34.30000000000003	0.0005490708259749198
34.40000000000003	0.0005491005030276154
34.50000000000003	0.0005491310205040522
34.60000000000003	0.0005491623752714584
34.70000000000003	0.0005491945584628904
34.80000000000003	0.0005492275655613049
34.90000000000003	0.0005492613920915454
35.00000000000003	0.0005492960361853051
35.10000000000003	0.0005493314948224178
35.20000000000003	0.0005493677594871015
35.30000000000003	0.000549404825870327
35.400000000000034	0.000549442692238928
35.50000000000003	0.0005494813556389702
35.60000000000003	0.0005495208078494296
35.70000000000003	0.0005495610447196085
35.80000000000003	0.0005496020621364129
35.900000000000034	0.0005496438585322296
36.00000000000003	0.0005496864310528285
36.10000000000003	0.0005497297717949979
36.20000000000003	0.000549773876794917
36.30000000000003	0.0005498187446054316
36.400000000000034	0.0005498643724305389
36.50000000000003	0.0005499107526343828
36.60000000000003	0.0005499578813955821
36.70000000000003	0.0005500057549266161
36.80000000000003	0.0005500543719284033
36.900000000000034	0.0005501037296934052
37.00000000000003	0.0005501538208741289
37.10000000000003	0.0005502046418175481
37.20000000000003	0.0005502561913322556
37.30000000000003	0.000550308466761969
37.400000000000034	0.0005503614610023523
37.500000000000036	0.0005504151705288256
37.60000000000003	0.0005504695918473752
37.70000000000003	0.0005505247238994079
37.80000000000003	0.0005505805641073224
37.900000000000034	0.0005506371056290729
38.000000000000036	0.0005506943450921207
38.10000000000003	0.0005507522815343825
38.20000000000003	0.000550810912423444
38.30000000000003	0.0005508702311388994
38.400000000000034	0.0005509302344243736
38.500000000000036	0.0005509909190510916
38.60000000000004	0.000551052284176405
38.70000000000003	0.0005511143273380426
38.80000000000003	0.0005511770421547205
38.900000000000034	0.000551240425507672
39.000000000000036	0.0005513044766409881
39.10000000000004	0.0005513691931322959
39.20000000000003	0.000551434568802804
39.30000000000003	0.0005515006006390332
39.400000000000034	0.0005515672856525753
39.500000000000036	0.0005516346231951352
39.60000000000004	0.0005517026109069427
39.70000000000003	0.0005517712428277475
39.80000000000003	0.0005518405160689277
39.900000000000034	0.0005519104300603783
40.000000000000036	0.0005519809824775975
40.10000000000004	0.0005520521675457452
40.20000000000003	0.0005521239824718159
40.30000000000003	0.0005521964244856433
40.400000000000034	0.0005522694931143928
40.500000000000036	0.0005523431860895455
40.60000000000004	0.0005524174978363526
40.70000000000004	0.000552492425675391
40.80000000000003	0.0005525679692044321
40.900000000000034	0.000552644126186162
41.000000000000036	0.000552720891215956
41.10000000000004	0.0005527982617014411
41.20000000000004	0.0005528762350710231
41.30000000000003	0.0005529548110106392
41.400000000000034	0.0005530339873330828
41.500000000000036	0.0005531137588173148
41.60000000000004	0.00055319412297448
41.70000000000004	0.0005532750795544618
41.80000000000004	0.0005533566263976409
41.900000000000034	0.0005534387584394064
42.000000000000036	0.0005535214732703446
42.10000000000004	0.0005536047684999441
42.20000000000004	0.0005536886439581087
42.30000000000004	0.0005537730975301549
42.400000000000034	0.0005538581243203298
42.500000000000036	0.0005539437220136702
42.60000000000004	0.0005540298904981626
42.70000000000004	0.0005541166276835338
42.80000000000004	0.0005542039288180897
42.900000000000034	0.000554291791659502
43.000000000000036	0.0005543802139827522
43.10000000000004	0.0005544691957486976
43.20000000000004	0.0005545587349073454
43.30000000000004	0.0005546488268625583
43.400000000000034	0.0005547394694584547
43.500000000000036	0.0005548306627087236
43.60000000000004	0.000554922404584976
43.70000000000004	0.000555014690624027
43.80000000000004	0.0005551075187365097
43.90000000000004	0.0005552008868489291
44.000000000000036	0.000555294795041476
44.10000000000004	0.0005553892413219094
44.20000000000004	0.0005554842213706061
44.30000000000004	0.0005555797331774587
44.40000000000004	0.0005556757768708653
44.500000000000036	0.0005557723504776624
44.60000000000004	0.0005558694498011574
44.70000000000004	0.0005559670728922661
44.80000000000004	0.000556065217816475
44.90000000000004	0.0005561638847630092
45.00000000000004	0.0005562630717911551
45.10000000000004	0.0005563627748369672
45.20000000000004	0.0005564629920241688
45.30000000000004	0.000556563723586084
45.40000000000004	0.0005566649675987942
45.50000000000004	0.0005567667201122323
45.60000000000004	0.000556868979306196
45.70000000000004	0.0005569717433738686
45.80000000000004	0.0005570750126043508
45.90000000000004	0.0005571787851028697
46.00000000000004	0.0005572830570423229
46.10000000000004	0.000557387826669462
46.20000000000004	0.0005574930943138471
46.30000000000004	0.0005575988580954676
46.40000000000004	0.0005577051142928656
46.50000000000004	0.0005578118612044335
46.60000000000004	0.0005579190971409285
46.70000000000004	0.0005580268224831486
46.80000000000004	0.0005581350353772318
46.90000000000004	0.0005582437322157988
47.00000000000004	0.0005583529113589887
47.100000000000044	0.0005584625732247912
47.20000000000004	0.0005585727159722777
47.30000000000004	0.0005586833360922701
47.40000000000004	0.0005587944319925101
47.50000000000004	0.0005589060020921218
47.600000000000044	0.0005590180468563135
47.70000000000004	0.0005591305644676341
47.80000000000004	0.0005592435515229107
47.90000000000004	0.000559357006486858
48.00000000000004	0.0005594709298589986
48.100000000000044	0.0005595853198331294
48.200000000000045	0.0005597001730974909
48.30000000000004	0.0005598154881607737
48.40000000000004	0.0005599312635422237
48.50000000000004	0.0005600474997849335
48.600000000000044	0.0005601641951037273
48.700000000000045	0.0005602813462855428
48.80000000000004	0.0005603989518917571
48.90000000000004	0.0005605170124971776
49.00000000000004	0.000560635526326392
49.100000000000044	0.0005607544902515452
49.200000000000045	0.0005608739028747065
49.30000000000004	0.0005609937628076932
49.40000000000004	0.0005611140706656915
49.50000000000004	0.0005612348246920733
49.600000000000044	0.000561356021850988
49.700000000000045	0.0005614776607932919
49.80000000000004	0.000561599742163547
49.90000000000004	0.0005617222642135121
50.00000000000004	0.000561845223986925
50.100000000000044	0.0005619686201723637
50.200000000000045	0.0005620924514674299
50.30000000000005	0.0005622167185541161
50.40000000000004	0.0005623414197009738
50.50000000000004	0.000562466552037641
50.600000000000044	0.0005625921142979058
50.700000000000045	0.0005627181071910854
50.80000000000005	0.000562844528992876
50.90000000000004	0.0005629713769073377
51.00000000000004	0.000563098649703262
51.100000000000044	0.000563226346157845
51.200000000000045	0.0005633544670152489
51.30000000000005	0.0005634830105660784
51.40000000000005	0.0005636119740947201
51.50000000000004	0.0005637413564119822
51.600000000000044	0.000563871158287477
51.700000000000045	0.0005640013780177996
51.80000000000005	0.0005641320129570541
51.90000000000005	0.0005642630619485748
52.00000000000004	0.000564394523843502
52.100000000000044	0.0005645263994439266
52.200000000000045	0.0005646586870596972
52.30000000000005	0.000564791384120135
52.40000000000005	0.0005649244895076394
52.50000000000004	0.0005650580040481147
52.600000000000044	0.0005651919260563316
52.700000000000045	0.0005653262530269837
52.80000000000005	0.0005654609838727586
52.90000000000005	0.0005655961175136094
53.00000000000004	0.0005657316548057841
53.100000000000044	0.0005658675940757278
53.200000000000045	0.00056600393288873
53.30000000000005	0.0005661406701938542
53.40000000000005	0.000566277806869658
53.50000000000005	0.0005664153412465403
53.600000000000044	0.0005665532709511999
53.700000000000045	0.000566691594960918
53.80000000000005	0.0005668303122597379
53.90000000000005	0.0005669694237546785
54.00000000000005	0.00056710892778642
54.100000000000044	0.0005672488220479214
54.200000000000045	0.0005673891055503811
54.30000000000005	0.0005675297792218019
54.40000000000005	0.0005676708414059183
54.50000000000005	0.000567812289853432
54.60000000000005	0.0005679541236018986
54.700000000000045	0.0005680963416951876
54.80000000000005	0.0005682389450880312
54.90000000000005	0.0005683819321330787
55.00000000000005	0.0005685253006433918
55.10000000000005	0.0005686690496881995
55.200000000000045	0.0005688131802420238
55.30000000000005	0.0005689576906597277
55.40000000000005	0.000569102578808793
55.50000000000005	0.00056924784378305
55.60000000000005	0.0005693934846822398
55.700000000000045	0.0005695395025060865
55.80000000000005	0.0005696858956171675
55.90000000000005	0.0005698326619416656
56.00000000000005	0.0005699798006030325
56.10000000000005	0.0005701273126197039
56.200000000000045	0.0005702751963556976
56.30000000000005	0.0005704234497885124
56.40000000000005	0.0005705720720646283
56.50000000000005	0.0005707210623360612
56.60000000000005	0.0005708704216450602
56.70000000000005	0.0005710201483621998
56.80000000000005	0.0005711702405203582
56.90000000000005	0.0005713206972937486
57.00000000000005	0.0005714715197423858
57.10000000000005	0.0005716227062375463
57.20000000000005	0.0005717742548605808
57.30000000000005	0.0005719261648072799
57.40000000000005	0.0005720784352786078
57.50000000000005	0.0005722310673571478
57.60000000000005	0.0005723840594196518
57.70000000000005	0.000572537409599793
57.800000000000054	0.0005726911171193581
57.90000000000005	0.0005728451830778265
58.00000000000005	0.0005729996058519695
58.10000000000005	0.0005731543836213264
58.20000000000005	0.0005733095156278929
58.300000000000054	0.0005734650011185552
58.40000000000005	0.0005736208412142176
58.50000000000005	0.0005737770342961843
58.60000000000005	0.0005739335785934272
58.70000000000005	0.0005740904733723732
58.800000000000054	0.0005742477197700696
58.90000000000005	0.0005744053161671733
59.00000000000005	0.0005745632608360993
59.10000000000005	0.0005747215530622636
59.20000000000005	0.0005748801921356444
59.300000000000054	0.0005750391792137188
59.40000000000005	0.0005751985126807497
59.50000000000005	0.0005753581908559591
59.60000000000005	0.0005755182130477044
59.70000000000005	0.0005756785804289408
59.800000000000054	0.0005758392913826466
59.900000000000055	0.0005760003442692631
60.00000000000005	0.0005761617384150158
60.10000000000005	0.0005763234731504175
60.20000000000005	0.0005764855496678994
60.300000000000054	0.0005766479663531867
60.400000000000055	0.000576810721611133
60.50000000000005	0.0005769738147895192
60.60000000000005	0.000577137247095673
60.70000000000005	0.0005773010169134501
60.800000000000054	0.0005774651226868295
60.900000000000055	0.0005776295637804223
61.00000000000006	0.0005777943395629007
61.10000000000005	0.0005779594512602487
61.20000000000005	0.0005781248972582496
61.300000000000054	0.0005782906760430475
61.400000000000055	0.0005784567869995766
61.50000000000006	0.0005786232313681669
61.60000000000005	0.0005787900075321953
61.70000000000005	0.000578957114015014
61.800000000000054	0.0005791245502174242
61.900000000000055	0.0005792923155440321
62.00000000000006	0.0005794604112531083
62.10000000000005	0.0005796288357291763
62.20000000000005	0.0005797975875356719
62.300000000000054	0.0005799666660925522
62.400000000000055	0.000580136072671974
62.50000000000006	0.0005803058056555173
62.60000000000005	0.0005804758636420485
62.70000000000005	0.0005806462460664888
62.800000000000054	0.0005808169523673826
62.900000000000055	0.0005809879838341518
63.00000000000006	0.0005811593388487801
63.10000000000006	0.0005813310160483065
63.20000000000005	0.000581503014885767
63.300000000000054	0.0005816753366640565
63.400000000000055	0.0005818479797616983
63.50000000000006	0.0005820209428495282
63.60000000000006	0.0005821942253947212
63.70000000000005	0.0005823678268678591
63.800000000000054	0.000582541748588505
63.900000000000055	0.0005827159889349245
64.00000000000006	0.0005828905466143408
64.10000000000005	0.0005830654211110323
64.20000000000006	0.0005832406137576563
64.30000000000005	0.0005834161229285508
64.40000000000006	0.0005835919473631893
64.50000000000006	0.0005837680865592248
64.60000000000005	0.0005839445400175581
64.70000000000006	0.0005841213090870096
64.80000000000005	0.0005842983921409907
64.90000000000006	0.0005844757879536896
65.00000000000006	0.0005846534960389784
65.10000000000005	0.0005848315177584555
65.20000000000006	0.0005850098514811335
65.30000000000005	0.0005851884960120447
65.40000000000006	0.0005853674508777146
65.50000000000006	0.0005855467156077372
65.60000000000005	0.0005857262915794392
65.70000000000006	0.0005859061771602285
65.80000000000005	0.0005860863711883455
65.90000000000006	0.0005862668732056963
66.00000000000006	0.0005864476846021011
66.10000000000005	0.0005866288037401216
66.20000000000006	0.0005868102294875298
66.30000000000005	0.0005869919613982267
66.40000000000006	0.0005871739990289971
66.50000000000006	0.000587356343784979
66.60000000000005	0.0005875389940265651
66.70000000000006	0.0005877219486532878
66.80000000000005	0.0005879052072336271
66.90000000000006	0.0005880887711849929
67.00000000000006	0.0005882726388624889
67.10000000000007	0.0005884568091939549
67.20000000000006	0.000588641281759261
67.30000000000005	0.0005888260561410279
67.40000000000006	0.0005890111337716279
67.50000000000006	0.0005891965130033814
67.60000000000007	0.0005893821927945986
67.70000000000006	0.0005895681727389884
67.80000000000005	0.0005897544542810154
67.90000000000006	0.0005899410357672742
68.00000000000006	0.000590127916183263
68.10000000000007	0.000590315095133513
68.20000000000006	0.0005905025722252048
68.30000000000005	0.000590690348917427
68.40000000000006	0.0005908784235534579
68.50000000000006	0.0005910667951480144
68.60000000000007	0.0005912554633188096
68.70000000000006	0.0005914444295368692
68.80000000000005	0.000591633692139337
68.90000000000006	0.0005918232501670548
69.00000000000006	0.0005920131032480576
69.10000000000007	0.0005922032510128479
69.20000000000006	0.0005923936949468399
69.30000000000005	0.0005925844333833154
69.40000000000006	0.0005927754653912036
69.50000000000006	0.0005929667906110558
69.60000000000007	0.0005931584105400944
69.70000000000006	0.000593350323505055
69.80000000000007	0.0005935425285999998
69.90000000000006	0.0005937350254753299
70.00000000000006	0.0005939278137838114
70.10000000000007	0.0005941208950368153
70.20000000000006	0.0005943142675566769
70.30000000000007	0.000594507930464512
70.40000000000006	0.0005947018834226695
70.50000000000006	0.0005948961279542338
70.60000000000007	0.0005950906623745836
70.70000000000006	0.0005952854858290739
70.80000000000007	0.0005954805979894337
70.90000000000006	0.0005956759985296629
71.00000000000006	0.0005958716889867869
71.10000000000007	0.000596067667671324
71.20000000000006	0.00059626393375467
71.30000000000007	0.0005964604869199699
71.40000000000006	0.0005966573287159077
71.50000000000006	0.0005968544574456442
71.60000000000007	0.0005970518723039643
71.70000000000006	0.0005972495729829734
71.80000000000007	0.0005974475591769592
71.90000000000006	0.0005976458324483791
72.00000000000006	0.0005978443910950313
72.10000000000007	0.0005980432343368624
72.20000000000006	0.0005982423618768935
72.30000000000007	0.000598441775289196
72.40000000000006	0.0005986414728638337
72.50000000000006	0.0005988414538433513
72.60000000000007	0.0005990417179393394
72.70000000000006	0.0005992422648654508
72.80000000000007	0.0005994430962094632
72.90000000000006	0.0005996442102555894
73.00000000000006	0.0005998456062706634
73.10000000000007	0.0006000472839767225
73.20000000000006	0.0006002492449731288
73.30000000000007	0.0006004514875359583
73.40000000000006	0.000600654010953955
73.50000000000007	0.0006008568149573497
73.60000000000007	0.0006010598992783728
73.70000000000006	0.000601263265529981
73.80000000000007	0.0006014669119819471
73.90000000000006	0.0006016708379465098
74.00000000000007	0.0006018750431639103
74.10000000000007	0.0006020795292587223
74.20000000000006	0.0006022842944921968
74.30000000000007	0.0006024893381978009
74.40000000000006	0.0006026946601236609
74.50000000000007	0.0006029002600198093
74.60000000000007	0.0006031061395243371
74.70000000000006	0.0006033122968917388
74.80000000000007	0.0006035187314782407
74.90000000000006	0.0006037254430415869
75.00000000000007	0.0006039324332314986
75.10000000000007	0.0006041397002935859
75.20000000000006	0.0006043472436046798
75.30000000000007	0.0006045550629300993
75.40000000000006	0.0006047631580369646
75.50000000000007	0.0006049715305884827
75.60000000000007	0.0006051801788230478
75.70000000000006	0.0006053891021396111
75.80000000000007	0.0006055983003126889
75.90000000000006	0.0006058077750171915
76.00000000000007	0.0006060175244822644
76.10000000000007	0.0006062275481268566
76.20000000000007	0.0006064378457327871
76.30000000000007	0.0006066484170836173
76.40000000000006	0.0006068592638677609
76.50000000000007	0.0006070703843066601
76.60000000000007	0.0006072817778407644
76.70000000000007	0.0006074934442607734
76.80000000000007	0.0006077053852668477
76.90000000000006	0.0006079175990708141
77.00000000000007	0.0006081300851326142
77.10000000000007	0.000608342843249954
77.20000000000007	0.0006085558732222378
77.30000000000007	0.0006087691767631254
77.40000000000006	0.0006089827520763331
77.50000000000007	0.0006091965986427091
77.60000000000007	0.0006094107162685254
77.70000000000007	0.0006096251066793081
77.80000000000007	0.0006098397680687751
77.90000000000006	0.0006100546999367668
78.00000000000007	0.0006102699020963206
78.10000000000007	0.0006104853743621264
78.20000000000007	0.0006107011184732081
78.30000000000007	0.0006109171326147665
78.40000000000006	0.0006111334163070374
78.50000000000007	0.0006113499693713185
78.60000000000007	0.0006115667935586063
78.70000000000007	0.0006117838870437378
78.80000000000007	0.0006120012493654754
78.90000000000006	0.0006122188803516461
79.00000000000007	0.0006124367798316648
79.10000000000007	0.0006126549495701694
79.20000000000007	0.0006128733877330114
79.30000000000007	0.0006130920938788553
79.40000000000006	0.0006133110678435188
79.50000000000007	0.0006135303114037215
79.60000000000007	0.0006137498227145657
79.70000000000007	0.0006139696013528477
79.80000000000007	0.0006141896471607108
79.90000000000008	0.0006144099599818282
80.00000000000007	0.0006146305416066218
80.10000000000007	0.0006148513901807956
80.20000000000007	0.0006150725053005865
80.30000000000007	0.0006152938868158796
80.40000000000008	0.0006155155365293239
80.50000000000007	0.0006157374525755183
80.60000000000007	0.0006159596345684425
80.70000000000007	0.0006161820823641209
80.80000000000007	0.0006164047958200247
80.90000000000008	0.0006166277767526136
81.00000000000007	0.0006168510232866685
81.10000000000007	0.0006170745350551967
81.20000000000007	0.0006172983119217173
81.30000000000007	0.0006175223557150888
81.40000000000008	0.0006177466645485928
81.50000000000007	0.0006179712380726284
81.60000000000007	0.0006181960761566656
81.70000000000007	0.0006184211786716268
81.80000000000007	0.000618646547460267
81.90000000000008	0.0006188721806256259
82.00000000000007	0.0006190980778367928
82.10000000000007	0.0006193242389705292
82.20000000000007	0.000619550665882184
82.30000000000007	0.0006197773566629175
82.40000000000008	0.0006200043109988998
82.50000000000007	0.0006202315287726637
82.60000000000008	0.0006204590098681275
82.70000000000007	0.0006206867561547254
82.80000000000007	0.0006209147657129675
82.90000000000008	0.0006211430382473441
83.00000000000007	0.0006213715736474794
83.10000000000008	0.0006216003737955925
83.20000000000007	0.0006218294367599311
83.30000000000007	0.0006220587622617586
83.40000000000008	0.0006222883501963403
83.50000000000007	0.0006225182004602809
83.60000000000008	0.0006227483149500424
83.70000000000007	0.000622978691722789
83.80000000000007	0.00062320933051783
83.90000000000008	0.0006234402312373252
84.00000000000007	0.0006236713957907155
84.10000000000008	0.0006239028222225234
84.20000000000007	0.0006241345102885698
84.30000000000007	0.0006243664598965062
84.40000000000008	0.0006245986709553258
84.50000000000007	0.0006248311453889148
84.60000000000008	0.0006250638812302848
84.70000000000007	0.0006252968782530084
84.80000000000007	0.000625530136371484
84.90000000000008	0.0006257636575228171
85.00000000000007	0.0006259974397269774
85.10000000000008	0.0006262314827738403
85.20000000000007	0.0006264657865831725
85.30000000000007	0.0006267003510760454
85.40000000000008	0.0006269351782042102
85.50000000000007	0.0006271702659756881
85.60000000000008	0.0006274056141978672
85.70000000000007	0.0006276412227971095
85.80000000000007	0.0006278770937386352
85.90000000000008	0.0006281132250170323
86.00000000000007	0.0006283496164557771
86.10000000000008	0.0006285862679864835
86.20000000000007	0.0006288231795420466
86.30000000000008	0.0006290603531025525
86.40000000000008	0.000629297786650208
86.50000000000007	0.0006295354800257963
86.60000000000008	0.000629773433167391
86.70000000000007	0.0006300116480688108
86.80000000000008	0.0006302501226984314
86.90000000000008	0.0006304888569129542
87.00000000000007	0.0006307278506556006
87.10000000000008	0.0006309671038708469
87.20000000000007	0.0006312066185676313
87.30000000000008	0.0006314463927015111
87.40000000000008	0.0006316864261462823
87.50000000000007	0.0006319267188515226
87.60000000000008	0.0006321672728401798
87.70000000000007	0.000632408086053561
87.80000000000008	0.0006326491583812299
87.90000000000008	0.0006328904897778212
88.00000000000007	0.0006331320801991855
88.10000000000008	0.0006333739316836451
88.20000000000007	0.0006336160421592732
88.30000000000008	0.0006338584115325746
88.40000000000008	0.0006341010397644209
88.50000000000007	0.0006343439289074268
88.60000000000008	0.0006345870768749891
88.70000000000007	0.0006348304835892577
88.80000000000008	0.0006350741490160903
88.90000000000008	0.0006353180731225049
89.00000000000009	0.0006355622579768031
89.10000000000008	0.0006358067014787291
89.20000000000007	0.0006360514035672288
89.30000000000008	0.0006362963642142568
89.40000000000008	0.0006365415855027276
89.50000000000009	0.000636787065317273
89.60000000000008	0.0006370328036123639
89.70000000000007	0.0006372788003648771
89.80000000000008	0.0006375138273798001
89.90000000000008	0.0006377041874100626
90.00000000000009	0.0006378498317382832
