# Supplementary material for: White matter micro- and macrostructure brain charts for the human lifespan
Source: Nature. 2026 May 13;655(8124):979–89. doi: 10.1038/s41586-026-10454-2 (PMC13391363; doi:10.1038/s41586-026-10454-2)
Supplement: Supplementary file 7 — Tract-specific median centiles of brain charts. SDT.T4.1-504 contain the discretized, sex-agnostic brain charts used to derive the myelination plots and assessments in Fig. 4 and Supplementary Fig. S4.F9. Age is expressed in years. Tract measurements are reported in metric-specific units: diffusivities in mm2 s−1, volume in mm3, surface area in mm2, average length in mm, and FA is dimensionless (unitless). [file 41586_2026_10454_MOESM7_ESM.zip › SDT.T4/SDT.T4.181-ILF_left_surface_area.csv]

age	value
1.0	9853.22626222258
1.1	9977.81562846162
1.2000000000000002	10135.600955235046
1.3000000000000003	10324.537105660502
1.4000000000000004	10511.685954843602
1.5000000000000004	10687.338438735953
1.6000000000000005	10852.756994537056
1.7000000000000006	11008.999656201078
1.8000000000000007	11156.91616547275
1.9000000000000008	11297.359591201946
2.000000000000001	11430.985704525052
2.100000000000001	11558.364733414051
2.200000000000001	11679.963697079842
2.300000000000001	11796.278332066951
2.4000000000000012	11907.69671766076
2.5000000000000013	12014.565012094165
2.6000000000000014	12117.192518782176
2.7000000000000015	12215.833397130828
2.8000000000000016	12310.777324649753
2.9000000000000017	12402.250834292781
3.0000000000000018	12490.459302877303
3.100000000000002	12575.571812414915
3.200000000000002	12657.788327065515
3.300000000000002	12737.265819464486
3.400000000000002	12814.148783250948
3.500000000000002	12888.569844856262
3.6000000000000023	12960.637231702302
3.7000000000000024	13030.486448047228
3.8000000000000025	13098.222875842299
3.9000000000000026	13163.943943720402
4.000000000000003	13227.728906528948
4.100000000000003	13289.679928911248
4.200000000000003	13349.876388812741
4.3000000000000025	13408.392653475965
4.400000000000003	13465.297913576775
4.5000000000000036	13520.647724193492
4.600000000000003	13574.517361961964
4.700000000000003	13626.96461173499
4.800000000000003	13678.04344132646
4.900000000000004	13727.796976834612
5.0000000000000036	13776.285107403864
5.100000000000003	13823.553675049854
5.200000000000004	13869.646116307653
5.300000000000004	13914.60312639497
5.400000000000004	13958.45675605701
5.5000000000000036	14001.253572425436
5.600000000000004	14043.028762600028
5.700000000000005	14083.815354389742
5.800000000000004	14123.639228566304
5.900000000000004	14162.53879742102
6.000000000000004	14200.542981369335
6.100000000000005	14237.67939991867
6.200000000000005	14273.97400836808
6.300000000000004	14309.44684631736
6.400000000000005	14344.12892138805
6.500000000000005	14378.043277920506
6.600000000000005	14411.211584565393
6.700000000000005	14443.650492466577
6.800000000000005	14475.386251845926
6.900000000000006	14506.438296392038
7.000000000000005	14536.82529363778
7.100000000000005	14566.564793570251
7.2000000000000055	14595.670088706738
7.300000000000006	14624.162960431333
7.400000000000006	14652.05933075374
7.500000000000005	14679.374163829354
7.600000000000006	14706.118747898552
7.700000000000006	14732.311885892845
7.800000000000006	14757.967270090825
7.900000000000006	14783.09811169222
8.000000000000007	14807.71681218487
8.100000000000007	14831.832599068648
8.200000000000006	14855.461406104496
8.300000000000006	14878.61469532502
8.400000000000006	14901.303215454886
8.500000000000007	14923.534938972498
8.600000000000007	14945.323831281159
8.700000000000006	14966.679901765749
8.800000000000008	14987.612842266106
8.900000000000007	15008.131723101142
9.000000000000007	15028.243186619755
9.100000000000007	15047.959265142843
9.200000000000006	15067.288482495673
9.300000000000008	15086.238803429762
9.400000000000007	15104.816048120349
9.500000000000007	15123.030891262868
9.600000000000009	15140.890869146757
9.700000000000008	15158.403299899252
9.800000000000008	15175.575003138372
9.900000000000007	15192.410904807417
10.000000000000007	15208.920325960875
10.100000000000009	15225.109774651206
10.200000000000008	15240.98530329975
10.300000000000008	15256.551279061034
10.40000000000001	15271.816053631552
10.500000000000009	15286.78544003607
10.600000000000009	15301.46509641695
10.700000000000008	15315.860267405917
10.800000000000008	15329.974698495922
10.90000000000001	15343.815763086172
11.000000000000009	15357.388539677608
11.100000000000009	15370.697724170226
11.20000000000001	15383.746670481436
11.30000000000001	15396.542039820444
11.40000000000001	15409.088407240324
11.500000000000009	15421.390234784261
11.600000000000009	15433.451632516988
11.70000000000001	15445.275509871139
11.80000000000001	15456.867802180468
11.90000000000001	15468.232545737319
12.00000000000001	15479.373448066624
12.10000000000001	15490.293137001356
12.20000000000001	15500.997011933361
12.30000000000001	15511.488735512441
12.40000000000001	15521.771885995428
12.50000000000001	15531.84973598897
12.60000000000001	15541.724587821842
12.70000000000001	15551.401290191066
12.800000000000011	15560.883101602549
12.900000000000011	15570.172992950947
13.00000000000001	15579.273059492567
13.10000000000001	15588.187738307994
13.20000000000001	15596.920004777596
13.300000000000011	15605.472769991919
13.400000000000011	15613.84867544928
13.50000000000001	15622.049573050375
13.600000000000012	15630.079474055261
13.700000000000012	15637.94104477067
13.800000000000011	15645.636696341468
13.900000000000011	15653.168125413607
14.00000000000001	15660.539021523016
14.100000000000012	15667.751832550552
14.200000000000012	15674.808956548464
14.300000000000011	15681.712550839951
14.400000000000013	15688.4641268092
14.500000000000012	15695.067039262552
14.600000000000012	15701.52349571257
14.700000000000012	15707.835474770558
14.800000000000011	15714.00436940583
14.900000000000013	15720.03327910102
15.000000000000012	15725.92424019217
15.100000000000012	15731.679249806431
15.200000000000014	15737.300088001117
15.300000000000013	15742.788004434582
15.400000000000013	15748.145831654076
15.500000000000012	15753.375416286945
15.600000000000012	15758.478397785866
15.700000000000014	15763.45593410249
15.800000000000013	15768.310652433189
15.900000000000013	15773.04426338983
16.000000000000014	15777.658446316982
16.100000000000016	15782.154683276658
16.200000000000014	15786.534019766243
16.30000000000001	15790.798867399095
16.400000000000013	15794.950785098657
16.500000000000014	15798.99114292831
16.600000000000016	15802.920914379385
16.700000000000014	15806.742343948172
16.800000000000015	15810.456881146838
16.900000000000013	15814.06595025531
17.000000000000014	15817.570795104386
17.100000000000016	15820.972299802017
17.200000000000014	15824.272532770628
17.300000000000015	15827.472820819503
17.400000000000013	15830.574317583252
17.500000000000014	15833.577849921394
17.600000000000016	15836.485348822313
17.700000000000014	15839.29805211404
17.800000000000015	15842.017177044881
17.900000000000016	15844.643774943346
18.000000000000014	15847.178600789624
18.100000000000016	15849.623440320467
18.200000000000017	15851.979431070613
18.300000000000015	15854.247551016226
18.400000000000016	15856.428509098256
18.500000000000014	15858.523976966746
18.600000000000016	15860.535019073437
18.700000000000017	15862.462682923491
18.800000000000015	15864.307862798465
18.900000000000016	15866.071209216796
19.000000000000014	15867.754272923316
19.100000000000016	15869.358035621533
19.200000000000017	15870.883331412913
19.300000000000015	15872.330773398131
19.400000000000016	15873.70181681595
19.500000000000018	15874.997382807365
19.600000000000016	15876.218378437043
19.700000000000017	15877.365568757874
19.80000000000002	15878.439518917945
19.900000000000016	15879.441582698793
20.000000000000018	15880.37261238682
20.100000000000016	15881.233323269547
20.200000000000017	15882.024249784587
20.30000000000002	15882.746665151995
20.400000000000016	15883.401371063344
20.500000000000018	15883.98915742548
20.600000000000016	15884.510682124393
20.700000000000017	15884.966439880434
20.80000000000002	15885.35761815008
20.900000000000016	15885.68496088667
21.000000000000018	15885.949084527621
21.10000000000002	15886.150458355778
21.200000000000017	15886.290201402257
21.30000000000002	15886.36901503954
21.40000000000002	15886.387590702636
21.500000000000018	15886.346496778275
21.60000000000002	15886.246169374761
21.700000000000017	15886.08765454121
21.80000000000002	15885.871604890284
21.90000000000002	15885.598554061975
22.000000000000018	15885.26891691258
22.10000000000002	15884.883681007961
22.200000000000017	15884.44346288137
22.30000000000002	15883.948870630778
22.40000000000002	15883.400397418454
22.500000000000018	15882.798430172239
22.60000000000002	15882.143893973982
22.70000000000002	15881.437363911553
22.80000000000002	15880.67930384581
22.90000000000002	15879.870082804584
23.00000000000002	15879.010575596678
23.10000000000002	15878.101326548705
23.20000000000002	15877.142872783494
23.30000000000002	15876.135643866282
23.40000000000002	15875.079985138836
23.50000000000002	15873.97671761526
23.60000000000002	15872.826350183037
23.70000000000002	15871.629287564037
23.80000000000002	15870.385859906854
23.90000000000002	15869.096844782562
24.00000000000002	15867.762724700815
24.10000000000002	15866.383975984558
24.20000000000002	15864.960974143789
24.300000000000022	15863.49402909903
24.40000000000002	15861.983871870178
24.50000000000002	15860.430954495963
24.600000000000023	15858.83563131826
24.70000000000002	15857.198199267243
24.800000000000022	15855.519351640198
24.90000000000002	15853.799517736446
25.00000000000002	15852.039121514426
25.100000000000023	15850.238492312934
25.20000000000002	15848.397909673564
25.300000000000022	15846.518026420457
25.40000000000002	15844.599245519457
25.50000000000002	15842.641878190634
25.600000000000023	15840.646192790959
25.70000000000002	15838.612809243063
25.800000000000022	15836.542110813136
25.900000000000023	15834.43447613437
26.00000000000002	15832.29019492993
26.100000000000023	15830.109520515998
26.200000000000024	15827.893037473132
26.300000000000022	15825.641106201287
26.400000000000023	15823.354000850093
26.50000000000002	15821.031965041459
26.600000000000023	15818.675554541218
26.700000000000024	15816.285112604644
26.800000000000022	15813.860978449944
26.900000000000023	15811.403407667587
27.00000000000002	15808.912630792567
27.100000000000023	15806.389172604708
27.200000000000024	15803.833356415642
27.300000000000022	15801.245424378281
27.400000000000023	15798.62559857143
27.500000000000025	15795.974378443085
27.600000000000023	15793.292072319839
27.700000000000024	15790.578984995705
27.800000000000026	15787.835342539043
27.900000000000023	15785.061355577747
28.000000000000025	15782.257496291386
28.100000000000023	15779.424055539814
28.200000000000024	15776.56124775557
28.300000000000026	15773.66927614518
28.400000000000023	15770.748590539555
28.500000000000025	15767.799468648567
28.600000000000023	15764.822185078767
28.700000000000024	15761.816940273036
28.800000000000026	15758.78392736485
28.900000000000023	15755.72357210474
29.000000000000025	15752.636136845718
29.100000000000026	15749.521811921839
29.200000000000024	15746.38078391521
29.300000000000026	15743.213458794751
29.400000000000027	15740.020087330453
29.500000000000025	15736.800917556018
29.600000000000026	15733.556127597449
29.700000000000024	15730.285895130583
29.800000000000026	15726.99060479048
29.900000000000027	15723.670493796059
30.000000000000025	15720.325731464305
30.100000000000026	15716.95648965528
30.200000000000024	15713.563135441003
30.300000000000026	15710.145895801545
30.400000000000027	15706.70499529593
30.500000000000025	15703.240592554846
30.600000000000026	15699.752851525333
30.700000000000028	15696.24212032169
30.800000000000026	15692.708613925372
30.900000000000027	15689.152483268996
31.00000000000003	15685.573887109087
31.100000000000026	15681.973157922186
31.200000000000028	15678.350501608942
31.300000000000026	15674.706121920874
31.400000000000027	15671.040160409335
31.50000000000003	15667.35276876754
31.600000000000026	15663.64426257825
31.700000000000028	15659.914837083736
31.800000000000026	15656.16462709046
31.900000000000027	15652.393779635366
32.00000000000003	15648.602596340546
32.10000000000002	15644.791264369258
32.20000000000003	15640.95996897109
32.300000000000026	15637.108836694586
32.40000000000003	15633.238008243783
32.50000000000003	15629.3477701465
32.60000000000003	15625.438300069209
32.70000000000003	15621.509718636235
32.800000000000026	15617.562162354106
32.90000000000003	15613.595905256181
33.00000000000003	15609.61111779979
33.10000000000003	15605.607968733315
33.20000000000003	15601.586571393544
33.300000000000026	15597.547056584834
33.40000000000003	15593.489684820664
33.50000000000003	15589.414618072136
33.60000000000003	15585.321964460756
33.70000000000003	15581.211850989228
33.800000000000026	15577.084526962659
33.90000000000003	15572.940147901154
34.00000000000003	15568.778867794375
34.10000000000003	15564.60078831726
34.20000000000003	15560.40603131739
34.30000000000003	15556.194833962087
34.40000000000003	15551.967344167382
34.50000000000003	15547.723659007203
34.60000000000003	15543.463896870671
34.70000000000003	15539.188284848475
34.80000000000003	15534.896965068576
34.90000000000003	15530.59007828481
35.00000000000003	15526.267715855589
35.10000000000003	15521.929991491384
35.20000000000003	15517.57712136209
35.30000000000003	15513.209240764312
35.400000000000034	15508.826436989255
35.50000000000003	15504.4288205878
35.60000000000003	15500.016598652073
35.70000000000003	15495.589901272195
35.80000000000003	15491.1488573014
35.900000000000034	15486.693548952697
36.00000000000003	15482.224082515022
36.10000000000003	15477.740655234496
36.20000000000003	15473.243391048818
36.30000000000003	15468.732368568848
36.400000000000034	15464.2076911854
36.50000000000003	15459.669547950876
36.60000000000003	15455.118058108294
36.70000000000003	15450.553339784607
36.80000000000003	15445.975467069567
36.900000000000034	15441.384539457895
37.00000000000003	15436.780737107849
37.10000000000003	15432.164173708308
37.20000000000003	15427.534920153043
37.30000000000003	15422.893073268378
37.400000000000034	15418.238805803425
37.500000000000036	15413.572227204002
37.60000000000003	15408.893445906631
37.70000000000003	15404.202528772117
37.80000000000003	15399.499569053165
37.900000000000034	15394.784731449887
38.000000000000036	15390.058120382702
38.10000000000003	15385.319799872008
38.20000000000003	15380.569860704789
38.30000000000003	15375.808460869985
38.400000000000034	15371.035700944654
38.500000000000036	15366.251680591062
38.60000000000004	15361.456460225347
38.70000000000003	15356.650127346138
38.80000000000003	15351.83283264569
38.900000000000034	15347.004672144141
39.000000000000036	15342.165703729079
39.10000000000004	15337.31601261301
39.20000000000003	15332.455743399465
39.30000000000003	15327.584988619814
39.400000000000034	15322.703839974552
39.500000000000036	15317.812352124354
39.60000000000004	15312.910607246637
39.70000000000003	15307.998743319435
39.80000000000003	15303.076848733377
39.900000000000034	15298.144975894644
40.000000000000036	15293.20320485429
40.10000000000004	15288.251668057967
40.20000000000003	15283.290450722903
40.30000000000003	15278.319637310142
40.400000000000034	15273.33927733171
40.500000000000036	15268.349448029201
40.60000000000004	15263.350275822962
40.70000000000004	15258.341842160038
40.80000000000003	15253.324194539211
40.900000000000034	15248.29740821844
41.000000000000036	15243.261604583955
41.10000000000004	15238.21686219057
41.20000000000004	15233.163258903514
41.30000000000003	15228.100839621391
41.400000000000034	15223.02967699441
41.500000000000036	15217.949886921277
41.60000000000004	15212.861544517335
41.70000000000004	15207.764692880624
41.80000000000004	15202.659402805684
41.900000000000034	15197.545785604301
42.000000000000036	15192.423913750787
42.10000000000004	15187.293859089423
42.20000000000004	15182.155662378142
42.30000000000004	15177.00939198471
42.400000000000034	15171.855154216206
42.500000000000036	15166.69301840326
42.60000000000004	15161.523023690988
42.70000000000004	15156.345236706704
42.80000000000004	15151.159759572645
42.900000000000034	15145.966659203305
43.000000000000036	15140.766001936494
43.10000000000004	15135.557824807709
43.20000000000004	15130.342192180313
43.30000000000004	15125.119201606147
43.400000000000034	15119.888917121105
43.500000000000036	15114.651374313791
43.60000000000004	15109.40663591119
43.70000000000004	15104.154795642531
43.80000000000004	15098.8959153293
43.90000000000004	15093.630056264228
44.000000000000036	15088.35725213076
44.10000000000004	15083.077563538962
44.20000000000004	15077.79108003898
44.30000000000004	15072.497860811754
44.40000000000004	15067.197938240575
44.500000000000036	15061.89137139358
44.60000000000004	15056.578246325098
44.70000000000004	15051.258620182974
44.80000000000004	15045.932549629371
44.90000000000004	15040.60006532407
45.00000000000004	15035.26122435142
45.10000000000004	15029.916108939851
45.20000000000004	15024.5647738108
45.30000000000004	15019.207248453773
45.40000000000004	15013.843588497157
45.50000000000004	15008.473872968892
45.60000000000004	15003.098154720597
45.70000000000004	14997.716486156982
45.80000000000004	14992.328895205472
45.90000000000004	14986.93543563162
46.00000000000004	14981.536182956754
46.10000000000004	14976.131187799048
46.20000000000004	14970.720477030642
46.30000000000004	14965.304103039685
46.40000000000004	14959.882138414327
46.50000000000004	14954.454632050129
46.60000000000004	14949.02163243075
46.70000000000004	14943.583165009877
46.80000000000004	14938.139280423049
46.90000000000004	14932.69004804084
47.00000000000004	14927.235514699512
47.100000000000044	14921.775704899315
47.20000000000004	14916.310667970438
47.30000000000004	14910.840470592488
47.40000000000004	14905.365158012137
47.50000000000004	14899.884775095768
47.600000000000044	14894.399345053009
47.70000000000004	14888.90891556212
47.80000000000004	14883.413550347199
47.90000000000004	14877.913292753035
48.00000000000004	14872.40816512597
48.100000000000044	14866.898213905228
48.200000000000045	14861.383500343783
48.30000000000004	14855.864066317135
48.40000000000004	14850.339953349128
48.50000000000004	14844.811182609237
48.600000000000044	14839.277798977113
48.700000000000045	14833.73986098803
48.80000000000004	14828.197408758126
48.90000000000004	14822.650462673397
49.00000000000004	14817.099066435685
49.100000000000044	14811.543276308877
49.200000000000045	14805.983131048806
49.30000000000004	14800.418669085562
49.40000000000004	14794.84990972955
49.50000000000004	14789.276895207906
49.600000000000044	14783.699679282969
49.700000000000045	14778.118299080355
49.80000000000004	14772.532773197549
49.90000000000004	14766.943142740627
50.00000000000004	14761.34945938222
50.100000000000044	14755.751758986484
50.200000000000045	14750.150077115386
50.30000000000005	14744.54443138091
50.40000000000004	14738.934861492671
50.50000000000004	14733.321416818379
50.600000000000044	14727.704131709217
50.700000000000045	14722.083023126526
50.80000000000005	14716.458129711667
50.90000000000004	14710.829498908053
51.00000000000004	14705.197163895147
51.100000000000044	14699.561157571605
51.200000000000045	14693.921495993376
51.30000000000005	14688.278216477707
51.40000000000005	14682.63136434214
51.50000000000004	14676.980971359673
51.600000000000044	14671.32705299054
51.700000000000045	14665.669645532962
51.80000000000005	14660.00879253095
51.90000000000005	14654.344524667373
52.00000000000004	14648.676872363707
52.100000000000044	14643.005850245909
52.200000000000045	14637.33149335518
52.30000000000005	14631.653843272874
52.40000000000005	14625.972929372234
52.50000000000004	14620.28876573176
52.600000000000044	14614.601386419763
52.700000000000045	14608.910831381549
52.80000000000005	14603.217128974455
52.90000000000005	14597.520307312128
53.00000000000004	14591.820379701869
53.100000000000044	14586.117379017323
53.200000000000045	14580.411343390017
53.30000000000005	14574.70229995583
53.40000000000005	14568.990261516888
53.50000000000005	14563.275260017268
53.600000000000044	14557.557332077959
53.700000000000045	14551.836503886527
53.80000000000005	14546.112801402945
53.90000000000005	14540.38623671394
54.00000000000005	14534.656840627096
54.100000000000044	14528.924648085478
54.200000000000045	14523.18968413552
54.30000000000005	14517.45196039564
54.40000000000005	14511.711506784692
54.50000000000005	14505.96835684984
54.60000000000005	14500.222534750788
54.700000000000045	14494.474064434311
54.80000000000005	14488.722956852642
54.90000000000005	14482.96924084252
55.00000000000005	14477.212948397297
55.10000000000005	14471.454102608717
55.200000000000045	14465.692713992728
55.30000000000005	14459.928810535952
55.40000000000005	14454.162422940572
55.50000000000005	14448.393573467758
55.60000000000005	14442.62228417916
55.700000000000045	14436.848564967786
55.80000000000005	14431.07244278913
55.90000000000005	14425.293946904945
56.00000000000005	14419.51309857521
56.10000000000005	14413.729907284189
56.200000000000045	14407.944399173915
56.30000000000005	14402.156602310692
56.40000000000005	14396.366537175156
56.50000000000005	14390.574224060627
56.60000000000005	14384.779671866252
56.70000000000005	14378.982905750881
56.80000000000005	14373.183952444031
56.90000000000005	14367.38283148604
57.00000000000005	14361.57955139081
57.10000000000005	14355.774136538606
57.20000000000005	14349.96661255103
57.30000000000005	14344.156998235805
57.40000000000005	14338.345312224486
57.50000000000005	14332.531562478727
57.60000000000005	14326.715772440826
57.70000000000005	14320.897966490313
57.800000000000054	14315.078162550191
57.90000000000005	14309.256368216678
58.00000000000005	14303.432606186792
58.10000000000005	14297.606899812174
58.20000000000005	14291.77926632586
58.300000000000054	14285.949722794869
58.40000000000005	14280.118276291485
58.50000000000005	14274.284948617535
58.60000000000005	14268.44976196919
58.70000000000005	14262.612732745447
58.800000000000054	14256.773867669559
58.90000000000005	14250.933187829976
59.00000000000005	14245.090714468148
59.10000000000005	14239.246463332007
59.20000000000005	14233.400450012758
59.300000000000054	14227.5526807339
59.40000000000005	14221.703175729232
59.50000000000005	14215.851955163862
59.60000000000005	14209.999033997949
59.70000000000005	14204.14441811923
59.800000000000054	14198.288127078786
59.900000000000055	14192.43018015388
60.00000000000005	14186.570591689095
60.10000000000005	14180.709375880735
60.20000000000005	14174.8465381371
60.300000000000054	14168.9820971932
60.400000000000055	14163.116071322253
60.50000000000005	14157.248474123242
60.60000000000005	14151.379310679045
60.70000000000005	14145.508599071543
60.800000000000054	14139.636356747193
60.900000000000055	14133.762596721743
61.00000000000006	14127.88733187037
61.10000000000005	14122.010566813311
61.20000000000005	14116.132318853148
61.300000000000054	14110.252604498299
61.400000000000055	14104.371436057338
61.50000000000006	14098.488817832731
61.60000000000005	14092.604766502554
61.70000000000005	14086.71929780421
61.800000000000054	14080.832423492504
61.900000000000055	14074.944155188714
62.00000000000006	14069.05449674611
62.10000000000005	14063.163464098661
62.20000000000005	14057.271072105943
62.300000000000054	14051.377331850585
62.400000000000055	14045.482246873236
62.50000000000006	14039.585832511104
62.60000000000005	14033.68810290361
62.70000000000005	14027.789068606417
62.800000000000054	14021.888740048014
62.900000000000055	14015.98712033025
63.00000000000006	14010.084224079988
63.10000000000006	14004.18006461368
63.20000000000005	13998.27465184661
63.300000000000054	13992.36798857074
63.400000000000055	13986.460088843212
63.50000000000006	13980.550965306638
63.60000000000006	13974.64062737366
63.70000000000005	13968.729084335564
63.800000000000054	13962.816338553004
63.900000000000055	13956.90240340527
64.00000000000006	13950.987290761892
64.10000000000005	13945.071009423998
64.20000000000006	13939.153561442887
64.30000000000005	13933.234959654512
64.40000000000006	13927.315215296665
64.50000000000006	13921.39433668992
64.60000000000005	13915.472332038733
64.70000000000006	13909.549202967828
64.80000000000005	13903.624961666677
64.90000000000006	13897.699618645298
65.00000000000006	13891.77318163887
65.10000000000005	13885.845651961152
65.20000000000006	13879.917041284143
65.30000000000005	13873.98735952431
65.40000000000006	13868.05661395622
65.50000000000006	13862.124811743071
65.60000000000005	13856.191953774225
65.70000000000006	13850.258051105573
65.80000000000005	13844.32311296682
65.90000000000006	13838.387146070734
66.00000000000006	13832.450150992068
66.10000000000005	13826.512138294656
66.20000000000006	13820.57311664919
66.30000000000005	13814.633092325816
66.40000000000006	13808.692071487581
66.50000000000006	13802.750054284512
66.60000000000005	13796.807050693842
66.70000000000006	13790.863068736535
66.80000000000005	13784.918114142163
66.90000000000006	13778.972186740555
67.00000000000006	13773.025296041944
67.10000000000007	13767.077449539423
67.20000000000006	13761.128652536072
67.30000000000005	13755.178910231707
67.40000000000006	13749.228222028762
67.50000000000006	13743.276596879594
67.60000000000007	13737.324041660886
67.70000000000006	13731.370561154148
67.80000000000005	13725.416154434115
67.90000000000006	13719.460830010952
68.00000000000006	13713.504594261403
68.10000000000007	13707.54745155491
68.20000000000006	13701.589406161054
68.30000000000005	13695.630456722232
68.40000000000006	13689.67061121881
68.50000000000006	13683.709875440922
68.60000000000007	13677.748253253365
68.70000000000006	13671.78574296151
68.80000000000005	13665.8223521281
68.90000000000006	13659.858086068312
69.00000000000006	13653.892948247656
69.10000000000007	13647.926942034806
69.20000000000006	13641.96006529561
69.30000000000005	13635.99232509058
69.40000000000006	13630.023726174784
69.50000000000006	13624.054271524035
69.60000000000007	13618.083958656036
69.70000000000006	13612.11279423814
69.80000000000007	13606.140782572586
69.90000000000006	13600.167926247177
70.00000000000006	13594.194227755523
70.10000000000007	13588.219684166483
70.20000000000006	13582.244301672252
70.30000000000007	13576.268084038365
70.40000000000006	13570.29103337603
70.50000000000006	13564.313146393037
70.60000000000007	13558.334428912856
70.70000000000006	13552.354884267654
70.80000000000007	13546.374514190435
70.90000000000006	13540.393320322326
71.00000000000006	13534.411298910822
71.10000000000007	13528.428455330966
71.20000000000006	13522.444792398683
71.30000000000007	13516.460311381714
71.40000000000006	13510.47500815182
71.50000000000006	13504.48888773978
71.60000000000007	13498.501952545068
71.70000000000006	13492.514203465667
71.80000000000007	13486.525641309645
71.90000000000006	13480.536261474917
72.00000000000006	13474.546068570322
72.10000000000007	13468.55506449671
72.20000000000006	13462.563249696475
72.30000000000007	13456.570619175383
72.40000000000006	13450.577177222536
72.50000000000006	13444.582925336863
72.60000000000007	13438.587863598103
72.70000000000006	13432.591991997735
72.80000000000007	13426.595305052058
72.90000000000006	13420.597806654512
73.00000000000006	13414.599497820387
73.10000000000007	13408.600378181878
73.20000000000006	13402.600441844945
73.30000000000007	13396.599692408026
73.40000000000006	13390.598130496694
73.50000000000007	13384.595755386337
73.60000000000007	13378.592566265446
73.70000000000006	13372.588556732811
73.80000000000007	13366.583730017404
73.90000000000006	13360.578086273536
74.00000000000007	13354.571624335591
74.10000000000007	13348.564337372043
74.20000000000006	13342.55622834184
74.30000000000007	13336.54729701955
74.40000000000006	13330.537541887385
74.50000000000007	13324.5269613417
74.60000000000007	13318.51554802402
74.70000000000006	13312.503304549999
74.80000000000007	13306.490230232876
74.90000000000006	13300.476323118875
75.00000000000007	13294.461575397438
75.10000000000007	13288.445989439491
75.20000000000006	13282.429564186363
75.30000000000007	13276.412297335566
75.40000000000006	13270.394186499505
75.50000000000007	13264.375223318786
75.60000000000007	13258.355409847307
75.70000000000006	13252.334744572585
75.80000000000007	13246.313224759722
75.90000000000006	13240.290841573633
76.00000000000007	13234.267596849168
76.10000000000007	13228.24348870769
76.20000000000007	13222.2185140679
76.30000000000007	13216.192669763881
76.40000000000006	13210.165946387693
76.50000000000007	13204.138345483549
76.60000000000007	13198.109864724209
76.70000000000007	13192.080500598147
76.80000000000007	13186.050243196227
76.90000000000006	13180.0190938698
77.00000000000007	13173.98704992919
77.10000000000007	13167.954107517657
77.20000000000007	13161.920262694064
77.30000000000007	13155.885504950218
77.40000000000006	13149.849835373481
77.50000000000007	13143.813250828493
77.60000000000007	13137.775747029085
77.70000000000007	13131.73731293846
77.80000000000007	13125.697949477812
77.90000000000006	13119.65765315111
78.00000000000007	13113.616419327062
78.10000000000007	13107.574243289939
78.20000000000007	13101.53111337546
78.30000000000007	13095.487030267792
78.40000000000006	13089.441990025898
78.50000000000007	13083.395987588518
78.60000000000007	13077.349010733355
78.70000000000007	13071.301060005742
78.80000000000007	13065.252131103774
78.90000000000006	13059.202218620077
79.00000000000007	13053.151317062526
79.10000000000007	13047.09941355062
79.20000000000007	13041.046508420046
79.30000000000007	13034.992596922379
79.40000000000006	13028.937673218375
79.50000000000007	13022.881723838062
79.60000000000007	13016.824749006342
79.70000000000007	13010.766743611774
79.80000000000007	13004.707701466958
79.90000000000008	12998.647616299166
80.00000000000007	12992.586473947144
80.10000000000007	12986.524274454001
80.20000000000007	12980.461012258085
80.30000000000007	12974.396680736912
80.40000000000008	12968.331265106142
80.50000000000007	12962.26476532694
80.60000000000007	12956.197175470603
80.70000000000007	12950.128488563356
80.80000000000007	12944.05869754528
80.90000000000008	12937.987786905243
81.00000000000007	12931.915756451055
81.10000000000007	12925.842599797921
81.20000000000007	12919.768309532456
81.30000000000007	12913.692869484596
81.40000000000008	12907.616279409955
81.50000000000007	12901.538532550712
81.60000000000007	12895.459621138021
81.70000000000007	12889.379537315777
81.80000000000007	12883.298264149069
81.90000000000008	12877.215801269265
82.00000000000007	12871.132141454429
82.10000000000007	12865.047276490219
82.20000000000007	12858.961188744628
82.30000000000007	12852.873877827553
82.40000000000008	12846.785336136132
82.50000000000007	12840.695555095313
82.60000000000008	12834.604526041432
82.70000000000007	12828.512230536955
82.80000000000007	12822.41866809741
82.90000000000008	12816.32383064559
83.00000000000007	12810.227709153743
83.10000000000008	12804.130284446657
83.20000000000007	12798.031556050175
83.30000000000007	12791.931515496351
83.40000000000008	12785.830153390401
83.50000000000007	12779.7274602473
83.60000000000008	12773.623416042863
83.70000000000007	12767.518020239339
83.80000000000007	12761.411263881964
83.90000000000008	12755.303137114723
84.00000000000007	12749.193619132606
84.10000000000008	12743.08270944114
84.20000000000007	12736.970398683057
84.30000000000007	12730.856676627884
84.40000000000008	12724.741532953021
84.50000000000007	12718.624945958165
84.60000000000008	12712.506915116968
84.70000000000007	12706.387430570678
84.80000000000007	12700.266481617662
84.90000000000008	12694.144045730996
85.00000000000007	12688.020122461885
85.10000000000008	12681.894701535295
85.20000000000007	12675.767771866613
85.30000000000007	12669.639322276947
85.40000000000008	12663.509329294762
85.50000000000007	12657.377792472173
85.60000000000008	12651.244701015685
85.70000000000007	12645.110043358236
85.80000000000007	12638.973795153048
85.90000000000008	12632.835956065459
86.00000000000007	12626.696514869895
86.10000000000008	12620.555459606665
86.20000000000007	12614.41277821935
86.30000000000008	12608.268445364076
86.40000000000008	12602.122460741082
86.50000000000007	12595.974812587037
86.60000000000008	12589.825488447064
86.70000000000007	12583.674462050472
86.80000000000008	12577.521733247926
86.90000000000008	12571.367289826128
87.00000000000007	12565.211118926765
87.10000000000008	12559.053207592098
87.20000000000007	12552.893528498518
87.30000000000008	12546.732081566892
87.40000000000008	12540.568854024461
87.50000000000007	12534.403832503564
87.60000000000008	12528.236988699085
87.70000000000007	12522.068322721188
87.80000000000008	12515.897821327118
87.90000000000008	12509.725470733783
88.00000000000007	12503.551257055638
88.10000000000008	12497.375150875388
88.20000000000007	12491.197152410108
88.30000000000008	12485.017247833408
88.40000000000008	12478.835422837177
88.50000000000007	12472.651646964625
88.60000000000008	12466.465920662775
88.70000000000007	12460.278229613008
88.80000000000008	12454.088559078587
88.90000000000008	12447.896894216994
89.00000000000009	12441.703203396271
89.10000000000008	12435.507487208662
89.20000000000007	12429.309730725201
89.30000000000008	12423.109918666898
89.40000000000008	12416.908018300865
89.50000000000009	12410.704030491886
89.60000000000008	12404.497939794244
89.70000000000007	12398.289730485856
89.80000000000008	12392.36196552061
89.90000000000008	12387.562473424941
90.00000000000009	12383.89165272869
