# Supplementary material for: White matter micro- and macrostructure brain charts for the human lifespan
Source: Nature. 2026 May 13;655(8124):979–89. doi: 10.1038/s41586-026-10454-2 (PMC13391363; doi:10.1038/s41586-026-10454-2)
Supplement: Supplementary file 7 — Tract-specific median centiles of brain charts. SDT.T4.1-504 contain the discretized, sex-agnostic brain charts used to derive the myelination plots and assessments in Fig. 4 and Supplementary Fig. S4.F9. Age is expressed in years. Tract measurements are reported in metric-specific units: diffusivities in mm2 s−1, volume in mm3, surface area in mm2, average length in mm, and FA is dimensionless (unitless). [file 41586_2026_10454_MOESM7_ESM.zip › SDT.T4/SDT.T4.182-ILF_left_volume.csv]

age	value
1.0	10778.907128383196
1.1	10928.096435668516
1.2000000000000002	11117.21481452059
1.3000000000000003	11343.874176369596
1.4000000000000004	11568.772578939035
1.5000000000000004	11780.265703390969
1.6000000000000005	11979.798960028429
1.7000000000000006	12168.586402980764
1.8000000000000007	12347.603672910765
1.9000000000000008	12517.835117070073
2.000000000000001	12680.037813559115
2.100000000000001	12834.87120054268
2.200000000000001	12982.875280263706
2.300000000000001	13124.626244117697
2.4000000000000012	13260.575091147348
2.5000000000000013	13391.124680863404
2.6000000000000014	13516.635455014572
2.7000000000000015	13637.403323450162
2.8000000000000016	13753.76744524576
2.9000000000000017	13865.992867655983
3.0000000000000018	13974.320148485644
3.100000000000002	14078.947058421243
3.200000000000002	14180.108891422848
3.300000000000002	14277.990153149738
3.400000000000002	14372.760857460804
3.500000000000002	14464.577194495958
3.6000000000000023	14553.566370930086
3.7000000000000024	14639.88868714433
3.8000000000000025	14723.668627625731
3.9000000000000026	14805.021369108432
4.000000000000003	14884.04038621844
4.100000000000003	14960.847002294648
4.200000000000003	15035.535315685745
4.3000000000000025	15108.193556374024
4.400000000000003	15178.90386369812
4.5000000000000036	15247.732004831354
4.600000000000003	15314.767751333542
4.700000000000003	15380.079875046893
4.800000000000003	15443.73263835
4.900000000000004	15505.777234344016
5.0000000000000036	15566.285306080003
5.100000000000003	15625.31156849417
5.200000000000004	15682.907900022503
5.300000000000004	15739.122924933412
5.400000000000004	15793.994803645814
5.5000000000000036	15847.57943727298
5.600000000000004	15899.918961002557
5.700000000000005	15951.052937222626
5.800000000000004	16001.012249793404
5.900000000000004	16049.84313076043
6.000000000000004	16097.580294856825
6.100000000000005	16144.256914005357
6.200000000000005	16189.904168556348
6.300000000000004	16234.546031850605
6.400000000000005	16278.219934738
6.500000000000005	16320.953615717921
6.600000000000005	16362.773161390422
6.700000000000005	16403.698529680718
6.800000000000005	16443.76147974762
6.900000000000006	16482.985452638102
7.000000000000005	16521.39297628585
7.100000000000005	16559.005231384966
7.2000000000000055	16595.83818416654
7.300000000000006	16631.91825510374
7.400000000000006	16667.2646960113
7.500000000000005	16701.895600411113
7.600000000000006	16735.824549642344
7.700000000000006	16769.074396311804
7.800000000000006	16801.661726422415
7.900000000000006	16833.602550131465
8.000000000000007	16864.911894964323
8.100000000000007	16895.60088336113
8.200000000000006	16925.688924917427
8.300000000000006	16955.189933794394
8.400000000000006	16984.11695610362
8.500000000000007	17012.479615599394
8.600000000000007	17040.294953969853
8.700000000000006	17067.575141680365
8.800000000000008	17094.331967626495
8.900000000000007	17120.576461958244
9.000000000000007	17146.316655752038
9.100000000000007	17171.567261701
9.200000000000006	17196.33866381828
9.300000000000008	17220.64056190298
9.400000000000007	17244.48000214632
9.500000000000007	17267.87005779429
9.600000000000009	17290.81992320137
9.700000000000008	17313.338529657045
9.800000000000008	17335.43419664467
9.900000000000007	17357.112896276656
10.000000000000007	17378.386065017832
10.100000000000009	17399.261656484498
10.200000000000008	17419.747063859446
10.300000000000008	17439.847588010292
10.40000000000001	17459.573490759696
10.500000000000009	17478.93188570711
10.600000000000009	17497.92969909683
10.700000000000008	17516.57334728132
10.800000000000008	17534.867382343567
10.90000000000001	17552.820879276638
11.000000000000009	17570.440062585105
11.100000000000009	17587.73068404723
11.20000000000001	17604.69682418882
11.30000000000001	17621.346692251333
11.40000000000001	17637.685902447258
11.500000000000009	17653.71993188623
11.600000000000009	17669.453821821586
11.70000000000001	17684.89111603904
11.80000000000001	17700.039140510587
11.90000000000001	17714.90285543963
12.00000000000001	17729.486813174466
12.10000000000001	17743.794217616956
12.20000000000001	17757.83174133408
12.30000000000001	17771.603890340848
12.40000000000001	17785.11506799099
12.50000000000001	17798.369297704852
12.60000000000001	17811.369389405703
12.70000000000001	17824.12134368143
12.800000000000011	17836.629174647882
12.900000000000011	17848.8965383159
13.00000000000001	17860.92599416516
13.10000000000001	17872.723039594515
13.20000000000001	17884.291343680437
13.300000000000011	17895.634497096893
13.400000000000011	17906.75575424064
13.50000000000001	17917.657379412958
13.600000000000012	17928.34434905966
13.700000000000012	17938.819955142415
13.800000000000011	17949.087170856732
13.900000000000011	17959.14807238011
14.00000000000001	17969.007241869636
14.100000000000012	17978.667704460757
14.200000000000012	17988.13242437988
14.300000000000011	17997.40406461817
14.400000000000013	18006.484476196085
14.500000000000012	18015.37783076641
14.600000000000012	18024.086859503288
14.700000000000012	18032.614006735614
14.800000000000011	18040.96097975351
14.900000000000013	18049.131636561644
15.000000000000012	18057.12849876
15.100000000000012	18064.954039915585
15.200000000000014	18072.610461157004
15.300000000000013	18080.099295283
15.400000000000013	18087.424072191694
15.500000000000012	18094.58708097402
15.600000000000012	18101.590350349594
15.700000000000014	18108.435301629397
15.800000000000013	18115.125211894872
15.900000000000013	18121.662203361215
16.000000000000014	18128.048359860386
16.100000000000016	18134.285516925833
16.200000000000014	18140.37495871372
16.30000000000001	18146.319696753595
16.400000000000013	18152.1216669703
16.500000000000014	18157.782567283346
16.600000000000016	18163.30359418377
16.700000000000014	18168.68755302832
16.800000000000015	18173.936245240388
16.900000000000013	18179.05144120826
17.000000000000014	18184.03468360113
17.100000000000016	18188.88705971964
17.200000000000014	18193.611157598683
17.300000000000015	18198.20862767816
17.400000000000013	18202.680901586158
17.500000000000014	18207.02899683115
17.600000000000016	18211.255331562574
17.700000000000014	18215.3614466286
17.800000000000015	18219.348857517954
17.900000000000016	18223.21886979646
18.000000000000014	18226.972413033607
18.100000000000016	18230.611725758274
18.200000000000017	18234.13822518393
18.300000000000015	18237.553126403618
18.400000000000016	18240.857302789547
18.500000000000014	18244.05285158328
18.600000000000016	18247.14109982675
18.700000000000017	18250.12335364267
18.800000000000015	18253.00072480806
18.900000000000016	18255.774015118892
19.000000000000014	18258.445172033043
19.100000000000016	18261.015420408534
19.200000000000017	18263.485797663463
19.300000000000015	18265.85705986684
19.400000000000016	18268.131035991122
19.500000000000018	18270.308876043833
19.600000000000016	18272.391712627294
19.700000000000017	18274.380497774717
19.80000000000002	18276.275928728
19.900000000000016	18278.079708552872
20.000000000000018	18279.79290208864
20.100000000000016	18281.416399771882
20.200000000000017	18282.950861273286
20.30000000000002	18284.397889545464
20.400000000000016	18285.75848679492
20.500000000000018	18287.03364063305
20.600000000000016	18288.224170394766
20.700000000000017	18289.330686965237
20.80000000000002	18290.35468669126
20.900000000000016	18291.297100247615
21.000000000000018	18292.158695580503
21.10000000000002	18292.940052422964
21.200000000000017	18293.642581953638
21.30000000000002	18294.267162053082
21.40000000000002	18294.81465827553
21.500000000000018	18295.28577895091
21.60000000000002	18295.681063014767
21.700000000000017	18296.001830785146
21.80000000000002	18296.24889964187
21.90000000000002	18296.422934764596
22.000000000000018	18296.524449037435
22.10000000000002	18296.554689873177
22.200000000000017	18296.514429851217
22.30000000000002	18296.40443107243
22.40000000000002	18296.225308415767
22.500000000000018	18295.97754038047
22.60000000000002	18295.662296471233
22.70000000000002	18295.280297766658
22.80000000000002	18294.832122699005
22.90000000000002	18294.31822780519
23.00000000000002	18293.73971982697
23.10000000000002	18293.097281590864
23.20000000000002	18292.39158696181
23.30000000000002	18291.623171686846
23.40000000000002	18290.79246310973
23.50000000000002	18289.900500801094
23.60000000000002	18288.94792348742
23.70000000000002	18287.93523596476
23.80000000000002	18286.86284691971
23.90000000000002	18285.731741609754
24.00000000000002	18284.542525914087
24.10000000000002	18283.29579800489
24.20000000000002	18281.992026263924
24.300000000000022	18280.631594420953
24.40000000000002	18279.215429525695
24.50000000000002	18277.744099487227
24.600000000000023	18276.218046272974
24.70000000000002	18274.63763764766
24.800000000000022	18273.003753434838
24.90000000000002	18271.316933188475
25.00000000000002	18269.57770980014
25.100000000000023	18267.786494021217
25.20000000000002	18265.943632141818
25.300000000000022	18264.049953309135
25.40000000000002	18262.10596421847
25.50000000000002	18260.112052975586
25.600000000000023	18258.068552114215
25.70000000000002	18255.976249536317
25.800000000000022	18253.835627339777
25.900000000000023	18251.64716183545
26.00000000000002	18249.41121424873
26.100000000000023	18247.12809852069
26.200000000000024	18244.798558243372
26.300000000000022	18242.42304694471
26.400000000000023	18240.00190635364
26.50000000000002	18237.535438479244
26.600000000000023	18235.024350744763
26.700000000000024	18232.469075242927
26.800000000000022	18229.870039017274
26.900000000000023	18227.227560553136
27.00000000000002	18224.541925667665
27.100000000000023	18221.81380288579
27.200000000000024	18219.043599349516
27.300000000000022	18216.231616693487
27.400000000000023	18213.3781303195
27.500000000000025	18210.48377691542
27.600000000000023	18207.548944863986
27.700000000000024	18204.57401812403
27.800000000000026	18201.5592781533
27.900000000000023	18198.504986173582
28.000000000000025	18195.411744598314
28.100000000000023	18192.279919930254
28.200000000000024	18189.109779010367
28.300000000000026	18185.901573913634
28.400000000000023	18182.655878931047
28.500000000000025	18179.373044082276
28.600000000000023	18176.053415495717
28.700000000000024	18172.697242434097
28.800000000000026	18169.304764488228
28.900000000000023	18165.876525644588
29.000000000000025	18162.412856661293
29.100000000000026	18158.91399407926
29.200000000000024	18155.380169409753
29.300000000000026	18151.81190171686
29.400000000000027	18148.20950722124
29.500000000000025	18144.573298708146
29.600000000000026	18140.90349735225
29.700000000000024	18137.200323617897
29.800000000000026	18133.464269688433
29.900000000000027	18129.695634766278
30.000000000000025	18125.894628918602
30.100000000000026	18122.061465433133
30.200000000000024	18118.196614339522
30.300000000000026	18114.30036197331
30.400000000000027	18110.37299162653
30.500000000000025	18106.414699891026
30.600000000000026	18102.42569023198
30.700000000000028	18098.406408763527
30.800000000000026	18094.35712673329
30.900000000000027	18090.278031006397
31.00000000000003	18086.169318639368
31.100000000000026	18082.031415997793
31.200000000000028	18077.864582903014
31.300000000000026	18073.669076471197
31.400000000000027	18069.445071714807
31.50000000000003	18065.1927569161
31.600000000000026	18060.91253710333
31.700000000000028	18056.604658677832
31.800000000000026	18052.26928811071
31.900000000000027	18047.906607932153
32.00000000000003	18043.517005519065
32.10000000000002	18039.100717093712
32.20000000000003	18034.657976466413
32.300000000000026	18030.188939653268
32.40000000000003	18025.69378131189
32.50000000000003	18021.172869731803
32.60000000000003	18016.62642916205
32.70000000000003	18012.054608098402
32.800000000000026	18007.457576010598
32.90000000000003	18002.83568537195
33.00000000000003	17998.189151336297
33.10000000000003	17993.518186900605
33.20000000000003	17988.822931313523
33.300000000000026	17984.103546951384
33.40000000000003	17979.360369170452
33.50000000000003	17974.59360241088
33.60000000000003	17969.803379283287
33.70000000000003	17964.989857463228
33.800000000000026	17960.153358101958
33.90000000000003	17955.294077489678
34.00000000000003	17950.412209982347
34.10000000000003	17945.507879990622
34.20000000000003	17940.581238772927
34.30000000000003	17935.632592094513
34.40000000000003	17930.66212663217
34.50000000000003	17925.669960923147
34.60000000000003	17920.656241947654
34.70000000000003	17915.62126268491
34.80000000000003	17910.56520248885
34.90000000000003	17905.488238974212
35.00000000000003	17900.39048338875
35.10000000000003	17895.272076884878
35.20000000000003	17890.13329858136
35.30000000000003	17884.974319183028
35.400000000000034	17879.79524472863
35.50000000000003	17874.596212460645
35.60000000000003	17869.377489965154
35.70000000000003	17864.139241350138
35.80000000000003	17858.881629155705
35.900000000000034	17853.60475292483
36.00000000000003	17848.308744587994
36.10000000000003	17842.99385921906
36.20000000000003	17837.6602531246
36.30000000000003	17832.30802121733
36.400000000000034	17826.937291840135
36.50000000000003	17821.548309644335
36.60000000000003	17816.141224978815
36.70000000000003	17810.71618677552
36.80000000000003	17805.273284145052
36.900000000000034	17799.812640571447
37.00000000000003	17794.334489388617
37.10000000000003	17788.838973891376
37.20000000000003	17783.326179065254
37.30000000000003	17777.796225090136
37.400000000000034	17772.249335863227
37.500000000000036	17766.6856492859
37.60000000000003	17761.105301975964
37.70000000000003	17755.508373724417
37.80000000000003	17749.89498025192
37.900000000000034	17744.265335199816
38.000000000000036	17738.619570076073
38.10000000000003	17732.95776098849
38.20000000000003	17727.280020603866
38.30000000000003	17721.586554004436
38.400000000000034	17715.877487804184
38.500000000000036	17710.1529474516
38.60000000000004	17704.41300439324
38.70000000000003	17698.657767190438
38.80000000000003	17692.887431614985
38.900000000000034	17687.10211847292
39.000000000000036	17681.301895914738
39.10000000000004	17675.486869669876
39.20000000000003	17669.657227734046
39.30000000000003	17663.81308646251
39.400000000000034	17657.954561149916
39.500000000000036	17652.081715754386
39.60000000000004	17646.19465221418
39.70000000000003	17640.293550058446
39.80000000000003	17634.378520354647
39.900000000000034	17628.449624104538
40.000000000000036	17622.50696061215
40.10000000000004	17616.55070233076
40.20000000000003	17610.580956271187
40.30000000000003	17604.59782847704
40.400000000000034	17598.60137617062
40.500000000000036	17592.59169514502
40.60000000000004	17586.56895014177
40.70000000000004	17580.53324334705
40.80000000000003	17574.484629325245
40.900000000000034	17568.42320141196
41.000000000000036	17562.34911790023
41.10000000000004	17556.262477270957
41.20000000000004	17550.16337712107
41.30000000000003	17544.05186859962
41.400000000000034	17537.928041781972
41.500000000000036	17531.792047926
41.60000000000004	17525.64398110119
41.70000000000004	17519.48389006111
41.80000000000004	17513.31186258236
41.900000000000034	17507.12804403752
42.000000000000036	17500.932525104603
42.10000000000004	17494.725395652073
42.20000000000004	17488.506701339647
42.30000000000004	17482.27652690872
42.400000000000034	17476.03501130425
42.500000000000036	17469.782241162306
42.60000000000004	17463.518259978002
42.70000000000004	17457.24315033708
42.80000000000004	17450.957045805702
42.900000000000034	17444.6600299093
43.000000000000036	17438.352185430336
43.10000000000004	17432.033553054145
43.20000000000004	17425.704212533987
43.30000000000004	17419.36429155488
43.400000000000034	17413.013869931223
43.500000000000036	17406.652986386976
43.60000000000004	17400.281718649276
43.70000000000004	17393.900189480624
43.80000000000004	17387.50847583652
43.90000000000004	17381.106653989234
44.000000000000036	17374.694760104096
44.10000000000004	17368.272869258937
44.20000000000004	17361.84109882752
44.30000000000004	17355.399522351203
44.40000000000004	17348.948174212794
44.500000000000036	17342.487127581735
44.60000000000004	17336.01649532093
44.70000000000004	17329.53634833889
44.80000000000004	17323.046756914588
44.90000000000004	17316.547753094284
45.00000000000004	17310.039407564218
45.10000000000004	17303.52182824285
45.20000000000004	17296.995082891342
45.30000000000004	17290.459201930815
45.40000000000004	17283.914254246512
45.50000000000004	17277.36034361797
45.60000000000004	17270.79753537682
45.70000000000004	17264.225894273426
45.80000000000004	17257.64544858872
45.90000000000004	17251.05626487583
46.00000000000004	17244.458442371317
46.10000000000004	17237.85204349956
46.20000000000004	17231.237095054617
46.30000000000004	17224.613661887066
46.40000000000004	17217.98183943102
46.50000000000004	17211.341687864387
46.60000000000004	17204.69326682727
46.70000000000004	17198.036601147138
46.80000000000004	17191.371753480285
46.90000000000004	17184.698815081083
47.00000000000004	17178.017843436508
47.100000000000044	17171.328862008486
47.20000000000004	17164.6319318413
47.30000000000004	17157.92714069164
47.40000000000004	17151.21454396507
47.50000000000004	17144.494196568587
47.600000000000044	17137.766120150754
47.70000000000004	17131.030373687787
47.80000000000004	17124.287041085616
47.90000000000004	17117.536175254038
48.00000000000004	17110.77779658233
48.100000000000044	17104.011962518278
48.200000000000045	17097.238753746504
48.30000000000004	17090.45822124433
48.40000000000004	17083.670415525965
48.50000000000004	17076.875355302443
48.600000000000044	17070.07309606936
48.700000000000045	17063.263714958863
48.80000000000004	17056.44726062875
48.90000000000004	17049.623750623497
49.00000000000004	17042.79323898781
49.100000000000044	17035.955799883333
49.200000000000045	17029.111480169955
49.30000000000004	17022.260326276446
49.40000000000004	17015.402354187918
49.50000000000004	17008.53761610366
49.600000000000044	17001.6661829035
49.700000000000045	16994.788099287063
49.80000000000004	16987.90338015352
49.90000000000004	16981.01207632342
50.00000000000004	16974.114255933913
50.100000000000044	16967.209962008368
50.200000000000045	16960.299237167957
50.30000000000005	16953.382094856763
50.40000000000004	16946.45858414857
50.50000000000004	16939.528770144552
50.600000000000044	16932.59269385182
50.700000000000045	16925.65036769818
50.80000000000005	16918.70183944615
50.90000000000004	16911.747171661278
51.00000000000004	16904.786403784452
51.100000000000044	16897.819574880545
51.200000000000045	16890.84669601338
51.30000000000005	16883.86781329021
51.40000000000005	16876.882986463937
51.50000000000004	16869.892253089478
51.600000000000044	16862.89562327422
51.700000000000045	16855.89314187743
51.80000000000005	16848.884866304714
51.90000000000005	16841.87083264431
52.00000000000004	16834.851076632134
52.100000000000044	16827.82560709077
52.200000000000045	16820.79446730934
52.30000000000005	16813.75771208382
52.40000000000005	16806.71537573437
52.50000000000004	16799.66746617801
52.600000000000044	16792.61402551552
52.700000000000045	16785.555106366857
52.80000000000005	16778.490741675603
52.90000000000005	16771.420964054447
53.00000000000004	16764.34578020397
53.100000000000044	16757.26523073424
53.200000000000045	16750.179365840148
53.30000000000005	16743.0882168039
53.40000000000005	16735.991789463194
53.50000000000005	16728.89012329621
53.600000000000044	16721.78326647766
53.700000000000045	16714.671248994684
53.80000000000005	16707.554100522855
53.90000000000005	16700.43182574195
54.00000000000005	16693.304462713804
54.100000000000044	16686.172057355918
54.200000000000045	16679.034638090492
54.30000000000005	16671.892208769674
54.40000000000005	16664.744806377006
54.50000000000005	16657.592474951583
54.60000000000005	16650.435241694275
54.700000000000045	16643.27313351193
54.80000000000005	16636.106153148216
54.90000000000005	16628.93433624019
55.00000000000005	16621.757724722294
55.10000000000005	16614.576344317717
55.200000000000045	16607.390196970835
55.30000000000005	16600.199317291586
55.40000000000005	16593.003745464946
55.50000000000005	16585.803506059372
55.60000000000005	16578.59862336514
55.700000000000045	16571.38909825927
55.80000000000005	16564.17496407113
55.90000000000005	16556.95625901963
56.00000000000005	16549.733006274335
56.10000000000005	16542.50520593499
56.200000000000045	16535.27289035283
56.30000000000005	16528.03609611449
56.40000000000005	16520.794845294946
56.50000000000005	16513.54915970527
56.60000000000005	16506.299038411307
56.70000000000005	16499.044512546036
56.80000000000005	16491.785616855876
56.90000000000005	16484.52237208796
57.00000000000005	16477.25477654696
57.10000000000005	16469.982860434862
57.20000000000005	16462.706656972252
57.30000000000005	16455.42618586585
57.40000000000005	16448.14146657136
57.50000000000005	16440.852496385847
57.60000000000005	16433.55930435222
57.70000000000005	16426.261921964957
57.800000000000054	16418.960367666932
57.90000000000005	16411.654638004606
58.00000000000005	16404.34476113544
58.10000000000005	16397.030767124616
58.20000000000005	16389.712673423302
58.300000000000054	16382.390497243232
58.40000000000005	16375.064234142907
58.50000000000005	16367.733911177096
58.60000000000005	16360.399556788194
58.70000000000005	16353.061187220977
58.800000000000054	16345.718797288733
58.90000000000005	16338.372413204954
59.00000000000005	16331.022062070153
59.10000000000005	16323.667759181106
59.20000000000005	16316.309519605504
59.300000000000054	16308.947337182039
59.40000000000005	16301.581237075454
59.50000000000005	16294.211244856846
59.60000000000005	16286.837374668024
59.70000000000005	16279.459619602925
59.800000000000054	16272.078004028057
59.900000000000055	16264.69255225162
60.00000000000005	16257.303277506446
60.10000000000005	16249.910192805528
60.20000000000005	16242.513290275689
60.300000000000054	16235.112593286463
60.400000000000055	16227.708124700786
60.50000000000005	16220.299896642371
60.60000000000005	16212.887900489064
60.70000000000005	16205.472158854256
60.800000000000054	16198.052693409163
60.900000000000055	16190.629515403241
61.00000000000006	16183.202635874322
61.10000000000005	16175.772045234971
61.20000000000005	16168.337765151531
61.300000000000054	16160.899815925517
61.400000000000055	16153.45820773793
61.50000000000006	16146.012930243662
61.60000000000005	16138.564004394259
61.70000000000005	16131.111449363443
61.800000000000054	16123.65527448864
61.900000000000055	16116.195488902908
62.00000000000006	16108.732081292315
62.10000000000005	16101.26507170966
62.20000000000005	16093.794478026546
62.300000000000054	16086.320308547804
62.400000000000055	16078.842551188776
62.50000000000006	16071.361225328259
62.60000000000005	16063.876347767186
62.70000000000005	16056.387925993733
62.800000000000054	16048.895967298035
62.900000000000055	16041.400458617902
63.00000000000006	16033.901418480304
63.10000000000006	16026.39886244423
63.20000000000005	16018.892796996515
63.300000000000054	16011.383208287016
63.400000000000055	16003.870114209098
63.50000000000006	15996.353529301832
63.60000000000006	15988.83345925883
63.70000000000005	15981.309909581143
63.800000000000054	15973.782865427347
63.900000000000055	15966.252343884762
64.00000000000006	15958.718358303646
64.10000000000005	15951.180913403317
64.20000000000006	15943.639993533014
64.30000000000005	15936.095615186628
64.40000000000006	15928.547790739332
64.50000000000006	15920.996524137265
64.60000000000005	15913.441819138698
64.70000000000006	15905.883659082978
64.80000000000005	15898.32205970277
64.90000000000006	15890.757032230997
65.00000000000006	15883.188579662496
65.10000000000005	15875.616684501843
65.20000000000006	15868.041361928417
65.30000000000005	15860.462622239207
65.40000000000006	15852.880467672803
65.50000000000006	15845.294900283863
65.60000000000005	15837.705901543637
65.70000000000006	15830.11348591436
65.80000000000005	15822.517662591094
65.90000000000006	15814.918432880304
66.00000000000006	15807.315777389013
66.10000000000005	15799.709710066396
66.20000000000006	15792.100239205414
66.30000000000005	15784.487365370209
66.40000000000006	15776.871088944206
66.50000000000006	15769.251389472925
66.60000000000005	15761.628280231927
66.70000000000006	15754.001768446646
66.80000000000005	15746.371853764642
66.90000000000006	15738.738514833729
67.00000000000006	15731.101764456895
67.10000000000007	15723.461608986223
67.20000000000006	15715.818047337998
67.30000000000005	15708.171078250305
67.40000000000006	15700.520679276558
67.50000000000006	15692.866862589332
67.60000000000007	15685.2096335019
67.70000000000006	15677.548990026015
67.80000000000005	15669.884908779892
67.90000000000006	15662.21740150439
68.00000000000006	15654.546472663349
68.10000000000007	15646.872119545544
68.20000000000006	15639.194339263413
68.30000000000005	15631.51310730314
68.40000000000006	15623.828434818195
68.50000000000006	15616.140325256914
68.60000000000007	15608.448775012219
68.70000000000006	15600.753758593513
68.80000000000005	15593.055286764022
68.90000000000006	15585.353362141845
69.00000000000006	15577.6479804026
69.10000000000007	15569.93913704676
69.20000000000006	15562.226805409346
69.30000000000005	15554.510995709164
69.40000000000006	15546.791709566916
69.50000000000006	15539.068941767797
69.60000000000007	15531.34266462431
69.70000000000006	15523.612888007206
69.80000000000007	15515.879612721656
69.90000000000006	15508.142832838623
70.00000000000006	15500.402542254513
70.10000000000007	15492.658712060278
70.20000000000006	15484.911351625437
70.30000000000007	15477.160460770785
70.40000000000006	15469.406032679133
70.50000000000006	15461.648037368977
70.60000000000007	15453.886483904826
70.70000000000006	15446.121371302277
70.80000000000007	15438.35269203049
70.90000000000006	15430.580438384026
71.00000000000006	15422.804579107782
71.10000000000007	15415.02512280857
71.20000000000006	15407.242067525698
71.30000000000007	15399.455404839338
71.40000000000006	15391.665102367671
71.50000000000006	15383.871168456597
71.60000000000007	15376.073600346284
71.70000000000006	15368.272388901372
71.80000000000007	15360.467524811287
71.90000000000006	15352.658974363561
72.00000000000006	15344.84674549044
72.10000000000007	15337.030834459089
72.20000000000006	15329.211231241306
72.30000000000007	15321.387900939179
72.40000000000006	15313.560851269367
72.50000000000006	15305.73007770176
72.60000000000007	15297.89556948831
72.70000000000006	15290.057315704538
72.80000000000007	15282.215280059743
72.90000000000006	15274.369469901696
73.00000000000006	15266.519879725785
73.10000000000007	15258.666497884275
73.20000000000006	15250.809286837708
73.30000000000007	15242.94825376495
73.40000000000006	15235.083392361867
73.50000000000007	15227.214690254159
73.60000000000007	15219.342134889304
73.70000000000006	15211.465687267628
73.80000000000007	15203.585354244762
73.90000000000006	15195.701128535906
74.00000000000007	15187.812996857234
74.10000000000007	15179.920918892243
74.20000000000006	15172.024901375928
74.30000000000007	15164.124936217586
74.40000000000006	15156.221009397752
74.50000000000007	15148.313106716347
74.60000000000007	15140.401186323797
74.70000000000006	15132.48525467858
74.80000000000007	15124.565302698482
74.90000000000006	15116.64131544173
75.00000000000007	15108.713249668866
75.10000000000007	15100.78111176774
75.20000000000006	15092.844891839812
75.30000000000007	15084.904574196189
75.40000000000006	15076.960142964386
75.50000000000007	15069.01155329339
75.60000000000007	15061.058811342527
75.70000000000006	15053.101906206231
75.80000000000007	15045.140821257532
75.90000000000006	15037.175510177345
76.00000000000007	15029.205979106315
76.10000000000007	15021.232216308028
76.20000000000007	15013.25420439454
76.30000000000007	15005.27192579076
76.40000000000006	14997.28533248168
76.50000000000007	14989.294430428876
76.60000000000007	14981.299206868729
76.70000000000007	14973.299643456472
76.80000000000007	14965.29569062543
76.90000000000006	14957.287354372605
77.00000000000007	14949.274621084905
77.10000000000007	14941.257471640305
77.20000000000007	14933.235886725515
77.30000000000007	14925.209814987476
77.40000000000006	14917.179262295273
77.50000000000007	14909.144213983667
77.60000000000007	14901.10464995207
77.70000000000007	14893.06051720653
77.80000000000007	14885.011821708034
77.90000000000006	14876.95854791908
78.00000000000007	14868.900674943121
78.10000000000007	14860.838181687615
78.20000000000007	14852.771013275375
78.30000000000007	14844.699175592492
78.40000000000006	14836.62265201963
78.50000000000007	14828.541420656886
78.60000000000007	14820.455424891006
78.70000000000007	14812.364670759109
78.80000000000007	14804.269140742566
78.90000000000006	14796.168812124337
79.00000000000007	14788.063661986038
79.10000000000007	14779.953631727694
79.20000000000007	14771.838727366663
79.30000000000007	14763.718930267914
79.40000000000006	14755.59421668314
79.50000000000007	14747.464526174947
79.60000000000007	14739.329864973655
79.70000000000007	14731.190213513639
79.80000000000007	14723.045547205775
79.90000000000008	14714.895841253618
80.00000000000007	14706.741033122571
80.10000000000007	14698.58112908069
80.20000000000007	14690.416108406424
80.30000000000007	14682.245945448314
80.40000000000008	14674.07057572643
80.50000000000007	14665.890005786872
80.60000000000007	14657.704213941775
80.70000000000007	14649.513173672602
80.80000000000007	14641.316858246895
80.90000000000008	14633.115200969718
81.00000000000007	14624.908208485042
81.10000000000007	14616.695857904444
81.20000000000007	14608.478121612761
81.30000000000007	14600.254930854962
81.40000000000008	14592.026292621511
81.50000000000007	14583.792183017438
81.60000000000007	14575.552573531631
81.70000000000007	14567.307435431807
81.80000000000007	14559.056697622405
81.90000000000008	14550.800367254791
82.00000000000007	14542.538419183598
82.10000000000007	14534.270823763454
82.20000000000007	14525.99750771674
82.30000000000007	14517.718478613464
82.40000000000008	14509.43371025682
82.50000000000007	14501.143172073913
82.60000000000008	14492.846833262784
82.70000000000007	14484.5446180717
82.80000000000007	14476.236534297776
82.90000000000008	14467.922554438546
83.00000000000007	14459.602646745892
83.10000000000008	14451.276733156385
83.20000000000007	14442.944821961946
83.30000000000007	14434.606884558989
83.40000000000008	14426.262888237517
83.50000000000007	14417.912800049877
83.60000000000008	14409.556539316456
83.70000000000007	14401.194114625983
83.80000000000007	14392.825496008401
83.90000000000008	14384.450649533985
84.00000000000007	14376.069492073806
84.10000000000008	14367.682032791907
84.20000000000007	14359.288240562451
84.30000000000007	14350.888080456647
84.40000000000008	14342.481517298771
84.50000000000007	14334.068465192688
84.60000000000008	14325.648933672781
84.70000000000007	14317.222890180154
84.80000000000007	14308.790298518212
84.90000000000008	14300.351070195413
85.00000000000007	14291.90521540668
85.10000000000008	14283.452700377517
85.20000000000007	14274.993487872154
85.30000000000007	14266.527540397861
85.40000000000008	14258.05476653549
85.50000000000007	14249.575176928014
85.60000000000008	14241.088736295307
85.70000000000007	14232.595406082015
85.80000000000007	14224.095092118585
85.90000000000008	14215.587805798841
86.00000000000007	14207.073510561893
86.10000000000008	14198.552166770083
86.20000000000007	14190.023734518036
86.30000000000008	14181.48811653827
86.40000000000008	14172.945324754945
86.50000000000007	14164.395321022781
86.60000000000008	14155.838064328933
86.70000000000007	14147.273454491144
86.80000000000008	14138.701504280265
86.90000000000008	14130.122174199507
87.00000000000007	14121.535422107498
87.10000000000008	14112.941205583615
87.20000000000007	14104.339421166966
87.30000000000008	14095.730082245995
87.40000000000008	14087.1131476543
87.50000000000007	14078.488573815803
87.60000000000008	14069.856254180548
87.70000000000007	14061.216203085502
87.80000000000008	14052.5683779362
87.90000000000008	14043.9127339786
88.00000000000007	14035.249226167127
88.10000000000008	14026.57774448153
88.20000000000007	14017.898303969045
88.30000000000008	14009.210860273672
88.40000000000008	14000.515367143116
88.50000000000007	13991.81171128339
88.60000000000008	13983.099908798524
88.70000000000007	13974.379913821864
88.80000000000008	13965.651678870434
88.90000000000008	13956.915156156589
89.00000000000009	13948.17022871293
89.10000000000008	13939.416913452314
89.20000000000007	13930.655162647648
89.30000000000008	13921.884927250005
89.40000000000008	13913.10608682258
89.50000000000009	13904.318659450279
89.60000000000008	13895.522595806475
89.70000000000007	13886.717845555439
89.80000000000008	13878.306156988936
89.90000000000008	13871.493315709306
90.00000000000009	13866.280956478535
