# Supplementary material for: White matter micro- and macrostructure brain charts for the human lifespan
Source: Nature. 2026 May 13;655(8124):979–89. doi: 10.1038/s41586-026-10454-2 (PMC13391363; doi:10.1038/s41586-026-10454-2)
Supplement: Supplementary file 7 — Tract-specific median centiles of brain charts. SDT.T4.1-504 contain the discretized, sex-agnostic brain charts used to derive the myelination plots and assessments in Fig. 4 and Supplementary Fig. S4.F9. Age is expressed in years. Tract measurements are reported in metric-specific units: diffusivities in mm2 s−1, volume in mm3, surface area in mm2, average length in mm, and FA is dimensionless (unitless). [file 41586_2026_10454_MOESM7_ESM.zip › SDT.T4/SDT.T4.183-ILF_right_ad-mean.csv]

age	value
1.0	0.0013603107010421748
1.1	0.0013565666676032717
1.2000000000000002	0.001351920422185314
1.3000000000000003	0.00134646136479898
1.4000000000000004	0.001341252344991372
1.5000000000000004	0.0013365656628563844
1.6000000000000005	0.001332319241687873
1.7000000000000006	0.001328448072671527
1.8000000000000007	0.00132490147429453
1.9000000000000008	0.001321633305675319
2.000000000000001	0.0013186089783256093
2.100000000000001	0.0013157996574443948
2.200000000000001	0.001313182027624669
2.300000000000001	0.0013107335931902607
2.4000000000000012	0.0013084369249727573
2.5000000000000013	0.0013062770022007732
2.6000000000000014	0.00130424082433639
2.7000000000000015	0.0013023176826827364
2.8000000000000016	0.001300496501975569
2.9000000000000017	0.00129876861414025
3.0000000000000018	0.0012971263639650866
3.100000000000002	0.0012955633787475858
3.200000000000002	0.0012940728370325135
3.300000000000002	0.0012926493370652987
3.400000000000002	0.0012912880227654835
3.500000000000002	0.0012899845303544163
3.6000000000000023	0.0012887352244314288
3.7000000000000024	0.0012875360026304592
3.8000000000000025	0.0012863836254436369
3.9000000000000026	0.0012852751513109946
4.000000000000003	0.001284208123442385
4.100000000000003	0.001283179696792908
4.200000000000003	0.0012821876153820229
4.3000000000000025	0.001281229803058876
4.400000000000003	0.001280304356736552
4.5000000000000036	0.0012794096966045935
4.600000000000003	0.0012785439079535097
4.700000000000003	0.0012777054843324449
4.800000000000003	0.0012768930366161002
4.900000000000004	0.0012761054125463276
5.0000000000000036	0.0012753411850254452
5.100000000000003	0.0012745992305231721
5.200000000000004	0.001273878499517846
5.300000000000004	0.001273178019018593
5.400000000000004	0.0012724969894035649
5.5000000000000036	0.001271834378321211
5.600000000000004	0.0012711893812126455
5.700000000000005	0.0012705612495968399
5.800000000000004	0.0012699493697777295
5.900000000000004	0.0012693529341113031
6.000000000000004	0.0012687713139439953
6.100000000000005	0.0012682039159241092
6.200000000000005	0.0012676501864593065
6.300000000000004	0.0012671096765801226
6.400000000000005	0.0012665817719190219
6.500000000000005	0.0012660659996412184
6.600000000000005	0.0012655619177701647
6.700000000000005	0.001265069168943853
6.800000000000005	0.0012645872554955175
6.900000000000006	0.00126411579531145
7.000000000000005	0.001263654424987033
7.100000000000005	0.0012632028044302984
7.2000000000000055	0.0012627606618852774
7.300000000000006	0.0012623276045117386
7.400000000000006	0.0012619033342627602
7.500000000000005	0.0012614875720078796
7.600000000000006	0.0012610800954494699
7.700000000000006	0.001260680577915574
7.800000000000006	0.0012602887723291688
7.900000000000006	0.0012599044423436275
8.000000000000007	0.0012595273666346743
8.100000000000007	0.0012591573710914166
8.200000000000006	0.0012587941904340927
8.300000000000006	0.0012584376264743165
8.400000000000006	0.0012580874936505778
8.500000000000007	0.0012577436464890968
8.600000000000007	0.0012574058598341317
8.700000000000006	0.0012570739660854376
8.800000000000008	0.0012567478041872555
8.900000000000007	0.0012564272235191772
9.000000000000007	0.0012561121074697887
9.100000000000007	0.0012558022690523397
9.200000000000006	0.0012554975708161569
9.300000000000008	0.0012551978843336584
9.400000000000007	0.0012549031105175412
9.500000000000007	0.0012546130880380095
9.600000000000009	0.0012543276987877865
9.700000000000008	0.00125404682885245
9.800000000000008	0.0012537703720175981
9.900000000000007	0.0012534982473657252
10.000000000000007	0.001253230318459999
10.100000000000009	0.00125296648668485
10.200000000000008	0.0012527066602367803
10.300000000000008	0.0012524507694140112
10.40000000000001	0.0012521986949057783
10.500000000000009	0.0012519503508613356
10.600000000000009	0.0012517056542266033
10.700000000000008	0.0012514645279132356
10.800000000000008	0.0012512269141342386
10.90000000000001	0.0012509927104611047
11.000000000000009	0.0012507618441427435
11.100000000000009	0.0012505342478050148
11.20000000000001	0.0012503098711109818
11.30000000000001	0.0012500886234763362
11.40000000000001	0.0012498704408766585
11.500000000000009	0.0012496552612166413
11.600000000000009	0.0012494430272098343
11.70000000000001	0.0012492336966032308
11.80000000000001	0.001249027190641047
11.90000000000001	0.0012488234543929144
12.00000000000001	0.0012486224373292846
12.10000000000001	0.0012484241023032888
12.20000000000001	0.001248228378997679
12.30000000000001	0.0012480352186285488
12.40000000000001	0.001247844573781101
12.50000000000001	0.0012476564010442967
12.60000000000001	0.001247470668916956
12.70000000000001	0.001247287315600826
12.800000000000011	0.001247106298801566
12.900000000000011	0.00124692757993528
13.00000000000001	0.0012467511310954326
13.10000000000001	0.0012465768966498211
13.20000000000001	0.0012464048387448917
13.300000000000011	0.0012462349205227758
13.400000000000011	0.0012460671085491157
13.50000000000001	0.0012459013789595293
13.600000000000012	0.0012457376824033856
13.700000000000012	0.0012455759857690832
13.800000000000011	0.0012454162591512804
13.900000000000011	0.0012452584812754034
14.00000000000001	0.0012451026073953743
14.100000000000012	0.00124494860767951
14.200000000000012	0.0012447964530357429
14.300000000000011	0.0012446461173649679
14.400000000000013	0.0012444975823498506
14.500000000000012	0.0012443508079714675
14.600000000000012	0.0012442057679351365
14.700000000000012	0.0012440624387741958
14.800000000000011	0.0012439208040753327
14.900000000000013	0.0012437808273236407
15.000000000000012	0.0012436424846939582
15.100000000000012	0.0012435057529208119
15.200000000000014	0.0012433706114045625
15.300000000000013	0.0012432370459368523
15.400000000000013	0.0012431050236239069
15.500000000000012	0.001242974523326844
15.600000000000012	0.0012428455264449374
15.700000000000014	0.0012427180201947908
15.800000000000013	0.0012425919743935757
15.900000000000013	0.001242467369793582
16.000000000000014	0.0012423441875775852
16.100000000000016	0.0012422224113409137
16.200000000000014	0.0012421020299719309
16.30000000000001	0.001241983016105463
16.400000000000013	0.0012418653525667835
16.500000000000014	0.0012417490244932903
16.600000000000016	0.0012416340218567988
16.700000000000014	0.0012415203194202995
16.800000000000015	0.001241407901479287
16.900000000000013	0.0012412967526652312
17.000000000000014	0.001241186859823021
17.100000000000016	0.0012410782142110136
17.200000000000014	0.001240970792815202
17.300000000000015	0.0012408645815537224
17.400000000000013	0.0012407595684782522
17.500000000000014	0.0012406557456825656
17.600000000000016	0.0012405530918451254
17.700000000000014	0.0012404515940424906
17.800000000000015	0.0012403512396168906
17.900000000000016	0.0012402520179657388
18.000000000000014	0.001240153922186096
18.100000000000016	0.001240056932732104
18.200000000000017	0.0012399610379667662
18.300000000000015	0.001239866228244253
18.400000000000016	0.0012397724973139072
18.500000000000014	0.0012396798269915159
18.600000000000016	0.0012395882065639621
18.700000000000017	0.0012394976255306733
18.800000000000015	0.0012394080753195794
18.900000000000016	0.00123931955047184
19.000000000000014	0.0012392320342374018
19.100000000000016	0.0012391455169348197
19.200000000000017	0.001239059990759656
19.300000000000015	0.001238975450768118
19.400000000000016	0.0012388918813170486
19.500000000000018	0.0012388092734699424
19.600000000000016	0.001238727618462215
19.700000000000017	0.0012386469093559967
19.80000000000002	0.0012385671418390569
19.900000000000016	0.0012384883014381562
20.000000000000018	0.001238410380052922
20.100000000000016	0.001238333371368226
20.200000000000017	0.0012382572714825623
20.30000000000002	0.0012381820668310273
20.400000000000016	0.0012381077499199345
20.500000000000018	0.0012380343133959102
20.600000000000016	0.0012379617516505243
20.700000000000017	0.0012378900612908907
20.80000000000002	0.0012378192297152113
20.900000000000016	0.0012377492501138127
21.000000000000018	0.001237680117388741
21.10000000000002	0.0012376118284775943
21.200000000000017	0.0012375443715303175
21.30000000000002	0.0012374777402358258
21.40000000000002	0.001237411928398687
21.500000000000018	0.0012373469315030208
21.60000000000002	0.0012372827468994868
21.700000000000017	0.0012372193635373646
21.80000000000002	0.0012371567756701586
21.90000000000002	0.0012370949792045597
22.000000000000018	0.0012370339717591762
22.10000000000002	0.0012369737429103048
22.200000000000017	0.0012369142873246486
22.30000000000002	0.0012368555997649706
22.40000000000002	0.0012367976766218525
22.500000000000018	0.0012367405158519179
22.60000000000002	0.001236684107699933
22.70000000000002	0.0012366284473023558
22.80000000000002	0.0012365735314028297
22.90000000000002	0.0012365193581766825
23.00000000000002	0.0012364659183953873
23.10000000000002	0.0012364132075404974
23.20000000000002	0.0012363612211739182
23.30000000000002	0.0012363099564451383
23.40000000000002	0.001236259411807956
23.50000000000002	0.0012362095785967695
23.60000000000002	0.0012361604526868425
23.70000000000002	0.0012361120315253528
23.80000000000002	0.0012360643137455949
23.90000000000002	0.0012360172911273339
24.00000000000002	0.0012359709598360928
24.10000000000002	0.001235925316105152
24.20000000000002	0.001235880357725008
24.300000000000022	0.0012358360835596598
24.40000000000002	0.001235792485865909
24.50000000000002	0.0012357495611416006
24.600000000000023	0.0012357073074304298
24.70000000000002	0.0012356657237443793
24.800000000000022	0.0012356248027191187
24.90000000000002	0.001235584541098289
25.00000000000002	0.001235544935682984
25.100000000000023	0.0012355059848097188
25.20000000000002	0.0012354676876825234
25.300000000000022	0.0012354300373437646
25.40000000000002	0.0012353930308193453
25.50000000000002	0.0012353566666630134
25.600000000000023	0.001235320944201184
25.70000000000002	0.001235285856800349
25.800000000000022	0.0012352514016958306
25.900000000000023	0.001235217576172034
26.00000000000002	0.0012351843790344406
26.100000000000023	0.001235151809769972
26.200000000000024	0.0012351198620937547
26.300000000000022	0.001235088533482346
26.400000000000023	0.0012350578229291744
26.50000000000002	0.0012350277300225917
26.600000000000023	0.0012349982487564603
26.700000000000024	0.0012349693767868403
26.800000000000022	0.0012349411118118751
26.900000000000023	0.001234913453043175
27.00000000000002	0.0012348864002035898
27.100000000000023	0.0012348599475874122
27.200000000000024	0.0012348340930579851
27.300000000000022	0.0012348088359908874
27.400000000000023	0.0012347841761930903
27.500000000000025	0.0012347601081997847
27.600000000000023	0.0012347366300289994
27.700000000000024	0.0012347137397351038
27.800000000000026	0.0012346914368842306
27.900000000000023	0.0012346697213962393
28.000000000000025	0.0012346485880664734
28.100000000000023	0.001234628035092091
28.200000000000024	0.0012346080621834835
28.300000000000026	0.001234588669330163
28.400000000000023	0.0012345698515366693
28.500000000000025	0.0012345516071341233
28.600000000000023	0.0012345339344851695
28.700000000000024	0.0012345168334679227
28.800000000000026	0.0012345003041667588
28.900000000000023	0.0012344843418125304
29.000000000000025	0.001234468944891892
29.100000000000026	0.0012344541134109348
29.200000000000024	0.0012344398475115175
29.300000000000026	0.0012344261426069363
29.400000000000027	0.0012344129973004836
29.500000000000025	0.0012344004102229293
29.600000000000026	0.0012343883815291617
29.700000000000024	0.0012343769114406405
29.800000000000026	0.0012343659955683975
29.900000000000027	0.0012343556326514522
30.000000000000025	0.0012343458229591563
30.100000000000026	0.0012343365667601244
30.200000000000024	0.0012343278598252222
30.300000000000026	0.0012343197009954683
30.400000000000027	0.0012343120891359367
30.500000000000025	0.0012343050246489797
30.600000000000026	0.0012342985078698779
30.700000000000028	0.001234292534743011
30.800000000000026	0.001234287104228354
30.900000000000027	0.001234282216831525
31.00000000000003	0.001234277872926088
31.100000000000026	0.0012342740685969869
31.200000000000028	0.0012342708028938321
31.300000000000026	0.0012342680748873988
31.400000000000027	0.0012342658852030966
31.50000000000003	0.0012342642342700308
31.600000000000026	0.001234263118326068
31.700000000000028	0.0012342625365255578
31.800000000000026	0.001234262489587784
31.900000000000027	0.001234262977972541
32.00000000000003	0.0012342639980418013
32.10000000000002	0.0012342655490290197
32.20000000000003	0.0012342676301863263
32.300000000000026	0.0012342702423417634
32.40000000000003	0.001234273386001054
32.50000000000003	0.0012342770576614687
32.60000000000003	0.0012342812566490725
32.70000000000003	0.0012342859838779413
32.800000000000026	0.0012342912398778435
32.90000000000003	0.0012342970212561066
33.00000000000003	0.0012343033274088574
33.10000000000003	0.0012343101577488216
33.20000000000003	0.001234317513289526
33.300000000000026	0.001234325394598356
33.40000000000003	0.0012343337984027968
33.50000000000003	0.0012343427241812185
33.60000000000003	0.001234352173026685
33.70000000000003	0.0012343621455247699
33.800000000000026	0.0012343726385009245
33.90000000000003	0.0012343836514958379
34.00000000000003	0.0012343951840649964
34.10000000000003	0.0012344072373930992
34.20000000000003	0.001234419812096013
34.30000000000003	0.0012344329051063338
34.40000000000003	0.0012344465160380918
34.50000000000003	0.001234460646150041
34.60000000000003	0.0012344752960710811
34.70000000000003	0.0012344904628213641
34.80000000000003	0.0012345061460705812
34.90000000000003	0.0012345223455016254
35.00000000000003	0.0012345390624583052
35.10000000000003	0.0012345562975934034
35.20000000000003	0.0012345740480229764
35.30000000000003	0.0012345923134823155
35.400000000000034	0.0012346110953847468
35.50000000000003	0.0012346303943914594
35.60000000000003	0.0012346502076970415
35.70000000000003	0.0012346705350866993
35.80000000000003	0.0012346913763575283
35.900000000000034	0.001234712733002357
36.00000000000003	0.0012347346057005062
36.10000000000003	0.0012347569917327845
36.20000000000003	0.0012347798909433483
36.30000000000003	0.0012348033048907368
36.400000000000034	0.0012348272342585323
36.50000000000003	0.0012348516763982774
36.60000000000003	0.0012348766311990533
36.70000000000003	0.0012349020985606507
36.80000000000003	0.001234928080116462
36.900000000000034	0.0012349545765630706
37.00000000000003	0.0012349815853298287
37.10000000000003	0.0012350091063589896
37.20000000000003	0.0012350371413464706
37.30000000000003	0.0012350656909893712
37.400000000000034	0.0012350947527809974
37.500000000000036	0.001235124326704196
37.60000000000003	0.0012351544127514602
37.70000000000003	0.0012351850126896867
37.80000000000003	0.0012352161272243492
37.900000000000034	0.0012352477539192498
38.000000000000036	0.0012352798928053437
38.10000000000003	0.00123531254570945
38.20000000000003	0.0012353457133340918
38.30000000000003	0.0012353793933011802
38.400000000000034	0.0012354135856784702
38.500000000000036	0.001235448290542506
38.60000000000004	0.0012354835097877852
38.70000000000003	0.001235519244121037
38.80000000000003	0.0012355554912282791
38.900000000000034	0.0012355922512210025
39.000000000000036	0.0012356295260515199
39.10000000000004	0.001235667316420401
39.20000000000003	0.0012357056200666759
39.30000000000003	0.00123574443713534
39.400000000000034	0.0012357837677793816
39.500000000000036	0.0012358236140160512
39.60000000000004	0.001235863976546301
39.70000000000003	0.0012359048531677772
39.80000000000003	0.0012359462440653182
39.900000000000034	0.0012359881513122422
40.000000000000036	0.001236030575600425
40.10000000000004	0.001236073514776059
40.20000000000003	0.001236116969054605
40.30000000000003	0.001236160938658823
40.400000000000034	0.0012362054257247688
40.500000000000036	0.0012362504309411384
40.60000000000004	0.0012362959522079098
40.70000000000004	0.0012363419897770183
40.80000000000003	0.0012363885458392047
40.900000000000034	0.0012364356210713152
41.000000000000036	0.0012364832134180359
41.10000000000004	0.0012365313231593761
41.20000000000004	0.0012365799505820608
41.30000000000003	0.0012366290979376941
41.400000000000034	0.0012366787658966967
41.500000000000036	0.0012367289524533361
41.60000000000004	0.001236779657921136
41.70000000000004	0.001236830884605305
41.80000000000004	0.0012368826331618302
41.900000000000034	0.0012369349016263093
42.000000000000036	0.0012369876903381113
42.10000000000004	0.0012370409996427904
42.20000000000004	0.0012370948319049568
42.30000000000004	0.0012371491877710885
42.400000000000034	0.001237204065322739
42.500000000000036	0.0012372594649301912
42.60000000000004	0.0012373153890108239
42.70000000000004	0.001237371838194223
42.80000000000004	0.0012374288106003681
42.900000000000034	0.00123748630662341
43.000000000000036	0.0012375443266631973
43.10000000000004	0.0012376028731953177
43.20000000000004	0.0012376619468370555
43.30000000000004	0.0012377215457511396
43.400000000000034	0.0012377816703602997
43.500000000000036	0.00123784232319234
43.60000000000004	0.00123790350484531
43.70000000000004	0.0012379652135178036
43.80000000000004	0.001238027449654697
43.90000000000004	0.0012380902137061904
44.000000000000036	0.0012381535082574033
44.10000000000004	0.0012382173338913232
44.20000000000004	0.0012382816888465628
44.30000000000004	0.001238346573594576
44.40000000000004	0.0012384119907722908
44.500000000000036	0.001238477940941243
44.60000000000004	0.0012385444223737328
44.70000000000004	0.0012386114355618075
44.80000000000004	0.0012386789810024852
44.90000000000004	0.0012387470613893718
45.00000000000004	0.0012388156772663696
45.10000000000004	0.0012388848269433864
45.20000000000004	0.0012389545109372803
45.30000000000004	0.0012390247319932401
45.40000000000004	0.0012390954906315648
45.50000000000004	0.0012391667851939616
45.60000000000004	0.001239238616216522
45.70000000000004	0.001239310984239974
45.80000000000004	0.0012393838920657227
45.90000000000004	0.001239457340194045
46.00000000000004	0.0012395313270021709
46.10000000000004	0.001239605853049398
46.20000000000004	0.0012396809211887017
46.30000000000004	0.0012397565318946313
46.40000000000004	0.0012398326835745955
46.50000000000004	0.0012399093768059523
46.60000000000004	0.0012399866121704003
46.70000000000004	0.0012400643925768737
46.80000000000004	0.0012401427184775152
46.90000000000004	0.0012402215883135165
47.00000000000004	0.0012403010026840304
47.100000000000044	0.0012403809645496408
47.20000000000004	0.0012404614743347737
47.30000000000004	0.0012405425305093997
47.40000000000004	0.0012406241336896814
47.50000000000004	0.0012407062844958603
47.600000000000044	0.0012407889859443987
47.70000000000004	0.0012408722384350613
47.80000000000004	0.001240956040470056
47.90000000000004	0.001241040392686111
48.00000000000004	0.0012411252981515616
48.100000000000044	0.0012412107572364508
48.200000000000045	0.0012412967684706057
48.30000000000004	0.0012413833325068179
48.40000000000004	0.0012414704500017517
48.50000000000004	0.0012415581240796704
48.600000000000044	0.0012416463550838136
48.700000000000045	0.0012417351415749413
48.80000000000004	0.0012418244842253255
48.90000000000004	0.0012419143862114654
49.00000000000004	0.001242004847844905
49.100000000000044	0.0012420958677130324
49.200000000000045	0.001242187446503356
49.30000000000004	0.0012422795849070937
49.40000000000004	0.0012423722861568572
49.50000000000004	0.001242465550535241
49.600000000000044	0.0012425593766595131
49.700000000000045	0.001242653765235705
49.80000000000004	0.0012427487195491103
49.90000000000004	0.001242844239848733
50.00000000000004	0.0012429403247776495
50.100000000000044	0.0012430369750564075
50.200000000000045	0.0012431341914091
50.30000000000005	0.0012432319771774403
50.40000000000004	0.0012433303325794318
50.50000000000004	0.0012434292562871103
50.600000000000044	0.0012435287490387094
50.700000000000045	0.0012436288142291423
50.80000000000005	0.001243729452040962
50.90000000000004	0.0012438306611713401
51.00000000000004	0.0012439324423724025
51.100000000000044	0.0012440347963996166
51.200000000000045	0.0012441377267048057
51.30000000000005	0.0012442412334374617
51.40000000000005	0.0012443453153229778
51.50000000000004	0.001244449973130396
51.600000000000044	0.0012445552103653723
51.700000000000045	0.0012446610271400645
51.80000000000005	0.0012447674222045065
51.90000000000005	0.0012448743963410524
52.00000000000004	0.0012449819503353183
52.100000000000044	0.0012450900877503932
52.200000000000045	0.0012451988086633684
52.30000000000005	0.001245308111851903
52.40000000000005	0.0012454179981146543
52.50000000000004	0.001245528471069265
52.600000000000044	0.0012456395307536092
52.700000000000045	0.0012457511759696072
52.80000000000005	0.0012458634075287597
52.90000000000005	0.0012459762262456676
53.00000000000004	0.001246089635796015
53.100000000000044	0.001246203636180695
53.200000000000045	0.0012463182262288125
53.30000000000005	0.0012464334067675508
53.40000000000005	0.001246549181527945
53.50000000000005	0.0012466655504698354
53.600000000000044	0.0012467825124462804
53.700000000000045	0.001246900068296899
53.80000000000005	0.001247018218864315
53.90000000000005	0.0012471369679383385
54.00000000000005	0.0012472563154398535
54.100000000000044	0.001247376260248784
54.200000000000045	0.0012474968032199557
54.30000000000005	0.0012476179481993718
54.40000000000005	0.001247739695065048
54.50000000000005	0.0012478620427206603
54.60000000000005	0.0012479849920331134
54.700000000000045	0.0012481085438722115
54.80000000000005	0.0012482327021435514
54.90000000000005	0.0012483574666842228
55.00000000000005	0.0012484828364245852
55.10000000000005	0.0012486088122463238
55.200000000000045	0.0012487353981121556
55.30000000000005	0.0012488625938144476
55.40000000000005	0.0012489903983072717
55.50000000000005	0.0012491188124840278
55.60000000000005	0.0012492478372409883
55.700000000000045	0.0012493774766013472
55.80000000000005	0.0012495077303146564
55.90000000000005	0.0012496385973615341
56.00000000000005	0.0012497700786498268
56.10000000000005	0.0012499021782608343
56.200000000000045	0.0012500348958975358
56.30000000000005	0.0012501682305642592
56.40000000000005	0.0012503021831803082
56.50000000000005	0.0012504367546677794
56.60000000000005	0.001250571949169427
56.70000000000005	0.0012507077663435168
56.80000000000005	0.0012508442052208797
56.90000000000005	0.0012509812667349661
57.00000000000005	0.0012511189550876948
57.10000000000005	0.00125125726988889
57.20000000000005	0.0012513962101931941
57.30000000000005	0.001251535776945311
57.40000000000005	0.0012516759710926545
57.50000000000005	0.0012518167968996016
57.60000000000005	0.0012519582539293206
57.70000000000005	0.001252100341263103
57.800000000000054	0.0012522430598595048
57.90000000000005	0.0012523864140431748
58.00000000000005	0.0012525304033269987
58.10000000000005	0.0012526750268162252
58.20000000000005	0.0012528202854804808
58.300000000000054	0.0012529661802920752
58.40000000000005	0.0012531127156392193
58.50000000000005	0.0012532598909862503
58.60000000000005	0.001253407705465184
58.70000000000005	0.0012535561600593153
58.800000000000054	0.0012537052592182997
58.90000000000005	0.001253855002354291
59.00000000000005	0.0012540053886235254
59.10000000000005	0.001254156419020211
59.20000000000005	0.001254308094541218
59.300000000000054	0.0012544604197009016
59.40000000000005	0.0012546133938609657
59.50000000000005	0.0012547670162046556
59.60000000000005	0.0012549212877396823
59.70000000000005	0.0012550762130430818
59.800000000000054	0.0012552317914224765
59.900000000000055	0.0012553880220856283
60.00000000000005	0.0012555449060510488
60.10000000000005	0.0012557024443398904
60.20000000000005	0.0012558606415951174
60.300000000000054	0.001256019497071978
60.400000000000055	0.001256179010005548
60.50000000000005	0.0012563391814277292
60.60000000000005	0.0012565000160454514
60.70000000000005	0.0012566615130579497
60.800000000000054	0.001256823671725184
60.900000000000055	0.0012569864930897824
61.00000000000006	0.0012571499781969771
61.10000000000005	0.0012573141318209166
61.20000000000005	0.0012574789531065124
61.300000000000054	0.0012576444413414396
61.400000000000055	0.001257810597581599
61.50000000000006	0.0012579774266664326
61.60000000000005	0.0012581449276829171
61.70000000000005	0.001258313099944028
61.800000000000054	0.0012584819445163558
61.900000000000055	0.00125865146246911
62.00000000000006	0.0012588216587102914
62.10000000000005	0.0012589925322705816
62.20000000000005	0.0012591640824910996
62.300000000000054	0.0012593363104516787
62.400000000000055	0.0012595092211269787
62.50000000000006	0.0012596828134878117
62.60000000000005	0.0012598570869010923
62.70000000000005	0.0012600320424572993
62.800000000000054	0.001260207681249533
62.900000000000055	0.0012603840083224235
63.00000000000006	0.0012605610225885151
63.10000000000006	0.0012607387234433512
63.20000000000005	0.0012609171119906573
63.300000000000054	0.0012610961933431624
63.400000000000055	0.001261275966351556
63.50000000000006	0.0012614564304376918
63.60000000000006	0.0012616375867159594
63.70000000000005	0.0012618194363033344
63.800000000000054	0.0012620019843839723
63.900000000000055	0.0012621852297482938
64.00000000000006	0.0012623691718473716
64.10000000000005	0.0012625538118088491
64.20000000000006	0.0012627391548864476
64.30000000000005	0.001262925199806712
64.40000000000006	0.0012631119460476212
64.50000000000006	0.0012632993947474685
64.60000000000005	0.001263487547047185
64.70000000000006	0.0012636764082734364
64.80000000000005	0.0012638659770905134
64.90000000000006	0.0012640562530062001
65.00000000000006	0.0012642472371721034
65.10000000000005	0.0012644389349860217
65.20000000000006	0.0012646313450463088
65.30000000000005	0.0012648244668882855
65.40000000000006	0.0012650183016742799
65.50000000000006	0.0012652128505692534
65.60000000000005	0.001265408119045529
65.70000000000006	0.0012656041056371254
65.80000000000005	0.0012658008099098725
65.90000000000006	0.0012659982330394586
66.00000000000006	0.0012661963805709248
66.10000000000005	0.0012663952509702923
66.20000000000006	0.0012665948438316177
66.30000000000005	0.0012667951603413583
66.40000000000006	0.0012669962016886437
66.50000000000006	0.0012671979734946933
66.60000000000005	0.0012674004741591216
66.70000000000006	0.0012676037033071868
66.80000000000005	0.0012678076621388374
66.90000000000006	0.0012680123563496406
67.00000000000006	0.0012682177842691048
67.10000000000007	0.0012684239455514243
67.20000000000006	0.0012686308414074296
67.30000000000005	0.0012688384730506212
67.40000000000006	0.0012690468462544094
67.50000000000006	0.0012692559592797899
67.60000000000007	0.001269465811812958
67.70000000000006	0.001269676405078338
67.80000000000005	0.0012698877449253921
67.90000000000006	0.0012700998295428552
68.00000000000006	0.0012703126586466446
68.10000000000007	0.0012705262334721512
68.20000000000006	0.001270740555257463
68.30000000000005	0.0012709556299316668
68.40000000000006	0.001271171455612852
68.50000000000006	0.0012713880320497394
68.60000000000007	0.0012716053604914662
68.70000000000006	0.001271823446944933
68.80000000000005	0.0012720422894537565
68.90000000000006	0.001272261887797192
69.00000000000006	0.0012724822432354798
69.10000000000007	0.0012727033570315983
69.20000000000006	0.001272925235273865
69.30000000000005	0.0012731478759330762
69.40000000000006	0.0012733712788221539
69.50000000000006	0.0012735954452152637
69.60000000000007	0.0012738203812803313
69.70000000000006	0.0012740460849114668
69.80000000000007	0.0012742725559529724
69.90000000000006	0.0012744997956902757
70.00000000000006	0.0012747278054115701
70.10000000000007	0.0012749565913680394
70.20000000000006	0.001275186151378762
70.30000000000007	0.0012754164853226657
70.40000000000006	0.0012756475944992575
70.50000000000006	0.0012758794852412206
70.60000000000007	0.0012761121552886602
70.70000000000006	0.0012763456045527862
70.80000000000007	0.0012765798343445272
70.90000000000006	0.0012768148459776168
71.00000000000006	0.001277050645869986
71.10000000000007	0.001277287231684401
71.20000000000006	0.001277524603367654
71.30000000000007	0.001277762762244986
71.40000000000006	0.0012780017148177121
71.50000000000006	0.0012782414586673032
71.60000000000007	0.0012784819937737921
71.70000000000006	0.0012787233214740174
71.80000000000007	0.0012789654431076833
71.90000000000006	0.0012792083652633068
72.00000000000006	0.0012794520854427667
72.10000000000007	0.001279696603662668
72.20000000000006	0.0012799419212743933
72.30000000000007	0.001280188044951843
72.40000000000006	0.001280434972113223
72.50000000000006	0.001280682702809367
72.60000000000007	0.0012809312384034497
72.70000000000006	0.00128118058026156
72.80000000000007	0.0012814307351468688
72.90000000000006	0.0012816817003956222
73.00000000000006	0.001281933476096267
73.10000000000007	0.0012821860636267894
73.20000000000006	0.0012824394698377974
73.30000000000007	0.0012826936919794374
73.40000000000006	0.0012829487301754072
73.50000000000007	0.0012832045858157072
73.60000000000007	0.0012834612602932777
73.70000000000006	0.001283718760550131
73.80000000000007	0.001283977083752014
73.90000000000006	0.001284236230061379
74.00000000000007	0.0012844962008833121
74.10000000000007	0.0012847570032493351
74.20000000000006	0.0012850186342366196
74.30000000000007	0.0012852810940439442
74.40000000000006	0.0012855443840886296
74.50000000000007	0.0012858085057909927
74.60000000000007	0.0012860734662761182
74.70000000000006	0.0012863392625343758
74.80000000000007	0.0012866058948044334
74.90000000000006	0.0012868733645189747
75.00000000000007	0.0012871416788947743
75.10000000000007	0.0012874108348310963
75.20000000000006	0.0012876808326040335
75.30000000000007	0.0012879516736587617
75.40000000000006	0.001288223359443512
75.50000000000007	0.0012884958972709064
75.60000000000007	0.0012887692839508628
75.70000000000006	0.0012890435198005682
75.80000000000007	0.0012893186062808758
75.90000000000006	0.0012895945507983143
76.00000000000007	0.0012898713500690874
76.10000000000007	0.0012901490044489796
76.20000000000007	0.0012904275154115932
76.30000000000007	0.0012907068844336673
76.40000000000006	0.0012909871190198957
76.50000000000007	0.00129126821579459
76.60000000000007	0.0012915501751558684
76.70000000000007	0.0012918329985933364
76.80000000000007	0.0012921166937078974
76.90000000000006	0.0012924012570274927
77.00000000000007	0.001292686688990037
77.10000000000007	0.0012929729910981604
77.20000000000007	0.0012932601648577224
77.30000000000007	0.0012935482179702012
77.40000000000006	0.0012938371468689718
77.50000000000007	0.0012941269520355776
77.60000000000007	0.0012944176349890509
77.70000000000007	0.0012947092035294355
77.80000000000007	0.001295001653991008
77.90000000000006	0.001295294986896362
78.00000000000007	0.001295589203777857
78.10000000000007	0.0012958843061710718
78.20000000000007	0.0012961803019790974
78.30000000000007	0.001296477187439003
78.40000000000006	0.0012967749631183625
78.50000000000007	0.0012970736305662482
78.60000000000007	0.0012973731977867391
78.70000000000007	0.0012976736609150157
78.80000000000007	0.0012979750205609577
78.90000000000006	0.001298277278287298
79.00000000000007	0.0012985804356600737
79.10000000000007	0.0012988845007889619
79.20000000000007	0.0012991894697091703
79.30000000000007	0.0012994953430769426
79.40000000000006	0.0012998021224721414
79.50000000000007	0.0013001098161079408
79.60000000000007	0.0013004184199147755
79.70000000000007	0.0013007279345925722
79.80000000000007	0.0013010383617351464
79.90000000000008	0.0013013497029397169
80.00000000000007	0.001301661966527669
80.10000000000007	0.001301975148326647
80.20000000000007	0.0013022892490843945
80.30000000000007	0.0013026042704122518
80.40000000000008	0.0013029202207377132
80.50000000000007	0.001303237095780713
80.60000000000007	0.0013035548963340467
80.70000000000007	0.0013038736240233578
80.80000000000007	0.0013041932804777913
80.90000000000008	0.0013045138742357686
81.00000000000007	0.0013048354009115072
81.10000000000007	0.001305157861347119
81.20000000000007	0.0013054812571862287
81.30000000000007	0.001305805597076012
81.40000000000008	0.0013061308765199703
81.50000000000007	0.0013064570964067103
81.60000000000007	0.0013067842583944856
81.70000000000007	0.001307112364145165
81.80000000000007	0.0013074414224196519
81.90000000000008	0.0013077714286127686
82.00000000000007	0.0013081023836639663
82.10000000000007	0.001308434289249958
82.20000000000007	0.0013087671542431419
82.30000000000007	0.0013091009739245117
82.40000000000008	0.0013094357492814982
82.50000000000007	0.0013097714820058221
82.60000000000008	0.001310108173792903
82.70000000000007	0.001310445833631716
82.80000000000007	0.0013107844566915628
82.90000000000008	0.0013111240440123223
83.00000000000007	0.0013114645973046314
83.10000000000008	0.001311806125671789
83.20000000000007	0.0013121486241661055
83.30000000000007	0.0013124920938769463
83.40000000000008	0.0013128365365303607
83.50000000000007	0.001313181953856189
83.60000000000008	0.0013135283550772842
83.70000000000007	0.0013138757351310957
83.80000000000007	0.0013142240951611144
83.90000000000008	0.0013145734369128018
84.00000000000007	0.0013149237697262434
84.10000000000008	0.0013152750884186221
84.20000000000007	0.0013156273941845383
84.30000000000007	0.0013159806887852402
84.40000000000008	0.001316334973985881
84.50000000000007	0.001316690259249179
84.60000000000008	0.0013170465392742508
84.70000000000007	0.0013174038153114995
84.80000000000007	0.0013177620891421178
84.90000000000008	0.0013181213703490785
85.00000000000007	0.001318481653507844
85.10000000000008	0.0013188429399215813
85.20000000000007	0.0013192052313876987
85.30000000000007	0.001319568529707614
85.40000000000008	0.001319932844590049
85.50000000000007	0.001320298170489123
85.60000000000008	0.0013206645087655824
85.70000000000007	0.0013210318612373077
85.80000000000007	0.001321400237736364
85.90000000000008	0.0013217696325897755
86.00000000000007	0.0013221400472127397
86.10000000000008	0.0013225114834397957
86.20000000000007	0.0013228839431096131
86.30000000000008	0.0013232574361832703
86.40000000000008	0.001323631956863059
86.50000000000007	0.0013240075066235724
86.60000000000008	0.0013243840873203901
86.70000000000007	0.001324761709041141
86.80000000000008	0.00132514036585745
86.90000000000008	0.0013255200593000976
87.00000000000007	0.0013259007912418078
87.10000000000008	0.0013262825635595053
87.20000000000007	0.0013266653864731943
87.30000000000008	0.0013270492539262414
87.40000000000008	0.001327434167510785
87.50000000000007	0.001327820129121141
87.60000000000008	0.0013282071491071312
87.70000000000007	0.0013285952212778067
87.80000000000008	0.001328984347283318
87.90000000000008	0.001329374529035575
88.00000000000007	0.0013297657684508703
88.10000000000008	0.001330158076014844
88.20000000000007	0.001330551445404734
88.30000000000008	0.0013309458783339538
88.40000000000008	0.0013313413767366512
88.50000000000007	0.0013317379512316988
88.60000000000008	0.0013321355953582598
88.70000000000007	0.0013325343108896298
88.80000000000008	0.001332934099778072
88.90000000000008	0.0013333349639802954
89.00000000000009	0.0013337369142545751
89.10000000000008	0.0013341399440045443
89.20000000000007	0.0013345440550688221
89.30000000000008	0.0013349492494225026
89.40000000000008	0.0013353555379605902
89.50000000000009	0.00133576291394477
89.60000000000008	0.0013361713792754794
89.70000000000007	0.0013365809359464447
89.80000000000008	0.0013369727725706763
89.90000000000008	0.0013372903968293657
90.00000000000009	0.0013375336031160596
