# Supplementary material for: White matter micro- and macrostructure brain charts for the human lifespan
Source: Nature. 2026 May 13;655(8124):979–89. doi: 10.1038/s41586-026-10454-2 (PMC13391363; doi:10.1038/s41586-026-10454-2)
Supplement: Supplementary file 7 — Tract-specific median centiles of brain charts. SDT.T4.1-504 contain the discretized, sex-agnostic brain charts used to derive the myelination plots and assessments in Fig. 4 and Supplementary Fig. S4.F9. Age is expressed in years. Tract measurements are reported in metric-specific units: diffusivities in mm2 s−1, volume in mm3, surface area in mm2, average length in mm, and FA is dimensionless (unitless). [file 41586_2026_10454_MOESM7_ESM.zip › SDT.T4/SDT.T4.184-ILF_right_avg_length.csv]

age	value
1.0	79.01763475071394
1.1	79.41134320702045
1.2000000000000002	79.90770861952467
1.3000000000000003	80.49956716850666
1.4000000000000004	81.08110618519315
1.5000000000000004	81.62201079796094
1.6000000000000005	82.12723299017631
1.7000000000000006	82.60086431908967
1.8000000000000007	83.04617233865065
1.9000000000000008	83.46634554967052
2.000000000000001	83.86382333675436
2.100000000000001	84.24070422902273
2.200000000000001	84.59870489660673
2.300000000000001	84.93959650997395
2.4000000000000012	85.26476433368671
2.5000000000000013	85.5754330825348
2.6000000000000014	85.87268818095163
2.7000000000000015	86.15742418464252
2.8000000000000016	86.43063114630924
2.9000000000000017	86.69308487949478
3.0000000000000018	86.94548402797602
3.100000000000002	87.18840683913288
3.200000000000002	87.4225167669763
3.300000000000002	87.64833676803018
3.400000000000002	87.86634526590515
3.500000000000002	88.0769790123373
3.6000000000000023	88.28059725445367
3.7000000000000024	88.47763580002582
3.8000000000000025	88.66843554558935
3.9000000000000026	88.85331021299527
4.000000000000003	89.03251742885288
4.100000000000003	89.20637868661453
4.200000000000003	89.37514554727912
4.3000000000000025	89.53905259287777
4.400000000000003	89.69831725324237
4.5000000000000036	89.85311609107957
4.600000000000003	90.00368046163683
4.700000000000003	90.15018940247185
4.800000000000003	90.29280958864474
4.900000000000004	90.43167585604756
5.0000000000000036	90.56696917075641
5.100000000000003	90.69882929015525
5.200000000000004	90.82738814575816
5.300000000000004	90.95276901908376
5.400000000000004	91.0750703295308
5.5000000000000036	91.19443018044642
5.600000000000004	91.31095391726929
5.700000000000005	91.42474020399389
5.800000000000004	91.53586745495616
5.900000000000004	91.64444804265698
6.000000000000004	91.75056741623278
6.100000000000005	91.85430693147438
6.200000000000005	91.95574290881065
6.300000000000004	92.05493516298351
6.400000000000005	92.15197303305466
6.500000000000005	92.24692359282301
6.600000000000005	92.33984982314097
6.700000000000005	92.43080086335459
6.800000000000005	92.51985149943283
6.900000000000006	92.60705767525147
7.000000000000005	92.69247299088337
7.100000000000005	92.776147784483
7.2000000000000055	92.85812078465817
7.300000000000006	92.93845326663286
7.400000000000006	93.01719048856793
7.500000000000005	93.09437495248488
7.600000000000006	93.17003922418152
7.700000000000006	93.24423570509134
7.800000000000006	93.31700295170269
7.900000000000006	93.38837808402754
8.000000000000007	93.45839592930353
8.100000000000007	93.527082811305
8.200000000000006	93.5944826668727
8.300000000000006	93.66062742409687
8.400000000000006	93.72554701520401
8.500000000000007	93.78926398520576
8.600000000000007	93.85181653910759
8.700000000000006	93.9132323338575
8.800000000000008	93.97353809808601
8.900000000000007	94.03275884420762
9.000000000000007	94.09091316853525
9.100000000000007	94.14803369356973
9.200000000000006	94.2041437512435
9.300000000000008	94.25926514469823
9.400000000000007	94.31341403999707
9.500000000000007	94.36661918463362
9.600000000000009	94.41890106262333
9.700000000000008	94.470279532019
9.800000000000008	94.52077310216484
9.900000000000007	94.57039533135
10.000000000000007	94.61917113073314
10.100000000000009	94.66711804491858
10.200000000000008	94.71425239542982
10.300000000000008	94.76058611576047
10.40000000000001	94.80614139880703
10.500000000000009	94.85093381903906
10.600000000000009	94.89497851388019
10.700000000000008	94.93828952009116
10.800000000000008	94.98087698700269
10.90000000000001	95.02276038082708
11.000000000000009	95.06395321022623
11.100000000000009	95.10446797173645
11.20000000000001	95.1443136928587
11.30000000000001	95.18350787388461
11.40000000000001	95.22206261826649
11.500000000000009	95.25998971530993
11.600000000000009	95.29730002930634
11.70000000000001	95.33400133043409
11.80000000000001	95.37010912578047
11.90000000000001	95.40563402563102
12.00000000000001	95.44058578034554
12.10000000000001	95.47497136419648
12.20000000000001	95.5088048255422
12.30000000000001	95.54209574620123
12.40000000000001	95.57485347655157
12.50000000000001	95.6070865714903
12.60000000000001	95.63880109666253
12.70000000000001	95.67000960834861
12.800000000000011	95.70072058305858
12.900000000000011	95.73094175140773
13.00000000000001	95.76067860105574
13.10000000000001	95.78994258200912
13.20000000000001	95.81874140125302
13.300000000000011	95.84708259161965
13.400000000000011	95.87497298933016
13.50000000000001	95.90241741100962
13.600000000000012	95.92942616673828
13.700000000000012	95.95600612834387
13.800000000000011	95.98216350997563
13.900000000000011	96.00790269994687
14.00000000000001	96.03323315343803
14.100000000000012	96.05816115540169
14.200000000000012	96.08269285731753
14.300000000000011	96.10683379176037
14.400000000000013	96.13058784200857
14.500000000000012	96.15396357685579
14.600000000000012	96.1769666388626
14.700000000000012	96.19960208304326
14.800000000000011	96.22187346958756
14.900000000000013	96.24378869575187
15.000000000000012	96.26535294899088
15.100000000000012	96.28657131280606
15.200000000000014	96.30744831440659
15.300000000000013	96.32798712749008
15.400000000000013	96.34819494936274
15.500000000000012	96.36807646556429
15.600000000000012	96.38763583115278
15.700000000000014	96.40687597223688
15.800000000000013	96.42580355099548
15.900000000000013	96.44442289481991
16.000000000000014	96.46273824898131
16.100000000000016	96.48075335399116
16.200000000000014	96.49847083576365
16.30000000000001	96.51589679618688
16.400000000000013	96.53303516502672
16.500000000000014	96.54988938892788
16.600000000000016	96.56646190137423
16.700000000000014	96.58275837238284
16.800000000000015	96.59878244616968
16.900000000000013	96.61453770125286
17.000000000000014	96.63002725457952
17.100000000000016	96.64525330334467
17.200000000000014	96.66022106362483
17.300000000000015	96.67493386071956
17.400000000000013	96.68939457678425
17.500000000000014	96.70360525753462
17.600000000000016	96.71757076655028
17.700000000000014	96.73129419879099
17.800000000000015	96.74477859605896
17.900000000000016	96.75802657534584
18.000000000000014	96.77103999413026
18.100000000000016	96.78382334423023
18.200000000000017	96.79637946197231
18.300000000000015	96.80871077477579
18.400000000000016	96.82081901948473
18.500000000000014	96.83270839728175
18.600000000000016	96.84438155672912
18.700000000000017	96.85584110293729
18.800000000000015	96.8670892479136
18.900000000000016	96.87812757689586
19.000000000000014	96.8889599836451
19.100000000000016	96.89958890487542
19.200000000000017	96.91001639808107
19.300000000000015	96.92024395140227
19.400000000000016	96.9302752167784
19.500000000000018	96.94011247640579
19.600000000000016	96.9497579766332
19.700000000000017	96.95921359836967
19.80000000000002	96.96848070642278
19.900000000000016	96.97756269628333
20.000000000000018	96.98646167504491
20.100000000000016	96.99517939660134
20.200000000000017	97.00371714683716
20.30000000000002	97.0120781183727
20.400000000000016	97.02026429004246
20.500000000000018	97.02827761085746
20.600000000000016	97.03611968876302
20.700000000000017	97.04379170838284
20.80000000000002	97.05129664670694
20.900000000000016	97.05863633664195
21.000000000000018	97.06581228091264
21.10000000000002	97.0728255994057
21.200000000000017	97.0796790976395
21.30000000000002	97.08637450121672
21.40000000000002	97.09291351073726
21.500000000000018	97.09929750739579
21.60000000000002	97.10552752722766
21.700000000000017	97.11160619312794
21.80000000000002	97.11753510816588
21.90000000000002	97.12331556575535
22.000000000000018	97.128948548378
22.10000000000002	97.13443653300358
22.200000000000017	97.13978103227913
22.30000000000002	97.14498353774205
22.40000000000002	97.15004524091746
22.500000000000018	97.15496705429922
22.60000000000002	97.15975129916336
22.70000000000002	97.16439938455333
22.80000000000002	97.16891242829062
22.90000000000002	97.17329129821246
23.00000000000002	97.17753819063128
23.10000000000002	97.18165443788692
23.20000000000002	97.18564135438068
23.30000000000002	97.18949997197728
23.40000000000002	97.19323109966324
23.50000000000002	97.19683680020894
23.60000000000002	97.20031831779599
23.70000000000002	97.20367662203991
23.80000000000002	97.20691248440897
23.90000000000002	97.2100278600444
24.00000000000002	97.2130239276617
24.10000000000002	97.21590185064096
24.20000000000002	97.21866252566429
24.300000000000022	97.22130667436925
24.40000000000002	97.22383613671413
24.50000000000002	97.22625201595557
24.600000000000023	97.22855515591534
24.70000000000002	97.23074624648564
24.800000000000022	97.23282703443347
24.90000000000002	97.23479856682286
25.00000000000002	97.2366618775349
25.100000000000023	97.23841774817937
25.20000000000002	97.24006682617869
25.300000000000022	97.24161075843895
25.40000000000002	97.24305052708145
25.50000000000002	97.24438686860407
25.600000000000023	97.24562040338661
25.70000000000002	97.24675269724949
25.800000000000022	97.24778468382647
25.900000000000023	97.24871728535983
26.00000000000002	97.24955118502056
26.100000000000023	97.25028696676819
26.200000000000024	97.2509261094321
26.300000000000022	97.25146949046888
26.400000000000023	97.25191775437222
26.50000000000002	97.25227146191678
26.600000000000023	97.25253202105888
26.700000000000024	97.25270026721036
26.800000000000022	97.25277702589231
26.900000000000023	97.25276289567931
27.00000000000002	97.25265840593067
27.100000000000023	97.25246488848647
27.200000000000024	97.25218312993302
27.300000000000022	97.25181369554245
27.400000000000023	97.2513570946743
27.500000000000025	97.25081459696064
27.600000000000023	97.2501869523622
27.700000000000024	97.24947490221322
27.800000000000026	97.24867897207814
27.900000000000023	97.24779964406746
28.000000000000025	97.24683812093745
28.100000000000023	97.24579511002419
28.200000000000024	97.24467110810357
28.300000000000026	97.24346657993237
28.400000000000023	97.24218267344986
28.500000000000025	97.24082006395015
28.600000000000023	97.2393794191717
28.700000000000024	97.23786120141813
28.800000000000026	97.2362658516861
28.900000000000023	97.23459445893148
29.000000000000025	97.232847661082
29.100000000000026	97.23102589546275
29.200000000000024	97.22912958792736
29.300000000000026	97.22715977895082
29.400000000000027	97.22511707831566
29.500000000000025	97.22300208916037
29.600000000000026	97.22081521877253
29.700000000000024	97.21855687218348
29.800000000000026	97.21622803765834
29.900000000000027	97.2138292920947
30.000000000000025	97.21136102103226
30.100000000000026	97.20882361621696
30.200000000000024	97.20621802288977
30.300000000000026	97.203544793132
30.400000000000027	97.20080447316093
30.500000000000025	97.19799742225234
30.600000000000026	97.19512401381647
30.700000000000028	97.19218514672453
30.800000000000026	97.18918134401011
30.900000000000027	97.18611294595271
31.00000000000003	97.18298031424622
31.100000000000026	97.17978430945763
31.200000000000028	97.17652543266121
31.300000000000026	97.17320417973734
31.400000000000027	97.16982086792633
31.50000000000003	97.1663758427018
31.600000000000026	97.16286992331744
31.700000000000028	97.15930358510002
31.800000000000026	97.15567712864652
31.900000000000027	97.15199088904623
32.00000000000003	97.14824565134805
32.10000000000002	97.14444187138166
32.20000000000003	97.14058000036107
32.300000000000026	97.13666031861085
32.40000000000003	97.13268314680822
32.50000000000003	97.12864923308435
32.60000000000003	97.12455901037161
32.70000000000003	97.1204127443709
32.800000000000026	97.11621074651138
32.90000000000003	97.11195373429366
33.00000000000003	97.10764212328368
33.10000000000003	97.10327632493244
33.20000000000003	97.09885658705119
33.300000000000026	97.09438320820973
33.40000000000003	97.08985687282637
33.50000000000003	97.0852779760408
33.60000000000003	97.0806467527802
33.70000000000003	97.07596349334032
33.800000000000026	97.07122885463636
33.90000000000003	97.06644321629233
34.00000000000003	97.06160695425282
34.10000000000003	97.05672028761447
34.20000000000003	97.0517834951526
34.30000000000003	97.04679720405893
34.40000000000003	97.0417617756814
34.50000000000003	97.03667741773621
34.60000000000003	97.03154440156322
34.70000000000003	97.0263633295969
34.80000000000003	97.02113454928296
34.90000000000003	97.01585840476783
35.00000000000003	97.01053508972244
35.10000000000003	97.00516486512582
35.20000000000003	96.9997483066398
35.30000000000003	96.99428574531188
35.400000000000034	96.98877736473595
35.50000000000003	96.98322341918066
35.60000000000003	96.97762446196934
35.70000000000003	96.97198081165861
35.80000000000003	96.9662927838384
35.900000000000034	96.96056054960982
36.00000000000003	96.95478435388915
36.10000000000003	96.94896472582795
36.20000000000003	96.94310196922976
36.30000000000003	96.93719624625162
36.400000000000034	96.93124779572922
36.50000000000003	96.92525712661259
36.60000000000003	96.91922453145277
36.70000000000003	96.91315030012642
36.80000000000003	96.90703458365184
36.900000000000034	96.90087761239252
37.00000000000003	96.89467987342599
37.10000000000003	96.88844164599601
37.20000000000003	96.88216307316456
37.30000000000003	96.87584437976373
37.400000000000034	96.86948603456295
37.500000000000036	96.86308830664363
37.60000000000003	96.85665146267026
37.70000000000003	96.85017563574996
37.80000000000003	96.84366104301395
37.900000000000034	96.83710813339735
38.000000000000036	96.83051716394885
38.10000000000003	96.82388826068212
38.20000000000003	96.81722163567794
38.30000000000003	96.81051772124556
38.400000000000034	96.80377676523358
38.500000000000036	96.79699901330106
38.60000000000004	96.7901845825447
38.70000000000003	96.78333367802259
38.80000000000003	96.77644671402146
38.900000000000034	96.76952392748385
39.000000000000036	96.76256542916845
39.10000000000004	96.7555714195059
39.20000000000003	96.74854229765552
39.30000000000003	96.74147829221138
39.400000000000034	96.73437962977943
39.500000000000036	96.72724641311332
39.60000000000004	96.72007883621963
39.70000000000003	96.71287728184956
39.80000000000003	96.70564196868962
39.900000000000034	96.69837299381851
40.000000000000036	96.69107054698847
40.10000000000004	96.68373499716135
40.20000000000003	96.67636655543104
40.30000000000003	96.66896543108223
40.400000000000034	96.6615317139912
40.500000000000036	96.65406558801634
40.60000000000004	96.64656740715354
40.70000000000004	96.63903737347631
40.80000000000003	96.63147557176887
40.900000000000034	96.62388218196595
41.000000000000036	96.61625754547153
41.10000000000004	96.60860185743888
41.20000000000004	96.60091531137138
41.30000000000003	96.59319798555892
41.400000000000034	96.58545005451342
41.500000000000036	96.57767184596408
41.60000000000004	96.56986354683394
41.70000000000004	96.56202523083398
41.80000000000004	96.55415706884669
41.900000000000034	96.54625937708332
42.000000000000036	96.53833233614631
42.10000000000004	96.53037612513022
42.20000000000004	96.52239081187736
42.30000000000004	96.51437656226743
42.400000000000034	96.50633367999525
42.500000000000036	96.49826233813842
42.60000000000004	96.49016260041267
42.70000000000004	96.482034629331
42.80000000000004	96.47387871803556
42.900000000000034	96.46569503381916
43.000000000000036	96.45748374259367
43.10000000000004	96.44924490275984
43.20000000000004	96.44097867220353
43.30000000000004	96.43268533259197
43.400000000000034	96.42436504432396
43.500000000000036	96.41601786207318
43.60000000000004	96.40764394059413
43.70000000000004	96.39924355187065
43.80000000000004	96.39081685099663
43.90000000000004	96.38236399179884
44.000000000000036	96.37388502412651
44.10000000000004	96.36538009844415
44.20000000000004	96.35684947619876
44.30000000000004	96.34829330615578
44.40000000000004	96.33971163479022
44.500000000000036	96.33110460964713
44.60000000000004	96.32247248327434
44.70000000000004	96.31381539956283
44.80000000000004	96.30513350123883
44.90000000000004	96.29642683038813
45.00000000000004	96.28769553056922
45.10000000000004	96.27893984463947
45.20000000000004	96.27015991066952
45.30000000000004	96.26135576768293
45.40000000000004	96.25252755651006
45.50000000000004	96.24367551181793
45.60000000000004	96.23479976718966
45.70000000000004	96.22590045513549
45.80000000000004	96.21697761067632
45.90000000000004	96.20803137092989
46.00000000000004	96.19906196163785
46.10000000000004	96.19006951102006
46.20000000000004	96.18105405131114
46.30000000000004	96.1720157170741
46.40000000000004	96.16295472650197
46.50000000000004	96.15387120367544
46.60000000000004	96.14476527168516
46.70000000000004	96.13563695910648
46.80000000000004	96.126486397038
46.90000000000004	96.11731379544007
47.00000000000004	96.108119273442
47.100000000000044	96.0989028570771
47.20000000000004	96.08966467504706
47.30000000000004	96.08040493034522
47.40000000000004	96.07112373827614
47.50000000000004	96.06182121322887
47.600000000000044	96.05249737788269
47.70000000000004	96.04315235770031
47.80000000000004	96.03378634807063
47.90000000000004	96.02439945971848
48.00000000000004	96.01499171299706
48.100000000000044	96.00556323111627
48.200000000000045	95.9961142030262
48.30000000000004	95.9866447359108
48.40000000000004	95.97715493610609
48.50000000000004	95.96764482088258
48.600000000000044	95.9581145104168
48.700000000000045	95.94856418662462
48.80000000000004	95.93899395244631
48.90000000000004	95.9294038230173
49.00000000000004	95.91979391639343
49.100000000000044	95.91016440853195
49.200000000000045	95.90051539908909
49.30000000000004	95.89084698693426
49.40000000000004	95.88115918436141
49.50000000000004	95.87145210658082
49.600000000000044	95.86172592303409
49.700000000000045	95.85198072943791
49.80000000000004	95.84221653611979
49.90000000000004	95.832433456291
50.00000000000004	95.82263165387157
50.100000000000044	95.81281122152677
50.200000000000045	95.80297225119048
50.30000000000005	95.79311475056298
50.40000000000004	95.78323883018228
50.50000000000004	95.77334464792463
50.600000000000044	95.76343229279168
50.700000000000045	95.75350177066574
50.80000000000005	95.74355319019824
50.90000000000004	95.73358670414234
51.00000000000004	95.72360239865901
51.100000000000044	95.71360035922795
51.200000000000045	95.70358058929467
51.30000000000005	95.69354319499575
51.40000000000005	95.68348832347066
51.50000000000004	95.67341605746675
51.600000000000044	95.66332639874246
51.700000000000045	95.65321945165195
51.80000000000005	95.64309535857502
51.90000000000005	95.63295419960983
52.00000000000004	95.622796054219
52.100000000000044	95.61262092189259
52.200000000000045	95.60242890461615
52.30000000000005	95.59222013954816
52.40000000000005	95.58199470360034
52.50000000000004	95.57175259469047
52.600000000000044	95.5614939131188
52.700000000000045	95.55121879161584
52.80000000000005	95.5409273046182
52.90000000000005	95.5306195259682
53.00000000000004	95.52029545146442
53.100000000000044	95.50995517917377
53.200000000000045	95.49959883696371
53.30000000000005	95.48922649629081
53.40000000000005	95.47883815148141
53.50000000000005	95.46843389900803
53.600000000000044	95.45801386261337
53.700000000000045	95.44757811143705
53.80000000000005	95.43712671406215
53.90000000000005	95.42665966282738
54.00000000000005	95.41617705209748
54.100000000000044	95.40567900107943
54.200000000000045	95.39516557612065
54.30000000000005	95.38463676817474
54.40000000000005	95.37409267009728
54.50000000000005	95.3635333972478
54.60000000000005	95.35295901380066
54.700000000000045	95.34236958340794
54.80000000000005	95.3317650951514
54.90000000000005	95.32114563989587
55.00000000000005	95.31051132876429
55.10000000000005	95.29986222330969
55.200000000000045	95.28919831130392
55.30000000000005	95.27851968218305
55.40000000000005	95.26782644347622
55.50000000000005	95.25711865469455
55.60000000000005	95.24639637485811
55.700000000000045	95.23565958996798
55.80000000000005	95.22490838757888
55.90000000000005	95.21414287125702
56.00000000000005	95.20336309804789
56.10000000000005	95.19256905270703
56.200000000000045	95.18176082143641
56.30000000000005	95.17093850444078
56.40000000000005	95.16010215684295
56.50000000000005	95.14925183330315
56.60000000000005	95.13838751689417
56.70000000000005	95.12750929203918
56.80000000000005	95.11661725523047
56.90000000000005	95.10571145926691
57.00000000000005	95.09479188603027
57.10000000000005	95.08385861866323
57.20000000000005	95.0729117505093
57.30000000000005	95.06195133255336
57.40000000000005	95.05097741534362
57.50000000000005	95.0399899791551
57.60000000000005	95.02898910544812
57.70000000000005	95.01797488408292
57.800000000000054	95.00694736384955
57.90000000000005	94.99590652387734
58.00000000000005	94.98485244441511
58.10000000000005	94.97378521236911
58.20000000000005	94.96270487481439
58.300000000000054	94.95161147841281
58.40000000000005	94.9405050007519
58.50000000000005	94.9293855204892
58.60000000000005	94.91825312125744
58.70000000000005	94.9071078480543
58.800000000000054	94.89594967735854
58.90000000000005	94.88477868668241
59.00000000000005	94.87359495688293
59.10000000000005	94.86239853133291
59.20000000000005	94.85118945301355
59.300000000000054	94.83996769691643
59.40000000000005	94.82873333904877
59.50000000000005	94.81748645718605
59.60000000000005	94.80622709273072
59.70000000000005	94.7949552195949
59.800000000000054	94.78367091270404
59.900000000000055	94.77237424722128
60.00000000000005	94.76106526300617
60.10000000000005	94.74974399954615
60.20000000000005	94.73841042931136
60.300000000000054	94.72706462580443
60.400000000000055	94.71570666128233
60.50000000000005	94.70433657373164
60.60000000000005	94.69295433456502
60.70000000000005	94.68156001626473
60.800000000000054	94.6701536886249
60.900000000000055	94.65873538816368
61.00000000000006	94.64730515104483
61.10000000000005	94.63586294727556
61.20000000000005	94.62440884799351
61.300000000000054	94.61294292024725
61.400000000000055	94.60146519877028
61.50000000000006	94.58997565252747
61.60000000000005	94.57847435169585
61.70000000000005	94.56696136099774
61.800000000000054	94.55543671376589
61.900000000000055	94.54390044299483
62.00000000000006	94.53235251627223
62.10000000000005	94.52079300250548
62.20000000000005	94.50922196381788
62.300000000000054	94.49763943183775
62.400000000000055	94.48604537311934
62.50000000000006	94.47443985566755
62.60000000000005	94.46282293940416
62.70000000000005	94.45119465461815
62.800000000000054	94.43955503127474
62.900000000000055	94.42790403457161
63.00000000000006	94.41624173131612
63.10000000000006	94.40456817896461
63.20000000000005	94.39288340617429
63.300000000000054	94.38118737711211
63.400000000000055	94.36948015773993
63.50000000000006	94.35776180342644
63.60000000000006	94.3460323415449
63.70000000000005	94.33429179915805
63.800000000000054	94.32254013908965
63.900000000000055	94.31077742617342
64.00000000000006	94.29900371343436
64.10000000000005	94.28721902667962
64.20000000000006	94.27542332769937
64.30000000000005	94.2636166805377
64.40000000000006	94.25179913623568
64.50000000000006	94.23997071936648
64.60000000000005	94.2281314542047
64.70000000000006	94.21628130120365
64.80000000000005	94.20442032334672
64.90000000000006	94.19254856944188
65.00000000000006	94.18066606255523
65.10000000000005	94.16877276209829
65.20000000000006	94.15686873031984
65.30000000000005	94.14495401413808
65.40000000000006	94.1330286354302
65.50000000000006	94.12109261578543
65.60000000000005	94.10914591327821
65.70000000000006	94.0971885891622
65.80000000000005	94.08522068822263
65.90000000000006	94.07324223088261
66.00000000000006	94.06125317416117
66.10000000000005	94.04925357863198
66.20000000000006	94.03724348727577
66.30000000000005	94.02522291936698
66.40000000000006	94.01319189390163
66.50000000000006	94.00115036655525
66.60000000000005	93.98909839697028
66.70000000000006	93.97703602608496
66.80000000000005	93.964963271767
66.90000000000006	93.95288008861777
67.00000000000006	93.94078653565407
67.10000000000007	93.92868265208652
67.20000000000006	93.91656845467003
67.30000000000005	93.90444395988948
67.40000000000006	93.89230912099009
67.50000000000006	93.88016399612025
67.60000000000007	93.86800862252937
67.70000000000006	93.85584301560762
67.80000000000005	93.8436671275024
67.90000000000006	93.83148101579052
68.00000000000006	93.81928471606302
68.10000000000007	93.80707824262885
68.20000000000006	93.79486160953445
68.30000000000005	93.78263476755268
68.40000000000006	93.77039777345342
68.50000000000006	93.7581506609394
68.60000000000007	93.74589344299167
68.70000000000006	93.73362606925684
68.80000000000005	93.72134859598752
68.90000000000006	93.70906105528971
69.00000000000006	93.69676345909106
69.10000000000007	93.68445581906327
69.20000000000006	93.67213808345406
69.30000000000005	93.65981030777003
69.40000000000006	93.64747252229348
69.50000000000006	93.63512473765641
69.60000000000007	93.62276690094693
69.70000000000006	93.61039906720889
69.80000000000007	93.59802126518267
69.90000000000006	93.58563350447079
70.00000000000006	93.57323579442561
70.10000000000007	93.5608280807064
70.20000000000006	93.54841041767135
70.30000000000007	93.53598283229398
70.40000000000006	93.52354533290892
70.50000000000006	93.51109786397784
70.60000000000007	93.49864047945113
70.70000000000006	93.48617320480857
70.80000000000007	93.47369604737577
70.90000000000006	93.4612090142329
71.00000000000006	93.44871204837725
71.10000000000007	93.43620520313368
71.20000000000006	93.42368850226458
71.30000000000007	93.4111619518511
71.40000000000006	93.39862549364999
71.50000000000006	93.38607918063401
71.60000000000007	93.37352303511348
71.70000000000006	93.36095706217773
71.80000000000007	93.3483812666745
71.90000000000006	93.3357955888549
72.00000000000006	93.32320008112612
72.10000000000007	93.31059476412386
72.20000000000006	93.29797964171209
72.30000000000007	93.28535465285388
72.40000000000006	93.2727198496608
72.50000000000006	93.2600752513521
72.60000000000007	93.24742086081375
72.70000000000006	93.23475668069334
72.80000000000007	93.22208264840167
72.90000000000006	93.20939881554489
73.00000000000006	93.19670519970335
73.10000000000007	93.18400180255293
73.20000000000006	93.17128856016413
73.30000000000007	93.15856552390481
73.40000000000006	93.1458327099688
73.50000000000007	93.13309011906476
73.60000000000007	93.1203377516654
73.70000000000006	93.10757554223648
73.80000000000007	93.09480354170097
73.90000000000006	93.08202176464313
74.00000000000007	93.06923021057301
74.10000000000007	93.05642881255875
74.20000000000006	93.04361762134378
74.30000000000007	93.03079665014997
74.40000000000006	93.0179658975278
74.50000000000007	93.00512536179356
74.60000000000007	92.9922749743527
74.70000000000006	92.97941478556477
74.80000000000007	92.96654480706508
74.90000000000006	92.95366503621332
75.00000000000007	92.94077540295497
75.10000000000007	92.92787595753026
75.20000000000006	92.91496671023074
75.30000000000007	92.90204765746127
75.40000000000006	92.88911879539341
75.50000000000007	92.87618005224628
75.60000000000007	92.86323147793807
75.70000000000006	92.85027308119064
75.80000000000007	92.83730485722205
75.90000000000006	92.8243267327242
76.00000000000007	92.81133875755762
76.10000000000007	92.7983409391137
76.20000000000007	92.78533327165758
76.30000000000007	92.77231574922142
76.40000000000006	92.75928829670111
76.50000000000007	92.74625096369797
76.60000000000007	92.7332037560445
76.70000000000007	92.72014666681974
76.80000000000007	92.70707961931966
76.90000000000006	92.69400266315147
77.00000000000007	92.68091580282527
77.10000000000007	92.66781903046613
77.20000000000007	92.65471233796568
77.30000000000007	92.64159564674839
77.40000000000006	92.62846900622623
77.50000000000007	92.61533241935538
77.60000000000007	92.60218587707185
77.70000000000007	92.5890292991222
77.80000000000007	92.57586273498984
77.90000000000006	92.56268618631135
78.00000000000007	92.54949964306502
78.10000000000007	92.5363030949945
78.20000000000007	92.52309645989311
78.30000000000007	92.50987978711456
78.40000000000006	92.49665307674056
78.50000000000007	92.48341631755383
78.60000000000007	92.47016942558635
78.70000000000007	92.45691245033082
78.80000000000007	92.4436453905471
78.90000000000006	92.4303682340537
79.00000000000007	92.41708096843276
79.10000000000007	92.40378350767479
79.20000000000007	92.39047590120987
79.30000000000007	92.37715814623638
79.40000000000006	92.36383022936738
79.50000000000007	92.35049206274265
79.60000000000007	92.33714369600149
79.70000000000007	92.32378512501295
79.80000000000007	92.31041633541662
79.90000000000008	92.29703731261313
80.00000000000007	92.28364796660614
80.10000000000007	92.27024834704137
80.20000000000007	92.25683844821381
80.30000000000007	92.24341825454422
80.40000000000008	92.22998767409018
80.50000000000007	92.21654675677937
80.60000000000007	92.20309549556494
80.70000000000007	92.1896338738821
80.80000000000007	92.17616187492403
80.90000000000008	92.16267940451057
81.00000000000007	92.14918651264684
81.10000000000007	92.13568319069364
81.20000000000007	92.12216942085065
81.30000000000007	92.10864510688998
81.40000000000008	92.09511029917444
81.50000000000007	92.0815649877053
81.60000000000007	92.06800915368177
81.70000000000007	92.05444277805715
81.80000000000007	92.04086576225714
81.90000000000008	92.02727815679543
82.00000000000007	92.01367995005681
82.10000000000007	92.00007112198463
82.20000000000007	91.98645157184862
82.30000000000007	91.97282135059896
82.40000000000008	91.95918044523813
82.50000000000007	91.94552883469126
82.60000000000008	91.93186649763311
82.70000000000007	91.91819333087084
82.80000000000007	91.90450938558158
82.90000000000008	91.8908146471212
83.00000000000007	91.87710909313516
83.10000000000008	91.86339261815954
83.20000000000007	91.84966527389022
83.30000000000007	91.83592704427261
83.40000000000008	91.82217790591335
83.50000000000007	91.8084178351636
83.60000000000008	91.79464672397296
83.70000000000007	91.78086462434307
83.80000000000007	91.76707151853662
83.90000000000008	91.75326738185322
84.00000000000007	91.73945210384903
84.10000000000008	91.72562573713044
84.20000000000007	91.71178826251617
84.30000000000007	91.69793965424344
84.40000000000008	91.68407988628806
84.50000000000007	91.67020884548779
84.60000000000008	91.65632658483666
84.70000000000007	91.64243308342843
84.80000000000007	91.62852831416221
84.90000000000008	91.61461216135226
85.00000000000007	91.6006846786873
85.10000000000008	91.58674584377817
85.20000000000007	91.57279562843516
85.30000000000007	91.55883400420024
85.40000000000008	91.54486085252871
85.50000000000007	91.53087622758238
85.60000000000008	91.51688010519857
85.70000000000007	91.50287245581447
85.80000000000007	91.48885315822376
85.90000000000008	91.47482226737722
86.00000000000007	91.46077975758459
86.10000000000008	91.44672559816466
86.20000000000007	91.43265975816053
86.30000000000008	91.41858211335723
86.40000000000008	91.40449271926775
86.50000000000007	91.39039154837329
86.60000000000008	91.37627856858077
86.70000000000007	91.36215365286719
86.80000000000008	91.34801685763337
86.90000000000008	91.33386815378253
87.00000000000007	91.31970750807037
87.10000000000008	91.30553488696867
87.20000000000007	91.29135016028684
87.30000000000008	91.2771533850809
87.40000000000008	91.26294453036382
87.50000000000007	91.24872356143669
87.60000000000008	91.23449034514536
87.70000000000007	91.22024493953751
87.80000000000008	91.20598731199179
87.90000000000008	91.19171742662203
88.00000000000007	91.177435247249
88.10000000000008	91.16314063738187
88.20000000000007	91.14883365582106
88.30000000000008	91.1345142679863
88.40000000000008	91.12018243648973
88.50000000000007	91.10583802171209
88.60000000000008	91.09148108355473
88.70000000000007	91.07711158574034
88.80000000000008	91.06272948965433
88.90000000000008	91.04833475637936
89.00000000000009	91.03392724277982
89.10000000000008	91.0195070096119
89.20000000000007	91.0050740185635
89.30000000000008	90.99062822946725
89.40000000000008	90.97616949588416
89.50000000000009	90.96169787978633
89.60000000000008	90.94721334109549
89.70000000000007	90.93271583837449
89.80000000000008	90.91886665656668
89.90000000000008	90.90765038163129
90.00000000000009	90.89906945502183
