# Supplementary material for: White matter micro- and macrostructure brain charts for the human lifespan
Source: Nature. 2026 May 13;655(8124):979–89. doi: 10.1038/s41586-026-10454-2 (PMC13391363; doi:10.1038/s41586-026-10454-2)
Supplement: Supplementary file 7 — Tract-specific median centiles of brain charts. SDT.T4.1-504 contain the discretized, sex-agnostic brain charts used to derive the myelination plots and assessments in Fig. 4 and Supplementary Fig. S4.F9. Age is expressed in years. Tract measurements are reported in metric-specific units: diffusivities in mm2 s−1, volume in mm3, surface area in mm2, average length in mm, and FA is dimensionless (unitless). [file 41586_2026_10454_MOESM7_ESM.zip › SDT.T4/SDT.T4.185-ILF_right_fa-mean.csv]

age	value
1.0	0.3407447314331976
1.1	0.3434669363933598
1.2000000000000002	0.34690750386082286
1.3000000000000003	0.3510197298974695
1.4000000000000004	0.3550786685392409
1.5000000000000004	0.3588736509233735
1.6000000000000005	0.36243556829255313
1.7000000000000006	0.3657900812999742
1.8000000000000007	0.368957725772499
1.9000000000000008	0.3719587598881982
2.000000000000001	0.3748087098979977
2.100000000000001	0.3775209877088047
2.200000000000001	0.38010656856417674
2.300000000000001	0.3825769041946134
2.4000000000000012	0.384940953362494
2.5000000000000013	0.3872066640706438
2.6000000000000014	0.3893811029724704
2.7000000000000015	0.3914700859524169
2.8000000000000016	0.3934801281357623
2.9000000000000017	0.39541632955983896
3.0000000000000018	0.397283295287947
3.100000000000002	0.3990848273449446
3.200000000000002	0.4008253446540169
3.300000000000002	0.40250832342261933
3.400000000000002	0.40413695182426657
3.500000000000002	0.4057141467395129
3.6000000000000023	0.40724229835658177
3.7000000000000024	0.40872434719927
3.8000000000000025	0.41016258679774487
3.9000000000000026	0.4115591318219416
4.000000000000003	0.41291571078682443
4.100000000000003	0.41423451314010606
4.200000000000003	0.4155172459306458
4.3000000000000025	0.41676550413192953
4.400000000000003	0.41798076839400955
4.5000000000000036	0.41916423417335524
4.600000000000003	0.42031749333773455
4.700000000000003	0.42144177252461945
4.800000000000003	0.42253821517708984
4.900000000000004	0.4236077403406084
5.0000000000000036	0.4246516026339437
5.100000000000003	0.42567076629077805
5.200000000000004	0.4266661430334295
5.300000000000004	0.42763858571214236
5.400000000000004	0.4285887701134259
5.5000000000000036	0.42951766190288554
5.600000000000004	0.4304259937208095
5.700000000000005	0.43131445233285637
5.800000000000004	0.4321835791477286
5.900000000000004	0.4330341649529889
6.000000000000004	0.43386680753980217
6.100000000000005	0.43468207685245297
6.200000000000005	0.43548050790268467
6.300000000000004	0.43626251623091467
6.400000000000005	0.43702873514174556
6.500000000000005	0.43777963709612316
6.600000000000005	0.43851566592980645
6.700000000000005	0.43923716463540186
6.800000000000005	0.4399446662980526
6.900000000000006	0.44063856700522125
7.000000000000005	0.4413192467091339
7.100000000000005	0.44198706233133034
7.2000000000000055	0.44264228562980523
7.300000000000006	0.443285356178142
7.400000000000006	0.44391659633316277
7.500000000000005	0.4445363088470266
7.600000000000006	0.44514472317825005
7.700000000000006	0.4457422170823577
7.800000000000006	0.4463290664286823
7.900000000000006	0.44690553709370895
8.000000000000007	0.4474718785041572
8.100000000000007	0.4480282769970478
8.200000000000006	0.44857505110555274
8.300000000000006	0.44911243049437044
8.400000000000006	0.4496406304116926
8.500000000000007	0.45015981103372765
8.600000000000007	0.4506702505510953
8.700000000000006	0.45117214871418015
8.800000000000008	0.45166569875499596
8.900000000000007	0.45215108141284766
9.000000000000007	0.45262842935451963
9.100000000000007	0.45309798133240486
9.200000000000006	0.4535599066717677
9.300000000000008	0.45401436350163876
9.400000000000007	0.45446146753601085
9.500000000000007	0.4549014299995628
9.600000000000009	0.4553344000975001
9.700000000000008	0.4557605226024901
9.800000000000008	0.456179932341731
9.900000000000007	0.4565927267249024
10.000000000000007	0.456999089635193
10.100000000000009	0.45739914942823434
10.200000000000008	0.457793025391394
10.300000000000008	0.4581808035239028
10.40000000000001	0.458562648234686
10.500000000000009	0.4589386738504169
10.600000000000009	0.45930899157908206
10.700000000000008	0.4596737044183225
10.800000000000008	0.4600328857595049
10.90000000000001	0.4603866804215245
11.000000000000009	0.460735187966879
11.100000000000009	0.4610785003714347
11.20000000000001	0.46141668310099176
11.30000000000001	0.4617498667802304
11.40000000000001	0.46207814089269644
11.500000000000009	0.46240159266432346
11.600000000000009	0.46272030235009987
11.70000000000001	0.4630343264766338
11.80000000000001	0.46334378124161557
11.90000000000001	0.46364874538251377
12.00000000000001	0.46394929112823474
12.10000000000001	0.4642454693521557
12.20000000000001	0.4645373856436909
12.30000000000001	0.46482511131404763
12.40000000000001	0.46510871600026416
12.50000000000001	0.46538826328998784
12.60000000000001	0.4656637975606237
12.70000000000001	0.46593541352710766
12.800000000000011	0.46620317449445914
12.900000000000011	0.46646713807338563
13.00000000000001	0.4667273445160187
13.10000000000001	0.46698388043808375
13.20000000000001	0.4672368035534289
13.300000000000011	0.4674861703084321
13.400000000000011	0.4677320318090237
13.50000000000001	0.4679744234855775
13.600000000000012	0.46821342359225
13.700000000000012	0.46844908375705474
13.800000000000011	0.4686814505484794
13.900000000000011	0.46891055632649375
14.00000000000001	0.4691364730470198
14.100000000000012	0.4693592480491501
14.200000000000012	0.46957892769502035
14.300000000000011	0.4697955535677037
14.400000000000013	0.4700091543812584
14.500000000000012	0.4702197955504392
14.600000000000012	0.47042751970679186
14.700000000000012	0.47063236493072563
14.800000000000011	0.47083435761099207
14.900000000000013	0.47103355818572773
15.000000000000012	0.471230005942365
15.100000000000012	0.4714237394033643
15.200000000000014	0.4716147927677326
15.300000000000013	0.4718031896220556
15.400000000000013	0.4719889852096799
15.500000000000012	0.47217221512043134
15.600000000000012	0.47235291080960184
15.700000000000014	0.47253109407540544
15.800000000000013	0.4727068161733465
15.900000000000013	0.4728801100480423
16.000000000000014	0.47305100803674566
16.100000000000016	0.4732195385308464
16.200000000000014	0.47338572114337757
16.30000000000001	0.47354960294914844
16.400000000000013	0.47371121394882515
16.500000000000014	0.4738705803566644
16.600000000000016	0.47402772039116176
16.700000000000014	0.4741826778917566
16.800000000000015	0.4743354807398543
16.900000000000013	0.4744861563286322
17.000000000000014	0.4746347284239772
17.100000000000016	0.4747812135179964
17.200000000000014	0.4749256520456711
17.300000000000015	0.47506806951603564
17.400000000000013	0.4752084879475083
17.500000000000014	0.4753469227311167
17.600000000000016	0.4754834116478469
17.700000000000014	0.47561797848935383
17.800000000000015	0.4757506466504634
17.900000000000016	0.47588143617162637
18.000000000000014	0.4760103610637899
18.100000000000016	0.47613745630625287
18.200000000000017	0.47626274375810307
18.300000000000015	0.4763862420427559
18.400000000000016	0.47650796429185405
18.500000000000014	0.47662794328599967
18.600000000000016	0.476746199478214
18.700000000000017	0.4768627529957455
18.800000000000015	0.4769776208483512
18.900000000000016	0.47709081505254225
19.000000000000014	0.47720236606137484
19.100000000000016	0.47731229273813564
19.200000000000017	0.4774206109328852
19.300000000000015	0.47752733195258185
19.400000000000016	0.4776324844125114
19.500000000000018	0.4777360860140419
19.600000000000016	0.4778381541886766
19.700000000000017	0.4779387034583653
19.80000000000002	0.47803774422012596
19.900000000000016	0.4781353031390193
20.000000000000018	0.47823139659707703
20.100000000000016	0.47832603815925556
20.200000000000017	0.47841923764446576
20.30000000000002	0.47851102016927427
20.400000000000016	0.47860140114741934
20.500000000000018	0.4786903957672445
20.600000000000016	0.4787780164918536
20.700000000000017	0.4788642723909015
20.80000000000002	0.4789491869341798
20.900000000000016	0.4790327744316444
21.000000000000018	0.47911504655072784
21.10000000000002	0.47919601188584143
21.200000000000017	0.4792756925924584
21.30000000000002	0.4793541021673682
21.40000000000002	0.4794312539176893
21.500000000000018	0.4795071585900601
21.60000000000002	0.4795818241567518
21.700000000000017	0.47965527137285474
21.80000000000002	0.47972751280488807
21.90000000000002	0.47979855853341835
22.000000000000018	0.47986841613675346
22.10000000000002	0.4799371052469687
22.200000000000017	0.48000463774286134
22.30000000000002	0.48007102534251755
22.40000000000002	0.4801362773519095
22.500000000000018	0.48020040082870696
22.60000000000002	0.4802634142064261
22.70000000000002	0.4803253285745135
22.80000000000002	0.48038615267788287
22.90000000000002	0.48044589324504205
23.00000000000002	0.4805045677440797
23.10000000000002	0.4805621866790308
23.20000000000002	0.48061876041689217
23.30000000000002	0.4806742970470164
23.40000000000002	0.48072880285902275
23.50000000000002	0.480782294289091
23.60000000000002	0.4808347811672962
23.70000000000002	0.48088627110769616
23.80000000000002	0.48093677012284025
23.90000000000002	0.4809862938142916
24.00000000000002	0.48103485151081493
24.10000000000002	0.4810824524236368
24.20000000000002	0.4811291036089071
24.300000000000022	0.4811748107066548
24.40000000000002	0.48121958842516344
24.50000000000002	0.4812634455144396
24.600000000000023	0.48130638862589126
24.70000000000002	0.4813484231646764
24.800000000000022	0.4813895631138142
24.90000000000002	0.4814298167916377
25.00000000000002	0.48146919241511915
25.100000000000023	0.48150769615843586
25.20000000000002	0.48154533310850656
25.300000000000022	0.48158211647118104
25.40000000000002	0.48161805406513114
25.50000000000002	0.4816531517182212
25.600000000000023	0.48168741431692896
25.70000000000002	0.48172085443385226
25.800000000000022	0.481753479514038
25.900000000000023	0.4817852969146825
26.00000000000002	0.4818163120535051
26.100000000000023	0.48184652954344903
26.200000000000024	0.481875961277808
26.300000000000022	0.4819046142681118
26.400000000000023	0.48193249363445706
26.50000000000002	0.48195960381762626
26.600000000000023	0.48198595615555284
26.700000000000024	0.48201155733483414
26.800000000000022	0.4820364139655685
26.900000000000023	0.4820605308138284
27.00000000000002	0.48208391208391804
27.100000000000023	0.4821065685174405
27.200000000000024	0.482128506423123
27.300000000000022	0.4821497303102231
27.400000000000023	0.48217024423426114
27.500000000000025	0.4821900584477891
27.600000000000023	0.48220917897568494
27.700000000000024	0.4822276117759202
27.800000000000026	0.4822453610509393
27.900000000000023	0.48226243065068797
28.000000000000025	0.4822788303021223
28.100000000000023	0.4822945656993299
28.200000000000024	0.4823096408223252
28.300000000000026	0.482324059391709
28.400000000000023	0.48233783070213165
28.500000000000025	0.4823509601986837
28.600000000000023	0.4823634532676988
28.700000000000024	0.482375313622302
28.800000000000026	0.48238654480344023
28.900000000000023	0.48239715564077595
29.000000000000025	0.48240715128865164
29.100000000000026	0.48241653526688
29.200000000000024	0.4824253110033188
29.300000000000026	0.4824334869441236
29.400000000000027	0.48244106802435727
29.500000000000025	0.4824480591272835
29.600000000000026	0.48245446353975063
29.700000000000024	0.4824602845318225
29.800000000000026	0.482465530136847
29.900000000000027	0.4824702050333634
30.000000000000025	0.48247431233968036
30.100000000000026	0.4824778552264388
30.200000000000024	0.4824808413856376
30.300000000000026	0.48248327530199625
30.400000000000027	0.4824851614144048
30.500000000000025	0.4824865026371668
30.600000000000026	0.482487302001659
30.700000000000028	0.482487566832198
30.800000000000026	0.4824873013863683
30.900000000000027	0.4824865084311012
31.00000000000003	0.4824851909098994
31.100000000000026	0.4824833558423072
31.200000000000028	0.4824810073140006
31.300000000000026	0.4824781493699692
31.400000000000027	0.4824747845979656
31.50000000000003	0.4824709158180119
31.600000000000026	0.4824665497211582
31.700000000000028	0.48246169019129137
31.800000000000026	0.4824563396869522
31.900000000000027	0.4824505009500958
32.00000000000003	0.48244418039886316
32.10000000000002	0.48243738176416906
32.20000000000003	0.48243010874069164
32.300000000000026	0.4824223636291622
32.40000000000003	0.4824141490615613
32.50000000000003	0.482405471161703
32.60000000000003	0.48239633348066224
32.70000000000003	0.4823867382055983
32.800000000000026	0.48237668789879246
32.90000000000003	0.4823661884390113
33.00000000000003	0.4823552432407889
33.10000000000003	0.4823438556862883
33.20000000000003	0.4823320278233204
33.300000000000026	0.48231976211580224
33.40000000000003	0.4823070641780732
33.50000000000003	0.4822939372639091
33.60000000000003	0.4822803833210677
33.70000000000003	0.4822664047509373
33.800000000000026	0.4822520069472605
33.90000000000003	0.4822371930415835
34.00000000000003	0.48222196613645174
34.10000000000003	0.482206328056281
34.20000000000003	0.4821902811141172
34.30000000000003	0.48217383046553325
34.40000000000003	0.4821569790979666
34.50000000000003	0.482139728747504
34.60000000000003	0.48212208167083426
34.70000000000003	0.48210404282446306
34.80000000000003	0.48208561508610775
34.90000000000003	0.4820668013074344
35.00000000000003	0.48204760311511113
35.10000000000003	0.48202802268617084
35.20000000000003	0.4820080647620846
35.30000000000003	0.48198773209103973
35.400000000000034	0.48196702622157517
35.50000000000003	0.4819459492797019
35.60000000000003	0.4819245058268412
35.70000000000003	0.48190269851243184
35.80000000000003	0.4818805299624491
35.900000000000034	0.48185800162816483
36.00000000000003	0.48183511556349123
36.10000000000003	0.48181187613526394
36.20000000000003	0.48178828587619804
36.30000000000003	0.48176434616833574
36.400000000000034	0.4817400590191981
36.50000000000003	0.48171542863242056
36.60000000000003	0.481690457451623
36.70000000000003	0.4816651478992411
36.80000000000003	0.48163950127068517
36.900000000000034	0.48161351950797826
37.00000000000003	0.48158720663829785
37.10000000000003	0.48156056499982525
37.20000000000003	0.48153359582652927
37.30000000000003	0.48150630101807623
37.400000000000034	0.48147868445341463
37.500000000000036	0.4814507483901507
37.60000000000003	0.4814224950667199
37.70000000000003	0.4813939256397934
37.80000000000003	0.4813650419493256
37.900000000000034	0.48133584771392185
38.000000000000036	0.4813063450957247
38.10000000000003	0.4812765351967966
38.20000000000003	0.4812464198182641
38.30000000000003	0.48121600254384295
38.400000000000034	0.48118528546264117
38.500000000000036	0.48115427064638
38.60000000000004	0.48112295912803876
38.70000000000003	0.4810913526541215
38.80000000000003	0.4810594546623654
38.900000000000034	0.4810272671552558
39.000000000000036	0.4809947911171739
39.10000000000004	0.480962028258894
39.20000000000003	0.4809289818951783
39.30000000000003	0.48089565396217127
39.400000000000034	0.48086204638021485
39.500000000000036	0.4808281600718537
39.60000000000004	0.48079399669773215
39.70000000000003	0.4807595594394702
39.80000000000003	0.48072485015444705
39.900000000000034	0.4806898697219085
40.000000000000036	0.4806546197694989
40.10000000000004	0.48061910336653285
40.20000000000003	0.48058332231000495
40.30000000000003	0.4805472783825181
40.400000000000034	0.4805109724078905
40.500000000000036	0.48047440596761437
40.60000000000004	0.480437582009361
40.70000000000004	0.4804005022583611
40.80000000000003	0.480363167499816
40.900000000000034	0.4803255792846325
41.000000000000036	0.48028774045775213
41.10000000000004	0.48024965268933517
41.20000000000004	0.48021131763641
41.30000000000003	0.4801727360344305
41.400000000000034	0.48013390939168465
41.500000000000036	0.48009484044179573
41.60000000000004	0.48005553078941404
41.70000000000004	0.48001598113552246
41.80000000000004	0.47997619295996613
41.900000000000034	0.4799361689022524
42.000000000000036	0.47989591051671343
42.10000000000004	0.47985541934567677
42.20000000000004	0.4798146960454233
42.30000000000004	0.4797737420563284
42.400000000000034	0.47973255991587127
42.500000000000036	0.47969115111847355
42.60000000000004	0.4796495162896235
42.70000000000004	0.47960765684316164
42.80000000000004	0.4795655752302159
42.900000000000034	0.4795232728991499
43.000000000000036	0.47948075128733314
43.10000000000004	0.4794380109800426
43.20000000000004	0.47939505335446303
43.30000000000004	0.4793518807680718
43.400000000000034	0.4793084946143466
43.500000000000036	0.4792648954510409
43.60000000000004	0.47922108463050983
43.70000000000004	0.4791770644308927
43.80000000000004	0.4791328362034362
43.90000000000004	0.4790884012893014
44.000000000000036	0.4790437602100343
44.10000000000004	0.4789989142838575
44.20000000000004	0.4789538657028288
44.30000000000004	0.4789086157678275
44.40000000000004	0.4788631649757878
44.500000000000036	0.4788175146216309
44.60000000000004	0.4787716668244241
44.70000000000004	0.4787256228462603
44.80000000000004	0.4786793839399659
44.90000000000004	0.47863295056984473
45.00000000000004	0.4785863239989528
45.10000000000004	0.47853950626712854
45.20000000000004	0.4784924985901695
45.30000000000004	0.4784453014103643
45.40000000000004	0.4783979159688426
45.50000000000004	0.4783503442382068
45.60000000000004	0.4783025873985761
45.70000000000004	0.47825464662154166
45.80000000000004	0.47820652231996297
45.90000000000004	0.47815821570514866
46.00000000000004	0.4781097286766868
46.10000000000004	0.47806106237207796
46.20000000000004	0.4780122171844859
46.30000000000004	0.4779631943045331
46.40000000000004	0.47791399556979874
46.50000000000004	0.47786462208491365
46.60000000000004	0.477815074946649
46.70000000000004	0.47776535452160807
46.80000000000004	0.47771546197244075
46.90000000000004	0.4776653990693577
47.00000000000004	0.47761516687769745
47.100000000000044	0.4775647657464428
47.20000000000004	0.47751419681868007
47.30000000000004	0.47746346180736643
47.40000000000004	0.4774125617475145
47.50000000000004	0.4773614976668816
47.600000000000044	0.47731026989046593
47.70000000000004	0.47725887953505636
47.80000000000004	0.47720732825137935
47.90000000000004	0.47715561703816933
48.00000000000004	0.4771037462046629
48.100000000000044	0.4770517168491042
48.200000000000045	0.47699953056930056
48.30000000000004	0.47694718833596716
48.40000000000004	0.4768946911131144
48.50000000000004	0.47684203918830936
48.600000000000044	0.47678923363502085
48.700000000000045	0.4767362759935082
48.80000000000004	0.4766831672009464
48.90000000000004	0.47662990753080803
49.00000000000004	0.47657649803894614
49.100000000000044	0.4765229402166558
49.200000000000045	0.4764692349751893
49.30000000000004	0.4764153832195932
49.40000000000004	0.47636138520375537
49.50000000000004	0.4763072419601396
49.600000000000044	0.4762529549267688
49.700000000000045	0.47619852498384385
49.80000000000004	0.47614395237265555
49.90000000000004	0.4760892381088998
50.00000000000004	0.4760343835852504
50.100000000000044	0.4759793896578941
50.200000000000045	0.4759242571772668
50.30000000000005	0.4758689863669532
50.40000000000004	0.4758135782205263
50.50000000000004	0.47575803408129647
50.600000000000044	0.47570235477666684
50.700000000000045	0.47564654051897093
50.80000000000005	0.4755905922857907
50.90000000000004	0.4755345113783968
51.00000000000004	0.47547829860191776
51.100000000000044	0.47542195475614607
51.200000000000045	0.47536548003740514
51.30000000000005	0.47530887540231326
51.40000000000005	0.4752521421063561
51.50000000000004	0.4751952809279476
51.600000000000044	0.475138292053371
51.700000000000045	0.47508117642396736
51.80000000000005	0.4750239352562161
51.90000000000005	0.474966569307845
52.00000000000004	0.4749090793316245
52.100000000000044	0.47485146549936014
52.200000000000045	0.47479372873249287
52.30000000000005	0.4747358702049982
52.40000000000005	0.47467789064977967
52.50000000000004	0.47461979022969353
52.600000000000044	0.4745615698515614
52.700000000000045	0.474503230653136
52.80000000000005	0.47444477334808743
52.90000000000005	0.47438619864547504
53.00000000000004	0.4743275066950635
53.100000000000044	0.47426869838475233
53.200000000000045	0.47420977481280246
53.30000000000005	0.47415073666978974
53.40000000000005	0.474091584097513
53.50000000000005	0.47403231796985973
53.600000000000044	0.4739729393514267
53.700000000000045	0.4739134489148865
53.80000000000005	0.4738538473286186
53.90000000000005	0.4737941347225846
54.00000000000005	0.4737343119526524
54.100000000000044	0.47367438004669504
54.200000000000045	0.47361433965587624
54.30000000000005	0.47355419090307915
54.40000000000005	0.47349393463072237
54.50000000000005	0.4734335718353687
54.60000000000005	0.47337310315149844
54.700000000000045	0.4733125292095899
54.80000000000005	0.473251850121826
54.90000000000005	0.47319106671343947
55.00000000000005	0.47313017994681694
55.10000000000005	0.4730691904363843
55.200000000000045	0.4730080982880472
55.30000000000005	0.47294690431411135
55.40000000000005	0.47288560944782154
55.50000000000005	0.4728242142880404
55.60000000000005	0.4727627194298967
55.700000000000045	0.47270112496962713
55.80000000000005	0.47263943170312295
55.90000000000005	0.47257764053179996
56.00000000000005	0.4725157520358033
56.10000000000005	0.47245376630581604
56.200000000000045	0.47239168412528926
56.30000000000005	0.47232950636849624
56.40000000000005	0.47226723360104894
56.50000000000005	0.47220486638507136
56.60000000000005	0.4721424048025132
56.70000000000005	0.47207984962112787
56.80000000000005	0.4720172016855244
56.90000000000005	0.47195446154382714
57.00000000000005	0.4718916292730858
57.10000000000005	0.4718287056290679
57.20000000000005	0.4717656914310858
57.30000000000005	0.47170258721367864
57.40000000000005	0.4716393935081241
57.50000000000005	0.4715761103835891
57.60000000000005	0.47151273858080955
57.70000000000005	0.4714492788914324
57.800000000000054	0.4713857318336421
57.90000000000005	0.4713220974722965
58.00000000000005	0.4712583765365704
58.10000000000005	0.4711945697945204
58.20000000000005	0.4711306777516191
58.300000000000054	0.47106670091028724
58.40000000000005	0.47100263932827274
58.50000000000005	0.4709384937203394
58.60000000000005	0.47087426482872585
58.70000000000005	0.4708099531435948
58.800000000000054	0.47074555871892004
58.90000000000005	0.4706810822583029
59.00000000000005	0.4706165244819695
59.10000000000005	0.4705518858681775
59.20000000000005	0.47048716689232506
59.300000000000054	0.470422367601979
59.40000000000005	0.4703574886869092
59.50000000000005	0.47029253084323297
59.60000000000005	0.47022749453486284
59.70000000000005	0.4701623798060743
59.800000000000054	0.4700971873358499
59.900000000000055	0.47003191779975523
60.00000000000005	0.4699665716505425
60.10000000000005	0.46990114933828275
60.20000000000005	0.4698356509014842
60.300000000000054	0.46977007700584006
60.400000000000055	0.4697044283043904
60.50000000000005	0.4696387052364338
60.60000000000005	0.4695729078376244
60.70000000000005	0.46950703676322136
60.800000000000054	0.4694410926470669
60.900000000000055	0.4693750759179883
61.00000000000006	0.4693089870022968
61.10000000000005	0.46924282593046146
61.20000000000005	0.46917659334495976
61.300000000000054	0.46911028985857595
61.400000000000055	0.46904391588750877
61.50000000000006	0.468977471459769
61.60000000000005	0.4689109572077335
61.70000000000005	0.4688443737262446
61.800000000000054	0.4687777214216676
61.900000000000055	0.46871100069800453
62.00000000000006	0.4686442115786108
62.10000000000005	0.46857735468355927
62.20000000000005	0.4685104305879956
62.300000000000054	0.4684434396864206
62.400000000000055	0.46837638200008896
62.50000000000006	0.4683092581392889
62.60000000000005	0.4682420686623897
62.70000000000005	0.4681748139546499
62.800000000000054	0.4681074943991065
62.900000000000055	0.46804011001284196
63.00000000000006	0.467972661394289
63.10000000000006	0.46790514908338426
63.20000000000005	0.46783757345423077
63.300000000000054	0.46776993452213345
63.400000000000055	0.4677022328760396
63.50000000000006	0.46763446904019274
63.60000000000006	0.46756664338000226
63.70000000000005	0.4674987562587865
63.800000000000054	0.4674308076881183
63.900000000000055	0.4673627982455125
64.00000000000006	0.4672947284379547
64.10000000000005	0.4672265986203559
64.20000000000006	0.46715840880280357
64.30000000000005	0.46709015955361144
64.40000000000006	0.467021851365079
64.50000000000006	0.4669534845839331
64.60000000000005	0.46688505955493176
64.70000000000006	0.4668165762848305
64.80000000000005	0.46674803533091
64.90000000000006	0.46667943716930477
65.00000000000006	0.4666107821368543
65.10000000000005	0.4665420702390924
65.20000000000006	0.4664733020243699
65.30000000000005	0.46640447795507156
65.40000000000006	0.4663355983603262
65.50000000000006	0.4662666635674071
65.60000000000005	0.46619767357888126
65.70000000000006	0.4661286289324445
65.80000000000005	0.46605953007533296
65.90000000000006	0.4659903773273564
66.00000000000006	0.46592117069009825
66.10000000000005	0.46585191069258214
66.20000000000006	0.46578259776916786
66.30000000000005	0.46571323223239425
66.40000000000006	0.46564381439305075
66.50000000000006	0.46557434425008637
66.60000000000005	0.46550482232222756
66.70000000000006	0.46543524902963224
66.80000000000005	0.4653656246760495
66.90000000000006	0.46529594925965945
67.00000000000006	0.46522622329076296
67.10000000000007	0.46515644717745447
67.20000000000006	0.4650866212166221
67.30000000000005	0.4650167457035027
67.40000000000006	0.46494682063394493
67.50000000000006	0.4648768465082923
67.60000000000007	0.4648068237213198
67.70000000000006	0.4647367525616183
67.80000000000005	0.4646666330244603
67.90000000000006	0.4645964656020002
68.00000000000006	0.46452625067770736
68.10000000000007	0.4644559885336938
68.20000000000006	0.464385679450512
68.30000000000005	0.46431532342137893
68.40000000000006	0.4642449209288138
68.50000000000006	0.4641744723437898
68.60000000000007	0.46410397794058084
68.70000000000006	0.46403343771200156
68.80000000000005	0.4639628521326085
68.90000000000006	0.46389222156277615
69.00000000000006	0.4638215462706563
69.10000000000007	0.46375082652292643
69.20000000000006	0.4636800623105959
69.30000000000005	0.4636092540988936
69.40000000000006	0.46353840223646586
69.50000000000006	0.4634675069840548
69.60000000000007	0.4633965683324236
69.70000000000006	0.46332558673905516
69.80000000000007	0.46325456254265757
69.90000000000006	0.4631834959981833
70.00000000000006	0.46311238735919064
70.10000000000007	0.463041236614865
70.20000000000006	0.46297004421365506
70.30000000000007	0.4628988104832577
70.40000000000006	0.46282753567161583
70.50000000000006	0.46275621976780856
70.60000000000007	0.4626848632127476
70.70000000000006	0.46261346632480793
70.80000000000007	0.46254202934645366
70.90000000000006	0.4624705525188292
71.00000000000006	0.462399035829643
71.10000000000007	0.46232747971105226
71.20000000000006	0.4622558844710906
71.30000000000007	0.4621842503455866
71.40000000000006	0.46211257732226674
71.50000000000006	0.4620408658259528
71.60000000000007	0.4619691161559325
71.70000000000006	0.4618973285428459
71.80000000000007	0.4618255032160832
71.90000000000006	0.46175364016218884
72.00000000000006	0.46168173979749694
72.10000000000007	0.4616098024115801
72.20000000000006	0.4615378282287927
72.30000000000007	0.46146581723580804
72.40000000000006	0.4613937698418189
72.50000000000006	0.4613216863281908
72.60000000000007	0.46124956691436136
72.70000000000006	0.46117741181858385
72.80000000000007	0.4611052210265193
72.90000000000006	0.4610329949391292
73.00000000000006	0.4609607338286495
73.10000000000007	0.4608884379085595
73.20000000000006	0.4608161071647479
73.30000000000007	0.46074374199122237
73.40000000000006	0.4606713426525154
73.50000000000007	0.46059890935744396
73.60000000000007	0.46052644231370155
73.70000000000006	0.460453941506319
73.80000000000007	0.46038140732131805
73.90000000000006	0.4603088400146499
74.00000000000007	0.46023623978947925
74.10000000000007	0.4601636066311516
74.20000000000006	0.46009094091891634
74.30000000000007	0.4600182429014924
74.40000000000006	0.4599455127776209
74.50000000000007	0.4598727507449767
74.60000000000007	0.45979995678818647
74.70000000000006	0.45972713127874965
74.80000000000007	0.4596542744573164
74.90000000000006	0.4595813865172631
75.00000000000007	0.4595084674436073
75.10000000000007	0.459435517601252
75.20000000000006	0.45936253722405634
75.30000000000007	0.4592895265011963
75.40000000000006	0.4592164856208353
75.50000000000007	0.45914341456739793
75.60000000000007	0.45907031369826345
75.70000000000006	0.4589971832397031
75.80000000000007	0.45892402337579713
75.90000000000006	0.4588508340914279
76.00000000000007	0.45877761573754855
76.10000000000007	0.4587043685340524
76.20000000000007	0.4586310926610291
76.30000000000007	0.4585577882976063
76.40000000000006	0.4584844554281859
76.50000000000007	0.45841109439641625
76.60000000000007	0.45833770541505203
76.70000000000007	0.45826428865934016
76.80000000000007	0.45819084411419847
76.90000000000006	0.4581173721170143
77.00000000000007	0.4580438728745516
77.10000000000007	0.45797034655826346
77.20000000000007	0.45789679333868794
77.30000000000007	0.45782321320036384
77.40000000000006	0.4577496064735838
77.50000000000007	0.457675973358395
77.60000000000007	0.4576023140216451
77.70000000000007	0.45752862844843795
77.80000000000007	0.4574549169629665
77.90000000000006	0.45738117975964965
78.00000000000007	0.4573074170017259
78.10000000000007	0.45723362885156327
78.20000000000007	0.4571598152939772
78.30000000000007	0.45708597664626865
78.40000000000006	0.45701211309653533
78.50000000000007	0.4569382248036332
78.60000000000007	0.456864311752985
78.70000000000007	0.4567903742559483
78.80000000000007	0.4567164124953326
78.90000000000006	0.45664242662655835
79.00000000000007	0.4565684168042171
79.10000000000007	0.4564943830135237
79.20000000000007	0.4564203255591404
79.30000000000007	0.45634624461792583
79.40000000000006	0.4562721403411271
79.50000000000007	0.4561980127146018
79.60000000000007	0.4561238620372212
79.70000000000007	0.4560496884808743
79.80000000000007	0.455975492193536
79.90000000000008	0.4559012733223922
80.00000000000007	0.4558270318531634
80.10000000000007	0.45575276807821563
80.20000000000007	0.4556784821638342
80.30000000000007	0.4556041742540186
80.40000000000008	0.4555298443351604
80.50000000000007	0.45545549269398355
80.60000000000007	0.4553811194921027
80.70000000000007	0.45530672487039847
80.80000000000007	0.4552323089689989
80.90000000000008	0.45515787177422184
81.00000000000007	0.4550834135664695
81.10000000000007	0.45500893450207924
81.20000000000007	0.4549344347181415
81.30000000000007	0.4548599142016675
81.40000000000008	0.4547853732275631
81.50000000000007	0.45471081194777496
81.60000000000007	0.4546362304964191
81.70000000000007	0.4545616290068937
81.80000000000007	0.4544870074661915
81.90000000000008	0.4544123661430748
82.00000000000007	0.45433770518451894
82.10000000000007	0.45426302472102426
82.20000000000007	0.4541883247402942
82.30000000000007	0.45411360550573643
82.40000000000008	0.4540388671601985
82.50000000000007	0.4539641098313427
82.60000000000008	0.453889333646146
82.70000000000007	0.4538145385923404
82.80000000000007	0.45373972492736386
82.90000000000008	0.45366489278937955
83.00000000000007	0.45359004230259814
83.10000000000008	0.45351517345547454
83.20000000000007	0.45344028650023116
83.30000000000007	0.45336538157114975
83.40000000000008	0.4532904587897312
83.50000000000007	0.4532155182768223
83.60000000000008	0.4531405600209475
83.70000000000007	0.4530655842685273
83.80000000000007	0.4529905911494284
83.90000000000008	0.4529155807818555
84.00000000000007	0.452840553155063
84.10000000000008	0.4527655085103922
84.20000000000007	0.4526904469740597
84.30000000000007	0.45261536866168106
84.40000000000008	0.4525402736882469
84.50000000000007	0.45246516204311527
84.60000000000008	0.45239003396198973
84.70000000000007	0.45231488956692484
84.80000000000007	0.4522397289703857
84.90000000000008	0.4521645521624636
85.00000000000007	0.45208935937391614
85.10000000000008	0.4520141507233646
85.20000000000007	0.451938926320799
85.30000000000007	0.4518636862756124
85.40000000000008	0.4517884305780278
85.50000000000007	0.451713159453325
85.60000000000008	0.45163787301620006
85.70000000000007	0.4515625713736309
85.80000000000007	0.45148725451657246
85.90000000000008	0.4514119226654898
86.00000000000007	0.45133657593184884
86.10000000000008	0.45126121442026
86.20000000000007	0.4511858382347622
86.30000000000008	0.4511104473664651
86.40000000000008	0.4510350420305117
86.50000000000007	0.4509596223346654
86.60000000000008	0.45088418838065447
86.70000000000007	0.4508087401603154
86.80000000000008	0.4507332778841051
86.90000000000008	0.45065780165674774
87.00000000000007	0.45058231157770545
87.10000000000008	0.45050680774589275
87.20000000000007	0.4504312901533192
87.30000000000008	0.45035575900527147
87.40000000000008	0.45028021440298016
87.50000000000007	0.4502046564431477
87.60000000000008	0.45012908511850164
87.70000000000007	0.4500535006297692
87.80000000000008	0.4499779030753206
87.90000000000008	0.44990229254968783
88.00000000000007	0.4498266691468789
88.10000000000008	0.44975103285980683
88.20000000000007	0.44967538388417744
88.30000000000008	0.44959972231506345
88.40000000000008	0.44952404824435294
88.50000000000007	0.44944836166566554
88.60000000000008	0.4493726627702721
88.70000000000007	0.44929695165055245
88.80000000000008	0.44922122839631495
88.90000000000008	0.4491454930968656
89.00000000000009	0.4490697457460178
89.10000000000008	0.44899398653016653
89.20000000000007	0.4489182155385778
89.30000000000008	0.44884243285852565
89.40000000000008	0.4487666384845148
89.50000000000009	0.44869083259862813
89.60000000000008	0.4486150152875956
89.70000000000007	0.44853918663669723
89.80000000000008	0.44846679549529034
89.90000000000008	0.448408188778613
90.00000000000009	0.4483633686282092
