# Supplementary material for: White matter micro- and macrostructure brain charts for the human lifespan
Source: Nature. 2026 May 13;655(8124):979–89. doi: 10.1038/s41586-026-10454-2 (PMC13391363; doi:10.1038/s41586-026-10454-2)
Supplement: Supplementary file 7 — Tract-specific median centiles of brain charts. SDT.T4.1-504 contain the discretized, sex-agnostic brain charts used to derive the myelination plots and assessments in Fig. 4 and Supplementary Fig. S4.F9. Age is expressed in years. Tract measurements are reported in metric-specific units: diffusivities in mm2 s−1, volume in mm3, surface area in mm2, average length in mm, and FA is dimensionless (unitless). [file 41586_2026_10454_MOESM7_ESM.zip › SDT.T4/SDT.T4.186-ILF_right_md-mean.csv]

age	value
1.0	0.0010248416910759847
1.1	0.0010191575098338422
1.2000000000000002	0.001012020891214569
1.3000000000000003	0.0010035439469024757
1.4000000000000004	0.0009952770155738295
1.5000000000000004	0.0009876516774476162
1.6000000000000005	0.0009805826196202132
1.7000000000000006	0.0009740003113779334
1.8000000000000007	0.0009678496158682631
1.9000000000000008	0.0009620779973963442
2.000000000000001	0.0009566455018441587
2.100000000000001	0.0009515181042944402
2.200000000000001	0.0009466680552920221
2.300000000000001	0.0009420673718855818
2.4000000000000012	0.0009376942216270487
2.5000000000000013	0.0009335294595094224
2.6000000000000014	0.0009295562455883631
2.7000000000000015	0.0009257606945664392
2.8000000000000016	0.0009221277830605811
2.9000000000000017	0.0009186457377682771
3.0000000000000018	0.0009153040213544974
3.100000000000002	0.0009120938918860844
3.200000000000002	0.000909005544044171
3.300000000000002	0.0009060312352910851
3.400000000000002	0.0009031639209616836
3.500000000000002	0.000900397201370211
3.6000000000000023	0.0008977257899352311
3.7000000000000024	0.0008951434180306784
3.8000000000000025	0.0008926451673566182
3.9000000000000026	0.0008902265302432775
4.000000000000003	0.0008878837854031516
4.100000000000003	0.0008856123936764436
4.200000000000003	0.0008834087892640022
4.3000000000000025	0.0008812696602691051
4.400000000000003	0.0008791919472478252
4.5000000000000036	0.0008771731498268004
4.600000000000003	0.0008752100653051546
4.700000000000003	0.0008733002039487301
4.800000000000003	0.0008714412545525307
4.900000000000004	0.0008696313344878565
5.0000000000000036	0.0008678679731200735
5.100000000000003	0.0008661492528850948
5.200000000000004	0.0008644733691354531
5.300000000000004	0.0008628386395109764
5.400000000000004	0.00086124371089559
5.5000000000000036	0.0008596867258762881
5.600000000000004	0.0008581662603028789
5.700000000000005	0.0008566809830283386
5.800000000000004	0.000855229828115713
5.900000000000004	0.0008538113002962767
6.000000000000004	0.0008524242565579472
6.100000000000005	0.0008510676112893912
6.200000000000005	0.0008497403477610943
6.300000000000004	0.0008484416630339197
6.400000000000005	0.0008471703821188223
6.500000000000005	0.0008459256183517084
6.600000000000005	0.0008447065403555674
6.700000000000005	0.0008435124946732573
6.800000000000005	0.0008423425059438058
6.900000000000006	0.0008411958409248084
7.000000000000005	0.0008400717984801213
7.100000000000005	0.0008389697209213038
7.2000000000000055	0.0008378890986653704
7.300000000000006	0.0008368291398838534
7.400000000000006	0.0008357892570766087
7.500000000000005	0.0008347688990869894
7.600000000000006	0.0008337676408606984
7.700000000000006	0.0008327848097308229
7.800000000000006	0.0008318199086906268
7.900000000000006	0.000830872460028252
8.000000000000007	0.0008299420159346005
8.100000000000007	0.0008290282359745276
8.200000000000006	0.0008281305602453988
8.300000000000006	0.0008272485804442605
8.400000000000006	0.0008263819140983588
8.500000000000007	0.000825530271699356
8.600000000000007	0.000824693168950021
8.700000000000006	0.0008238702542213
8.800000000000008	0.0008230611881467378
8.900000000000007	0.0008222656533879545
9.000000000000007	0.0008214834130913439
9.100000000000007	0.0008207140561114255
9.200000000000006	0.0008199572877679403
9.300000000000008	0.0008192128328928337
9.400000000000007	0.0008184804868909316
9.500000000000007	0.0008177598889585696
9.600000000000009	0.0008170507816415533
9.700000000000008	0.0008163529156361727
9.800000000000008	0.0008156660587514755
9.900000000000007	0.0008149900406705276
10.000000000000007	0.0008143245501555331
10.100000000000009	0.0008136693679191765
10.200000000000008	0.0008130242901338447
10.300000000000008	0.0008123891677627628
10.40000000000001	0.0008117637244252969
10.500000000000009	0.0008111477662534716
10.600000000000009	0.0008105411049992587
10.700000000000008	0.0008099435662734404
10.800000000000008	0.0008093550241957547
10.90000000000001	0.000808775237189359
11.000000000000009	0.0008082040378855472
11.100000000000009	0.0008076412716308592
11.20000000000001	0.0008070868270626951
11.30000000000001	0.0008065404875328467
11.40000000000001	0.0008060021035981713
11.500000000000009	0.0008054715298111178
11.600000000000009	0.0008049486323200207
11.70000000000001	0.0008044333158966477
11.80000000000001	0.0008039253890686223
11.90000000000001	0.0008034247213434099
12.00000000000001	0.000802931192998229
12.10000000000001	0.0008024447189930327
12.20000000000001	0.0008019651261745453
12.30000000000001	0.0008014922970395118
12.40000000000001	0.0008010261170001354
12.50000000000001	0.0008005664814237962
12.60000000000001	0.0008001133168105605
12.70000000000001	0.0007996664686827638
12.800000000000011	0.0007992258334341732
12.900000000000011	0.0007987913167946122
13.00000000000001	0.0007983628525886664
13.10000000000001	0.0007979403001158659
13.20000000000001	0.0007975235654035652
13.300000000000011	0.000797112556654367
13.400000000000011	0.0007967071907936113
13.50000000000001	0.0007963074100880169
13.600000000000012	0.0007959130879929478
13.700000000000012	0.0007955241409494322
13.800000000000011	0.0007951404936425559
13.900000000000011	0.0007947620937157146
14.00000000000001	0.0007943888251943923
14.100000000000012	0.0007940206118095077
14.200000000000012	0.0007936573789465254
14.300000000000011	0.0007932990597595781
14.400000000000013	0.0007929456081899133
14.500000000000012	0.0007925969191955414
14.600000000000012	0.0007922529244586546
14.700000000000012	0.0007919135630501155
14.800000000000011	0.0007915787929305348
14.900000000000013	0.0007912485173095374
15.000000000000012	0.0007909226734833764
15.100000000000012	0.0007906012000282975
15.200000000000014	0.0007902840425313507
15.300000000000013	0.0007899711637327689
15.400000000000013	0.0007896624754245798
15.500000000000012	0.0007893579210750298
15.600000000000012	0.0007890574508546776
15.700000000000014	0.0007887610305570216
15.800000000000013	0.0007884685785147244
15.900000000000013	0.0007881800425868779
16.000000000000014	0.0007878953716377441
16.100000000000016	0.00078761452092703
16.200000000000014	0.0007873374599311829
16.30000000000001	0.0007870641138182645
16.400000000000013	0.0007867944353085503
16.500000000000014	0.0007865283832624967
16.600000000000016	0.0007862659295092235
16.700000000000014	0.000786007004471657
16.800000000000015	0.0007857515643517151
16.900000000000013	0.0007854995661512233
17.000000000000014	0.0007852509727583134
17.100000000000016	0.000785005758878752
17.200000000000014	0.0007847638604496899
17.300000000000015	0.0007845252375518284
17.400000000000013	0.0007842898559374565
17.500000000000014	0.0007840576921484338
17.600000000000016	0.0007838286863948529
17.700000000000014	0.0007836028015522026
17.800000000000015	0.0007833800011401219
17.900000000000016	0.000783160254136481
18.000000000000014	0.0007829435393575341
18.100000000000016	0.0007827298015130723
18.200000000000017	0.0007825190066096885
18.300000000000015	0.0007823111259290502
18.400000000000016	0.0007821061397369011
18.500000000000014	0.0007819039962551665
18.600000000000016	0.0007817046637587869
18.700000000000017	0.0007815081110470173
18.800000000000015	0.0007813143120123419
18.900000000000016	0.0007811232487386575
19.000000000000014	0.0007809348731577297
19.100000000000016	0.0007807491560987124
19.200000000000017	0.0007805660733258489
19.300000000000015	0.0007803856080792952
19.400000000000016	0.0007802077152057922
19.500000000000018	0.0007800323673940073
19.600000000000016	0.0007798595377635694
19.700000000000017	0.0007796892042123377
19.80000000000002	0.0007795213514484557
19.900000000000016	0.0007793559374059685
20.000000000000018	0.0007791929368770621
20.100000000000016	0.0007790323292942189
20.200000000000017	0.0007788741002967098
20.30000000000002	0.0007787182102593258
20.400000000000016	0.0007785646355124768
20.500000000000018	0.0007784133527439388
20.600000000000016	0.0007782643431451338
20.700000000000017	0.0007781175935514504
20.80000000000002	0.0007779730669287267
20.900000000000016	0.0007778307413547947
21.000000000000018	0.0007776905992897107
21.10000000000002	0.0007775526283252031
21.200000000000017	0.000777416793487227
21.30000000000002	0.0007772830741366223
21.40000000000002	0.0007771514499329952
21.500000000000018	0.0007770219047979818
21.60000000000002	0.0007768944273060941
21.700000000000017	0.0007767689846747263
21.80000000000002	0.0007766455577278639
21.90000000000002	0.0007765241314438197
22.000000000000018	0.0007764046950163928
22.10000000000002	0.0007762872174145938
22.200000000000017	0.0007761716805407011
22.30000000000002	0.0007760580665485538
22.40000000000002	0.0007759463616398402
22.500000000000018	0.0007758365558221368
22.60000000000002	0.0007757286199310281
22.70000000000002	0.0007756225371028016
22.80000000000002	0.0007755182944253771
22.90000000000002	0.000775415882417124
23.00000000000002	0.0007753152734129679
23.10000000000002	0.0007752164514617799
23.20000000000002	0.0007751194008257391
23.30000000000002	0.000775024109623601
23.40000000000002	0.0007749305690523226
23.50000000000002	0.0007748387530471246
23.60000000000002	0.0007747486467046453
23.70000000000002	0.0007746602388916354
23.80000000000002	0.0007745735212292396
23.90000000000002	0.0007744884689440734
24.00000000000002	0.0007744050679100533
24.10000000000002	0.000774323304183117
24.20000000000002	0.000774243167504
24.300000000000022	0.0007741646500634824
24.40000000000002	0.000774087728468362
24.50000000000002	0.0007740123894877247
24.600000000000023	0.0007739386234973548
24.70000000000002	0.000773866423042496
24.800000000000022	0.0007737957658485957
24.90000000000002	0.0007737266393507634
25.00000000000002	0.0007736590311402874
25.100000000000023	0.0007735929323381648
25.20000000000002	0.0007735283359707586
25.300000000000022	0.0007734652209605251
25.40000000000002	0.0007734035755117085
25.50000000000002	0.0007733433912873956
25.600000000000023	0.0007732846616119077
25.70000000000002	0.0007732273663818236
25.800000000000022	0.0007731714943752586
25.900000000000023	0.0007731170345050979
26.00000000000002	0.0007730639790732119
26.100000000000023	0.0007730123218125425
26.200000000000024	0.0007729620436631911
26.300000000000022	0.0007729131340677043
26.400000000000023	0.0007728655857929794
26.50000000000002	0.0007728193928238146
26.600000000000023	0.0007727745369527704
26.700000000000024	0.0007727310081193888
26.800000000000022	0.0007726887963800471
26.900000000000023	0.0007726478950518776
27.00000000000002	0.0007726082984686584
27.100000000000023	0.0007725699893370217
27.200000000000024	0.0007725329581732942
27.300000000000022	0.000772497198695447
27.400000000000023	0.0007724627054512046
27.500000000000025	0.0007724294618966243
27.600000000000023	0.0007723974589805138
27.700000000000024	0.0007723666877534872
27.800000000000026	0.0007723371424096835
27.900000000000023	0.0007723088177962952
28.000000000000025	0.0007722816981736389
28.100000000000023	0.0007722557749935903
28.200000000000024	0.0007722310427972942
28.300000000000026	0.0007722074966145794
28.400000000000023	0.0007721851213674246
28.500000000000025	0.0007721639088857414
28.600000000000023	0.0007721438510885465
28.700000000000024	0.0007721249429307996
28.800000000000026	0.0007721071797005257
28.900000000000023	0.0007720905470303165
29.000000000000025	0.0007720750371907601
29.100000000000026	0.0007720606454384593
29.200000000000024	0.0007720473672180211
29.300000000000026	0.0007720351887485744
29.400000000000027	0.0007720241026325437
29.500000000000025	0.0007720141015506774
29.600000000000026	0.0007720051811206578
29.700000000000024	0.0007719973370106895
29.800000000000026	0.0007719905560702245
29.900000000000027	0.0007719848312892813
30.000000000000025	0.0007719801585487583
30.100000000000026	0.0007719765336517017
30.200000000000024	0.000771973943969441
30.300000000000026	0.0007719723827844449
30.400000000000027	0.0007719718434482811
30.500000000000025	0.0007719723221581027
30.600000000000026	0.0007719738149113674
30.700000000000028	0.000771976309640585
30.800000000000026	0.0007719797999704498
30.900000000000027	0.0007719842823286264
31.00000000000003	0.0007719897528291417
31.100000000000026	0.0007719961998705105
31.200000000000028	0.0007720036173360921
31.300000000000026	0.000772011999170439
31.400000000000027	0.0007720213420792507
31.50000000000003	0.0007720316423462249
31.600000000000026	0.0007720428888712117
31.700000000000028	0.0007720550758408527
31.800000000000026	0.0007720682001633885
31.900000000000027	0.0007720822582236364
32.00000000000003	0.0007720972393389537
32.10000000000002	0.000772113137925606
32.20000000000003	0.0007721299484541955
32.300000000000026	0.0007721476680781596
32.40000000000003	0.0007721662933310149
32.50000000000003	0.0007721858139794608
32.60000000000003	0.0007722062247093899
32.70000000000003	0.0007722275228528042
32.800000000000026	0.0007722497050312519
32.90000000000003	0.0007722727613866373
33.00000000000003	0.0007722966868093659
33.10000000000003	0.0007723214762382964
33.20000000000003	0.0007723471272223999
33.300000000000026	0.0007723736365138821
33.40000000000003	0.0007724009946586696
33.50000000000003	0.0007724291967877072
33.60000000000003	0.0007724582406078792
33.70000000000003	0.0007724881229482555
33.800000000000026	0.0007725188346929897
33.90000000000003	0.0007725503711557334
34.00000000000003	0.0007725827276934427
34.10000000000003	0.0007726159022055257
34.20000000000003	0.00077264989163631
34.30000000000003	0.000772684687234263
34.40000000000003	0.0007727202845282254
34.50000000000003	0.0007727566815576784
34.60000000000003	0.0007727938753342794
34.70000000000003	0.0007728318574122126
34.80000000000003	0.0007728706234840552
34.90000000000003	0.0007729101692812285
35.00000000000003	0.0007729504930145773
35.10000000000003	0.0007729915917976859
35.20000000000003	0.0007730334575141556
35.30000000000003	0.0007730760860496826
35.400000000000034	0.0007731194757396775
35.50000000000003	0.000773163623756847
35.60000000000003	0.0007732085222618895
35.70000000000003	0.000773254167287625
35.80000000000003	0.0007733005549017888
35.900000000000034	0.0007733476835927512
36.00000000000003	0.0007733955506236257
36.10000000000003	0.0007734441484537831
36.20000000000003	0.0007734934732897826
36.30000000000003	0.0007735435237310917
36.400000000000034	0.0007735942970928648
36.50000000000003	0.0007736457860862638
36.60000000000003	0.0007736979870504289
36.70000000000003	0.0007737508963559814
36.80000000000003	0.0007738045127392606
36.900000000000034	0.0007738588335958112
37.00000000000003	0.0007739138519082476
37.10000000000003	0.0007739695641724621
37.20000000000003	0.0007740259692240957
37.30000000000003	0.0007740830645046387
37.400000000000034	0.0007741408432260638
37.500000000000036	0.0007741993020040014
37.60000000000003	0.0007742584374825657
37.70000000000003	0.0007743182486201953
37.80000000000003	0.0007743787329300526
37.900000000000034	0.0007744398838713852
38.000000000000036	0.0007745016982016143
38.10000000000003	0.0007745641749682036
38.20000000000003	0.0007746273117249179
38.30000000000003	0.000774691102140416
38.400000000000034	0.0007747555430805469
38.500000000000036	0.0007748206314369742
38.60000000000004	0.0007748863663676016
38.70000000000003	0.0007749527454901972
38.80000000000003	0.0007750197626992267
38.900000000000034	0.0007750874149890874
39.000000000000036	0.0007751557015976627
39.10000000000004	0.0007752246201786876
39.20000000000003	0.000775294164818248
39.30000000000003	0.0007753643326091507
39.400000000000034	0.0007754351206676332
39.500000000000036	0.0007755065283311462
39.60000000000004	0.0007755785533107212
39.70000000000003	0.0007756511898991043
39.80000000000003	0.0007757244353058894
39.900000000000034	0.0007757982889405491
40.000000000000036	0.0007758727485460238
40.10000000000004	0.0007759478085907533
40.20000000000003	0.0007760234663738417
40.30000000000003	0.0007760997192157443
40.400000000000034	0.0007761765666158948
40.500000000000036	0.0007762540063686197
40.60000000000004	0.0007763320331318741
40.70000000000004	0.0007764106443111241
40.80000000000003	0.0007764898394708149
40.900000000000034	0.0007765696164336107
41.000000000000036	0.0007766499700188959
41.10000000000004	0.0007767308977137365
41.20000000000004	0.0007768123970246622
41.30000000000003	0.0007768944675975907
41.400000000000034	0.000776977107301357
41.500000000000036	0.0007770603111294708
41.60000000000004	0.0007771440766660622
41.70000000000004	0.0007772284036158376
41.80000000000004	0.0007773132898728324
41.900000000000034	0.0007773987305791753
42.000000000000036	0.0007774847233935298
42.10000000000004	0.0007775712659923433
42.20000000000004	0.0007776583581542533
42.30000000000004	0.000777745997814819
42.400000000000034	0.000777834180276502
42.500000000000036	0.0007779229032866987
42.60000000000004	0.0007780121666773689
42.70000000000004	0.0007781019684064925
42.80000000000004	0.0007781923039136124
42.900000000000034	0.0007782831710143312
43.000000000000036	0.0007783745675405246
43.10000000000004	0.0007784664933914143
43.20000000000004	0.000778558946562385
43.30000000000004	0.0007786519226408392
43.400000000000034	0.0007787454195236679
43.500000000000036	0.0007788394371585405
43.60000000000004	0.0007789339735607679
43.70000000000004	0.0007790290244444276
43.80000000000004	0.0007791245877689552
43.90000000000004	0.0007792206615087491
44.000000000000036	0.0007793172456727267
44.10000000000004	0.0007794143383099478
44.20000000000004	0.0007795119352711444
44.30000000000004	0.0007796100345903497
44.40000000000004	0.0007797086363205983
44.500000000000036	0.0007798077385287049
44.60000000000004	0.0007799073371826307
44.70000000000004	0.0007800074303738578
44.80000000000004	0.0007801080162076164
44.90000000000004	0.0007802090947929157
45.00000000000004	0.0007803106642270105
45.10000000000004	0.0007804127206043345
45.20000000000004	0.0007805152620849737
45.30000000000004	0.0007806182888181807
45.40000000000004	0.0007807217989169893
45.50000000000004	0.0007808257885845539
45.60000000000004	0.0007809302560338041
45.70000000000004	0.0007810351994903247
45.80000000000004	0.0007811406191545868
45.90000000000004	0.0007812465131671393
46.00000000000004	0.0007813528778483868
46.10000000000004	0.00078145971147443
46.20000000000004	0.0007815670142825472
46.30000000000004	0.0007816747844273024
46.40000000000004	0.0007817830183300484
46.50000000000004	0.0007818917143156081
46.60000000000004	0.000782000870720458
46.70000000000004	0.0007821104878288543
46.80000000000004	0.0007822205638202252
46.90000000000004	0.0007823310952248053
47.00000000000004	0.0007824420804256927
47.100000000000044	0.0007825535197408571
47.20000000000004	0.0007826654113621601
47.30000000000004	0.0007827777519137416
47.40000000000004	0.0007828905398236741
47.50000000000004	0.0007830037735307903
47.600000000000044	0.0007831174533962229
47.70000000000004	0.0007832315776342888
47.80000000000004	0.0007833461429704158
47.90000000000004	0.00078346114788651
48.00000000000004	0.0007835765927746695
48.100000000000044	0.0007836924758602105
48.200000000000045	0.0007838087939560526
48.30000000000004	0.0007839255455856844
48.40000000000004	0.0007840427292825324
48.50000000000004	0.0007841603454784272
48.600000000000044	0.0007842783924190205
48.700000000000045	0.0007843968670115654
48.80000000000004	0.0007845157678293442
48.90000000000004	0.0007846350953326914
49.00000000000004	0.0007847548477769538
49.100000000000044	0.0007848750221510123
49.200000000000045	0.0007849956170666418
49.30000000000004	0.0007851166311448678
49.40000000000004	0.0007852380648826827
49.50000000000004	0.000785359916553796
49.600000000000044	0.0007854821832350791
49.700000000000045	0.0007856048635844818
49.80000000000004	0.0007857279581252978
49.90000000000004	0.000785851465139765
50.00000000000004	0.0007859753817809923
50.100000000000044	0.0007860997067426452
50.200000000000045	0.0007862244387269423
50.30000000000005	0.0007863495782910586
50.40000000000004	0.0007864751237337741
50.50000000000004	0.0007866010722904504
50.600000000000044	0.0007867274226975832
50.700000000000045	0.0007868541755366423
50.80000000000005	0.0007869813291138797
50.90000000000004	0.0007871088807360095
51.00000000000004	0.0007872368291726779
51.100000000000044	0.0007873651732014745
51.200000000000045	0.0007874939134352677
51.30000000000005	0.0007876230481952516
51.40000000000005	0.0007877525748650563
51.50000000000004	0.000787882492254122
51.600000000000044	0.0007880128009978215
51.700000000000045	0.0007881434994238499
51.80000000000005	0.0007882745849826799
51.90000000000005	0.0007884060565145915
52.00000000000004	0.0007885379128672577
52.100000000000044	0.0007886701547051868
52.200000000000045	0.000788802780369531
52.30000000000005	0.0007889357873828146
52.40000000000005	0.0007890691746223462
52.50000000000004	0.0007892029427735317
52.600000000000044	0.0007893370901831347
52.700000000000045	0.000789471614436388
52.80000000000005	0.0007896065144393288
52.90000000000005	0.000789741789104853
53.00000000000004	0.0007898774391454575
53.100000000000044	0.0007900134629199871
53.200000000000045	0.0007901498580812957
53.30000000000005	0.0007902866235698897
53.40000000000005	0.0007904237601177227
53.50000000000005	0.000790561266088449
53.600000000000044	0.0007906991391938242
53.700000000000045	0.0007908373784011117
53.80000000000005	0.0007909759826840189
53.90000000000005	0.0007911149527997803
54.00000000000005	0.0007912542871228488
54.100000000000044	0.0007913939834284611
54.200000000000045	0.0007915340407160914
54.30000000000005	0.0007916744597611063
54.40000000000005	0.0007918152389420025
54.50000000000005	0.0007919563760894515
54.60000000000005	0.0007920978702278922
54.700000000000045	0.0007922397203877793
54.80000000000005	0.0007923819273680714
54.90000000000005	0.0007925244895569387
55.00000000000005	0.0007926674048447524
55.10000000000005	0.000792810672286014
55.200000000000045	0.0007929542926966816
55.30000000000005	0.0007930982644682546
55.40000000000005	0.0007932425855432946
55.50000000000005	0.0007933872549996575
55.60000000000005	0.0007935322719208026
55.700000000000045	0.0007936776371447599
55.80000000000005	0.0007938233490716246
55.90000000000005	0.0007939694057001993
56.00000000000005	0.0007941158061364507
56.10000000000005	0.0007942625512343277
56.200000000000045	0.0007944096393966218
56.30000000000005	0.0007945570686713354
56.40000000000005	0.0007947048381862763
56.50000000000005	0.0007948529470745052
56.60000000000005	0.0007950013962106864
56.70000000000005	0.0007951501840052265
56.80000000000005	0.0007952993085591463
56.90000000000005	0.0007954487690265673
57.00000000000005	0.0007955985662971322
57.10000000000005	0.0007957486987833119
57.20000000000005	0.0007958991646326029
57.30000000000005	0.0007960499630195782
57.40000000000005	0.0007962010931237573
57.50000000000005	0.000796352555854236
57.60000000000005	0.0007965043496301953
57.70000000000005	0.0007966564726491781
57.800000000000054	0.0007968089241104233
57.90000000000005	0.0007969617049371573
58.00000000000005	0.0007971148135500696
58.10000000000005	0.0007972682481906222
58.20000000000005	0.000797422008077235
58.300000000000054	0.0007975760924329636
58.40000000000005	0.0007977305021993807
58.50000000000005	0.000797885235802999
58.60000000000005	0.0007980402915326002
58.70000000000005	0.0007981956686297567
58.800000000000054	0.000798351368049372
58.90000000000005	0.0007985073882189438
59.00000000000005	0.0007986637274688272
59.10000000000005	0.000798820385058589
59.20000000000005	0.0007989773602521506
59.300000000000054	0.0007991346540217364
59.40000000000005	0.0007992922647999127
59.50000000000005	0.000799450190961773
59.60000000000005	0.0007996084317886367
59.70000000000005	0.000799766988265355
59.800000000000054	0.0007999258588249718
59.900000000000055	0.0008000850418819693
60.00000000000005	0.0008002445367345945
60.10000000000005	0.0008004043426851589
60.20000000000005	0.0008005644607349215
60.300000000000054	0.0008007248893212453
60.400000000000055	0.0008008856269010161
60.50000000000005	0.0008010466727929042
60.60000000000005	0.0008012080280101623
60.70000000000005	0.0008013696909901667
60.800000000000054	0.0008015316602271581
60.900000000000055	0.0008016939350557308
61.00000000000006	0.0008018565148143255
61.10000000000005	0.0008020194005317571
61.20000000000005	0.0008021825906489959
61.300000000000054	0.0008023460837005148
61.400000000000055	0.0008025098790401504
61.50000000000006	0.0008026739777081399
61.60000000000005	0.0008028383781450318
61.70000000000005	0.0008030030789207868
61.800000000000054	0.0008031680794042188
61.900000000000055	0.0008033333789677445
62.00000000000006	0.0008034989786664347
62.10000000000005	0.0008036648769437791
62.20000000000005	0.0008038310724079056
62.300000000000054	0.0008039975644457625
62.400000000000055	0.0008041643541233283
62.50000000000006	0.0008043314398832376
62.60000000000005	0.0008044988203673744
62.70000000000005	0.0008046664949768106
62.800000000000054	0.0008048344631160165
62.900000000000055	0.0008050027258650831
63.00000000000006	0.0008051712816689802
63.10000000000006	0.0008053401292058735
63.20000000000005	0.0008055092678939298
63.300000000000054	0.0008056786988236909
63.400000000000055	0.0008058484204388697
63.50000000000006	0.0008060184314497699
63.60000000000006	0.0008061887312878776
63.70000000000005	0.0008063593193878995
63.800000000000054	0.0008065301968538576
63.900000000000055	0.0008067013621312387
64.00000000000006	0.0008068728139648616
64.10000000000005	0.0008070445518023516
64.20000000000006	0.0008072165767577867
64.30000000000005	0.0008073888872749944
64.40000000000006	0.0008075614821294146
64.50000000000006	0.0008077343607812577
64.60000000000005	0.0008079075226937756
64.70000000000006	0.0008080809689939514
64.80000000000005	0.0008082546981268217
64.90000000000006	0.000808428708900746
65.00000000000006	0.0008086030007911708
65.10000000000005	0.000808777574934755
65.20000000000006	0.0008089524297745222
65.30000000000005	0.0008091275641480279
65.40000000000006	0.0008093029775426319
65.50000000000006	0.0008094786694485504
65.60000000000005	0.0008096546410148444
65.70000000000006	0.0008098308906852371
65.80000000000005	0.0008100074173286531
65.90000000000006	0.0008101842204468533
66.00000000000006	0.0008103613011982446
66.10000000000005	0.0008105386580241865
66.20000000000006	0.0008107162898214992
66.30000000000005	0.0008108941961032195
66.40000000000006	0.0008110723763850874
66.50000000000006	0.0008112508318374438
66.60000000000005	0.000811429560901818
66.70000000000006	0.0008116085625050047
66.80000000000005	0.000811787836173664
66.90000000000006	0.0008119673830871989
67.00000000000006	0.0008121472016844389
67.10000000000007	0.0008123272909188528
67.20000000000006	0.000812507650327768
67.30000000000005	0.0008126882794510934
67.40000000000006	0.0008128691794797311
67.50000000000006	0.0008130503488522258
67.60000000000007	0.0008132317865506658
67.70000000000006	0.0008134134921253173
67.80000000000005	0.0008135954667758768
67.90000000000006	0.0008137777089378778
68.00000000000006	0.0008139602176189367
68.10000000000007	0.0008141429923794208
68.20000000000006	0.0008143260327821575
68.30000000000005	0.0008145093400379474
68.40000000000006	0.0008146929125815833
68.50000000000006	0.0008148767494480784
68.60000000000007	0.00081506085021007
68.70000000000006	0.000815245216086929
68.80000000000005	0.000815429845510123
68.90000000000006	0.0008156147375391136
69.00000000000006	0.0008157998917561205
69.10000000000007	0.0008159853077456925
69.20000000000006	0.0008161709867380037
69.30000000000005	0.0008163569271633074
69.40000000000006	0.0008165431281073263
69.50000000000006	0.000816729589163931
69.60000000000007	0.0008169163115716459
69.70000000000006	0.0008171032937570818
69.80000000000007	0.000817290534829429
69.90000000000006	0.0008174780343916676
70.00000000000006	0.0008176657920489633
70.10000000000007	0.0008178538090503075
70.20000000000006	0.0008180420838207243
70.30000000000007	0.0008182306154945947
70.40000000000006	0.0008184194036859278
70.50000000000006	0.0008186084496519071
70.60000000000007	0.0008187977518136195
70.70000000000006	0.0008189873093279643
70.80000000000007	0.0008191771218176172
70.90000000000006	0.0008193671889073228
71.00000000000006	0.0008195575118644771
71.10000000000007	0.0008197480891081519
71.20000000000006	0.0008199389198194348
71.30000000000007	0.0008201300036314929
71.40000000000006	0.0008203213418197423
71.50000000000006	0.0008205129327990486
71.60000000000007	0.0008207047757721358
71.70000000000006	0.0008208968703804016
71.80000000000007	0.0008210892162672434
71.90000000000006	0.0008212818147180579
72.00000000000006	0.0008214746641452881
72.10000000000007	0.0008216677637748896
72.20000000000006	0.0008218611132582735
72.30000000000007	0.0008220547138887221
72.40000000000006	0.0008222485640741709
72.50000000000006	0.0008224426630614304
72.60000000000007	0.000822637010509747
72.70000000000006	0.0008228316060802517
72.80000000000007	0.0008230264510759672
72.90000000000006	0.0008232215439020604
73.00000000000006	0.0008234168838276984
73.10000000000007	0.0008236124705216453
73.20000000000006	0.0008238083052946909
73.30000000000007	0.0008240043865472215
73.40000000000006	0.0008242007135685057
73.50000000000007	0.0008243972860347455
73.60000000000007	0.000824594103623976
73.70000000000006	0.0008247911676565489
73.80000000000007	0.0008249884765297319
73.90000000000006	0.0008251860295542885
74.00000000000007	0.0008253838264155203
74.10000000000007	0.0008255818684414581
74.20000000000006	0.0008257801540243051
74.30000000000007	0.000825978682494212
74.40000000000006	0.0008261774535436021
74.50000000000007	0.0008263764668666065
74.60000000000007	0.0008265757238006328
74.70000000000006	0.000826775222734414
74.80000000000007	0.00082697496301885
74.90000000000006	0.0008271749443550147
75.00000000000007	0.0008273751680879275
75.10000000000007	0.0008275756326009884
75.20000000000006	0.0008277763372638102
75.30000000000007	0.0008279772817842569
75.40000000000006	0.0008281784658718274
75.50000000000007	0.0008283798908807743
75.60000000000007	0.0008285815551906786
75.70000000000006	0.0008287834581911888
75.80000000000007	0.0008289855995984286
75.90000000000006	0.0008291879807741877
76.00000000000007	0.0008293906000924755
76.10000000000007	0.0008295934569610061
76.20000000000007	0.0008297965511024118
76.30000000000007	0.0008299998822408757
76.40000000000006	0.0008302034517472889
76.50000000000007	0.0008304072579914967
76.60000000000007	0.0008306113004005735
76.70000000000007	0.000830815578705045
76.80000000000007	0.0008310200942832765
76.90000000000006	0.0008312248454992844
77.00000000000007	0.0008314298317976615
77.10000000000007	0.000831635052915122
77.20000000000007	0.0008318405085898825
77.30000000000007	0.0008320462002093062
77.40000000000006	0.000832252126132946
77.50000000000007	0.0008324582858240881
77.60000000000007	0.0008326646790270007
77.70000000000007	0.0008328713071365243
77.80000000000007	0.0008330781685060934
77.90000000000006	0.0008332852626159703
78.00000000000007	0.0008334925892163336
78.10000000000007	0.0008337001480588329
78.20000000000007	0.0008339079405471949
78.30000000000007	0.0008341159650300798
78.40000000000006	0.0008343242210058655
78.50000000000007	0.0008345327082319731
78.60000000000007	0.0008347414281195895
78.70000000000007	0.0008349503790110055
78.80000000000007	0.0008351595604210531
78.90000000000006	0.0008353689721128279
79.00000000000007	0.0008355786138508102
79.10000000000007	0.0008357884870550099
79.20000000000007	0.0008359985900626113
79.30000000000007	0.0008362089224060078
79.40000000000006	0.000836419483855218
79.50000000000007	0.000836630275837699
79.60000000000007	0.000836841296684032
79.70000000000007	0.0008370525459425774
79.80000000000007	0.000837264023388808
79.90000000000008	0.0008374757287994953
80.00000000000007	0.0008376876636108549
80.10000000000007	0.000837899826148062
80.20000000000007	0.0008381122159765403
80.30000000000007	0.0008383248328783793
80.40000000000008	0.0008385376782972302
80.50000000000007	0.0008387507505514206
80.60000000000007	0.0008389640492218745
80.70000000000007	0.0008391775740959244
80.80000000000007	0.0008393913249621278
80.90000000000008	0.0008396053032728618
81.00000000000007	0.0008398195073407496
81.10000000000007	0.0008400339367632706
81.20000000000007	0.0008402485913340966
81.30000000000007	0.0008404634725130626
81.40000000000008	0.0008406785786057031
81.50000000000007	0.0008408939092245964
81.60000000000007	0.0008411094641684288
81.70000000000007	0.000841325243237116
81.80000000000007	0.000841541247899144
81.90000000000008	0.0008417574764540419
82.00000000000007	0.000841973928530498
82.10000000000007	0.0008421906039333081
82.20000000000007	0.0008424075041384562
82.30000000000007	0.0008426246274381318
82.40000000000008	0.0008428419734757365
82.50000000000007	0.0008430595420608577
82.60000000000008	0.0008432773330042938
82.70000000000007	0.0008434953477906701
82.80000000000007	0.0008437135847058765
82.90000000000008	0.0008439320434089892
83.00000000000007	0.0008441507237154931
83.10000000000008	0.0008443696271175205
83.20000000000007	0.000844588751893398
83.30000000000007	0.0008448080977165435
83.40000000000008	0.0008450276644070664
83.50000000000007	0.0008452474517861608
83.60000000000008	0.0008454674613546327
83.70000000000007	0.0008456876913842343
83.80000000000007	0.0008459081415636437
83.90000000000008	0.0008461288117186024
84.00000000000007	0.0008463497033574579
84.10000000000008	0.0008465708147441565
84.20000000000007	0.0008467921455813583
84.30000000000007	0.000847013695699257
84.40000000000008	0.0008472354649291104
84.50000000000007	0.0008474574547879407
84.60000000000008	0.0008476796635327973
84.70000000000007	0.0008479020908812537
84.80000000000007	0.0008481247366689454
84.90000000000008	0.0008483476024204759
85.00000000000007	0.0008485706863848394
85.10000000000008	0.0008487939882932913
85.20000000000007	0.0008490175079857397
85.30000000000007	0.0008492412453031242
85.40000000000008	0.0008494652017787322
85.50000000000007	0.0008496893756543998
85.60000000000008	0.0008499137666759272
85.70000000000007	0.0008501383746884648
85.80000000000007	0.0008503632012329503
85.90000000000008	0.0008505882445429014
86.00000000000007	0.0008508135043775208
86.10000000000008	0.0008510389805860743
86.20000000000007	0.0008512646730188246
86.30000000000008	0.0008514905832253874
86.40000000000008	0.0008517167094318827
86.50000000000007	0.0008519430514117292
86.60000000000008	0.0008521696090192352
86.70000000000007	0.000852396383811744
86.80000000000008	0.0008526233740068129
86.90000000000008	0.0008528505793909532
87.00000000000007	0.0008530779998224666
87.10000000000008	0.0008533056351606005
87.20000000000007	0.0008535334869714142
87.30000000000008	0.000853761553464788
87.40000000000008	0.0008539898344411614
87.50000000000007	0.0008542183297636753
87.60000000000008	0.0008544470410061783
87.70000000000007	0.0008546759663697602
87.80000000000008	0.0008549051056676823
87.90000000000008	0.000855134458766949
88.00000000000007	0.0008553640255354843
88.10000000000008	0.0008555938075559182
88.20000000000007	0.000855823803021343
88.30000000000008	0.0008560540117586671
88.40000000000008	0.0008562844336395991
88.50000000000007	0.0008565150702546124
88.60000000000008	0.0008567459197877839
88.70000000000007	0.0008569769820786114
88.80000000000008	0.0008572082570025185
88.90000000000008	0.000857439744435803
89.00000000000009	0.0008576714459777432
89.10000000000008	0.0008579033598041829
89.20000000000007	0.0008581354857680116
89.30000000000008	0.0008583678237491679
89.40000000000008	0.0008586003753548857
89.50000000000009	0.0008588331387517367
89.60000000000008	0.0008590661138049758
89.70000000000007	0.0008592993003981352
89.80000000000008	0.0008595220610021417
89.90000000000008	0.0008597024728854247
90.00000000000009	0.0008598404961693602
