# Supplementary material for: White matter micro- and macrostructure brain charts for the human lifespan
Source: Nature. 2026 May 13;655(8124):979–89. doi: 10.1038/s41586-026-10454-2 (PMC13391363; doi:10.1038/s41586-026-10454-2)
Supplement: Supplementary file 7 — Tract-specific median centiles of brain charts. SDT.T4.1-504 contain the discretized, sex-agnostic brain charts used to derive the myelination plots and assessments in Fig. 4 and Supplementary Fig. S4.F9. Age is expressed in years. Tract measurements are reported in metric-specific units: diffusivities in mm2 s−1, volume in mm3, surface area in mm2, average length in mm, and FA is dimensionless (unitless). [file 41586_2026_10454_MOESM7_ESM.zip › SDT.T4/SDT.T4.187-ILF_right_rd-mean.csv]

age	value
1.0	0.0008242264421830801
1.1	0.0008176594569548502
1.2000000000000002	0.0008094280974147567
1.3000000000000003	0.0007996660688197172
1.4000000000000004	0.0007901750046766651
1.5000000000000004	0.0007814511281836985
1.6000000000000005	0.0007733899261013734
1.7000000000000006	0.0007659065326205286
1.8000000000000007	0.0007589337796668234
1.9000000000000008	0.0007524080826910646
2.000000000000001	0.0007462811636989036
2.100000000000001	0.0007405120242943754
2.200000000000001	0.0007350672541414183
2.300000000000001	0.0007299133816370249
2.4000000000000012	0.0007250243083916637
2.5000000000000013	0.0007203772018131583
2.6000000000000014	0.0007159520217523136
2.7000000000000015	0.0007117322392588116
2.8000000000000016	0.0007077000940951041
2.9000000000000017	0.0007038416655302358
3.0000000000000018	0.0007001445166995208
3.100000000000002	0.0006965983197559193
3.200000000000002	0.0006931915753380312
3.300000000000002	0.0006899151959230809
3.400000000000002	0.0006867609268005496
3.500000000000002	0.0006837212801169449
3.6000000000000023	0.0006807900594212758
3.7000000000000024	0.0006779599755712482
3.8000000000000025	0.000675225301723898
3.9000000000000026	0.0006725807958268484
4.000000000000003	0.0006700221203579964
4.100000000000003	0.000667544029312939
4.200000000000003	0.0006651423940297038
4.3000000000000025	0.0006628133847893963
4.400000000000003	0.0006605534675294784
4.5000000000000036	0.0006583597453335994
4.600000000000003	0.0006562285416840721
4.700000000000003	0.0006541569919476254
4.800000000000003	0.0006521424393011134
4.900000000000004	0.0006501827120989624
5.0000000000000036	0.0006482749882489025
5.100000000000003	0.0006464170715224051
5.200000000000004	0.0006446068972168435
5.300000000000004	0.0006428425419570792
5.400000000000004	0.000641122452435028
5.5000000000000036	0.0006394445188829002
5.600000000000004	0.0006378071186909581
5.700000000000005	0.0006362087361376351
5.800000000000004	0.0006346481519932649
5.900000000000004	0.0006331236749636138
6.000000000000004	0.0006316340077788548
6.100000000000005	0.0006301779194332239
6.200000000000005	0.0006287542575660532
6.300000000000004	0.0006273621074531791
6.400000000000005	0.0006260001464481964
6.500000000000005	0.0006246673727182394
6.600000000000005	0.0006233628472284238
6.700000000000005	0.000622085827823166
6.800000000000005	0.0006208352205767363
6.900000000000006	0.0006196101997786487
7.000000000000005	0.0006184099764979496
7.100000000000005	0.0006172338108526109
7.2000000000000055	0.0006160811260691803
7.300000000000006	0.0006149510378058146
7.400000000000006	0.000613842887062655
7.500000000000005	0.000612756055671505
7.600000000000006	0.0006116900638089442
7.700000000000006	0.0006106441626461805
7.800000000000006	0.0006096177963406812
7.900000000000006	0.0006086104310043956
8.000000000000007	0.0006076215661554992
8.100000000000007	0.0006066508186341233
8.200000000000006	0.0006056975674856407
8.300000000000006	0.0006047613576656027
8.400000000000006	0.0006038417628577934
8.500000000000007	0.0006029384579843047
8.600000000000007	0.0006020509075012702
8.700000000000006	0.0006011787205682808
8.800000000000008	0.0006003215202139506
8.900000000000007	0.0005994789538403597
9.000000000000007	0.0005986507561902668
9.100000000000007	0.0005978364741554557
9.200000000000006	0.0005970357812280205
9.300000000000008	0.0005962483724018573
9.400000000000007	0.0005954740190290572
9.500000000000007	0.000594712324531856
9.600000000000009	0.0005939630043388195
9.700000000000008	0.0005932257830466197
9.800000000000008	0.0005925004040219852
9.900000000000007	0.000591786677371184
10.000000000000007	0.0005910842620560277
10.100000000000009	0.0005903929163905593
10.200000000000008	0.0005897124155830357
10.300000000000008	0.0005890425937847675
10.40000000000001	0.0005883831488858394
10.500000000000009	0.0005877338676903326
10.600000000000009	0.0005870945432925757
10.700000000000008	0.0005864649838686074
10.800000000000008	0.0005858450496359991
10.90000000000001	0.000585234477280211
11.000000000000009	0.0005846330832354517
11.100000000000009	0.0005840406977270316
11.20000000000001	0.0005834571973127905
11.30000000000001	0.0005828823463780145
11.40000000000001	0.0005823159813539634
11.500000000000009	0.0005817579431236421
11.600000000000009	0.0005812080851004029
11.70000000000001	0.0005806663019323152
11.80000000000001	0.0005801323859327972
11.90000000000001	0.0005796061946274467
12.00000000000001	0.0005790875971445055
12.10000000000001	0.0005785764995594929
12.20000000000001	0.0005780727144461408
12.30000000000001	0.00057757611375761
12.40000000000001	0.0005770865726815689
12.50000000000001	0.0005766039770954269
12.60000000000001	0.0005761282459676096
12.70000000000001	0.0005756592124961507
12.800000000000011	0.0005751967640386684
12.900000000000011	0.0005747407979506284
13.00000000000001	0.0005742912413902572
13.10000000000001	0.000573847942726095
13.20000000000001	0.0005734107999729357
13.300000000000011	0.0005729797135493153
13.400000000000011	0.0005725545931873858
13.50000000000001	0.0005721353754463794
13.600000000000012	0.000571721924262099
13.700000000000012	0.0005713141491475379
13.800000000000011	0.0005709119683968521
13.900000000000011	0.000570515324564276
14.00000000000001	0.0005701240931768871
14.100000000000012	0.0005697381917816768
14.200000000000012	0.0005693575397472006
14.300000000000011	0.0005689820646951745
14.400000000000013	0.0005686117161720352
14.500000000000012	0.0005682463816798758
14.600000000000012	0.0005678859875128926
14.700000000000012	0.0005675304677975674
14.800000000000011	0.000567179776550615
14.900000000000013	0.0005668338102878268
15.000000000000012	0.000566492501468521
15.100000000000012	0.000566155783956301
15.200000000000014	0.0005658235990291708
15.300000000000013	0.000565495905995847
15.400000000000013	0.0005651726107377188
15.500000000000012	0.0005648536524804846
15.600000000000012	0.0005645389775239901
15.700000000000014	0.0005642285485649907
15.800000000000013	0.0005639222786033758
15.900000000000013	0.0005636201116704931
16.000000000000014	0.0005633219928968452
16.100000000000016	0.0005630278741490415
16.200000000000014	0.0005627377221912576
16.30000000000001	0.0005624514574560657
16.400000000000013	0.0005621690292867542
16.500000000000014	0.0005618903934822994
16.600000000000016	0.0005616155194121557
16.700000000000014	0.0005613443332080273
16.800000000000015	0.0005610767880116578
16.900000000000013	0.0005608128378366675
17.000000000000014	0.0005605524428738719
17.100000000000016	0.0005602955756622231
17.200000000000014	0.0005600421683092634
17.300000000000015	0.0005597921781819742
17.400000000000013	0.0005595455685895233
17.500000000000014	0.0005593023141003403
17.600000000000016	0.0005590623514407238
17.700000000000014	0.0005588256410175056
17.800000000000015	0.0005585921439375851
17.900000000000016	0.0005583618270168495
18.000000000000014	0.000558134667324206
18.100000000000016	0.00055791060644656
18.200000000000017	0.0005576896081914848
18.300000000000015	0.0005574716418758532
18.400000000000016	0.0005572566861680524
18.500000000000014	0.0005570446864392968
18.600000000000016	0.0005568356089572624
18.700000000000017	0.0005566294205578433
18.800000000000015	0.0005564260933882538
18.900000000000016	0.0005562256081116827
19.000000000000014	0.0005560279140943552
19.100000000000016	0.0005558329803702981
19.200000000000017	0.0005556407811130908
19.300000000000015	0.0005554512982598817
19.400000000000016	0.0005552644843081991
19.500000000000018	0.000555080310303232
19.600000000000016	0.0005548987477559153
19.700000000000017	0.0005547197731465598
19.80000000000002	0.0005545433700198963
19.900000000000016	0.0005543694941882413
20.000000000000018	0.0005541981189688234
20.100000000000016	0.0005540292224989694
20.200000000000017	0.0005538627893479366
20.30000000000002	0.00055369877794223
20.400000000000016	0.0005535371632583488
20.500000000000018	0.0005533779206580217
20.600000000000016	0.000553221030175285
20.700000000000017	0.0005530664776869439
20.80000000000002	0.0005529142243935501
20.900000000000016	0.0005527642471541262
21.000000000000018	0.000552616527369099
21.10000000000002	0.000552471051746453
21.200000000000017	0.0005523277836870444
21.30000000000002	0.0005521867014303597
21.40000000000002	0.0005520477835370966
21.500000000000018	0.0005519110129798952
21.60000000000002	0.0005517763775392904
21.700000000000017	0.0005516438429558895
21.80000000000002	0.0005515133890415131
21.90000000000002	0.0005513849999041669
22.000000000000018	0.0005512586640041977
22.10000000000002	0.0005511343489479268
22.200000000000017	0.0005510120357045462
22.30000000000002	0.0005508917055130475
22.40000000000002	0.000550773343794325
22.500000000000018	0.0005506569398953829
22.60000000000002	0.0005505424634102343
22.70000000000002	0.0005504298966309775
22.80000000000002	0.0005503192259285394
22.90000000000002	0.000550210441210087
23.00000000000002	0.0005501035136624699
23.10000000000002	0.000549998426554963
23.20000000000002	0.0005498951633850925
23.30000000000002	0.0005497937116275902
23.40000000000002	0.0005496940619278906
23.50000000000002	0.0005495961871725653
23.60000000000002	0.0005495000717515594
23.70000000000002	0.0005494057039397371
23.80000000000002	0.0005493130748472593
23.90000000000002	0.0005492221587291292
24.00000000000002	0.0005491329408057359
24.10000000000002	0.0005490454064917658
24.20000000000002	0.0005489595449958584
24.300000000000022	0.0005488753480470247
24.40000000000002	0.0005487927913626601
24.50000000000002	0.0005487118611184234
24.600000000000023	0.0005486325472008522
24.70000000000002	0.0005485548417269926
24.800000000000022	0.0005484787215967103
24.90000000000002	0.0005484041736956419
25.00000000000002	0.000548331185075861
25.100000000000023	0.0005482597464184884
25.20000000000002	0.000548189850362493
25.300000000000022	0.0005481214750730042
25.40000000000002	0.0005480546082547049
25.50000000000002	0.0005479892411662646
25.600000000000023	0.000547925366772555
25.70000000000002	0.0005478629642659973
25.800000000000022	0.0005478020219617108
25.900000000000023	0.0005477425283180976
26.00000000000002	0.0005476844752736076
26.100000000000023	0.000547627856235823
26.200000000000024	0.0005475726514976156
26.300000000000022	0.00054751885008014
26.400000000000023	0.0005474664444163812
26.50000000000002	0.0005474154281891858
26.600000000000023	0.0005473657825883414
26.700000000000024	0.0005473174971625782
26.800000000000022	0.0005472705615846326
26.900000000000023	0.0005472249688719428
27.00000000000002	0.0005471807130849176
27.100000000000023	0.00054713777637511
27.200000000000024	0.000547096148902957
27.300000000000022	0.0005470558241114128
27.400000000000023	0.0005470167962945351
27.500000000000025	0.0005469790483906445
27.600000000000023	0.0005469425710183543
27.700000000000024	0.0005469073549040982
27.800000000000026	0.0005468733939956916
27.900000000000023	0.0005468406829107849
28.000000000000025	0.0005468092054321173
28.100000000000023	0.0005467789527107335
28.200000000000024	0.0005467499190622215
28.300000000000026	0.0005467220993035213
28.400000000000023	0.0005466954779105028
28.500000000000025	0.0005466700464339425
28.600000000000023	0.0005466457965187844
28.700000000000024	0.0005466227229186816
28.800000000000026	0.0005466008207291957
28.900000000000023	0.0005465800751707025
29.000000000000025	0.0005465604782594815
29.100000000000026	0.0005465420250683668
29.200000000000024	0.0005465247108636607
29.300000000000026	0.0005465085214788711
29.400000000000027	0.0005464934492805068
29.500000000000025	0.0005464794867176828
29.600000000000026	0.0005464666292448712
29.700000000000024	0.0005464548723693065
29.800000000000026	0.0005464442025835627
29.900000000000027	0.0005464346126628341
30.000000000000025	0.0005464260983397083
30.100000000000026	0.000546418655268312
30.200000000000024	0.0005464122704856671
30.300000000000026	0.0005464069370750518
30.400000000000027	0.0005464026481924466
30.500000000000025	0.0005463993999042232
30.600000000000026	0.0005463971880737427
30.700000000000028	0.0005463960003236134
30.800000000000026	0.0005463958300972827
30.900000000000027	0.0005463966737043591
31.00000000000003	0.0005463985271350671
31.100000000000026	0.0005464013784971974
31.200000000000028	0.0005464052215062243
31.300000000000026	0.000546410049941914
31.400000000000027	0.0005464158604068669
31.50000000000003	0.0005464226490736606
31.600000000000026	0.0005464304045722552
31.700000000000028	0.0005464391209367393
31.800000000000026	0.0005464487949832001
31.900000000000027	0.0005464594229941511
32.00000000000003	0.0005464709940334355
32.10000000000002	0.0005464835023761593
32.20000000000003	0.0005464969423544721
32.300000000000026	0.0005465113110425586
32.40000000000003	0.0005465266048824644
32.50000000000003	0.0005465428134051568
32.60000000000003	0.0005465599311685659
32.70000000000003	0.0005465779554348906
32.800000000000026	0.0005465968827417549
32.90000000000003	0.000546616703009366
33.00000000000003	0.0005466374110099371
33.10000000000003	0.0005466590015664433
33.20000000000003	0.000546681472169202
33.300000000000026	0.0005467048194958339
33.40000000000003	0.0005467290338857511
33.50000000000003	0.0005467541103630361
33.60000000000003	0.0005467800465841293
33.70000000000003	0.0005468068393099886
33.800000000000026	0.0005468344792302791
33.90000000000003	0.0005468629615602139
34.00000000000003	0.0005468922815603481
34.10000000000003	0.0005469224370893016
34.20000000000003	0.0005469534250312948
34.30000000000003	0.0005469852364533459
34.40000000000003	0.000547017866795665
34.50000000000003	0.0005470513140640952
34.60000000000003	0.0005470855752157534
34.70000000000003	0.0005471206416337011
34.80000000000003	0.0005471565089291541
34.90000000000003	0.0005471931727538749
35.00000000000003	0.000547230631293546
35.10000000000003	0.0005472688816140691
35.20000000000003	0.0005473079154391551
35.30000000000003	0.000547347728581573
35.400000000000034	0.0005473883193578484
35.50000000000003	0.0005474296848977766
35.60000000000003	0.000547471817211059
35.70000000000003	0.0005475147122638883
35.80000000000003	0.0005475583660588621
35.900000000000034	0.0005476027770728632
36.00000000000003	0.0005476479425320159
36.10000000000003	0.0005476938547543383
36.20000000000003	0.0005477405098870882
36.30000000000003	0.0005477879065238059
36.400000000000034	0.000547836041946727
36.50000000000003	0.0005478849087333149
36.60000000000003	0.0005479345031688612
36.70000000000003	0.0005479848215714654
36.80000000000003	0.0005480358626780494
36.900000000000034	0.0005480876238563069
37.00000000000003	0.0005481400979635124
37.10000000000003	0.0005481932814480664
37.20000000000003	0.0005482471731511381
37.30000000000003	0.0005483017704898417
37.400000000000034	0.0005483570665574014
37.500000000000036	0.0005484130579267143
37.60000000000003	0.0005484697412002796
37.70000000000003	0.0005485271153478791
37.80000000000003	0.0005485851778626127
37.900000000000034	0.0005486439220921993
38.000000000000036	0.0005487033447568644
38.10000000000003	0.0005487634449198082
38.20000000000003	0.0005488242201176934
38.30000000000003	0.0005488856639133575
38.400000000000034	0.0005489477731395821
38.500000000000036	0.0005490105446559316
38.60000000000004	0.000549073977641214
38.70000000000003	0.0005491380696997845
38.80000000000003	0.0005492028146265458
38.900000000000034	0.0005492682093876499
39.000000000000036	0.0005493342532458485
39.10000000000004	0.0005494009438439515
39.20000000000003	0.0005494682751734259
39.30000000000003	0.0005495362443024281
39.400000000000034	0.0005496048483233995
39.500000000000036	0.000549674086603282
39.60000000000004	0.000549743956845326
39.70000000000003	0.0005498144532530777
39.80000000000003	0.0005498855730156894
39.900000000000034	0.0005499573155757327
40.000000000000036	0.0005500296786704306
40.10000000000004	0.0005501026566833155
40.20000000000003	0.0005501762468961952
40.30000000000003	0.0005502504466129651
40.400000000000034	0.0005503252553703514
40.500000000000036	0.0005504006709595992
40.60000000000004	0.0005504766879584469
40.70000000000004	0.000550553303758759
40.80000000000003	0.0005506305179655319
40.900000000000034	0.0005507083284000614
41.000000000000036	0.0005507867298052466
41.10000000000004	0.0005508657196573136
41.20000000000004	0.0005509452954525749
41.30000000000003	0.0005510254568812902
41.400000000000034	0.0005511062018131159
41.500000000000036	0.0005511875251691967
41.60000000000004	0.000551269424526008
41.70000000000004	0.0005513518996356399
41.80000000000004	0.0005514349483943127
41.900000000000034	0.0005515185658750317
42.000000000000036	0.0005516027497312295
42.10000000000004	0.0005516874976346717
42.20000000000004	0.0005517728094148736
42.30000000000004	0.0005518586830113947
42.400000000000034	0.0005519451136611214
42.500000000000036	0.0005520320991090465
42.60000000000004	0.0005521196392407751
42.70000000000004	0.000552207732019349
42.80000000000004	0.0005522963728215512
42.900000000000034	0.0005523855594627157
43.000000000000036	0.000552475289774963
43.10000000000004	0.0005525655637143262
43.20000000000004	0.0005526563792827208
43.30000000000004	0.0005527477320079326
43.400000000000034	0.0005528396197890584
43.500000000000036	0.0005529320426331591
43.60000000000004	0.0005530249985629044
43.70000000000004	0.0005531184832352118
43.80000000000004	0.0005532124946136008
43.90000000000004	0.0005533070306769374
44.000000000000036	0.0005534020914965457
44.10000000000004	0.000553497675129986
44.20000000000004	0.0005535937773735329
44.30000000000004	0.0005536903962674592
44.40000000000004	0.0005537875319296327
44.500000000000036	0.0005538851824359274
44.60000000000004	0.0005539833437020051
44.70000000000004	0.0005540820138272404
44.80000000000004	0.0005541811909251372
44.90000000000004	0.0005542808751722911
45.00000000000004	0.000554381064675868
45.10000000000004	0.0005544817554804056
45.20000000000004	0.0005545829457557939
45.30000000000004	0.0005546846357211725
45.40000000000004	0.0005547868234998472
45.50000000000004	0.0005548895052469446
45.60000000000004	0.0005549926791866703
45.70000000000004	0.0005550963435561885
45.80000000000004	0.0005552004986284407
45.90000000000004	0.0005553051425548339
46.00000000000004	0.0005554102716098838
46.10000000000004	0.0005555158840826368
46.20000000000004	0.00055562198028502
46.30000000000004	0.0005557285583826128
46.40000000000004	0.0005558356147525447
46.50000000000004	0.0005559431477338573
46.60000000000004	0.0005560511556775301
46.70000000000004	0.0005561596389449141
46.80000000000004	0.0005562685957268221
46.90000000000004	0.0005563780225111362
47.00000000000004	0.000556487917696637
47.100000000000044	0.0005565982816804822
47.20000000000004	0.0005567091126658961
47.30000000000004	0.0005568204072361213
47.40000000000004	0.0005569321638360435
47.50000000000004	0.0005570443809215864
47.600000000000044	0.0005571570589353839
47.70000000000004	0.0005572701961032853
47.80000000000004	0.0005573837891114572
47.90000000000004	0.0005574978364599388
48.00000000000004	0.0005576123386243547
48.100000000000044	0.0005577272938413645
48.200000000000045	0.000557842698885902
48.30000000000004	0.0005579585523005843
48.40000000000004	0.0005580748526382073
48.50000000000004	0.0005581916004163617
48.600000000000044	0.0005583087938919473
48.700000000000045	0.0005584264299357304
48.80000000000004	0.000558544507141292
48.90000000000004	0.0005586630260566628
49.00000000000004	0.0005587819849481166
49.100000000000044	0.0005589013807691884
49.200000000000045	0.000559021212152828
49.30000000000004	0.0005591414777414385
49.40000000000004	0.0005592621781218554
49.50000000000004	0.0005593833115784796
49.600000000000044	0.0005595048751541455
49.700000000000045	0.0005596268675289983
49.80000000000004	0.0005597492893180691
49.90000000000004	0.0005598721388137919
50.00000000000004	0.0005599954131362909
50.100000000000044	0.0005601191110022108
50.200000000000045	0.0005602432311369138
50.30000000000005	0.0005603677741913911
50.40000000000004	0.0005604927384742426
50.50000000000004	0.0005606181211889972
50.600000000000044	0.0005607439210960176
50.700000000000045	0.0005608701388724533
50.80000000000005	0.0005609967728337486
50.90000000000004	0.0005611238202557073
51.00000000000004	0.0005612512799325544
51.100000000000044	0.000561379150666613
51.200000000000045	0.0005615074331684232
51.30000000000005	0.0005616361257678371
51.40000000000005	0.0005617652258186379
51.50000000000004	0.000561894732155645
51.600000000000044	0.0005620246455137448
51.700000000000045	0.0005621549642285138
51.80000000000005	0.0005622856857214266
51.90000000000005	0.0005624168088587599
52.00000000000004	0.0005625483325143078
52.100000000000044	0.000562680257454047
52.200000000000045	0.0005628125820263484
52.30000000000005	0.0005629453037257115
52.40000000000005	0.0005630784214561321
52.50000000000004	0.0005632119360063104
52.600000000000044	0.0005633458457293267
52.700000000000045	0.0005634801481831676
52.80000000000005	0.000563614842301089
52.90000000000005	0.0005637499270233876
53.00000000000004	0.0005638854031677654
53.100000000000044	0.0005640212690985853
53.200000000000045	0.0005641575224423065
53.30000000000005	0.0005642941621673262
53.40000000000005	0.0005644311891126122
53.50000000000005	0.0005645686016463215
53.600000000000044	0.0005647063974545305
53.700000000000045	0.0005648445755329039
53.80000000000005	0.0005649831348836335
53.90000000000005	0.0005651220763728253
54.00000000000005	0.0005652613983785331
54.100000000000044	0.0005654010986511541
54.200000000000045	0.0005655411762190939
54.30000000000005	0.0005656816319683768
54.40000000000005	0.0005658224642800202
54.50000000000005	0.0005659636709604872
54.60000000000005	0.0005661052510635942
54.700000000000045	0.0005662472036492592
54.80000000000005	0.0005663895296289926
54.90000000000005	0.0005665322273924223
55.00000000000005	0.0005666752948064767
55.10000000000005	0.0005668187309555477
55.200000000000045	0.0005669625367699005
55.30000000000005	0.0005671067106412979
55.40000000000005	0.0005672512504895022
55.50000000000005	0.0005673961554226257
55.60000000000005	0.0005675414245544802
55.700000000000045	0.0005676870588392794
55.80000000000005	0.0005678330566762376
55.90000000000005	0.0005679794160420471
56.00000000000005	0.0005681261360733839
56.10000000000005	0.0005682732177421628
56.200000000000045	0.0005684206594489827
56.30000000000005	0.0005685684592203414
56.40000000000005	0.0005687166162151211
56.50000000000005	0.000568865129597523
56.60000000000005	0.0005690140003620328
56.70000000000005	0.0005691632269155864
56.80000000000005	0.0005693128073384053
56.90000000000005	0.0005694627408160896
57.00000000000005	0.0005696130283598506
57.10000000000005	0.0005697636683773284
57.20000000000005	0.0005699146589957915
57.30000000000005	0.0005700659994216005
57.40000000000005	0.0005702176888661063
57.50000000000005	0.0005703697283618398
57.60000000000005	0.0005705221163218122
57.70000000000005	0.0005706748509239751
57.800000000000054	0.0005708279313997224
57.90000000000005	0.0005709813587974855
58.00000000000005	0.0005711351315303011
58.10000000000005	0.000571289247820609
58.20000000000005	0.000571443706919267
58.300000000000054	0.0005715985080817958
58.40000000000005	0.0005717536523768491
58.50000000000005	0.0005719091382218838
58.60000000000005	0.000572064963887262
58.70000000000005	0.0005722211286473013
58.800000000000054	0.0005723776335857734
58.90000000000005	0.0005725344771195639
59.00000000000005	0.0005726916575611422
59.10000000000005	0.0005728491742030889
59.20000000000005	0.0005730070263423941
59.300000000000054	0.0005731652150820258
59.40000000000005	0.0005733237388423799
59.50000000000005	0.0005734825959812913
59.60000000000005	0.0005736417858133985
59.70000000000005	0.000573801309456116
59.800000000000054	0.000573961165328676
59.900000000000055	0.0005741213518288645
60.00000000000005	0.0005742818682884669
60.10000000000005	0.0005744427140433842
60.20000000000005	0.000574603890229308
60.300000000000054	0.0005747653952681846
60.400000000000055	0.0005749272276007937
60.50000000000005	0.0005750893865796162
60.60000000000005	0.0005752518733541709
60.70000000000005	0.0005754146863447032
60.800000000000054	0.0005755778240298972
60.900000000000055	0.0005757412857783894
61.00000000000006	0.0005759050709626886
61.10000000000005	0.0005760691807497574
61.20000000000005	0.0005762336135617599
61.300000000000054	0.0005763983679181943
61.400000000000055	0.0005765634432071746
61.50000000000006	0.0005767288406089469
61.60000000000005	0.0005768945585434509
61.70000000000005	0.000577060595566228
61.800000000000054	0.0005772269510805808
61.900000000000055	0.0005773936244934753
62.00000000000006	0.0005775606170018444
62.10000000000005	0.0005777279270268278
62.20000000000005	0.0005778955531627432
62.300000000000054	0.0005780634948312462
62.400000000000055	0.0005782317532420828
62.50000000000006	0.0005784003268136688
62.60000000000005	0.0005785692141746196
62.70000000000005	0.000578738414760902
62.800000000000054	0.0005789079280119507
62.900000000000055	0.0005790777551535384
63.00000000000006	0.0005792478946045658
63.10000000000006	0.0005794183450305489
63.20000000000005	0.0005795891058847757
63.300000000000054	0.0005797601784053766
63.400000000000055	0.0005799315610080755
63.50000000000006	0.0005801032523910697
63.60000000000006	0.0005802752520211716
63.70000000000005	0.0005804475593683991
63.800000000000054	0.0005806201756863269
63.900000000000055	0.0005807930993905201
64.00000000000006	0.0005809663292143195
64.10000000000005	0.0005811398646408494
64.20000000000006	0.0005813137069356495
64.30000000000005	0.0005814878545106528
64.40000000000006	0.0005816623061303951
64.50000000000006	0.0005818370612907735
64.60000000000005	0.0005820121194907316
64.70000000000006	0.000582187482010691
64.80000000000005	0.0005823631472618224
64.90000000000006	0.0005825391140421695
65.00000000000006	0.0005827153818630531
65.10000000000005	0.0005828919520165238
65.20000000000006	0.0005830688229096869
65.30000000000005	0.0005832459933703739
65.40000000000006	0.0005834234629219797
65.50000000000006	0.0005836012310908244
65.60000000000005	0.0005837792991833318
65.70000000000006	0.0005839576656052294
65.80000000000005	0.0005841363292163766
65.90000000000006	0.0005843152895547881
66.00000000000006	0.0005844945479382211
66.10000000000005	0.0005846741027679246
66.20000000000006	0.0005848539529322726
66.30000000000005	0.0005850340979806695
66.40000000000006	0.0005852145374652931
66.50000000000006	0.0005853952727178724
66.60000000000005	0.0005855763021377059
66.70000000000006	0.000585757624643787
66.80000000000005	0.0005859392397993764
66.90000000000006	0.0005861211489472686
67.00000000000006	0.0005863033504818748
67.10000000000007	0.000586485843349503
67.20000000000006	0.000586668627124225
67.30000000000005	0.0005868517013826758
67.40000000000006	0.000587035067481262
67.50000000000006	0.0005872187238119251
67.60000000000007	0.0005874026693502704
67.70000000000006	0.0005875869036834587
67.80000000000005	0.0005877714281787251
67.90000000000006	0.0005879562412227418
68.00000000000006	0.0005881413418172985
68.10000000000007	0.0005883267295598215
68.20000000000006	0.0005885124040502123
68.30000000000005	0.0005886983666689323
68.40000000000006	0.0005888846157996661
68.50000000000006	0.0005890711504722988
68.60000000000007	0.0005892579702967119
68.70000000000006	0.000589445076664015
68.80000000000005	0.0005896324679522271
68.90000000000006	0.0005898201432163801
69.00000000000006	0.0005900081020761022
69.10000000000007	0.0005901963441533226
69.20000000000006	0.0005903848708520864
69.30000000000005	0.0005905736805469321
69.40000000000006	0.0005907627723198871
69.50000000000006	0.0005909521458023715
69.60000000000007	0.0005911418024089094
69.70000000000006	0.0005913317405080182
69.80000000000007	0.0005915219592058817
69.90000000000006	0.0005917124581431822
70.00000000000006	0.0005919032369628167
70.10000000000007	0.0005920942970919716
70.20000000000006	0.0005922856368952056
70.30000000000007	0.0005924772555046384
70.40000000000006	0.0005926691525721904
70.50000000000006	0.0005928613295353986
70.60000000000007	0.0005930537847524336
70.70000000000006	0.000593246517378682
70.80000000000007	0.0005934395270748603
70.90000000000006	0.0005936328135038158
71.00000000000006	0.0005938263781155
71.10000000000007	0.0005940202192636544
71.20000000000006	0.0005942143361286163
71.30000000000007	0.0005944087283818154
71.40000000000006	0.0005946033974834411
71.50000000000006	0.000594798341780505
71.60000000000007	0.0005949935604757808
71.70000000000006	0.0005951890532490787
71.80000000000007	0.000595384819782232
71.90000000000006	0.0005955808615476405
72.00000000000006	0.0005957771768874618
72.10000000000007	0.0005959737650285047
72.20000000000006	0.0005961706256607678
72.30000000000007	0.0005963677602667916
72.40000000000006	0.0005965651671816732
72.50000000000006	0.0005967628456538564
72.60000000000007	0.0005969607953813314
72.70000000000006	0.0005971590160640235
72.80000000000007	0.0005973575091965631
72.90000000000006	0.000597556273108712
73.00000000000006	0.0005977553070721002
73.10000000000007	0.0005979546107944623
73.20000000000006	0.0005981541857804889
73.30000000000007	0.0005983540303525276
73.40000000000006	0.0005985541438031526
73.50000000000007	0.0005987545258477208
73.60000000000007	0.0005989551762034251
73.70000000000006	0.0005991560963868519
73.80000000000007	0.0005993572847146464
73.90000000000006	0.000599558740501772
74.00000000000007	0.0005997604634728538
74.10000000000007	0.0005999624551545291
74.20000000000006	0.0006001647138557032
74.30000000000007	0.0006003672389115732
74.40000000000006	0.0006005700300540618
74.50000000000007	0.0006007730870168726
74.60000000000007	0.0006009764113384269
74.70000000000006	0.0006011800013214723
74.80000000000007	0.0006013838563228784
74.90000000000006	0.0006015879760834631
75.00000000000007	0.0006017923621516409
75.10000000000007	0.0006019970128221048
75.20000000000006	0.0006022019274713329
75.30000000000007	0.0006024071058471213
75.40000000000006	0.0006026125476989302
75.50000000000007	0.000602818254586869
75.60000000000007	0.0006030242247991077
75.70000000000006	0.0006032304577331043
75.80000000000007	0.000603436953145118
75.90000000000006	0.0006036437126052744
76.00000000000007	0.0006038507343933554
76.10000000000007	0.0006040580179258203
76.20000000000007	0.0006042655629656322
76.30000000000007	0.0006044733692773666
76.40000000000006	0.0006046814384427592
76.50000000000007	0.00060488976873465
76.60000000000007	0.0006050983595898615
76.70000000000007	0.0006053072107794951
76.80000000000007	0.0006055163238952832
76.90000000000006	0.0006057256972013756
77.00000000000007	0.0006059353301530544
77.10000000000007	0.000606145222527823
77.20000000000007	0.0006063553741047445
77.30000000000007	0.0006065657864871066
77.40000000000006	0.0006067764579317399
77.50000000000007	0.000606987387913693
77.60000000000007	0.0006071985762182789
77.70000000000007	0.0006074100244588129
77.80000000000007	0.0006076217308831223
77.90000000000006	0.0006078336949842024
78.00000000000007	0.000608045916553528
78.10000000000007	0.0006082583953840353
78.20000000000007	0.0006084711331005828
78.30000000000007	0.000608684127943296
78.40000000000006	0.0006088973794243868
78.50000000000007	0.0006091108873428091
78.60000000000007	0.000609324653333488
78.70000000000007	0.0006095386756272134
78.80000000000007	0.0006097529537537046
78.90000000000006	0.0006099674875178101
79.00000000000007	0.000610182276725826
79.10000000000007	0.0006103973230241934
79.20000000000007	0.0006106126246356394
79.30000000000007	0.0006108281811085716
79.40000000000006	0.000611043992255061
79.50000000000007	0.000611260059731668
79.60000000000007	0.0006114763817514718
79.70000000000007	0.0006116929578799399
79.80000000000007	0.0006119097879348283
79.90000000000008	0.0006121268717352392
80.00000000000007	0.0006123442109492834
80.10000000000007	0.0006125618037816162
80.20000000000007	0.0006127796498159083
80.30000000000007	0.0006129977488768384
80.40000000000008	0.0006132161026427141
80.50000000000007	0.0006134347093082073
80.60000000000007	0.0006136535684736648
80.70000000000007	0.0006138726799692417
80.80000000000007	0.0006140920436264308
80.90000000000008	0.0006143116611350445
81.00000000000007	0.0006145315306810002
81.10000000000007	0.0006147516518824039
81.20000000000007	0.0006149720245760967
81.30000000000007	0.0006151926504621873
81.40000000000008	0.0006154135277163231
81.50000000000007	0.0006156346559728865
81.60000000000007	0.0006158560350739901
81.70000000000007	0.0006160776648630533
81.80000000000007	0.0006162995470517412
81.90000000000008	0.0006165216798065653
82.00000000000007	0.0006167440627792801
82.10000000000007	0.0006169666958184573
82.20000000000007	0.0006171895806461445
82.30000000000007	0.0006174127154182624
82.40000000000008	0.0006176360998025009
82.50000000000007	0.0006178597336525196
82.60000000000008	0.0006180836168232269
82.70000000000007	0.0006183077510483272
82.80000000000007	0.0006185321344742422
82.90000000000008	0.0006187567667856447
83.00000000000007	0.0006189816478424343
83.10000000000008	0.000619206779388781
83.20000000000007	0.000619432159560212
83.30000000000007	0.0006196577880570006
83.40000000000008	0.0006198836647439914
83.50000000000007	0.0006201097894872224
83.60000000000008	0.0006203361640425436
83.70000000000007	0.0006205627865356429
83.80000000000007	0.0006207896566834632
83.90000000000008	0.0006210167743568817
84.00000000000007	0.0006212441413223317
84.10000000000008	0.0006214717556943095
84.20000000000007	0.0006216996172050606
84.30000000000007	0.0006219277257302164
84.40000000000008	0.0006221560811465683
84.50000000000007	0.000622384685232362
84.60000000000008	0.0006226135360918904
84.70000000000007	0.0006228426334737352
84.80000000000007	0.0006230719772593687
84.90000000000008	0.0006233015692377521
85.00000000000007	0.0006235314075016562
85.10000000000008	0.000623761491814718
85.20000000000007	0.0006239918220630206
85.30000000000007	0.0006242223981338069
85.40000000000008	0.0006244532218279283
85.50000000000007	0.000624684291227604
85.60000000000008	0.0006249156061125037
85.70000000000007	0.0006251471663743974
85.80000000000007	0.0006253789738249827
85.90000000000008	0.0006256110265346626
86.00000000000007	0.0006258433242979012
86.10000000000008	0.000626075867010946
86.20000000000007	0.000626308654571163
86.30000000000008	0.0006265416888022741
86.40000000000008	0.0006267749677637617
86.50000000000007	0.0006270084912658708
86.60000000000008	0.0006272422592103698
86.70000000000007	0.0006274762734319746
86.80000000000008	0.0006277105319780102
86.90000000000008	0.0006279450346733143
87.00000000000007	0.000628179781424011
87.10000000000008	0.0006284147721373083
87.20000000000007	0.0006286500086600474
87.30000000000008	0.0006288854890283341
87.40000000000008	0.0006291212130825164
87.50000000000007	0.0006293571807340934
87.60000000000008	0.0006295933938410469
87.70000000000007	0.0006298298504270354
87.80000000000008	0.0006300665503467782
87.90000000000008	0.0006303034935160014
88.00000000000007	0.0006305406798514961
88.10000000000008	0.0006307781112235336
88.20000000000007	0.000631015785644176
88.30000000000008	0.0006312537029834382
88.40000000000008	0.0006314918631622896
88.50000000000007	0.0006317302680623327
88.60000000000008	0.0006319689156828359
88.70000000000007	0.0006322078059080246
88.80000000000008	0.000632446938662995
88.90000000000008	0.0006326863138738497
89.00000000000009	0.0006329259334346513
89.10000000000008	0.000633165795332706
89.20000000000007	0.0006334058994673428
89.30000000000008	0.0006336462457687627
89.40000000000008	0.0006338868361425466
89.50000000000009	0.0006341276685628646
89.60000000000008	0.0006343687429431023
89.70000000000007	0.0006346100592174918
89.80000000000008	0.0006348406048945715
89.90000000000008	0.0006350273307486397
90.00000000000009	0.0006351701911821565
