# Supplementary material for: White matter micro- and macrostructure brain charts for the human lifespan
Source: Nature. 2026 May 13;655(8124):979–89. doi: 10.1038/s41586-026-10454-2 (PMC13391363; doi:10.1038/s41586-026-10454-2)
Supplement: Supplementary file 7 — Tract-specific median centiles of brain charts. SDT.T4.1-504 contain the discretized, sex-agnostic brain charts used to derive the myelination plots and assessments in Fig. 4 and Supplementary Fig. S4.F9. Age is expressed in years. Tract measurements are reported in metric-specific units: diffusivities in mm2 s−1, volume in mm3, surface area in mm2, average length in mm, and FA is dimensionless (unitless). [file 41586_2026_10454_MOESM7_ESM.zip › SDT.T4/SDT.T4.188-ILF_right_surface_area.csv]

age	value
1.0	9822.518320599815
1.1	9931.977945626044
1.2000000000000002	10070.492281711144
1.3000000000000003	10236.231371784546
1.4000000000000004	10400.173026106688
1.5000000000000004	10553.807840310272
1.6000000000000005	10698.294811465345
1.7000000000000006	10834.602111942153
1.8000000000000007	10963.50634714085
1.9000000000000008	11085.782076293019
2.000000000000001	11202.024098936281
2.100000000000001	11312.748376092974
2.200000000000001	11418.37738595688
2.300000000000001	11519.35671623563
2.4000000000000012	11616.035125034045
2.5000000000000013	11708.723084956928
2.6000000000000014	11797.697512487684
2.7000000000000015	11883.186105621906
2.8000000000000016	11965.446709674841
2.9000000000000017	12044.681052540209
3.0000000000000018	12121.071753536664
3.100000000000002	12194.769330280576
3.200000000000002	12265.950633913955
3.300000000000002	12334.75461115079
3.400000000000002	12401.308992247281
3.500000000000002	12465.730879294279
3.6000000000000023	12528.115987504498
3.7000000000000024	12588.58336611745
3.8000000000000025	12647.22570631375
3.9000000000000026	12704.128619031047
4.000000000000003	12759.361876963565
4.100000000000003	12813.014828164622
4.200000000000003	12865.156987038057
4.3000000000000025	12915.853415532416
4.400000000000003	12965.16459781645
4.5000000000000036	13013.139203221555
4.600000000000003	13059.842744063928
4.700000000000003	13105.325584603994
4.800000000000003	13149.634729904781
4.900000000000004	13192.807827150657
5.0000000000000036	13234.896817243807
5.100000000000003	13275.941520972672
5.200000000000004	13315.979640505351
5.300000000000004	13355.046478593156
5.400000000000004	13393.169905289817
5.5000000000000036	13430.390156317102
5.600000000000004	13466.737682963238
5.700000000000005	13502.24105405483
5.800000000000004	13536.922709458464
5.900000000000004	13570.815749570607
6.000000000000004	13603.945135199541
6.100000000000005	13636.334689563037
6.200000000000005	13668.006791491958
6.300000000000004	13698.978760091897
6.400000000000005	13729.27723635018
6.500000000000005	13758.922049446577
6.600000000000005	13787.931838453973
6.700000000000005	13816.320958779232
6.800000000000005	13844.11191588176
6.900000000000006	13871.32139530935
7.000000000000005	13897.965416619994
7.100000000000005	13924.059036052407
7.2000000000000055	13949.613681581899
7.300000000000006	13974.647983499388
7.400000000000006	13999.175578200788
7.500000000000005	14023.209278538321
7.600000000000006	14046.758768603597
7.700000000000006	14069.840103701596
7.800000000000006	14092.464989161213
7.900000000000006	14114.64471423857
8.000000000000007	14136.389873962205
8.100000000000007	14157.708365066748
8.200000000000006	14178.61376736306
8.300000000000006	14199.11585916071
8.400000000000006	14219.22380839461
8.500000000000007	14238.944424737743
8.600000000000007	14258.28959418273
8.700000000000006	14277.26784267398
8.800000000000008	14295.887422713828
8.900000000000007	14314.15605608268
9.000000000000007	14332.079403700902
9.100000000000007	14349.66769090221
9.200000000000006	14366.928165474905
9.300000000000008	14383.867598486355
9.400000000000007	14400.490941525804
9.500000000000007	14416.807256320462
9.600000000000009	14432.822942632325
9.700000000000008	14448.544213073039
9.800000000000008	14463.976855803556
9.900000000000007	14479.125053025109
10.000000000000007	14493.996707918626
10.100000000000009	14508.597338827458
10.200000000000008	14522.932076519977
10.300000000000008	14537.004622801429
10.40000000000001	14550.822052895774
10.500000000000009	14564.389290366333
10.600000000000009	14577.711126352973
10.700000000000008	14590.792000584946
10.800000000000008	14603.635081798488
10.90000000000001	14616.246610628914
11.000000000000009	14628.63088303868
11.100000000000009	14640.791870024785
11.20000000000001	14652.732404759341
11.30000000000001	14664.458121402127
11.40000000000001	14675.97288639585
11.500000000000009	14687.280469844934
11.600000000000009	14698.384343051817
11.70000000000001	14709.28695921213
11.80000000000001	14719.993334988752
11.90000000000001	14730.506877811744
12.00000000000001	14740.830716070353
12.10000000000001	14750.96706235243
12.20000000000001	14760.920478126536
12.30000000000001	14770.69405290929
12.40000000000001	14780.290804462464
12.50000000000001	14789.713491166141
12.60000000000001	14798.964048125752
12.70000000000001	14808.046569495655
12.800000000000011	14816.963801349611
12.900000000000011	14825.718245666416
13.00000000000001	14834.311661110107
13.10000000000001	14842.747793032935
13.20000000000001	14851.029147191888
13.300000000000011	14859.158174809263
13.400000000000011	14867.13709826813
13.50000000000001	14874.967469320363
13.600000000000012	14882.652672752514
13.700000000000012	14890.194952268006
13.800000000000011	14897.596334906353
13.900000000000011	14904.858240476882
14.00000000000001	14911.983781680807
14.100000000000012	14918.975017220773
14.200000000000012	14925.833963619762
14.300000000000011	14932.56243290512
14.400000000000013	14939.161687754102
14.500000000000012	14945.634557969472
14.600000000000012	14951.982898868388
14.700000000000012	14958.208371210774
14.800000000000011	14964.312137292936
14.900000000000013	14970.296811361044
15.000000000000012	14976.164104029562
15.100000000000012	14981.915692784743
15.200000000000014	14987.55307049106
15.300000000000013	14993.077278176694
15.400000000000013	14998.490704857317
15.500000000000012	15003.794900919691
15.600000000000012	15008.9912404111
15.700000000000014	15014.080686810285
15.800000000000013	15019.065456024844
15.900000000000013	15023.946983660166
16.000000000000014	15028.726678947538
16.100000000000016	15033.405783054524
16.200000000000014	15037.985164514743
16.30000000000001	15042.466857594041
16.400000000000013	15046.852169991047
16.500000000000014	15051.142248364744
16.600000000000016	15055.337900506083
16.700000000000014	15059.441019984084
16.800000000000015	15063.452822309346
16.900000000000013	15067.37450174081
17.000000000000014	15071.207098509369
17.100000000000016	15074.951345102723
17.200000000000014	15078.608986918985
17.300000000000015	15082.181136154255
17.400000000000013	15085.668757022504
17.500000000000014	15089.072533834564
17.600000000000016	15092.394096407988
17.700000000000014	15095.634482068232
17.800000000000015	15098.794710830756
17.900000000000016	15101.875660756516
18.000000000000014	15104.877955727672
18.100000000000016	15107.803103456217
18.200000000000017	15110.652056931784
18.300000000000015	15113.42563245932
18.400000000000016	15116.1244152713
18.500000000000014	15118.749817221336
18.600000000000016	15121.302729881125
18.700000000000017	15123.78403058525
18.800000000000015	15126.194465230164
18.900000000000016	15128.534570034884
19.000000000000014	15130.805655303177
19.100000000000016	15133.008543105107
19.200000000000017	15135.143928715514
19.300000000000015	15137.212317018844
19.400000000000016	15139.214938132147
19.500000000000018	15141.152563285144
19.600000000000016	15143.025951894258
19.700000000000017	15144.83574119651
19.80000000000002	15146.582395929512
19.900000000000016	15148.267061056245
20.000000000000018	15149.890450033694
20.100000000000016	15151.453158267608
20.200000000000017	15152.955624842618
20.30000000000002	15154.39892712239
20.400000000000016	15155.783736132025
20.500000000000018	15157.1107130157
20.600000000000016	15158.380404964812
20.700000000000017	15159.593217880269
20.80000000000002	15160.750157184593
20.900000000000016	15161.851845501114
21.000000000000018	15162.898795199972
21.10000000000002	15163.891390988554
21.200000000000017	15164.830580899059
21.30000000000002	15165.716951874052
21.40000000000002	15166.551082530754
21.500000000000018	15167.333444901315
21.60000000000002	15168.064396032933
21.700000000000017	15168.744822764667
21.80000000000002	15169.375271196019
21.90000000000002	15169.956184179535
22.000000000000018	15170.4879011031
22.10000000000002	15170.971259769281
22.200000000000017	15171.406776066797
22.30000000000002	15171.794958822475
22.40000000000002	15172.136216921825
22.500000000000018	15172.430866514893
22.60000000000002	15172.67969302904
22.70000000000002	15172.883177660238
22.80000000000002	15173.04170469295
22.90000000000002	15173.155575443967
23.00000000000002	15173.225533195618
23.10000000000002	15173.252033402227
23.20000000000002	15173.235525490772
23.30000000000002	15173.176364973655
23.40000000000002	15173.07483350094
23.50000000000002	15172.931629271105
23.60000000000002	15172.7471780903
23.70000000000002	15172.521814614202
23.80000000000002	15172.255807938254
23.90000000000002	15171.949819843518
24.00000000000002	15171.604254074065
24.10000000000002	15171.219509200155
24.20000000000002	15170.795895372878
24.300000000000022	15170.333664927693
24.40000000000002	15169.833440634433
24.50000000000002	15169.295600757316
24.600000000000023	15168.72043767443
24.70000000000002	15168.108193018139
24.800000000000022	15167.459457933946
24.90000000000002	15166.774591675052
25.00000000000002	15166.05394902994
25.100000000000023	15165.297801401648
25.20000000000002	15164.50637604608
25.300000000000022	15163.680230188844
25.40000000000002	15162.819701071137
25.50000000000002	15161.925044879203
25.600000000000023	15160.996479681262
25.70000000000002	15160.034535115119
25.800000000000022	15159.03953195758
25.900000000000023	15158.011787113592
26.00000000000002	15156.951538731919
26.100000000000023	15155.858992472431
26.200000000000024	15154.73464834796
26.300000000000022	15153.578808026716
26.400000000000023	15152.391696572275
26.50000000000002	15151.173511705654
26.600000000000023	15149.924729271253
26.700000000000024	15148.645636611454
26.800000000000022	15147.33651769547
26.900000000000023	15145.997582008586
27.00000000000002	15144.629016499113
27.100000000000023	15143.23127103028
27.200000000000024	15141.804616281062
27.300000000000022	15140.349250438983
27.400000000000023	15138.865353549276
27.500000000000025	15137.353354219165
27.600000000000023	15135.813510607932
27.700000000000024	15134.246077923497
27.800000000000026	15132.651240844854
27.900000000000023	15131.029170012245
28.000000000000025	15129.380271159545
28.100000000000023	15127.704787853263
28.200000000000024	15126.002894981111
28.300000000000026	15124.274757144607
28.400000000000023	15122.520761314843
28.500000000000025	15120.741140072074
28.600000000000023	15118.936123403853
28.700000000000024	15117.105874440145
28.800000000000026	15115.250549527762
28.900000000000023	15113.37051542825
29.000000000000025	15111.465991891537
29.100000000000026	15109.537133532054
29.200000000000024	15107.584091383385
29.300000000000026	15105.607215588767
29.400000000000027	15103.606716220282
29.500000000000025	15101.582801063714
29.600000000000026	15099.535614463595
29.700000000000024	15097.465300171578
29.800000000000026	15095.372190415086
29.900000000000027	15093.256483943183
30.000000000000025	15091.118317669983
30.100000000000026	15088.957830646243
30.200000000000024	15086.775340333741
30.300000000000026	15084.571036925281
30.400000000000027	15082.345108590365
30.500000000000025	15080.097683243048
30.600000000000026	15077.828893479074
30.700000000000028	15075.539040828056
30.800000000000026	15073.228305454706
30.900000000000027	15070.896808769387
31.00000000000003	15068.54467918656
31.100000000000026	15066.17220507736
31.200000000000028	15063.779559015868
31.300000000000026	15061.36691177952
31.400000000000027	15058.934376866786
31.50000000000003	15056.482076943545
31.600000000000026	15054.010286171186
31.700000000000028	15051.519168212824
31.800000000000026	15049.008830857712
31.900000000000027	15046.479393033638
32.00000000000003	15043.931117143125
32.10000000000002	15041.364160093395
32.20000000000003	15038.778677191218
32.300000000000026	15036.174769249898
32.40000000000003	15033.552550055014
32.50000000000003	15030.912269300574
32.60000000000003	15028.254075950459
32.70000000000003	15025.578065792235
32.800000000000026	15022.884349253263
32.90000000000003	15020.173165491995
33.00000000000003	15017.444657440783
33.10000000000003	15014.698966601942
33.20000000000003	15011.936182594916
33.300000000000026	15009.156411227745
33.40000000000003	15006.35988026348
33.50000000000003	15003.546725532331
33.60000000000003	15000.717032217904
33.70000000000003	14997.870903097191
33.800000000000026	14995.008556470533
33.90000000000003	14992.130122767496
34.00000000000003	14989.235731136163
34.10000000000003	14986.325461291537
34.20000000000003	14983.399411844093
34.30000000000003	14980.457790851211
34.40000000000003	14977.5007223742
34.50000000000003	14974.528282202842
34.60000000000003	14971.540566199694
34.70000000000003	14968.537773903334
34.80000000000003	14965.520024525747
34.90000000000003	14962.487436127374
35.00000000000003	14959.4400796369
35.10000000000003	14956.378047144182
35.20000000000003	14953.30152895943
35.30000000000003	14950.210638568748
35.400000000000034	14947.105443418846
35.50000000000003	14943.98603309773
35.60000000000003	14940.852590229828
35.70000000000003	14937.705223935245
35.80000000000003	14934.544042296577
35.900000000000034	14931.369108428475
36.00000000000003	14928.180508490177
36.10000000000003	14924.978416773594
36.20000000000003	14921.762937236985
36.30000000000003	14918.534129898751
36.400000000000034	14915.292078631132
36.50000000000003	14912.036950777454
36.60000000000003	14908.768846355008
36.70000000000003	14905.4878644439
36.80000000000003	14902.194061192395
36.900000000000034	14898.887517345434
37.00000000000003	14895.568392707099
37.10000000000003	14892.236782629514
37.20000000000003	14888.892740501095
37.30000000000003	14885.536344968192
37.400000000000034	14882.16774954048
37.500000000000036	14878.787046003918
37.60000000000003	14875.394325295852
37.70000000000003	14871.989637338767
37.80000000000003	14868.573057917034
37.900000000000034	14865.144733705332
38.000000000000036	14861.704752263066
38.10000000000003	14858.253161046854
38.20000000000003	14854.790033908419
38.30000000000003	14851.31551180997
38.400000000000034	14847.829679076169
38.500000000000036	14844.33261926142
38.60000000000004	14840.824376710872
38.70000000000003	14837.305022648638
38.80000000000003	14833.774691828687
38.900000000000034	14830.233464737452
39.000000000000036	14826.681383511608
39.10000000000004	14823.118517589337
39.20000000000003	14819.544996531104
39.30000000000003	14815.960897882384
39.400000000000034	14812.366298487896
39.500000000000036	14808.761237684254
39.60000000000004	14805.145782489788
39.70000000000003	14801.520056815854
39.80000000000003	14797.884134714339
39.900000000000034	14794.23805353905
40.000000000000036	14790.581878652714
40.10000000000004	14786.915729236962
40.20000000000003	14783.239676663776
40.30000000000003	14779.553791666183
40.400000000000034	14775.85810907199
40.500000000000036	14772.152692008893
40.60000000000004	14768.437654509282
40.70000000000004	14764.71306475813
40.80000000000003	14760.97895579857
40.900000000000034	14757.235389218893
41.000000000000036	14753.48247473714
41.10000000000004	14749.720278090857
41.20000000000004	14745.948864433725
41.30000000000003	14742.16826452437
41.400000000000034	14738.37853788106
41.500000000000036	14734.5797895204
41.60000000000004	14730.77208226625
41.70000000000004	14726.955445266682
41.80000000000004	14723.129936604615
41.900000000000034	14719.295657355024
42.000000000000036	14715.452668101834
42.10000000000004	14711.601028894265
42.20000000000004	14707.74076680893
42.30000000000004	14703.871938006547
42.400000000000034	14699.994639262599
42.500000000000036	14696.108928491474
42.60000000000004	14692.214831312356
42.70000000000004	14688.312402544145
42.80000000000004	14684.401735355805
42.900000000000034	14680.48288560729
43.000000000000036	14676.555908667864
43.10000000000004	14672.620828273391
43.20000000000004	14668.677697453402
43.30000000000004	14664.726605438813
43.400000000000034	14660.767605638566
43.500000000000036	14656.800720465782
43.60000000000004	14652.826001692623
43.70000000000004	14648.84353524527
43.80000000000004	14644.853372644411
43.90000000000004	14640.855564959464
44.000000000000036	14636.850132886479
44.10000000000004	14632.837126528055
44.20000000000004	14628.81662819786
44.30000000000004	14624.78868716148
44.40000000000004	14620.75332291069
44.500000000000036	14616.710584367256
44.60000000000004	14612.660550812343
44.70000000000004	14608.603269772379
44.80000000000004	14604.538788357906
44.90000000000004	14600.467124490577
45.00000000000004	14596.388325530965
45.10000000000004	14592.302467441403
45.20000000000004	14588.209595669137
45.30000000000004	14584.109727035724
45.40000000000004	14580.002907790542
45.50000000000004	14575.889211109345
45.60000000000004	14571.768680834208
45.70000000000004	14567.641360423155
45.80000000000004	14563.507265257447
45.90000000000004	14559.366440123651
46.00000000000004	14555.218955144024
46.10000000000004	14551.064852239655
46.20000000000004	14546.904145783215
46.30000000000004	14542.736879513737
46.40000000000004	14538.563120989334
46.50000000000004	14534.382910646513
46.60000000000004	14530.196288566363
46.70000000000004	14526.003267795977
46.80000000000004	14521.803890701149
46.90000000000004	14517.5982220265
47.00000000000004	14513.386300430004
47.100000000000044	14509.16813803041
47.20000000000004	14504.943776204373
47.30000000000004	14500.713277333849
47.40000000000004	14496.47667870088
47.50000000000004	14492.234017257897
47.600000000000044	14487.985303899275
47.70000000000004	14483.730578710274
47.80000000000004	14479.469901476741
47.90000000000004	14475.203307830596
48.00000000000004	14470.930807808116
48.100000000000044	14466.652440559199
48.200000000000045	14462.368263689736
48.30000000000004	14458.078311553687
48.40000000000004	14453.782618198726
48.50000000000004	14449.481192525927
48.600000000000044	14445.174072468813
48.700000000000045	14440.861313234242
48.80000000000004	14436.542947641941
48.90000000000004	14432.218983796161
49.00000000000004	14427.88945874483
49.100000000000044	14423.554425680657
49.200000000000045	14419.213916233894
49.30000000000004	14414.867961749515
49.40000000000004	14410.516569275003
49.50000000000004	14406.159774710883
49.600000000000044	14401.797629029645
49.700000000000045	14397.430162431981
49.80000000000004	14393.057381221757
49.90000000000004	14388.679320460122
50.00000000000004	14384.296029256058
50.100000000000044	14379.907536700699
50.200000000000045	14375.51387161891
50.30000000000005	14371.115039326496
50.40000000000004	14366.711073800849
50.50000000000004	14362.30202209316
50.600000000000044	14357.887911959575
50.700000000000045	14353.468748018282
50.80000000000005	14349.044563450414
50.90000000000004	14344.615403580587
51.00000000000004	14340.181295127633
51.100000000000044	14335.742264561304
51.200000000000045	14331.298315571721
51.30000000000005	14326.849480315172
51.40000000000005	14322.395802206061
51.50000000000004	14317.937306713748
51.600000000000044	14313.473996870172
51.700000000000045	14309.00590407577
51.80000000000005	14304.533070142905
51.90000000000005	14300.055519568952
52.00000000000004	14295.573276617743
52.100000000000044	14291.086343445264
52.200000000000045	14286.594750481801
52.30000000000005	14282.098537763675
52.40000000000005	14277.597728616127
52.50000000000004	14273.092324570442
52.600000000000044	14268.582355339062
52.700000000000045	14264.067859469591
52.80000000000005	14259.548859374363
52.90000000000005	14255.02537724621
53.00000000000004	14250.497413785399
53.100000000000044	14245.96499778521
53.200000000000045	14241.428166139205
53.30000000000005	14236.886940157501
53.40000000000005	14232.341319943735
53.50000000000005	14227.791333609268
53.600000000000044	14223.237016662064
53.700000000000045	14218.678389552755
53.80000000000005	14214.11547252517
53.90000000000005	14209.548264890313
54.00000000000005	14204.97679388805
54.100000000000044	14200.401093483251
54.200000000000045	14195.821183087553
54.30000000000005	14191.237061438433
54.40000000000005	14186.64875512793
54.50000000000005	14182.056296829165
54.60000000000005	14177.459705142546
54.700000000000045	14172.858998473172
54.80000000000005	14168.25417479828
54.90000000000005	14163.645259883157
55.00000000000005	14159.0322849587
55.10000000000005	14154.415267643431
55.200000000000045	14149.794205359616
55.30000000000005	14145.169123257205
55.40000000000005	14140.540051360733
55.50000000000005	14135.907006521082
55.60000000000005	14131.270005404182
55.700000000000045	14126.629044698928
55.80000000000005	14121.984148770664
55.90000000000005	14117.335346293372
56.00000000000005	14112.682653187581
56.10000000000005	14108.02606560154
56.200000000000045	14103.365607316366
56.30000000000005	14098.701305877315
56.40000000000005	14094.033176476582
56.50000000000005	14089.361234130758
56.60000000000005	14084.685474276499
56.70000000000005	14080.005919950161
56.80000000000005	14075.322597429675
56.90000000000005	14070.635521023336
57.00000000000005	14065.944685637543
57.10000000000005	14061.250113754353
57.20000000000005	14056.551830593504
57.30000000000005	14051.849849770357
57.40000000000005	14047.144184733053
57.50000000000005	14042.434829693428
57.60000000000005	14037.72180642658
57.70000000000005	14033.005138960441
57.800000000000054	14028.28484006822
57.90000000000005	14023.560903438218
58.00000000000005	14018.833350320157
58.10000000000005	14014.102203747756
58.20000000000005	14009.367475833096
58.300000000000054	14004.629178528583
58.40000000000005	13999.88730484054
58.50000000000005	13995.141875347737
58.60000000000005	13990.392911960489
58.70000000000005	13985.640425986192
58.800000000000054	13980.884409910896
58.90000000000005	13976.124883816045
59.00000000000005	13971.36186867573
59.10000000000005	13966.59537516469
59.20000000000005	13961.825413804734
59.300000000000054	13957.051976408371
59.40000000000005	13952.27508242053
59.50000000000005	13947.494751753704
59.60000000000005	13942.71099431145
59.70000000000005	13937.92380138597
59.800000000000054	13933.133191952229
59.900000000000055	13928.339185038905
60.00000000000005	13923.541789942292
60.10000000000005	13918.74101581178
60.20000000000005	13913.936853270528
60.300000000000054	13909.129320690055
60.400000000000055	13904.318436093166
60.50000000000005	13899.504208034792
60.60000000000005	13894.686626614643
60.70000000000005	13889.865709761038
60.800000000000054	13885.041474660226
60.900000000000055	13880.213929282434
61.00000000000006	13875.383081456308
61.10000000000005	13870.548920613266
61.20000000000005	13865.711464110067
61.300000000000054	13860.870728177139
61.400000000000055	13856.02672006974
61.50000000000006	13851.179428689687
61.60000000000005	13846.32887097689
61.70000000000005	13841.47506236766
61.800000000000054	13836.618009552447
61.900000000000055	13831.757719084828
62.00000000000006	13826.894179195479
62.10000000000005	13822.0274062836
62.20000000000005	13817.157414874482
62.300000000000054	13812.284210966814
62.400000000000055	13807.407782252629
62.50000000000006	13802.52814474029
62.60000000000005	13797.645312198929
62.70000000000005	13792.759290079854
62.800000000000054	13787.870083701575
62.900000000000055	13782.977680078675
63.00000000000006	13778.082094708818
63.10000000000006	13773.18334048997
63.20000000000005	13768.281422201875
63.300000000000054	13763.376326308606
63.400000000000055	13758.468067942802
63.50000000000006	13753.55665928003
63.60000000000006	13748.642104567727
63.70000000000005	13743.724407924075
63.800000000000054	13738.803555126033
63.900000000000055	13733.879560824831
64.00000000000006	13728.952436360094
64.10000000000005	13724.022185325086
64.20000000000006	13719.08879293161
64.30000000000005	13714.152273491607
64.40000000000006	13709.212637652086
64.50000000000006	13704.269888486888
64.60000000000005	13699.324028943609
64.70000000000006	13694.375043534004
64.80000000000005	13689.422946117309
64.90000000000006	13684.46774653545
65.00000000000006	13679.509447222823
65.10000000000005	13674.548032108658
65.20000000000006	13669.583514738631
65.30000000000005	13664.615904288119
65.40000000000006	13659.645202682885
65.50000000000006	13654.671411724952
65.60000000000005	13649.694514627325
65.70000000000006	13644.714524511284
65.80000000000005	13639.731449773817
65.90000000000006	13634.745291713427
66.00000000000006	13629.756032940519
66.10000000000005	13624.763686288668
66.20000000000006	13619.768259510814
66.30000000000005	13614.769753405646
66.40000000000006	13609.76816865014
66.50000000000006	13604.763487119113
66.60000000000005	13599.755721249709
66.70000000000006	13594.74487803926
66.80000000000005	13589.730957668971
66.90000000000006	13584.71394138827
67.00000000000006	13579.693841372662
67.10000000000007	13574.670663994562
67.20000000000006	13569.644408942262
67.30000000000005	13564.615075783917
67.40000000000006	13559.582645010825
67.50000000000006	13554.547128429844
67.60000000000007	13549.508531676795
67.70000000000006	13544.466853829941
67.80000000000005	13539.422074729675
67.90000000000006	13534.374205947619
68.00000000000006	13529.323252510563
68.10000000000007	13524.269213008944
68.20000000000006	13519.212085914167
68.30000000000005	13514.151850282773
68.40000000000006	13509.088517345459
68.50000000000006	13504.022091407804
68.60000000000007	13498.952570455445
68.70000000000006	13493.879932865717
68.80000000000005	13488.80418966091
68.90000000000006	13483.725344550357
69.00000000000006	13478.643395035157
69.10000000000007	13473.55833849807
69.20000000000006	13468.470152503653
69.30000000000005	13463.37884776104
69.40000000000006	13458.284427270266
69.50000000000006	13453.186887930655
69.60000000000007	13448.086206596501
69.70000000000006	13442.982393795868
69.80000000000007	13437.875451942295
69.90000000000006	13432.765377452179
70.00000000000006	13427.65216662386
70.10000000000007	13422.535795466642
70.20000000000006	13417.416274223378
70.30000000000007	13412.293604606812
70.40000000000006	13407.167782432503
70.50000000000006	13402.038782965541
70.60000000000007	13396.906616295706
70.70000000000006	13391.771283556074
70.80000000000007	13386.632780079177
70.90000000000006	13381.491101079364
71.00000000000006	13376.346220941246
71.10000000000007	13371.198149497586
71.20000000000006	13366.046887185876
71.30000000000007	13360.892428736675
71.40000000000006	13355.734747753479
71.50000000000006	13350.57385394471
71.60000000000007	13345.40974717215
71.70000000000006	13340.242421681596
71.80000000000007	13335.071871600112
71.90000000000006	13329.898069611821
72.00000000000006	13324.721025196744
72.10000000000007	13319.540737523035
72.20000000000006	13314.357200231334
72.30000000000007	13309.17038518472
72.40000000000006	13303.980301768454
72.50000000000006	13298.786948576117
72.60000000000007	13293.590318760205
72.70000000000006	13288.390405353552
72.80000000000007	13283.187179257504
72.90000000000006	13277.980649658017
73.00000000000006	13272.770814453816
73.10000000000007	13267.557666187036
73.20000000000006	13262.341174894906
73.30000000000007	13257.12134969917
73.40000000000006	13251.898187922332
73.50000000000007	13246.6716816134
73.60000000000007	13241.441822700383
73.70000000000006	13236.208580212782
73.80000000000007	13230.97196310281
73.90000000000006	13225.7319679937
74.00000000000007	13220.488586316871
74.10000000000007	13215.241786191378
74.20000000000006	13209.991576536855
74.30000000000007	13204.737953395894
74.40000000000006	13199.48090770017
74.50000000000007	13194.220430258652
74.60000000000007	13188.956488132972
74.70000000000006	13183.689090103724
74.80000000000007	13178.418231506652
74.90000000000006	13173.143902646621
75.00000000000007	13167.866069625097
75.10000000000007	13162.584741222932
75.20000000000006	13157.299912188046
75.30000000000007	13152.011572317326
75.40000000000006	13146.71971128282
75.50000000000007	13141.424294075008
75.60000000000007	13136.125329367076
75.70000000000006	13130.822811189366
75.80000000000007	13125.516728700686
75.90000000000006	13120.207045878053
76.00000000000007	13114.893771429115
76.10000000000007	13109.576898786408
76.20000000000007	13104.2564165909
76.30000000000007	13098.932313356196
76.40000000000006	13093.604551890738
76.50000000000007	13088.273140826885
76.60000000000007	13082.938072865642
76.70000000000007	13077.599335996609
76.80000000000007	13072.256891957764
76.90000000000006	13066.910749451594
77.00000000000007	13061.56090056852
77.10000000000007	13056.207332768774
77.20000000000007	13050.850033382294
77.30000000000007	13045.488962916666
77.40000000000006	13040.124130032618
77.50000000000007	13034.755526071876
77.60000000000007	13029.383137827917
77.70000000000007	13024.006924676993
77.80000000000007	13018.62689538722
77.90000000000006	13013.243040674126
78.00000000000007	13007.85534678862
78.10000000000007	13002.463799847957
78.20000000000007	12997.068357931794
78.30000000000007	12991.66902980129
78.40000000000006	12986.26580540282
78.50000000000007	12980.858670303036
78.60000000000007	12975.447581385259
78.70000000000007	12970.032547557108
78.80000000000007	12964.613558120218
78.90000000000006	12959.190598083766
79.00000000000007	12953.763652319492
79.10000000000007	12948.332676343287
79.20000000000007	12942.897679092044
79.30000000000007	12937.458649074442
79.40000000000006	12932.015570595739
79.50000000000007	12926.568397906174
79.60000000000007	12921.117140130107
79.70000000000007	12915.661785109975
79.80000000000007	12910.202316576875
79.90000000000008	12904.738718120285
80.00000000000007	12899.270942547319
80.10000000000007	12893.798999049426
80.20000000000007	12888.32287464883
80.30000000000007	12882.84255235085
80.40000000000008	12877.357983623111
80.50000000000007	12871.869177887616
80.60000000000007	12866.376121475812
80.70000000000007	12860.878796800362
80.80000000000007	12855.377186127676
80.90000000000008	12849.871239401446
81.00000000000007	12844.360966150354
81.10000000000007	12838.846351854809
81.20000000000007	12833.327378177564
81.30000000000007	12827.803993644176
81.40000000000008	12822.276208059262
81.50000000000007	12816.744006184774
81.60000000000007	12811.207369070456
81.70000000000007	12805.666277614704
81.80000000000007	12800.12067873293
81.90000000000008	12794.570582377948
82.00000000000007	12789.015972426218
82.10000000000007	12783.456829151059
82.20000000000007	12777.893097966053
82.30000000000007	12772.324789147826
82.40000000000008	12766.751885823427
82.50000000000007	12761.174367630909
82.60000000000008	12755.592214051394
82.70000000000007	12750.005368796443
82.80000000000007	12744.413842334492
82.90000000000008	12738.817616868844
83.00000000000007	12733.216671232205
83.10000000000008	12727.610947545205
83.20000000000007	12722.000456650698
83.30000000000007	12716.385179968232
83.40000000000008	12710.765095670986
83.50000000000007	12705.140181769124
83.60000000000008	12699.510378583389
83.70000000000007	12693.87569719438
83.80000000000007	12688.236118055715
83.90000000000008	12682.591618503753
84.00000000000007	12676.942137173583
84.10000000000008	12671.287685573683
84.20000000000007	12665.628243336092
84.30000000000007	12659.963787111323
84.40000000000008	12654.294293380306
84.50000000000007	12648.619698874008
84.60000000000008	12642.940015387123
84.70000000000007	12637.255221539463
84.80000000000007	12631.565293110643
84.90000000000008	12625.870165045244
85.00000000000007	12620.169849622505
85.10000000000008	12614.464324599145
85.20000000000007	12608.753565040464
85.30000000000007	12603.037545835075
85.40000000000008	12597.316199912511
85.50000000000007	12591.589539889443
85.60000000000008	12585.857542459784
85.70000000000007	12580.120181781142
85.80000000000007	12574.377388889568
85.90000000000008	12568.62917694635
86.00000000000007	12562.875521736965
86.10000000000008	12557.116396674013
86.20000000000007	12551.351774985722
86.30000000000008	12545.581585575086
86.40000000000008	12539.805841995045
86.50000000000007	12534.024518913227
86.60000000000008	12528.237588794887
86.70000000000007	12522.4449785357
86.80000000000008	12516.64670229699
86.90000000000008	12510.842733788602
87.00000000000007	12505.033044697744
87.10000000000008	12499.21760651903
87.20000000000007	12493.396343889566
87.30000000000008	12487.569271419812
87.40000000000008	12481.736361642013
87.50000000000007	12475.89758525345
87.60000000000008	12470.052864762942
87.70000000000007	12464.202215457099
87.80000000000008	12458.345608856804
87.90000000000008	12452.483014845837
88.00000000000007	12446.614403106543
88.10000000000008	12440.739693755724
88.20000000000007	12434.858902590138
88.30000000000008	12428.971999888428
88.40000000000008	12423.078954498757
88.50000000000007	12417.179684281142
88.60000000000008	12411.274205780544
88.70000000000007	12405.362488206245
88.80000000000008	12399.44449955493
88.90000000000008	12393.520207612373
89.00000000000009	12387.589527704722
89.10000000000008	12381.652476951956
89.20000000000007	12375.7090232513
89.30000000000008	12369.759133514919
89.40000000000008	12363.802720675654
89.50000000000009	12357.839802678389
89.60000000000008	12351.870346288355
89.70000000000007	12345.894317525608
89.80000000000008	12340.184515980123
89.90000000000008	12335.559740296934
90.00000000000009	12332.021227561409
