# Supplementary material for: White matter micro- and macrostructure brain charts for the human lifespan
Source: Nature. 2026 May 13;655(8124):979–89. doi: 10.1038/s41586-026-10454-2 (PMC13391363; doi:10.1038/s41586-026-10454-2)
Supplement: Supplementary file 7 — Tract-specific median centiles of brain charts. SDT.T4.1-504 contain the discretized, sex-agnostic brain charts used to derive the myelination plots and assessments in Fig. 4 and Supplementary Fig. S4.F9. Age is expressed in years. Tract measurements are reported in metric-specific units: diffusivities in mm2 s−1, volume in mm3, surface area in mm2, average length in mm, and FA is dimensionless (unitless). [file 41586_2026_10454_MOESM7_ESM.zip › SDT.T4/SDT.T4.189-ILF_right_volume.csv]

age	value
1.0	10554.487360843277
1.1	10689.23578754389
1.2000000000000002	10859.9316742993
1.3000000000000003	11064.381083495748
1.4000000000000004	11266.996421944736
1.5000000000000004	11457.278353842574
1.6000000000000005	11636.581411919818
1.7000000000000006	11806.040529198233
1.8000000000000007	11966.566988127612
1.9000000000000008	12119.075546286014
2.000000000000001	12264.269261939264
2.100000000000001	12402.75941035575
2.200000000000001	12535.046523194404
2.300000000000001	12661.661995140119
2.4000000000000012	12783.021744490772
2.5000000000000013	12899.496744212322
2.6000000000000014	13011.418456928812
2.7000000000000015	13119.05917774866
2.8000000000000016	13222.729397710722
2.9000000000000017	13322.671869495593
3.0000000000000018	13419.106672626745
3.100000000000002	13512.21492953208
3.200000000000002	13602.210996651876
3.300000000000002	13689.263093214138
3.400000000000002	13773.52606912763
3.500000000000002	13855.14205780908
3.6000000000000023	13934.226986661793
3.7000000000000024	14010.926152617069
3.8000000000000025	14085.352506594738
3.9000000000000026	14157.610476451904
4.000000000000003	14227.78495661647
4.100000000000003	14295.985527765668
4.200000000000003	14362.297285548239
4.3000000000000025	14426.799958248515
4.400000000000003	14489.567725403132
4.5000000000000036	14550.660097701148
4.600000000000003	14610.1578509892
4.700000000000003	14668.122950594385
4.800000000000003	14724.613269028801
4.900000000000004	14779.67500577037
5.0000000000000036	14833.372450421552
5.100000000000003	14885.754774532756
5.200000000000004	14936.868572647492
5.300000000000004	14986.757498382236
5.400000000000004	15035.455888860692
5.5000000000000036	15083.013758951562
5.600000000000004	15129.468864986315
5.700000000000005	15174.856645513482
5.800000000000004	15219.20482944304
5.900000000000004	15262.554691753023
6.000000000000004	15304.937274016904
6.100000000000005	15346.38222376216
6.200000000000005	15386.917400785538
6.300000000000004	15426.56427693636
6.400000000000005	15465.35619007262
6.500000000000005	15503.317884556178
6.600000000000005	15540.472625871955
6.700000000000005	15576.838256288695
6.800000000000005	15612.443012719374
6.900000000000006	15647.307769395424
7.000000000000005	15681.452579242727
7.100000000000005	15714.89629266167
7.2000000000000055	15747.653153451338
7.300000000000006	15779.74660611173
7.400000000000006	15811.193760094357
7.500000000000005	15842.010693249626
7.600000000000006	15872.20950213198
7.700000000000006	15901.81043603898
7.800000000000006	15930.828213474524
7.900000000000006	15959.277037015616
8.000000000000007	15987.170236216038
8.100000000000007	16014.517699221953
8.200000000000006	16041.336596764542
8.300000000000006	16067.639255318747
8.400000000000006	16093.43723150615
8.500000000000007	16118.73906870353
8.600000000000007	16143.559824812286
8.700000000000006	16167.910267916444
8.800000000000008	16191.800825393515
8.900000000000007	16215.241253009784
9.000000000000007	16238.238668353026
9.100000000000007	16260.806053946106
9.200000000000006	16282.952583791688
9.300000000000008	16304.68682709863
9.400000000000007	16326.015020347084
9.500000000000007	16346.948687872991
9.600000000000009	16367.495943735228
9.700000000000008	16387.664667800724
9.800000000000008	16407.46219995678
9.900000000000007	16426.893817909546
10.000000000000007	16445.96959180017
10.100000000000009	16464.696531777434
10.200000000000008	16483.081153878393
10.300000000000008	16501.128136884712
10.40000000000001	16518.846509085553
10.500000000000009	16536.24253425371
10.600000000000009	16553.32230981193
10.700000000000008	16570.09148413801
10.800000000000008	16586.554069329577
10.90000000000001	16602.71804201382
11.000000000000009	16618.588876963764
11.100000000000009	16634.17163296268
11.20000000000001	16649.469902363922
11.30000000000001	16664.490895811105
11.40000000000001	16679.239547142413
11.500000000000009	16693.720668752532
11.600000000000009	16707.938689802188
11.70000000000001	16721.89672586819
11.80000000000001	16735.601206747964
11.90000000000001	16749.056487243353
12.00000000000001	16762.266563735706
12.10000000000001	16775.23424992603
12.20000000000001	16787.96539877311
12.30000000000001	16800.46396339036
12.40000000000001	16812.73380614913
12.50000000000001	16824.77845571991
12.60000000000001	16836.600376586226
12.70000000000001	16848.204828886996
12.800000000000011	16859.595331133452
12.900000000000011	16870.775087412345
13.00000000000001	16881.74634022185
13.10000000000001	16892.513906345088
13.20000000000001	16903.080999741487
13.300000000000011	16913.450765204074
13.400000000000011	16923.62605236186
13.50000000000001	16933.608842587502
13.600000000000012	16943.403493935337
13.700000000000012	16953.01288780485
13.800000000000011	16962.439625844618
13.900000000000011	16971.685522998443
14.00000000000001	16980.75459052354
14.100000000000012	16989.649474725615
14.200000000000012	16998.372768270412
14.300000000000011	17006.92679949294
14.400000000000013	17015.31318452271
14.500000000000012	17023.535573747875
14.600000000000012	17031.59635468686
14.700000000000012	17039.497663154034
14.800000000000011	17047.240988354577
14.900000000000013	17054.82970523871
15.000000000000012	17062.26601697551
15.100000000000012	17069.552084500687
15.200000000000014	17076.689829680083
15.300000000000013	17083.680587910992
15.400000000000013	17090.52744614128
15.500000000000012	17097.232403170612
15.600000000000012	17103.79722928616
15.700000000000014	17110.22316160518
15.800000000000013	17116.5130653692
15.900000000000013	17122.66879280577
16.000000000000014	17128.69216244254
16.100000000000016	17134.58477485181
16.200000000000014	17140.347746454358
16.30000000000001	17145.983709711163
16.400000000000013	17151.494353337894
16.500000000000014	17156.88115707526
16.600000000000016	17162.14516019559
16.700000000000014	17167.288814584113
16.800000000000015	17172.31369097992
16.900000000000013	17177.221332909743
17.000000000000014	17182.013083895767
17.100000000000016	17186.689887275683
17.200000000000014	17191.25400466171
17.300000000000015	17195.70687444259
17.400000000000013	17200.049742753337
17.500000000000014	17204.28349161452
17.600000000000016	17208.410234011175
17.700000000000014	17212.431312323835
17.800000000000015	17216.348046724088
17.900000000000016	17220.161572861613
18.000000000000014	17223.87269561296
18.100000000000016	17227.483370868486
18.200000000000017	17230.994832760392
18.300000000000015	17234.408137671406
18.400000000000016	17237.724041186746
18.500000000000014	17240.94437571227
18.600000000000016	17244.07029647451
18.700000000000017	17247.102940399876
18.800000000000015	17250.043273411247
18.900000000000016	17252.891988398387
19.000000000000014	17255.65078689354
19.100000000000016	17258.32073475297
19.200000000000017	17260.902732809216
19.300000000000015	17263.397433910875
19.400000000000016	17265.80643612586
19.500000000000018	17268.130739879343
19.600000000000016	17270.37133038576
19.700000000000017	17272.52903378337
19.80000000000002	17274.604451468673
19.900000000000016	17276.59907159245
20.000000000000018	17278.51382016516
20.100000000000016	17280.34946944841
20.200000000000017	17282.10658799417
20.30000000000002	17283.78657660007
20.400000000000016	17285.390306577287
20.500000000000018	17286.9186364938
20.600000000000016	17288.372276459635
20.700000000000017	17289.751752419645
20.80000000000002	17291.05837217429
20.900000000000016	17292.29294459104
21.000000000000018	17293.45613486186
21.10000000000002	17294.548441744813
21.200000000000017	17295.571098777873
21.30000000000002	17296.524868761167
21.40000000000002	17297.41050374154
21.500000000000018	17298.228616833603
21.60000000000002	17298.97967121626
21.700000000000017	17299.66482121797
21.80000000000002	17300.284776867917
21.90000000000002	17300.840113584698
22.000000000000018	17301.331271851184
22.10000000000002	17301.7593424634
22.200000000000017	17302.124996388877
22.30000000000002	17302.428895460773
22.40000000000002	17302.67157118242
22.500000000000018	17302.853434093304
22.60000000000002	17302.975507110372
22.70000000000002	17303.03841631358
22.80000000000002	17303.042661380627
22.90000000000002	17302.988633751243
23.00000000000002	17302.87730167577
23.10000000000002	17302.70925790549
23.20000000000002	17302.485087384975
23.30000000000002	17302.205252542408
23.40000000000002	17301.870119431995
23.50000000000002	17301.48059780841
23.60000000000002	17301.037242011396
23.70000000000002	17300.54048745137
23.80000000000002	17299.990683986594
23.90000000000002	17299.38869408467
24.00000000000002	17298.735043483903
24.10000000000002	17298.030251212902
24.20000000000002	17297.27472091607
24.300000000000022	17296.46878078149
24.40000000000002	17295.613242607476
24.50000000000002	17294.70859907974
24.600000000000023	17293.75523079
24.70000000000002	17292.753452093217
24.800000000000022	17291.704033684757
24.90000000000002	17290.607443574245
25.00000000000002	17289.464143974223
25.100000000000023	17288.274488251795
25.20000000000002	17287.03877214262
25.300000000000022	17285.7577222434
25.40000000000002	17284.43177797574
25.50000000000002	17283.061272945022
25.600000000000023	17281.6464909903
25.70000000000002	17280.188122820204
25.800000000000022	17278.686586460946
25.900000000000023	17277.142294905698
26.00000000000002	17275.555558319684
26.100000000000023	17273.926644445277
26.200000000000024	17272.256205442358
26.300000000000022	17270.544634491835
26.400000000000023	17268.792224744833
26.50000000000002	17266.99923364509
26.600000000000023	17265.166281887407
26.700000000000024	17263.293744015824
26.800000000000022	17261.381990184836
26.900000000000023	17259.431293277168
27.00000000000002	17257.441896739172
27.100000000000023	17255.41438743108
27.200000000000024	17253.349118207574
27.300000000000022	17251.2463472437
27.400000000000023	17249.106309014333
27.500000000000025	17246.929562686193
27.600000000000023	17244.716444809546
27.700000000000024	17242.467288090003
27.800000000000026	17240.182333106644
27.900000000000023	17237.86180209465
28.000000000000025	17235.50622441142
28.100000000000023	17233.115917593404
28.200000000000024	17230.69110945789
28.300000000000026	17228.232014377485
28.400000000000023	17225.739137248296
28.500000000000025	17223.21278128488
28.600000000000023	17220.653246320966
28.700000000000024	17218.0607448406
28.800000000000026	17215.43548045689
28.900000000000023	17212.777931710385
29.000000000000025	17210.088385081606
29.100000000000026	17207.36704194208
29.200000000000024	17204.614098974424
29.300000000000026	17201.83001304069
29.400000000000027	17199.01505799289
29.500000000000025	17196.169504698853
29.600000000000026	17193.2935411215
29.700000000000024	17190.387354437218
29.800000000000026	17187.45137812939
29.900000000000027	17184.48587126773
30.000000000000025	17181.491012106584
30.100000000000026	17178.46698167955
30.200000000000024	17175.414194197972
30.300000000000026	17172.33289755598
30.400000000000027	17169.223337004354
30.500000000000025	17166.085679032745
30.600000000000026	17162.92009623526
30.700000000000028	17159.726982021293
30.800000000000026	17156.50657118099
30.900000000000027	17153.259021695314
31.00000000000003	17149.984500684917
31.100000000000026	17146.68338437647
31.200000000000028	17143.355897636626
31.300000000000026	17140.002262982667
31.400000000000027	17136.622628040524
31.50000000000003	17133.217152403777
31.600000000000026	17129.786193736432
31.700000000000028	17126.329965250297
31.800000000000026	17122.848607091822
31.900000000000027	17119.342273952832
32.00000000000003	17115.811308135548
32.10000000000002	17112.255914011555
32.20000000000003	17108.67629385771
32.300000000000026	17105.072578678642
32.40000000000003	17101.44491642323
32.50000000000003	17097.79363278426
32.60000000000003	17094.118921734687
32.70000000000003	17090.42090768545
32.800000000000026	17086.699734174395
32.90000000000003	17082.955713125244
33.00000000000003	17079.189030611476
33.10000000000003	17075.39987083318
33.20000000000003	17071.588350107144
33.300000000000026	17067.754605905226
33.40000000000003	17063.898935251404
33.50000000000003	17060.02151491338
33.60000000000003	17056.12245537905
33.70000000000003	17052.20189013247
33.800000000000026	17048.26010382631
33.90000000000003	17044.297266148722
34.00000000000003	17040.313545107583
34.10000000000003	17036.309044004043
34.20000000000003	17032.283890843224
34.30000000000003	17028.238356879454
34.40000000000003	17024.172603449202
34.50000000000003	17020.08672868686
34.60000000000003	17015.98085697655
34.70000000000003	17011.855248431777
34.80000000000003	17007.71005802643
34.90000000000003	17003.54543922311
35.00000000000003	16999.361483757795
35.10000000000003	16995.158311046776
35.20000000000003	16990.936169127814
35.30000000000003	16986.695205458702
35.400000000000034	16982.435507183432
35.50000000000003	16978.157190416612
35.60000000000003	16973.860493141663
35.70000000000003	16969.54555708272
35.80000000000003	16965.212522601007
35.900000000000034	16960.861471128595
36.00000000000003	16956.4925142592
36.10000000000003	16952.10587906892
36.20000000000003	16947.70170049986
36.30000000000003	16943.280055892177
36.400000000000034	16938.841053817174
36.50000000000003	16934.384912258578
36.60000000000003	16929.91176097811
36.70000000000003	16925.42172850524
36.80000000000003	16920.914887067574
36.900000000000034	16916.39134110781
37.00000000000003	16911.851298737347
37.10000000000003	16907.294883582614
37.20000000000003	16902.722164215313
37.30000000000003	16898.133242301
37.400000000000034	16893.528317712688
37.500000000000036	16888.90750938453
37.60000000000003	16884.27093513377
37.70000000000003	16879.618658943862
37.80000000000003	16874.95077869745
37.900000000000034	16870.26748531444
38.000000000000036	16865.568892164974
38.10000000000003	16860.8550599574
38.20000000000003	16856.12608401364
38.30000000000003	16851.382147775155
38.400000000000034	16846.623360351532
38.500000000000036	16841.849829837527
38.60000000000004	16837.061612812857
38.70000000000003	16832.258801122243
38.80000000000003	16827.44157007237
38.900000000000034	16822.610023714733
39.000000000000036	16817.764215687013
39.10000000000004	16812.904235464983
39.20000000000003	16808.030251554683
39.30000000000003	16803.142364129846
39.400000000000034	16798.240672439966
39.500000000000036	16793.325226397563
39.60000000000004	16788.39611227262
39.70000000000003	16783.45349116654
39.80000000000003	16778.49745864405
39.900000000000034	16773.528061967394
40.000000000000036	16768.545385208203
40.10000000000004	16763.549583273132
40.20000000000003	16758.540748189345
40.30000000000003	16753.518971140285
40.400000000000034	16748.484296017712
40.500000000000036	16743.43680392929
40.60000000000004	16738.37664302986
40.70000000000004	16733.3039011371
40.80000000000003	16728.21861974821
40.900000000000034	16723.120877924986
41.000000000000036	16718.0108181702
41.10000000000004	16712.888525066897
41.20000000000004	16707.75408242617
41.30000000000003	16702.607528686916
41.400000000000034	16697.448940163107
41.500000000000036	16692.278453190618
41.60000000000004	16687.096148499124
41.70000000000004	16681.902062357272
41.80000000000004	16676.69626917
41.900000000000034	16671.478900108094
42.000000000000036	16666.25003293691
42.10000000000004	16661.00974471397
42.20000000000004	16655.758068924555
42.30000000000004	16650.495077419742
42.400000000000034	16645.220895728304
42.500000000000036	16639.935598080378
42.60000000000004	16634.63921598772
42.70000000000004	16629.331819515704
42.80000000000004	16624.01352946578
42.900000000000034	16618.684417345412
43.000000000000036	16613.34455401147
43.10000000000004	16607.99396843467
43.20000000000004	16602.632728301083
43.30000000000004	16597.26094924214
43.400000000000034	16591.87869951462
43.500000000000036	16586.48600628827
43.60000000000004	16581.082935575054
43.70000000000004	16575.669598673256
43.80000000000004	16570.246061333342
43.90000000000004	16564.812388706545
44.000000000000036	16559.36860563508
44.10000000000004	16553.914775909332
44.20000000000004	16548.451006082516
44.30000000000004	16542.977358909433
44.40000000000004	16537.493857582576
44.500000000000036	16532.00056431965
44.60000000000004	16526.497581696156
44.70000000000004	16520.984970154637
44.80000000000004	16515.462789584435
44.90000000000004	16509.931061038587
45.00000000000004	16504.38984465615
45.10000000000004	16498.839238650806
45.20000000000004	16493.27930069826
45.30000000000004	16487.710050334168
45.40000000000004	16482.131546217508
45.50000000000004	16476.543882905193
45.60000000000004	16470.94711593488
45.70000000000004	16465.34130033242
45.80000000000004	16459.726453659605
45.90000000000004	16454.10263262673
46.00000000000004	16448.469927774928
46.10000000000004	16442.82839208064
46.20000000000004	16437.178041703864
46.30000000000004	16431.51893195971
46.40000000000004	16425.851150022685
46.50000000000004	16420.17474688783
46.60000000000004	16414.48977307556
46.70000000000004	16408.796242917582
46.80000000000004	16403.09420989891
46.90000000000004	16397.38375749108
47.00000000000004	16391.66493431285
47.100000000000044	16385.937753394785
47.20000000000004	16380.202266904866
47.30000000000004	16374.458555210624
47.40000000000004	16368.706665090373
47.50000000000004	16362.946642881276
47.600000000000044	16357.17849991329
47.70000000000004	16351.402286632912
47.80000000000004	16345.61807998773
47.90000000000004	16339.825924546285
48.00000000000004	16334.025830424709
48.100000000000044	16328.217846824722
48.200000000000045	16322.402047827825
48.30000000000004	16316.578476289056
48.40000000000004	16310.747174652444
48.50000000000004	16304.908151445208
48.600000000000044	16299.061454247356
48.700000000000045	16293.207153976799
48.80000000000004	16287.345291428785
48.90000000000004	16281.475873992073
49.00000000000004	16275.59894806899
49.100000000000044	16269.714581927066
49.200000000000045	16263.822814762438
49.30000000000004	16257.923685387443
49.40000000000004	16252.017199699236
49.50000000000004	16246.103402570428
49.600000000000044	16240.182359337257
49.700000000000045	16234.254107271287
49.80000000000004	16228.318651195777
49.90000000000004	16222.376034868283
50.00000000000004	16216.426321170322
50.100000000000044	16210.469545877484
50.200000000000045	16204.505744406059
50.30000000000005	16198.53492017206
50.40000000000004	16192.557115488422
50.50000000000004	16186.572390516034
50.600000000000044	16180.580779227806
50.700000000000045	16174.58228402066
50.80000000000005	16168.576946151163
50.90000000000004	16162.56482350308
51.00000000000004	16156.545948646322
51.100000000000044	16150.520353813587
51.200000000000045	16144.488040067183
51.30000000000005	16138.449047298072
51.40000000000005	16132.403430860437
51.50000000000004	16126.351221631403
51.600000000000044	16120.29241970013
51.700000000000045	16114.227063956461
51.80000000000005	16108.155207638682
51.90000000000005	16102.076880304736
52.00000000000004	16095.992111195283
52.100000000000044	16089.900899126815
52.200000000000045	16083.803281697197
52.30000000000005	16077.699309788439
52.40000000000005	16071.58901136476
52.50000000000004	16065.47238430734
52.600000000000044	16059.34946526521
52.700000000000045	16053.220303150834
52.80000000000005	16047.084924684772
52.90000000000005	16040.94335628822
53.00000000000004	16034.795594621908
53.100000000000044	16028.641675111747
53.200000000000045	16022.481644471125
53.30000000000005	16016.315527916071
53.40000000000005	16010.143321202439
53.50000000000005	16003.965058856962
53.600000000000044	15997.78078575632
53.700000000000045	15991.59052594087
53.80000000000005	15985.394303167772
53.90000000000005	15979.19211201569
54.00000000000005	15972.98398585289
54.100000000000044	15966.769967499491
54.200000000000045	15960.550079571582
54.30000000000005	15954.324315766531
54.40000000000005	15948.092708600856
54.50000000000005	15941.85529917848
54.60000000000005	15935.612109000953
54.700000000000045	15929.36315930113
54.80000000000005	15923.108442634237
54.90000000000005	15916.847990419266
55.00000000000005	15910.581841832653
55.10000000000005	15904.31001702378
55.200000000000045	15898.032507683803
55.30000000000005	15891.749344425476
55.40000000000005	15885.460564818264
55.50000000000005	15879.166187951883
55.60000000000005	15872.86623266037
55.700000000000045	15866.560689520109
55.80000000000005	15860.24958810401
55.90000000000005	15853.932964170868
56.00000000000005	15847.61083552288
56.10000000000005	15841.283191883667
56.200000000000045	15834.950062063755
56.30000000000005	15828.611480313857
56.40000000000005	15822.267463425633
56.50000000000005	15815.918027946684
56.60000000000005	15809.56316250616
56.70000000000005	15803.202894929513
56.80000000000005	15796.837257762341
56.90000000000005	15790.466266566575
57.00000000000005	15784.089909124326
57.10000000000005	15777.708212541167
57.20000000000005	15771.321207943995
57.30000000000005	15764.928909928038
57.40000000000005	15758.53133285488
57.50000000000005	15752.128463425746
57.60000000000005	15745.720327813435
57.70000000000005	15739.30695553487
57.800000000000054	15732.888360007055
57.90000000000005	15726.4645270847
58.00000000000005	15720.035482262063
58.10000000000005	15713.601253717983
58.20000000000005	15707.161853941743
58.300000000000054	15700.71729519819
58.40000000000005	15694.26756226846
58.50000000000005	15687.81267976413
58.60000000000005	15681.352674339658
58.70000000000005	15674.887557351765
58.800000000000054	15668.417312730558
58.90000000000005	15661.941964449526
59.00000000000005	15655.461537897525
59.10000000000005	15648.976043538038
59.20000000000005	15642.485491618232
59.300000000000054	15635.989864996005
59.40000000000005	15629.489186810362
59.50000000000005	15622.983481002477
59.60000000000005	15616.47275694352
59.70000000000005	15609.956996631085
59.800000000000054	15603.436222605847
59.900000000000055	15596.910457608334
60.00000000000005	15590.379710146757
60.10000000000005	15583.843988520177
60.20000000000005	15577.303273649599
60.300000000000054	15570.757587287844
60.400000000000055	15564.20695079617
60.50000000000005	15557.651371625723
60.60000000000005	15551.090829823339
60.70000000000005	15544.525346582726
60.800000000000054	15537.954942122453
60.900000000000055	15531.37962305709
61.00000000000006	15524.799395798247
61.10000000000005	15518.214239306366
61.20000000000005	15511.624174032537
61.300000000000054	15505.029218876773
61.400000000000055	15498.429379427118
61.50000000000006	15491.824633751468
61.60000000000005	15485.21500178074
61.70000000000005	15478.600501323646
61.800000000000054	15471.981137154367
61.900000000000055	15465.356913849464
62.00000000000006	15458.727808375286
62.10000000000005	15452.093839964307
62.20000000000005	15445.45502516016
62.300000000000054	15438.811367736627
62.400000000000055	15432.162843744813
62.50000000000006	15425.509471935764
62.60000000000005	15418.851267807064
62.70000000000005	15412.188234337917
62.800000000000054	15405.52037431439
62.900000000000055	15398.847662665747
63.00000000000006	15392.170117487873
63.10000000000006	15385.487753059955
63.20000000000005	15378.800571382744
63.300000000000054	15372.10854644324
63.400000000000055	15365.411695894722
63.50000000000006	15358.710033009747
63.60000000000006	15352.003559010533
63.70000000000005	15345.292274929878
63.800000000000054	15338.576153607573
63.900000000000055	15331.855212084321
64.00000000000006	15325.129462454568
64.10000000000005	15318.398904980098
64.20000000000006	15311.66351152717
64.30000000000005	15304.923298732896
64.40000000000006	15298.178277719024
64.50000000000006	15291.428447981754
64.60000000000005	15284.673808830814
64.70000000000006	15277.914330954914
64.80000000000005	15271.150030420724
64.90000000000006	15264.380917206066
65.00000000000006	15257.606989860971
65.10000000000005	15250.82821806508
65.20000000000006	15244.044617520864
65.30000000000005	15237.256197262157
65.40000000000006	15230.462955083407
65.50000000000006	15223.664888594845
65.60000000000005	15216.86196626325
65.70000000000006	15210.054203262516
65.80000000000005	15203.241607510934
65.90000000000006	15196.424175867462
66.00000000000006	15189.601875750048
66.10000000000005	15182.774722008287
66.20000000000006	15175.942721640213
66.30000000000005	15169.105870756377
66.40000000000006	15162.264165284689
66.50000000000006	15155.417571389971
66.60000000000005	15148.566103435041
66.70000000000006	15141.709767325208
66.80000000000005	15134.84855824277
66.90000000000006	15127.98244125965
67.00000000000006	15121.111430454965
67.10000000000007	15114.235530832702
67.20000000000006	15107.354736831232
67.30000000000005	15100.469042707175
67.40000000000006	15093.578412234076
67.50000000000006	15086.682859046201
67.60000000000007	15079.782387072268
67.70000000000006	15072.876989826287
67.80000000000005	15065.966629940509
67.90000000000006	15059.051320806944
68.00000000000006	15052.131065467325
68.10000000000007	15045.205856693556
68.20000000000006	15038.275687076079
68.30000000000005	15031.340517898483
68.40000000000006	15024.400362150149
68.50000000000006	15017.455221809812
68.60000000000007	15010.505088725708
68.70000000000006	15003.549922987284
68.80000000000005	14996.58973738415
68.90000000000006	14989.624533017912
69.00000000000006	14982.654300993952
69.10000000000007	14975.679032235845
69.20000000000006	14968.698685429026
69.30000000000005	14961.71327300317
69.40000000000006	14954.72279500412
69.50000000000006	14947.72724161112
69.60000000000007	14940.726570258086
69.70000000000006	14933.720793218608
69.80000000000007	14926.70990966687
69.90000000000006	14919.693909036028
70.00000000000006	14912.67278057647
70.10000000000007	14905.646480257523
70.20000000000006	14898.615020036226
70.30000000000007	14891.578398033307
70.40000000000006	14884.536602750217
70.50000000000006	14877.489588842749
70.60000000000007	14870.437368156894
70.70000000000006	14863.379937942937
70.80000000000007	14856.317285950538
70.90000000000006	14849.249399745024
71.00000000000006	14842.176232451702
71.10000000000007	14835.097795644248
71.20000000000006	14828.014085516956
71.30000000000007	14820.92508887918
71.40000000000006	14813.830757475866
71.50000000000006	14806.731102816233
71.60000000000007	14799.626120221137
71.70000000000006	14792.515795740002
71.80000000000007	14785.400115235767
71.90000000000006	14778.2790288515
72.00000000000006	14771.152547869417
72.10000000000007	14764.02066654708
72.20000000000006	14756.883369981964
72.30000000000007	14749.740606865
72.40000000000006	14742.592388462293
72.50000000000006	14735.438708150778
72.60000000000007	14728.279550257466
72.70000000000006	14721.11489892013
72.80000000000007	14713.94470115082
72.90000000000006	14706.768968035172
73.00000000000006	14699.587691874769
73.10000000000007	14692.40085603006
73.20000000000006	14685.208405983984
73.30000000000007	14678.010352856376
73.40000000000006	14670.806688056862
73.50000000000007	14663.59739416246
73.60000000000007	14656.382453557628
73.70000000000006	14649.161809963569
73.80000000000007	14641.935474367658
73.90000000000006	14634.703437087366
74.00000000000007	14627.465679715524
74.10000000000007	14620.22214436198
74.20000000000006	14612.972842100708
74.30000000000007	14605.717762341741
74.40000000000006	14598.456885879139
74.50000000000007	14591.190193310471
74.60000000000007	14583.91762489493
74.70000000000006	14576.639191623686
74.80000000000007	14569.354881793093
74.90000000000006	14562.06467519241
75.00000000000007	14554.768510381578
75.10000000000007	14547.466398493172
75.20000000000006	14540.158326896466
75.30000000000007	14532.844274564151
75.40000000000006	14525.524220267936
75.50000000000007	14518.198100621914
75.60000000000007	14510.865926727429
75.70000000000006	14503.527684813724
75.80000000000007	14496.183352825075
75.90000000000006	14488.83286558262
76.00000000000007	14481.476234386506
76.10000000000007	14474.113444515036
76.20000000000007	14466.744473075703
76.30000000000007	14459.369296969911
76.40000000000006	14451.987848971205
76.50000000000007	14444.60014040214
76.60000000000007	14437.206155369864
76.70000000000007	14429.805869926757
76.80000000000007	14422.39921495363
76.90000000000006	14414.986202032076
77.00000000000007	14407.566814290167
77.10000000000007	14400.141026920839
77.20000000000007	14392.708814905209
77.30000000000007	14385.27010696792
77.40000000000006	14377.824914769008
77.50000000000007	14370.37322022932
77.60000000000007	14362.914997456905
77.70000000000007	14355.450173177514
77.80000000000007	14347.978759373531
77.90000000000006	14340.500736954273
78.00000000000007	14333.016079143177
78.10000000000007	14325.524758945528
78.20000000000007	14318.026700815171
78.30000000000007	14310.521916871583
78.40000000000006	14303.010386775806
78.50000000000007	14295.492082633486
78.60000000000007	14287.96692678674
78.70000000000007	14280.43493174407
78.80000000000007	14272.896076118122
78.90000000000006	14265.350331102201
79.00000000000007	14257.797667664532
79.10000000000007	14250.238005752131
79.20000000000007	14242.671358072124
79.30000000000007	14235.097701942723
79.40000000000006	14227.517007403361
79.50000000000007	14219.929192169495
79.60000000000007	14212.334269407624
79.70000000000007	14204.732215346152
79.80000000000007	14197.122999081865
79.90000000000008	14189.506589478875
80.00000000000007	14181.882901726562
80.10000000000007	14174.251949254733
80.20000000000007	14166.613706945986
80.30000000000007	14158.968142703898
80.40000000000008	14151.31516935908
80.50000000000007	14143.654800875034
80.60000000000007	14135.987010998479
80.70000000000007	14128.311766657398
80.80000000000007	14120.629034538873
80.90000000000008	14112.93872480826
81.00000000000007	14105.240851760585
81.10000000000007	14097.535387739998
81.20000000000007	14089.822298438608
81.30000000000007	14082.101491528108
81.40000000000008	14074.372981915822
81.50000000000007	14066.636740759168
81.60000000000007	14058.892732739041
81.70000000000007	14051.140922286526
81.80000000000007	14043.38121426034
81.90000000000008	14035.613623971296
82.00000000000007	14027.838121111983
82.10000000000007	14020.054669081375
82.20000000000007	14012.263170101505
82.30000000000007	14004.463640178767
82.40000000000008	13996.656047763225
82.50000000000007	13988.84035520425
82.60000000000008	13981.01652459182
82.70000000000007	13973.184455178287
82.80000000000007	13965.344163449698
82.90000000000008	13957.495616323306
83.00000000000007	13949.638774817053
83.10000000000008	13941.773535395107
83.20000000000007	13933.899915327383
83.30000000000007	13926.017880227733
83.40000000000008	13918.127390023288
83.50000000000007	13910.228404371514
83.60000000000008	13902.320816600797
83.70000000000007	13894.404644541391
83.80000000000007	13886.479852200498
83.90000000000008	13878.546398120772
84.00000000000007	13870.604172681971
84.10000000000008	13862.653194591969
84.20000000000007	13854.693426488395
84.30000000000007	13846.724825779007
84.40000000000008	13838.747349590922
84.50000000000007	13830.760884992173
84.60000000000008	13822.765451336621
84.70000000000007	13814.76100957532
84.80000000000007	13806.747515674871
84.90000000000008	13798.724853584916
85.00000000000007	13790.693043636526
85.10000000000008	13782.652045339553
85.20000000000007	13774.601813478697
85.30000000000007	13766.542302546326
85.40000000000008	13758.473392994098
85.50000000000007	13750.395105890078
85.60000000000008	13742.307398971356
85.70000000000007	13734.210225521105
85.80000000000007	13726.103462693009
85.90000000000008	13717.98713263829
86.00000000000007	13709.861191575568
86.10000000000008	13701.725591556095
86.20000000000007	13693.580284326355
86.30000000000008	13685.425143345046
86.40000000000008	13677.260191597232
86.50000000000007	13669.085383436062
86.60000000000008	13660.900669347146
86.70000000000007	13652.705919301348
86.80000000000008	13644.501157479643
86.90000000000008	13636.286336633591
87.00000000000007	13628.061405963823
87.10000000000008	13619.826314353002
87.20000000000007	13611.58092786872
87.30000000000008	13603.325271629017
87.40000000000008	13595.059296420584
87.50000000000007	13586.782949810435
87.60000000000008	13578.496094177723
87.70000000000007	13570.198755956548
87.80000000000008	13561.890884242797
87.90000000000008	13553.572425262359
88.00000000000007	13545.24332490921
88.10000000000008	13536.9034414392
88.20000000000007	13528.552802333585
88.30000000000008	13520.191354617047
88.40000000000008	13511.819042810035
88.50000000000007	13503.435721268128
88.60000000000008	13495.04141891671
88.70000000000007	13486.636080994216
88.80000000000008	13478.219650620646
88.90000000000008	13469.792070569403
89.00000000000009	13461.353190840508
89.10000000000008	13452.903041524061
89.20000000000007	13444.441565673806
89.30000000000008	13435.968704628554
89.40000000000008	13427.484304264513
89.50000000000009	13418.988396252558
89.60000000000008	13410.48092175821
89.70000000000007	13401.961820657398
89.80000000000008	13393.820380270412
89.90000000000008	13387.225169923446
90.00000000000009	13382.178378042157
