# Supplementary material for: White matter micro- and macrostructure brain charts for the human lifespan
Source: Nature. 2026 May 13;655(8124):979–89. doi: 10.1038/s41586-026-10454-2 (PMC13391363; doi:10.1038/s41586-026-10454-2)
Supplement: Supplementary file 7 — Tract-specific median centiles of brain charts. SDT.T4.1-504 contain the discretized, sex-agnostic brain charts used to derive the myelination plots and assessments in Fig. 4 and Supplementary Fig. S4.F9. Age is expressed in years. Tract measurements are reported in metric-specific units: diffusivities in mm2 s−1, volume in mm3, surface area in mm2, average length in mm, and FA is dimensionless (unitless). [file 41586_2026_10454_MOESM7_ESM.zip › SDT.T4/SDT.T4.19-ATR_left_rd-mean.csv]

age	value
1.0	0.0007865455833752464
1.1	0.0007810828576019841
1.2000000000000002	0.0007742316426311628
1.3000000000000003	0.0007661020023058089
1.4000000000000004	0.0007581895730863721
1.5000000000000004	0.0007509079702998405
1.6000000000000005	0.0007441721192017739
1.7000000000000006	0.000737912826386238
1.8000000000000007	0.0007320752798138055
1.9000000000000008	0.0007266074503335373
2.000000000000001	0.0007214698048199786
2.100000000000001	0.000716628731219036
2.200000000000001	0.0007120568282392686
2.300000000000001	0.0007077265709693205
2.4000000000000012	0.0007036164914952075
2.5000000000000013	0.0006997077901191055
2.6000000000000014	0.0006959839515907206
2.7000000000000015	0.0006924313554147674
2.8000000000000016	0.0006890353258178583
2.9000000000000017	0.0006857843602744719
3.0000000000000018	0.0006826681747821813
3.100000000000002	0.0006796782323393186
3.200000000000002	0.0006768049998169853
3.300000000000002	0.0006740409457857356
3.400000000000002	0.0006713792244348869
3.500000000000002	0.0006688136222094016
3.6000000000000023	0.0006663390006722662
3.7000000000000024	0.0006639492962224826
3.8000000000000025	0.0006616397473940991
3.9000000000000026	0.0006594059935695013
4.000000000000003	0.0006572444297761592
4.100000000000003	0.0006551506813739263
4.200000000000003	0.0006531213079316726
4.3000000000000025	0.0006511531164827628
4.400000000000003	0.0006492431593186261
4.5000000000000036	0.0006473890229780723
4.600000000000003	0.0006455876333711524
4.700000000000003	0.0006438365974039621
4.800000000000003	0.0006421336947906879
4.900000000000004	0.0006404771131540238
5.0000000000000036	0.0006388644881775832
5.100000000000003	0.0006372939818242601
5.200000000000004	0.0006357638654059812
5.300000000000004	0.0006342725280943073
5.400000000000004	0.000632818671083364
5.5000000000000036	0.0006314005229145542
5.600000000000004	0.0006300167228200969
5.700000000000005	0.0006286659993684035
5.800000000000004	0.0006273473316552304
5.900000000000004	0.0006260592972377776
6.000000000000004	0.0006248008065380803
6.100000000000005	0.0006235708252666842
6.200000000000005	0.0006223683850373469
6.300000000000004	0.0006211927187241622
6.400000000000005	0.0006200427118246084
6.500000000000005	0.0006189175214268991
6.600000000000005	0.0006178163573509682
6.700000000000005	0.0006167385964608769
6.800000000000005	0.0006156833156572212
6.900000000000006	0.0006146498193055897
7.000000000000005	0.0006136374425529898
7.100000000000005	0.0006126455618333095
7.2000000000000055	0.0006116736922388121
7.300000000000006	0.0006107210862887226
7.400000000000006	0.0006097871879525063
7.500000000000005	0.0006088714756357359
7.600000000000006	0.0006079735455349093
7.700000000000006	0.0006070927639057096
7.800000000000006	0.0006062286612190984
7.900000000000006	0.0006053807863691401
8.000000000000007	0.000604548716487343
8.100000000000007	0.0006037321287627708
8.200000000000006	0.0006029304968963435
8.300000000000006	0.0006021434359874156
8.400000000000006	0.0006013705854621211
8.500000000000007	0.000600611671207098
8.600000000000007	0.0005998662387954603
8.700000000000006	0.0005991339572961045
8.800000000000008	0.0005984145074436626
8.900000000000007	0.0005977075906549977
9.000000000000007	0.0005970129830478971
9.100000000000007	0.000596330299631231
9.200000000000006	0.0005956592636116142
9.300000000000008	0.0005949996164714427
9.400000000000007	0.0005943511650827795
9.500000000000007	0.000593713572135654
9.600000000000009	0.0005930865961656435
9.700000000000008	0.000592470003436412
9.800000000000008	0.0005918635761960212
9.900000000000007	0.0005912671539206219
10.000000000000007	0.0005906804461850095
10.100000000000009	0.0005901032476896689
10.200000000000008	0.0005895353675441201
10.300000000000008	0.0005889766654587031
10.40000000000001	0.0005884268839125658
10.500000000000009	0.0005878858416551782
10.600000000000009	0.0005873533627485106
10.700000000000008	0.0005868292841401516
10.800000000000008	0.0005863134875076187
10.90000000000001	0.0005858057481462408
11.000000000000009	0.0005853059098398824
11.100000000000009	0.0005848138281720389
11.20000000000001	0.0005843293985917289
11.30000000000001	0.0005838524198535043
11.40000000000001	0.0005833827526519036
11.500000000000009	0.0005829202614479555
11.600000000000009	0.0005824648214406585
11.70000000000001	0.0005820163433479325
11.80000000000001	0.000581574649592198
11.90000000000001	0.0005811396187217623
12.00000000000001	0.0005807111392409214
12.10000000000001	0.0005802891315116903
12.20000000000001	0.0005798734351461206
12.30000000000001	0.0005794639409138647
12.40000000000001	0.0005790605423256783
12.50000000000001	0.0005786631420782708
12.60000000000001	0.000578271671430966
12.70000000000001	0.0005778859875042792
12.800000000000011	0.0005775059941269596
12.900000000000011	0.0005771316037295842
13.00000000000001	0.0005767627544915735
13.10000000000001	0.0005763993164263319
13.20000000000001	0.0005760412024042375
13.300000000000011	0.0005756883273358428
13.400000000000011	0.0005753406141555832
13.50000000000001	0.0005749980089987573
13.600000000000012	0.000574660395115552
13.700000000000012	0.0005743276951386511
13.800000000000011	0.0005739998392744359
13.900000000000011	0.0005736767787292543
14.00000000000001	0.0005733584066198638
14.100000000000012	0.0005730446524049922
14.200000000000012	0.0005727354470916672
14.300000000000011	0.000572430728813967
14.400000000000013	0.0005721304547024274
14.500000000000012	0.0005718345280715484
14.600000000000012	0.0005715428858172018
14.700000000000012	0.0005712554716061006
14.800000000000011	0.0005709722463537088
14.900000000000013	0.0005706931210584426
15.000000000000012	0.0005704180378615043
15.100000000000012	0.0005701469400993534
15.200000000000014	0.0005698797775253681
15.300000000000013	0.0005696165155433764
15.400000000000013	0.0005693570731388262
15.500000000000012	0.0005691013982135769
15.600000000000012	0.0005688494447981129
15.700000000000014	0.0005686011811673504
15.800000000000013	0.0005683565323835152
15.900000000000013	0.0005681154504424743
16.000000000000014	0.0005678778882767532
16.100000000000016	0.0005676438046609942
16.200000000000014	0.0005674131713231709
16.30000000000001	0.0005671859196727144
16.400000000000013	0.0005669620062335441
16.500000000000014	0.0005667413931338398
16.600000000000016	0.0005665240543109862
16.700000000000014	0.0005663099260460434
16.800000000000015	0.0005660989681028268
16.900000000000013	0.0005658911409891045
17.000000000000014	0.000565686410580608
17.100000000000016	0.0005654847535078036
17.200000000000014	0.000565286111161423
17.300000000000015	0.0005650904469113464
17.400000000000013	0.0005648977292959766
17.500000000000014	0.0005647079366680179
17.600000000000016	0.0005645210143713046
17.700000000000014	0.0005643369283716107
17.800000000000015	0.0005641556452327252
17.900000000000016	0.0005639771364889306
18.000000000000014	0.0005638013826192487
18.100000000000016	0.0005636283331287274
18.200000000000017	0.0005634579568888383
18.300000000000015	0.0005632902275719263
18.400000000000016	0.0005631251270151339
18.500000000000014	0.0005629626079663352
18.600000000000016	0.0005628026414001622
18.700000000000017	0.0005626451987771361
18.800000000000015	0.0005624902561904562
18.900000000000016	0.0005623377971747948
19.000000000000014	0.0005621877779022536
19.100000000000016	0.0005620401717136767
19.200000000000017	0.0005618949564366073
19.300000000000015	0.000561752116687973
19.400000000000016	0.0005616116113262461
19.500000000000018	0.0005614734154134306
19.600000000000016	0.000561337504410249
19.700000000000017	0.0005612038581195104
19.80000000000002	0.0005610724625270569
19.900000000000016	0.0005609432793357369
20.000000000000018	0.000560816285553025
20.100000000000016	0.0005606914624015756
20.200000000000017	0.0005605687967379164
20.30000000000002	0.0005604482525101412
20.400000000000016	0.0005603298081472069
20.500000000000018	0.000560213442408164
20.600000000000016	0.0005600991381416405
20.700000000000017	0.000559986883318244
20.80000000000002	0.0005598766442690477
20.900000000000016	0.0005597684010365675
21.000000000000018	0.0005596621376415552
21.10000000000002	0.0005595578427612433
21.200000000000017	0.0005594554846184824
21.30000000000002	0.0005593550444396082
21.40000000000002	0.0005592565037264724
21.500000000000018	0.0005591598478490833
21.60000000000002	0.0005590650663990139
21.700000000000017	0.0005589721296111542
21.80000000000002	0.000558881020060844
21.90000000000002	0.0005587917240931383
22.000000000000018	0.000558704231877672
22.10000000000002	0.0005586185152551418
22.200000000000017	0.0005585345577943403
22.30000000000002	0.0005584523432957392
22.40000000000002	0.0005583718592322989
22.500000000000018	0.0005582930965299094
22.60000000000002	0.0005582160287402771
22.70000000000002	0.0005581406405683035
22.80000000000002	0.0005580669203037743
22.90000000000002	0.0005579948593489867
23.00000000000002	0.0005579244326279682
23.10000000000002	0.00055785562568519
23.20000000000002	0.0005577884242613055
23.30000000000002	0.0005577228175954268
23.40000000000002	0.0005576587977197843
23.50000000000002	0.0005575963410229974
23.60000000000002	0.0005575354340128663
23.70000000000002	0.0005574760666171983
23.80000000000002	0.0005574182312635123
23.90000000000002	0.0005573619055206037
24.00000000000002	0.0005573070766104316
24.10000000000002	0.0005572537319220914
24.20000000000002	0.0005572018621874063
24.300000000000022	0.0005571514603621525
24.40000000000002	0.000557102505276387
24.50000000000002	0.0005570549849739638
24.600000000000023	0.0005570088907708864
24.70000000000002	0.0005569642159529836
24.800000000000022	0.0005569209403710786
24.90000000000002	0.0005568790526801872
25.00000000000002	0.0005568385416786079
25.100000000000023	0.0005567993993672321
25.20000000000002	0.0005567616194775332
25.300000000000022	0.0005567251829526713
25.40000000000002	0.0005566900791529985
25.50000000000002	0.0005566563005776807
25.600000000000023	0.0005566238412354062
25.70000000000002	0.0005565926829569757
25.800000000000022	0.0005565628156286626
25.900000000000023	0.0005565342292602206
26.00000000000002	0.0005565069169374344
26.100000000000023	0.0005564808730471347
26.200000000000024	0.0005564560803710444
26.300000000000022	0.0005564325294040325
26.400000000000023	0.0005564102136590599
26.50000000000002	0.0005563891277570763
26.600000000000023	0.0005563692552554942
26.700000000000024	0.0005563505871041429
26.800000000000022	0.0005563331143597758
26.900000000000023	0.0005563168310403451
27.00000000000002	0.0005563017320893532
27.100000000000023	0.0005562878018960905
27.200000000000024	0.0005562750319381273
27.300000000000022	0.0005562634166014371
27.400000000000023	0.0005562529510282068
27.500000000000025	0.0005562436202888139
27.600000000000023	0.0005562354162562794
27.700000000000024	0.0005562283308967154
27.800000000000026	0.0005562223590328703
27.900000000000023	0.0005562174960834582
28.000000000000025	0.0005562137278498546
28.100000000000023	0.0005562110466648891
28.200000000000024	0.0005562094476698452
28.300000000000026	0.0005562089264528423
28.400000000000023	0.0005562094694158435
28.500000000000025	0.0005562110692370178
28.600000000000023	0.000556213718675912
28.700000000000024	0.0005562174132532406
28.800000000000026	0.000556222148795307
28.900000000000023	0.000556227912349188
29.000000000000025	0.0005562346969954236
29.100000000000026	0.0005562424985316079
29.200000000000024	0.0005562513129291442
29.300000000000026	0.0005562611277668548
29.400000000000027	0.0005562719364281185
29.500000000000025	0.0005562837323678104
29.600000000000026	0.0005562965117145643
29.700000000000024	0.0005563102706457999
29.800000000000026	0.0005563249973119101
29.900000000000027	0.0005563406854499006
30.000000000000025	0.0005563573314300757
30.100000000000026	0.0005563749315546164
30.200000000000024	0.0005563934744465205
30.300000000000026	0.000556412954109462
30.400000000000027	0.0005564333646101294
30.500000000000025	0.0005564547026087724
30.600000000000026	0.0005564769645864864
30.700000000000028	0.0005565001396746367
30.800000000000026	0.0005565242221888715
30.900000000000027	0.0005565492090011706
31.00000000000003	0.0005565750967003345
31.100000000000026	0.0005566018748392967
31.200000000000028	0.0005566295379693914
31.300000000000026	0.000556658080697723
31.400000000000027	0.000556687500151222
31.50000000000003	0.0005567177930746954
31.600000000000026	0.0005567489494747531
31.700000000000028	0.0005567809641789933
31.800000000000026	0.0005568138345005501
31.900000000000027	0.0005568475572775324
32.00000000000003	0.000556882122893854
32.10000000000002	0.0005569175263862243
32.20000000000003	0.0005569537628408325
32.300000000000026	0.0005569908297957946
32.40000000000003	0.0005570287242256924
32.50000000000003	0.0005570674369207351
32.60000000000003	0.0005571069631630976
32.70000000000003	0.0005571473006552342
32.800000000000026	0.0005571884464528209
32.90000000000003	0.0005572303916848549
33.00000000000003	0.000557273131819644
33.10000000000003	0.0005573166623695931
33.20000000000003	0.0005573609812363809
33.300000000000026	0.0005574060855954768
33.40000000000003	0.0005574519669408797
33.50000000000003	0.0005574986209597621
33.60000000000003	0.0005575460456993324
33.70000000000003	0.0005575942384057604
33.800000000000026	0.0005576431908781795
33.90000000000003	0.000557692898969969
34.00000000000003	0.0005577433585739514
34.10000000000003	0.0005577945679143872
34.20000000000003	0.000557846524342932
34.30000000000003	0.0005578992199875699
34.40000000000003	0.000557952650897468
34.50000000000003	0.0005580068154262053
34.60000000000003	0.0005580617109872027
34.70000000000003	0.0005581173299840949
34.80000000000003	0.0005581736686149458
34.90000000000003	0.0005582307231131745
35.00000000000003	0.0005582884919901847
35.10000000000003	0.0005583469727525625
35.20000000000003	0.0005584061581011238
35.30000000000003	0.0005584660444095702
35.400000000000034	0.000558526630304603
35.50000000000003	0.0005585879133469334
35.60000000000003	0.000558649886487041
35.70000000000003	0.0005587125462324377
35.80000000000003	0.0005587758891224094
35.900000000000034	0.0005588399139247897
36.00000000000003	0.0005589046182827976
36.10000000000003	0.0005589699954161974
36.20000000000003	0.0005590360419905339
36.30000000000003	0.0005591027568767489
36.400000000000034	0.0005591701377656104
36.50000000000003	0.000559238178103623
36.60000000000003	0.0005593068746768998
36.70000000000003	0.0005593762243002177
36.80000000000003	0.000559446225971144
36.900000000000034	0.0005595168774536795
37.00000000000003	0.0005595881724389713
37.10000000000003	0.0005596601078557482
37.20000000000003	0.0005597326827941135
37.30000000000003	0.000559805895059882
37.400000000000034	0.0005598797385506617
37.500000000000036	0.0005599542103040995
37.60000000000003	0.0005600293073837802
37.70000000000003	0.000560105028993762
37.80000000000003	0.0005601813730050321
37.900000000000034	0.0005602583335380278
38.000000000000036	0.0005603359077594462
38.10000000000003	0.0005604140949566359
38.20000000000003	0.0005604928930374392
38.30000000000003	0.0005605722963107285
38.400000000000034	0.0005606523020418731
38.500000000000036	0.000560732907519765
38.60000000000004	0.0005608141121346446
38.70000000000003	0.0005608959138524756
38.80000000000003	0.0005609783071855507
38.900000000000034	0.0005610612895163263
39.000000000000036	0.000561144860310249
39.10000000000004	0.0005612290175658062
39.20000000000003	0.0005613137559677075
39.30000000000003	0.0005613990729880446
39.400000000000034	0.0005614849661202653
39.500000000000036	0.0005615714349229783
39.60000000000004	0.0005616584774466268
39.70000000000003	0.0005617460885620584
39.80000000000003	0.0005618342658478423
39.900000000000034	0.0005619230089307444
40.000000000000036	0.0005620123158899343
40.10000000000004	0.0005621021817543551
40.20000000000003	0.0005621926041842215
40.30000000000003	0.0005622835808591968
40.400000000000034	0.0005623751114906583
40.500000000000036	0.0005624671942042642
40.60000000000004	0.0005625598241997263
40.70000000000004	0.0005626529992343248
40.80000000000003	0.0005627467190814045
40.900000000000034	0.0005628409818920152
41.000000000000036	0.000562935783011151
41.10000000000004	0.0005630311202706411
41.20000000000004	0.0005631269915200575
41.30000000000003	0.0005632233966098463
41.400000000000034	0.0005633203337327661
41.500000000000036	0.0005634177983908006
41.60000000000004	0.0005635157885044571
41.70000000000004	0.000563614303980719
41.80000000000004	0.0005637133430348103
41.900000000000034	0.000563812901302483
42.000000000000036	0.0005639129767724799
42.10000000000004	0.000564013567449849
42.20000000000004	0.0005641146733120483
42.30000000000004	0.0005642162926117121
42.400000000000034	0.000564318421129236
42.500000000000036	0.0005644210569346636
42.60000000000004	0.0005645242000571844
42.70000000000004	0.0005646278487693264
42.80000000000004	0.0005647319989749577
42.900000000000034	0.0005648366488066864
43.000000000000036	0.0005649417964120707
43.10000000000004	0.0005650474418849836
43.20000000000004	0.000565153583531606
43.30000000000004	0.0005652602173893083
43.400000000000034	0.0005653673416653682
43.500000000000036	0.0005654749565011821
43.60000000000004	0.0005655830602205213
43.70000000000004	0.0005656916489749224
43.80000000000004	0.0005658007210292269
43.90000000000004	0.0005659102746620108
44.000000000000036	0.0005660203100741689
44.10000000000004	0.0005661308256197805
44.20000000000004	0.0005662418175739101
44.30000000000004	0.0005663532842701299
44.40000000000004	0.0005664652259531678
44.500000000000036	0.0005665776409926596
44.60000000000004	0.0005666905257694636
44.70000000000004	0.0005668038786701834
44.80000000000004	0.0005669176980941144
44.90000000000004	0.0005670319843409725
45.00000000000004	0.000567146735807668
45.10000000000004	0.000567261948989564
45.20000000000004	0.0005673776223367236
45.30000000000004	0.0005674937561894614
45.40000000000004	0.0005676103489584034
45.50000000000004	0.0005677273972371472
45.60000000000004	0.0005678448995247768
45.70000000000004	0.0005679628543320714
45.80000000000004	0.0005680812620502965
45.90000000000004	0.0005682001211146964
46.00000000000004	0.0005683194282252588
46.10000000000004	0.0005684391819397416
46.20000000000004	0.0005685593826871561
46.30000000000004	0.0005686800289148533
46.40000000000004	0.0005688011174141863
46.50000000000004	0.0005689226467883176
46.60000000000004	0.0005690446156512559
46.70000000000004	0.0005691670244794525
46.80000000000004	0.0005692898717424842
46.90000000000004	0.0005694131543307038
47.00000000000004	0.000569536870901698
47.100000000000044	0.0005696610219671782
47.20000000000004	0.0005697856060073323
47.30000000000004	0.0005699106199977046
47.40000000000004	0.0005700360626380446
47.50000000000004	0.0005701619326382046
47.600000000000044	0.00057028823055421
47.70000000000004	0.0005704149548863177
47.80000000000004	0.000570542102702408
47.90000000000004	0.0005706696727528351
48.00000000000004	0.0005707976656267193
48.100000000000044	0.000570926079833621
48.200000000000045	0.0005710549125209796
48.30000000000004	0.0005711841624784304
48.40000000000004	0.000571313828504974
48.50000000000004	0.0005714439112313234
48.600000000000044	0.0005715744091851553
48.700000000000045	0.0005717053196002362
48.80000000000004	0.0005718366413133449
48.90000000000004	0.0005719683749863803
49.00000000000004	0.0005721005191551396
49.100000000000044	0.0005722330711278512
49.200000000000045	0.0005723660297779275
49.30000000000004	0.0005724993939876005
49.40000000000004	0.0005726331644579809
49.50000000000004	0.0005727673397412441
49.600000000000044	0.0005729019172264236
49.700000000000045	0.0005730368958310626
49.80000000000004	0.0005731722762858281
49.90000000000004	0.0005733080571499367
50.00000000000004	0.0005734442358822485
50.100000000000044	0.0005735808114345979
50.200000000000045	0.0005737177827670604
50.30000000000005	0.0005738551506474282
50.40000000000004	0.0005739929136497093
50.50000000000004	0.0005741310693086362
50.600000000000044	0.0005742696166173857
50.700000000000045	0.0005744085563719247
50.80000000000005	0.0005745478871523123
50.90000000000004	0.0005746876065589139
51.00000000000004	0.0005748277136170877
51.100000000000044	0.0005749682073599527
51.200000000000045	0.0005751090886188032
51.30000000000005	0.0005752503559870727
51.40000000000005	0.0005753920071364734
51.50000000000004	0.0005755340411312333
51.600000000000044	0.0005756764588296335
51.700000000000045	0.0005758192588302975
51.80000000000005	0.0005759624388667318
51.90000000000005	0.000576105998033468
52.00000000000004	0.000576249935432372
52.100000000000044	0.0005763942519555124
52.200000000000045	0.0005765389462136002
52.30000000000005	0.000576684016007374
52.40000000000005	0.0005768294604680506
52.50000000000004	0.0005769752805137031
52.600000000000044	0.0005771214747594154
52.700000000000045	0.0005772680410642382
52.80000000000005	0.0005774149785880166
52.90000000000005	0.0005775622864975003
53.00000000000004	0.000577709965743261
53.100000000000044	0.000577858014951278
53.200000000000045	0.0005780064320441732
53.30000000000005	0.000578155216216476
53.40000000000005	0.0005783043684439641
53.50000000000005	0.0005784538873562538
53.600000000000044	0.0005786037709311216
53.700000000000045	0.0005787540183902259
53.80000000000005	0.0005789046289617777
53.90000000000005	0.0005790556036529918
54.00000000000005	0.0005792069411033234
54.100000000000044	0.0005793586393507468
54.200000000000045	0.0005795106976498515
54.30000000000005	0.0005796631170324156
54.40000000000005	0.0005798158961408567
54.50000000000005	0.0005799690330654309
54.60000000000005	0.0005801225270865439
54.700000000000045	0.0005802763774908251
54.80000000000005	0.000580430585340637
54.90000000000005	0.0005805851492872852
55.00000000000005	0.0005807400674781841
55.10000000000005	0.0005808953392251177
55.200000000000045	0.0005810509656145328
55.30000000000005	0.0005812069453000823
55.40000000000005	0.0005813632764788643
55.50000000000005	0.0005815199584873132
55.60000000000005	0.0005816769906677983
55.700000000000045	0.0005818343741366991
55.80000000000005	0.0005819921075556689
55.90000000000005	0.00058215018917622
56.00000000000005	0.0005823086183647934
56.10000000000005	0.0005824673962615619
56.200000000000045	0.0005826265215299332
56.30000000000005	0.0005827859924687869
56.40000000000005	0.0005829458084681847
56.50000000000005	0.0005831059689239062
56.60000000000005	0.000583266475005548
56.70000000000005	0.0005834273253837557
56.80000000000005	0.0005835885184093488
56.90000000000005	0.0005837500535012257
57.00000000000005	0.0005839119318526232
57.10000000000005	0.000584074152135419
57.20000000000005	0.0005842367127456664
57.30000000000005	0.0005843996131250069
57.40000000000005	0.0005845628527205903
57.50000000000005	0.0005847264327547782
57.60000000000005	0.0005848903519059623
57.70000000000005	0.000585054608619958
57.800000000000054	0.0005852192023662132
57.90000000000005	0.0005853841343907352
58.00000000000005	0.0005855494033726454
58.10000000000005	0.0005857150078011189
58.20000000000005	0.0005858809471675946
58.300000000000054	0.0005860472209688236
58.40000000000005	0.0005862138304798174
58.50000000000005	0.0005863807743855896
58.60000000000005	0.0005865480512231108
58.70000000000005	0.0005867156605107503
58.800000000000054	0.0005868836035472964
58.90000000000005	0.0005870518790180698
59.00000000000005	0.0005872204855016719
59.10000000000005	0.0005873894225378269
59.20000000000005	0.0005875586896714623
59.300000000000054	0.0005877282882304723
59.40000000000005	0.0005878982169054463
59.50000000000005	0.000588068474321039
59.60000000000005	0.0005882390600432493
59.70000000000005	0.0005884099754239972
59.800000000000054	0.0005885812191537632
59.900000000000055	0.0005887527898973591
60.00000000000005	0.000588924687241637
60.10000000000005	0.0005890969107785045
60.20000000000005	0.0005892694618892091
60.300000000000054	0.0005894423392689883
60.400000000000055	0.0005896155416271998
60.50000000000005	0.0005897890685763865
60.60000000000005	0.0005899629215222665
60.70000000000005	0.0005901370991595858
60.800000000000054	0.0005903116002365535
60.900000000000055	0.0005904864243861751
61.00000000000006	0.0005906615712464172
61.10000000000005	0.0005908370422527395
61.20000000000005	0.0005910128361041922
61.300000000000054	0.0005911889515922196
61.400000000000055	0.000591365388375099
61.50000000000006	0.0005915421479133445
61.60000000000005	0.0005917192289051363
61.70000000000005	0.0005918966301796394
61.800000000000054	0.0005920743514153213
61.900000000000055	0.0005922523922955783
62.00000000000006	0.0005924307543112365
62.10000000000005	0.0005926094361643705
62.20000000000005	0.0005927884367263026
62.300000000000054	0.0005929677557005105
62.400000000000055	0.0005931473946036071
62.50000000000006	0.000593327352136475
62.60000000000005	0.0005935076272072003
62.70000000000005	0.0005936882195392778
62.800000000000054	0.0005938691288611007
62.900000000000055	0.0005940503567204195
63.00000000000006	0.0005942319018216371
63.10000000000006	0.0005944137631140665
63.20000000000005	0.0005945959403460951
63.300000000000054	0.0005947784350921552
63.400000000000055	0.0005949612460551211
63.50000000000006	0.0005951443722203013
63.60000000000006	0.0005953278133560708
63.70000000000005	0.0005955115692357119
63.800000000000054	0.000595695641465712
63.900000000000055	0.000595880028752176
64.00000000000006	0.0005960647301209592
64.10000000000005	0.0005962497453653436
64.20000000000006	0.0005964350761195504
64.30000000000005	0.000596620721087892
64.40000000000006	0.0005968066793315779
64.50000000000006	0.000596992950663949
64.60000000000005	0.0005971795349032624
64.70000000000006	0.0005973664337170176
64.80000000000005	0.00059755364581249
64.90000000000006	0.0005977411702909082
65.00000000000006	0.0005979290069906891
65.10000000000005	0.0005981171576083018
65.20000000000006	0.0005983056208489257
65.30000000000005	0.0005984943958487153
65.40000000000006	0.0005986834824663438
65.50000000000006	0.000598872880565449
65.60000000000005	0.0005990625918771558
65.70000000000006	0.0005992526151093897
65.80000000000005	0.0005994429494380297
65.90000000000006	0.0005996335947471348
66.00000000000006	0.0005998245527982321
66.10000000000005	0.000600015822296895
66.20000000000006	0.0006002074024536275
66.30000000000005	0.000600399293173098
66.40000000000006	0.0006005914943649919
66.50000000000006	0.000600784007827061
66.60000000000005	0.0006009768322674809
66.70000000000006	0.0006011699669364
66.80000000000005	0.0006013634117643198
66.90000000000006	0.0006015571685810291
67.00000000000006	0.0006017512360921148
67.10000000000007	0.0006019456135822533
67.20000000000006	0.0006021403010029628
67.30000000000005	0.0006023352983109657
67.40000000000006	0.0006025306073741292
67.50000000000006	0.0006027262269005315
67.60000000000007	0.0006029221562145577
67.70000000000006	0.0006031183952942351
67.80000000000005	0.000603314946041354
67.90000000000006	0.0006035118071611483
68.00000000000006	0.0006037089780125994
68.10000000000007	0.0006039064585953471
68.20000000000006	0.0006041042489143885
68.30000000000005	0.0006043023509117096
68.40000000000006	0.0006045007632949334
68.50000000000006	0.0006046994854631028
68.60000000000007	0.0006048985174431867
68.70000000000006	0.0006050978612131367
68.80000000000005	0.0006052975154775667
68.90000000000006	0.0006054974796703476
69.00000000000006	0.0006056977538407889
69.10000000000007	0.0006058983380437047
69.20000000000006	0.0006060992342996904
69.30000000000005	0.0006063004413157298
69.40000000000006	0.0006065019585662595
69.50000000000006	0.000606703786128931
69.60000000000007	0.0006069059260626465
69.70000000000006	0.0006071083770711515
69.80000000000007	0.0006073111386641813
69.90000000000006	0.0006075142109425997
70.00000000000006	0.0006077175940129969
70.10000000000007	0.0006079212899795923
70.20000000000006	0.0006081252975485374
70.30000000000007	0.0006083296162709401
70.40000000000006	0.0006085342462771853
70.50000000000006	0.0006087391897124592
70.60000000000007	0.0006089444452794698
70.70000000000006	0.0006091500125652837
70.80000000000007	0.0006093558917245455
70.90000000000006	0.0006095620829178981
71.00000000000006	0.0006097685883389039
71.10000000000007	0.0006099754066927524
71.20000000000006	0.0006101825376089045
71.30000000000007	0.000610389981272941
71.40000000000006	0.000610597739922323
71.50000000000006	0.0006108058122586131
71.60000000000007	0.0006110141979481044
71.70000000000006	0.0006112228972018701
71.80000000000007	0.0006114319102373129
71.90000000000006	0.0006116412393436595
72.00000000000006	0.0006118508832251084
72.10000000000007	0.0006120608415916493
72.20000000000006	0.0006122711146869406
72.30000000000007	0.0006124817048474103
72.40000000000006	0.0006126926107734552
72.50000000000006	0.0006129038322129931
72.60000000000007	0.0006131153694365944
72.70000000000006	0.0006133272227215185
72.80000000000007	0.000613539394459812
72.90000000000006	0.0006137518833546803
73.00000000000006	0.0006139646891993395
73.10000000000007	0.000614177812298863
73.20000000000006	0.0006143912550961462
73.30000000000007	0.0006146050162904219
73.40000000000006	0.0006148190957141876
73.50000000000007	0.0006150334937010655
73.60000000000007	0.0006152482105917875
73.70000000000006	0.0006154632488891215
73.80000000000007	0.0006156786072953819
73.90000000000006	0.0006158942856902921
74.00000000000007	0.0006161102844441453
74.10000000000007	0.0006163266061146621
74.20000000000006	0.000616543249400023
74.30000000000007	0.0006167602142208836
74.40000000000006	0.0006169775009779404
74.50000000000007	0.0006171951100794902
74.60000000000007	0.0006174130441479385
74.70000000000006	0.0006176313018848356
74.80000000000007	0.0006178498832603166
74.90000000000006	0.0006180687887142461
75.00000000000007	0.0006182880209285278
75.10000000000007	0.0006185075786004353
75.20000000000006	0.0006187274617429682
75.30000000000007	0.0006189476708285518
75.40000000000006	0.000619168206337727
75.50000000000007	0.0006193890710224054
75.60000000000007	0.0006196102635836331
75.70000000000006	0.0006198317840865368
75.80000000000007	0.0006200536330455214
75.90000000000006	0.0006202758132770485
76.00000000000007	0.0006204983234777598
76.10000000000007	0.000620721163757912
76.20000000000007	0.0006209443346668771
76.30000000000007	0.0006211678367627624
76.40000000000006	0.0006213916729380289
76.50000000000007	0.0006216158418935417
76.60000000000007	0.0006218403437947599
76.70000000000007	0.00062206517923624
76.80000000000007	0.000622290351180652
76.90000000000006	0.0006225158583242919
77.00000000000007	0.0006227417008803789
77.10000000000007	0.0006229678794811952
77.20000000000007	0.00062319439476844
77.30000000000007	0.0006234212497874078
77.40000000000006	0.0006236484432391976
77.50000000000007	0.0006238759753957572
77.60000000000007	0.0006241038469381707
77.70000000000007	0.0006243320609882348
77.80000000000007	0.0006245606162423604
77.90000000000006	0.000624789513023295
78.00000000000007	0.0006250187520529371
78.10000000000007	0.0006252483340633849
78.20000000000007	0.0006254782622664859
78.30000000000007	0.0006257085353640811
78.40000000000006	0.0006259391537417288
78.50000000000007	0.0006261701181742149
78.60000000000007	0.0006264014319569268
78.70000000000007	0.0006266330937868812
78.80000000000007	0.0006268651041039314
78.90000000000006	0.0006270974637271546
79.00000000000007	0.0006273301734867096
79.10000000000007	0.0006275632367763316
79.20000000000007	0.0006277966522992294
79.30000000000007	0.0006280304205626864
79.40000000000006	0.0006282645424432823
79.50000000000007	0.0006284990214261245
79.60000000000007	0.0006287338562094775
79.70000000000007	0.000628969047358923
79.80000000000007	0.0006292045957992887
79.90000000000008	0.00062944050246745
80.00000000000007	0.000629676770956116
80.10000000000007	0.00062991339997061
80.20000000000007	0.0006301503901492397
80.30000000000007	0.0006303877424795167
80.40000000000008	0.0006306254606542552
80.50000000000007	0.0006308635433737195
80.60000000000007	0.0006311019913390931
80.70000000000007	0.0006313408055905398
80.80000000000007	0.0006315799871814272
80.90000000000008	0.0006318195399225429
81.00000000000007	0.000632059462522227
81.10000000000007	0.0006322997557603799
81.20000000000007	0.0006325404207457268
81.30000000000007	0.0006327814613989464
81.40000000000008	0.0006330228764231807
81.50000000000007	0.0006332646666664194
81.60000000000007	0.0006335068332950474
81.70000000000007	0.0006337493774898995
81.80000000000007	0.000633992303301188
81.90000000000008	0.0006342356094412815
82.00000000000007	0.0006344792968437379
82.10000000000007	0.0006347233667500959
82.20000000000007	0.0006349678233313891
82.30000000000007	0.0006352126652946928
82.40000000000008	0.0006354578936475885
82.50000000000007	0.0006357035096948828
82.60000000000008	0.0006359495147572573
82.70000000000007	0.0006361959131482651
82.80000000000007	0.0006364427035855248
82.90000000000008	0.0006366898871699384
83.00000000000007	0.0006369374652888838
83.10000000000008	0.0006371854423889874
83.20000000000007	0.0006374338171824557
83.30000000000007	0.0006376825908509634
83.40000000000008	0.0006379317648515227
83.50000000000007	0.0006381813406586044
83.60000000000008	0.0006384313228758851
83.70000000000007	0.0006386817102276177
83.80000000000007	0.0006389325039976109
83.90000000000008	0.0006391837057338157
84.00000000000007	0.0006394353201867068
84.10000000000008	0.0006396873460750415
84.20000000000007	0.0006399397847710518
84.30000000000007	0.000640192637899455
84.40000000000008	0.0006404459071042616
84.50000000000007	0.0006406995973092952
84.60000000000008	0.0006409537072470702
84.70000000000007	0.0006412082384019682
84.80000000000007	0.0006414631924991089
84.90000000000008	0.0006417185746245191
85.00000000000007	0.0006419743835051097
85.10000000000008	0.0006422306207224094
85.20000000000007	0.0006424872880863539
85.30000000000007	0.0006427443874282224
85.40000000000008	0.0006430019240257172
85.50000000000007	0.0006432598966214893
85.60000000000008	0.0006435183069205589
85.70000000000007	0.0006437771568439127
85.80000000000007	0.0006440364518487543
85.90000000000008	0.000644296190672066
86.00000000000007	0.0006445563751258773
86.10000000000008	0.0006448170072251395
86.20000000000007	0.000645078089008415
86.30000000000008	0.0006453396261452104
86.40000000000008	0.0006456016173904602
86.50000000000007	0.0006458640646925877
86.60000000000008	0.0006461269701896391
86.70000000000007	0.0006463903397500234
86.80000000000008	0.0006466541721229868
86.90000000000008	0.0006469184693752018
87.00000000000007	0.0006471832337489763
87.10000000000008	0.0006474484675128309
87.20000000000007	0.0006477141767706471
87.30000000000008	0.0006479803602921931
87.40000000000008	0.0006482470202951961
87.50000000000007	0.0006485141591586744
87.60000000000008	0.0006487817832073141
87.70000000000007	0.0006490498912051675
87.80000000000008	0.0006493184855010258
87.90000000000008	0.00064958756858978
88.00000000000007	0.0006498571429955273
88.10000000000008	0.0006501272153046074
88.20000000000007	0.0006503977843045227
88.30000000000008	0.0006506688525117246
88.40000000000008	0.0006509404225732874
88.50000000000007	0.0006512125013210302
88.60000000000008	0.0006514850875367391
88.70000000000007	0.0006517581838825017
88.80000000000008	0.0006520317931344728
88.90000000000008	0.0006523059181013256
89.00000000000009	0.0006525805659060608
89.10000000000008	0.000652855735357287
89.20000000000007	0.0006531314293037056
89.30000000000008	0.0006534076506911047
89.40000000000008	0.0006536844069158504
89.50000000000009	0.0006539616967808725
89.60000000000008	0.0006542395232971077
89.70000000000007	0.0006545178895544084
89.80000000000008	0.00065478404731092
89.90000000000008	0.0006549997183004477
90.00000000000009	0.000655164800949642
