# Supplementary material for: White matter micro- and macrostructure brain charts for the human lifespan
Source: Nature. 2026 May 13;655(8124):979–89. doi: 10.1038/s41586-026-10454-2 (PMC13391363; doi:10.1038/s41586-026-10454-2)
Supplement: Supplementary file 7 — Tract-specific median centiles of brain charts. SDT.T4.1-504 contain the discretized, sex-agnostic brain charts used to derive the myelination plots and assessments in Fig. 4 and Supplementary Fig. S4.F9. Age is expressed in years. Tract measurements are reported in metric-specific units: diffusivities in mm2 s−1, volume in mm3, surface area in mm2, average length in mm, and FA is dimensionless (unitless). [file 41586_2026_10454_MOESM7_ESM.zip › SDT.T4/SDT.T4.190-MCP_ad-mean.csv]

age	value
1.0	0.001265924633949889
1.1	0.0012639218740520123
1.2000000000000002	0.0012613963427293793
1.3000000000000003	0.0012583838343192821
1.4000000000000004	0.0012554219521382917
1.5000000000000004	0.0012526639734508917
1.6000000000000005	0.001250083975506443
1.7000000000000006	0.0012476606936834837
1.8000000000000007	0.0012453772130315338
1.9000000000000008	0.0012432172220668085
2.000000000000001	0.001241168283200591
2.100000000000001	0.0012392197521830762
2.200000000000001	0.0012373629391061482
2.300000000000001	0.0012355889726497183
2.4000000000000012	0.0012338909260432758
2.5000000000000013	0.0012322627000846736
2.6000000000000014	0.0012306989094137976
2.7000000000000015	0.00122919511818785
2.8000000000000016	0.001227746462966003
2.9000000000000017	0.0012263491353980672
3.0000000000000018	0.0012249997160660036
3.100000000000002	0.0012236953748674016
3.200000000000002	0.0012224328918603114
3.300000000000002	0.0012212097294936612
3.400000000000002	0.0012200235721033792
3.500000000000002	0.0012188723105455383
3.6000000000000023	0.0012177542094516007
3.7000000000000024	0.0012166671784152345
3.8000000000000025	0.0012156095824297237
3.9000000000000026	0.0012145799196594895
4.000000000000003	0.0012135769565892584
4.100000000000003	0.001212599162736667
4.200000000000003	0.0012116453407144314
4.3000000000000025	0.0012107143758180775
4.400000000000003	0.0012098052364288867
4.5000000000000036	0.001208917085009039
4.600000000000003	0.0012080488283704388
4.700000000000003	0.0012071996209961746
4.800000000000003	0.0012063686767930953
4.900000000000004	0.0012055553603502267
5.0000000000000036	0.0012047588206827668
5.100000000000003	0.001203978401235259
5.200000000000004	0.0012032134829382726
5.300000000000004	0.0012024634879753994
5.400000000000004	0.00120172795588447
5.5000000000000036	0.0012010062403002616
5.600000000000004	0.0012002978490443963
5.700000000000005	0.001199602321645641
5.800000000000004	0.0011989192931672412
5.900000000000004	0.0011982482392345895
6.000000000000004	0.001197588762107765
6.100000000000005	0.0011969404834136822
6.200000000000005	0.0011963030485621126
6.300000000000004	0.0011956761808543835
6.400000000000005	0.0011950594645704457
6.500000000000005	0.0011944525887245129
6.600000000000005	0.0011938552616136782
6.700000000000005	0.0011932672569534726
6.800000000000005	0.0011926882273165457
6.900000000000006	0.0011921179140109738
7.000000000000005	0.0011915560693302142
7.100000000000005	0.0011910024609055327
7.2000000000000055	0.0011904569113607003
7.300000000000006	0.0011899191364329483
7.400000000000006	0.0011893889274313327
7.500000000000005	0.0011888660886202349
7.600000000000006	0.001188350471472041
7.700000000000006	0.0011878418330454846
7.800000000000006	0.0011873399958920918
7.900000000000006	0.0011868447892474853
8.000000000000007	0.0011863560531301422
8.100000000000007	0.0011858736681087465
8.200000000000006	0.0011853974305479117
8.300000000000006	0.0011849271938021257
8.400000000000006	0.0011844628206276239
8.500000000000007	0.0011840042091554202
8.600000000000007	0.001183551182286562
8.700000000000006	0.0011831036131672832
8.800000000000008	0.0011826613792392225
8.900000000000007	0.0011822243660499284
9.000000000000007	0.0011817924900205169
9.100000000000007	0.0011813655998431016
9.200000000000006	0.001180943588656293
9.300000000000008	0.0011805263568433855
9.400000000000007	0.0011801138320531317
9.500000000000007	0.0011797058808406234
9.600000000000009	0.0011793024094801099
9.700000000000008	0.0011789033271298
9.800000000000008	0.00117850854936764
9.900000000000007	0.001178118015858363
10.000000000000007	0.0011777316108144073
10.100000000000009	0.0011773492540423415
10.200000000000008	0.0011769708711983505
10.300000000000008	0.001176596409415435
10.40000000000001	0.0011762257653978449
10.500000000000009	0.0011758588680071433
10.600000000000009	0.0011754956481119358
10.700000000000008	0.0011751360418763184
10.800000000000008	0.0011747800046181885
10.90000000000001	0.0011744274455581414
11.000000000000009	0.0011740783030392314
11.100000000000009	0.0011737325203034041
11.20000000000001	0.0011733900578018998
11.30000000000001	0.0011730508337705649
11.40000000000001	0.0011727147929941407
11.500000000000009	0.0011723818816966193
11.600000000000009	0.001172052050611447
11.70000000000001	0.001171725265936139
11.80000000000001	0.0011714014550395341
11.90000000000001	0.001171080569544441
12.00000000000001	0.0011707625652956266
12.10000000000001	0.0011704474121178548
12.20000000000001	0.0011701350440604804
12.30000000000001	0.0011698254174522754
12.40000000000001	0.0011695184896805717
12.50000000000001	0.0011692142220704267
12.60000000000001	0.0011689125885855033
12.70000000000001	0.0011686135301046847
12.800000000000011	0.0011683170080109306
12.900000000000011	0.0011680229874091734
13.00000000000001	0.0011677314448871874
13.10000000000001	0.0011674423263869625
13.20000000000001	0.0011671555968083202
13.300000000000011	0.0011668712218468038
13.400000000000011	0.001166589170705803
13.50000000000001	0.0011663094230205747
13.600000000000012	0.0011660319299484398
13.700000000000012	0.0011657566602045952
13.800000000000011	0.0011654835858455185
13.900000000000011	0.0011652126884438368
14.00000000000001	0.0011649439230691902
14.100000000000012	0.0011646772611171683
14.200000000000012	0.001164412674592895
14.300000000000011	0.0011641501386770615
14.400000000000013	0.0011638896372294474
14.500000000000012	0.0011636311293753794
14.600000000000012	0.0011633745894439862
14.700000000000012	0.0011631199948082369
14.800000000000011	0.0011628673307838816
14.900000000000013	0.0011626165595706684
15.000000000000012	0.0011623676575759393
15.100000000000012	0.0011621206016817715
15.200000000000014	0.0011618753716829025
15.300000000000013	0.0011616319546405738
15.400000000000013	0.0011613903159588786
15.500000000000012	0.0011611504343373162
15.600000000000012	0.0011609122912818288
15.700000000000014	0.0011606758749649955
15.800000000000013	0.0011604411532428502
15.900000000000013	0.001160208106450766
16.000000000000014	0.00115997671529925
16.100000000000016	0.0011597469631994966
16.200000000000014	0.001159518839676084
16.30000000000001	0.0011592923151523995
16.400000000000013	0.0011590673717804755
16.500000000000014	0.0011588439943259704
16.600000000000016	0.0011586221731735302
16.700000000000014	0.001158401880727691
16.800000000000015	0.0011581831004455693
16.900000000000013	0.0011579658160846156
17.000000000000014	0.0011577500139293047
17.100000000000016	0.0011575356854252902
17.200000000000014	0.0011573228050598087
17.300000000000015	0.0011571113577481943
17.400000000000013	0.001156901330860493
17.500000000000014	0.0011566927165161558
17.600000000000016	0.0011564854908219025
17.700000000000014	0.0011562796397467966
17.800000000000015	0.001156075149503152
17.900000000000016	0.0011558720086862159
18.000000000000014	0.0011556702102579496
18.100000000000016	0.0011554697320334299
18.200000000000017	0.0011552705611655796
18.300000000000015	0.0011550726871296015
18.400000000000016	0.001154876103421103
18.500000000000014	0.0011546807891928417
18.600000000000016	0.0011544867324577623
18.700000000000017	0.0011542939214279294
18.800000000000015	0.0011541023465775427
18.900000000000016	0.0011539120020782937
19.000000000000014	0.0011537228684982577
19.100000000000016	0.0011535349348214406
19.200000000000017	0.0011533481922426675
19.300000000000015	0.0011531626353604193
19.400000000000016	0.001152978245858069
19.500000000000018	0.0011527950134284364
19.600000000000016	0.0011526129279288526
19.700000000000017	0.0011524319813767234
19.80000000000002	0.001152252168918244
19.900000000000016	0.001152073473419916
20.000000000000018	0.0011518958853784693
20.100000000000016	0.0011517193974070466
20.200000000000017	0.0011515440049961587
20.30000000000002	0.001151369691950105
20.400000000000016	0.0011511964493550158
20.500000000000018	0.0011510242684341632
20.600000000000016	0.0011508531424841094
20.700000000000017	0.0011506830674428356
20.80000000000002	0.0011505140281117651
20.900000000000016	0.0011503460162482822
21.000000000000018	0.0011501790256457352
21.10000000000002	0.0011500130525220447
21.200000000000017	0.001149848082473281
21.30000000000002	0.001149684107750906
21.40000000000002	0.001149521120721572
21.500000000000018	0.0011493591157511393
21.60000000000002	0.0011491980894259575
21.700000000000017	0.0011490380281887638
21.80000000000002	0.001148878924855816
21.90000000000002	0.0011487207742106136
22.000000000000018	0.0011485635730686685
22.10000000000002	0.0011484073085508053
22.200000000000017	0.0011482519738905469
22.30000000000002	0.0011480975624189086
22.40000000000002	0.0011479440694027387
22.500000000000018	0.0011477914919629324
22.60000000000002	0.0011476398179441462
22.70000000000002	0.0011474890410585548
22.80000000000002	0.001147339156926763
22.90000000000002	0.00114719016285839
23.00000000000002	0.0011470420472805092
23.10000000000002	0.0011468948042600824
23.20000000000002	0.0011467484279471126
23.30000000000002	0.0011466029143732386
23.40000000000002	0.001146458261102807
23.50000000000002	0.0011463144571855419
23.60000000000002	0.001146171497096718
23.70000000000002	0.0011460293771697841
23.80000000000002	0.001145888095125309
23.90000000000002	0.001145747640516228
24.00000000000002	0.0011456080081214068
24.10000000000002	0.0011454691927908875
24.20000000000002	0.0011453311912100184
24.300000000000022	0.0011451940013129805
24.40000000000002	0.001145057613191483
24.50000000000002	0.0011449220219748094
24.600000000000023	0.0011447872246075623
24.70000000000002	0.001144653219153794
24.800000000000022	0.0011445199961423811
24.90000000000002	0.001144387550963919
25.00000000000002	0.0011442558790703552
25.100000000000023	0.0011441249777095273
25.20000000000002	0.001143994845125458
25.300000000000022	0.0011438654723157436
25.40000000000002	0.0011437368549734176
25.50000000000002	0.0011436089905704355
25.600000000000023	0.001143481877459175
25.70000000000002	0.0011433555070189843
25.800000000000022	0.001143229875169034
25.900000000000023	0.001143104977881642
26.00000000000002	0.0011429808128917023
26.100000000000023	0.001142857378703868
26.200000000000024	0.0011427346671072493
26.300000000000022	0.0011426126742834046
26.400000000000023	0.0011424913981622174
26.50000000000002	0.0011423708373389497
26.600000000000023	0.0011422509839376543
26.700000000000024	0.0011421318343365844
26.800000000000022	0.001142013384960328
26.900000000000023	0.0011418956339680857
27.00000000000002	0.0011417785800843679
27.100000000000023	0.0011416622157931534
27.200000000000024	0.0011415465377015168
27.300000000000022	0.0011414315441393087
27.400000000000023	0.0011413172339069353
27.500000000000025	0.0011412035997835715
27.600000000000023	0.0011410906385481887
27.700000000000024	0.0011409783470202545
27.800000000000026	0.0011408667237307964
27.900000000000023	0.0011407557675902514
28.000000000000025	0.0011406454716953222
28.100000000000023	0.0011405358330253655
28.200000000000024	0.0011404268502616677
28.300000000000026	0.0011403185223782587
28.400000000000023	0.0011402108427330901
28.500000000000025	0.0011401038084564268
28.600000000000023	0.0011399974167141296
28.700000000000024	0.0011398916663649475
28.800000000000026	0.0011397865564767274
28.900000000000023	0.0011396820806887122
29.000000000000025	0.00113957823630746
29.100000000000026	0.0011394750223247816
29.200000000000024	0.001139372437861749
29.300000000000026	0.0011392704767897366
29.400000000000027	0.0011391691365483134
29.500000000000025	0.0011390684146084906
29.600000000000026	0.0011389683101194399
29.700000000000024	0.0011388688222823597
29.800000000000026	0.0011387699452187906
29.900000000000027	0.0011386716765240104
30.000000000000025	0.0011385740154657058
30.100000000000026	0.0011384769612895387
30.200000000000024	0.00113838050832405
30.300000000000026	0.0011382846542822447
30.400000000000027	0.0011381893969050051
30.500000000000025	0.001138094735600334
30.600000000000026	0.0011380006696823039
30.700000000000028	0.0011379071937027397
30.800000000000026	0.001137814305512737
30.900000000000027	0.0011377220046264562
31.00000000000003	0.0011376302903949177
31.100000000000026	0.0011375391575552689
31.200000000000028	0.0011374486040631503
31.300000000000026	0.0011373586278989958
31.400000000000027	0.00113726922870274
31.50000000000003	0.0011371804058838007
31.600000000000026	0.0011370921543793029
31.700000000000028	0.0011370044722677647
31.800000000000026	0.00113691735928476
31.900000000000027	0.0011368308148702033
32.00000000000003	0.0011367448341276308
32.10000000000002	0.0011366594152287953
32.20000000000003	0.0011365745563675718
32.300000000000026	0.0011364902573928286
32.40000000000003	0.0011364065177942072
32.50000000000003	0.0011363233328549925
32.60000000000003	0.0011362407008566747
32.70000000000003	0.0011361586217347281
32.800000000000026	0.0011360770950037372
32.90000000000003	0.001135996116096919
33.00000000000003	0.0011359156833791568
33.10000000000003	0.0011358357952351117
33.20000000000003	0.0011357564517028816
33.300000000000026	0.0011356776523392595
33.40000000000003	0.0011355993927395253
33.50000000000003	0.0011355216713668757
33.60000000000003	0.001135444488338278
33.70000000000003	0.0011353678432305875
33.800000000000026	0.0011352917317746173
33.90000000000003	0.0011352161525084005
34.00000000000003	0.0011351411039877144
34.10000000000003	0.0011350665864229554
34.20000000000003	0.0011349925994266301
34.30000000000003	0.0011349191388761247
34.40000000000003	0.001134846203397805
34.50000000000003	0.0011347737932743019
34.60000000000003	0.0011347019081339098
34.70000000000003	0.001134630543976894
34.80000000000003	0.0011345596994970092
34.90000000000003	0.0011344893734039853
35.00000000000003	0.0011344195660659073
35.10000000000003	0.0011343502771409546
35.20000000000003	0.001134281502762372
35.30000000000003	0.0011342132417035248
35.400000000000034	0.001134145494399004
35.50000000000003	0.0011340782605190405
35.60000000000003	0.0011340115363086033
35.70000000000003	0.0011339453206019026
35.80000000000003	0.0011338796122475825
35.900000000000034	0.0011338144117588004
36.00000000000003	0.0011337497188305865
36.10000000000003	0.0011336855298288801
36.20000000000003	0.0011336218436598707
36.30000000000003	0.0011335586608982903
36.400000000000034	0.0011334959812478605
36.50000000000003	0.0011334338011764133
36.60000000000003	0.0011333721196452162
36.70000000000003	0.0011333109356286264
36.80000000000003	0.001133250249773974
36.900000000000034	0.00113319006180526
37.00000000000003	0.0011331303683006964
37.10000000000003	0.0011330711682868018
37.20000000000003	0.0011330124624682248
37.30000000000003	0.0011329542505746702
37.400000000000034	0.0011328965292775296
37.500000000000036	0.0011328392976533046
37.60000000000003	0.0011327825547904288
37.70000000000003	0.0011327263014609809
37.80000000000003	0.0011326705374108627
37.900000000000034	0.0011326152594124653
38.000000000000036	0.0011325604666016544
38.10000000000003	0.0011325061598041362
38.20000000000003	0.0011324523387688018
38.30000000000003	0.001132399000353527
38.400000000000034	0.001132346143739637
38.500000000000036	0.001132293768119306
38.60000000000004	0.0011322418743811848
38.70000000000003	0.0011321904622867828
38.80000000000003	0.0011321395287866023
38.900000000000034	0.0011320890731160583
39.000000000000036	0.001132039096214247
39.10000000000004	0.0011319895978432121
39.20000000000003	0.0011319405750320505
39.30000000000003	0.0011318920270576873
39.400000000000034	0.0011318439532069487
39.500000000000036	0.001131796354477962
39.60000000000004	0.0011317492306420615
39.70000000000003	0.001131702578813589
39.80000000000003	0.001131656398318892
39.900000000000034	0.0011316106902037875
40.000000000000036	0.0011315654542378992
40.10000000000004	0.0011315206876080692
40.20000000000003	0.0011314763896786094
40.30000000000003	0.0011314325598228846
40.400000000000034	0.0011313891991423187
40.500000000000036	0.0011313463074128709
40.60000000000004	0.0011313038819000167
40.70000000000004	0.0011312619220133135
40.80000000000003	0.0011312204288995056
40.900000000000034	0.0011311794023307932
41.000000000000036	0.001131138839639678
41.10000000000004	0.0011310987402705377
41.20000000000004	0.0011310591036760552
41.30000000000003	0.001131019931055613
41.400000000000034	0.0011309812221850448
41.500000000000036	0.0011309429744695686
41.60000000000004	0.0011309051873950875
41.70000000000004	0.0011308678622042692
41.80000000000004	0.00113083099866729
41.900000000000034	0.0011307945942514899
42.000000000000036	0.0011307586484748011
42.10000000000004	0.0011307231608627876
42.20000000000004	0.0011306881327081911
42.30000000000004	0.0011306535637822736
42.400000000000034	0.0011306194516198405
42.500000000000036	0.0011305857957770438
42.60000000000004	0.0011305525975881163
42.70000000000004	0.0011305198568169147
42.80000000000004	0.0011304875710560034
42.900000000000034	0.001130455739891012
43.000000000000036	0.0011304243629146299
43.10000000000004	0.00113039344150893
43.20000000000004	0.0011303629754365453
43.30000000000004	0.00113033296235278
43.400000000000034	0.001130303401878533
43.500000000000036	0.0011302742954358738
43.60000000000004	0.0011302456427783492
43.70000000000004	0.0011302174416151082
43.80000000000004	0.001130189691594272
43.90000000000004	0.0011301623923704685
44.000000000000036	0.0011301355454116453
44.10000000000004	0.001130109150468017
44.20000000000004	0.0011300832053072298
44.30000000000004	0.001130057709609988
44.40000000000004	0.0011300326648829434
44.500000000000036	0.0011300080708656847
44.60000000000004	0.0011299839253761696
44.70000000000004	0.0011299602281202984
44.80000000000004	0.0011299369788099975
44.90000000000004	0.0011299141789961672
45.00000000000004	0.0011298918284130001
45.10000000000004	0.0011298699249331708
45.20000000000004	0.0011298484682927747
45.30000000000004	0.0011298274600803036
45.40000000000004	0.0011298069000178386
45.50000000000004	0.0011297867860252345
45.60000000000004	0.0011297671178619288
45.70000000000004	0.0011297478952929784
45.80000000000004	0.0011297291199496632
45.90000000000004	0.0011297107915468336
46.00000000000004	0.0011296929080556047
46.10000000000004	0.0011296754692634672
46.20000000000004	0.001129658476838387
46.30000000000004	0.0011296419304816958
46.40000000000004	0.0011296258282088543
46.50000000000004	0.0011296101698290663
46.60000000000004	0.0011295949551567153
46.70000000000004	0.001129580185901324
46.80000000000004	0.0011295658617552142
46.90000000000004	0.001129551980782044
47.00000000000004	0.0011295385428170934
47.100000000000044	0.0011295255496058055
47.20000000000004	0.001129513000825619
47.30000000000004	0.001129500894581997
47.40000000000004	0.0011294892307304443
47.50000000000004	0.00112947800913133
47.600000000000044	0.001129467231570554
47.70000000000004	0.0011294568977149072
47.80000000000004	0.0011294470057152907
47.90000000000004	0.001129437555451517
48.00000000000004	0.0011294285487447897
48.100000000000044	0.0011294199852457292
48.200000000000045	0.0011294118631447398
48.30000000000004	0.0011294041823405303
48.40000000000004	0.0011293969427363223
48.50000000000004	0.0011293901461929292
48.600000000000044	0.0011293837923486935
48.700000000000045	0.001129377879436979
48.80000000000004	0.0011293724073792037
48.90000000000004	0.001129367378070964
49.00000000000004	0.0011293627911331846
49.100000000000044	0.0011293586448366734
49.200000000000045	0.0011293549391205291
49.30000000000004	0.0011293516739280625
49.40000000000004	0.0011293488511937096
49.50000000000004	0.0011293464705246143
49.600000000000044	0.001129344530232316
49.700000000000045	0.0011293430302771737
49.80000000000004	0.001129341972628008
49.90000000000004	0.0011293413568733296
50.00000000000004	0.0011293411813602806
50.100000000000044	0.001129341446065772
50.200000000000045	0.0011293421509706988
50.30000000000005	0.001129343298082103
50.40000000000004	0.0011293448869732772
50.50000000000004	0.001129346916030065
50.600000000000044	0.0011293493852493352
50.700000000000045	0.0011293522966722344
50.80000000000005	0.001129355649852226
50.90000000000004	0.0011293594432091045
51.00000000000004	0.00112936367675529
51.100000000000044	0.0011293683505069361
51.200000000000045	0.0011293734665429418
51.30000000000005	0.0011293790244001442
51.40000000000005	0.001129385022535214
51.50000000000004	0.001129391460979343
51.600000000000044	0.0011293983418453
51.700000000000045	0.001129405664648976
51.80000000000005	0.0011294134278794711
51.90000000000005	0.0011294216315826321
52.00000000000004	0.00112943027580781
52.100000000000044	0.0011294393627051384
52.200000000000045	0.0011294488917724984
52.30000000000005	0.0011294588615342607
52.40000000000005	0.001129469272053961
52.50000000000004	0.0011294801255154778
52.600000000000044	0.0011294914213946018
52.700000000000045	0.0011295031582468358
52.80000000000005	0.0011295153361495058
52.90000000000005	0.0011295279551832896
53.00000000000004	0.00112954101756912
53.100000000000044	0.0011295545227634745
53.200000000000045	0.0011295684693556495
53.30000000000005	0.0011295828574397085
53.40000000000005	0.0011295976892702702
53.50000000000005	0.0011296129642806318
53.600000000000044	0.0011296286810900077
53.700000000000045	0.0011296448398055105
53.80000000000005	0.0011296614405373786
53.90000000000005	0.0011296784855771055
54.00000000000005	0.0011296959743373896
54.100000000000044	0.0011297139054699448
54.200000000000045	0.0011297322790976899
54.30000000000005	0.001129751097545818
54.40000000000005	0.0011297703602027405
54.50000000000005	0.0011297900657490452
54.60000000000005	0.001129810214319985
54.700000000000045	0.0011298308060538333
54.80000000000005	0.0011298518433125267
54.90000000000005	0.00112987332546264
55.00000000000005	0.0011298952512160524
55.10000000000005	0.0011299176207230418
55.200000000000045	0.0011299404363793446
55.30000000000005	0.0011299636975261535
55.40000000000005	0.001129987402903265
55.50000000000005	0.001130011552672695
55.60000000000005	0.0011300361469992915
55.700000000000045	0.001130061188315455
55.80000000000005	0.0011300866759393154
55.90000000000005	0.0011301126086409822
56.00000000000005	0.0011301389865967053
56.10000000000005	0.0011301658122728011
56.200000000000045	0.0011301930849609736
56.30000000000005	0.0011302208034583783
56.40000000000005	0.0011302489679524427
56.50000000000005	0.0011302775786332805
56.60000000000005	0.001130306638003926
56.70000000000005	0.0011303361453318002
56.80000000000005	0.0011303660994434227
56.90000000000005	0.0011303965005397911
57.00000000000005	0.001130427351158004
57.10000000000005	0.001130458650538007
57.20000000000005	0.0011304903975326351
57.30000000000005	0.001130522592353539
57.40000000000005	0.0011305552352149308
57.50000000000005	0.0011305883286906915
57.60000000000005	0.0011306218719953332
57.70000000000005	0.0011306558640102116
57.800000000000054	0.00113069030495992
57.90000000000005	0.0011307251974526746
58.00000000000005	0.0011307605406744147
58.10000000000005	0.0011307963335321692
58.20000000000005	0.0011308325762607071
58.300000000000054	0.0011308692690972645
58.40000000000005	0.0011309064146869563
58.50000000000005	0.001130944012189111
58.60000000000005	0.0011309820605385748
58.70000000000005	0.0011310205599825063
58.800000000000054	0.0011310595132006196
58.90000000000005	0.0011310989193226398
59.00000000000005	0.0011311387773085006
59.10000000000005	0.001131179087415101
59.20000000000005	0.0011312198499016915
59.300000000000054	0.0011312610674850988
59.40000000000005	0.001131302739267271
59.50000000000005	0.001131344864235318
59.60000000000005	0.0011313874426580153
59.70000000000005	0.001131430477287099
59.800000000000054	0.0011314739671938532
59.900000000000055	0.001131517911389997
60.00000000000005	0.0011315623101536558
60.10000000000005	0.0011316071637652082
60.20000000000005	0.0011316524750137151
60.300000000000054	0.0011316982429415603
60.400000000000055	0.001131744466587086
60.50000000000005	0.0011317911462398055
60.60000000000005	0.00113183828472406
60.70000000000005	0.001131885881050522
60.800000000000054	0.0011319339342817053
60.900000000000055	0.0011319824447161035
61.00000000000006	0.001132031412654417
61.10000000000005	0.0011320808409586213
61.20000000000005	0.0011321307286093118
61.300000000000054	0.001132181074695165
61.400000000000055	0.0011322318795256759
61.50000000000006	0.001132283145998458
61.60000000000005	0.0011323348730613407
61.70000000000005	0.001132387059826824
61.800000000000054	0.001132439706613045
61.900000000000055	0.001132492813740258
62.00000000000006	0.0011325463841440325
62.10000000000005	0.0011326004167410391
62.20000000000005	0.0011326549106695158
62.300000000000054	0.001132709866258195
62.400000000000055	0.0011327652864787227
62.50000000000006	0.0011328211702139426
62.60000000000005	0.0011328775166256125
62.70000000000005	0.0011329343260508154
62.800000000000054	0.0011329915988286803
62.900000000000055	0.0011330493379692033
63.00000000000006	0.0011331075423229114
63.10000000000006	0.001133166211076956
63.20000000000005	0.0011332253445786623
63.300000000000054	0.001133284945874565
63.400000000000055	0.0011333450137803055
63.50000000000006	0.0011334055475063145
63.60000000000006	0.0011334665474080254
63.70000000000005	0.0011335280138428194
63.800000000000054	0.0011335899498959722
63.900000000000055	0.0011336523543496663
64.00000000000006	0.001133715226439463
64.10000000000005	0.0011337785665307097
64.20000000000006	0.001133842377745704
64.30000000000005	0.0011339066588306804
64.40000000000006	0.0011339714090442946
64.50000000000006	0.0011340366287597378
64.60000000000005	0.0011341023183521178
64.70000000000006	0.0011341684809828899
64.80000000000005	0.001134235115363726
64.90000000000006	0.0011343022207782035
65.00000000000006	0.0011343697976091438
65.10000000000005	0.0011344378490555423
65.20000000000006	0.0011345063737920424
65.30000000000005	0.0011345753711251806
65.40000000000006	0.0011346448414454023
65.50000000000006	0.001134714785144991
65.60000000000005	0.00113478520546262
65.70000000000006	0.0011348561010372338
65.80000000000005	0.001134927471200111
65.90000000000006	0.0011349993163510441
66.00000000000006	0.0011350716397667984
66.10000000000005	0.0011351444400481967
66.20000000000006	0.0011352177165493903
66.30000000000005	0.001135291469677609
66.40000000000006	0.0011353656998418886
66.50000000000006	0.0011354404103591602
66.60000000000005	0.0011355155997934121
66.70000000000006	0.0011355912675234203
66.80000000000005	0.0011356674139655317
66.90000000000006	0.0011357440424753394
67.00000000000006	0.0011358211515776421
67.10000000000007	0.0011358987406740358
67.20000000000006	0.001135976810188116
67.30000000000005	0.0011360553605452525
67.40000000000006	0.0011361343951417553
67.50000000000006	0.001136213912464441
67.60000000000007	0.001136293911939464
67.70000000000006	0.0011363743939993283
67.80000000000005	0.0011364553620796104
67.90000000000006	0.0011365368146268374
68.00000000000006	0.0011366187510899526
68.10000000000007	0.0011367011719085618
68.20000000000006	0.001136784077523992
68.30000000000005	0.0011368674714131168
68.40000000000006	0.0011369513519833264
68.50000000000006	0.0011370357187081188
68.60000000000007	0.0011371205720358145
68.70000000000006	0.0011372059154831583
68.80000000000005	0.0011372917474161545
68.90000000000006	0.001137378067331133
69.00000000000006	0.0011374648756833686
69.10000000000007	0.0011375521729297912
69.20000000000006	0.0011376399626290747
69.30000000000005	0.0011377282431069293
69.40000000000006	0.0011378170138842405
69.50000000000006	0.00113790627542481
69.60000000000007	0.0011379960313278503
69.70000000000006	0.0011380862798765472
69.80000000000007	0.001138177020614682
69.90000000000006	0.001138268254012888
70.00000000000006	0.0011383599805434453
70.10000000000007	0.0011384522038480986
70.20000000000006	0.0011385449221685854
70.30000000000007	0.0011386381350733112
70.40000000000006	0.0011387318430413002
70.50000000000006	0.001138826049755509
70.60000000000007	0.0011389207534140133
70.70000000000006	0.0011390159536082201
70.80000000000007	0.001139111650823856
70.90000000000006	0.0011392078455482986
71.00000000000006	0.0011393045415076927
71.10000000000007	0.0011394017368575008
71.20000000000006	0.0011394994312138391
71.30000000000007	0.0011395976250707148
71.40000000000006	0.0011396963221961783
71.50000000000006	0.0011397955207008922
71.60000000000007	0.0011398952202241127
71.70000000000006	0.0011399954212664351
71.80000000000007	0.0011400961243300818
71.90000000000006	0.0011401973332269915
72.00000000000006	0.0011402990460240413
72.10000000000007	0.0011404012623853084
72.20000000000006	0.001140503982819573
72.30000000000007	0.0011406072111814034
72.40000000000006	0.0011407109454916972
72.50000000000006	0.0011408151854378462
72.60000000000007	0.0011409199315351377
72.70000000000006	0.0011410251843004334
72.80000000000007	0.0011411309476328944
72.90000000000006	0.0011412372195084503
73.00000000000006	0.0011413439996395003
73.10000000000007	0.0011414512885493775
73.20000000000006	0.001141559090180638
73.30000000000007	0.0011416674024620514
73.40000000000006	0.0011417762251295237
73.50000000000007	0.0011418855587128273
73.60000000000007	0.0011419954037432919
73.70000000000006	0.0011421057642088425
73.80000000000007	0.0011422166379920337
73.90000000000006	0.0011423280248539754
74.00000000000007	0.0011424399253324108
74.10000000000007	0.0011425523434594213
74.20000000000006	0.0011426652770691968
74.30000000000007	0.0011427787259465976
74.40000000000006	0.0011428926906357532
74.50000000000007	0.0011430071716823252
74.60000000000007	0.001143122173164513
74.70000000000006	0.001143237692869091
74.80000000000007	0.0011433537306063575
74.90000000000006	0.0011434702869283157
75.00000000000007	0.0011435873659581203
75.10000000000007	0.0011437049654329855
75.20000000000006	0.0011438230851871958
75.30000000000007	0.001143941725779088
75.40000000000006	0.0011440608877685437
75.50000000000007	0.0011441805753256433
75.60000000000007	0.0011443007861389172
75.70000000000006	0.001144421520068346
75.80000000000007	0.001144542777680128
75.90000000000006	0.0011446645631901086
76.00000000000007	0.0011447868742359985
76.10000000000007	0.0011449097107020878
76.20000000000007	0.0011450330731608393
76.30000000000007	0.00114515696218625
76.40000000000006	0.0011452813820418996
76.50000000000007	0.0011454063303156276
76.60000000000007	0.0011455318069176588
76.70000000000007	0.0011456578124282616
76.80000000000007	0.0011457843511576437
76.90000000000006	0.0011459114206415696
77.00000000000007	0.0011460390208148617
77.10000000000007	0.001146167152264061
77.20000000000007	0.0011462958155772206
77.30000000000007	0.0011464250151130985
77.40000000000006	0.0011465547483562987
77.50000000000007	0.001146685015267923
77.60000000000007	0.0011468158164422827
77.70000000000007	0.0011469471562856298
77.80000000000007	0.0011470790322292237
77.90000000000006	0.0011472114442591
78.00000000000007	0.0011473443929757986
78.10000000000007	0.0011474778789813912
78.20000000000007	0.0011476119067315553
78.30000000000007	0.0011477464736051005
78.40000000000006	0.001147881579614698
78.50000000000007	0.0011480172253686268
78.60000000000007	0.0011481534153709623
78.70000000000007	0.0011482901469458719
78.80000000000007	0.0011484274201313252
78.90000000000006	0.0011485652355418205
79.00000000000007	0.0011487035937934004
79.10000000000007	0.0011488424994404735
79.20000000000007	0.0011489819497534314
79.30000000000007	0.0011491219447972458
79.40000000000006	0.0011492624851941653
79.50000000000007	0.0011494035755478852
79.60000000000007	0.0011495452130728585
79.70000000000007	0.0011496873978597427
79.80000000000007	0.001149830130536976
79.90000000000008	0.001149973411734555
80.00000000000007	0.0011501172461074376
80.10000000000007	0.0011502616308149876
80.20000000000007	0.001150406565975242
80.30000000000007	0.0011505520522244054
80.40000000000008	0.0011506980942676773
80.50000000000007	0.001150844689207123
80.60000000000007	0.0011509918371868815
80.70000000000007	0.0011511395388493636
80.80000000000007	0.001151287794838507
80.90000000000008	0.001151436609911724
81.00000000000007	0.0011515859811146462
81.10000000000007	0.0011517359086192262
81.20000000000007	0.0011518863930756126
81.30000000000007	0.0011520374392924215
81.40000000000008	0.0011521890442566325
81.50000000000007	0.0011523412081667031
81.60000000000007	0.0011524939316790233
81.70000000000007	0.0011526472154515179
81.80000000000007	0.0011528010643459979
81.90000000000008	0.0011529554752916081
82.00000000000007	0.001153110448515096
82.10000000000007	0.0011532659846806162
82.20000000000007	0.001153422088702145
82.30000000000007	0.001153578757448807
82.40000000000008	0.0011537359911743122
82.50000000000007	0.0011538937905490592
82.60000000000008	0.0011540521562449942
82.70000000000007	0.0011542110932302885
82.80000000000007	0.0011543705983148582
82.90000000000008	0.001154530671781153
83.00000000000007	0.001154691314307374
83.10000000000008	0.0011548525309148694
83.20000000000007	0.0011550143183521192
83.30000000000007	0.0011551766769290132
83.40000000000008	0.0011553396073300329
83.50000000000007	0.0011555031102411819
83.60000000000008	0.0011556671907390578
83.70000000000007	0.0011558318455115004
83.80000000000007	0.0011559970748976362
83.90000000000008	0.0011561628795897741
84.00000000000007	0.0011563292647187194
84.10000000000008	0.0011564962269094191
84.20000000000007	0.0011566637665289614
84.30000000000007	0.001156831884275955
84.40000000000008	0.0011570005808505769
84.50000000000007	0.0011571698614399038
84.60000000000008	0.001157339722606818
84.70000000000007	0.001157510164748155
84.80000000000007	0.0011576811885704074
84.90000000000008	0.001157852799315948
85.00000000000007	0.0011580249934833053
85.10000000000008	0.0011581977714977762
85.20000000000007	0.0011583711340722117
85.30000000000007	0.0011585450819210194
85.40000000000008	0.0011587196203439278
85.50000000000007	0.0011588947457759067
85.60000000000008	0.0011590704586725716
85.70000000000007	0.0011592467597546993
85.80000000000007	0.0011594236543783852
85.90000000000008	0.0011596011389127584
86.00000000000007	0.001159779213842438
86.10000000000008	0.0011599578798946058
86.20000000000007	0.0011601371377980049
86.30000000000008	0.0011603169929672063
86.40000000000008	0.001160497441706301
86.50000000000007	0.0011606784845307886
86.60000000000008	0.0011608601221758255
86.70000000000007	0.0011610423601134592
86.80000000000008	0.001161225194580413
86.90000000000008	0.0011614086261217758
87.00000000000007	0.0011615926554791366
87.10000000000008	0.0011617772833957044
87.20000000000007	0.001161962515403144
87.30000000000008	0.001162148347671612
87.40000000000008	0.001162334780777634
87.50000000000007	0.001162521815470884
87.60000000000008	0.0011627094573416568
87.70000000000007	0.0011628977024911787
87.80000000000008	0.0011630865515261444
87.90000000000008	0.0011632760052027356
88.00000000000007	0.0011634660642787285
88.10000000000008	0.0011636567344052071
88.20000000000007	0.0011638480116152592
88.30000000000008	0.0011640398965476742
88.40000000000008	0.0011642323899667601
88.50000000000007	0.001164425497583375
88.60000000000008	0.001164619215360112
88.70000000000007	0.0011648135439665298
88.80000000000008	0.0011650084841735174
88.90000000000008	0.0011652040367535863
89.00000000000009	0.0011654002074795668
89.10000000000008	0.0011655969922443488
89.20000000000007	0.0011657943917501962
89.30000000000008	0.0011659924067762277
89.40000000000008	0.0011661910431562447
89.50000000000009	0.0011663902967110065
89.60000000000008	0.001166590168174207
89.70000000000007	0.0011667906583315891
89.80000000000008	0.0011669825431367454
89.90000000000008	0.0011671381182547127
90.00000000000009	0.0011672572671073765
