# Supplementary material for: White matter micro- and macrostructure brain charts for the human lifespan
Source: Nature. 2026 May 13;655(8124):979–89. doi: 10.1038/s41586-026-10454-2 (PMC13391363; doi:10.1038/s41586-026-10454-2)
Supplement: Supplementary file 7 — Tract-specific median centiles of brain charts. SDT.T4.1-504 contain the discretized, sex-agnostic brain charts used to derive the myelination plots and assessments in Fig. 4 and Supplementary Fig. S4.F9. Age is expressed in years. Tract measurements are reported in metric-specific units: diffusivities in mm2 s−1, volume in mm3, surface area in mm2, average length in mm, and FA is dimensionless (unitless). [file 41586_2026_10454_MOESM7_ESM.zip › SDT.T4/SDT.T4.191-MCP_avg_length.csv]

age	value
1.0	84.17138066722529
1.1	84.70934365102403
1.2000000000000002	85.38900330008534
1.3000000000000003	86.20091158358028
1.4000000000000004	87.00153478774592
1.5000000000000004	87.74899051091481
1.6000000000000005	88.44921784744093
1.7000000000000006	89.10719260998133
1.8000000000000007	89.72691606543034
1.9000000000000008	90.31238917010057
2.000000000000001	90.86669102828412
2.100000000000001	91.39249757494846
2.200000000000001	91.89200497374844
2.300000000000001	92.36752984366814
2.4000000000000012	92.82088915405137
2.5000000000000013	93.25370228198443
2.6000000000000014	93.6674151327694
2.7000000000000015	94.06322004161225
2.8000000000000016	94.44246300925415
2.9000000000000017	94.80619985483183
3.0000000000000018	95.1553870313451
3.100000000000002	95.49081585367908
3.200000000000002	95.81341047019656
3.300000000000002	96.12389941084906
3.400000000000002	96.42295255160629
3.500000000000002	96.7111842494835
3.6000000000000023	96.9890993812108
3.7000000000000024	97.25731958509422
3.8000000000000025	97.51633110369771
3.9000000000000026	97.76658313210189
4.000000000000003	98.00844432218997
4.100000000000003	98.24238032864348
4.200000000000003	98.46875555968319
4.3000000000000025	98.6879109827515
4.400000000000003	98.90016361265297
4.5000000000000036	99.10577093039953
4.600000000000003	99.30507313685206
4.700000000000003	99.49833374046247
4.800000000000003	99.68579870489722
4.900000000000004	99.86766727793653
5.0000000000000036	100.04420815983048
5.100000000000003	100.21562922294892
5.200000000000004	100.38212715431351
5.300000000000004	100.54388615963705
5.400000000000004	100.70105376031468
5.5000000000000036	100.8538369543451
5.600000000000004	101.00239413823218
5.700000000000005	101.14687396496552
5.800000000000004	101.28739516658807
5.900000000000004	101.42412715907676
6.000000000000004	101.55719934323545
6.100000000000005	101.68673511323905
6.200000000000005	101.8128504442922
6.300000000000004	101.93563692210857
6.400000000000005	102.05522995921653
6.500000000000005	102.17173186801588
6.600000000000005	102.28523889570545
6.700000000000005	102.3958268868902
6.800000000000005	102.50360953314076
6.900000000000006	102.60867256775812
7.000000000000005	102.71109821415175
7.100000000000005	102.81096383893892
7.2000000000000055	102.90832976014512
7.300000000000006	103.00328934213734
7.400000000000006	103.09591225860052
7.500000000000005	103.18626407348944
7.600000000000006	103.27439583582003
7.700000000000006	103.36038744975701
7.800000000000006	103.44429843557292
7.900000000000006	103.52618612826514
8.000000000000007	103.60610444415143
8.100000000000007	103.68409495779524
8.200000000000006	103.76022465655167
8.300000000000006	103.83454294886559
8.400000000000006	103.9070962739058
8.500000000000007	103.97792042809442
8.600000000000007	104.0470736007637
8.700000000000006	104.11459864403818
8.800000000000008	104.18053698056858
8.900000000000007	104.24492749016412
9.000000000000007	104.30779988784134
9.100000000000007	104.36920375563086
9.200000000000006	104.42917527144604
9.300000000000008	104.48774836024964
9.400000000000007	104.54494896804282
9.500000000000007	104.60082067900012
9.600000000000009	104.65539525546045
9.700000000000008	104.70870348693867
9.800000000000008	104.76077419006012
9.900000000000007	104.81162924509961
10.000000000000007	104.86130627852587
10.100000000000009	104.90983247710368
10.200000000000008	104.95723325276843
10.300000000000008	105.00352793461498
10.40000000000001	105.04874991867361
10.500000000000009	105.09292331423752
10.600000000000009	105.1360715467344
10.700000000000008	105.1782164604811
10.800000000000008	105.21937457366866
10.90000000000001	105.25957502853134
11.000000000000009	105.29883869815879
11.100000000000009	105.33718501647336
11.20000000000001	105.37462872065115
11.30000000000001	105.41119588418977
11.40000000000001	105.44690517344695
11.500000000000009	105.48177476086848
11.600000000000009	105.5158215196942
11.70000000000001	105.5490581881605
11.80000000000001	105.58150772307863
11.90000000000001	105.61318644139924
12.00000000000001	105.64410946673608
12.10000000000001	105.67428826090563
12.20000000000001	105.70374350172743
12.30000000000001	105.73248988539588
12.40000000000001	105.76054174312348
12.50000000000001	105.7879123176969
12.60000000000001	105.81461161475957
12.70000000000001	105.84065797824073
12.800000000000011	105.8660643605157
12.900000000000011	105.89084270717902
13.00000000000001	105.91500208812393
13.10000000000001	105.93855912066893
13.20000000000001	105.96152554216793
13.300000000000011	105.98391281491988
13.400000000000011	106.00573147556786
13.50000000000001	106.02698951086221
13.600000000000012	106.04770175753835
13.700000000000012	106.06787863374122
13.800000000000011	106.08752969671119
13.900000000000011	106.10666223345855
14.00000000000001	106.12528974998769
14.100000000000012	106.14342173731293
14.200000000000012	106.16106747560524
14.300000000000011	106.17823544854006
14.400000000000013	106.1949321225852
14.500000000000012	106.21116962324979
14.600000000000012	106.22695642691656
14.700000000000012	106.24230026604457
14.800000000000011	106.25720707457995
14.900000000000013	106.27168793705573
15.000000000000012	106.28575061138126
15.100000000000012	106.29940269141868
15.200000000000014	106.3126510794012
15.300000000000013	106.3255010775124
15.400000000000013	106.3379626848604
15.500000000000012	106.35004286758387
15.600000000000012	106.36174794372543
15.700000000000014	106.37308280378906
15.800000000000013	106.38405662191984
15.900000000000013	106.39467579985329
16.000000000000014	106.40494660999916
16.100000000000016	106.41487471994422
16.200000000000014	106.42446452667663
16.30000000000001	106.4337243403393
16.400000000000013	106.44265993684124
16.500000000000014	106.45127652391912
16.600000000000016	106.4595781757552
16.700000000000014	106.46757254119383
16.800000000000015	106.47526494738949
16.900000000000013	106.4826606183459
17.000000000000014	106.4897642462853
17.100000000000016	106.49657951479655
17.200000000000014	106.50311337744282
17.300000000000015	106.50937066104574
17.400000000000013	106.51535569193683
17.500000000000014	106.52107189729648
17.600000000000016	106.5265256951823
17.700000000000014	106.53172155174873
17.800000000000015	106.53666385001289
17.900000000000016	106.54135650352892
18.000000000000014	106.54580262664871
18.100000000000016	106.55000807247575
18.200000000000017	106.55397690305696
18.300000000000015	106.5577127380106
18.400000000000016	106.56121848559366
18.500000000000014	106.56449956133407
18.600000000000016	106.56755973459016
18.700000000000017	106.57040270708089
18.800000000000015	106.5730317648634
18.900000000000016	106.57544956291264
19.000000000000014	106.57766105370752
19.100000000000016	106.5796696772045
19.200000000000017	106.58147848129127
19.300000000000015	106.58308995346788
19.400000000000016	106.58450868575643
19.500000000000018	106.58573787850733
19.600000000000016	106.5867806765713
19.700000000000017	106.58763985605553
19.80000000000002	106.58831769733057
19.900000000000016	106.58881840993065
20.000000000000018	106.58914492345707
20.100000000000016	106.5892998195359
20.200000000000017	106.58928524105806
20.30000000000002	106.58910509846297
20.400000000000016	106.58876212364136
20.500000000000018	106.58825900259261
20.600000000000016	106.58759809384384
20.700000000000017	106.58678136932686
20.80000000000002	106.58581242131581
20.900000000000016	106.58469375747292
21.000000000000018	106.58342757640543
21.10000000000002	106.58201573611592
21.200000000000017	106.5804615790682
21.30000000000002	106.57876744860245
21.40000000000002	106.57693564984461
21.500000000000018	106.57496819702301
21.60000000000002	106.5728668058186
21.700000000000017	106.5706345523524
21.80000000000002	106.56827359297748
21.90000000000002	106.56578580958677
22.000000000000018	106.56317282260821
22.10000000000002	106.56043749827559
22.200000000000017	106.55758185546586
22.30000000000002	106.55460788102899
22.40000000000002	106.55151730353924
22.500000000000018	106.5483116239908
22.60000000000002	106.5449934843703
22.70000000000002	106.54156474663503
22.80000000000002	106.53802702921814
22.90000000000002	106.53438175281018
23.00000000000002	106.53063138210327
23.10000000000002	106.52677766333963
23.20000000000002	106.52282231576078
23.30000000000002	106.51876682959187
23.40000000000002	106.51461252454247
23.50000000000002	106.51036167551015
23.60000000000002	106.50601589628258
23.70000000000002	106.50157658493352
23.80000000000002	106.49704499293965
23.90000000000002	106.49242324470237
24.00000000000002	106.48771285606618
24.10000000000002	106.48291531998787
24.20000000000002	106.47803192677902
24.300000000000022	106.47306384193392
24.40000000000002	106.46801302845182
24.50000000000002	106.46288088977253
24.600000000000023	106.45766863873715
24.70000000000002	106.45237738243301
24.800000000000022	106.44700895554217
24.90000000000002	106.44156467817562
25.00000000000002	106.4360458509449
25.100000000000023	106.43045359568622
25.20000000000002	106.42478894578844
25.300000000000022	106.41905359807855
25.40000000000002	106.41324877680353
25.50000000000002	106.40737553838439
25.600000000000023	106.40143486586327
25.70000000000002	106.39542834621676
25.800000000000022	106.38935713245763
25.900000000000023	106.38322236090814
26.00000000000002	106.37702501080165
26.100000000000023	106.37076600161454
26.200000000000024	106.36444680211146
26.300000000000022	106.35806848317112
26.400000000000023	106.35163196856774
26.50000000000002	106.34513813409087
26.600000000000023	106.33858835411655
26.700000000000024	106.33198363835787
26.800000000000022	106.32532498217955
26.900000000000023	106.31861324362494
27.00000000000002	106.31184924333209
27.100000000000023	106.30503425394078
27.200000000000024	106.2981692144919
27.300000000000022	106.2912549358356
27.400000000000023	106.28429220046378
27.500000000000025	106.27728219964025
27.600000000000023	106.27022581966845
27.700000000000024	106.26312393446693
27.800000000000026	106.25597729870366
27.900000000000023	106.24878664675087
28.000000000000025	106.2415530820242
28.100000000000023	106.2342774297743
28.200000000000024	106.22696040437212
28.300000000000026	106.21960270668356
28.400000000000023	106.21220536975194
28.500000000000025	106.20476917318179
28.600000000000023	106.19729488584707
28.700000000000024	106.18978317393288
28.800000000000026	106.18223469609727
28.900000000000023	106.17465040929707
29.000000000000025	106.16703104019714
29.100000000000026	106.15937722046505
29.200000000000024	106.15168957916202
29.300000000000026	106.14396901221883
29.400000000000027	106.13621620664931
29.500000000000025	106.12843184013694
29.600000000000026	106.12061650288955
29.700000000000024	106.11277078675894
29.800000000000026	106.10489552159349
29.900000000000027	106.09699134834173
30.000000000000025	106.08905882755751
30.100000000000026	106.08109852480972
30.200000000000024	106.07311121689187
30.300000000000026	106.06509751019244
30.400000000000027	106.05705800296016
30.500000000000025	106.04899321996976
30.600000000000026	106.04090369383009
30.700000000000028	106.03279014379561
30.800000000000026	106.02465313603948
30.900000000000027	106.01649316979119
31.00000000000003	106.00831075420172
31.100000000000026	106.00010656229506
31.200000000000028	105.99188113002576
31.300000000000026	105.98363498622501
31.400000000000027	105.97536859915917
31.50000000000003	105.96708244865023
31.600000000000026	105.95877715750655
31.700000000000028	105.9504532264659
31.800000000000026	105.94211110173246
31.900000000000027	105.93375124209194
32.00000000000003	105.92537422998586
32.10000000000002	105.91698053964997
32.20000000000003	105.90857063906775
32.300000000000026	105.90014494757772
32.40000000000003	105.89170389775455
32.50000000000003	105.88324802812377
32.60000000000003	105.87477778199155
32.70000000000003	105.86629355959673
32.800000000000026	105.85779577456414
32.90000000000003	105.84928493010733
33.00000000000003	105.84076144622406
33.10000000000003	105.83222573740908
33.20000000000003	105.82367818053265
33.300000000000026	105.81511916569892
33.40000000000003	105.80654915764205
33.50000000000003	105.79796854912054
33.60000000000003	105.78937770043201
33.70000000000003	105.78077698453787
33.800000000000026	105.7721668352313
33.90000000000003	105.76354762471601
34.00000000000003	105.75491972033915
34.10000000000003	105.74628346202377
34.20000000000003	105.73763920154218
34.30000000000003	105.72898733891444
34.40000000000003	105.72032822229201
34.50000000000003	105.71166217718691
34.60000000000003	105.70298953980108
34.70000000000003	105.69431068300452
34.80000000000003	105.6856259367758
34.90000000000003	105.6769356267969
35.00000000000003	105.66824006077513
35.10000000000003	105.65953955575323
35.20000000000003	105.65083445491337
35.30000000000003	105.64212506694317
35.400000000000034	105.63341168699247
35.50000000000003	105.6246946179085
35.60000000000003	105.61597417901974
35.70000000000003	105.60725066290772
35.80000000000003	105.59852435834333
35.900000000000034	105.58979554488344
36.00000000000003	105.58106450799029
36.10000000000003	105.57233154086065
36.20000000000003	105.56359691718421
36.30000000000003	105.55486090555321
36.400000000000034	105.54612377844192
36.50000000000003	105.53738580806706
36.60000000000003	105.5286472538106
36.70000000000003	105.51990837166741
36.80000000000003	105.51116941654433
36.900000000000034	105.50243064508784
37.00000000000003	105.49369230648567
37.10000000000003	105.48495464331873
37.20000000000003	105.4762179009006
37.30000000000003	105.46748232395508
37.400000000000034	105.45874814320084
37.500000000000036	105.45001558848007
37.60000000000003	105.44128488661757
37.70000000000003	105.43255627089026
37.80000000000003	105.4238299715662
37.900000000000034	105.41510619904857
38.000000000000036	105.40638516820489
38.10000000000003	105.39766710390177
38.20000000000003	105.38895222542823
38.30000000000003	105.38024072691712
38.400000000000034	105.37153281186984
38.500000000000036	105.3628286810938
38.60000000000004	105.35412854884636
38.70000000000003	105.34543262117425
38.80000000000003	105.33674107427309
38.900000000000034	105.3280540982689
39.000000000000036	105.31937190003033
39.10000000000004	105.3106946754647
39.20000000000003	105.30202258642638
39.30000000000003	105.2933558128786
39.400000000000034	105.28469453237449
39.500000000000036	105.27603894241149
39.60000000000004	105.26738922673142
39.70000000000003	105.25874553133984
39.80000000000003	105.25010802422855
39.900000000000034	105.24147689638956
40.000000000000036	105.23285232217499
40.10000000000004	105.22423443494499
40.20000000000003	105.21562339358601
40.30000000000003	105.20701935482384
40.400000000000034	105.19842250135399
40.500000000000036	105.18983299632254
40.60000000000004	105.18125095907797
40.70000000000004	105.17267653777004
40.80000000000003	105.1641099093533
40.900000000000034	105.15555122825627
41.000000000000036	105.14700060267516
41.10000000000004	105.13845817258544
41.20000000000004	105.12992407602168
41.30000000000003	105.1213984825762
41.400000000000034	105.11288153632874
41.500000000000036	105.10437333308278
41.60000000000004	105.0958740031653
41.70000000000004	105.08738371108943
41.80000000000004	105.07890259282237
41.900000000000034	105.07043073433192
42.000000000000036	105.06196825859205
42.10000000000004	105.05351528683002
42.20000000000004	105.04507197700917
42.30000000000004	105.0366384555168
42.400000000000034	105.02821479735653
42.500000000000036	105.01980111681486
42.60000000000004	105.01139756734896
42.70000000000004	105.00300426777984
42.80000000000004	104.99462128443827
42.900000000000034	104.98624872498345
43.000000000000036	104.97788669549938
43.10000000000004	104.96953534360047
43.20000000000004	104.96119477921937
43.30000000000004	104.95286505898513
43.400000000000034	104.9445462827193
43.500000000000036	104.93623859402595
43.60000000000004	104.92794209576674
43.70000000000004	104.91965683692578
43.80000000000004	104.91138291133963
43.90000000000004	104.90312041142151
44.000000000000036	104.89486947554802
44.10000000000004	104.88663019831654
44.20000000000004	104.87840262012638
44.30000000000004	104.87018682772899
44.40000000000004	104.86198295591953
44.500000000000036	104.8537910926749
44.60000000000004	104.84561127165901
44.70000000000004	104.83744357420781
44.80000000000004	104.82928808036861
44.90000000000004	104.82114492024411
45.00000000000004	104.81301417411174
45.10000000000004	104.80489586803978
45.20000000000004	104.79679007694672
45.30000000000004	104.788696927724
45.40000000000004	104.78061649443971
45.50000000000004	104.77254879723262
45.60000000000004	104.76449390611083
45.70000000000004	104.75645188991346
45.80000000000004	104.74842287130446
45.90000000000004	104.74040691716523
46.00000000000004	104.73240404091568
46.10000000000004	104.72441430673923
46.20000000000004	104.71643783440757
46.30000000000004	104.70847468496929
46.40000000000004	104.70052486662895
46.50000000000004	104.69258843910852
46.60000000000004	104.68466546106703
46.70000000000004	104.67675604845226
46.80000000000004	104.66886025559293
46.90000000000004	104.66097808475237
47.00000000000004	104.6531095903546
47.100000000000044	104.64525488572919
47.20000000000004	104.63741401971765
47.30000000000004	104.62958699000164
47.40000000000004	104.62177384694274
47.50000000000004	104.6139746399342
47.600000000000044	104.60618947883088
47.70000000000004	104.59841840618088
47.80000000000004	104.59066141441451
47.90000000000004	104.58291854906406
48.00000000000004	104.5751899176005
48.100000000000044	104.56747555740341
48.200000000000045	104.55977545688333
48.30000000000004	104.55208965786531
48.40000000000004	104.54441820129006
48.50000000000004	104.53676119145535
48.600000000000044	104.52911865983769
48.700000000000045	104.5214905902087
48.80000000000004	104.51387701998117
48.90000000000004	104.50627805126821
49.00000000000004	104.49869371067238
49.100000000000044	104.49112397844414
49.200000000000045	104.48356888860508
49.30000000000004	104.47602847436734
49.40000000000004	104.46850283492999
49.50000000000004	104.46099199135108
49.600000000000044	104.45349591978547
49.700000000000045	104.44601465021384
49.80000000000004	104.43854827981886
49.90000000000004	104.43109682505775
50.00000000000004	104.4236602590064
50.100000000000044	104.4162386085358
50.200000000000045	104.40883189977409
50.30000000000005	104.4014402272113
50.40000000000004	104.39406360209003
50.50000000000004	104.38670199387309
50.600000000000044	104.37935542572102
50.700000000000045	104.37202399024795
50.80000000000005	104.3647076943498
50.90000000000004	104.35740650480247
51.00000000000004	104.35012044190731
51.100000000000044	104.34284952528232
51.200000000000045	104.33559384503685
51.30000000000005	104.32835340315701
51.40000000000005	104.32112816323304
51.50000000000004	104.31391814215027
51.600000000000044	104.3067234282579
51.700000000000045	104.29954401943239
51.80000000000005	104.29237987692441
51.90000000000005	104.28523101498308
52.00000000000004	104.2780974472268
52.100000000000044	104.27097925965789
52.200000000000045	104.26387644552504
52.30000000000005	104.25678896327221
52.40000000000005	104.24971682399413
52.50000000000004	104.2426601120264
52.600000000000044	104.2356188167301
52.700000000000045	104.22859289451672
52.80000000000005	104.22158235404314
52.90000000000005	104.2145872033824
53.00000000000004	104.20760752465392
53.100000000000044	104.20064330285288
53.200000000000045	104.19369449191926
53.30000000000005	104.18676109758812
53.40000000000005	104.17984320038572
53.50000000000005	104.17294078162787
53.600000000000044	104.16605379349346
53.700000000000045	104.15918223945577
53.80000000000005	104.15232612244591
53.90000000000005	104.14548552088023
54.00000000000005	104.1386604119525
54.100000000000044	104.13185074566599
54.200000000000045	104.12505652277855
54.30000000000005	104.11827782016861
54.40000000000005	104.11151461154678
54.50000000000005	104.10476684539442
54.60000000000005	104.09803452036367
54.700000000000045	104.09131763460142
54.80000000000005	104.08461626296041
54.90000000000005	104.07793037525668
55.00000000000005	104.07125991805653
55.10000000000005	104.06460488747962
55.200000000000045	104.05796535687924
55.30000000000005	104.05134129277374
55.40000000000005	104.04473264041759
55.50000000000005	104.03813939396264
55.60000000000005	104.03156154708812
55.700000000000045	104.02499917118557
55.80000000000005	104.01845222909179
55.90000000000005	104.01192066437501
56.00000000000005	104.005404468816
56.10000000000005	103.99890371233037
56.200000000000045	103.99241835463273
56.30000000000005	103.98594833816342
56.40000000000005	103.97949365285703
56.50000000000005	103.97305428820428
56.60000000000005	103.9666303122043
56.70000000000005	103.96022168109026
56.80000000000005	103.9538283358162
56.90000000000005	103.94745026408756
57.00000000000005	103.94108753243688
57.10000000000005	103.9347400941422
57.20000000000005	103.92840788918977
57.30000000000005	103.92209090354567
57.40000000000005	103.91578912275732
57.50000000000005	103.90950261146892
57.60000000000005	103.90323131966525
57.70000000000005	103.89697518602024
57.800000000000054	103.89073419439507
57.90000000000005	103.88450840796365
58.00000000000005	103.87829777391492
58.10000000000005	103.87210223009355
58.20000000000005	103.86592175871463
58.300000000000054	103.85975634159647
58.40000000000005	103.8536060400369
58.50000000000005	103.8474707981093
58.60000000000005	103.84135055249617
58.70000000000005	103.8352452834158
58.800000000000054	103.82915505067945
58.90000000000005	103.82307979571746
59.00000000000005	103.8170194545018
59.10000000000005	103.81097400568548
59.20000000000005	103.80494342754372
59.300000000000054	103.79892777800896
59.40000000000005	103.7929269955644
59.50000000000005	103.78694101514813
59.60000000000005	103.78096981350974
59.70000000000005	103.77501344706742
59.800000000000054	103.76907185180767
59.900000000000055	103.76314496205906
60.00000000000005	103.75723275307524
60.10000000000005	103.75133519974821
60.20000000000005	103.74545235660054
60.300000000000054	103.7395841568316
60.400000000000055	103.73373053384458
60.50000000000005	103.72789146106925
60.60000000000005	103.72206699147503
60.70000000000005	103.71625705590593
60.800000000000054	103.71046158724002
60.900000000000055	103.70468055746991
61.00000000000006	103.69891393824028
61.10000000000005	103.69316178059464
61.20000000000005	103.68742401274244
61.300000000000054	103.68170056672643
61.400000000000055	103.67599141278238
61.50000000000006	103.67029660035115
61.60000000000005	103.66461605542344
61.70000000000005	103.65894970958607
61.800000000000054	103.65329753168658
61.900000000000055	103.64765949023591
62.00000000000006	103.64203563270598
62.10000000000005	103.63642588259883
62.20000000000005	103.63083017073907
62.300000000000054	103.62524846427257
62.400000000000055	103.61968080900883
62.50000000000006	103.61412712636375
62.60000000000005	103.60858734676113
62.70000000000005	103.60306143599841
62.800000000000054	103.5975493595457
62.900000000000055	103.59205116118785
63.00000000000006	103.58656675999231
63.10000000000006	103.58109608567801
63.20000000000005	103.57563910238488
63.300000000000054	103.57019585216548
63.400000000000055	103.5647662521304
63.50000000000006	103.55935023163967
63.60000000000006	103.55394775351614
63.70000000000005	103.54855878026235
63.800000000000054	103.54318335183864
63.900000000000055	103.53782138314197
64.00000000000006	103.53247280287013
64.10000000000005	103.52713757222226
64.20000000000006	103.52181572934633
64.30000000000005	103.51650718730914
64.40000000000006	103.51121187447919
64.50000000000006	103.50592975076171
64.60000000000005	103.50066077574672
64.70000000000006	103.49540498541027
64.80000000000005	103.49016229073617
64.90000000000006	103.4849326194594
65.00000000000006	103.47971592988542
65.10000000000005	103.4745122560881
65.20000000000006	103.46932150734534
65.30000000000005	103.46414361108096
65.40000000000006	103.45897852432195
65.50000000000006	103.45382620378345
65.60000000000005	103.44868668127607
65.70000000000006	103.44355986412133
65.80000000000005	103.4384456791251
65.90000000000006	103.43334408172935
66.00000000000006	103.42825510174266
66.10000000000005	103.4231786449032
66.20000000000006	103.41811463771282
66.30000000000005	103.41306303434322
66.40000000000006	103.40802378865563
66.50000000000006	103.40299692809212
66.60000000000005	103.397982356558
66.70000000000006	103.39297999994034
66.80000000000005	103.38798981083151
66.90000000000006	103.38301181456151
67.00000000000006	103.37804591357369
67.10000000000007	103.37309203344783
67.20000000000006	103.36815012550704
67.30000000000005	103.36322014076379
67.40000000000006	103.35830210206655
67.50000000000006	103.35339591014665
67.60000000000007	103.34850148996023
67.70000000000006	103.34361879124816
67.80000000000005	103.3387478346266
67.90000000000006	103.33388851948573
68.00000000000006	103.32904077046086
68.10000000000007	103.32420453601799
68.20000000000006	103.3193797643105
68.30000000000005	103.31456647334592
68.40000000000006	103.30976456092102
68.50000000000006	103.30497395102724
68.60000000000007	103.30019459053696
68.70000000000006	103.29542649509455
68.80000000000005	103.29066956127626
68.90000000000006	103.2859237127295
69.00000000000006	103.28118889503938
69.10000000000007	103.27646505347496
69.20000000000006	103.27175220093257
69.30000000000005	103.26705023251228
69.40000000000006	103.2623590711859
69.50000000000006	103.25767866092554
69.60000000000007	103.2530090121227
69.70000000000006	103.24835001877784
69.80000000000007	103.24370160348609
69.90000000000006	103.23906370891328
70.00000000000006	103.23443627740417
70.10000000000007	103.22981931645022
70.20000000000006	103.22521271869181
70.30000000000007	103.22061640600582
70.40000000000006	103.21603031941756
70.50000000000006	103.21145446376087
70.60000000000007	103.20688873069814
70.70000000000006	103.20233304168755
70.80000000000007	103.1977873364227
70.90000000000006	103.19325155426962
71.00000000000006	103.18872569699691
71.10000000000007	103.18420965502254
71.20000000000006	103.17970334903299
71.30000000000007	103.17520671704577
71.40000000000006	103.17071975800744
71.50000000000006	103.16624236148091
71.60000000000007	103.16177444768257
71.70000000000006	103.15731595326658
71.80000000000007	103.15286681455103
71.90000000000006	103.14842702723875
72.00000000000006	103.14399647976381
72.10000000000007	103.13957509150656
72.20000000000006	103.13516279740138
72.30000000000007	103.13075959015224
72.40000000000006	103.1263653574629
72.50000000000006	103.12198001818311
72.60000000000007	103.11760350584558
72.70000000000006	103.1132357536374
72.80000000000007	103.10887675082598
72.90000000000006	103.10452638410239
73.00000000000006	103.10018457140507
73.10000000000007	103.09585124449549
73.20000000000006	103.09152638945267
73.30000000000007	103.08720989236448
73.40000000000006	103.08290167056884
73.50000000000007	103.07860165438089
73.60000000000007	103.07430977375857
73.70000000000006	103.07002601113696
73.80000000000007	103.06575025170828
73.90000000000006	103.06148241181309
74.00000000000007	103.05722241993544
74.10000000000007	103.05297025511886
74.20000000000006	103.04872580208236
74.30000000000007	103.04448897648668
74.40000000000006	103.0402597053181
74.50000000000007	103.03603791519292
74.60000000000007	103.03182358128785
74.70000000000006	103.0276165875448
74.80000000000007	103.02341684852979
74.90000000000006	103.01922428933011
75.00000000000007	103.01503888151368
75.10000000000007	103.01086050868251
75.20000000000006	103.0066890846339
75.30000000000007	103.00252453289933
75.40000000000006	102.99836677662563
75.50000000000007	102.99421578327458
75.60000000000007	102.9900714357918
75.70000000000006	102.98593364677119
75.80000000000007	102.9818023377687
75.90000000000006	102.97767747240488
76.00000000000007	102.97355893342294
76.10000000000007	102.96944663254902
76.20000000000007	102.96534048971844
76.30000000000007	102.96124042446544
76.40000000000006	102.95714639604806
76.50000000000007	102.95305828667611
76.60000000000007	102.94897600675209
76.70000000000007	102.94489947415053
76.80000000000007	102.94082864403975
76.90000000000006	102.93676339856914
77.00000000000007	102.9327036471644
77.10000000000007	102.92864930600733
77.20000000000007	102.92460029086061
77.30000000000007	102.92055655225525
77.40000000000006	102.91651797193374
77.50000000000007	102.91248445786543
77.60000000000007	102.9084559240772
77.70000000000007	102.90443231674502
77.80000000000007	102.90041351769793
77.90000000000006	102.89639943380902
78.00000000000007	102.89238997733297
78.10000000000007	102.88838506008526
78.20000000000007	102.8843846233105
78.30000000000007	102.88038854856102
78.40000000000006	102.87639674110825
78.50000000000007	102.8724091109483
78.60000000000007	102.86842559468714
78.70000000000007	102.86444607411676
78.80000000000007	102.86047045328161
78.90000000000006	102.85649864031846
79.00000000000007	102.8525305429032
79.10000000000007	102.84856609239576
79.20000000000007	102.8446051704457
79.30000000000007	102.84064767933747
79.40000000000006	102.83669352483594
79.50000000000007	102.83274263335962
79.60000000000007	102.82879488695737
79.70000000000007	102.82485018654441
79.80000000000007	102.8209084359311
79.90000000000008	102.81696953844319
80.00000000000007	102.81303341491655
80.10000000000007	102.80909994739697
80.20000000000007	102.80516903486732
80.30000000000007	102.80124057864258
80.40000000000008	102.79731449429381
80.50000000000007	102.79339066443302
80.60000000000007	102.78946898651938
80.70000000000007	102.78554935980982
80.80000000000007	102.78163168305068
80.90000000000008	102.77771586587045
81.00000000000007	102.7738017910231
81.10000000000007	102.76988935384851
81.20000000000007	102.76597845097392
81.30000000000007	102.76206898641753
81.40000000000008	102.75816084367459
81.50000000000007	102.75425391639406
81.60000000000007	102.75034809903275
81.70000000000007	102.74644328550858
81.80000000000007	102.74253937351232
81.90000000000008	102.73863624683256
82.00000000000007	102.7347337967966
82.10000000000007	102.73083191508586
82.20000000000007	102.72693049341177
82.30000000000007	102.72302941648829
82.40000000000008	102.71912857377086
82.50000000000007	102.71522785464862
82.60000000000008	102.71132714794166
82.70000000000007	102.70742633862248
82.80000000000007	102.70352531185667
82.90000000000008	102.69962395455929
83.00000000000007	102.69572215318667
83.10000000000008	102.6918197863378
83.20000000000007	102.68791674029751
83.30000000000007	102.68401289991363
83.40000000000008	102.68010814921873
83.50000000000007	102.6762023716432
83.60000000000008	102.67229543860702
83.70000000000007	102.66838723701306
83.80000000000007	102.6644776489326
83.90000000000008	102.66056655529516
84.00000000000007	102.65665382072591
84.10000000000008	102.65273933345166
84.20000000000007	102.64882297326577
84.30000000000007	102.64490461853181
84.40000000000008	102.64098414697588
84.50000000000007	102.63706141557346
84.60000000000008	102.63313631334447
84.70000000000007	102.62920871705113
84.80000000000007	102.62527850177037
84.90000000000008	102.62134551723278
85.00000000000007	102.61740965399888
85.10000000000008	102.61347078632562
85.20000000000007	102.60952878657093
85.30000000000007	102.60558352641695
85.40000000000008	102.60163484744122
85.50000000000007	102.59768264118206
85.60000000000008	102.59372677859095
85.70000000000007	102.58976712854127
85.80000000000007	102.58580352488443
85.90000000000008	102.58183586092903
86.00000000000007	102.57786400487649
86.10000000000008	102.57388782271616
86.20000000000007	102.5699071797205
86.30000000000008	102.56592190104949
86.40000000000008	102.56193188118488
86.50000000000007	102.55793698472696
86.60000000000008	102.5539370739677
86.70000000000007	102.54993196582635
86.80000000000008	102.54592155679863
86.90000000000008	102.54190570847136
87.00000000000007	102.53788428007482
87.10000000000008	102.5338571300781
87.20000000000007	102.5298240661329
87.30000000000008	102.5257849861153
87.40000000000008	102.52173974769278
87.50000000000007	102.51768820616904
87.60000000000008	102.51363016040469
87.70000000000007	102.50956551054915
87.80000000000008	102.50549411097263
87.90000000000008	102.50141581372625
88.00000000000007	102.49733047005219
88.10000000000008	102.49323786892701
88.20000000000007	102.48913791210029
88.30000000000008	102.4850304496807
88.40000000000008	102.48091532954625
88.50000000000007	102.47679233129358
88.60000000000008	102.4726613592219
88.70000000000007	102.46852225983713
88.80000000000008	102.46437487755942
88.90000000000008	102.46021905594887
89.00000000000009	102.45605456405808
89.10000000000008	102.45188130802045
89.20000000000007	102.4476991297119
89.30000000000008	102.44350786911477
89.40000000000008	102.43930728527157
89.50000000000009	102.43509728715988
89.60000000000008	102.43087771272442
89.70000000000007	102.42664839826897
89.80000000000008	102.42260323791191
89.90000000000008	102.41932476192883
90.00000000000009	102.41681479787499
