# Supplementary material for: White matter micro- and macrostructure brain charts for the human lifespan
Source: Nature. 2026 May 13;655(8124):979–89. doi: 10.1038/s41586-026-10454-2 (PMC13391363; doi:10.1038/s41586-026-10454-2)
Supplement: Supplementary file 7 — Tract-specific median centiles of brain charts. SDT.T4.1-504 contain the discretized, sex-agnostic brain charts used to derive the myelination plots and assessments in Fig. 4 and Supplementary Fig. S4.F9. Age is expressed in years. Tract measurements are reported in metric-specific units: diffusivities in mm2 s−1, volume in mm3, surface area in mm2, average length in mm, and FA is dimensionless (unitless). [file 41586_2026_10454_MOESM7_ESM.zip › SDT.T4/SDT.T4.192-MCP_fa-mean.csv]

age	value
1.0	0.4097741862076305
1.1	0.41208014734000475
1.2000000000000002	0.4149570461373842
1.3000000000000003	0.41835382314410735
1.4000000000000004	0.4216274827020684
1.5000000000000004	0.42460620579731817
1.6000000000000005	0.42733266964435473
1.7000000000000006	0.42984125756769687
1.8000000000000007	0.4321590785089735
1.9000000000000008	0.4343113919828768
2.000000000000001	0.43631730704987726
2.100000000000001	0.43819293900947437
2.200000000000001	0.43995139818040224
2.300000000000001	0.44160558997831667
2.4000000000000012	0.4431655619851488
2.5000000000000013	0.4446400489010928
2.6000000000000014	0.4460366713763453
2.7000000000000015	0.4473617208874554
2.8000000000000016	0.44862182397201683
2.9000000000000017	0.4498221776526195
3.0000000000000018	0.45096740040636063
3.100000000000002	0.4520613383891403
3.200000000000002	0.4531081810919939
3.300000000000002	0.4541112471471244
3.400000000000002	0.4550735357252742
3.500000000000002	0.45599775490089617
3.6000000000000023	0.4568861574638144
3.7000000000000024	0.45774132916268967
3.8000000000000025	0.458565309912108
3.9000000000000026	0.459359959348385
4.000000000000003	0.46012682689553597
4.100000000000003	0.4608677371744922
4.200000000000003	0.4615841342930077
4.3000000000000025	0.4622773521201049
4.400000000000003	0.4629486172375649
4.5000000000000036	0.46359894434425725
4.600000000000003	0.46422958385690755
4.700000000000003	0.46484151706292903
4.800000000000003	0.46543565127095876
4.900000000000004	0.4660127360851073
5.0000000000000036	0.4665737153212563
5.100000000000003	0.46711932975449455
5.200000000000004	0.4676502732723178
5.300000000000004	0.468167190600036
5.400000000000004	0.468670609156416
5.5000000000000036	0.46916122104307123
5.600000000000004	0.4696395638302247
5.700000000000005	0.47010613857992867
5.800000000000004	0.4705613541544469
5.900000000000004	0.4710057573065721
6.000000000000004	0.47143977208716437
6.100000000000005	0.47186379961346003
6.200000000000005	0.4722782147291082
6.300000000000004	0.4726833199052306
6.400000000000005	0.47307953553362847
6.500000000000005	0.4734671839908627
6.600000000000005	0.4738465670400915
6.700000000000005	0.4742179274615344
6.800000000000005	0.4745816084643312
6.900000000000006	0.47493787261961956
7.000000000000005	0.47528697009933685
7.100000000000005	0.47562913531257045
7.2000000000000055	0.47596455466092885
7.300000000000006	0.4762935014374131
7.400000000000006	0.4766161822968508
7.500000000000005	0.47693279099138697
7.600000000000006	0.47724348113488224
7.700000000000006	0.4775484814588963
7.800000000000006	0.47784796443145494
7.900000000000006	0.47814209529185087
8.000000000000007	0.4784310289328589
8.100000000000007	0.4787148867276777
8.200000000000006	0.4789938557801337
8.300000000000006	0.47926807552313233
8.400000000000006	0.47953767663305913
8.500000000000007	0.47980276122903326
8.600000000000007	0.4800634889797346
8.700000000000006	0.48031997850380165
8.800000000000008	0.4805723439500937
8.900000000000007	0.4808206921764991
9.000000000000007	0.48106510573650146
9.100000000000007	0.48130571805356337
9.200000000000006	0.48154262710100426
9.300000000000008	0.48177592451595197
9.400000000000007	0.4820056809309487
9.500000000000007	0.4822320119961718
9.600000000000009	0.48245500235994326
9.700000000000008	0.4826747337731363
9.800000000000008	0.48289128255067115
9.900000000000007	0.48310470687165286
10.000000000000007	0.48331510506134434
10.100000000000009	0.48352254826793667
10.200000000000008	0.4837271028147288
10.300000000000008	0.4839288191759814
10.40000000000001	0.48412778367702736
10.500000000000009	0.4843240585791682
10.600000000000009	0.4845177041913098
10.700000000000008	0.4847087765832019
10.800000000000008	0.48489731798615415
10.90000000000001	0.4850834028497856
11.000000000000009	0.4852670842721413
11.100000000000009	0.48544841152464047
11.20000000000001	0.4856274216780675
11.30000000000001	0.4858041807980652
11.40000000000001	0.48597873585061163
11.500000000000009	0.48615113244283154
11.600000000000009	0.4863214127553306
11.70000000000001	0.486489608221317
11.80000000000001	0.4866557765057269
11.90000000000001	0.48681995815755125
12.00000000000001	0.48698219059061576
12.10000000000001	0.48714250167627837
12.20000000000001	0.4873009430507763
12.30000000000001	0.48745755090858456
12.40000000000001	0.48761236047211837
12.50000000000001	0.4877654041135159
12.60000000000001	0.4879167057397369
12.70000000000001	0.48806631088385705
12.800000000000011	0.48821425112559813
12.900000000000011	0.48836055540821666
13.00000000000001	0.4885052451162211
13.10000000000001	0.4886483613398652
13.20000000000001	0.48878993248967434
13.300000000000011	0.4889299862642283
13.400000000000011	0.4890685479358414
13.50000000000001	0.48920563603370565
13.600000000000012	0.489341287111441
13.700000000000012	0.4894755261841421
13.800000000000011	0.4896083760027545
13.900000000000011	0.4897398532698863
14.00000000000001	0.4898699911949604
14.100000000000012	0.48999881243694204
14.200000000000012	0.4901263391225843
14.300000000000011	0.490252591274407
14.400000000000013	0.4903775834952231
14.500000000000012	0.4905013455546478
14.600000000000012	0.49062389756318503
14.700000000000012	0.4907452576535019
14.800000000000011	0.490865439079695
14.900000000000013	0.49098446904725684
15.000000000000012	0.491102365882152
15.100000000000012	0.49121914750529455
15.200000000000014	0.4913348299846792
15.300000000000013	0.4914494250016825
15.400000000000013	0.49156295710790987
15.500000000000012	0.49167544268287605
15.600000000000012	0.49178689635410316
15.700000000000014	0.4918973287898004
15.800000000000013	0.4920067625434196
15.900000000000013	0.49211521262051633
16.000000000000014	0.4922226937134525
16.100000000000016	0.4923292188624286
16.200000000000014	0.4924347975384252
16.30000000000001	0.49253945021571144
16.400000000000013	0.49264319039004806
16.500000000000014	0.49274602998729045
16.600000000000016	0.4928479777055484
16.700000000000014	0.4929490524394576
16.800000000000015	0.49304926661141657
16.900000000000013	0.4931486323982176
17.000000000000014	0.4932471604881205
17.100000000000016	0.4933448586545272
17.200000000000014	0.49344174414077885
17.300000000000015	0.4935378281819408
17.400000000000013	0.49363312059277675
17.500000000000014	0.49372762854894137
17.600000000000016	0.4938213680289093
17.700000000000014	0.49391434941822404
17.800000000000015	0.4940065829073763
17.900000000000016	0.49409807733403005
18.000000000000014	0.4941888391502326
18.100000000000016	0.49427888300689765
18.200000000000017	0.4943682183442233
18.300000000000015	0.49445685330704237
18.400000000000016	0.4945447938793019
18.500000000000014	0.494632053687394
18.600000000000016	0.4947186414912326
18.700000000000017	0.4948045658940541
18.800000000000015	0.49488983426051947
18.900000000000016	0.49497445200159856
19.000000000000014	0.4950584316646106
19.100000000000016	0.49514178124836206
19.200000000000017	0.49522450756211667
19.300000000000015	0.4953066156460923
19.400000000000016	0.4953881172091223
19.500000000000018	0.4954690196994497
19.600000000000016	0.4955493304381613
19.700000000000017	0.49562905560522347
19.80000000000002	0.49570819978223774
19.900000000000016	0.49578677379219216
20.000000000000018	0.4958647844643348
20.100000000000016	0.49594223752911465
20.200000000000017	0.4960191372714218
20.30000000000002	0.4960954938215423
20.400000000000016	0.49617131355883526
20.500000000000018	0.4962466027584899
20.600000000000016	0.49632136663865545
20.700000000000017	0.4963956091135027
20.80000000000002	0.4964693395795116
20.900000000000016	0.49654256390797213
21.000000000000018	0.4966152869500295
21.10000000000002	0.49668751238012043
21.200000000000017	0.4967592490175496
21.30000000000002	0.4968305023627384
21.40000000000002	0.49690127783003557
21.500000000000018	0.4969715798500178
21.60000000000002	0.4970414117947223
21.700000000000017	0.4971107818705696
21.80000000000002	0.4971796951574375
21.90000000000002	0.4972481557838797
22.000000000000018	0.4973161669265181
22.10000000000002	0.4973837363070872
22.200000000000017	0.4974508686972654
22.30000000000002	0.49751756879704934
22.40000000000002	0.49758384038707415
22.500000000000018	0.49764968639521295
22.60000000000002	0.4977151140274402
22.70000000000002	0.49778012770463886
22.80000000000002	0.4978447309570877
22.90000000000002	0.4979089265520584
23.00000000000002	0.49797272128558245
23.10000000000002	0.4980361193205184
23.20000000000002	0.49809912475959445
23.30000000000002	0.49816174084324094
23.40000000000002	0.49822397013251424
23.50000000000002	0.4982858189864015
23.60000000000002	0.49834729127305677
23.70000000000002	0.4984083900239979
23.80000000000002	0.4984691176672777
23.90000000000002	0.498529480212864
24.00000000000002	0.4985894813114109
24.10000000000002	0.49864912456279437
24.20000000000002	0.4987084127554955
24.300000000000022	0.4987673481453687
24.40000000000002	0.49882593636966605
24.50000000000002	0.4988841808298256
24.600000000000023	0.4989420841389315
24.70000000000002	0.49899964844189687
24.800000000000022	0.4990568790770101
24.90000000000002	0.4991137792612055
25.00000000000002	0.49917035216826966
25.100000000000023	0.4992266002062832
25.20000000000002	0.49928252537538836
25.300000000000022	0.4993381326941343
25.40000000000002	0.4993934251674178
25.50000000000002	0.49944840505522825
25.600000000000023	0.49950307426454377
25.70000000000002	0.49955743755637894
25.800000000000022	0.4996114977781943
25.900000000000023	0.49966525774057535
26.00000000000002	0.4997187195296347
26.100000000000023	0.49977188492986135
26.200000000000024	0.4998247584264705
26.300000000000022	0.49987734268549133
26.400000000000023	0.49992963966734894
26.50000000000002	0.49998165107779663
26.600000000000023	0.5000333811790388
26.700000000000024	0.5000848325020291
26.800000000000022	0.5001360075460368
26.900000000000023	0.5001869081232557
27.00000000000002	0.5002375358351805
27.100000000000023	0.5002878947049023
27.200000000000024	0.5003379871073095
27.300000000000022	0.5003878147474073
27.400000000000023	0.5004373791597471
27.500000000000025	0.5004866841733615
27.600000000000023	0.5005357320466554
27.700000000000024	0.5005845250106712
27.800000000000026	0.5006330646434463
27.900000000000023	0.5006813523902872
28.000000000000025	0.5007293918719338
28.100000000000023	0.5007771852118794
28.200000000000024	0.500824733896341
28.300000000000026	0.5008720393133801
28.400000000000023	0.5009191049141039
28.500000000000025	0.500965932721073
28.600000000000023	0.5010125247331108
28.700000000000024	0.5010588823271975
28.800000000000026	0.5011050068145941
28.900000000000023	0.5011509014641533
29.000000000000025	0.5011965681812732
29.100000000000026	0.5012420082639527
29.200000000000024	0.501287222974233
29.300000000000026	0.5013322154320538
29.400000000000027	0.5013769874549637
29.500000000000025	0.5014215408398253
29.600000000000026	0.5014658767902704
29.700000000000024	0.5015099965019114
29.800000000000026	0.5015539029345549
29.900000000000027	0.5015975978035565
30.000000000000025	0.501641082244348
30.100000000000026	0.5016843574100017
30.200000000000024	0.5017274261290785
30.300000000000026	0.5017702900401497
30.400000000000027	0.5018129507636855
30.500000000000025	0.5018554093532831
30.600000000000026	0.5018976669042795
30.700000000000028	0.5019397261039894
30.800000000000026	0.501981588501484
30.900000000000027	0.5020232550912588
31.00000000000003	0.5020647269317001
31.100000000000026	0.5021060065940148
31.200000000000028	0.5021470955598956
31.300000000000026	0.5021879952951338
31.400000000000027	0.5022287067230042
31.50000000000003	0.5022692308514828
31.600000000000026	0.5023095701267317
31.700000000000028	0.5023497259517589
31.800000000000026	0.5023896991984506
31.900000000000027	0.5024294908425327
32.00000000000003	0.5024691032270913
32.10000000000002	0.5025085376957867
32.20000000000003	0.5025477955782611
32.300000000000026	0.5025868776842087
32.40000000000003	0.5026257849451474
32.50000000000003	0.5026645195930797
32.60000000000003	0.5027030829022385
32.70000000000003	0.5027414756374986
32.800000000000026	0.5027796987021007
32.90000000000003	0.5028177542362356
33.00000000000003	0.5028556434616799
33.10000000000003	0.5028933675878061
33.20000000000003	0.5029309273250114
33.300000000000026	0.5029683235376045
33.40000000000003	0.5030055582667743
33.50000000000003	0.5030426326728266
33.60000000000003	0.5030795474269542
33.70000000000003	0.5031163033685624
33.800000000000026	0.5031529024568066
33.90000000000003	0.503189345805471
34.00000000000003	0.5032256345173306
34.10000000000003	0.5032617692157177
34.20000000000003	0.5032977507056137
34.30000000000003	0.5033335808576679
34.40000000000003	0.5033692607310633
34.50000000000003	0.5034047909147472
34.60000000000003	0.5034401721916749
34.70000000000003	0.5034754063589824
34.80000000000003	0.5035104944344646
34.90000000000003	0.5035454374261134
35.00000000000003	0.5035802358807129
35.10000000000003	0.5036148905506632
35.20000000000003	0.503649403153748
35.30000000000003	0.5036837746591121
35.400000000000034	0.5037180055833061
35.50000000000003	0.5037520966591685
35.60000000000003	0.5037860495384202
35.70000000000003	0.5038198651532749
35.80000000000003	0.503853544427192
35.900000000000034	0.503887087839482
36.00000000000003	0.5039204960957612
36.10000000000003	0.5039537707764088
36.20000000000003	0.503986912770165
36.30000000000003	0.5040199225296953
36.400000000000034	0.5040528007431733
36.50000000000003	0.5040855489314541
36.60000000000003	0.5041181679502298
36.70000000000003	0.5041506586473521
36.80000000000003	0.504183021442514
36.900000000000034	0.5042152569995507
37.00000000000003	0.5042473667750109
37.10000000000003	0.50427935158563
37.20000000000003	0.5043112118275673
37.30000000000003	0.5043429481490451
37.400000000000034	0.5043745619528446
37.500000000000036	0.5044060540260478
37.60000000000003	0.504437425148696
37.70000000000003	0.5044686756876897
37.80000000000003	0.5044998062694153
37.900000000000034	0.5045308182385443
38.000000000000036	0.5045617123471583
38.10000000000003	0.5045924889413296
38.20000000000003	0.5046231486334172
38.30000000000003	0.5046536927194099
38.400000000000034	0.5046841219247122
38.500000000000036	0.504714436968391
38.60000000000004	0.504744638170499
38.70000000000003	0.5047747261237401
38.80000000000003	0.5048047020714698
38.900000000000034	0.5048345667075671
39.000000000000036	0.5048643203336176
39.10000000000004	0.5048939635296765
39.20000000000003	0.5049234974949198
39.30000000000003	0.5049529228991689
39.400000000000034	0.5049822404065264
39.500000000000036	0.5050114502953919
39.60000000000004	0.5050405531280721
39.70000000000003	0.5050695500559635
39.80000000000003	0.5050984417204235
39.900000000000034	0.5051272283834494
40.000000000000036	0.505155910595903
40.10000000000004	0.5051844894690014
40.20000000000003	0.5052129656223555
40.30000000000003	0.5052413396704034
40.400000000000034	0.5052696118544433
40.500000000000036	0.5052977827092612
40.60000000000004	0.505325853302607
40.70000000000004	0.5053538242283335
40.80000000000003	0.505381695713147
40.900000000000034	0.5054094682814421
41.000000000000036	0.5054371429643527
41.10000000000004	0.5054647203360297
41.20000000000004	0.5054922009659348
41.30000000000003	0.5055195850622629
41.400000000000034	0.5055468731348041
41.500000000000036	0.5055740661750682
41.60000000000004	0.5056011647338452
41.70000000000004	0.5056281690063302
41.80000000000004	0.5056550794928477
41.900000000000034	0.505681897151473
42.000000000000036	0.5057086225151085
42.10000000000004	0.5057352561123963
42.20000000000004	0.5057617981219495
42.30000000000004	0.5057882490307866
42.400000000000034	0.5058146097607923
42.500000000000036	0.505840880823637
42.60000000000004	0.505867062386337
42.70000000000004	0.5058931549272612
42.80000000000004	0.5059191593377075
42.900000000000034	0.5059450761130729
43.000000000000036	0.5059709057448765
43.10000000000004	0.5059966483852572
43.20000000000004	0.5060223045004272
43.30000000000004	0.5060478749485688
43.400000000000034	0.5060733602057433
43.500000000000036	0.5060987604137321
43.60000000000004	0.5061240760308193
43.70000000000004	0.5061493078871551
43.80000000000004	0.5061744564439669
43.90000000000004	0.5061995221589448
44.000000000000036	0.506224505160504
44.10000000000004	0.5062494058957919
44.20000000000004	0.5062742251646024
44.30000000000004	0.5062989634105207
44.40000000000004	0.5063236207527001
44.500000000000036	0.5063481976310003
44.60000000000004	0.5063726948194807
44.70000000000004	0.5063971127481786
44.80000000000004	0.5064214518438988
44.90000000000004	0.5064457122137701
45.00000000000004	0.5064698942874236
45.10000000000004	0.5064939988110448
45.20000000000004	0.5065180261985436
45.30000000000004	0.5065419765487594
45.40000000000004	0.5065658502846044
45.50000000000004	0.5065896481286004
45.60000000000004	0.5066133704822615
45.70000000000004	0.5066370177441435
45.80000000000004	0.5066605900022546
45.90000000000004	0.5066840876700887
46.00000000000004	0.5067075114445311
46.10000000000004	0.5067308617123277
46.20000000000004	0.5067541385540619
46.30000000000004	0.5067773423770159
46.40000000000004	0.506800473856281
46.50000000000004	0.506823533367242
46.60000000000004	0.5068465212825708
46.70000000000004	0.506869437673083
46.80000000000004	0.5068922829373681
46.90000000000004	0.5069150577269024
47.00000000000004	0.506937762403523
47.100000000000044	0.5069603970313906
47.20000000000004	0.5069829620033364
47.30000000000004	0.5070054579507339
47.40000000000004	0.5070278852249908
47.50000000000004	0.5070502441750224
47.600000000000044	0.5070725348561717
47.70000000000004	0.5070947576532274
47.80000000000004	0.5071169131757776
47.90000000000004	0.507139001762782
48.00000000000004	0.5071610234636141
48.100000000000044	0.507182978657711
48.200000000000045	0.5072048679360927
48.30000000000004	0.5072266916281275
48.40000000000004	0.5072484500608923
48.50000000000004	0.5072701432757923
48.600000000000044	0.5072917716448079
48.700000000000045	0.5073133357388313
48.80000000000004	0.5073348358757762
48.90000000000004	0.5073562720916919
49.00000000000004	0.507377644753572
49.100000000000044	0.507398954415134
49.200000000000045	0.5074202013854581
49.30000000000004	0.5074413859715128
49.40000000000004	0.5074625082021412
49.50000000000004	0.5074835684374075
49.600000000000044	0.507504567212408
49.700000000000045	0.5075255048256654
49.80000000000004	0.5075463813012145
49.90000000000004	0.507567196994463
50.00000000000004	0.507587952424599
50.100000000000044	0.507608647881998
50.200000000000045	0.5076292836550865
50.30000000000005	0.5076498597613771
50.40000000000004	0.5076703765498237
50.50000000000004	0.5076908345223652
50.600000000000044	0.5077112339596317
50.700000000000045	0.5077315748748187
50.80000000000005	0.5077518576125213
50.90000000000004	0.5077720826599252
51.00000000000004	0.5077922502901349
51.100000000000044	0.5078123607744544
51.200000000000045	0.5078324141201715
51.30000000000005	0.5078524106658593
51.40000000000005	0.5078723508827034
51.50000000000004	0.5078922350348009
51.600000000000044	0.5079120631255633
51.700000000000045	0.5079318354894738
51.80000000000005	0.5079515525840198
51.90000000000005	0.507971214666337
52.00000000000004	0.5079908219918949
52.100000000000044	0.5080103745587516
52.200000000000045	0.5080298726957595
52.30000000000005	0.5080493168455464
52.40000000000005	0.5080687072569109
52.50000000000004	0.5080880439244304
52.600000000000044	0.5081073271731125
52.700000000000045	0.5081265574328503
52.80000000000005	0.5081457349459951
52.90000000000005	0.5081648599533538
53.00000000000004	0.5081839324446491
53.100000000000044	0.5082029527396136
53.200000000000045	0.5082219212543247
53.30000000000005	0.5082408382234064
53.40000000000005	0.5082597036334566
53.50000000000005	0.5082785178005864
53.600000000000044	0.5082972811290206
53.700000000000045	0.5083159938474033
53.80000000000005	0.5083346561829467
53.90000000000005	0.5083532681178451
54.00000000000005	0.5083718299632581
54.100000000000044	0.5083903421105505
54.200000000000045	0.5084088047811955
54.30000000000005	0.5084272179545842
54.40000000000005	0.5084455819384575
54.50000000000005	0.5084638971131366
54.60000000000005	0.5084821636945424
54.700000000000045	0.5085003818972653
54.80000000000005	0.5085185516967
54.90000000000005	0.5085366733959323
55.00000000000005	0.5085547473632993
55.10000000000005	0.5085727738080592
55.200000000000045	0.5085907527030923
55.30000000000005	0.5086086843482511
55.40000000000005	0.5086265691015728
55.50000000000005	0.5086444071671532
55.60000000000005	0.5086621987478509
55.700000000000045	0.5086799438129186
55.80000000000005	0.5086976426578247
55.90000000000005	0.5087152956294269
56.00000000000005	0.5087329029256226
56.10000000000005	0.508750464513412
56.200000000000045	0.5087679806851998
56.30000000000005	0.5087854517782269
56.40000000000005	0.5088028779855859
56.50000000000005	0.5088202594992177
56.60000000000005	0.5088375962828289
56.70000000000005	0.5088548886246882
56.80000000000005	0.5088721368515966
56.90000000000005	0.5088893411508748
57.00000000000005	0.5089065014842123
57.10000000000005	0.5089236181369704
57.20000000000005	0.5089406914269625
57.30000000000005	0.5089577215370316
57.40000000000005	0.5089747086489463
57.50000000000005	0.5089916527214067
57.60000000000005	0.5090085540358654
57.70000000000005	0.509025412900378
57.800000000000054	0.5090422294924051
57.90000000000005	0.5090590037688428
58.00000000000005	0.5090757360083805
58.10000000000005	0.5090924265106653
58.20000000000005	0.5091090754489813
58.300000000000054	0.5091256829956097
58.40000000000005	0.5091422491047323
58.50000000000005	0.5091587740513396
58.60000000000005	0.5091752581259492
58.70000000000005	0.5091917014968211
58.800000000000054	0.509208104116527
58.90000000000005	0.5092244662574253
59.00000000000005	0.5092407882021613
59.10000000000005	0.5092570701150941
59.20000000000005	0.5092733121596469
59.300000000000054	0.5092895142859275
59.40000000000005	0.5093056767627886
59.50000000000005	0.5093217998643255
59.60000000000005	0.5093378837502034
59.70000000000005	0.509353928369095
59.800000000000054	0.5093699339873436
59.900000000000055	0.5093859008716666
60.00000000000005	0.5094018291780825
60.10000000000005	0.5094177190617347
60.20000000000005	0.5094335704690598
60.300000000000054	0.509449383663074
60.400000000000055	0.5094651589024805
60.50000000000005	0.5094808963389073
60.60000000000005	0.5094965959175151
60.70000000000005	0.5095122578989233
60.800000000000054	0.5095278825349149
60.900000000000055	0.5095434699737056
61.00000000000006	0.509559020362692
61.10000000000005	0.5095745336450064
61.20000000000005	0.5095900100781057
61.300000000000054	0.5096054499062544
61.400000000000055	0.5096208532735583
61.50000000000006	0.5096362201220173
61.60000000000005	0.5096515507067964
61.70000000000005	0.509666845265664
61.800000000000054	0.5096821039395291
61.900000000000055	0.5096973268685331
62.00000000000006	0.5097125139928372
62.10000000000005	0.5097276655645965
62.20000000000005	0.5097427818145206
62.300000000000054	0.5097578628796663
62.400000000000055	0.5097729086991937
62.50000000000006	0.5097879195230635
62.60000000000005	0.5098028955758813
62.70000000000005	0.5098178369917076
62.800000000000054	0.5098327439038824
62.900000000000055	0.5098476162499
63.00000000000006	0.5098624542768521
63.10000000000006	0.5098772582027119
63.20000000000005	0.5098920281579266
63.300000000000054	0.5099067640791074
63.400000000000055	0.5099214662112423
63.50000000000006	0.5099361347665664
63.60000000000006	0.5099507698727138
63.70000000000005	0.509965371656643
63.800000000000054	0.5099799400534577
63.900000000000055	0.5099944753054086
64.00000000000006	0.5100089776184932
64.10000000000005	0.5100234471169534
64.20000000000006	0.5100378837351183
64.30000000000005	0.5100522877132194
64.40000000000006	0.5100666592518541
64.50000000000006	0.5100809984726226
64.60000000000005	0.5100953054964904
64.70000000000006	0.5101095802564233
64.80000000000005	0.5101238229900372
64.90000000000006	0.5101380338920601
65.00000000000006	0.5101522130809044
65.10000000000005	0.5101663604888599
65.20000000000006	0.5101804763516016
65.30000000000005	0.5101945608587729
65.40000000000006	0.5102086141263027
65.50000000000006	0.5102226362695229
65.60000000000005	0.5102366272194919
65.70000000000006	0.510250587209384
65.80000000000005	0.5102645164233138
65.90000000000006	0.5102784149742128
66.00000000000006	0.5102922827925522
66.10000000000005	0.510306120109639
66.20000000000006	0.5103199271047973
66.30000000000005	0.5103337038886215
66.40000000000006	0.5103474505711435
66.50000000000006	0.5103611670817244
66.60000000000005	0.5103748536492765
66.70000000000006	0.510388510447914
66.80000000000005	0.5104021375854088
66.90000000000006	0.5104157349906168
67.00000000000006	0.5104293028906516
67.10000000000007	0.5104428414551102
67.20000000000006	0.5104563507895641
67.30000000000005	0.5104698309990556
67.40000000000006	0.5104832820114407
67.50000000000006	0.5104967040515379
67.60000000000007	0.5105100972840303
67.70000000000006	0.5105234618118311
67.80000000000005	0.510536797562365
67.90000000000006	0.510550104758717
68.00000000000006	0.5105633835613077
68.10000000000007	0.5105766340709764
68.20000000000006	0.5105898563880636
68.30000000000005	0.5106030504390957
68.40000000000006	0.5106162164449554
68.50000000000006	0.510629354561426
68.60000000000007	0.5106424648868406
68.70000000000006	0.5106555473473623
68.80000000000005	0.5106686021622006
68.90000000000006	0.5106816294831144
69.00000000000006	0.5106946294064812
69.10000000000007	0.5107076020282072
69.20000000000006	0.5107205472736499
69.30000000000005	0.5107334653599039
69.40000000000006	0.5107463564343494
69.50000000000006	0.5107592205909984
69.60000000000007	0.5107720577549067
69.70000000000006	0.5107848681415534
69.80000000000007	0.5107976518945161
69.90000000000006	0.5108104091059612
70.00000000000006	0.5108231398676106
70.10000000000007	0.5108358441037995
70.20000000000006	0.5108485220279735
70.30000000000007	0.5108611737795729
70.40000000000006	0.510873799448531
70.50000000000006	0.5108863989589376
70.60000000000007	0.5108989725226759
70.70000000000006	0.5109115202755926
70.80000000000007	0.5109240423058768
70.90000000000006	0.5109365387012984
71.00000000000006	0.5109490093853052
71.10000000000007	0.510961454567824
71.20000000000006	0.5109738743807891
71.30000000000007	0.51098626891028
71.40000000000006	0.51099863807955
71.50000000000006	0.5110109820970147
71.60000000000007	0.5110233010912089
71.70000000000006	0.5110355951465637
71.80000000000007	0.5110478643471136
71.90000000000006	0.511060108615542
72.00000000000006	0.5110723281583801
72.10000000000007	0.5110845231004617
72.20000000000006	0.5110966935242228
72.30000000000007	0.5111088393521991
72.40000000000006	0.5111209607894581
72.50000000000006	0.5111330579576168
72.60000000000007	0.511145130937552
72.70000000000006	0.511157179809765
72.80000000000007	0.5111692044962878
72.90000000000006	0.5111812052003717
73.00000000000006	0.5111931820401301
73.10000000000007	0.511205135094552
73.20000000000006	0.5112170642855638
73.30000000000007	0.5112289698149988
73.40000000000006	0.5112408517979242
73.50000000000007	0.5112527103118532
73.60000000000007	0.5112645454339434
73.70000000000006	0.5112763570856781
73.80000000000007	0.5112881454671385
73.90000000000006	0.511299910690074
74.00000000000007	0.5113116528302094
74.10000000000007	0.5113233718089621
74.20000000000006	0.5113350678250378
74.30000000000007	0.5113467409872997
74.40000000000006	0.5113583913700753
74.50000000000007	0.5113700190473556
74.60000000000007	0.5113816239401698
74.70000000000006	0.5113932062455325
74.80000000000007	0.5114047660691625
74.90000000000006	0.5114163034836936
75.00000000000007	0.5114278184101239
75.10000000000007	0.5114393110441334
75.20000000000006	0.5114507814887055
75.30000000000007	0.5114622298151488
75.40000000000006	0.511473656094453
75.50000000000007	0.5114850602472802
75.60000000000007	0.5114964424676762
75.70000000000006	0.5115078028556431
75.80000000000007	0.5115191414808837
75.90000000000006	0.5115304582640606
76.00000000000007	0.5115417533979246
76.10000000000007	0.5115530269798829
76.20000000000007	0.511564279078382
76.30000000000007	0.5115755097615653
76.40000000000006	0.5115867189498067
76.50000000000007	0.5115979068342764
76.60000000000007	0.511609073509554
76.70000000000007	0.5116202190425624
76.80000000000007	0.5116313433537056
76.90000000000006	0.5116424466328947
77.00000000000007	0.511653528972248
77.10000000000007	0.5116645904374955
77.20000000000007	0.51167563109408
77.30000000000007	0.5116866508621604
77.40000000000006	0.5116976499301187
77.50000000000007	0.5117086283873893
77.60000000000007	0.511719586298256
77.70000000000007	0.5117305235829344
77.80000000000007	0.5117414404285826
77.90000000000006	0.5117523369222983
78.00000000000007	0.5117632131272329
78.10000000000007	0.5117740691062651
78.20000000000007	0.5117849047794046
78.30000000000007	0.5117957203323296
78.40000000000006	0.5118065158495892
78.50000000000007	0.5118172913929613
78.60000000000007	0.5118280468825365
78.70000000000007	0.5118387825028021
78.80000000000007	0.5118494983360886
78.90000000000006	0.5118601944430976
79.00000000000007	0.5118708708842714
79.10000000000007	0.511881527579532
79.20000000000007	0.5118921647119329
79.30000000000007	0.511902782361383
79.40000000000006	0.5119133805872786
79.50000000000007	0.5119239593096448
79.60000000000007	0.5119345187103761
79.70000000000007	0.5119450588672732
79.80000000000007	0.5119555798387093
79.90000000000008	0.5119660816828109
80.00000000000007	0.5119765643194679
80.10000000000007	0.5119870279291846
80.20000000000007	0.5119974725874613
80.30000000000007	0.5120078983514293
80.40000000000008	0.5120183051411016
80.50000000000007	0.5120286931358539
80.60000000000007	0.5120390624091824
80.70000000000007	0.5120494130172454
80.80000000000007	0.5120597450159665
80.90000000000008	0.5120700583252553
81.00000000000007	0.5120803531231383
81.10000000000007	0.5120906294809245
81.20000000000007	0.5121008874535907
81.30000000000007	0.5121111269611874
81.40000000000008	0.5121213481806418
81.50000000000007	0.5121315511813569
81.60000000000007	0.5121417360173837
81.70000000000007	0.5121519027425495
81.80000000000007	0.5121620512768295
81.90000000000008	0.5121721817958419
82.00000000000007	0.512182294366909
82.10000000000007	0.512192389042957
82.20000000000007	0.5122024657441188
82.30000000000007	0.5122125246449405
82.40000000000008	0.5122225658109318
82.50000000000007	0.5122325892941367
82.60000000000008	0.5122425951463865
82.70000000000007	0.5122525832877654
82.80000000000007	0.5122625538915482
82.90000000000008	0.5122725070212646
83.00000000000007	0.5122824427278874
83.10000000000008	0.5122923609316729
83.20000000000007	0.5123022618048506
83.30000000000007	0.5123121454092254
83.40000000000008	0.5123220117949294
83.50000000000007	0.5123318610118923
83.60000000000008	0.5123416929803458
83.70000000000007	0.5123515078712845
83.80000000000007	0.5123613057446278
83.90000000000008	0.512371086649487
84.00000000000007	0.5123808505062801
84.10000000000008	0.5123905974849816
84.20000000000007	0.5124003276438683
84.30000000000007	0.5124100410312509
84.40000000000008	0.5124197376952457
84.50000000000007	0.5124294175562689
84.60000000000008	0.5124390807830936
84.70000000000007	0.5124487274322023
84.80000000000007	0.5124583575509312
84.90000000000008	0.512467971059894
85.00000000000007	0.5124775681268688
85.10000000000008	0.5124871488067736
85.20000000000007	0.512496713146181
85.30000000000007	0.5125062611914789
85.40000000000008	0.5125157928632991
85.50000000000007	0.5125253083282517
85.60000000000008	0.5125348076395446
85.70000000000007	0.5125442908428214
85.80000000000007	0.5125537578589227
85.90000000000008	0.5125632088534864
86.00000000000007	0.5125726438782303
86.10000000000008	0.512582062978069
86.20000000000007	0.5125914661977409
86.30000000000008	0.5126008534581238
86.40000000000008	0.5126102249237191
86.50000000000007	0.5126195806446144
86.60000000000008	0.5126289206648378
86.70000000000007	0.5126382449054857
86.80000000000008	0.5126475535301098
86.90000000000008	0.5126568465873775
87.00000000000007	0.5126661241206211
87.10000000000008	0.5126753861730042
87.20000000000007	0.5126846326656779
87.30000000000008	0.5126938637610868
87.40000000000008	0.5127030795063449
87.50000000000007	0.5127122799439373
87.60000000000008	0.5127214649952424
87.70000000000007	0.5127306348217774
87.80000000000008	0.5127397894693017
87.90000000000008	0.5127489289796359
88.00000000000007	0.5127580533944399
88.10000000000008	0.5127671626351626
88.20000000000007	0.5127762568622426
88.30000000000008	0.5127853361199579
88.40000000000008	0.5127944004493203
88.50000000000007	0.5128034497720133
88.60000000000008	0.5128124842475689
88.70000000000007	0.5128215039189737
88.80000000000008	0.5128305088266041
88.90000000000008	0.5128394990106829
89.00000000000009	0.5128484743929789
89.10000000000008	0.5128574351319733
89.20000000000007	0.512866381269239
89.30000000000008	0.512875312844379
89.40000000000008	0.5128842297794045
89.50000000000009	0.5128931322319097
89.60000000000008	0.5129020202422355
89.70000000000007	0.5129108938493779
89.80000000000008	0.512919352323218
89.90000000000008	0.5129261940945354
90.00000000000009	0.5129314218800733
