# Supplementary material for: White matter micro- and macrostructure brain charts for the human lifespan
Source: Nature. 2026 May 13;655(8124):979–89. doi: 10.1038/s41586-026-10454-2 (PMC13391363; doi:10.1038/s41586-026-10454-2)
Supplement: Supplementary file 7 — Tract-specific median centiles of brain charts. SDT.T4.1-504 contain the discretized, sex-agnostic brain charts used to derive the myelination plots and assessments in Fig. 4 and Supplementary Fig. S4.F9. Age is expressed in years. Tract measurements are reported in metric-specific units: diffusivities in mm2 s−1, volume in mm3, surface area in mm2, average length in mm, and FA is dimensionless (unitless). [file 41586_2026_10454_MOESM7_ESM.zip › SDT.T4/SDT.T4.193-MCP_md-mean.csv]

age	value
1.0	0.0008581982345357562
1.1	0.0008546114981014876
1.2000000000000002	0.0008501128998212409
1.3000000000000003	0.0008447747427786649
1.4000000000000004	0.0008395789077551101
1.5000000000000004	0.0008347972126172022
1.6000000000000005	0.000830374067129795
1.7000000000000006	0.0008262641970893078
1.8000000000000007	0.0008224317023089623
1.9000000000000008	0.0008188424547461088
2.000000000000001	0.0008154705020615244
2.100000000000001	0.000812293760755876
2.200000000000001	0.0008092942157167455
2.300000000000001	0.000806453756220245
2.4000000000000012	0.0008037582489409136
2.5000000000000013	0.000801195310733679
2.6000000000000014	0.0007987540581026884
2.7000000000000015	0.0007964255099242727
2.8000000000000016	0.0007941999891256151
2.9000000000000017	0.0007920699070101936
3.0000000000000018	0.0007900284767932534
3.100000000000002	0.0007880700608044888
3.200000000000002	0.0007861883675634273
3.300000000000002	0.0007843784235885798
3.400000000000002	0.0007826357074545631
3.500000000000002	0.0007809561146635214
3.6000000000000023	0.0007793362477909074
3.7000000000000024	0.0007777721037454101
3.8000000000000025	0.0007762605365096969
3.9000000000000026	0.0007747986646488357
4.000000000000003	0.0007733841031939695
4.100000000000003	0.0007720139645430248
4.200000000000003	0.0007706859753581092
4.3000000000000025	0.0007693980258653467
4.400000000000003	0.0007681481682583277
4.5000000000000036	0.0007669348051180507
4.600000000000003	0.0007657559085046147
4.700000000000003	0.0007646098975193719
4.800000000000003	0.0007634953053761687
4.900000000000004	0.0007624109322867395
5.0000000000000036	0.0007613552196902699
5.100000000000003	0.0007603269538547278
5.200000000000004	0.0007593249933951833
5.300000000000004	0.0007583482747069908
5.400000000000004	0.0007573959378938092
5.5000000000000036	0.0007564668165491957
5.600000000000004	0.0007555600127328216
5.700000000000005	0.0007546746874061034
5.800000000000004	0.0007538101646771176
5.900000000000004	0.0007529655089816488
6.000000000000004	0.0007521400018281926
6.100000000000005	0.0007513329613089136
6.200000000000005	0.0007505437488996893
6.300000000000004	0.0007497718567425949
6.400000000000005	0.0007490165529249748
6.500000000000005	0.0007482772821605821
6.600000000000005	0.0007475535238179667
6.700000000000005	0.0007468448654059457
6.800000000000005	0.0007461507015343009
6.900000000000006	0.0007454705743395001
7.000000000000005	0.0007448040463160014
7.100000000000005	0.0007441507070266276
7.2000000000000055	0.0007435102355016467
7.300000000000006	0.0007428821424008958
7.400000000000006	0.0007422660621763974
7.500000000000005	0.0007416616518044966
7.600000000000006	0.0007410686440281254
7.700000000000006	0.0007404866246083342
7.800000000000006	0.0007399152851728266
7.900000000000006	0.0007393543295231647
8.000000000000007	0.0007388034798736859
8.100000000000007	0.0007382625225738317
8.200000000000006	0.0007377311142985368
8.300000000000006	0.000737209002584691
8.400000000000006	0.0007366959507863611
8.500000000000007	0.000736191777494554
8.600000000000007	0.000735696186773251
8.700000000000006	0.0007352089617931507
8.800000000000008	0.0007347298934246361
8.900000000000007	0.0007342587859366492
9.000000000000007	0.000733795491148426
9.100000000000007	0.0007333397588812612
9.200000000000006	0.0007328914080281381
9.300000000000008	0.0007324502692824284
9.400000000000007	0.0007320162148170548
9.500000000000007	0.0007315890258376837
9.600000000000009	0.0007311685445326633
9.700000000000008	0.0007307546181840817
9.800000000000008	0.0007303471043530461
9.900000000000007	0.0007299458967660083
10.000000000000007	0.0007295508074704054
10.100000000000009	0.0007291617024839179
10.200000000000008	0.0007287784570563025
10.300000000000008	0.000728400978299609
10.40000000000001	0.0007280290998773854
10.500000000000009	0.0007276627036410734
10.600000000000009	0.0007273016749382844
10.700000000000008	0.0007269459073367285
10.800000000000008	0.0007265953224600013
10.90000000000001	0.000726249775516469
11.000000000000009	0.0007259091648270577
11.100000000000009	0.0007255733962104813
11.20000000000001	0.0007252424003969696
11.30000000000001	0.0007249160479736348
11.40000000000001	0.0007245942483771796
11.500000000000009	0.0007242769135189079
11.600000000000009	0.0007239639621021666
11.70000000000001	0.0007236553349366586
11.80000000000001	0.0007233509181154128
11.90000000000001	0.0007230506328008261
12.00000000000001	0.0007227544064267521
12.10000000000001	0.0007224621861781383
12.20000000000001	0.0007221738693913627
12.30000000000001	0.0007218893852482619
12.40000000000001	0.0007216086647284433
12.50000000000001	0.0007213316445705819
12.60000000000001	0.0007210582791483883
12.70000000000001	0.0007207884772432144
12.800000000000011	0.0007205221765984092
12.900000000000011	0.0007202593203270228
13.00000000000001	0.0007199998673763723
13.10000000000001	0.0007197437349408234
13.20000000000001	0.0007194908666858811
13.300000000000011	0.0007192412076126366
13.400000000000011	0.0007189947077068864
13.50000000000001	0.0007187513311611524
13.600000000000012	0.0007185110038022113
13.700000000000012	0.0007182736756838415
13.800000000000011	0.000718039301543996
13.900000000000011	0.0007178078489265788
14.00000000000001	0.0007175792500807263
14.100000000000012	0.0007173534595227606
14.200000000000012	0.000717130432780659
14.300000000000011	0.0007169101297686517
14.400000000000013	0.0007166925219344065
14.500000000000012	0.0007164775481613658
14.600000000000012	0.000716265167823265
14.700000000000012	0.0007160553444418879
14.800000000000011	0.0007158480519666717
14.900000000000013	0.0007156432342699023
15.000000000000012	0.0007154408541478515
15.100000000000012	0.0007152408751762266
15.200000000000014	0.0007150432648422522
15.300000000000013	0.0007148480000518623
15.400000000000013	0.0007146550298604134
15.500000000000012	0.0007144643208192245
15.600000000000012	0.0007142758431979419
15.700000000000014	0.0007140895758010021
15.800000000000013	0.0007139054716187593
15.900000000000013	0.0007137234998685185
16.000000000000014	0.0007135436303772309
16.100000000000016	0.0007133658364982356
16.200000000000014	0.0007131900993099967
16.30000000000001	0.0007130163759111459
16.400000000000013	0.000712844638464696
16.500000000000014	0.0007126748625003227
16.600000000000016	0.0007125070305584136
16.700000000000014	0.0007123411028836753
16.800000000000015	0.0007121770537446484
16.900000000000013	0.0007120148578930769
17.000000000000014	0.0007118544932887308
17.100000000000016	0.000711695944245479
17.200000000000014	0.0007115391743065327
17.300000000000015	0.0007113841600815457
17.400000000000013	0.0007112308812538871
17.500000000000014	0.0007110793232781033
17.600000000000016	0.0007109294522432124
17.700000000000014	0.0007107812464424144
17.800000000000015	0.0007106346845565247
17.900000000000016	0.000710489748206754
18.000000000000014	0.0007103464242481266
18.100000000000016	0.000710204681448625
18.200000000000017	0.0007100644999839385
18.300000000000015	0.0007099258628556159
18.400000000000016	0.0007097887578193917
18.500000000000014	0.0007096531557256971
18.600000000000016	0.0007095190381113794
18.700000000000017	0.0007093863868276009
18.800000000000015	0.0007092551864377563
18.900000000000016	0.0007091254258160638
19.000000000000014	0.0007089970780113236
19.100000000000016	0.000708870126090182
19.200000000000017	0.0007087445557325613
19.300000000000015	0.0007086203565317202
19.400000000000016	0.0007084975032565531
19.500000000000018	0.0007083759800852717
19.600000000000016	0.0007082557714534533
19.700000000000017	0.000708136864311963
19.80000000000002	0.000708019249156621
19.900000000000016	0.0007079029025772129
20.000000000000018	0.0007077878100070832
20.100000000000016	0.0007076739593084777
20.200000000000017	0.0007075613415569376
20.30000000000002	0.0007074499347756392
20.400000000000016	0.000707339725313999
20.500000000000018	0.0007072306997339996
20.600000000000016	0.0007071228469411311
20.700000000000017	0.0007070161587461904
20.80000000000002	0.0007069106146934472
20.900000000000016	0.000706806202171048
21.000000000000018	0.0007067029108345353
21.10000000000002	0.0007066007329664388
21.200000000000017	0.0007064996493151077
21.30000000000002	0.0007063996480299497
21.40000000000002	0.0007063007174374312
21.500000000000018	0.0007062028480562237
21.60000000000002	0.0007061060327730457
21.700000000000017	0.0007060102536167777
21.80000000000002	0.0007059154996033646
21.90000000000002	0.0007058217618733718
22.000000000000018	0.0007057290337006872
22.10000000000002	0.0007056372981330776
22.200000000000017	0.0007055465448239264
22.30000000000002	0.0007054567635752147
22.40000000000002	0.0007053679462468066
22.500000000000018	0.0007052800866131461
22.60000000000002	0.0007051931688075984
22.70000000000002	0.0007051071832117643
22.80000000000002	0.0007050221222046847
22.90000000000002	0.0007049379798810794
23.00000000000002	0.0007048547412423138
23.10000000000002	0.0007047723972075258
23.20000000000002	0.0007046909388213737
23.30000000000002	0.0007046103590662962
23.40000000000002	0.0007045306524547962
23.50000000000002	0.0007044518049146683
23.60000000000002	0.0007043738079811055
23.70000000000002	0.0007042966550726642
23.80000000000002	0.0007042203409688188
23.90000000000002	0.0007041448523413717
24.00000000000002	0.0007040701811817457
24.10000000000002	0.0007039963195880672
24.20000000000002	0.0007039232614881776
24.300000000000022	0.0007038510020127378
24.40000000000002	0.0007037795286288364
24.50000000000002	0.0007037088338523434
24.600000000000023	0.0007036389119795655
24.70000000000002	0.0007035697583652317
24.800000000000022	0.0007035013611178231
24.90000000000002	0.0007034337131427344
25.00000000000002	0.0007033668074366425
25.100000000000023	0.0007033006387280677
25.20000000000002	0.0007032352026688987
25.300000000000022	0.0007031704880541389
25.40000000000002	0.0007031064882382426
25.50000000000002	0.0007030431982627118
25.600000000000023	0.0007029806139687558
25.70000000000002	0.0007029187247072126
25.800000000000022	0.0007028575241669656
25.900000000000023	0.0007027970061153923
26.00000000000002	0.0007027371659627286
26.100000000000023	0.0007026779998031772
26.200000000000024	0.0007026194975832592
26.300000000000022	0.000702561653378428
26.400000000000023	0.0007025044628660283
26.50000000000002	0.0007024479223012514
26.600000000000023	0.0007023920221146708
26.700000000000024	0.0007023367566703577
26.800000000000022	0.0007022821204002072
26.900000000000023	0.0007022281092976745
27.00000000000002	0.000702174719834592
27.100000000000023	0.0007021219429608573
27.200000000000024	0.0007020697733749817
27.300000000000022	0.0007020182072994158
27.400000000000023	0.0007019672413436934
27.500000000000025	0.0007019168668812138
27.600000000000023	0.0007018670788607595
27.700000000000024	0.0007018178722899973
27.800000000000026	0.0007017692436635781
27.900000000000023	0.0007017211897775879
28.000000000000025	0.0007016737024601929
28.100000000000023	0.0007016267769508561
28.200000000000024	0.0007015804099413812
28.300000000000026	0.0007015345983462876
28.400000000000023	0.0007014893343658149
28.500000000000025	0.0007014446134574545
28.600000000000023	0.0007014004311300604
28.700000000000024	0.0007013567843107609
28.800000000000026	0.0007013136700755776
28.900000000000023	0.0007012710810246592
29.000000000000025	0.0007012290128692405
29.100000000000026	0.0007011874627068389
29.200000000000024	0.0007011464277159314
29.300000000000026	0.0007011059008248332
29.400000000000027	0.000701065877935527
29.500000000000025	0.0007010263549949899
29.600000000000026	0.0007009873293049761
29.700000000000024	0.0007009487981844664
29.800000000000026	0.0007009107549147927
29.900000000000027	0.0007008731956203774
30.000000000000025	0.0007008361177507448
30.100000000000026	0.0007007995187139755
30.200000000000024	0.0007007633920819258
30.300000000000026	0.0007007277341465603
30.400000000000027	0.0007006925412393671
30.500000000000025	0.0007006578109877927
30.600000000000026	0.0007006235409227227
30.700000000000028	0.0007005897249287843
30.800000000000026	0.0007005563594936509
30.900000000000027	0.0007005234423733599
31.00000000000003	0.0007004909711766682
31.100000000000026	0.0007004589400463132
31.200000000000028	0.0007004273456176619
31.300000000000026	0.0007003961845609936
31.400000000000027	0.000700365454787839
31.50000000000003	0.0007003351540147719
31.600000000000026	0.0007003052766625709
31.700000000000028	0.0007002758195394912
31.800000000000026	0.0007002467806692997
31.900000000000027	0.000700218157836949
32.00000000000003	0.0007001899456932883
32.10000000000002	0.000700162141177228
32.20000000000003	0.0007001347412585705
32.300000000000026	0.0007001077440973781
32.40000000000003	0.0007000811475737333
32.50000000000003	0.0007000549465864674
32.60000000000003	0.0007000291382276716
32.70000000000003	0.0007000037207556713
32.800000000000026	0.0006999786921108647
32.90000000000003	0.0006999540473977895
33.00000000000003	0.0006999297838244903
33.10000000000003	0.0006999058986265056
33.20000000000003	0.0006998823901820141
33.300000000000026	0.0006998592565156469
33.40000000000003	0.0006998364929537588
33.50000000000003	0.0006998140968406079
33.60000000000003	0.0006997920666406361
33.70000000000003	0.0006997704004319248
33.800000000000026	0.0006997490937252773
33.90000000000003	0.0006997281439682192
34.00000000000003	0.0006997075486327593
34.10000000000003	0.0006996873062889966
34.20000000000003	0.0006996674150898967
34.30000000000003	0.0006996478707452805
34.40000000000003	0.0006996286708241448
34.50000000000003	0.0006996098139724697
34.60000000000003	0.0006995912983908143
34.70000000000003	0.000699573119954825
34.80000000000003	0.0006995552763257254
34.90000000000003	0.0006995377651866231
35.00000000000003	0.0006995205852768699
35.10000000000003	0.0006995037348638944
35.20000000000003	0.0006994872100023698
35.30000000000003	0.0006994710084621458
35.400000000000034	0.0006994551290495196
35.50000000000003	0.0006994395700744471
35.60000000000003	0.0006994243277410924
35.70000000000003	0.0006994093999019072
35.80000000000003	0.0006993947844289655
35.900000000000034	0.0006993804802112977
36.00000000000003	0.0006993664856187547
36.10000000000003	0.0006993527970169512
36.20000000000003	0.0006993394123557738
36.30000000000003	0.0006993263305833859
36.400000000000034	0.0006993135501078485
36.50000000000003	0.0006993010674298296
36.60000000000003	0.000699288880573432
36.70000000000003	0.0006992769875803258
36.80000000000003	0.0006992653874721589
36.900000000000034	0.0006992540787108333
37.00000000000003	0.0006992430579429874
37.10000000000003	0.0006992323232803059
37.20000000000003	0.0006992218737967918
37.30000000000003	0.0006992117079887692
37.400000000000034	0.0006992018226252265
37.500000000000036	0.0006991922158846419
37.60000000000003	0.0006991828859613734
37.70000000000003	0.0006991738319947867
37.80000000000003	0.0006991650525297768
37.900000000000034	0.000699156544467595
38.000000000000036	0.000699148306065697
38.10000000000003	0.0006991403365099
38.20000000000003	0.000699132634376242
38.30000000000003	0.0006991251966770371
38.400000000000034	0.0006991180217300353
38.500000000000036	0.0006991111078672871
38.60000000000004	0.0006991044543329134
38.70000000000003	0.0006990980597469183
38.80000000000003	0.0006990919212417205
38.900000000000034	0.0006990860372064031
39.000000000000036	0.0006990804069263646
39.10000000000004	0.0006990750290498653
39.20000000000003	0.0006990699008103642
39.30000000000003	0.0006990650206514721
39.400000000000034	0.0006990603870298118
39.500000000000036	0.0006990559992828115
39.60000000000004	0.0006990518560986766
39.70000000000003	0.0006990479548201576
39.80000000000003	0.0006990442939554971
39.900000000000034	0.0006990408728788737
40.000000000000036	0.0006990376903042467
40.10000000000004	0.0006990347436664497
40.20000000000003	0.0006990320315231701
40.30000000000003	0.0006990295524438731
40.400000000000034	0.0006990273058493118
40.500000000000036	0.0006990252904898286
40.60000000000004	0.0006990235038998811
40.70000000000004	0.0006990219446958316
40.80000000000003	0.0006990206123311542
40.900000000000034	0.0006990195055797293
41.000000000000036	0.0006990186220601163
41.10000000000004	0.0006990179604336053
41.20000000000004	0.0006990175193721799
41.30000000000003	0.0006990172983710201
41.400000000000034	0.0006990172962372847
41.500000000000036	0.0006990175106805505
41.60000000000004	0.000699017940415429
41.70000000000004	0.0006990185849663228
41.80000000000004	0.0006990194431619826
41.900000000000034	0.0006990205127889123
42.000000000000036	0.0006990217926026383
42.10000000000004	0.0006990232813684372
42.20000000000004	0.0006990249786481579
42.30000000000004	0.0006990268833009905
42.400000000000034	0.0006990289931967515
42.500000000000036	0.0006990313071395796
42.60000000000004	0.0006990338247174056
42.70000000000004	0.0006990365448093132
42.80000000000004	0.0006990394653556187
42.900000000000034	0.0006990425851977653
43.000000000000036	0.0006990459031860844
43.10000000000004	0.0006990494189421593
43.20000000000004	0.0006990531313730548
43.30000000000004	0.0006990570384954545
43.400000000000034	0.0006990611391951831
43.500000000000036	0.0006990654331171482
43.60000000000004	0.0006990699191867651
43.70000000000004	0.0006990745954854419
43.80000000000004	0.0006990794609330913
43.90000000000004	0.0006990845144577557
44.000000000000036	0.000699089755734619
44.10000000000004	0.0006990951837149015
44.20000000000004	0.0006991007965501112
44.30000000000004	0.0006991065932007484
44.40000000000004	0.0006991125733628587
44.500000000000036	0.000699118736004669
44.60000000000004	0.0006991250793371748
44.70000000000004	0.0006991316023521063
44.80000000000004	0.0006991383040486153
44.90000000000004	0.0006991451841500535
45.00000000000004	0.0006991522416484575
45.10000000000004	0.0006991594748192776
45.20000000000004	0.0006991668826914399
45.30000000000004	0.0006991744650069821
45.40000000000004	0.0006991822207737142
45.50000000000004	0.0006991901483218632
45.60000000000004	0.0006991982467090025
45.70000000000004	0.0006992065149995009
45.80000000000004	0.0006992149529599733
45.90000000000004	0.0006992235596202925
46.00000000000004	0.00069923233337009
46.10000000000004	0.0006992412733010547
46.20000000000004	0.0006992503791965465
46.30000000000004	0.0006992596501011466
46.40000000000004	0.0006992690844549779
46.50000000000004	0.0006992786813760297
46.60000000000004	0.0006992884399885809
46.70000000000004	0.000699298360098177
46.80000000000004	0.0006993084407698653
46.90000000000004	0.0006993186804985416
47.00000000000004	0.0006993290784335888
47.100000000000044	0.0006993396343955673
47.20000000000004	0.0006993503474632455
47.30000000000004	0.0006993612161781868
47.40000000000004	0.000699372239713938
47.50000000000004	0.0006993834172498467
47.600000000000044	0.0006993947486265307
47.70000000000004	0.0006994062329418178
47.80000000000004	0.0006994178687878304
47.90000000000004	0.0006994296553670134
48.00000000000004	0.0006994415925334674
48.100000000000044	0.0006994536793978513
48.200000000000045	0.0006994659145954183
48.30000000000004	0.0006994782973509103
48.40000000000004	0.0006994908268943953
48.50000000000004	0.000699503503098093
48.600000000000044	0.0006995163250904544
48.700000000000045	0.0006995292915534901
48.80000000000004	0.0006995424017385951
48.90000000000004	0.0006995556555300546
49.00000000000004	0.0006995690520683783
49.100000000000044	0.0006995825900754753
49.200000000000045	0.0006995962688233139
49.30000000000004	0.0006996100875887759
49.40000000000004	0.0006996240462725508
49.50000000000004	0.000699638144031746
49.600000000000044	0.0006996523796315961
49.700000000000045	0.0006996667523686758
49.80000000000004	0.0006996812621544933
49.90000000000004	0.0006996959081574925
50.00000000000004	0.0006997106891799084
50.100000000000044	0.0006997256045373204
50.200000000000045	0.0006997406535498579
50.30000000000005	0.0006997558361438757
50.40000000000004	0.0006997711515033877
50.50000000000004	0.0006997865984707605
50.600000000000044	0.0006998021763843262
50.700000000000045	0.0006998178851801547
50.80000000000005	0.0006998337240529397
50.90000000000004	0.0006998496918793889
51.00000000000004	0.0006998657880154128
51.100000000000044	0.0006998820118211365
51.200000000000045	0.0006998983632460979
51.30000000000005	0.0006999148414995686
51.40000000000005	0.000699931445495511
51.50000000000004	0.0006999481746109255
51.600000000000044	0.0006999650288040542
51.700000000000045	0.0006999820072942558
51.80000000000005	0.0006999991090273887
51.90000000000005	0.0007000163333967552
52.00000000000004	0.0007000336797995225
52.100000000000044	0.0007000511482060998
52.200000000000045	0.0007000687378496043
52.30000000000005	0.0007000864477105062
52.40000000000005	0.0007001042772016113
52.50000000000004	0.0007001222263011635
52.600000000000044	0.0007001402942518099
52.700000000000045	0.0007001584800636767
52.80000000000005	0.0007001767831647073
52.90000000000005	0.0007001952029864721
53.00000000000004	0.0007002137395182203
53.100000000000044	0.000700232392015526
53.200000000000045	0.0007002511595207356
53.30000000000005	0.0007002700414799162
53.40000000000005	0.0007002890378893274
53.50000000000005	0.0007003081480135973
53.600000000000044	0.0007003273709226827
53.700000000000045	0.0007003467060766952
53.80000000000005	0.0007003661529391012
53.90000000000005	0.0007003857115161682
54.00000000000005	0.0007004053810847345
54.100000000000044	0.0007004251607447483
54.200000000000045	0.0007004450499731451
54.30000000000005	0.000700465048782474
54.40000000000005	0.0007004851564581684
54.50000000000005	0.0007005053721258887
54.60000000000005	0.0007005256952756468
54.700000000000045	0.0007005461254005914
54.80000000000005	0.000700566662522337
54.90000000000005	0.0007005873059378503
55.00000000000005	0.0007006080548007413
55.10000000000005	0.0007006289086166983
55.200000000000045	0.000700649867412936
55.30000000000005	0.0007006709304946204
55.40000000000005	0.0007006920970393527
55.50000000000005	0.0007007133665649676
55.60000000000005	0.0007007347385922546
55.700000000000045	0.0007007562131566457
55.80000000000005	0.0007007777895742138
55.90000000000005	0.0007007994670486223
56.00000000000005	0.0007008212451123415
56.10000000000005	0.0007008431238057983
56.200000000000045	0.0007008651024528865
56.30000000000005	0.000700887180279668
56.40000000000005	0.0007009093568299493
56.50000000000005	0.0007009316316502379
56.60000000000005	0.0007009540047884159
56.70000000000005	0.0007009764755787406
56.80000000000005	0.0007009990432716162
56.90000000000005	0.0007010217074244638
57.00000000000005	0.0007010444680896136
57.10000000000005	0.0007010673246087771
57.20000000000005	0.0007010902762533096
57.30000000000005	0.0007011133225911802
57.40000000000005	0.0007011364631929205
57.50000000000005	0.0007011596981176222
57.60000000000005	0.0007011830267168492
57.70000000000005	0.0007012064482846723
57.800000000000054	0.0007012299624017947
57.90000000000005	0.0007012535691312873
58.00000000000005	0.0007012772678318265
58.10000000000005	0.0007013010578170672
58.20000000000005	0.0007013249386775934
58.300000000000054	0.0007013489100063584
58.40000000000005	0.0007013729718725539
58.50000000000005	0.0007013971236442061
58.60000000000005	0.0007014213646562539
58.70000000000005	0.0007014456945111635
58.800000000000054	0.0007014701132816314
58.90000000000005	0.0007014946203425269
59.00000000000005	0.0007015192150470965
59.10000000000005	0.000701543897007046
59.20000000000005	0.0007015686658362885
59.300000000000054	0.0007015935216130761
59.40000000000005	0.0007016184637211727
59.50000000000005	0.0007016434915337578
59.60000000000005	0.000701668604673662
59.70000000000005	0.0007016938032222315
59.800000000000054	0.0007017190865697934
59.900000000000055	0.0007017444541066878
60.00000000000005	0.0007017699054643745
60.10000000000005	0.0007017954402763754
60.20000000000005	0.0007018210586290676
60.300000000000054	0.000701846759921269
60.400000000000055	0.0007018725435619834
60.50000000000005	0.0007018984091930791
60.60000000000005	0.0007019243569036818
60.70000000000005	0.0007019503860989009
60.800000000000054	0.0007019764962038332
60.900000000000055	0.0007020026868684238
61.00000000000006	0.0007020289577445805
61.10000000000005	0.0007020553089259595
61.20000000000005	0.0007020817398257846
61.300000000000054	0.0007021082498866374
61.400000000000055	0.0007021348387682452
61.50000000000006	0.000702161506566689
61.60000000000005	0.000702188252701228
61.70000000000005	0.0007022150766295365
61.800000000000054	0.000702241978018925
61.900000000000055	0.0007022689565385247
62.00000000000006	0.0007022960122884981
62.10000000000005	0.000702323144695869
62.20000000000005	0.0007023503532347407
62.300000000000054	0.000702377637581573
62.400000000000055	0.0007024049978386394
62.50000000000006	0.0007024324334387964
62.60000000000005	0.0007024599438703013
62.70000000000005	0.0007024875288167356
62.800000000000054	0.0007025151879633858
62.900000000000055	0.0007025429214162291
63.00000000000006	0.0007025707286155468
63.10000000000006	0.0007025986090650071
63.20000000000005	0.0007026265624567908
63.300000000000054	0.0007026545888987062
63.400000000000055	0.0007026826878366452
63.50000000000006	0.0007027108587875912
63.60000000000006	0.0007027391014503984
63.70000000000005	0.0007027674155255383
63.800000000000054	0.000702795801124146
63.900000000000055	0.0007028242576992434
64.00000000000006	0.0007028527847822799
64.10000000000005	0.0007028813820801912
64.20000000000006	0.0007029100497057207
64.30000000000005	0.0007029387871172865
64.40000000000006	0.0007029675938588545
64.50000000000006	0.000702996469643646
64.60000000000005	0.0007030254141863862
64.70000000000006	0.0007030544276028015
64.80000000000005	0.0007030835093581437
64.90000000000006	0.0007031126590100168
65.00000000000006	0.0007031418762792212
65.10000000000005	0.0007031711612828502
65.20000000000006	0.0007032005134913798
65.30000000000005	0.0007032299324741664
65.40000000000006	0.0007032594179579245
65.50000000000006	0.0007032889696708046
65.60000000000005	0.0007033185877325814
65.70000000000006	0.0007033482716203102
65.80000000000005	0.0007033780209161461
65.90000000000006	0.0007034078353539654
66.00000000000006	0.0007034377150546918
66.10000000000005	0.0007034676595004268
66.20000000000006	0.0007034976682843922
66.30000000000005	0.000703527741146029
66.40000000000006	0.0007035578778261027
66.50000000000006	0.0007035880784479656
66.60000000000005	0.0007036183425000274
66.70000000000006	0.000703648669587573
66.80000000000005	0.0007036790594567639
66.90000000000006	0.0007037095122319249
67.00000000000006	0.0007037400274063511
67.10000000000007	0.0007037706045957283
67.20000000000006	0.0007038012435514923
67.30000000000005	0.0007038319440263098
67.40000000000006	0.0007038627061466608
67.50000000000006	0.000703893529411884
67.60000000000007	0.0007039244134490561
67.70000000000006	0.0007039553580159408
67.80000000000005	0.0007039863632398001
67.90000000000006	0.0007040174286247143
68.00000000000006	0.0007040485538075903
68.10000000000007	0.0007040797385511233
68.20000000000006	0.0007041109826192109
68.30000000000005	0.0007041422861410368
68.40000000000006	0.0007041736486265479
68.50000000000006	0.0007042050697233217
68.60000000000007	0.0007042365492000553
68.70000000000006	0.0007042680871865727
68.80000000000005	0.0007042996831973932
68.90000000000006	0.0007043313368893662
69.00000000000006	0.0007043630480358504
69.10000000000007	0.0007043948164113416
69.20000000000006	0.0007044266421473592
69.30000000000005	0.0007044585247640722
69.40000000000006	0.0007044904639284058
69.50000000000006	0.0007045224594193775
69.60000000000007	0.0007045545113690082
69.70000000000006	0.0007045866193018999
69.80000000000007	0.0007046187828937126
69.90000000000006	0.0007046510019278919
70.00000000000006	0.0007046832761889198
70.10000000000007	0.0007047156058103163
70.20000000000006	0.0007047479903221335
70.30000000000007	0.0007047804294095582
70.40000000000006	0.0007048129228613461
70.50000000000006	0.0007048454708113946
70.60000000000007	0.000704878072794065
70.70000000000006	0.0007049107285027687
70.80000000000007	0.0007049434377304457
70.90000000000006	0.000704976200271053
71.00000000000006	0.0007050090162597903
71.10000000000007	0.000705041885236256
71.20000000000006	0.0007050748069028732
71.30000000000007	0.0007051077810576389
71.40000000000006	0.000705140807835996
71.50000000000006	0.0007051738867817453
71.60000000000007	0.0007052070176050824
71.70000000000006	0.0007052402001079407
71.80000000000007	0.0007052734340931849
71.90000000000006	0.0007053067196974255
72.00000000000006	0.0007053400564695393
72.10000000000007	0.0007053734441282085
72.20000000000006	0.0007054068824801271
72.30000000000007	0.0007054403716620643
72.40000000000006	0.0007054739112269558
72.50000000000006	0.0007055075009008259
72.60000000000007	0.0007055411404941171
72.70000000000006	0.0007055748298181526
72.80000000000007	0.0007056085690106902
72.90000000000006	0.0007056423576295763
73.00000000000006	0.0007056761954088609
73.10000000000007	0.000705710082163487
73.20000000000006	0.0007057440180312663
73.30000000000007	0.0007057780025740113
73.40000000000006	0.0007058120355326922
73.50000000000007	0.0007058461167258049
73.60000000000007	0.000705880245972697
73.70000000000006	0.0007059144234120229
73.80000000000007	0.0007059486486103178
73.90000000000006	0.0007059829213161828
74.00000000000007	0.000706017241352376
74.10000000000007	0.000706051608857513
74.20000000000006	0.0007060860234019935
74.30000000000007	0.0007061204847409593
74.40000000000006	0.0007061549927005134
74.50000000000007	0.00070618954710758
74.60000000000007	0.0007062241481015157
74.70000000000006	0.0007062587952573044
74.80000000000007	0.0007062934883372719
74.90000000000006	0.0007063282271716017
75.00000000000007	0.0007063630118995087
75.10000000000007	0.0007063978420997214
75.20000000000006	0.0007064327175407843
75.30000000000007	0.0007064676380560248
75.40000000000006	0.0007065026034795317
75.50000000000007	0.0007065376139511591
75.60000000000007	0.0007065726690541187
75.70000000000006	0.0007066077685637182
75.80000000000007	0.0007066429123171322
75.90000000000006	0.0007066781004540239
76.00000000000007	0.0007067133325612367
76.10000000000007	0.000706748608419925
76.20000000000007	0.0007067839278703096
76.30000000000007	0.0007068192907533019
76.40000000000006	0.000706854697209062
76.50000000000007	0.000706890146828755
76.60000000000007	0.0007069256393999889
76.70000000000007	0.0007069611747666095
76.80000000000007	0.0007069967530684936
76.90000000000006	0.0007070323739003685
77.00000000000007	0.000707068037055397
77.10000000000007	0.0007071037423802826
77.20000000000007	0.0007071394897224187
77.30000000000007	0.0007071752792221015
77.40000000000006	0.0007072111104782508
77.50000000000007	0.0007072469832901116
77.60000000000007	0.000707282897507843
77.70000000000007	0.0007073188532714232
77.80000000000007	0.000707354850183232
77.90000000000006	0.0007073908880477665
78.00000000000007	0.0007074269667179126
78.10000000000007	0.000707463086047206
78.20000000000007	0.0007074992461759435
78.30000000000007	0.0007075354467105681
78.40000000000006	0.000707571687461343
78.50000000000007	0.0007076079682844559
78.60000000000007	0.0007076442893198129
78.70000000000007	0.0007076806501772381
78.80000000000007	0.0007077170506719671
78.90000000000006	0.000707753490662767
79.00000000000007	0.0007077899700090123
79.10000000000007	0.0007078264888508237
79.20000000000007	0.000707863046801993
79.30000000000007	0.0007078996436832392
79.40000000000006	0.0007079362793564485
79.50000000000007	0.0007079729539613219
79.60000000000007	0.0007080096671149407
79.70000000000007	0.0007080464186427374
79.80000000000007	0.0007080832084090463
79.90000000000008	0.0007081200362787923
80.00000000000007	0.0007081569023918378
80.10000000000007	0.0007081938063691103
80.20000000000007	0.0007082307480412146
80.30000000000007	0.0007082677272754483
80.40000000000008	0.0007083047442112057
80.50000000000007	0.0007083417984726335
80.60000000000007	0.0007083788898948018
80.70000000000007	0.0007084160183473648
80.80000000000007	0.0007084531837005285
80.90000000000008	0.0007084903860937671
81.00000000000007	0.0007085276251549602
81.10000000000007	0.000708564900724077
81.20000000000007	0.0007086022126736101
81.30000000000007	0.0007086395611425101
81.40000000000008	0.0007086769457618021
81.50000000000007	0.0007087143663756927
81.60000000000007	0.0007087518228588892
81.70000000000007	0.0007087893150866365
81.80000000000007	0.0007088268431978875
81.90000000000008	0.0007088644068273091
82.00000000000007	0.0007089020058237769
82.10000000000007	0.0007089396400646992
82.20000000000007	0.0007089773096884855
82.30000000000007	0.0007090150143328759
82.40000000000008	0.0007090527538507518
82.50000000000007	0.0007090905281216413
82.60000000000008	0.0007091283370255577
82.70000000000007	0.0007091661807008611
82.80000000000007	0.0007092040587888339
82.90000000000008	0.0007092419711467809
83.00000000000007	0.0007092799176567927
83.10000000000008	0.000709317898456656
83.20000000000007	0.0007093559131906537
83.30000000000007	0.0007093939617198929
83.40000000000008	0.0007094320439284711
83.50000000000007	0.0007094701597009763
83.60000000000008	0.0007095083091750947
83.70000000000007	0.0007095464919985425
83.80000000000007	0.000709584708036638
83.90000000000008	0.0007096229571759373
84.00000000000007	0.0007096612395535052
84.10000000000008	0.0007096995548199903
84.20000000000007	0.0007097379028443273
84.30000000000007	0.0007097762835149803
84.40000000000008	0.000709814696720883
84.50000000000007	0.0007098531425989571
84.60000000000008	0.0007098916208032268
84.70000000000007	0.000709930131206587
84.80000000000007	0.0007099686736998517
84.90000000000008	0.0007100072484192963
85.00000000000007	0.0007100458550218096
85.10000000000008	0.0007100844933837253
85.20000000000007	0.0007101231633976708
85.30000000000007	0.0007101618649567211
85.40000000000008	0.0007102005981969741
85.50000000000007	0.0007102393627785803
85.60000000000008	0.0007102781585816609
85.70000000000007	0.0007103169855010751
85.80000000000007	0.0007103558436722695
85.90000000000008	0.0007103947327581769
86.00000000000007	0.0007104336526421814
86.10000000000008	0.0007104726032208912
86.20000000000007	0.000710511584391331
86.30000000000008	0.0007105505962886995
86.40000000000008	0.0007105896385791357
86.50000000000007	0.0007106287111496246
86.60000000000008	0.000710667813898885
86.70000000000007	0.0007107069469614231
86.80000000000008	0.0007107461100061336
86.90000000000008	0.0007107853029230907
87.00000000000007	0.0007108245256126665
87.10000000000008	0.0007108637779756688
87.20000000000007	0.000710903060146353
87.30000000000008	0.0007109423717967167
87.40000000000008	0.0007109817128202221
87.50000000000007	0.0007110210831192991
87.60000000000008	0.000711060482827496
87.70000000000007	0.0007110999116194889
87.80000000000008	0.000711139369391683
87.90000000000008	0.0007111788560481035
88.00000000000007	0.0007112183714931514
88.10000000000008	0.0007112579158600602
88.20000000000007	0.0007112974888265521
88.30000000000008	0.0007113370902922719
88.40000000000008	0.0007113767201631816
88.50000000000007	0.0007114163785717966
88.60000000000008	0.0007114560651984546
88.70000000000007	0.0007114957799456023
88.80000000000008	0.0007115355227207195
88.90000000000008	0.000711575293431647
89.00000000000009	0.0007116150922105659
89.10000000000008	0.0007116549187407835
89.20000000000007	0.0007116947729278177
89.30000000000008	0.000711734654681004
89.40000000000008	0.0007117745641317921
89.50000000000009	0.0007118145009660435
89.60000000000008	0.000711854465091943
89.70000000000007	0.0007118944564202893
89.80000000000008	0.0007119326522139111
89.90000000000008	0.0007119635831230265
90.00000000000009	0.000711987244015951
