# Supplementary material for: White matter micro- and macrostructure brain charts for the human lifespan
Source: Nature. 2026 May 13;655(8124):979–89. doi: 10.1038/s41586-026-10454-2 (PMC13391363; doi:10.1038/s41586-026-10454-2)
Supplement: Supplementary file 7 — Tract-specific median centiles of brain charts. SDT.T4.1-504 contain the discretized, sex-agnostic brain charts used to derive the myelination plots and assessments in Fig. 4 and Supplementary Fig. S4.F9. Age is expressed in years. Tract measurements are reported in metric-specific units: diffusivities in mm2 s−1, volume in mm3, surface area in mm2, average length in mm, and FA is dimensionless (unitless). [file 41586_2026_10454_MOESM7_ESM.zip › SDT.T4/SDT.T4.194-MCP_rd-mean.csv]

age	value
1.0	0.0006369293916777101
1.1	0.0006326032505409731
1.2000000000000002	0.0006272103738552824
1.3000000000000003	0.0006208478587043067
1.4000000000000004	0.0006147254424255444
1.5000000000000004	0.0006091646328276064
1.6000000000000005	0.0006040834510748867
1.7000000000000006	0.0005994160235425573
1.8000000000000007	0.0005951105091412697
1.9000000000000008	0.0005911187289499111
2.000000000000001	0.0005874042818321171
2.100000000000001	0.0005839365085193505
2.200000000000001	0.0005806904876709537
2.300000000000001	0.0005776417226429716
2.4000000000000012	0.0005747711522859777
2.5000000000000013	0.0005720622168993063
2.6000000000000014	0.0005695004767710574
2.7000000000000015	0.0005670740144114901
2.8000000000000016	0.0005647702865428788
2.9000000000000017	0.0005625794578149779
3.0000000000000018	0.0005604927900741958
3.100000000000002	0.000558503007152429
3.200000000000002	0.0005566021866355011
3.300000000000002	0.0005547840531818618
3.400000000000002	0.0005530429361589017
3.500000000000002	0.0005513737157243224
3.6000000000000023	0.0005497721325278355
3.7000000000000024	0.0005482332990642855
3.8000000000000025	0.0005467533592040519
3.9000000000000026	0.0005453287976002164
4.000000000000003	0.00054395668480017
4.100000000000003	0.0005426335721234246
4.200000000000003	0.0005413567295802702
4.3000000000000025	0.0005401236354878549
4.400000000000003	0.0005389319708590894
4.5000000000000036	0.0005377798166576092
4.600000000000003	0.0005366648092295899
4.700000000000003	0.0005355850930610688
4.800000000000003	0.0005345389523826158
4.900000000000004	0.0005335249689672832
5.0000000000000036	0.0005325413584914458
5.100000000000003	0.0005315867198619463
5.200000000000004	0.0005306597405815793
5.300000000000004	0.0005297592010175389
5.400000000000004	0.0005288841027302072
5.5000000000000036	0.0005280331370848209
5.600000000000004	0.0005272052869890595
5.700000000000005	0.0005263996043123473
5.800000000000004	0.0005256153146598799
5.900000000000004	0.0005248513841602442
6.000000000000004	0.0005241070103060233
6.100000000000005	0.0005233814339498924
6.200000000000005	0.0005226739455720552
6.300000000000004	0.0005219839719089615
6.400000000000005	0.0005213107180355259
6.500000000000005	0.0005206535737080313
6.600000000000005	0.0005200119676129972
6.700000000000005	0.0005193854393776725
6.800000000000005	0.0005187733400843825
6.900000000000006	0.0005181751726253853
7.000000000000005	0.0005175904633543289
7.100000000000005	0.000517018768384829
7.2000000000000055	0.0005164597340200991
7.300000000000006	0.0005159128436497562
7.400000000000006	0.0005153777059867261
7.500000000000005	0.0005148539540925998
7.600000000000006	0.0005143412963401004
7.700000000000006	0.0005138393004746071
7.800000000000006	0.0005133476399324585
7.900000000000006	0.0005128660018385323
8.000000000000007	0.0005123940928282097
8.100000000000007	0.0005119316823354255
8.200000000000006	0.0005114784169321464
8.300000000000006	0.0005110340326202958
8.400000000000006	0.0005105982818999781
8.500000000000007	0.0005101709706910677
8.600000000000007	0.0005097517975292951
8.700000000000006	0.0005093405378502929
8.800000000000008	0.0005089369755593998
8.900000000000007	0.0005085409082824918
9.000000000000007	0.000508152179029456
9.100000000000007	0.0005077705360581982
9.200000000000006	0.0005073957939295035
9.300000000000008	0.0005070277791130455
9.400000000000007	0.0005066663572310695
9.500000000000007	0.0005063113102167714
9.600000000000009	0.000505962477889854
9.700000000000008	0.0005056197055631193
9.800000000000008	0.0005052828487495434
9.900000000000007	0.000504951796699639
10.000000000000007	0.0005046263641781249
10.100000000000009	0.0005043064166010429
10.200000000000008	0.0005039918284233214
10.300000000000008	0.000503682503524704
10.40000000000001	0.0005033782794090489
10.500000000000009	0.0005030790383449818
10.600000000000009	0.0005027846663038565
10.700000000000008	0.0005024950571824161
10.800000000000008	0.0005022101305126262
10.90000000000001	0.0005019297463046144
11.000000000000009	0.0005016538042058841
11.100000000000009	0.0005013822110041062
11.20000000000001	0.0005011148960388893
11.30000000000001	0.0005008517352057236
11.40000000000001	0.0005005926397831074
11.500000000000009	0.0005003375236270186
11.600000000000009	0.0005000863069719127
11.70000000000001	0.0004998389298703937
11.80000000000001	0.0004995952841358477
11.90000000000001	0.0004993552932186838
12.00000000000001	0.0004991188863923578
12.10000000000001	0.0004988860104851807
12.20000000000001	0.0004986565687293875
12.30000000000001	0.000498430492835168
12.40000000000001	0.0004982077163565437
12.50000000000001	0.0004979881781274287
12.60000000000001	0.0004977718325148659
12.70000000000001	0.0004975585943110247
12.800000000000011	0.000497348403979185
12.900000000000011	0.000497141206854289
13.00000000000001	0.0004969369621063684
13.10000000000001	0.0004967355929379251
13.20000000000001	0.0004965370458229213
13.300000000000011	0.0004963412685854829
13.400000000000011	0.0004961482135201702
13.50000000000001	0.0004959578452303297
13.600000000000012	0.0004957700955061162
13.700000000000012	0.0004955849172604621
13.800000000000011	0.0004954022675668162
13.900000000000011	0.0004952221145098584
14.00000000000001	0.0004950443962054504
14.100000000000012	0.0004948690700338904
14.200000000000012	0.0004946960943845018
14.300000000000011	0.0004945254315014496
14.400000000000013	0.0004943570534676288
14.500000000000012	0.0004941909049050506
14.600000000000012	0.0004940269480251256
14.700000000000012	0.0004938651486522098
14.800000000000011	0.0004937054814423797
14.900000000000013	0.0004935478958630335
15.000000000000012	0.000493392357507727
15.100000000000012	0.0004932388327375882
15.200000000000014	0.0004930872912876323
15.300000000000013	0.0004929377108104381
15.400000000000013	0.000492790045788048
15.500000000000012	0.0004926442655020496
15.600000000000012	0.0004925003424145652
15.700000000000014	0.0004923582561132484
15.800000000000013	0.000492217964851589
15.900000000000013	0.0004920794405136611
16.000000000000014	0.0004919426555766891
16.100000000000016	0.0004918075855072082
16.200000000000014	0.0004916742121754275
16.30000000000001	0.0004915424977589184
16.400000000000013	0.0004914124170005995
16.500000000000014	0.0004912839474750063
16.600000000000016	0.0004911570725301949
16.700000000000014	0.0004910317573211563
16.800000000000015	0.0004909079786225108
16.900000000000013	0.0004907857136736513
17.000000000000014	0.000490664942389623
17.100000000000016	0.0004905456498826139
17.200000000000014	0.0004904278044199253
17.300000000000015	0.0004903113850227002
17.400000000000013	0.0004901963732567713
17.500000000000014	0.0004900827553787775
17.600000000000016	0.0004899705020364795
17.700000000000014	0.0004898595938576868
17.800000000000015	0.0004897500118389961
17.900000000000016	0.0004896417393922939
18.000000000000014	0.0004895347641556883
18.100000000000016	0.0004894290592752541
18.200000000000017	0.0004893246071658632
18.300000000000015	0.0004892213925473626
18.400000000000016	0.0004891194039553243
18.500000000000014	0.0004890186164606577
18.600000000000016	0.0004889190137636202
18.700000000000017	0.0004888205798604344
18.800000000000015	0.0004887233009432698
18.900000000000016	0.0004886271666423955
19.000000000000014	0.0004885321540560199
19.100000000000016	0.0004884382483217532
19.200000000000017	0.0004883454366789838
19.300000000000015	0.0004882537094699187
19.400000000000016	0.0004881630453651385
19.500000000000018	0.0004880734305414202
19.600000000000016	0.00048798485141547703
19.700000000000017	0.0004878972964128444
19.80000000000002	0.0004878107567526454
19.900000000000016	0.00048772521276666003
20.000000000000018	0.0004876406517993403
20.100000000000016	0.00048755706312267154
20.200000000000017	0.00048747443852649436
20.30000000000002	0.00048739275963896725
20.400000000000016	0.0004873120146527034
20.500000000000018	0.0004872321919566337
20.600000000000016	0.00048715328178706015
20.700000000000017	0.00048707527664329243
20.80000000000002	0.00048699815952683574
20.900000000000016	0.00048692191958757874
21.000000000000018	0.0004868465477518707
21.10000000000002	0.00048677203698101055
21.200000000000017	0.00048669837135432217
21.30000000000002	0.00048662554072000303
21.40000000000002	0.0004865535350882445
21.500000000000018	0.0004864823461758677
21.60000000000002	0.0004864119675234602
21.700000000000017	0.0004863423843549699
21.80000000000002	0.0004862735873099051
21.90000000000002	0.00048620556867206064
22.000000000000018	0.0004861383223593719
22.10000000000002	0.0004860718344987812
22.200000000000017	0.00048600609630933614
22.30000000000002	0.0004859410991448136
22.40000000000002	0.000485876835941898
22.500000000000018	0.0004858133010955257
22.60000000000002	0.00048575048169371325
22.70000000000002	0.00048568836961466
22.80000000000002	0.0004856269582642168
22.90000000000002	0.0004855662423481569
23.00000000000002	0.00048550620971637054
23.10000000000002	0.0004854468527315601
23.20000000000002	0.0004853881638692538
23.30000000000002	0.00048533013707829844
23.40000000000002	0.00048527276746036904
23.50000000000002	0.0004852160436778078
23.60000000000002	0.0004851599586462264
23.70000000000002	0.00048510450670527223
23.80000000000002	0.0004850496832146732
23.90000000000002	0.0004849954774837417
24.00000000000002	0.0004849418828358607
24.10000000000002	0.0004848888926895884
24.20000000000002	0.0004848365018390687
24.300000000000022	0.00048478470597500826
24.40000000000002	0.0004847334950978545
24.50000000000002	0.0004846828629978696
24.600000000000023	0.0004846328047966604
24.70000000000002	0.00048458331640074503
24.800000000000022	0.0004845343883632634
24.90000000000002	0.000484486014819842
25.00000000000002	0.00048443818998678874
25.100000000000023	0.0004843909093683481
25.20000000000002	0.0004843441691497365
25.300000000000022	0.0004842979604754229
25.40000000000002	0.0004842522778775594
25.50000000000002	0.0004842071171363131
25.600000000000023	0.0004841624746186602
25.70000000000002	0.00048411834194380364
25.800000000000022	0.0004840747139381035
25.900000000000023	0.00048403158549681694
26.00000000000002	0.00048398895272398854
26.100000000000023	0.0004839468122227173
26.200000000000024	0.00048390515612087564
26.300000000000022	0.00048386397958358104
26.400000000000023	0.00048382327894855054
26.50000000000002	0.00048378305097297156
26.600000000000023	0.0004837432881946189
26.700000000000024	0.00048370398603057483
26.800000000000022	0.0004836651399569835
26.900000000000023	0.0004836267465871088
27.00000000000002	0.00048358880287946855
27.100000000000023	0.00048355130181155755
27.200000000000024	0.00048351423909132204
27.300000000000022	0.00048347761153087054
27.400000000000023	0.0004834414162201535
27.500000000000025	0.00048340564649225205
27.600000000000023	0.0004833702982719966
27.700000000000024	0.0004833353675351716
27.800000000000026	0.0004833008513293463
27.900000000000023	0.00048326674691711403
28.000000000000025	0.00048323304801347407
28.100000000000023	0.00048319975079425166
28.200000000000024	0.00048316685247696493
28.300000000000026	0.0004831343504369907
28.400000000000023	0.00048310223869916705
28.500000000000025	0.0004830705136268945
28.600000000000023	0.00048303917162767317
28.700000000000024	0.0004830082101211519
28.800000000000026	0.0004829776266315748
28.900000000000023	0.0004829474155169023
29.000000000000025	0.0004829175733580817
29.100000000000026	0.00048288809772057534
29.200000000000024	0.00048285898622597227
29.300000000000026	0.00048283023350332503
29.400000000000027	0.0004828018362965357
29.500000000000025	0.00048277379138786445
29.600000000000026	0.0004827460965169858
29.700000000000024	0.0004827187494344839
29.800000000000026	0.00048269174506117046
29.900000000000027	0.00048266508033031696
30.000000000000025	0.00048263875310719897
30.100000000000026	0.0004826127612268708
30.200000000000024	0.00048258709984825773
30.300000000000026	0.00048256176604678634
30.400000000000027	0.00048253675693137363
30.500000000000025	0.0004825120705180006
30.600000000000026	0.0004824877047540361
30.700000000000028	0.00048246365505493307
30.800000000000026	0.00048243991866164614
30.900000000000027	0.00048241649369868913
31.00000000000003	0.0004823933781871085
31.100000000000026	0.00048237056775227627
31.200000000000028	0.0004823480597596152
31.300000000000026	0.0004823258516038908
31.400000000000027	0.0004823039415404288
31.50000000000003	0.00048228232768862266
31.600000000000026	0.00048226100590016333
31.700000000000028	0.0004822399736856567
31.800000000000026	0.0004822192293945475
31.900000000000027	0.00048219877121081676
32.00000000000003	0.00048217859517182365
32.10000000000002	0.000482158698897585
32.20000000000003	0.0004821390800339625
32.300000000000026	0.0004821197370443348
32.40000000000003	0.00048210066819911687
32.50000000000003	0.0004820818697359889
32.60000000000003	0.00048206333940282694
32.70000000000003	0.00048204507574486845
32.800000000000026	0.0004820270770894056
32.90000000000003	0.00048200933983889323
33.00000000000003	0.0004819918618377099
33.10000000000003	0.0004819746409530401
33.20000000000003	0.0004819576758296434
33.300000000000026	0.00048194096487109804
33.40000000000003	0.00048192450465778144
33.50000000000003	0.0004819082931470166
33.60000000000003	0.0004818923290549278
33.70000000000003	0.00048187661083545053
33.800000000000026	0.0004818611352156138
33.90000000000003	0.0004818459002381477
34.00000000000003	0.00048183090396594587
34.10000000000003	0.0004818161452023296
34.20000000000003	0.0004818016224688914
34.30000000000003	0.00048178733265108085
34.40000000000003	0.0004817732738917217
34.50000000000003	0.00048175944505654853
34.60000000000003	0.0004817458447118858
34.70000000000003	0.0004817324698740997
34.80000000000003	0.0004817193187618181
34.90000000000003	0.00048170638961161834
35.00000000000003	0.00048169368136579744
35.10000000000003	0.00048168119265087054
35.20000000000003	0.00048166892062474504
35.30000000000003	0.0004816568635950393
35.400000000000034	0.00048164502055874183
35.50000000000003	0.0004816333901823049
35.60000000000003	0.00048162196974080583
35.70000000000003	0.0004816107576093342
35.80000000000003	0.00048159975217896493
35.900000000000034	0.00048158895251413806
36.00000000000003	0.0004815783573350924
36.10000000000003	0.0004815679640436364
36.20000000000003	0.00048155777109420435
36.30000000000003	0.0004815477775992679
36.400000000000034	0.000481537982314851
36.50000000000003	0.00048152838274790726
36.60000000000003	0.0004815189774131052
36.70000000000003	0.00048150976483939123
36.80000000000003	0.00048150074419875497
36.900000000000034	0.000481491914295464
37.00000000000003	0.00048148327275024936
37.10000000000003	0.0004814748181487014
37.20000000000003	0.0004814665497050985
37.30000000000003	0.0004814584662559022
37.400000000000034	0.0004814505655164146
37.500000000000036	0.00048144284612614924
37.60000000000003	0.0004814353067373989
37.70000000000003	0.0004814279466171033
37.80000000000003	0.0004814207646451228
37.900000000000034	0.0004814137586391505
38.000000000000036	0.0004814069273022633
38.10000000000003	0.00048140026993868305
38.20000000000003	0.0004813937854573537
38.30000000000003	0.00048138747176120877
38.400000000000034	0.00048138132760172116
38.500000000000036	0.00048137535174186445
38.60000000000004	0.0004813695435325137
38.70000000000003	0.0004813639019217882
38.80000000000003	0.0004813584249050053
38.900000000000034	0.00048135311129075223
39.000000000000036	0.00048134796046284454
39.10000000000004	0.0004813429713957588
39.20000000000003	0.00048133814216183037
39.30000000000003	0.0004813334716131788
39.400000000000034	0.00048132895861226677
39.500000000000036	0.0004813246025843485
39.60000000000004	0.00048132040253940256
39.70000000000003	0.0004813163566332505
39.80000000000003	0.0004813124637694422
39.900000000000034	0.0004813087234023683
40.000000000000036	0.00048130513456600733
40.10000000000004	0.0004813016954858969
40.20000000000003	0.00048129840510482546
40.30000000000003	0.00048129526237495343
40.400000000000034	0.0004812922667875386
40.500000000000036	0.00048128941740878997
40.60000000000004	0.00048128671253985425
40.70000000000004	0.0004812841511699954
40.80000000000003	0.00048128173281629285
40.900000000000034	0.0004812794565668321
41.000000000000036	0.0004812773207860224
41.10000000000004	0.00048127532449858076
41.20000000000004	0.00048127346673766213
41.30000000000003	0.00048127174705317477
41.400000000000034	0.0004812701645626246
41.500000000000036	0.00048126871769903744
41.60000000000004	0.0004812674055291317
41.70000000000004	0.0004812662276257315
41.80000000000004	0.0004812651831263763
41.900000000000034	0.0004812642705215678
42.000000000000036	0.00048126348891015493
42.10000000000004	0.0004812628373986185
42.20000000000004	0.000481262315589086
42.30000000000004	0.000481261922645971
42.400000000000034	0.0004812616571221812
42.500000000000036	0.0004812615181546215
42.60000000000004	0.00048126150536576695
42.70000000000004	0.0004812616179384539
42.80000000000004	0.00048126185447790176
42.900000000000034	0.0004812622141501603
43.000000000000036	0.00048126269612821674
43.10000000000004	0.0004812633000607547
43.20000000000004	0.00048126402515523084
43.30000000000004	0.0004812648700736811
43.400000000000034	0.00048126583401675543
43.500000000000036	0.0004812669166512232
43.60000000000004	0.0004812681172015064
43.70000000000004	0.00048126943437735666
43.80000000000004	0.0004812708674059097
43.90000000000004	0.0004812724155206091
44.000000000000036	0.00048127407841165967
44.10000000000004	0.0004812758553261077
44.20000000000004	0.0004812777450255593
44.30000000000004	0.0004812797467686305
44.40000000000004	0.00048128186026161527
44.500000000000036	0.0004812840847672449
44.60000000000004	0.0004812864190907164
44.70000000000004	0.0004812888625147624
44.80000000000004	0.00048129141432786646
44.90000000000004	0.00048129407425732935
45.00000000000004	0.0004812968415867426
45.10000000000004	0.00048129971516865794
45.20000000000004	0.0004813026943144978
45.30000000000004	0.00048130577876591895
45.40000000000004	0.00048130896782101913
45.50000000000004	0.0004813122603722291
45.60000000000004	0.0004813156557530005
45.70000000000004	0.00048131915330201796
45.80000000000004	0.00048132275277975624
45.90000000000004	0.0004813264535035825
46.00000000000004	0.0004813302544092987
46.10000000000004	0.00048133415485653296
46.20000000000004	0.0004813381546185474
46.30000000000004	0.00048134225302620795
46.40000000000004	0.00048134644905182454
46.50000000000004	0.00048135074207517146
46.60000000000004	0.00048135513148080654
46.70000000000004	0.000481359617058902
46.80000000000004	0.000481364198158145
46.90000000000004	0.00048136887379061135
47.00000000000004	0.0004813736433600141
47.100000000000044	0.0004813785066679143
47.20000000000004	0.0004813834630755738
47.30000000000004	0.0004813885116285672
47.40000000000004	0.00048139365174904453
47.50000000000004	0.000481398882863553
47.600000000000044	0.0004814042047888424
47.70000000000004	0.00048140961690273346
47.80000000000004	0.00048141511828726915
47.90000000000004	0.00048142070838655686
48.00000000000004	0.0004814263870275074
48.100000000000044	0.0004814321535996787
48.200000000000045	0.0004814380072158942
48.30000000000004	0.0004814439473371644
48.40000000000004	0.0004814499734285137
48.50000000000004	0.00048145608533051344
48.600000000000044	0.0004814622824481154
48.700000000000045	0.00048146856392767374
48.80000000000004	0.0004814749292503292
48.90000000000004	0.0004814813782657185
49.00000000000004	0.00048148791038978787
49.100000000000044	0.0004814945247971884
49.200000000000045	0.00048150122098458914
49.30000000000004	0.00048150799845236565
49.40000000000004	0.000481514857062443
49.50000000000004	0.00048152179624511276
49.600000000000044	0.00048152881520586923
49.700000000000045	0.0004815359134599073
49.80000000000004	0.0004815430908772212
49.90000000000004	0.0004815503468984078
50.00000000000004	0.00048155768075504855
50.100000000000044	0.00048156509197660644
50.200000000000045	0.0004815725800959305
50.30000000000005	0.0004815801449940972
50.40000000000004	0.00048158778612512215
50.50000000000004	0.00048159550274899014
50.600000000000044	0.0004816032944121937
50.700000000000045	0.0004816111610030302
50.80000000000005	0.00048161910198518584
50.90000000000004	0.0004816271166426854
51.00000000000004	0.000481635204535174
51.100000000000044	0.0004816433652254277
51.200000000000045	0.0004816515986117023
51.30000000000005	0.00048165990417024215
51.40000000000005	0.00048166828121129214
51.50000000000004	0.000481676729310187
51.600000000000044	0.00048168524837161633
51.700000000000045	0.00048169383788094475
51.80000000000005	0.00048170249717058506
51.90000000000005	0.00048171122582800865
52.00000000000004	0.00048172002344358414
52.100000000000044	0.0004817288899309969
52.200000000000045	0.0004817378247873585
52.30000000000005	0.0004817468273693181
52.40000000000005	0.00048175589727882866
52.50000000000004	0.00048176503443529326
52.600000000000044	0.0004817742383444405
52.700000000000045	0.00048178350838341567
52.80000000000005	0.000481792844165358
52.90000000000005	0.00048180224530609806
53.00000000000004	0.0004818117117331558
53.100000000000044	0.0004818212429632974
53.200000000000045	0.0004818308383960538
53.30000000000005	0.0004818404976579716
53.40000000000005	0.00048185022068164795
53.50000000000005	0.00048186000699201295
53.600000000000044	0.0004818698560075531
53.700000000000045	0.00048187976736516116
53.80000000000005	0.00048188974070418624
53.90000000000005	0.0004818997759645572
54.00000000000005	0.0004819098726815998
54.100000000000044	0.0004819200302945047
54.200000000000045	0.0004819302484525463
54.30000000000005	0.00048194052710017404
54.40000000000005	0.00048195086578042585
54.50000000000005	0.0004819612639500697
54.60000000000005	0.00048197172126794065
54.700000000000045	0.00048198223739518976
54.80000000000005	0.00048199281228288775
54.90000000000005	0.00048200344548385716
55.00000000000005	0.0004820141364740183
55.10000000000005	0.00048202488492370734
55.200000000000045	0.0004820356907880312
55.30000000000005	0.0004820465536271114
55.40000000000005	0.0004820574729331533
55.50000000000005	0.0004820684483853807
55.60000000000005	0.0004820794796651357
55.700000000000045	0.000482090566733444
55.80000000000005	0.00048210170915969757
55.90000000000005	0.00048211290645388795
56.00000000000005	0.00048212415830587525
56.10000000000005	0.0004821354646802637
56.200000000000045	0.00048214682515339996
56.30000000000005	0.0004821582392503593
56.40000000000005	0.00048216970666925047
56.50000000000005	0.00048218122711015315
56.60000000000005	0.0004821928005430128
56.70000000000005	0.00048220442655292186
56.80000000000005	0.0004822161046814774
56.90000000000005	0.00048222783463666165
57.00000000000005	0.0004822396163916061
57.10000000000005	0.0004822514495380092
57.20000000000005	0.00048226333363150255
57.30000000000005	0.0004822752683876887
57.40000000000005	0.0004822872535240474
57.50000000000005	0.0004822992890185388
57.60000000000005	0.0004823113744711546
57.70000000000005	0.00048232350945282687
57.800000000000054	0.00048233569368837505
57.90000000000005	0.0004823479271585709
58.00000000000005	0.00048236020946969884
58.10000000000005	0.00048237254020571323
58.20000000000005	0.0004823849190985581
58.300000000000054	0.0004823973458818622
58.40000000000005	0.0004824098205407549
58.50000000000005	0.00048242234268937767
58.60000000000005	0.0004824349119259406
58.70000000000005	0.0004824475279909181
58.800000000000054	0.00048246019087191114
58.90000000000005	0.00048247290018906
59.00000000000005	0.0004824856555526952
59.10000000000005	0.00048249845670990464
59.20000000000005	0.00048251130340940554
59.300000000000054	0.00048252419564268995
59.40000000000005	0.00048253713303738325
59.50000000000005	0.00048255011521705697
59.60000000000005	0.0004825631419367847
59.70000000000005	0.0004825762131902395
59.800000000000054	0.00048258932861077955
59.900000000000055	0.00048260248783325236
60.00000000000005	0.00048261569061889474
60.10000000000005	0.00048262893673043294
60.20000000000005	0.00048264222616505807
60.300000000000054	0.0004826555585632306
60.400000000000055	0.00048266893357215
60.50000000000005	0.0004826823509604673
60.60000000000005	0.0004826958107272912
60.70000000000005	0.00048270931251856284
60.800000000000054	0.0004827228559919744
60.900000000000055	0.0004827364409219557
61.00000000000006	0.00048275006708428523
61.10000000000005	0.0004827637344812481
61.20000000000005	0.000482777442765537
61.300000000000054	0.0004827911916063607
61.400000000000055	0.0004828049807850429
61.50000000000006	0.0004828188103055228
61.60000000000005	0.00048283267982576094
61.70000000000005	0.00048284658902474266
61.800000000000054	0.00048286053768917644
61.900000000000055	0.0004828745256070536
62.00000000000006	0.0004828885527851594
62.10000000000005	0.00048290261888790377
62.20000000000005	0.000482916723604987
62.300000000000054	0.00048293086672958064
62.400000000000055	0.00048294504826990314
62.50000000000006	0.00048295926789541373
62.60000000000005	0.0004829735253049212
62.70000000000005	0.00048298782029663665
62.800000000000054	0.0004830021526699757
62.900000000000055	0.0004830165224356972
63.00000000000006	0.0004830309292694174
63.10000000000006	0.00048304537287994814
63.20000000000005	0.0004830598530715308
63.300000000000054	0.00048307436985617396
63.400000000000055	0.0004830889229143356
63.50000000000006	0.00048310351196332435
63.60000000000006	0.00048311813681210634
63.70000000000005	0.0004831327972707701
63.800000000000054	0.00048314749335358673
63.900000000000055	0.00048316222474687013
64.00000000000006	0.0004831769911773105
64.10000000000005	0.000483191792459516
64.20000000000006	0.00048320662860881243
64.30000000000005	0.00048322149931619537
64.40000000000006	0.00048323640431627724
64.50000000000006	0.0004832513434280629
64.60000000000005	0.0004832663164716134
64.70000000000006	0.00048328132346430754
64.80000000000005	0.0004832963641027577
64.90000000000006	0.0004833114381302982
65.00000000000006	0.0004833265453712398
65.10000000000005	0.0004833416858438485
65.20000000000006	0.00048335685924921426
65.30000000000005	0.00048337206533809434
65.40000000000006	0.00048338730393891147
65.50000000000006	0.00048340257488109554
65.60000000000005	0.0004834178781847276
65.70000000000006	0.0004834332135562799
65.80000000000005	0.00048344858075465697
65.90000000000006	0.0004834639796132609
66.00000000000006	0.00048347941015292793
66.10000000000005	0.00048349487208444497
66.20000000000006	0.00048351036517364494
66.30000000000005	0.0004835258892578069
66.40000000000006	0.000483541444175109
66.50000000000006	0.0004835570299480123
66.60000000000005	0.0004835726462924383
66.70000000000006	0.0004835882929818743
66.80000000000005	0.00048360396985823613
66.90000000000006	0.00048361967694460217
67.00000000000006	0.00048363541396104627
67.10000000000007	0.0004836511806875446
67.20000000000006	0.000483666976969628
67.30000000000005	0.0004836828026537451
67.40000000000006	0.00048369865776438144
67.50000000000006	0.00048371454202656474
67.60000000000007	0.0004837304552274003
67.70000000000006	0.0004837463972168301
67.80000000000005	0.0004837623680198289
67.90000000000006	0.00048377836736542695
68.00000000000006	0.00048379439504679824
68.10000000000007	0.0004838104509173004
68.20000000000006	0.00048382653483106987
68.30000000000005	0.00048384264681435203
68.40000000000006	0.0004838587866009493
68.50000000000006	0.00048387495399071446
68.60000000000007	0.0004838911488410861
68.70000000000006	0.0004839073711786999
68.80000000000005	0.00048392362074120375
68.90000000000006	0.00048393989733415535
69.00000000000006	0.0004839562008181926
69.10000000000007	0.00048397253105473414
69.20000000000006	0.0004839888880715107
69.30000000000005	0.0004840052716107594
69.40000000000006	0.00048402168148427754
69.50000000000006	0.00048403811755657564
69.60000000000007	0.0004840545798556863
69.70000000000006	0.0004840710681275687
69.80000000000007	0.0004840875821893332
69.90000000000006	0.0004841041219085027
70.00000000000006	0.0004841206871533222
70.10000000000007	0.0004841372779527916
70.20000000000006	0.0004841538940572647
70.30000000000007	0.00048417053528973053
70.40000000000006	0.00048418720152134255
70.50000000000006	0.0004842038927813072
70.60000000000007	0.0004842206088235789
70.70000000000006	0.0004842373494761189
70.80000000000007	0.0004842541146129177
70.90000000000006	0.00048427090410866497
71.00000000000006	0.00048428771799340515
71.10000000000007	0.0004843045560253075
71.20000000000006	0.0004843214180378433
71.30000000000007	0.00048433830390844123
71.40000000000006	0.00048435521366725545
71.50000000000006	0.0004843721470759568
71.60000000000007	0.0004843891039726875
71.70000000000006	0.0004844060842375352
71.80000000000007	0.0004844230877512452
71.90000000000006	0.00048444011454469176
72.00000000000006	0.0004844571643836252
72.10000000000007	0.0004844742371113389
72.20000000000006	0.0004844913326111621
72.30000000000007	0.00048450845091401005
72.40000000000006	0.00048452559178902005
72.50000000000006	0.00048454275508385424
72.60000000000007	0.0004845599406843554
72.70000000000006	0.00048457714847696773
72.80000000000007	0.0004845943784932358
72.90000000000006	0.00048461163050621313
73.00000000000006	0.0004846289043684154
73.10000000000007	0.0004846461999687211
73.20000000000006	0.00048466351733865583
73.30000000000007	0.0004846808562545444
73.40000000000006	0.0004846982165730225
73.50000000000007	0.00048471559818533106
73.60000000000007	0.0004847330009832964
73.70000000000006	0.00048475042499896705
73.80000000000007	0.00048476787001246224
73.90000000000006	0.0004847853358849372
74.00000000000007	0.00048480282251051683
74.10000000000007	0.0004848203299211731
74.20000000000006	0.0004848378579001924
74.30000000000007	0.00048485540631259074
74.40000000000006	0.00048487297505473114
74.50000000000007	0.00048489056402351135
74.60000000000007	0.0004849081732513482
74.70000000000006	0.0004849258025251884
74.80000000000007	0.00048494345171431444
74.90000000000006	0.0004849611207177825
75.00000000000007	0.00048497880956788474
75.10000000000007	0.00048499651805462336
75.20000000000006	0.0004850142460508986
75.30000000000007	0.00048503199345789605
75.40000000000006	0.0004850497601773254
75.50000000000007	0.0004850675462418159
75.60000000000007	0.0004850853514449037
75.70000000000006	0.00048510317566350926
75.80000000000007	0.00048512101880138
75.90000000000006	0.0004851388808909521
76.00000000000007	0.00048515676172876724
76.10000000000007	0.00048517466119512426
76.20000000000007	0.00048519257919577355
76.30000000000007	0.0004852105156369323
76.40000000000006	0.0004852284705513369
76.50000000000007	0.00048524644373893405
76.60000000000007	0.00048526443508378644
76.70000000000007	0.00048528244449406603
76.80000000000007	0.00048530047200228755
76.90000000000006	0.0004853185174112819
77.00000000000007	0.00048533658060829376
77.10000000000007	0.0004853546615033948
77.20000000000007	0.0004853727600070798
77.30000000000007	0.0004853908761520826
77.40000000000006	0.0004854090097445304
77.50000000000007	0.00048542716067523166
77.60000000000007	0.00048544532885653417
77.70000000000007	0.000485463514320898
77.80000000000007	0.0004854817168772669
77.90000000000006	0.00048549993641942846
78.00000000000007	0.0004855181728615208
78.10000000000007	0.0004855364261181063
78.20000000000007	0.00048555469622177616
78.30000000000007	0.00048557298298469834
78.40000000000006	0.00048559128630398514
78.50000000000007	0.0004856096060959385
78.60000000000007	0.00048562794239285785
78.70000000000007	0.0004856462950096468
78.80000000000007	0.0004856646638462202
78.90000000000006	0.0004856830488205751
79.00000000000007	0.00048570144985109496
79.10000000000007	0.0004857198669701968
79.20000000000007	0.00048573829999586424
79.30000000000007	0.00048575674883114185
79.40000000000006	0.00048577521339607276
79.50000000000007	0.00048579369372274005
79.60000000000007	0.000485812189631779
79.70000000000007	0.0004858307010288828
79.80000000000007	0.00048584922783569573
79.90000000000008	0.00048586776997424497
80.00000000000007	0.00048588632747666275
80.10000000000007	0.00048590490016657843
80.20000000000007	0.0004859234879526303
80.30000000000007	0.00048594209075840123
80.40000000000008	0.0004859607086156766
80.50000000000007	0.0004859793413506573
80.60000000000007	0.0004859979888744619
80.70000000000007	0.0004860166511122082
80.80000000000007	0.00048603532798935926
80.90000000000008	0.0004860540195376865
81.00000000000007	0.0004860727255863024
81.10000000000007	0.0004860914460491116
81.20000000000007	0.00048611018085305605
81.30000000000007	0.0004861289300295124
81.40000000000008	0.00048614769341012075
81.50000000000007	0.0004861664709111035
81.60000000000007	0.0004861852624608554
81.70000000000007	0.0004862040679881014
81.80000000000007	0.00048622288752418606
81.90000000000008	0.00048624172090357294
82.00000000000007	0.00048626056804507563
82.10000000000007	0.0004862794288788321
82.20000000000007	0.0004862983034357803
82.30000000000007	0.00048631719155283143
82.40000000000008	0.0004863360931509973
82.50000000000007	0.000486355008161782
82.60000000000008	0.000486373936517006
82.70000000000007	0.0004863928782475334
82.80000000000007	0.0004864118331929941
82.90000000000008	0.0004864308012768512
83.00000000000007	0.00048644978243227724
83.10000000000008	0.0004864687766897059
83.20000000000007	0.0004864877838911501
83.30000000000007	0.00048650680396212956
83.40000000000008	0.0004865258368371093
83.50000000000007	0.00048654488245085316
83.60000000000008	0.0004865639408336688
83.70000000000007	0.00048658301183025565
83.80000000000007	0.00048660209536843503
83.90000000000008	0.0004866211913842378
84.00000000000007	0.0004866402999075508
84.10000000000008	0.00048665942078536257
84.20000000000007	0.00048667855394742373
84.30000000000007	0.00048669769933100025
84.40000000000008	0.0004867168568736635
84.50000000000007	0.0004867360266051288
84.60000000000008	0.0004867552083749757
84.70000000000007	0.0004867744021151533
84.80000000000007	0.0004867936077644082
84.90000000000008	0.000486812825352018
85.00000000000007	0.0004868320547298161
85.10000000000008	0.0004868512958315583
85.20000000000007	0.00048687054859716236
85.30000000000007	0.00048688981296683974
85.40000000000008	0.00048690908896968773
85.50000000000007	0.0004869283764600594
85.60000000000008	0.0004869476753737492
85.70000000000007	0.00048696698565209464
85.80000000000007	0.0004869863073237361
85.90000000000008	0.0004870056402452242
86.00000000000007	0.0004870249843540473
86.10000000000008	0.00048704433959267354
86.20000000000007	0.0004870637059038327
86.30000000000008	0.00048708308331595366
86.40000000000008	0.00048710247168801753
86.50000000000007	0.00048712187095944825
86.60000000000008	0.0004871412810740601
86.70000000000007	0.00048716070205979413
86.80000000000008	0.00048718013377779156
86.90000000000008	0.00048719957616908614
87.00000000000007	0.00048721902917854494
87.10000000000008	0.00048723849275128685
87.20000000000007	0.0004872579669150285
87.30000000000008	0.00048727745153327934
87.40000000000008	0.00048729694654888156
87.50000000000007	0.0004873164519079804
87.60000000000008	0.0004873359676378317
87.70000000000007	0.0004873554936040214
87.80000000000008	0.0004873750297509037
87.90000000000008	0.0004873945760256224
88.00000000000007	0.0004874141323755871
88.10000000000008	0.000487433698827782
88.20000000000007	0.0004874532752501033
88.30000000000008	0.00048747286158862675
88.40000000000008	0.0004874924577917268
88.50000000000007	0.00048751206388589923
88.60000000000008	0.0004875316797410772
88.70000000000007	0.0004875513053047438
88.80000000000008	0.0004875709405262356
88.90000000000008	0.00048759058535510736
89.00000000000009	0.0004876102398175965
89.10000000000008	0.00048762990378588527
89.20000000000007	0.00048764957720906455
89.30000000000008	0.0004876692600376348
89.40000000000008	0.0004876889522973078
89.50000000000009	0.00048770865386227764
89.60000000000008	0.00048772836468294014
89.70000000000007	0.0004877480847107204
89.80000000000008	0.0004877669158943002
89.90000000000008	0.00048778216373553823
90.00000000000009	0.0004877938264966481
