# Supplementary material for: White matter micro- and macrostructure brain charts for the human lifespan
Source: Nature. 2026 May 13;655(8124):979–89. doi: 10.1038/s41586-026-10454-2 (PMC13391363; doi:10.1038/s41586-026-10454-2)
Supplement: Supplementary file 7 — Tract-specific median centiles of brain charts. SDT.T4.1-504 contain the discretized, sex-agnostic brain charts used to derive the myelination plots and assessments in Fig. 4 and Supplementary Fig. S4.F9. Age is expressed in years. Tract measurements are reported in metric-specific units: diffusivities in mm2 s−1, volume in mm3, surface area in mm2, average length in mm, and FA is dimensionless (unitless). [file 41586_2026_10454_MOESM7_ESM.zip › SDT.T4/SDT.T4.195-MCP_surface_area.csv]

age	value
1.0	13682.22774574279
1.1	13921.525512275275
1.2000000000000002	14226.146892310606
1.3000000000000003	14592.653168449437
1.4000000000000004	14958.976862543468
1.5000000000000004	15306.213439628495
1.6000000000000005	15636.10837960977
1.7000000000000006	15950.156322403884
1.8000000000000007	16249.563255713223
1.9000000000000008	16535.60408150879
2.000000000000001	16809.26332316078
2.100000000000001	17071.41192897666
2.200000000000001	17322.762103531524
2.300000000000001	17564.11060018635
2.4000000000000012	17796.08064607655
2.5000000000000013	18019.236417290966
2.6000000000000014	18234.08892506702
2.7000000000000015	18441.05505285624
2.8000000000000016	18640.635753846378
2.9000000000000017	18833.2210320997
3.0000000000000018	19019.16851824792
3.100000000000002	19198.76974611982
3.200000000000002	19372.387966191287
3.300000000000002	19540.306406603435
3.400000000000002	19702.788529207945
3.500000000000002	19860.078413381936
3.6000000000000023	20012.37280537682
3.7000000000000024	20159.930763516426
3.8000000000000025	20302.952174380254
3.9000000000000026	20441.62330508678
4.000000000000003	20576.093746798237
4.100000000000003	20706.565787533313
4.200000000000003	20833.195273360845
4.3000000000000025	20956.12935386743
4.400000000000003	21075.505834427895
4.5000000000000036	21191.43393319529
4.600000000000003	21304.068294977784
4.700000000000003	21413.526682321204
4.800000000000003	21519.919700396535
4.900000000000004	21623.33467405326
5.0000000000000036	21723.89781388941
5.100000000000003	21821.705008087643
5.200000000000004	21916.847651404463
5.300000000000004	22009.411778121772
5.400000000000004	22099.464432399243
5.5000000000000036	22187.106425120564
5.600000000000004	22272.413474857938
5.700000000000005	22355.456950758122
5.800000000000004	22436.292300175068
5.900000000000004	22515.004241440925
6.000000000000004	22591.65625902644
6.100000000000005	22666.30925647648
6.200000000000005	22739.020676147502
6.300000000000004	22809.83460996526
6.400000000000005	22878.820795640546
6.500000000000005	22946.030929882538
6.600000000000005	23011.513785056857
6.700000000000005	23075.306727592957
6.800000000000005	23137.469592675563
6.900000000000006	23198.046647006584
7.000000000000005	23257.08055954487
7.100000000000005	23314.611568631757
7.2000000000000055	23370.670173631956
7.300000000000006	23425.30672010041
7.400000000000006	23478.558083067146
7.500000000000005	23530.459023180658
7.600000000000006	23581.03587185942
7.700000000000006	23630.332499364828
7.800000000000006	23678.38098686593
7.900000000000006	23725.212369689023
8.000000000000007	23770.855869000472
8.100000000000007	23815.33341706431
8.200000000000006	23858.682545050597
8.300000000000006	23900.930447628638
8.400000000000006	23942.102707348924
8.500000000000007	23982.21853881479
8.600000000000007	24021.311039366687
8.700000000000006	24059.404164038187
8.800000000000008	24096.521153097685
8.900000000000007	24132.683830737904
9.000000000000007	24167.90846406436
9.100000000000007	24202.223738814882
9.200000000000006	24235.650244109336
9.300000000000008	24268.20729075701
9.400000000000007	24299.909300915642
9.500000000000007	24330.781812831843
9.600000000000009	24360.843144733153
9.700000000000008	24390.111109277008
9.800000000000008	24418.602376447896
9.900000000000007	24446.329321109086
10.000000000000007	24473.31430978705
10.100000000000009	24499.573264689934
10.200000000000008	24525.12106438934
10.300000000000008	24549.968789365998
10.40000000000001	24574.13650610888
10.500000000000009	24597.638497121792
10.600000000000009	24620.48867715138
10.700000000000008	24642.700015719663
10.800000000000008	24664.28212851215
10.90000000000001	24685.252740626456
11.000000000000009	24705.624382443184
11.100000000000009	24725.408713454388
11.20000000000001	24744.61441594695
11.30000000000001	24763.257493842604
11.40000000000001	24781.349264220367
11.500000000000009	24798.900770352873
11.600000000000009	24815.92225888846
11.70000000000001	24832.42133768387
11.80000000000001	24848.412243982675
11.90000000000001	24863.90498453844
12.00000000000001	24878.908827283416
12.10000000000001	24893.43069108041
12.20000000000001	24907.483499393573
12.30000000000001	24921.07634252997
12.40000000000001	24934.21810289811
12.50000000000001	24946.91698198279
12.60000000000001	24959.17909362959
12.70000000000001	24971.01600351673
12.800000000000011	24982.435803248776
12.900000000000011	24993.445949773253
13.00000000000001	25004.052037978934
13.10000000000001	25014.26461378043
13.20000000000001	25024.09106431878
13.300000000000011	25033.538616207392
13.400000000000011	25042.613907777893
13.50000000000001	25051.321919558293
13.600000000000012	25059.672137452362
13.700000000000012	25067.671174926367
13.800000000000011	25075.325095086755
13.900000000000011	25082.638480601723
14.00000000000001	25089.620014390057
14.100000000000012	25096.27576015728
14.200000000000012	25102.611655845765
14.300000000000011	25108.63312702831
14.400000000000013	25114.344279887522
14.500000000000012	25119.75295856075
14.600000000000012	25124.864618893
14.700000000000012	25129.684236053366
14.800000000000011	25134.21560638145
14.900000000000013	25138.4659338343
15.000000000000012	25142.440239540596
15.100000000000012	25146.143444844336
15.200000000000014	25149.580022122183
15.300000000000013	25152.75339283782
15.400000000000013	25155.67008939592
15.500000000000012	25158.334649413788
15.600000000000012	25160.75118845785
15.700000000000014	25162.922883279116
15.800000000000013	25164.855750347582
15.900000000000013	25166.55397953479
16.000000000000014	25168.021680650705
16.100000000000016	25169.262568335693
16.200000000000014	25170.279520608572
16.30000000000001	25171.078010723184
16.400000000000013	25171.661839742967
16.500000000000014	25172.03443672601
16.600000000000016	25172.198483947705
16.700000000000014	25172.15903488957
16.800000000000015	25171.919609576405
16.900000000000013	25171.483663156447
17.000000000000014	25170.854301860243
17.100000000000016	25170.033967145726
17.200000000000014	25169.027269088532
17.300000000000015	25167.83741202193
17.400000000000013	25166.467271516944
17.500000000000014	25164.919130636576
17.600000000000016	25163.197255042396
17.700000000000014	25161.30461985641
17.800000000000015	25159.24414716166
17.900000000000016	25157.018450326257
18.000000000000014	25154.629616237373
18.100000000000016	25152.081545699257
18.200000000000017	25149.376955283373
18.300000000000015	25146.518270545428
18.400000000000016	25143.507448833774
18.500000000000014	25140.348106250764
18.600000000000016	25137.04277088913
18.700000000000017	25133.593927134272
18.800000000000015	25130.00378592395
18.900000000000016	25126.274143258866
19.000000000000014	25122.408312856445
19.100000000000016	25118.40860940452
19.200000000000017	25114.277089805535
19.300000000000015	25110.015443080254
19.400000000000016	25105.626746029786
19.500000000000018	25101.11315720876
19.600000000000016	25096.476798894866
19.700000000000017	25091.719551096205
19.80000000000002	25086.842968957844
19.900000000000016	25081.84987705585
20.000000000000018	25076.74225656074
20.100000000000016	25071.521860323413
20.200000000000017	25066.190154336233
20.30000000000002	25060.749764842505
20.400000000000016	25055.202542806164
20.500000000000018	25049.550308884758
20.600000000000016	25043.79466921044
20.700000000000017	25037.93697778813
20.80000000000002	25031.979649256326
20.900000000000016	25025.924386192186
21.000000000000018	25019.77268914105
21.10000000000002	25013.525837184057
21.200000000000017	25007.186078032522
21.30000000000002	25000.75500501577
21.40000000000002	24994.234185994126
21.500000000000018	24987.62499912904
21.60000000000002	24980.928629115737
21.700000000000017	24974.14714521173
21.80000000000002	24967.282015892953
21.90000000000002	24960.334531178447
22.000000000000018	24953.305812301845
22.10000000000002	24946.197787344066
22.200000000000017	24939.01183260769
22.30000000000002	24931.74930287525
22.40000000000002	24924.41138555235
22.500000000000018	24916.999121762597
22.60000000000002	24909.514288379924
22.70000000000002	24901.958156094523
22.80000000000002	24894.331838376333
22.90000000000002	24886.63632220048
23.00000000000002	24878.873264519305
23.10000000000002	24871.043857858713
23.20000000000002	24863.149276470656
23.30000000000002	24855.19054738272
23.40000000000002	24847.168589130808
23.50000000000002	24839.08492999928
23.60000000000002	24830.940672740482
23.70000000000002	24822.736782090476
23.80000000000002	24814.474130064773
23.90000000000002	24806.15414267758
24.00000000000002	24797.777856086086
24.10000000000002	24789.34629085892
24.20000000000002	24780.86033859876
24.300000000000022	24772.32081249402
24.40000000000002	24763.729028645863
24.50000000000002	24755.08594655802
24.600000000000023	24746.392405141487
24.70000000000002	24737.649177359504
24.800000000000022	24728.857491784052
24.90000000000002	24720.018250935376
25.00000000000002	24711.132343979745
25.100000000000023	24702.200547710654
25.20000000000002	24693.2235842358
25.300000000000022	24684.202587905234
25.40000000000002	24675.138395516697
25.50000000000002	24666.031739129012
25.600000000000023	24656.88330585717
25.70000000000002	24647.69415489569
25.800000000000022	24638.465074088694
25.900000000000023	24629.196839795994
26.00000000000002	24619.890131124568
26.100000000000023	24610.54559098806
26.200000000000024	24601.164197552534
26.300000000000022	24591.746682095498
26.400000000000023	24582.293685617387
26.50000000000002	24572.805820417492
26.600000000000023	24563.28399994209
26.700000000000024	24553.728913258212
26.800000000000022	24544.14123952068
26.900000000000023	24534.5215744411
27.00000000000002	24524.87049170608
27.100000000000023	24515.188834878172
27.200000000000024	24505.477244164984
27.300000000000022	24495.736282717844
27.400000000000023	24485.966497296216
27.500000000000025	24476.168675582725
27.600000000000023	24466.34342126412
27.700000000000024	24456.4913294432
27.800000000000026	24446.612924417866
27.900000000000023	24436.708719055856
28.000000000000025	24426.77944061031
28.100000000000023	24416.825650426403
28.200000000000024	24406.84784490232
28.300000000000026	24396.846513102646
28.400000000000023	24386.82233391893
28.500000000000025	24376.77583699764
28.600000000000023	24366.707544528424
28.700000000000024	24356.617919482735
28.800000000000026	24346.50742104338
28.900000000000023	24336.3766757244
29.000000000000025	24326.22617636642
29.100000000000026	24316.056361972765
29.200000000000024	24305.867670585198
29.300000000000026	24295.660686774398
29.400000000000027	24285.435875786323
29.500000000000025	24275.193696370432
29.600000000000026	24264.934558696983
29.700000000000024	24254.658874349698
29.800000000000026	24244.36718240457
29.900000000000027	24234.059916022303
30.000000000000025	24223.73746473346
30.100000000000026	24213.40022126179
30.200000000000024	24203.048688238112
30.300000000000026	24192.683274734896
30.400000000000027	24182.304384149393
30.500000000000025	24171.91238108144
30.600000000000026	24161.507634734455
30.700000000000028	24151.090608148028
30.800000000000026	24140.661682349997
30.900000000000027	24130.221204127698
31.00000000000003	24119.76952578941
31.100000000000026	24109.30707865473
31.200000000000028	24098.834222670004
31.300000000000026	24088.351312811355
31.400000000000027	24077.85867426132
31.50000000000003	24067.356638340392
31.600000000000026	24056.845601856483
31.700000000000028	24046.325900182102
31.800000000000026	24035.797843096174
31.900000000000027	24025.26174672499
32.00000000000003	24014.71798022946
32.10000000000002	24004.166860487734
32.20000000000003	23993.608700014884
32.300000000000026	23983.043789828338
32.40000000000003	23972.472427259734
32.50000000000003	23961.894951341674
32.60000000000003	23951.311657369748
32.70000000000003	23940.722823015953
32.800000000000026	23930.128731897337
32.90000000000003	23919.529698920065
33.00000000000003	23908.926003118562
33.10000000000003	23898.31791968869
33.20000000000003	23887.70570997853
33.300000000000026	23877.089640717844
33.40000000000003	23866.47000047757
33.50000000000003	23855.84704929548
33.60000000000003	23845.22103693742
33.70000000000003	23834.592217711615
33.800000000000026	23823.960859113384
33.90000000000003	23813.32720685287
34.00000000000003	23802.691503256203
34.10000000000003	23792.053983860576
34.20000000000003	23781.41488775246
34.30000000000003	23770.774459382585
34.40000000000003	23760.132927706596
34.50000000000003	23749.490518193492
34.60000000000003	23738.84745864315
34.70000000000003	23728.203975080916
34.80000000000003	23717.56028381355
34.90000000000003	23706.91659815875
35.00000000000003	23696.27313116227
35.10000000000003	23685.630096862475
35.20000000000003	23674.987701101512
35.30000000000003	23664.34614538102
35.400000000000034	23653.705633981524
35.50000000000003	23643.06637065526
35.60000000000003	23632.428545126182
35.70000000000003	23621.792347708586
35.80000000000003	23611.15796607173
35.900000000000034	23600.525593632
36.00000000000003	23589.895421665096
36.10000000000003	23579.26762220548
36.20000000000003	23568.64237246155
36.30000000000003	23558.019858208034
36.400000000000034	23547.400261319897
36.50000000000003	23536.783739726234
36.60000000000003	23526.17046072364
36.70000000000003	23515.560589264154
36.80000000000003	23504.954301607533
36.900000000000034	23494.351768287095
37.00000000000003	23483.753131720114
37.10000000000003	23473.158547582076
37.20000000000003	23462.56818546172
37.30000000000003	23451.982207278306
37.400000000000034	23441.400743103004
37.500000000000036	23430.82393981535
37.60000000000003	23420.251942213443
37.70000000000003	23409.68491154079
37.80000000000003	23399.12299938077
37.900000000000034	23388.566322197963
38.000000000000036	23378.01501655126
38.10000000000003	23367.46923785305
38.20000000000003	23356.929129774187
38.30000000000003	23346.394797973484
38.400000000000034	23335.86637119232
38.500000000000036	23325.34397632136
38.60000000000004	23314.827761443576
38.70000000000003	23304.31786078834
38.80000000000003	23293.814368077718
38.900000000000034	23283.317402873818
39.000000000000036	23272.827108156263
39.10000000000004	23262.343610869815
39.20000000000003	23251.866995281533
39.30000000000003	23241.39737399568
39.400000000000034	23230.934857968685
39.500000000000036	23220.479583734377
39.60000000000004	23210.031669593773
39.70000000000003	23199.59118934314
39.80000000000003	23189.158247411313
39.900000000000034	23178.732975860177
40.000000000000036	23168.315486270072
40.10000000000004	23157.905844168567
40.20000000000003	23147.504147783467
40.30000000000003	23137.110493873457
40.400000000000034	23126.72500882428
40.500000000000036	23116.347796286387
40.60000000000004	23105.97891260524
40.70000000000004	23095.618448717836
40.80000000000003	23085.2665270864
40.900000000000034	23074.92324514877
41.000000000000036	23064.588652024984
41.10000000000004	23054.262833118522
41.20000000000004	23043.945872521428
41.30000000000003	23033.637887690973
41.400000000000034	23023.33896877573
41.500000000000036	23013.049156848123
41.60000000000004	23002.768530801724
41.70000000000004	22992.497204646985
41.80000000000004	22982.23526277914
41.900000000000034	22971.982739963725
42.000000000000036	22961.73971015058
42.10000000000004	22951.506246117504
42.20000000000004	22941.282457455913
42.30000000000004	22931.068421848373
42.400000000000034	22920.86416701268
42.500000000000036	22910.66976107931
42.60000000000004	22900.48531060755
42.70000000000004	22890.31088794295
42.80000000000004	22880.146515306064
42.900000000000034	22869.992256405552
43.000000000000036	22859.84817390149
43.10000000000004	22849.714370446025
43.20000000000004	22839.59091219245
43.30000000000004	22829.477815195758
43.400000000000034	22819.37513795685
43.500000000000036	22809.282980456643
43.60000000000004	22799.201403889965
43.70000000000004	22789.130419528818
43.80000000000004	22779.070081914917
43.90000000000004	22769.0204446508
44.000000000000036	22758.98160425785
44.10000000000004	22748.953616209485
44.20000000000004	22738.93648639129
44.30000000000004	22728.930264679682
44.40000000000004	22718.935045238868
44.500000000000036	22708.950878929016
44.60000000000004	22698.977767483306
44.70000000000004	22689.0157572296
44.80000000000004	22679.064893653784
44.90000000000004	22669.125267851985
45.00000000000004	22659.19692539012
45.10000000000004	22649.27986330364
45.20000000000004	22639.37412373694
45.30000000000004	22629.47979570233
45.40000000000004	22619.596920468073
45.50000000000004	22609.725491474364
45.60000000000004	22599.865547681973
45.70000000000004	22590.017127296087
45.80000000000004	22580.180316603448
45.90000000000004	22570.35515196659
46.00000000000004	22560.541622737062
46.10000000000004	22550.739764120673
46.20000000000004	22540.949660558144
46.30000000000004	22531.17134440365
46.40000000000004	22521.404801905934
46.50000000000004	22511.650065411923
46.60000000000004	22501.907166589855
46.70000000000004	22492.17618745457
46.80000000000004	22482.45715580864
46.90000000000004	22472.75005435125
47.00000000000004	22463.05491205586
47.100000000000044	22453.37180929801
47.20000000000004	22443.700770137755
47.30000000000004	22434.04177460693
47.40000000000004	22424.394849109412
47.50000000000004	22414.76001943891
47.600000000000044	22405.137363807164
47.70000000000004	22395.52690204626
47.80000000000004	22385.92861111573
47.90000000000004	22376.342514385986
48.00000000000004	22366.76868860898
48.100000000000044	22357.207150119175
48.200000000000045	22347.657873593875
48.30000000000004	22338.120880091898
48.40000000000004	22328.596190122986
48.50000000000004	22319.08387850443
48.600000000000044	22309.58395763909
48.700000000000045	22300.096399554543
48.80000000000004	22290.6212225795
48.90000000000004	22281.15850022707
49.00000000000004	22271.708241628596
49.100000000000044	22262.27041687008
49.200000000000045	22252.84504219888
49.30000000000004	22243.43213336783
49.40000000000004	22234.03176215542
49.50000000000004	22224.64393403343
49.600000000000044	22215.268616812424
49.700000000000045	22205.90582428045
49.80000000000004	22196.555627046513
49.90000000000004	22187.218027520077
50.00000000000004	22177.892991871387
50.100000000000044	22168.58053201279
50.200000000000045	22159.280659410895
50.30000000000005	22149.993443114534
50.40000000000004	22140.718882123827
50.50000000000004	22131.456940664983
50.600000000000044	22122.20762843309
50.700000000000045	22112.971013423616
50.80000000000005	22103.747091768455
50.90000000000004	22094.535826319778
51.00000000000004	22085.337225080762
51.100000000000044	22076.15129565242
51.200000000000045	22066.97810462191
51.30000000000005	22057.817644942425
51.40000000000005	22048.66987781551
51.50000000000004	22039.534809243414
51.600000000000044	22030.412504859796
51.700000000000045	22021.30295492996
51.80000000000005	22012.20611951672
51.90000000000005	22003.12200309476
52.00000000000004	21994.050609775622
52.100000000000044	21984.99200391651
52.200000000000045	21975.946172817028
52.30000000000005	21966.91307514896
52.40000000000005	21957.89271357961
52.50000000000004	21948.885151598075
52.600000000000044	21939.890373984093
52.700000000000045	21930.908338478388
52.80000000000005	21921.939046367774
52.90000000000005	21912.982498610712
53.00000000000004	21904.038757533985
53.100000000000044	21895.10780514874
53.200000000000045	21886.189598034256
53.30000000000005	21877.28413584305
53.40000000000005	21868.391480106402
53.50000000000005	21859.5116104724
53.600000000000044	21850.644482772423
53.700000000000045	21841.790095410033
53.80000000000005	21832.94844649169
53.90000000000005	21824.119596484714
54.00000000000005	21815.303522451428
54.100000000000044	21806.50017926448
54.200000000000045	21797.709563848082
54.30000000000005	21788.931735935334
54.40000000000005	21780.166670372128
54.50000000000005	21771.414321444485
54.60000000000005	21762.674684945418
54.700000000000045	21753.94775639872
54.80000000000005	21745.233594557845
54.90000000000005	21736.53217185279
55.00000000000005	21727.84344178967
55.10000000000005	21719.16739882076
55.200000000000045	21710.504101016402
55.30000000000005	21701.85351872763
55.40000000000005	21693.215605015674
55.50000000000005	21684.590353306925
55.60000000000005	21675.977756783544
55.700000000000045	21667.37787260807
55.80000000000005	21658.790668873728
55.90000000000005	21650.216098019293
56.00000000000005	21641.65415225447
56.10000000000005	21633.104888100796
56.200000000000045	21624.56827170157
56.30000000000005	21616.044255175013
56.40000000000005	21607.532829799136
56.50000000000005	21599.033986630064
56.60000000000005	21590.547781342073
56.70000000000005	21582.07417796819
56.80000000000005	21573.613128142548
56.90000000000005	21565.16462203733
57.00000000000005	21556.728714719884
57.10000000000005	21548.30536839475
57.20000000000005	21539.894534484163
57.30000000000005	21531.49620231284
57.40000000000005	21523.1103610036
57.50000000000005	21514.73706482706
57.60000000000005	21506.376274015325
57.70000000000005	21498.02793962778
57.800000000000054	21489.6920499824
57.90000000000005	21481.368658769676
58.00000000000005	21473.057724507707
58.10000000000005	21464.75919813867
58.20000000000005	21456.47306720833
58.300000000000054	21448.199319078325
58.40000000000005	21439.938006683886
58.50000000000005	21431.689086699756
58.60000000000005	21423.452509811184
58.70000000000005	21415.228262645596
58.800000000000054	21407.016397578318
58.90000000000005	21398.816869678274
59.00000000000005	21390.629629595667
59.10000000000005	21382.454663252804
59.20000000000005	21374.291956403777
59.300000000000054	21366.141560701966
59.40000000000005	21358.003429494074
59.50000000000005	21349.8775132654
59.60000000000005	21341.763797098814
59.70000000000005	21333.662332102092
59.800000000000054	21325.57307011853
59.900000000000055	21317.49596166929
60.00000000000005	21309.43099119188
60.10000000000005	21301.3781429697
60.20000000000005	21293.337467414498
60.300000000000054	21285.3089147612
60.400000000000055	21277.29243544577
60.50000000000005	21269.288013136407
60.60000000000005	21261.295697708214
60.70000000000005	21253.315437989848
60.800000000000054	21245.347184513917
60.900000000000055	21237.39092035636
61.00000000000006	21229.446628451606
61.10000000000005	21221.51435799791
61.20000000000005	21213.594056322843
61.300000000000054	21205.685673942302
61.400000000000055	21197.789193225213
61.50000000000006	21189.904662837238
61.60000000000005	21182.03202879203
61.70000000000005	21174.171241753764
61.800000000000054	21166.32228354623
61.900000000000055	21158.485135862822
62.00000000000006	21150.659846705377
62.10000000000005	21142.84636068774
62.20000000000005	21135.044628515785
62.300000000000054	21127.254631361422
62.400000000000055	21119.47641669342
62.50000000000006	21111.70992789973
62.60000000000005	21103.955115877892
62.70000000000005	21096.211961296296
62.800000000000054	21088.480444702804
62.900000000000055	21080.760612909722
63.00000000000006	21073.05240800103
63.10000000000006	21065.35578096522
63.20000000000005	21057.670711867486
63.300000000000054	21049.99724698244
63.400000000000055	21042.3353272522
63.50000000000006	21034.684903892903
63.60000000000006	21027.045956502836
63.70000000000005	21019.41846456841
63.800000000000054	21011.802473709977
63.900000000000055	21004.197923656524
64.00000000000006	20996.60476575615
64.10000000000005	20989.022979046662
64.20000000000006	20981.452608602234
64.30000000000005	20973.893593090466
64.40000000000006	20966.34588411626
64.50000000000006	20958.80946028264
64.60000000000005	20951.284300088268
64.70000000000006	20943.77044795041
64.80000000000005	20936.267841409885
64.90000000000006	20928.776432237068
65.00000000000006	20921.29619851177
65.10000000000005	20913.827184092977
65.20000000000006	20906.369325537322
65.30000000000005	20898.922574895067
65.40000000000006	20891.486909839132
65.50000000000006	20884.062307944696
65.60000000000005	20876.64881240668
65.70000000000006	20869.246358737182
65.80000000000005	20861.854899178594
65.90000000000006	20854.474410912982
66.00000000000006	20847.104936561507
66.10000000000005	20839.746410726355
66.20000000000006	20832.398785947247
66.30000000000005	20825.062039023484
66.40000000000006	20817.73614666225
66.50000000000006	20810.42115080925
66.60000000000005	20803.116985100674
66.70000000000006	20795.823602288838
66.80000000000005	20788.54097870993
66.90000000000006	20781.26915571718
67.00000000000006	20774.008066108458
67.10000000000007	20766.75766294582
67.20000000000006	20759.517922203264
67.30000000000005	20752.28881976745
67.40000000000006	20745.07039630079
67.50000000000006	20737.862583710415
67.60000000000007	20730.665335285623
67.70000000000006	20723.478626560864
67.80000000000005	20716.302497584264
67.90000000000006	20709.13687949387
68.00000000000006	20701.981725896447
68.10000000000007	20694.837011981555
68.20000000000006	20687.70271285552
68.30000000000005	20680.578867856406
68.40000000000006	20673.465407303735
68.50000000000006	20666.36228504098
68.60000000000007	20659.269475837857
68.70000000000006	20652.187018393386
68.80000000000005	20645.114842325165
68.90000000000006	20638.052901797528
69.00000000000006	20631.001171249623
69.10000000000007	20623.959625040647
69.20000000000006	20616.92830113674
69.30000000000005	20609.90712840644
69.40000000000006	20602.896061255466
69.50000000000006	20595.895073719123
69.60000000000007	20588.904203096852
69.70000000000006	20581.923377620602
69.80000000000007	20574.95255201636
69.90000000000006	20567.99170000041
70.00000000000006	20561.0407952117
70.10000000000007	20554.099874190415
70.20000000000006	20547.168864486543
70.30000000000007	20540.247721067586
70.40000000000006	20533.33641725869
70.50000000000006	20526.434988902838
70.60000000000007	20519.543362977092
70.70000000000006	20512.661494765023
70.80000000000007	20505.789357281643
70.90000000000006	20498.926923466603
71.00000000000006	20492.074228373815
71.10000000000007	20485.231198363388
71.20000000000006	20478.397788956383
71.30000000000007	20471.573972786176
71.40000000000006	20464.759784176196
71.50000000000006	20457.955148975932
71.60000000000007	20451.160023014843
71.70000000000006	20444.374378622644
71.80000000000007	20437.598188055086
71.90000000000006	20430.83148481336
72.00000000000006	20424.074194193097
72.10000000000007	20417.326272253296
72.20000000000006	20410.587690948625
72.30000000000007	20403.858483013708
72.40000000000006	20397.1385732947
72.50000000000006	20390.427918148158
72.60000000000007	20383.726489229204
72.70000000000006	20377.034258119897
72.80000000000007	20370.351256696078
72.90000000000006	20363.677409311553
73.00000000000006	20357.012672540823
73.10000000000007	20350.35701766774
73.20000000000006	20343.71047576276
73.30000000000007	20337.072970790407
73.40000000000006	20330.444459608832
73.50000000000007	20323.824913204302
73.60000000000007	20317.2143024904
73.70000000000006	20310.612657638925
73.80000000000007	20304.01990218216
73.90000000000006	20297.43599318117
74.00000000000007	20290.860901252112
74.10000000000007	20284.29465571974
74.20000000000006	20277.737179786494
74.30000000000007	20271.18843078033
74.40000000000006	20264.648379019694
74.50000000000007	20258.116994750162
74.60000000000007	20251.59430635467
74.70000000000006	20245.08023666245
74.80000000000007	20238.574743185934
74.90000000000006	20232.077795872097
75.00000000000007	20225.589422212302
75.10000000000007	20219.10954476486
75.20000000000006	20212.638121289587
75.30000000000007	20206.175121433633
75.40000000000006	20199.720514770608
75.50000000000007	20193.274327803527
75.60000000000007	20186.83648277552
75.70000000000006	20180.406937609434
75.80000000000007	20173.985661577055
75.90000000000006	20167.572680242447
76.00000000000007	20161.167915636383
76.10000000000007	20154.771325906924
76.20000000000007	20148.38288002206
76.30000000000007	20142.00254687516
76.40000000000006	20135.630350991956
76.50000000000007	20129.266214145435
76.60000000000007	20122.910094622042
76.70000000000007	20116.561961008316
76.80000000000007	20110.2218368406
76.90000000000006	20103.889643737974
77.00000000000007	20097.56534018742
77.10000000000007	20091.2488944658
77.20000000000007	20084.940274773766
77.30000000000007	20078.639503555914
77.40000000000006	20072.346502230404
77.50000000000007	20066.061229395076
77.60000000000007	20059.78365293691
77.70000000000007	20053.51379425762
77.80000000000007	20047.25157467996
77.90000000000006	20040.99695297511
78.00000000000007	20034.7498967127
78.10000000000007	20028.510373384193
78.20000000000007	20022.27840324256
78.30000000000007	20016.053907466237
78.40000000000006	20009.836844906782
78.50000000000007	20003.627182733348
78.60000000000007	19997.424940099354
78.70000000000007	19991.230038146565
78.80000000000007	19985.042435870226
78.90000000000006	19978.862100112765
79.00000000000007	19972.688997635993
79.10000000000007	19966.523146383875
79.20000000000007	19960.364467410418
79.30000000000007	19954.21291975792
79.40000000000006	19948.068469855534
79.50000000000007	19941.931134487677
79.60000000000007	19935.800834730886
79.70000000000007	19929.67752973907
79.80000000000007	19923.561185603518
79.90000000000008	19917.451768332092
80.00000000000007	19911.34929343524
80.10000000000007	19905.253681958417
80.20000000000007	19899.164893066405
80.30000000000007	19893.08289242232
80.40000000000008	19887.00769431361
80.50000000000007	19880.939219868127
80.60000000000007	19874.877428327767
80.70000000000007	19868.82228500494
80.80000000000007	19862.773755125367
80.90000000000008	19856.731851634093
81.00000000000007	19850.696495684915
81.10000000000007	19844.66764649155
81.20000000000007	19838.645268921216
81.30000000000007	19832.62937462887
81.40000000000008	19826.619884911444
81.50000000000007	19820.61675902281
81.60000000000007	19814.619961464945
81.70000000000007	19808.62945664947
81.80000000000007	19802.645254816376
81.90000000000008	19796.66727734611
82.00000000000007	19790.695483422467
82.10000000000007	19784.729837083087
82.20000000000007	19778.770347207035
82.30000000000007	19772.816935379677
82.40000000000008	19766.869560785544
82.50000000000007	19760.92818708082
82.60000000000008	19754.992777827218
82.70000000000007	19749.06334041198
82.80000000000007	19743.139796562307
82.90000000000008	19737.222105347864
83.00000000000007	19731.31022993922
83.10000000000008	19725.404176287848
83.20000000000007	19719.503866388954
83.30000000000007	19713.609259271005
83.40000000000008	19707.72031770518
83.50000000000007	19701.83700436371
83.60000000000008	19695.959323624833
83.70000000000007	19690.087197684934
83.80000000000007	19684.220585409847
83.90000000000008	19678.359449061754
84.00000000000007	19672.503791504078
84.10000000000008	19666.653535265832
84.20000000000007	19660.808639127117
84.30000000000007	19654.96906493105
84.40000000000008	19649.134774416903
84.50000000000007	19643.30576878881
84.60000000000008	19637.48197083745
84.70000000000007	19631.66333912947
84.80000000000007	19625.849834973473
84.90000000000008	19620.041457975334
85.00000000000007	19614.23813132468
85.10000000000008	19608.43981345526
85.20000000000007	19602.6464652352
85.30000000000007	19596.858047423415
85.40000000000008	19591.074557875454
85.50000000000007	19585.29592010454
85.60000000000008	19579.522092277042
85.70000000000007	19573.753034698802
85.80000000000007	19567.98874353902
85.90000000000008	19562.22914277817
86.00000000000007	19556.474190399804
86.10000000000008	19550.72384624611
86.20000000000007	19544.97807004428
86.30000000000008	19539.23685611688
86.40000000000008	19533.500128831605
86.50000000000007	19527.76784584743
86.60000000000008	19522.03996641427
86.70000000000007	19516.316483075367
86.80000000000008	19510.597320736175
86.90000000000008	19504.882436820062
87.00000000000007	19499.17179008829
87.10000000000008	19493.46533918085
87.20000000000007	19487.763074692608
87.30000000000008	19482.06492198168
87.40000000000008	19476.370838086357
87.50000000000007	19470.680781143343
87.60000000000008	19464.994739869915
87.70000000000007	19459.312640234977
87.80000000000008	19453.63443898546
87.90000000000008	19447.96009374251
88.00000000000007	19442.2895619993
88.10000000000008	19436.622830417175
88.20000000000007	19430.959825485334
88.30000000000008	19425.300503501563
88.40000000000008	19419.644821427813
88.50000000000007	19413.99276394414
88.60000000000008	19408.344258226258
88.70000000000007	19402.699260221747
88.80000000000008	19397.057726348175
88.90000000000008	19391.41961288795
89.00000000000009	19385.78490235148
89.10000000000008	19380.15352250482
89.20000000000007	19374.52542877872
89.30000000000008	19368.900576894426
89.40000000000008	19363.27894727159
89.50000000000009	19357.660468441507
89.60000000000008	19352.045095422603
89.70000000000007	19346.432783360928
89.80000000000008	19341.078059096762
89.90000000000008	19336.744453495314
90.00000000000009	19333.431387341105
