# Supplementary material for: White matter micro- and macrostructure brain charts for the human lifespan
Source: Nature. 2026 May 13;655(8124):979–89. doi: 10.1038/s41586-026-10454-2 (PMC13391363; doi:10.1038/s41586-026-10454-2)
Supplement: Supplementary file 7 — Tract-specific median centiles of brain charts. SDT.T4.1-504 contain the discretized, sex-agnostic brain charts used to derive the myelination plots and assessments in Fig. 4 and Supplementary Fig. S4.F9. Age is expressed in years. Tract measurements are reported in metric-specific units: diffusivities in mm2 s−1, volume in mm3, surface area in mm2, average length in mm, and FA is dimensionless (unitless). [file 41586_2026_10454_MOESM7_ESM.zip › SDT.T4/SDT.T4.196-MCP_volume.csv]

age	value
1.0	17087.092109134817
1.1	17370.359547251155
1.2000000000000002	17731.243776798634
1.3000000000000003	18165.806504925364
1.4000000000000004	18600.820861896544
1.5000000000000004	19013.952138528803
1.6000000000000005	19407.23040765621
1.7000000000000006	19782.388940453944
1.8000000000000007	20140.823947491608
1.9000000000000008	20484.004667933135
2.000000000000001	20813.063918638418
2.100000000000001	21129.001695275067
2.200000000000001	21432.63453712009
2.300000000000001	21724.873278492094
2.4000000000000012	22006.429385827516
2.5000000000000013	22277.94588488469
2.6000000000000014	22540.00433710617
2.7000000000000015	22793.07833745939
2.8000000000000016	23037.73672686619
2.9000000000000017	23274.421601742808
3.0000000000000018	23503.537903387347
3.100000000000002	23725.414936387624
3.200000000000002	23940.463739841878
3.300000000000002	24149.004105469765
3.400000000000002	24351.333274944893
3.500000000000002	24547.72639816744
3.6000000000000023	24738.40448510846
3.7000000000000024	24923.659939202247
3.8000000000000025	25103.71770254594
3.9000000000000026	25278.787255481275
4.000000000000003	25449.0360566817
4.100000000000003	25614.692234661128
4.200000000000003	25775.93088429749
4.3000000000000025	25932.917283350238
4.400000000000003	26085.806135012343
4.5000000000000036	26234.719290471883
4.600000000000003	26379.831156289507
4.700000000000003	26521.273906287603
4.800000000000003	26659.171623415554
4.900000000000004	26793.621535394486
5.0000000000000036	26924.76609540001
5.100000000000003	27052.712912099436
5.200000000000004	27177.564556464924
5.300000000000004	27299.417539514077
5.400000000000004	27418.34636117386
5.5000000000000036	27534.465001567798
5.600000000000004	27647.858480052506
5.700000000000005	27758.60689236065
5.800000000000004	27866.77178718377
5.900000000000004	27972.44913511342
6.000000000000004	28075.710283371896
6.100000000000005	28176.623697690444
6.200000000000005	28275.253914933553
6.300000000000004	28371.64982979762
6.400000000000005	28465.890670091256
6.500000000000005	28558.034630064783
6.600000000000005	28648.13657334105
6.700000000000005	28736.23792253774
6.800000000000005	28822.40684156604
6.900000000000006	28906.693243360412
7.000000000000005	28989.145260822203
7.100000000000005	29069.808245121767
7.2000000000000055	29148.715996429408
7.300000000000006	29225.92608173183
7.400000000000006	29301.48018070603
7.500000000000005	29375.417541323615
7.600000000000006	29447.767350855855
7.700000000000006	29518.579939623538
7.800000000000006	29587.89164919191
7.900000000000006	29655.737656566824
8.000000000000007	29722.15103893732
8.100000000000007	29787.15611326227
8.200000000000006	29850.796125160523
8.300000000000006	29913.101974597022
8.400000000000006	29974.10268422681
8.500000000000007	30033.81957170616
8.600000000000007	30092.29091869029
8.700000000000006	30149.54401620309
8.800000000000008	30205.605358770263
8.900000000000007	30260.499779458478
9.000000000000007	30314.24533800611
9.100000000000007	30366.87537483521
9.200000000000006	30418.413428995147
9.300000000000008	30468.881529296927
9.400000000000007	30518.29570353222
9.500000000000007	30566.685757788306
9.600000000000009	30614.072697530213
9.700000000000008	30660.476963838308
9.800000000000008	30705.917636534814
9.900000000000007	30750.408482382903
10.000000000000007	30793.975743392515
10.100000000000009	30836.637748920944
10.200000000000008	30878.41157560456
10.300000000000008	30919.309566746706
10.40000000000001	30959.35537138747
10.500000000000009	30998.565485106494
10.600000000000009	31036.955991866052
10.700000000000008	31074.541830906266
10.800000000000008	31111.333728151756
10.90000000000001	31147.352690691652
11.000000000000009	31182.613251709972
11.100000000000009	31217.128881140048
11.20000000000001	31250.90927949688
11.30000000000001	31283.973504206344
11.40000000000001	31316.3347272804
11.500000000000009	31348.005813249136
11.600000000000009	31378.998644940424
11.70000000000001	31409.32173617291
11.80000000000001	31438.992141155075
11.90000000000001	31468.021559235087
12.00000000000001	31496.420771509172
12.10000000000001	31524.19753540883
12.20000000000001	31551.367408820857
12.30000000000001	31577.941059083256
12.40000000000001	31603.92891915012
12.50000000000001	31629.34056742601
12.60000000000001	31654.182871586207
12.70000000000001	31678.46984143446
12.800000000000011	31702.211017341164
12.900000000000011	31725.415136061943
13.00000000000001	31748.088495792297
13.10000000000001	31770.243937850173
13.20000000000001	31791.89020590176
13.300000000000011	31813.03586183328
13.400000000000011	31833.688715105025
13.50000000000001	31853.854384174534
13.600000000000012	31873.54449445377
13.700000000000012	31892.766912613937
13.800000000000011	31911.528794818856
13.900000000000011	31929.835323017163
14.00000000000001	31947.697196489167
14.100000000000012	31965.121657206328
14.200000000000012	31982.115804033787
14.300000000000011	31998.686067442643
14.400000000000013	32014.83710148982
14.500000000000012	32030.578637021303
14.600000000000012	32045.917223556113
14.700000000000012	32060.858777431044
14.800000000000011	32075.40761276246
14.900000000000013	32089.572716858434
15.000000000000012	32103.36014272056
15.100000000000012	32116.77582920879
15.200000000000014	32129.825117334258
15.300000000000013	32142.51190523844
15.400000000000013	32154.8443994741
15.500000000000012	32166.82809930872
15.600000000000012	32178.46793624201
15.700000000000014	32189.76753988827
15.800000000000013	32200.73451312221
15.900000000000013	32211.37395584375
16.000000000000014	32221.690875859942
16.100000000000016	32231.68974334421
16.200000000000014	32241.373855832557
16.30000000000001	32250.750180011357
16.400000000000013	32259.823367983303
16.500000000000014	32268.597560275804
16.600000000000016	32277.075839564663
16.700000000000014	32285.26467754962
16.800000000000015	32293.168401698986
16.900000000000013	32300.791264415235
17.000000000000014	32308.137032579358
17.100000000000016	32315.208520635522
17.200000000000014	32322.01167699274
17.300000000000015	32328.55046336552
17.400000000000013	32334.82837878291
17.500000000000014	32340.84806374444
17.600000000000016	32346.615057231236
17.700000000000014	32352.133054576414
17.800000000000015	32357.405689365412
17.900000000000016	32362.436155284086
18.000000000000014	32367.226873849704
18.100000000000016	32371.782949999437
18.200000000000017	32376.10777764962
18.300000000000015	32380.20433102283
18.400000000000016	32384.07488929383
18.500000000000014	32387.724216094262
18.600000000000016	32391.155484905194
18.700000000000017	32394.37181799707
18.800000000000015	32397.375938067617
18.900000000000016	32400.16994376544
19.000000000000014	32402.75823600104
19.100000000000016	32405.14373785841
19.200000000000017	32407.328990872244
19.300000000000015	32409.315976047525
19.400000000000016	32411.108807785742
19.500000000000018	32412.710225361545
19.600000000000016	32414.12292526207
19.700000000000017	32415.34924033843
19.80000000000002	32416.391001432792
19.900000000000016	32417.252017784405
20.000000000000018	32417.934819140028
20.100000000000016	32418.44158779703
20.200000000000017	32418.77405646761
20.30000000000002	32418.935792366858
20.400000000000016	32418.929170909993
20.500000000000018	32418.756531521096
20.600000000000016	32418.419882233517
20.700000000000017	32417.92082981466
20.80000000000002	32417.262683180514
20.900000000000016	32416.447641257302
21.000000000000018	32415.477586201632
21.10000000000002	32414.354042222476
21.200000000000017	32413.08011262711
21.30000000000002	32411.657865942656
21.40000000000002	32410.08934023565
21.500000000000018	32408.37627128431
21.60000000000002	32406.520076850455
21.700000000000017	32404.523640404033
21.80000000000002	32402.38888091524
21.90000000000002	32400.11742833818
22.000000000000018	32397.71063041719
22.10000000000002	32395.171195049694
22.200000000000017	32392.500930392056
22.30000000000002	32389.70161867568
22.40000000000002	32386.774766241124
22.500000000000018	32383.721630218795
22.60000000000002	32380.544730466427
22.70000000000002	32377.245747705212
22.80000000000002	32373.826098864367
22.90000000000002	32370.286981244284
23.00000000000002	32366.630764075977
23.10000000000002	32362.859033411863
23.20000000000002	32358.97335312539
23.30000000000002	32354.975035246298
23.40000000000002	32350.865199421936
23.50000000000002	32346.646053307777
23.60000000000002	32342.31907381885
23.70000000000002	32337.885497096002
23.80000000000002	32333.346391299005
23.90000000000002	32328.70383430601
24.00000000000002	32323.959221761677
24.10000000000002	32319.113930246087
24.20000000000002	32314.16910648309
24.300000000000022	32309.12575166844
24.40000000000002	32303.98580426509
24.50000000000002	32298.750566012914
24.600000000000023	32293.42111895552
24.70000000000002	32287.99841968449
24.800000000000022	32282.484294412432
24.90000000000002	32276.87997479679
25.00000000000002	32271.186676035253
25.100000000000023	32265.405403638644
25.20000000000002	32259.537056111734
25.300000000000022	32253.583338913137
25.40000000000002	32247.545402551885
25.50000000000002	32241.424197201035
25.600000000000023	32235.220582481357
25.70000000000002	32228.93616641398
25.800000000000022	32222.57203882118
25.900000000000023	32216.12927525634
26.00000000000002	32209.60876013979
26.100000000000023	32203.011302426432
26.200000000000024	32196.338405179864
26.300000000000022	32189.591087815552
26.400000000000023	32182.770187242997
26.50000000000002	32175.876478318773
26.600000000000023	32168.911379249927
26.700000000000024	32161.875856697665
26.800000000000022	32154.770864906557
26.900000000000023	32147.59718409795
27.00000000000002	32140.355544704715
27.100000000000023	32133.047273412147
27.200000000000024	32125.673275566056
27.300000000000022	32118.23429046526
27.400000000000023	32110.731018473896
27.500000000000025	32103.164712154867
27.600000000000023	32095.536230829945
27.700000000000024	32087.84642297795
27.800000000000026	32080.095978866902
27.900000000000023	32072.285559718504
28.000000000000025	32064.416338052906
28.100000000000023	32056.489119608006
28.200000000000024	32048.504559299217
28.300000000000026	32040.463291693246
28.400000000000023	32032.3664243852
28.500000000000025	32024.21472282543
28.600000000000023	32016.008942964276
28.700000000000024	32007.749697182786
28.800000000000026	31999.43758539829
28.900000000000023	31991.073645011027
29.000000000000025	31982.65859449171
29.100000000000026	31974.19301559685
29.200000000000024	31965.677484497668
29.300000000000026	31957.112981580984
29.400000000000027	31948.500189940518
29.500000000000025	31939.83978432094
29.600000000000026	31931.132309477718
29.700000000000024	31922.37831077547
29.800000000000026	31913.578706887245
29.900000000000027	31904.734139591994
30.000000000000025	31895.84512704917
30.100000000000026	31886.912193369848
30.200000000000024	31877.936207044262
30.300000000000026	31868.91777869485
30.400000000000027	31859.857511585233
30.500000000000025	31850.75589160445
30.600000000000026	31841.613415359927
30.700000000000028	31832.430896958427
30.800000000000026	31823.208910585712
30.900000000000027	31813.947918979215
31.00000000000003	31804.64839964004
31.100000000000026	31795.311122409676
31.200000000000028	31785.936633958456
31.300000000000026	31776.525474453036
31.400000000000027	31767.078078418584
31.50000000000003	31757.59489870526
31.600000000000026	31748.076657128076
31.700000000000028	31738.523868136595
31.800000000000026	31728.936946058897
31.900000000000027	31719.316326498156
32.00000000000003	31709.662692146914
32.10000000000002	31699.976533091733
32.20000000000003	31690.258333656544
32.300000000000026	31680.50848344981
32.40000000000003	31670.72739589865
32.50000000000003	31660.915711199395
32.60000000000003	31651.073890874053
32.70000000000003	31641.202306875908
32.800000000000026	31631.301357002973
32.90000000000003	31621.37164681212
33.00000000000003	31611.41361620076
33.10000000000003	31601.42769994807
33.20000000000003	31591.41424830246
33.300000000000026	31581.373639042664
33.40000000000003	31571.30644005443
33.50000000000003	31561.21306585182
33.60000000000003	31551.0938512211
33.70000000000003	31540.949159726428
33.800000000000026	31530.779528532745
33.90000000000003	31520.58535291584
34.00000000000003	31510.367023595216
34.10000000000003	31500.124856261868
34.20000000000003	31489.859196347945
34.30000000000003	31479.570547568914
34.40000000000003	31469.259282593433
34.50000000000003	31458.925703547295
34.60000000000003	31448.570142890454
34.70000000000003	31438.193077051954
34.80000000000003	31427.794861547845
34.90000000000003	31417.37584782946
35.00000000000003	31406.936321192166
35.10000000000003	31396.476597622022
35.20000000000003	31385.99712380164
35.30000000000003	31375.49823506988
35.400000000000034	31364.98020480162
35.50000000000003	31354.44333710671
35.60000000000003	31343.888054398743
35.70000000000003	31333.31467669196
35.80000000000003	31322.72352036712
35.900000000000034	31312.114843938944
36.00000000000003	31301.488936505877
36.10000000000003	31290.846193991172
36.20000000000003	31280.18691836452
36.30000000000003	31269.51135764939
36.400000000000034	31258.819790038986
36.50000000000003	31248.112589844583
36.60000000000003	31237.390045317734
36.70000000000003	31226.65244145567
36.80000000000003	31215.900013139697
36.900000000000034	31205.133024846284
37.00000000000003	31194.35182726608
37.10000000000003	31183.556692482587
37.20000000000003	31172.74784613031
37.30000000000003	31161.925542644185
37.400000000000034	31151.090113447724
37.500000000000036	31140.241818321647
37.60000000000003	31129.380914126592
37.70000000000003	31118.507614856004
37.80000000000003	31107.622162378404
37.900000000000034	31096.72486703115
38.000000000000036	31085.815974082132
38.10000000000003	31074.895689363646
38.20000000000003	31063.96424547395
38.30000000000003	31053.02193555684
38.400000000000034	31042.068993827288
38.500000000000036	31031.105651875623
38.60000000000004	31020.132105207264
38.70000000000003	31009.14857487961
38.80000000000003	30998.155335193227
38.900000000000034	30987.15260731374
39.000000000000036	30976.14057953408
39.10000000000004	30965.119464332834
39.20000000000003	30954.08952065412
39.30000000000003	30943.05095971692
39.400000000000034	30932.00399037724
39.500000000000036	30920.948791753777
39.60000000000004	30909.885565701592
39.70000000000003	30898.814554310247
39.80000000000003	30887.735957046145
39.900000000000034	30876.649946645834
40.000000000000036	30865.55671700766
40.10000000000004	30854.456496495226
40.20000000000003	30843.34947560964
40.30000000000003	30832.235842721268
40.400000000000034	30821.115762404937
40.500000000000036	30809.989418758683
40.60000000000004	30798.857025058016
40.70000000000004	30787.71876120286
40.80000000000003	30776.57478611371
40.900000000000034	30765.425276493577
41.000000000000036	30754.270433341546
41.10000000000004	30743.11042846452
41.20000000000004	30731.945431745175
41.30000000000003	30720.77559483322
41.400000000000034	30709.60108537232
41.500000000000036	30698.422090845084
41.60000000000004	30687.238773481702
41.70000000000004	30676.051279916177
41.80000000000004	30664.859770906063
41.900000000000034	30653.664422948237
42.000000000000036	30642.46539095667
42.10000000000004	30631.262828105104
42.20000000000004	30620.056874541682
42.30000000000004	30608.847682633674
42.400000000000034	30597.635416761954
42.500000000000036	30586.42022317694
42.60000000000004	30575.202237572175
42.70000000000004	30563.981605891342
42.80000000000004	30552.75848268052
42.900000000000034	30541.533007566995
43.000000000000036	30530.30531860211
43.10000000000004	30519.075545686
43.20000000000004	30507.843826977893
43.30000000000004	30496.61030615762
43.400000000000034	30485.375115004415
43.500000000000036	30474.138379457192
43.60000000000004	30462.900231673346
43.70000000000004	30451.660806525615
43.80000000000004	30440.42022978956
43.90000000000004	30429.178625811688
44.000000000000036	30417.936115349075
44.10000000000004	30406.692823324796
44.20000000000004	30395.4488748621
44.30000000000004	30384.204388618007
44.40000000000004	30372.95948182258
44.500000000000036	30361.714273782763
44.60000000000004	30350.468881733545
44.70000000000004	30339.2234188829
44.80000000000004	30327.977997141257
44.90000000000004	30316.732729097454
45.00000000000004	30305.487727325013
45.10000000000004	30294.24310030871
45.20000000000004	30282.99895479156
45.30000000000004	30271.75540021778
45.40000000000004	30260.51254389852
45.50000000000004	30249.27048725276
45.60000000000004	30238.029332071776
45.70000000000004	30226.78917896735
45.80000000000004	30215.550133220768
45.90000000000004	30204.312295867083
46.00000000000004	30193.07576047019
46.10000000000004	30181.84062294295
46.20000000000004	30170.60698575888
46.30000000000004	30159.374945016127
46.40000000000004	30148.144587949733
46.50000000000004	30136.916005967436
46.60000000000004	30125.689289403563
46.70000000000004	30114.464536992255
46.80000000000004	30103.241838974027
46.90000000000004	30092.02127553158
47.00000000000004	30080.80293272142
47.100000000000044	30069.586906766723
47.20000000000004	30058.373283271307
47.30000000000004	30047.16213675003
47.40000000000004	30035.953549155958
47.50000000000004	30024.747601464103
47.600000000000044	30013.544386533456
47.70000000000004	30002.343984494233
47.80000000000004	29991.146463529552
47.90000000000004	29979.951900715623
48.00000000000004	29968.76038666208
48.100000000000044	29957.57199714
48.200000000000045	29946.386795258124
48.30000000000004	29935.20485435094
48.40000000000004	29924.026246860903
48.50000000000004	29912.851060365916
48.600000000000044	29901.67936551665
48.700000000000045	29890.51121973758
48.80000000000004	29879.346691913917
48.90000000000004	29868.185867604672
49.00000000000004	29857.02881335877
49.100000000000044	29845.875582059478
49.200000000000045	29834.72623917648
49.30000000000004	29823.580849364927
49.40000000000004	29812.439495446848
49.50000000000004	29801.30223917637
49.600000000000044	29790.16912833475
49.700000000000045	29779.040224328135
49.80000000000004	29767.915608162664
49.90000000000004	29756.795337729898
50.00000000000004	29745.679456749305
50.100000000000044	29734.568023505988
50.200000000000045	29723.461095540584
50.30000000000005	29712.358751383512
50.40000000000004	29701.26104443238
50.50000000000004	29690.16801382862
50.600000000000044	29679.07971414232
50.700000000000045	29667.996222266665
50.80000000000005	29656.917587959542
50.90000000000004	29645.843846731914
51.00000000000004	29634.77505029903
51.100000000000044	29623.711249694963
51.200000000000045	29612.65251956875
51.30000000000005	29601.598905462928
51.40000000000005	29590.550438782284
51.50000000000004	29579.507167842214
51.600000000000044	29568.46916581159
51.700000000000045	29557.436474801292
51.80000000000005	29546.40912297393
51.90000000000005	29535.38715603096
52.00000000000004	29524.37061904992
52.100000000000044	29513.359583160684
52.200000000000045	29502.354086517378
52.30000000000005	29491.354153601584
52.40000000000005	29480.35982700022
52.50000000000004	29469.3711765009
52.600000000000044	29458.38823702082
52.700000000000045	29447.411030149047
52.80000000000005	29436.43959607675
52.90000000000005	29425.473974423116
53.00000000000004	29414.514233118432
53.100000000000044	29403.56040336359
53.200000000000045	29392.612503449902
53.30000000000005	29381.670570712577
53.40000000000005	29370.73467186056
53.50000000000005	29359.804835040413
53.600000000000044	29348.881075965928
53.700000000000045	29337.96342977442
53.80000000000005	29327.05193107832
53.90000000000005	29316.14664488992
54.00000000000005	29305.247595863566
54.100000000000044	29294.35479676094
54.200000000000045	29283.468280097994
54.30000000000005	29272.58810977135
54.40000000000005	29261.71430755267
54.50000000000005	29250.84688390997
54.60000000000005	29239.98586934084
54.700000000000045	29229.131293860723
54.80000000000005	29218.283219811547
54.90000000000005	29207.441665682065
55.00000000000005	29196.606639299946
55.10000000000005	29185.77816875437
55.200000000000045	29174.95631536378
55.30000000000005	29164.14109489588
55.40000000000005	29153.332513140478
55.50000000000005	29142.530596331475
55.60000000000005	29131.73537025945
55.700000000000045	29120.94689481335
55.80000000000005	29110.1651826738
55.90000000000005	29099.39023727158
56.00000000000005	29088.62208262564
56.10000000000005	29077.860777681573
56.200000000000045	29067.106332551455
56.30000000000005	29056.358748858747
56.40000000000005	29045.618048915363
56.50000000000005	29034.884254625216
56.60000000000005	29024.157423614655
56.70000000000005	29013.437563092204
56.80000000000005	29002.72467257609
56.90000000000005	28992.018772339292
57.00000000000005	28981.31991913402
57.10000000000005	28970.6281177445
57.20000000000005	28959.943366089385
57.30000000000005	28949.265682869434
57.40000000000005	28938.595086409485
57.50000000000005	28927.931632239222
57.60000000000005	28917.27532241184
57.70000000000005	28906.62615296976
57.800000000000054	28895.984140734865
57.90000000000005	28885.34934042232
58.00000000000005	28874.721751797606
58.10000000000005	28864.10136949073
58.20000000000005	28853.48820887406
58.300000000000054	28842.88228497332
58.40000000000005	28832.283651365848
58.50000000000005	28821.69230524839
58.60000000000005	28811.108239581234
58.70000000000005	28800.531468003697
58.800000000000054	28789.962043329466
58.90000000000005	28779.39996059723
59.00000000000005	28768.84521152342
59.10000000000005	28758.297808409563
59.20000000000005	28747.75776323722
59.300000000000054	28737.225127756046
59.40000000000005	28726.69989458903
59.50000000000005	28716.182053969173
59.60000000000005	28705.671616597727
59.70000000000005	28695.1686335038
59.800000000000054	28684.673095275597
59.900000000000055	28674.18499105392
60.00000000000005	28663.704330304114
60.10000000000005	28653.231122195808
60.20000000000005	28642.765416758048
60.300000000000054	28632.307202307948
60.400000000000055	28621.85646667074
60.50000000000005	28611.413217832516
60.60000000000005	28600.97750513781
60.70000000000005	28590.54931498641
60.800000000000054	28580.12863424773
60.900000000000055	28569.715469764793
61.00000000000006	28559.309828107005
61.10000000000005	28548.911757673988
61.20000000000005	28538.52124273127
61.300000000000054	28528.13826898393
61.400000000000055	28517.762841906075
61.50000000000006	28507.395009242467
61.60000000000005	28497.034753453445
61.70000000000005	28486.682059410774
61.800000000000054	28476.336931530135
61.900000000000055	28465.999373973773
62.00000000000006	28455.669433588715
62.10000000000005	28445.347090830728
62.20000000000005	28435.032329543385
62.300000000000054	28424.72515287406
62.400000000000055	28414.42560703889
62.50000000000006	28404.133670795592
62.60000000000005	28393.849327264415
62.70000000000005	28383.572578611518
62.800000000000054	28373.30342676804
62.900000000000055	28363.041917092254
63.00000000000006	28352.788026460606
63.10000000000006	28342.541737087467
63.20000000000005	28332.303049962473
63.300000000000054	28322.072009831783
63.400000000000055	28311.84859197645
63.50000000000006	28301.632777985997
63.60000000000006	28291.424567939306
63.70000000000005	28281.223961697026
63.800000000000054	28271.03100318076
63.900000000000055	28260.84566590761
64.00000000000006	28250.66793067104
64.10000000000005	28240.497796457174
64.20000000000006	28230.33530658955
64.30000000000005	28220.180433088335
64.40000000000006	28210.0331562103
64.50000000000006	28199.893474095046
64.60000000000005	28189.761384679274
64.70000000000006	28179.636930489294
64.80000000000005	28169.520081893217
64.90000000000006	28159.410818450157
65.00000000000006	28149.309137283366
65.10000000000005	28139.21508033086
65.20000000000006	28129.128616558475
65.30000000000005	28119.049725067245
65.40000000000006	28108.978402192555
65.50000000000006	28098.914644080854
65.60000000000005	28088.858491894815
65.70000000000006	28078.80991305504
65.80000000000005	28068.768886052996
65.90000000000006	28058.73540627742
66.00000000000006	28048.709514308524
66.10000000000005	28038.6911762558
66.20000000000006	28028.68037022264
66.30000000000005	28018.677090863363
66.40000000000006	28008.681332656128
66.50000000000006	27998.69313542271
66.60000000000005	27988.712463829652
66.70000000000006	27978.739295449326
66.80000000000005	27968.773624053
66.90000000000006	27958.81548888227
67.00000000000006	27948.864853380528
67.10000000000007	27938.92169479412
67.20000000000006	27928.986006208695
67.30000000000005	27919.057780545336
67.40000000000006	27909.13705629955
67.50000000000006	27899.22379556986
67.60000000000007	27889.317975141475
67.70000000000006	27879.41958727497
67.80000000000005	27869.528669884654
67.90000000000006	27859.645183930894
68.00000000000006	27849.769105927764
68.10000000000007	27839.90042749467
68.20000000000006	27830.039140097033
68.30000000000005	27820.185280911268
68.40000000000006	27810.33880964705
68.50000000000006	27800.499702419344
68.60000000000007	27790.667950075276
68.70000000000006	27780.843589206048
68.80000000000005	27771.026578465455
68.90000000000006	27761.21689374559
69.00000000000006	27751.41452529293
69.10000000000007	27741.619463209674
69.20000000000006	27731.831743353414
69.30000000000005	27722.05132321795
69.40000000000006	27712.278178350978
69.50000000000006	27702.512298274847
69.60000000000007	27692.75371825515
69.70000000000006	27683.00239480963
69.80000000000007	27673.258303305316
69.90000000000006	27663.52143270079
70.00000000000006	27653.791771819146
70.10000000000007	27644.069355193133
70.20000000000006	27634.354138267954
70.30000000000007	27624.646096114313
70.40000000000006	27614.945217010467
70.50000000000006	27605.251534887775
70.60000000000007	27595.565004292966
70.70000000000006	27585.88560015272
70.80000000000007	27576.21331021509
70.90000000000006	27566.548122100616
71.00000000000006	27556.890069005294
71.10000000000007	27547.239104487777
71.20000000000006	27537.595203220437
71.30000000000007	27527.95835231081
71.40000000000006	27518.328584341747
71.50000000000006	27508.70585204889
71.60000000000007	27499.09012999217
71.70000000000006	27489.481404779413
71.80000000000007	27479.879662898158
71.90000000000006	27470.284936190335
72.00000000000006	27460.697176485337
72.10000000000007	27451.116358125128
72.20000000000006	27441.542467113166
72.30000000000007	27431.975534664198
72.40000000000006	27422.415511858246
72.50000000000006	27412.862372951728
72.60000000000007	27403.31610347604
72.70000000000006	27393.776688848928
72.80000000000007	27384.244159535756
72.90000000000006	27374.71846578969
73.00000000000006	27365.199581680336
73.10000000000007	27355.687492167537
73.20000000000006	27346.182227073397
73.30000000000007	27336.68373597365
73.40000000000006	27327.19199287491
73.50000000000007	27317.706982290034
73.60000000000007	27308.22868862417
73.70000000000006	27298.757140938993
73.80000000000007	27289.292288060453
73.90000000000006	27279.8341038348
74.00000000000007	27270.382572233022
74.10000000000007	27260.93772165541
74.20000000000006	27251.49950032094
74.30000000000007	27242.06788203145
74.40000000000006	27232.642850333592
74.50000000000007	27223.224388671704
74.60000000000007	27213.81252467204
74.70000000000006	27204.407205878957
74.80000000000007	27195.008405955945
74.90000000000006	27185.61610793458
75.00000000000007	27176.230338759797
75.10000000000007	27166.851045438038
75.20000000000006	27157.478201603277
75.30000000000007	27148.111789883213
75.40000000000006	27138.75179280808
75.50000000000007	27129.398236532834
75.60000000000007	27120.051067462613
75.70000000000006	27110.71025911098
75.80000000000007	27101.375793614727
75.90000000000006	27092.04769642575
76.00000000000007	27082.725913479135
76.10000000000007	27073.410418270432
76.20000000000007	27064.101192550926
76.30000000000007	27054.7982179788
76.40000000000006	27045.50151919782
76.50000000000007	27036.211041613427
76.60000000000007	27026.926758614994
76.70000000000007	27017.64865148456
76.80000000000007	27008.3767441394
76.90000000000006	26999.11098158174
77.00000000000007	26989.851337191216
77.10000000000007	26980.597791880882
77.20000000000007	26971.350326474585
77.30000000000007	26962.10896406119
77.40000000000006	26952.873649183515
77.50000000000007	26943.644355125714
77.60000000000007	26934.42106235101
77.70000000000007	26925.203793196706
77.80000000000007	26915.99249186829
77.90000000000006	26906.78713164556
78.00000000000007	26897.58769263748
78.10000000000007	26888.394154867285
78.20000000000007	26879.20653982152
78.30000000000007	26870.024791315285
78.40000000000006	26860.848882540326
78.50000000000007	26851.678793173054
78.60000000000007	26842.51454392183
78.70000000000007	26833.35607832955
78.80000000000007	26824.203369586223
78.90000000000006	26815.056397027096
79.00000000000007	26805.9151399048
79.10000000000007	26796.779618052664
79.20000000000007	26787.64977469106
79.30000000000007	26778.52558292634
79.40000000000006	26769.40702167653
79.50000000000007	26760.294109968632
79.60000000000007	26751.186790815256
79.70000000000007	26742.085037321125
79.80000000000007	26732.98882807466
79.90000000000008	26723.89814158439
80.00000000000007	26714.81299597618
80.10000000000007	26705.733334007004
80.20000000000007	26696.65912869948
80.30000000000007	26687.590358238318
80.40000000000008	26678.527039913388
80.50000000000007	26669.46911633784
80.60000000000007	26660.416560530368
80.70000000000007	26651.36935035621
80.80000000000007	26642.32746360311
80.90000000000008	26633.290916631842
81.00000000000007	26624.259651866036
81.10000000000007	26615.233642241183
81.20000000000007	26606.212865230613
81.30000000000007	26597.197336328005
81.40000000000008	26588.186997876684
81.50000000000007	26579.181822803675
81.60000000000007	26570.181788271635
81.70000000000007	26561.18687136784
81.80000000000007	26552.19708662718
81.90000000000008	26543.212376268857
82.00000000000007	26534.23271313311
82.10000000000007	26525.258074000907
82.20000000000007	26516.28847250752
82.30000000000007	26507.323850855082
82.40000000000008	26498.36418186869
82.50000000000007	26489.409442026255
82.60000000000008	26480.459607732017
82.70000000000007	26471.51469163106
82.80000000000007	26462.57463586631
82.90000000000008	26453.63941317012
83.00000000000007	26444.70899964741
83.10000000000008	26435.78340700968
83.20000000000007	26426.86257744586
83.30000000000007	26417.946483664484
83.40000000000008	26409.035101473848
83.50000000000007	26400.128406610096
83.60000000000008	26391.22640976139
83.70000000000007	26382.329053121943
83.80000000000007	26373.43630929943
83.90000000000008	26364.548153736487
84.00000000000007	26355.66459615237
84.10000000000008	26346.785578850246
84.20000000000007	26337.911074403448
84.30000000000007	26329.04105796332
84.40000000000008	26320.17550461031
84.50000000000007	26311.314423005566
84.60000000000008	26302.457755521787
84.70000000000007	26293.6054746212
84.80000000000007	26284.75755509549
84.90000000000008	26275.914004600185
85.00000000000007	26267.07476567995
85.10000000000008	26258.23981075031
85.20000000000007	26249.409114316048
85.30000000000007	26240.582650811997
85.40000000000008	26231.760426799166
85.50000000000007	26222.942384955837
85.60000000000008	26214.12849757419
85.70000000000007	26205.31873880412
85.80000000000007	26196.513114162866
85.90000000000008	26187.711566563867
86.00000000000007	26178.91406823855
86.10000000000008	26170.120593053296
86.20000000000007	26161.331114805318
86.30000000000008	26152.545637879266
86.40000000000008	26143.764105386264
86.50000000000007	26134.986489420247
86.60000000000008	26126.21276349638
86.70000000000007	26117.442930916026
86.80000000000008	26108.67693508889
86.90000000000008	26099.914748032457
87.00000000000007	26091.156342980856
87.10000000000008	26082.40169309961
87.20000000000007	26073.650800517837
87.30000000000008	26064.903608907065
87.40000000000008	26056.160090131358
87.50000000000007	26047.420217076196
87.60000000000008	26038.683990746475
87.70000000000007	26029.951355176087
87.80000000000008	26021.22228213541
87.90000000000008	26012.49674423052
88.00000000000007	26003.774713999246
88.10000000000008	25995.056191232972
88.20000000000007	25986.341120291756
88.30000000000008	25977.629472774883
88.40000000000008	25968.921220941324
88.50000000000007	25960.21636341588
88.60000000000008	25951.514844985228
88.70000000000007	25942.81663713619
88.80000000000008	25934.121711849217
88.90000000000008	25925.430041036634
89.00000000000009	25916.74162206682
89.10000000000008	25908.05640011734
89.20000000000007	25899.374346484525
89.30000000000008	25890.695432802295
89.40000000000008	25882.019655228676
89.50000000000009	25873.34695943265
89.60000000000008	25864.677316577865
89.70000000000007	25856.010698019796
89.80000000000008	25847.740479226755
89.90000000000008	25841.04670225176
90.00000000000009	25835.928795610933
