# Supplementary material for: White matter micro- and macrostructure brain charts for the human lifespan
Source: Nature. 2026 May 13;655(8124):979–89. doi: 10.1038/s41586-026-10454-2 (PMC13391363; doi:10.1038/s41586-026-10454-2)
Supplement: Supplementary file 7 — Tract-specific median centiles of brain charts. SDT.T4.1-504 contain the discretized, sex-agnostic brain charts used to derive the myelination plots and assessments in Fig. 4 and Supplementary Fig. S4.F9. Age is expressed in years. Tract measurements are reported in metric-specific units: diffusivities in mm2 s−1, volume in mm3, surface area in mm2, average length in mm, and FA is dimensionless (unitless). [file 41586_2026_10454_MOESM7_ESM.zip › SDT.T4/SDT.T4.197-MLF_left_ad-mean.csv]

age	value
1.0	0.0014095635680630484
1.1	0.0014045257263412478
1.2000000000000002	0.001398190100250182
1.3000000000000003	0.001390652720940924
1.4000000000000004	0.001383279498155775
1.5000000000000004	0.0013764545300881377
1.6000000000000005	0.0013701065586566622
1.7000000000000006	0.0013641773101279282
1.8000000000000007	0.00135862049571766
1.9000000000000008	0.001353391739868433
2.000000000000001	0.0013484572461262062
2.100000000000001	0.0013437881595002284
2.200000000000001	0.0013393609322199416
2.300000000000001	0.001335151671284616
2.4000000000000012	0.00133114172623247
2.5000000000000013	0.001327314707521571
2.6000000000000014	0.0013236561704559066
2.7000000000000015	0.0013201542095253995
2.8000000000000016	0.001316795858496502
2.9000000000000017	0.0013135709590443548
3.0000000000000018	0.0013104704043121725
3.100000000000002	0.0013074866469626376
3.200000000000002	0.0013046111621791822
3.300000000000002	0.0013018372243147937
3.400000000000002	0.001299158704638461
3.500000000000002	0.0012965700280274004
3.6000000000000023	0.001294066597320799
3.7000000000000024	0.0012916429196743048
3.8000000000000025	0.0012892946914453492
3.9000000000000026	0.0012870179637430484
4.000000000000003	0.0012848094840730007
4.100000000000003	0.0012826652526432454
4.200000000000003	0.0012805821331023609
4.3000000000000025	0.0012785572089542836
4.400000000000003	0.0012765877834260376
4.5000000000000036	0.001274671659056564
4.600000000000003	0.0012728059960998184
4.700000000000003	0.00127098859194411
4.800000000000003	0.0012692174002403604
4.900000000000004	0.0012674907597588956
5.0000000000000036	0.0012658064697908407
5.100000000000003	0.0012641628267341222
5.200000000000004	0.0012625582257270334
5.300000000000004	0.0012609911696565123
5.400000000000004	0.0012594604592124088
5.5000000000000036	0.0012579644313116386
5.600000000000004	0.0012565018145871641
5.700000000000005	0.0012550714200422063
5.800000000000004	0.001253672299749304
5.900000000000004	0.001252303109661142
6.000000000000004	0.0012509628257292504
6.100000000000005	0.0012496504745137587
6.200000000000005	0.0012483651439566955
6.300000000000004	0.0012471061173509874
6.400000000000005	0.0012458723338209024
6.500000000000005	0.001244662995680491
6.600000000000005	0.001243477354748606
6.700000000000005	0.0012423148260841453
6.800000000000005	0.0012411745260636133
6.900000000000006	0.0012400557929675509
7.000000000000005	0.0012389579935849838
7.100000000000005	0.001237880533830372
7.2000000000000055	0.0012368229560917234
7.300000000000006	0.0012357845402032792
7.400000000000006	0.0012347647540318905
7.500000000000005	0.0012337630983189243
7.600000000000006	0.0012327791904080425
7.700000000000006	0.0012318124166708396
7.800000000000006	0.001230862325692065
7.900000000000006	0.001229928483296365
8.000000000000007	0.0012290104824985953
8.100000000000007	0.0012281080159606593
8.200000000000006	0.0012272205711360026
8.300000000000006	0.0012263477759624868
8.400000000000006	0.0012254892819616302
8.500000000000007	0.0012246448271882786
8.600000000000007	0.0012238139671094522
8.700000000000006	0.0012229963805066091
8.800000000000008	0.001222191757179168
8.900000000000007	0.001221399807134098
9.000000000000007	0.0012206203155300393
9.100000000000007	0.0012198529037898073
9.200000000000006	0.0012190973019197905
9.300000000000008	0.0012183532578927878
9.400000000000007	0.0012176205857510496
9.500000000000007	0.0012168989524577313
9.600000000000009	0.0012161881215896927
9.700000000000008	0.001215487864084111
9.800000000000008	0.0012147979667020059
9.900000000000007	0.0012141182742878398
10.000000000000007	0.0012134484987321914
10.100000000000009	0.0012127884381134952
10.200000000000008	0.0012121379048532614
10.300000000000008	0.0012114967629263142
10.40000000000001	0.0012108647559174244
10.500000000000009	0.001210241704937127
10.600000000000009	0.0012096274361946
10.700000000000008	0.0012090217888050148
10.800000000000008	0.0012084246476353772
10.90000000000001	0.001207835787971221
11.000000000000009	0.0012072550549867115
11.100000000000009	0.0012066823057323042
11.20000000000001	0.001206117438172693
11.30000000000001	0.001205560250367253
11.40000000000001	0.0012050106038032776
11.500000000000009	0.0012044683636085645
11.600000000000009	0.0012039334057772513
11.70000000000001	0.0012034056428837096
11.80000000000001	0.0012028848960222848
11.90000000000001	0.001202371043961525
12.00000000000001	0.0012018639755887266
12.10000000000001	0.0012013636126993804
12.20000000000001	0.001200869793197082
12.30000000000001	0.0012003824077191547
12.40000000000001	0.0011999013495697989
12.50000000000001	0.0011994265214335562
12.60000000000001	0.0011989578555901468
12.70000000000001	0.0011984952071026807
12.800000000000011	0.001198038479330943
12.900000000000011	0.0011975875844520156
13.00000000000001	0.0011971424613939294
13.10000000000001	0.0011967029779135353
13.20000000000001	0.0011962690462064638
13.300000000000011	0.001195840580465471
13.400000000000011	0.001195417503142009
13.50000000000001	0.0011949997608570715
13.600000000000012	0.0011945872344256733
13.700000000000012	0.0011941798456117847
13.800000000000011	0.001193777524000777
13.900000000000011	0.0011933802211066139
14.00000000000001	0.001192987827520867
14.100000000000012	0.0011926002717174184
14.200000000000012	0.0011922174836945074
14.300000000000011	0.0011918394008368592
14.400000000000013	0.001191465980413397
14.500000000000012	0.001191097123138016
14.600000000000012	0.0011907327648155676
14.700000000000012	0.0011903728482886295
14.800000000000011	0.0011900173344924433
14.900000000000013	0.0011896661318009137
15.000000000000012	0.0011893191812035512
15.100000000000012	0.001188976424873038
15.200000000000014	0.0011886378116724543
15.300000000000013	0.0011883033069158909
15.400000000000013	0.0011879728269516775
15.500000000000012	0.0011876463184782662
15.600000000000012	0.0011873237346001434
15.700000000000014	0.0011870050434224107
15.800000000000013	0.001186690167386145
15.900000000000013	0.0011863790572575804
16.000000000000014	0.001186071664734955
16.100000000000016	0.0011857679476393076
16.200000000000014	0.0011854678774579186
16.30000000000001	0.0011851713830042547
16.400000000000013	0.0011848784195548402
16.500000000000014	0.0011845889482726272
16.600000000000016	0.001184302942799638
16.700000000000014	0.0011840203368604868
16.800000000000015	0.0011837410889668277
16.900000000000013	0.0011834651583741967
17.000000000000014	0.0011831925099891373
17.100000000000016	0.0011829231201013126
17.200000000000014	0.0011826569275924291
17.300000000000015	0.001182393894583451
17.400000000000013	0.0011821339886466436
17.500000000000014	0.0011818771877562851
17.600000000000016	0.0011816234348000381
17.700000000000014	0.0011813726945031665
17.800000000000015	0.0011811249321916368
17.900000000000016	0.0011808801184440443
18.000000000000014	0.0011806382333323453
18.100000000000016	0.0011803992239652846
18.200000000000017	0.001180163057989804
18.300000000000015	0.0011799297081343401
18.400000000000016	0.001179699155802909
18.500000000000014	0.0011794713514068518
18.600000000000016	0.001179246264712554
18.700000000000017	0.0011790238659766961
18.800000000000015	0.0011788041303673871
18.900000000000016	0.0011785870409688345
19.000000000000014	0.0011783725516826267
19.100000000000016	0.0011781606346648388
19.200000000000017	0.001177951266834653
19.300000000000015	0.001177744432340434
19.400000000000016	0.0011775400878327234
19.500000000000018	0.0011773382072095533
19.600000000000016	0.0011771387647730052
19.700000000000017	0.001176941739440919
19.80000000000002	0.001176747116720777
19.900000000000016	0.0011765548561757727
20.000000000000018	0.001176364933676988
20.100000000000016	0.0011761773295812926
20.200000000000017	0.0011759920302543403
20.30000000000002	0.00117580899756739
20.400000000000016	0.00117562820883611
20.500000000000018	0.0011754496417120052
20.600000000000016	0.0011752732782033988
20.700000000000017	0.0011750991057853904
20.80000000000002	0.0011749270887802467
20.900000000000016	0.001174757206146645
21.000000000000018	0.001174589441085141
21.10000000000002	0.0011744237817688454
21.200000000000017	0.0011742601944732894
21.30000000000002	0.0011740986593649601
21.40000000000002	0.0011739391568917148
21.500000000000018	0.0011737816716294149
21.60000000000002	0.0011736261926643145
21.700000000000017	0.0011734726883502803
21.80000000000002	0.001173321140232691
21.90000000000002	0.00117317153388251
22.000000000000018	0.0011730238589582383
22.10000000000002	0.0011728780854787344
22.200000000000017	0.0011727341960068073
22.30000000000002	0.0011725921733427478
22.40000000000002	0.001172452004211048
22.500000000000018	0.001172313679027548
22.60000000000002	0.0011721771695857646
22.70000000000002	0.001172042459614095
22.80000000000002	0.0011719095366732254
22.90000000000002	0.0011717783916516012
23.00000000000002	0.00117164899777144
23.10000000000002	0.0011715213396240678
23.20000000000002	0.001171395402002679
23.30000000000002	0.001171271173441803
23.40000000000002	0.0011711486454624941
23.50000000000002	0.0011710277928120454
23.60000000000002	0.0011709086010736477
23.70000000000002	0.0011707910594888778
23.80000000000002	0.0011706751599717445
23.90000000000002	0.0011705608785029839
24.00000000000002	0.0011704482014023591
24.10000000000002	0.0011703371151621927
24.20000000000002	0.0011702276098512461
24.300000000000022	0.0011701196779154636
24.40000000000002	0.0011700132966539147
24.50000000000002	0.0011699084532354998
24.600000000000023	0.0011698051383302495
24.70000000000002	0.0011697033447129013
24.800000000000022	0.001169603050753387
24.90000000000002	0.0011695042442530627
25.00000000000002	0.0011694069131617045
25.100000000000023	0.0011693110488557796
25.20000000000002	0.0011692166445600289
25.300000000000022	0.0011691236797903267
25.40000000000002	0.0011690321430791173
25.50000000000002	0.001168942026316898
25.600000000000023	0.0011688533230051932
25.70000000000002	0.0011687660135944276
25.800000000000022	0.001168680087163059
25.900000000000023	0.0011685955329178428
26.00000000000002	0.0011685123433557857
26.100000000000023	0.001168430512361271
26.200000000000024	0.0011683500213858613
26.300000000000022	0.0011682708601407836
26.400000000000023	0.0011681930215645885
26.50000000000002	0.0011681164997759837
26.600000000000023	0.0011680412770460815
26.700000000000024	0.0011679673435598765
26.800000000000022	0.00116789468961383
26.900000000000023	0.0011678233086697299
27.00000000000002	0.0011677531951737776
27.100000000000023	0.0011676843322758032
27.200000000000024	0.0011676167107112047
27.300000000000022	0.001167550324322794
27.400000000000023	0.0011674851677561224
27.500000000000025	0.001167421224883022
27.600000000000023	0.0011673584868519252
27.700000000000024	0.001167296944908527
27.800000000000026	0.0011672365933489764
27.900000000000023	0.0011671774271004593
28.000000000000025	0.0011671194308095012
28.100000000000023	0.0011670625961054133
28.200000000000024	0.0011670069176145548
28.300000000000026	0.0011669523904345766
28.400000000000023	0.0011668989998506948
28.500000000000025	0.001166846737853909
28.600000000000023	0.0011667955965205434
28.700000000000024	0.0011667455708713674
28.800000000000026	0.0011666966562473512
28.900000000000023	0.0011666488386194748
29.000000000000025	0.0011666021104007537
29.100000000000026	0.001166556466899267
29.200000000000024	0.00116651190360242
29.300000000000026	0.0011664684070484257
29.400000000000027	0.0011664259699683593
29.500000000000025	0.0011663845851683982
29.600000000000026	0.0011663442483010942
29.700000000000024	0.0011663049550649923
29.800000000000026	0.0011662666926077494
29.900000000000027	0.001166229454032243
30.000000000000025	0.001166193235241893
30.100000000000026	0.0011661580320616385
30.200000000000024	0.0011661238321447548
30.300000000000026	0.001166090628874879
30.400000000000027	0.0011660584157020325
30.500000000000025	0.001166027188831618
30.600000000000026	0.0011659969442725752
30.700000000000028	0.0011659676702217205
30.800000000000026	0.0011659393603915354
30.900000000000027	0.0011659120112072223
31.00000000000003	0.0011658856187872649
31.100000000000026	0.001165860171780729
31.200000000000028	0.0011658356641488685
31.300000000000026	0.0011658120899117675
31.400000000000027	0.001165789445760263
31.50000000000003	0.0011657677279738408
31.600000000000026	0.0011657469256880111
31.700000000000028	0.001165727033155868
31.800000000000026	0.0011657080472614175
31.900000000000027	0.0011656899643794803
32.00000000000003	0.0011656727740514258
32.10000000000002	0.0011656564707515117
32.20000000000003	0.0011656410490064016
32.300000000000026	0.0011656265059344685
32.40000000000003	0.0011656128380519908
32.50000000000003	0.0011656000353370206
32.60000000000003	0.00116558809252373
32.70000000000003	0.0011655770069008108
32.800000000000026	0.0011655667750678264
32.90000000000003	0.0011655573873681705
33.00000000000003	0.0011655488387332835
33.10000000000003	0.0011655411241414011
33.20000000000003	0.0011655342410886692
33.300000000000026	0.0011655281862993287
33.40000000000003	0.0011655229505100027
33.50000000000003	0.0011655185288843713
33.60000000000003	0.0011655149190691286
33.70000000000003	0.0011655121178615366
33.800000000000026	0.001165510116328056
33.90000000000003	0.0011655089098088697
34.00000000000003	0.0011655084936860142
34.10000000000003	0.0011655088657903173
34.20000000000003	0.0011655100230293883
34.30000000000003	0.0011655119568247819
34.40000000000003	0.0011655146627247346
34.50000000000003	0.0011655181386935444
34.60000000000003	0.0011655223817030533
34.70000000000003	0.0011655273834734131
34.80000000000003	0.0011655331397112472
34.90000000000003	0.0011655396461608214
35.00000000000003	0.0011655469009502666
35.10000000000003	0.001165554901149372
35.20000000000003	0.0011655636387998176
35.30000000000003	0.0011655731097952393
35.400000000000034	0.0011655833123823916
35.50000000000003	0.001165594243687766
35.60000000000003	0.0011656058960240498
35.70000000000003	0.0011656182654274047
35.80000000000003	0.001165631347967845
35.900000000000034	0.0011656451420382938
36.00000000000003	0.0011656596448524727
36.10000000000003	0.0011656748490149974
36.20000000000003	0.001165690750730495
36.30000000000003	0.0011657073484975498
36.400000000000034	0.0011657246395801147
36.50000000000003	0.0011657426168293684
36.60000000000003	0.0011657612765785315
36.70000000000003	0.0011657806151913997
36.80000000000003	0.0011658006312972946
36.900000000000034	0.0011658213222380876
37.00000000000003	0.0011658426811305992
37.10000000000003	0.0011658647044602585
37.20000000000003	0.001165887390950705
37.30000000000003	0.0011659107379884282
37.400000000000034	0.0011659347389151213
37.500000000000036	0.0011659593903325177
37.60000000000003	0.001165984688870064
37.70000000000003	0.0011660106333685482
37.80000000000003	0.0011660372212842648
37.900000000000034	0.0011660644462012267
38.000000000000036	0.0011660923048590105
38.10000000000003	0.001166120796182793
38.20000000000003	0.0011661499176686377
38.30000000000003	0.0011661796631061015
38.400000000000034	0.0011662100293402225
38.500000000000036	0.0011662410132411427
38.60000000000004	0.0011662726138392937
38.70000000000003	0.0011663048286934354
38.80000000000003	0.0011663376518146313
38.900000000000034	0.0011663710801730353
39.000000000000036	0.0011664051128747028
39.10000000000004	0.001166439747513949
39.20000000000003	0.0011664749782901154
39.30000000000003	0.0011665108022691775
39.400000000000034	0.0011665472165399505
39.500000000000036	0.0011665842203032455
39.60000000000004	0.0011666218112098457
39.70000000000003	0.0011666599836619952
39.80000000000003	0.0011666987348394906
39.900000000000034	0.0011667380640110782
40.000000000000036	0.0011667779688593774
40.10000000000004	0.0011668184439594493
40.20000000000003	0.0011668594865783745
40.30000000000003	0.001166901094004046
40.400000000000034	0.0011669432655906143
40.500000000000036	0.0011669859990717064
40.60000000000004	0.0011670292892086672
40.70000000000004	0.0011670731333723358
40.80000000000003	0.00116711753097797
40.900000000000034	0.00116716247978784
41.000000000000036	0.001167207974722179
41.10000000000004	0.001167254013231492
41.20000000000004	0.0011673005927852523
41.30000000000003	0.0011673477128759263
41.400000000000034	0.0011673953713119425
41.500000000000036	0.0011674435631848484
41.60000000000004	0.00116749228603992
41.70000000000004	0.0011675415394246812
41.80000000000004	0.0011675913211733418
41.900000000000034	0.0011676416265238726
42.000000000000036	0.001167692453094375
42.10000000000004	0.001167743798520347
42.20000000000004	0.0011677956624192045
42.30000000000004	0.0011678480426670216
42.400000000000034	0.001167900934659596
42.500000000000036	0.0011679543361018025
42.60000000000004	0.001168008246660778
42.70000000000004	0.001168062664235866
42.80000000000004	0.0011681175843579934
42.900000000000034	0.0011681730047987822
43.000000000000036	0.0011682289233457602
43.10000000000004	0.0011682853397294046
43.20000000000004	0.001168342251887115
43.30000000000004	0.0011683996554955347
43.400000000000034	0.001168457548405837
43.500000000000036	0.0011685159303934404
43.60000000000004	0.0011685747994168213
43.70000000000004	0.0011686341512775508
43.80000000000004	0.001168693983888055
43.90000000000004	0.001168754295175365
44.000000000000036	0.0011688150849724183
44.10000000000004	0.0011688763512723854
44.20000000000004	0.0011689380900115488
44.30000000000004	0.001169000299175417
44.40000000000004	0.0011690629786376128
44.500000000000036	0.0011691261264104229
44.60000000000004	0.0011691897385458197
44.70000000000004	0.0011692538130856224
44.80000000000004	0.0011693183480851067
44.90000000000004	0.0011693833434702032
45.00000000000004	0.0011694487972848976
45.10000000000004	0.0011695147057058976
45.20000000000004	0.0011695810668422727
45.30000000000004	0.0011696478806568664
45.40000000000004	0.0011697151452109995
45.50000000000004	0.001169782856788712
45.60000000000004	0.0011698510135509277
45.70000000000004	0.0011699196136709922
45.80000000000004	0.0011699886571593997
45.90000000000004	0.0011700581421064651
46.00000000000004	0.0011701280649119193
46.10000000000004	0.001170198423798675
46.20000000000004	0.0011702692188107467
46.30000000000004	0.0011703404480542454
46.40000000000004	0.0011704121080285768
46.50000000000004	0.0011704841970045289
46.60000000000004	0.0011705567132643023
46.70000000000004	0.0011706296568954006
46.80000000000004	0.0011707030260304646
46.90000000000004	0.0011707768172763925
47.00000000000004	0.0011708510289611756
47.100000000000044	0.0011709256612027674
47.20000000000004	0.001171000712148243
47.30000000000004	0.0011710761784972294
47.40000000000004	0.001171152058621931
47.50000000000004	0.00117122835090515
47.600000000000044	0.0011713050555045422
47.70000000000004	0.0011713821705915419
47.80000000000004	0.001171459692965756
47.90000000000004	0.0011715376210523257
48.00000000000004	0.001171615955036621
48.100000000000044	0.0011716946931032708
48.200000000000045	0.0011717738321382627
48.30000000000004	0.0011718533706076312
48.40000000000004	0.0011719333069872063
48.50000000000004	0.001172013641498694
48.600000000000044	0.001172094372349114
48.700000000000045	0.0011721754965176125
48.80000000000004	0.0011722570125192258
48.90000000000004	0.0011723389206009201
49.00000000000004	0.001172421218981775
49.100000000000044	0.0011725039047215302
49.200000000000045	0.0011725869763731184
49.30000000000004	0.0011726704324985374
49.40000000000004	0.0011727542733780511
49.50000000000004	0.0011728384972513764
49.600000000000044	0.0011729231012651267
49.700000000000045	0.0011730080840176582
49.80000000000004	0.001173093445812276
49.90000000000004	0.0011731791848997631
50.00000000000004	0.001173265298501995
50.100000000000044	0.0011733517852525036
50.200000000000045	0.0011734386437932747
50.30000000000005	0.0011735258744581193
50.40000000000004	0.0011736134755168351
50.50000000000004	0.0011737014442724449
50.600000000000044	0.0011737897794006995
50.700000000000045	0.0011738784812564522
50.80000000000005	0.0011739675481196512
50.90000000000004	0.0011740569773637348
51.00000000000004	0.0011741467676971242
51.100000000000044	0.0011742369178360725
51.200000000000045	0.0011743274281634556
51.30000000000005	0.0011744182969768
51.40000000000005	0.0011745095217254174
51.50000000000004	0.0011746011011569539
51.600000000000044	0.0011746930356735484
51.700000000000045	0.0011747853235820423
51.80000000000005	0.0011748779623976901
51.90000000000005	0.0011749709508985474
52.00000000000004	0.001175064287869941
52.100000000000044	0.001175157973739775
52.200000000000045	0.001175252006831131
52.30000000000005	0.0011753463847303139
52.40000000000005	0.0011754411062518907
52.50000000000004	0.001175536171841411
52.600000000000044	0.001175631579830521
52.700000000000045	0.0011757273278673315
52.80000000000005	0.0011758234147947438
52.90000000000005	0.001175919839462434
53.00000000000004	0.0011760166023396606
53.100000000000044	0.001176113701773079
53.200000000000045	0.001176211135477449
53.30000000000005	0.0011763089023296893
53.40000000000005	0.0011764070028152203
53.50000000000005	0.0011765054352885997
53.600000000000044	0.0011766041975225837
53.700000000000045	0.0011767032884205148
53.80000000000005	0.0011768027068920924
53.90000000000005	0.0011769024534445719
54.00000000000005	0.0011770025264464298
54.100000000000044	0.0011771029237329588
54.200000000000045	0.0011772036442392728
54.30000000000005	0.0011773046884874477
54.40000000000005	0.0011774060548532443
54.50000000000005	0.0011775077412264664
54.60000000000005	0.001177609746566884
54.700000000000045	0.0011777120698402048
54.80000000000005	0.0011778147115886976
54.90000000000005	0.0011779176702010155
55.00000000000005	0.0011780209436256849
55.10000000000005	0.0011781245308521723
55.200000000000045	0.0011782284324363547
55.30000000000005	0.001178332646773592
55.40000000000005	0.0011784371718636924
55.50000000000005	0.0011785420067191893
55.60000000000005	0.001178647150358161
55.700000000000045	0.0011787526033550794
55.80000000000005	0.001178858364117288
55.90000000000005	0.0011789644306998658
56.00000000000005	0.001179070802143111
56.10000000000005	0.0011791774790340208
56.200000000000045	0.001179284459786131
56.30000000000005	0.0011793917425028109
56.40000000000005	0.0011794993262459145
56.50000000000005	0.0011796072100825191
56.60000000000005	0.0011797153946168292
56.70000000000005	0.0011798238782735099
56.80000000000005	0.001179932659207954
56.90000000000005	0.001180041736508037
57.00000000000005	0.0011801511107894882
57.10000000000005	0.0011802607804826742
57.20000000000005	0.001180370743788527
57.30000000000005	0.001180480999815118
57.40000000000005	0.0011805915476753917
57.50000000000005	0.0011807023880010465
57.60000000000005	0.0011808135192327865
57.70000000000005	0.001180924939620559
57.800000000000054	0.0011810366482968068
57.90000000000005	0.0011811486459038585
58.00000000000005	0.0011812609308876623
58.10000000000005	0.0011813735015411251
58.20000000000005	0.0011814863570156688
58.300000000000054	0.0011815994964672792
58.40000000000005	0.0011817129205530428
58.50000000000005	0.0011818266277285195
58.60000000000005	0.0011819406163328984
58.70000000000005	0.0011820548855404635
58.800000000000054	0.001182169436018089
58.90000000000005	0.001182284266226194
59.00000000000005	0.001182399374544539
59.10000000000005	0.0011825147601652042
59.20000000000005	0.001182630422284574
59.300000000000054	0.0011827463615832405
59.40000000000005	0.0011828625765305475
59.50000000000005	0.0011829790655499596
59.60000000000005	0.0011830958278550418
59.70000000000005	0.001183212864135426
59.800000000000054	0.0011833301728649296
59.900000000000055	0.0011834477525054
60.00000000000005	0.0011835656022871196
60.10000000000005	0.0011836837214444012
60.20000000000005	0.001183802110679629
60.300000000000054	0.0011839207684749425
60.400000000000055	0.0011840396933334662
60.50000000000005	0.001184158884505684
60.60000000000005	0.001184278342702354
60.70000000000005	0.001184398066409715
60.800000000000054	0.0011845180541672268
60.900000000000055	0.0011846383052411117
61.00000000000006	0.0011847588189013633
61.10000000000005	0.0011848795958705808
61.20000000000005	0.0011850006346427438
61.300000000000054	0.0011851219337964077
61.400000000000055	0.0011852434926167723
61.50000000000006	0.0011853653118341857
61.60000000000005	0.0011854873899464246
61.70000000000005	0.001185609725566423
61.800000000000054	0.0011857323179942046
61.900000000000055	0.0011858551665333667
62.00000000000006	0.0011859782719252877
62.10000000000005	0.001186101632674945
62.20000000000005	0.0011862252474322882
62.300000000000054	0.00118634911551525
62.400000000000055	0.001186473237672382
62.50000000000006	0.0011865976124121388
62.60000000000005	0.0011867222384170904
62.70000000000005	0.0011868471150191112
62.800000000000054	0.0011869722415534505
62.900000000000055	0.0011870976187789545
63.00000000000006	0.0011872232452107814
63.10000000000006	0.001187349119566597
63.20000000000005	0.0011874752411951423
63.300000000000054	0.0011876016108619387
63.400000000000055	0.0011877282270853346
63.50000000000006	0.001187855088613935
63.60000000000006	0.0011879821948096545
63.70000000000005	0.0011881095450375744
63.800000000000054	0.0011882371400728199
63.900000000000055	0.001188364978439972
64.00000000000006	0.0011884930589209223
64.10000000000005	0.0011886213808935129
64.20000000000006	0.001188749945139056
64.30000000000005	0.0011888787501850755
64.40000000000006	0.0011890077948428367
64.50000000000006	0.0011891370785026148
64.60000000000005	0.0011892666005576733
64.70000000000006	0.0011893963617982803
64.80000000000005	0.0011895263607577622
64.90000000000006	0.0011896565962790163
65.00000000000006	0.0011897870677673493
65.10000000000005	0.0011899177760187978
65.20000000000006	0.0011900487195693618
65.30000000000005	0.0011901798972898637
65.40000000000006	0.0011903113085973368
65.50000000000006	0.001190442952911675
65.60000000000005	0.001190574831037314
65.70000000000006	0.0011907069415156382
65.80000000000005	0.001190839283247521
65.90000000000006	0.0011909718556642195
66.00000000000006	0.0011911046595755525
66.10000000000005	0.001191237693525336
66.20000000000006	0.0011913709564410125
66.30000000000005	0.0011915044477649453
66.40000000000006	0.0011916381669421757
66.50000000000006	0.0011917721147903996
66.60000000000005	0.0011919062898584187
66.70000000000006	0.0011920406911022801
66.80000000000005	0.0011921753179777793
66.90000000000006	0.0011923101713076374
67.00000000000006	0.0011924452496428594
67.10000000000007	0.0011925805519648074
67.20000000000006	0.0011927160777397722
67.30000000000005	0.0011928518264365951
67.40000000000006	0.0011929877988853888
67.50000000000006	0.0011931239936418
67.60000000000007	0.0011932604097143994
67.70000000000006	0.001193397046582208
67.80000000000005	0.0011935339050800201
67.90000000000006	0.0011936709837654972
68.00000000000006	0.001193808281671312
68.10000000000007	0.0011939457982864398
68.20000000000006	0.001194083533102244
68.30000000000005	0.001194221486960481
68.40000000000006	0.001194359658423116
68.50000000000006	0.0011944980465487323
68.60000000000007	0.0011946366508383559
68.70000000000006	0.001194775472138132
68.80000000000005	0.0011949145090118273
68.90000000000006	0.0011950537605410312
69.00000000000006	0.0011951932262362012
69.10000000000007	0.0011953329056100638
69.20000000000006	0.0011954727995153165
69.30000000000005	0.0011956129065196718
69.40000000000006	0.00119575322572945
69.50000000000006	0.001195893756666532
69.60000000000007	0.0011960345001877427
69.70000000000006	0.0011961754548624067
69.80000000000007	0.0011963166198187968
69.90000000000006	0.001196457994587737
70.00000000000006	0.0011965995787022044
70.10000000000007	0.0011967413730252085
70.20000000000006	0.0011968833761297289
70.30000000000007	0.0011970255871676231
70.40000000000006	0.0011971680056805656
70.50000000000006	0.0011973106325354496
70.60000000000007	0.0011974534663066658
70.70000000000006	0.0011975965061670336
70.80000000000007	0.0011977397516667303
70.90000000000006	0.0011978832023579603
71.00000000000006	0.0011980268591134154
71.10000000000007	0.0011981707205108822
71.20000000000006	0.001198314785745729
71.30000000000007	0.0011984590543784148
71.40000000000006	0.001198603527285295
71.50000000000006	0.001198748203045415
71.60000000000007	0.0011988930808741684
71.70000000000006	0.0011990381603400816
71.80000000000007	0.0011991834410136153
71.90000000000006	0.001199328923776642
72.00000000000006	0.0011994746072112985
72.10000000000007	0.0011996204905545124
72.20000000000006	0.0011997665733845923
72.30000000000007	0.0011999128565868841
72.40000000000006	0.0012000593387445965
72.50000000000006	0.0012002060191138313
72.60000000000007	0.0012003528972805645
72.70000000000006	0.0012004999728326246
72.80000000000007	0.0012006472466605685
72.90000000000006	0.0012007947173504334
73.00000000000006	0.0012009423841789367
73.10000000000007	0.001201090246741369
73.20000000000006	0.0012012383059315527
73.30000000000007	0.0012013865603364385
73.40000000000006	0.0012015350092511032
73.50000000000007	0.0012016836522781267
73.60000000000007	0.0012018324890218201
73.70000000000006	0.0012019815203809748
73.80000000000007	0.0012021307449451516
73.90000000000006	0.0012022801620291575
74.00000000000007	0.0012024297712444011
74.10000000000007	0.0012025795734927772
74.20000000000006	0.0012027295673646095
74.30000000000007	0.0012028797521922822
74.40000000000006	0.0012030301275941556
74.50000000000007	0.0012031806931902468
74.60000000000007	0.0012033314498871856
74.70000000000006	0.0012034823962776475
74.80000000000007	0.0012036335317129067
74.90000000000006	0.0012037848558197428
75.00000000000007	0.0012039363695077424
75.10000000000007	0.001204088071370177
75.20000000000006	0.0012042399607752122
75.30000000000007	0.0012043920373562265
75.40000000000006	0.0012045443007482138
75.50000000000007	0.0012046967518652464
75.60000000000007	0.001204849389302736
75.70000000000006	0.0012050022124469443
75.80000000000007	0.0012051552209392934
75.90000000000006	0.0012053084156966882
76.00000000000007	0.001205461795315016
76.10000000000007	0.0012056153591967179
76.20000000000007	0.0012057691069895125
76.30000000000007	0.0012059230383426503
76.40000000000006	0.0012060771541773164
76.50000000000007	0.001206231453091308
76.60000000000007	0.00120638593450443
76.70000000000007	0.0012065405980720804
76.80000000000007	0.0012066954447181573
76.90000000000006	0.001206850473040783
77.00000000000007	0.0012070056824753125
77.10000000000007	0.001207161072683149
77.20000000000007	0.0012073166433271333
77.30000000000007	0.0012074723953352559
77.40000000000006	0.001207628327307346
77.50000000000007	0.0012077844386954523
77.60000000000007	0.0012079407291682735
77.70000000000007	0.0012080971996564027
77.80000000000007	0.0012082538487598745
77.90000000000006	0.0012084106759456725
78.00000000000007	0.00120856768088823
78.10000000000007	0.00120872486326336
78.20000000000007	0.001208882224005593
78.30000000000007	0.001209039761716461
78.40000000000006	0.0012091974758789688
78.50000000000007	0.001209355366174519
78.60000000000007	0.001209513433540149
78.70000000000007	0.0012096716765774534
78.80000000000007	0.0012098300947838167
78.90000000000006	0.0012099886878461166
79.00000000000007	0.0012101474554525695
79.10000000000007	0.0012103063985439907
79.20000000000007	0.0012104655157232865
79.30000000000007	0.0012106248065032427
79.40000000000006	0.0012107842705774141
79.50000000000007	0.0012109439088890217
79.60000000000007	0.0012111037200409152
79.70000000000007	0.0012112637035597029
79.80000000000007	0.0012114238591441763
79.90000000000008	0.0012115841864943709
80.00000000000007	0.0012117446865571675
80.10000000000007	0.001211905357936539
80.20000000000007	0.0012120662001739197
80.30000000000007	0.001212227212974473
80.40000000000008	0.0012123883972874172
80.50000000000007	0.00121254975171652
80.60000000000007	0.0012127112758165382
80.70000000000007	0.001212872969297657
80.80000000000007	0.0012130348318712349
80.90000000000008	0.0012131968644899884
81.00000000000007	0.0012133590657586574
81.10000000000007	0.001213521435246288
81.20000000000007	0.0012136839726691261
81.30000000000007	0.00121384667898217
81.40000000000008	0.0012140095527898459
81.50000000000007	0.0012141725936740252
81.60000000000007	0.0012143358013557513
81.70000000000007	0.001214499175557242
81.80000000000007	0.0012146627172368672
81.90000000000008	0.0012148264249998441
82.00000000000007	0.0012149902984418177
82.10000000000007	0.0012151543372896714
82.20000000000007	0.0012153185425039972
82.30000000000007	0.0012154829126895818
82.40000000000008	0.0012156474474544373
82.50000000000007	0.001215812146530027
82.60000000000008	0.0012159770096489297
82.70000000000007	0.0012161420377750313
82.80000000000007	0.0012163072295137333
82.90000000000008	0.0012164725844863275
83.00000000000007	0.0012166381024298614
83.10000000000008	0.0012168037843103947
83.20000000000007	0.0012169696287327757
83.30000000000007	0.0012171356353302518
83.40000000000008	0.001217301803844275
83.50000000000007	0.0012174681340173432
83.60000000000008	0.0012176346268187135
83.70000000000007	0.0012178012808536955
83.80000000000007	0.0012179680957683488
83.90000000000008	0.001218135071309457
84.00000000000007	0.0012183022084483865
84.10000000000008	0.0012184695057898104
84.20000000000007	0.0012186369629913123
84.30000000000007	0.0012188045798038958
84.40000000000008	0.0012189723559795957
84.50000000000007	0.001219140292492922
84.60000000000008	0.0012193083879488207
84.70000000000007	0.0012194766420172373
84.80000000000007	0.0012196450544543233
84.90000000000008	0.0012198136262366714
85.00000000000007	0.0012199823559684404
85.10000000000008	0.0012201512433307694
85.20000000000007	0.0012203202880838274
85.30000000000007	0.0012204894899887906
85.40000000000008	0.0012206588500252797
85.50000000000007	0.0012208283667976053
85.60000000000008	0.0012209980399988565
85.70000000000007	0.001221167869394139
85.80000000000007	0.001221337855965161
85.90000000000008	0.0012215079983153448
86.00000000000007	0.001221678296148571
86.10000000000008	0.0012218487492338189
86.20000000000007	0.0012220193573410129
86.30000000000008	0.0012221901214548327
86.40000000000008	0.0012223610401787023
86.50000000000007	0.001222532113228068
86.60000000000008	0.001222703340376644
86.70000000000007	0.0012228747226111468
86.80000000000008	0.001223046258534007
86.90000000000008	0.001223217947871108
87.00000000000007	0.0012233897903998995
87.10000000000008	0.001223561785898727
87.20000000000007	0.0012237339353572342
87.30000000000008	0.0012239062373776998
87.40000000000008	0.0012240786916972158
87.50000000000007	0.001224251298097762
87.60000000000008	0.001224424057571004
87.70000000000007	0.0012245969687181171
87.80000000000008	0.0012247700312863117
87.90000000000008	0.0012249432450611736
88.00000000000007	0.0012251166098291159
88.10000000000008	0.0012252901265846748
88.20000000000007	0.001225463793928758
88.30000000000008	0.0012256376116194223
88.40000000000008	0.001225811579446586
88.50000000000007	0.0012259856984067955
88.60000000000008	0.001226159967099754
88.70000000000007	0.001226334385293335
88.80000000000008	0.0012265089527808966
88.90000000000008	0.0012266836693566594
89.00000000000009	0.0012268585360200126
89.10000000000008	0.0012270335513702166
89.20000000000007	0.0012272087151856419
89.30000000000008	0.0012273840272638615
89.40000000000008	0.0012275594886062711
89.50000000000009	0.0012277350978108252
89.60000000000008	0.0012279108546654179
89.70000000000007	0.0012280867589709588
89.80000000000008	0.0012282547884214492
89.90000000000008	0.0012283908692922224
90.00000000000009	0.0012284949737806459
