# Supplementary material for: White matter micro- and macrostructure brain charts for the human lifespan
Source: Nature. 2026 May 13;655(8124):979–89. doi: 10.1038/s41586-026-10454-2 (PMC13391363; doi:10.1038/s41586-026-10454-2)
Supplement: Supplementary file 7 — Tract-specific median centiles of brain charts. SDT.T4.1-504 contain the discretized, sex-agnostic brain charts used to derive the myelination plots and assessments in Fig. 4 and Supplementary Fig. S4.F9. Age is expressed in years. Tract measurements are reported in metric-specific units: diffusivities in mm2 s−1, volume in mm3, surface area in mm2, average length in mm, and FA is dimensionless (unitless). [file 41586_2026_10454_MOESM7_ESM.zip › SDT.T4/SDT.T4.198-MLF_left_avg_length.csv]

age	value
1.0	67.10790227608788
1.1	67.45706600626507
1.2000000000000002	67.89573665202411
1.3000000000000003	68.41704298426227
1.4000000000000004	68.92594615970559
1.5000000000000004	69.39572902447331
1.6000000000000005	69.8313644961478
1.7000000000000006	70.23694424963637
1.8000000000000007	70.61573271702248
1.9000000000000008	70.97088108519942
2.000000000000001	71.30479775877842
2.100000000000001	71.61954661125961
2.200000000000001	71.91681679256862
2.300000000000001	72.19832877576935
2.4000000000000012	72.46542875510448
2.5000000000000013	72.71930248838409
2.6000000000000014	72.96099721426512
2.7000000000000015	73.19137817865511
2.8000000000000016	73.4113881468553
2.9000000000000017	73.62176734122995
3.0000000000000018	73.8231802372019
3.100000000000002	74.01617902277063
3.200000000000002	74.20138600231046
3.300000000000002	74.37929334664953
3.400000000000002	74.55034986084068
3.500000000000002	74.71496409785809
3.6000000000000023	74.87347416843372
3.7000000000000024	75.02628174993461
3.8000000000000025	75.17370256426047
3.9000000000000026	75.31602642402568
4.000000000000003	75.45349314634477
4.100000000000003	75.5863950940505
4.200000000000003	75.71496244301517
4.3000000000000025	75.83940921696416
4.400000000000003	75.95993334914381
4.5000000000000036	76.07669714559796
4.600000000000003	76.1899077171269
4.700000000000003	76.29972655232909
4.800000000000003	76.40630369574497
4.900000000000004	76.50976190576999
5.0000000000000036	76.61026122678165
5.100000000000003	76.70792634837663
5.200000000000004	76.80287467216996
5.300000000000004	76.89521572436236
5.400000000000004	76.9850381241426
5.5000000000000036	77.07246227263573
5.600000000000004	77.15758094463872
5.700000000000005	77.24048091441043
5.800000000000004	77.32123218292685
5.900000000000004	77.39993163207838
6.000000000000004	77.47665376766373
6.100000000000005	77.55146935741925
6.200000000000005	77.62444472293083
6.300000000000004	77.69563273739101
6.400000000000005	77.76510941527084
6.500000000000005	77.83293254664834
6.600000000000005	77.89915635755445
6.700000000000005	77.96382394771828
6.800000000000005	78.02699829468975
6.900000000000006	78.08872715711364
7.000000000000005	78.14905619183345
7.100000000000005	78.2080282632556
7.2000000000000055	78.26567703908374
7.300000000000006	78.32205349057665
7.400000000000006	78.37719582877575
7.500000000000005	78.43113993789152
7.600000000000006	78.48391392703724
7.700000000000006	78.53556096690095
7.800000000000006	78.58611333213834
7.900000000000006	78.63560203097336
8.000000000000007	78.68405616813669
8.100000000000007	78.73149828149764
8.200000000000006	78.77796415492077
8.300000000000006	78.82348023937696
8.400000000000006	78.86807135131745
8.500000000000007	78.91175666643073
8.600000000000007	78.95456701896092
8.700000000000006	78.99652513761617
8.800000000000008	79.03765294567751
8.900000000000007	79.07797098343556
9.000000000000007	79.11749495057478
9.100000000000007	79.15625089249342
9.200000000000006	79.19425779766847
9.300000000000008	79.23153343874395
9.400000000000007	79.26809137989521
9.500000000000007	79.30395437641289
9.600000000000009	79.33913897275195
9.700000000000008	79.37366117843618
9.800000000000008	79.40753594668573
9.900000000000007	79.4407745753218
10.000000000000007	79.47339658192472
10.100000000000009	79.50541600681866
10.200000000000008	79.53684594436749
10.300000000000008	79.56769628094234
10.40000000000001	79.59798426303051
10.500000000000009	79.62772226475526
10.600000000000009	79.65692229209307
10.700000000000008	79.68559551190403
10.800000000000008	79.71375027839841
10.90000000000001	79.74140157238244
11.000000000000009	79.76856003301704
11.100000000000009	79.79523553695688
11.20000000000001	79.82143547413602
11.30000000000001	79.84717320794974
11.40000000000001	79.87245820557166
11.500000000000009	79.89729967316534
11.600000000000009	79.92170612931555
11.70000000000001	79.94568389621284
11.80000000000001	79.96924470554276
11.90000000000001	79.99239678741708
12.00000000000001	80.01514773986787
12.10000000000001	80.0375032076043
12.20000000000001	80.05947373978789
12.30000000000001	80.08106672011209
12.40000000000001	80.10228934249166
12.50000000000001	80.12314822340426
12.60000000000001	80.14364824397072
12.70000000000001	80.16379874925117
12.800000000000011	80.18360621908691
12.900000000000011	80.2030765975595
13.00000000000001	80.22221427822208
13.10000000000001	80.24102772199579
13.20000000000001	80.25952278345704
13.300000000000011	80.27770517617263
13.400000000000011	80.29558011915421
13.50000000000001	80.31315144755587
13.600000000000012	80.33042671498883
13.700000000000012	80.34741110160293
13.800000000000011	80.36410932525902
13.900000000000011	80.38052486280549
14.00000000000001	80.39666459392629
14.100000000000012	80.41253322774686
14.200000000000012	80.4281353666288
14.300000000000011	80.4434751826191
14.400000000000013	80.4585557361815
14.500000000000012	80.47338321083181
14.600000000000012	80.48796180316681
14.700000000000012	80.50229530510327
14.800000000000011	80.51638650890445
14.900000000000013	80.53024107568451
15.000000000000012	80.54386284108303
15.100000000000012	80.55725555855952
15.200000000000014	80.5704226023226
15.300000000000013	80.58336644876272
15.400000000000013	80.59609221629954
15.500000000000012	80.60860334476848
15.600000000000012	80.62090291557328
15.700000000000014	80.63299320104309
15.800000000000013	80.6448789086308
15.900000000000013	80.65656319735467
16.000000000000014	80.66804916204681
16.100000000000016	80.67933955976252
16.200000000000014	80.6904364195116
16.30000000000001	80.70134401973588
16.400000000000013	80.71206520941178
16.500000000000014	80.72260251696731
16.600000000000016	80.73295781386169
16.700000000000014	80.74313505098314
16.800000000000015	80.75313685588827
16.900000000000013	80.76296580534603
17.000000000000014	80.77262417266172
17.100000000000016	80.78211363927146
17.200000000000014	80.79143781268331
17.300000000000015	80.8005990744915
17.400000000000013	80.8095995173137
17.500000000000014	80.81844069932521
17.600000000000016	80.82712596390746
17.700000000000014	80.83565751596142
17.800000000000015	80.84403751973164
17.900000000000016	80.8522678648407
18.000000000000014	80.86034995920937
18.100000000000016	80.8682868683093
18.200000000000017	80.87608059968139
18.300000000000015	80.883732898595
18.400000000000016	80.89124507536907
18.500000000000014	80.89861998026072
18.600000000000016	80.90585947827877
18.700000000000017	80.91296540154266
18.800000000000015	80.91993933212554
18.900000000000016	80.9267824601879
19.000000000000014	80.93349740880807
19.100000000000016	80.94008588299883
19.200000000000017	80.94654934838088
19.300000000000015	80.95288891697322
19.400000000000016	80.95910703483844
19.500000000000018	80.96520529088531
19.600000000000016	80.97118524716235
19.700000000000017	80.97704823686043
19.80000000000002	80.98279527490948
19.900000000000016	80.98842861998108
20.000000000000018	80.9939497300648
20.100000000000016	80.99935984357776
20.200000000000017	81.00465991224937
20.30000000000002	81.00985204791051
20.400000000000016	81.01493761313087
20.500000000000018	81.01991794835327
20.600000000000016	81.0247941836187
20.700000000000017	81.02956719145777
20.80000000000002	81.03423892785918
20.900000000000016	81.0388106473532
21.000000000000018	81.04328340223263
21.10000000000002	81.04765801342775
21.200000000000017	81.05193631417207
21.30000000000002	81.05611947993673
21.40000000000002	81.06020866782042
21.500000000000018	81.06420484073914
21.60000000000002	81.06810875444747
21.700000000000017	81.07192211160319
21.80000000000002	81.07564599782427
21.90000000000002	81.07928131178063
22.000000000000018	81.08282876672607
22.10000000000002	81.08628996197102
22.200000000000017	81.08966591714118
22.30000000000002	81.09295763649602
22.40000000000002	81.09616594447701
22.500000000000018	81.09929150026204
22.60000000000002	81.10233579300647
22.70000000000002	81.10529976707315
22.80000000000002	81.10818419346094
22.90000000000002	81.11098969605317
23.00000000000002	81.11371767643276
23.10000000000002	81.11636902349916
23.20000000000002	81.11894461321376
23.30000000000002	81.121445154529
23.40000000000002	81.12387122611854
23.50000000000002	81.126224136053
23.60000000000002	81.12850470977422
23.70000000000002	81.1307136115077
23.80000000000002	81.13285139038966
23.90000000000002	81.13491927984286
24.00000000000002	81.13691805839956
24.10000000000002	81.1388484936308
24.20000000000002	81.14071119758972
24.300000000000022	81.14250668134467
24.40000000000002	81.14423609847482
24.50000000000002	81.14590017368221
24.600000000000023	81.1474994813771
24.70000000000002	81.14903450772773
24.800000000000022	81.15050634233312
24.90000000000002	81.15191566998719
25.00000000000002	81.15326316614434
25.100000000000023	81.15454936110442
25.20000000000002	81.1557747087658
25.300000000000022	81.1569402301901
25.40000000000002	81.15804656424959
25.50000000000002	81.15909420939946
25.600000000000023	81.16008359840234
25.70000000000002	81.16101569720416
25.800000000000022	81.16189111054065
25.900000000000023	81.16271043514698
26.00000000000002	81.16347413199483
26.100000000000023	81.16418260631842
26.200000000000024	81.16483676494035
26.300000000000022	81.16543717321504
26.400000000000023	81.16598426504581
26.50000000000002	81.16647842760872
26.600000000000023	81.16692052002351
26.700000000000024	81.1673110782967
26.800000000000022	81.1676506315472
26.900000000000023	81.167939581676
27.00000000000002	81.16817829223488
27.100000000000023	81.16836757110693
27.200000000000024	81.16850792036045
27.300000000000022	81.16859971878608
27.400000000000023	81.16864331441066
27.500000000000025	81.16863947364982
27.600000000000023	81.16858867322112
27.700000000000024	81.16849138388503
27.800000000000026	81.16834795698996
27.900000000000023	81.168158720174
28.000000000000025	81.16792439526067
28.100000000000023	81.16764542958593
28.200000000000024	81.16732215468589
28.300000000000026	81.16695488477224
28.400000000000023	81.1665443054747
28.500000000000025	81.16609084213391
28.600000000000023	81.16559491491573
28.700000000000024	81.16505683172834
28.800000000000026	81.16447688909224
28.900000000000023	81.16385573367316
29.000000000000025	81.1631937652655
29.100000000000026	81.16249127472743
29.200000000000024	81.16174854690212
29.300000000000026	81.16096619674455
29.400000000000027	81.16014460488549
29.500000000000025	81.1592841474421
29.600000000000026	81.15838509485113
29.700000000000024	81.15744771652659
29.800000000000026	81.15647259325033
29.900000000000027	81.15546008335174
30.000000000000025	81.15441044254226
30.100000000000026	81.15332393002473
30.200000000000024	81.15220109869931
30.300000000000026	81.15104229013352
30.400000000000027	81.14984784194266
30.500000000000025	81.14861799212494
30.600000000000026	81.14735298636126
30.700000000000028	81.14605334747579
30.800000000000026	81.14471939749315
30.900000000000027	81.14335136165143
31.00000000000003	81.14194947665612
31.100000000000026	81.14051424073506
31.200000000000028	81.13904596119727
31.300000000000026	81.13754494187882
31.400000000000027	81.13601139260192
31.50000000000003	81.13444553816643
31.600000000000026	81.13284785024344
31.700000000000028	81.13121861895485
31.800000000000026	81.12955804303101
31.900000000000027	81.12786633934347
32.00000000000003	81.12614395779734
32.10000000000002	81.12439117555046
32.20000000000003	81.122608266698
32.300000000000026	81.12079541651141
32.40000000000003	81.11895283133312
32.50000000000003	81.1170809375467
32.60000000000003	81.11517999714313
32.70000000000003	81.11325018572362
32.800000000000026	81.11129170259386
32.90000000000003	81.10930495481982
33.00000000000003	81.10729019293342
33.10000000000003	81.1052476647572
33.20000000000003	81.10317753410676
33.300000000000026	81.10107999093648
33.40000000000003	81.09895542141867
33.50000000000003	81.09680406265808
33.60000000000003	81.094626070016
33.70000000000003	81.09242162717311
33.800000000000026	81.09019110310956
33.90000000000003	81.0879347247697
34.00000000000003	81.08565271669323
34.10000000000003	81.08334522389183
34.20000000000003	81.08101242170703
34.30000000000003	81.07865466050906
34.40000000000003	81.07627215531863
34.50000000000003	81.07386504373639
34.60000000000003	81.07143349548618
34.70000000000003	81.06897784559794
34.80000000000003	81.06649830005622
34.90000000000003	81.06399506270549
35.00000000000003	81.06146826203322
35.10000000000003	81.0589180602978
35.20000000000003	81.05634477591042
35.30000000000003	81.05374860423635
35.400000000000034	81.05112966725041
35.50000000000003	81.04848812215968
35.60000000000003	81.04582427365372
35.70000000000003	81.04313830903871
35.80000000000003	81.04043041371065
35.900000000000034	81.03770070159915
36.00000000000003	81.03494932320311
36.10000000000003	81.03217656833516
36.20000000000003	81.02938261481746
36.30000000000003	81.02656757084252
36.400000000000034	81.0237315823491
36.50000000000003	81.02087492684761
36.60000000000003	81.01799777495282
36.70000000000003	81.01510029557005
36.80000000000003	81.01218258977171
36.900000000000034	81.00924479744732
37.00000000000003	81.0062871827588
37.10000000000003	81.00330990782813
37.20000000000003	81.00031306866207
37.30000000000003	80.99729680101787
37.400000000000034	80.99426135800341
37.500000000000036	80.99120689527822
37.60000000000003	80.98813356696805
37.70000000000003	80.98504146276305
37.80000000000003	80.98193071294688
37.900000000000034	80.97880155862379
38.000000000000036	80.97565414782879
38.10000000000003	80.97248856576923
38.20000000000003	80.96930493897051
38.30000000000003	80.96610349858365
38.400000000000034	80.96288438683456
38.500000000000036	80.95964774456938
38.60000000000004	80.95639365137869
38.70000000000003	80.95312222881887
38.80000000000003	80.94983369722425
38.900000000000034	80.94652819195868
39.000000000000036	80.94320578863682
39.10000000000004	80.93986660538528
39.20000000000003	80.93651085355842
39.30000000000003	80.93313866328569
39.400000000000034	80.92975016345248
39.500000000000036	80.92634542466745
39.60000000000004	80.92292456053214
39.70000000000003	80.91948777263428
39.80000000000003	80.91603518491284
39.900000000000034	80.9125668644425
40.000000000000036	80.90908292168453
40.10000000000004	80.90558355010944
40.20000000000003	80.90206886892861
40.30000000000003	80.89853899622896
40.400000000000034	80.89499399461367
40.500000000000036	80.89143397041084
40.60000000000004	80.88785910825553
40.70000000000004	80.8842695217616
40.80000000000003	80.88066527038418
40.900000000000034	80.87704645756712
41.000000000000036	80.87341326059487
41.10000000000004	80.86976578880184
41.20000000000004	80.8661041505039
41.30000000000003	80.86242840115287
41.400000000000034	80.85873864040667
41.500000000000036	80.85503503754212
41.60000000000004	80.85131769682104
41.70000000000004	80.84758667088484
41.80000000000004	80.8438420567346
41.900000000000034	80.84008401697918
42.000000000000036	80.8363126519979
42.10000000000004	80.83252806124565
42.20000000000004	80.82873029377174
42.30000000000004	80.8249194430998
42.400000000000034	80.82109566456857
42.500000000000036	80.81725905395055
42.60000000000004	80.81340965778048
42.70000000000004	80.8095475671278
42.80000000000004	80.80567293127241
42.900000000000034	80.8017858424571
43.000000000000036	80.79788639208356
43.10000000000004	80.79397462345597
43.20000000000004	80.79005062444149
43.30000000000004	80.78611453770823
43.400000000000034	80.78216645130624
43.500000000000036	80.7782064062845
43.60000000000004	80.7742344882372
43.70000000000004	80.77025083431843
43.80000000000004	80.76625552936224
43.90000000000004	80.76224865743613
44.000000000000036	80.75823025667702
44.10000000000004	80.75420040972267
44.20000000000004	80.75015924770433
44.30000000000004	80.74610685163228
44.40000000000004	80.74204325761617
44.500000000000036	80.73796854618337
44.60000000000004	80.73388284343902
44.70000000000004	80.72978622745747
44.80000000000004	80.72567877561274
44.90000000000004	80.72156052138317
45.00000000000004	80.7174315425603
45.10000000000004	80.71329195975419
45.20000000000004	80.7091418475447
45.30000000000004	80.70498123758296
45.40000000000004	80.7008102056967
45.50000000000004	80.69662886790769
45.60000000000004	80.69243729611006
45.70000000000004	80.68823556155682
45.80000000000004	80.68402369351546
45.90000000000004	80.67980176527635
46.00000000000004	80.67556988784003
46.10000000000004	80.67132812990056
46.20000000000004	80.66707651907412
46.30000000000004	80.66281512681964
46.40000000000004	80.65854405994304
46.50000000000004	80.65426338467648
46.60000000000004	80.64997316666424
46.70000000000004	80.64567343135751
46.80000000000004	80.64136424785697
46.90000000000004	80.6370457183732
47.00000000000004	80.63271790620217
47.100000000000044	80.6283808352985
47.20000000000004	80.6240345730513
47.30000000000004	80.61967921783105
47.40000000000004	80.61531483067247
47.50000000000004	80.61094147207011
47.600000000000044	80.60655916400671
47.70000000000004	80.60216797167527
47.80000000000004	80.59776798923438
47.90000000000004	80.59335927501937
48.00000000000004	80.58894184965223
48.100000000000044	80.58451577672353
48.200000000000045	80.58008114687135
48.30000000000004	80.57563801634996
48.40000000000004	80.57118644091608
48.50000000000004	80.5667264393905
48.600000000000044	80.56225807331475
48.700000000000045	80.55778142946093
48.80000000000004	80.55329656159641
48.90000000000004	80.5488034873005
49.00000000000004	80.54430226661202
49.100000000000044	80.53979298307092
49.200000000000045	80.53527568852562
49.30000000000004	80.5307504343654
49.40000000000004	80.526217236519
49.50000000000004	80.52167615310996
49.600000000000044	80.51712726412458
49.700000000000045	80.51257061911565
49.80000000000004	80.508006232875
49.90000000000004	80.50343416211466
50.00000000000004	80.49885448384958
50.100000000000044	80.49426724585939
50.200000000000045	80.48967249549928
50.30000000000005	80.48507024604335
50.40000000000004	80.48046055241046
50.50000000000004	80.47584348834422
50.600000000000044	80.47121909950087
50.700000000000045	80.4665873981092
50.80000000000005	80.46194843776041
50.90000000000004	80.45730228946269
51.00000000000004	80.45264899723054
51.100000000000044	80.44798860468524
51.200000000000045	80.44332112265487
51.30000000000005	80.43864660304926
51.40000000000005	80.43396511386065
51.50000000000004	80.42927669713544
51.600000000000044	80.42458136273626
51.700000000000045	80.41987916132264
51.80000000000005	80.4151701583651
51.90000000000005	80.41045439438676
52.00000000000004	80.40573190954575
52.100000000000044	80.401002712407
52.200000000000045	80.3962668520511
52.30000000000005	80.39152439116395
52.40000000000005	80.38677536844078
52.50000000000004	80.3820197915504
52.600000000000044	80.37725770839468
52.700000000000045	80.37248917933155
52.80000000000005	80.36771424163987
52.90000000000005	80.3629329322589
53.00000000000004	80.35814525765007
53.100000000000044	80.35335126423067
53.200000000000045	80.34855100978369
53.30000000000005	80.34374452988656
53.40000000000005	80.33893183016464
53.50000000000005	80.33411295592289
53.600000000000044	80.32928796279214
53.700000000000045	80.32445688502996
53.80000000000005	80.31961975657734
53.90000000000005	80.31477658193117
54.00000000000005	80.30992740499894
54.100000000000044	80.3050722790266
54.200000000000045	80.30021123668456
54.30000000000005	80.29534428168529
54.40000000000005	80.29047145688575
54.50000000000005	80.28559281353924
54.60000000000005	80.28070838308362
54.700000000000045	80.2758181966608
54.80000000000005	80.27092225692347
54.90000000000005	80.2660206054116
55.00000000000005	80.2611132911662
55.10000000000005	80.25620034414113
55.200000000000045	80.25128176624845
55.30000000000005	80.24635759803559
55.40000000000005	80.24142788669565
55.50000000000005	80.23649266102875
55.60000000000005	80.23155194955783
55.700000000000045	80.22660575319448
55.80000000000005	80.22165411124392
55.90000000000005	80.21669706884349
56.00000000000005	80.21173465340257
56.10000000000005	80.20676686512914
56.200000000000045	80.20179374239012
56.30000000000005	80.19681532860648
56.40000000000005	80.191831650105
56.50000000000005	80.18684273295229
56.60000000000005	80.18184857640671
56.70000000000005	80.17684921766248
56.80000000000005	80.17184469822688
56.90000000000005	80.16683504312026
57.00000000000005	80.16182025092795
57.10000000000005	80.15680035795701
57.20000000000005	80.15177540411781
57.30000000000005	80.14674541341232
57.40000000000005	80.1417104095976
57.50000000000005	80.13667039035246
57.60000000000005	80.13162539087632
57.70000000000005	80.12657544929469
57.800000000000054	80.12152058837906
57.90000000000005	80.11646080516009
58.00000000000005	80.11139613399826
58.10000000000005	80.10632661153059
58.20000000000005	80.10125225956827
58.300000000000054	80.09617309969124
58.40000000000005	80.09108912805968
58.50000000000005	80.08600037798716
58.60000000000005	80.08090688444281
58.70000000000005	80.07580866807582
58.800000000000054	80.07070572441754
58.90000000000005	80.0655980859885
59.00000000000005	80.06048578636772
59.10000000000005	80.05536884529629
59.20000000000005	80.05024728229652
59.300000000000054	80.04512109205874
59.40000000000005	80.03999030611368
59.50000000000005	80.03485495647833
59.60000000000005	80.02971506179354
59.70000000000005	80.02457061613525
59.800000000000054	80.01942165028484
59.900000000000055	80.01426819495829
60.00000000000005	80.00911026793541
60.10000000000005	80.00394788678827
60.20000000000005	79.99878104477513
60.300000000000054	79.99360977174135
60.400000000000055	79.9884340969369
60.50000000000005	79.9832540370967
60.60000000000005	79.97806958487433
60.70000000000005	79.97288076940755
60.800000000000054	79.96768761872607
60.900000000000055	79.96249014874591
61.00000000000006	79.95728837518547
61.10000000000005	79.95208228989827
61.20000000000005	79.94687192113699
61.300000000000054	79.94165729555188
61.400000000000055	79.9364384280639
61.50000000000006	79.93121530992725
61.60000000000005	79.92598796872707
61.70000000000005	79.92075642996635
61.800000000000054	79.9155207077848
61.900000000000055	79.9102808161335
62.00000000000006	79.90503674547901
62.10000000000005	79.89978852256962
62.20000000000005	79.89453617160699
62.300000000000054	79.88927970578014
62.400000000000055	79.88401911495762
62.50000000000006	79.87875442525875
62.60000000000005	79.87348565980369
62.70000000000005	79.86821283103397
62.800000000000054	79.86293595121033
62.900000000000055	79.85765500942094
63.00000000000006	79.85237003099424
63.10000000000006	79.8470810378194
63.20000000000005	79.84178804142658
63.300000000000054	79.83649103030329
63.400000000000055	79.83119002918633
63.50000000000006	79.82588505894252
63.60000000000006	79.82057613038441
63.70000000000005	79.8152632541509
63.800000000000054	79.80994641795152
63.900000000000055	79.80462564577618
64.00000000000006	79.7993009573236
64.10000000000005	79.79397236252994
64.20000000000006	79.78863984849755
64.30000000000005	79.7833034386611
64.40000000000006	79.77796315174987
64.50000000000006	79.77261899700869
64.60000000000005	79.76727098351498
64.70000000000006	79.76191909759105
64.80000000000005	79.75656336196673
64.90000000000006	79.75120379425941
65.00000000000006	79.7458404028682
65.10000000000005	79.74047317349803
65.20000000000006	79.735102128359
65.30000000000005	79.72972728414628
65.40000000000006	79.7243486485906
65.50000000000006	79.71896622926067
65.60000000000005	79.71358001107495
65.70000000000006	79.70819001557925
65.80000000000005	79.7027962584066
65.90000000000006	79.69739874646862
66.00000000000006	79.69199746405272
66.10000000000005	79.68659243221965
66.20000000000006	79.6811836657221
66.30000000000005	79.67577117082323
66.40000000000006	79.6703549536288
66.50000000000006	79.66493499762893
66.60000000000005	79.6595113232593
66.70000000000006	79.65408394425423
66.80000000000005	79.64865286608067
66.90000000000006	79.64321807158035
67.00000000000006	79.63777958073825
67.10000000000007	79.63233740644509
67.20000000000006	79.62689155353621
67.30000000000005	79.62144202669354
67.40000000000006	79.61598880794664
67.50000000000006	79.61053191669332
67.60000000000007	79.60507136484412
67.70000000000006	79.59960715645758
67.80000000000005	79.59413927289405
67.90000000000006	79.58866773313461
68.00000000000006	79.58319254827812
68.10000000000007	79.57771372176562
68.20000000000006	79.57223125688797
68.30000000000005	79.56674513417424
68.40000000000006	79.56125537205538
68.50000000000006	79.55576198068299
68.60000000000007	79.55026496273713
68.70000000000006	79.5447642980535
68.80000000000005	79.53926000467993
68.90000000000006	79.53375209198377
69.00000000000006	79.52824056203909
69.10000000000007	79.52272541677249
69.20000000000006	79.51720663516505
69.30000000000005	79.51168423475077
69.40000000000006	79.50615822397748
69.50000000000006	79.50062860417093
69.60000000000007	79.49509535359127
69.70000000000006	79.48955848942292
69.80000000000007	79.48401801935245
69.90000000000006	79.47847394410863
70.00000000000006	79.47292626427466
70.10000000000007	79.46737495722871
70.20000000000006	79.46182003967702
70.30000000000007	79.45626151840955
70.40000000000006	79.45069939341631
70.50000000000006	79.44513364132315
70.60000000000007	79.43956427852056
70.70000000000006	79.43399131105609
70.80000000000007	79.42841473832912
70.90000000000006	79.42283455959486
71.00000000000006	79.41725075056587
71.10000000000007	79.41166332718947
71.20000000000006	79.40607229463485
71.30000000000007	79.40047765156912
71.40000000000006	79.3948793729178
71.50000000000006	79.38927747434624
71.60000000000007	79.38367196029617
71.70000000000006	79.37806282884807
71.80000000000007	79.37245007793923
71.90000000000006	79.36683368154605
72.00000000000006	79.36121365492569
72.10000000000007	79.35559000165506
72.20000000000006	79.34996271908605
72.30000000000007	79.34433178036963
72.40000000000006	79.33869720051523
72.50000000000006	79.33305898238324
72.60000000000007	79.32741712274061
72.70000000000006	79.32177161821127
72.80000000000007	79.31612244095712
72.90000000000006	79.31046960561406
73.00000000000006	79.30481311418701
73.10000000000007	79.29915296271493
73.20000000000006	79.29348912249205
73.30000000000007	79.2878216079413
73.40000000000006	79.28215042035819
73.50000000000007	79.27647555519613
73.60000000000007	79.27079700776518
73.70000000000006	79.26511474832616
73.80000000000007	79.25942879096323
73.90000000000006	79.25373913612124
74.00000000000007	79.24804577852345
74.10000000000007	79.24234868751688
74.20000000000006	79.2366478770081
74.30000000000007	79.23094334673596
74.40000000000006	79.22523509083527
74.50000000000007	79.21952310329657
74.60000000000007	79.21380735238455
74.70000000000006	79.20808785170188
74.80000000000007	79.2023646001374
74.90000000000006	79.1966375910907
75.00000000000007	79.1909067918626
75.10000000000007	79.18517221591424
75.20000000000006	79.17943386142818
75.30000000000007	79.17369172121033
75.40000000000006	79.16794578792104
75.50000000000007	79.16219602772513
75.60000000000007	79.15644245381503
75.70000000000006	79.15068506351967
75.80000000000007	79.1449238489019
75.90000000000006	79.13915877510827
76.00000000000007	79.13338985522691
76.10000000000007	79.12761708587638
76.20000000000007	79.1218404585184
76.30000000000007	79.1160599644671
76.40000000000006	79.11027556767463
76.50000000000007	79.10448728099607
76.60000000000007	79.09869510018835
76.70000000000007	79.0928990159594
76.80000000000007	79.08709899118433
76.90000000000006	79.08129503865203
77.00000000000007	79.0754871534014
77.10000000000007	79.06967532552953
77.20000000000007	79.06385954498329
77.30000000000007	79.05803977337969
77.40000000000006	79.05221602331086
77.50000000000007	79.046388288942
77.60000000000007	79.04055655960272
77.70000000000007	79.03472079576954
77.80000000000007	79.02888101000782
77.90000000000006	79.02303719575332
78.00000000000007	79.01718934171262
78.10000000000007	79.01133743643909
78.20000000000007	79.00548143908225
78.30000000000007	78.99962136204772
78.40000000000006	78.99375719788098
78.50000000000007	78.98788893450462
78.60000000000007	78.98201652985931
78.70000000000007	78.97613999636486
78.80000000000007	78.970259325822
78.90000000000006	78.96437450551583
79.00000000000007	78.95848552257455
79.10000000000007	78.95259233353724
79.20000000000007	78.94669495070194
79.30000000000007	78.94079336495814
79.40000000000006	78.93488756278747
79.50000000000007	78.92897749944648
79.60000000000007	78.92306318728991
79.70000000000007	78.91714461644354
79.80000000000007	78.91122177273444
79.90000000000008	78.90529464182845
80.00000000000007	78.89936317750012
80.10000000000007	78.89342739202155
80.20000000000007	78.88748727458167
80.30000000000007	78.88154281018146
80.40000000000008	78.87559395123382
80.50000000000007	78.8696407101119
80.60000000000007	78.86368307521775
80.70000000000007	78.85772103087844
80.80000000000007	78.85175456125477
80.90000000000008	78.84578361719069
81.00000000000007	78.83980821101704
81.10000000000007	78.83382833016907
81.20000000000007	78.8278439581218
81.30000000000007	78.82185504427264
81.40000000000008	78.81586160109981
81.50000000000007	78.80986361522449
81.60000000000007	78.80386106942562
81.70000000000007	78.79785394631047
81.80000000000007	78.7918421936139
81.90000000000008	78.78582582381365
82.00000000000007	78.77980482252919
82.10000000000007	78.77377917165823
82.20000000000007	78.76774881739811
82.30000000000007	78.76171377242237
82.40000000000008	78.755674021505
82.50000000000007	78.74962954582291
82.60000000000008	78.743580326375
82.70000000000007	78.73752630759536
82.80000000000007	78.73146750220057
82.90000000000008	78.72540389392297
83.00000000000007	78.71933546302557
83.10000000000008	78.71326215230705
83.20000000000007	78.7071839747308
83.30000000000007	78.7011009131479
83.40000000000008	78.69501294707278
83.50000000000007	78.68892005583501
83.60000000000008	78.68282218036187
83.70000000000007	78.6767193337051
83.80000000000007	78.67061149762883
83.90000000000008	78.66449865069748
84.00000000000007	78.65838073209797
84.10000000000008	78.65225775518252
84.20000000000007	78.64612970079347
84.30000000000007	78.63999654671605
84.40000000000008	78.6338582705427
84.50000000000007	78.62771480947272
84.60000000000008	78.62156617699402
84.70000000000007	78.61541235281146
84.80000000000007	78.60925331372002
84.90000000000008	78.60308899506606
85.00000000000007	78.59691941069462
85.10000000000008	78.59074453934342
85.20000000000007	78.58456435699438
85.30000000000007	78.57837883942824
85.40000000000008	78.57218791987881
85.50000000000007	78.56599161237651
85.60000000000008	78.55978989446508
85.70000000000007	78.55358274109211
85.80000000000007	78.54737008351789
85.90000000000008	78.54115193618962
86.00000000000007	78.53492827563363
86.10000000000008	78.52869907594726
86.20000000000007	78.52246431101734
86.30000000000008	78.51622390985744
86.40000000000008	78.50997788715242
86.50000000000007	78.50372621817196
86.60000000000008	78.4974688759307
86.70000000000007	78.49120578733927
86.80000000000008	78.4849369675627
86.90000000000008	78.47866239079724
87.00000000000007	78.47238202916671
87.10000000000008	78.46609585457415
87.20000000000007	78.45980379153929
87.30000000000008	78.4535058555198
87.40000000000008	78.4472020193864
87.50000000000007	78.44089225412719
87.60000000000008	78.43457648202023
87.70000000000007	78.42825471907055
87.80000000000008	78.4219269370137
87.90000000000008	78.41559310590254
88.00000000000007	78.40925319555802
88.10000000000008	78.40290712571267
88.20000000000007	78.3965549127221
88.30000000000008	78.3901965269205
88.40000000000008	78.38383193716732
88.50000000000007	78.37746106080442
88.60000000000008	78.3710839148062
88.70000000000007	78.3647004683039
88.80000000000008	78.35831068917321
88.90000000000008	78.35191454504594
89.00000000000009	78.34551195055228
89.10000000000008	78.33910292307864
89.20000000000007	78.33268743027156
89.30000000000008	78.3262654387505
89.40000000000008	78.31983686059547
89.50000000000009	78.31340171388743
89.60000000000008	78.30695996499563
89.70000000000007	78.30051157950317
89.80000000000008	78.29435083903778
89.90000000000008	78.2893609925572
90.00000000000009	78.2855432892222
