# Supplementary material for: White matter micro- and macrostructure brain charts for the human lifespan
Source: Nature. 2026 May 13;655(8124):979–89. doi: 10.1038/s41586-026-10454-2 (PMC13391363; doi:10.1038/s41586-026-10454-2)
Supplement: Supplementary file 7 — Tract-specific median centiles of brain charts. SDT.T4.1-504 contain the discretized, sex-agnostic brain charts used to derive the myelination plots and assessments in Fig. 4 and Supplementary Fig. S4.F9. Age is expressed in years. Tract measurements are reported in metric-specific units: diffusivities in mm2 s−1, volume in mm3, surface area in mm2, average length in mm, and FA is dimensionless (unitless). [file 41586_2026_10454_MOESM7_ESM.zip › SDT.T4/SDT.T4.199-MLF_left_fa-mean.csv]

age	value
1.0	0.32765073457231353
1.1	0.33022848960558404
1.2000000000000002	0.3334861210711317
1.3000000000000003	0.3373792700719163
1.4000000000000004	0.34122116933553115
1.5000000000000004	0.34481234894008184
1.6000000000000005	0.3481821821318137
1.7000000000000006	0.3513550688119968
1.8000000000000007	0.3543505374950155
1.9000000000000008	0.3571878477667733
2.000000000000001	0.35988176125035565
2.100000000000001	0.36244502852182253
2.200000000000001	0.36488808452272287
2.300000000000001	0.3672218127016535
2.4000000000000012	0.36945472779751387
2.5000000000000013	0.3715943831575643
2.6000000000000014	0.37364749391571056
2.7000000000000015	0.375619587402891
2.8000000000000016	0.3775168519584263
2.9000000000000017	0.3793441323235137
3.0000000000000018	0.381105802615572
3.100000000000002	0.38280547485700345
3.200000000000002	0.3844473442846762
3.300000000000002	0.386034711636012
3.400000000000002	0.3875706038253657
3.500000000000002	0.3890577899354358
3.6000000000000023	0.39049853963219244
3.7000000000000024	0.3918956429202043
3.8000000000000025	0.39325127636408486
3.9000000000000026	0.3945674466142007
4.000000000000003	0.3958457944051469
4.100000000000003	0.39708839613337926
4.200000000000003	0.3982968711001691
4.3000000000000025	0.3994727321378794
4.400000000000003	0.40061738353420273
4.5000000000000036	0.4017319595311636
4.600000000000003	0.4028179689625051
4.700000000000003	0.4038765748193239
4.800000000000003	0.4049088611411597
4.900000000000004	0.40591569960993856
5.0000000000000036	0.4068982788914998
5.100000000000003	0.40785751283211974
5.200000000000004	0.40879426543064745
5.300000000000004	0.409709344849895
5.400000000000004	0.41060339179307487
5.5000000000000036	0.41147732070415316
5.600000000000004	0.4123318256178235
5.700000000000005	0.4131675570814721
5.800000000000004	0.41398502823662664
5.900000000000004	0.41478498763632426
6.000000000000004	0.41556800137291766
6.100000000000005	0.4163346091234574
6.200000000000005	0.4170853174705017
6.300000000000004	0.4178205201190226
6.400000000000005	0.41854081628053785
6.500000000000005	0.41924665317724724
6.600000000000005	0.4199384509256886
6.700000000000005	0.4206165344046105
6.800000000000005	0.421281407826458
6.900000000000006	0.4219334460012819
7.000000000000005	0.4225730084436525
7.100000000000005	0.42320043287287357
7.2000000000000055	0.42381597661399545
7.300000000000006	0.4244200552647464
7.400000000000006	0.42501297375121333
7.500000000000005	0.4255950184552173
7.600000000000006	0.4261664065946276
7.700000000000006	0.4267274952093537
7.800000000000006	0.4272785451773003
7.900000000000006	0.4278198079095084
8.000000000000007	0.42835151926562737
8.100000000000007	0.4288738555930875
8.200000000000006	0.4293871178474449
8.300000000000006	0.4298915231394834
8.400000000000006	0.4303872749568207
8.500000000000007	0.43087452485461847
8.600000000000007	0.43135353559778566
8.700000000000006	0.43182449596923345
8.800000000000008	0.4322875885801761
8.900000000000007	0.4327429842425929
9.000000000000007	0.43319080845167984
9.100000000000007	0.43363128664647693
9.200000000000006	0.434064578806275
9.300000000000008	0.43449083433991714
9.400000000000007	0.4349101626841596
9.500000000000007	0.43532276323399816
9.600000000000009	0.43572877692614204
9.700000000000008	0.4361283405027554
9.800000000000008	0.4365215813207244
9.900000000000007	0.4369085914851263
10.000000000000007	0.4372895445284509
10.100000000000009	0.43766456165944606
10.200000000000008	0.43803375553252605
10.300000000000008	0.4383972074488932
10.40000000000001	0.4387550725264184
10.500000000000009	0.43910745870293844
10.600000000000009	0.43945447096652435
10.700000000000008	0.4397962065634029
10.800000000000008	0.440132734862043
10.90000000000001	0.4404641924596284
11.000000000000009	0.4407906733309304
11.100000000000009	0.4411122642993861
11.20000000000001	0.44142902723214134
11.30000000000001	0.44174108531129025
11.40000000000001	0.44204852298177877
11.500000000000009	0.4423514225542132
11.600000000000009	0.44264985977065485
11.70000000000001	0.4429438880411233
11.80000000000001	0.443233616914842
11.90000000000001	0.4435191206784145
12.00000000000001	0.4438004674874503
12.10000000000001	0.44407770540325203
12.20000000000001	0.4443509339537687
12.30000000000001	0.4446202204070434
12.40000000000001	0.44488563044905005
12.50000000000001	0.44514722406919793
12.60000000000001	0.4454050431853974
12.70000000000001	0.44565917705432856
12.800000000000011	0.4459096853789581
12.900000000000011	0.4461566225015428
13.00000000000001	0.44640002643820037
13.10000000000001	0.4466399787979127
13.20000000000001	0.4468765340016078
13.300000000000011	0.44710974527295466
13.400000000000011	0.44733966080956195
13.50000000000001	0.44756631406905434
13.600000000000012	0.4477897787659863
13.700000000000012	0.4480101035730528
13.800000000000011	0.448227332402488
13.900000000000011	0.4484414958087112
14.00000000000001	0.4486526615615848
14.100000000000012	0.44886087428357857
14.200000000000012	0.44906617767467255
14.300000000000011	0.44926861093951204
14.400000000000013	0.4494682011867579
14.500000000000012	0.44966501001297626
14.600000000000012	0.4498590775958949
14.700000000000012	0.45005043983331805
14.800000000000011	0.4502391216358217
14.900000000000013	0.4504251799045059
15.000000000000012	0.45060865166024155
15.100000000000012	0.4507895732018336
15.200000000000014	0.4509679767633157
15.300000000000013	0.4511438846077047
15.400000000000013	0.4513173487352713
15.500000000000012	0.45148840267692936
15.600000000000012	0.45165707607730576
15.700000000000014	0.45182338950931084
15.800000000000013	0.45198739121201376
15.900000000000013	0.4521491122200911
16.000000000000014	0.4523085829951127
16.100000000000016	0.4524658302905881
16.200000000000014	0.4526208726153712
16.30000000000001	0.45277375426577865
16.400000000000013	0.4529245034987802
16.500000000000014	0.4530731450138839
16.600000000000016	0.4532196960023289
16.700000000000014	0.4533641977099673
16.800000000000015	0.45350667639450054
16.900000000000013	0.4536471578530855
17.000000000000014	0.45378566447568325
17.100000000000016	0.45392221182324777
17.200000000000014	0.4540568379319841
17.300000000000015	0.45418956682188805
17.400000000000013	0.4543204192348081
17.500000000000014	0.45444940969156844
17.600000000000016	0.4545765737268526
17.700000000000014	0.4547019337410062
17.800000000000015	0.4548255117601581
17.900000000000016	0.45494732666091664
18.000000000000014	0.4550673916611538
18.100000000000016	0.45518573965499864
18.200000000000017	0.4553023912204672
18.300000000000015	0.45541736389810733
18.400000000000016	0.45553067007531445
18.500000000000014	0.4556423405744595
18.600000000000016	0.455752394647886
18.700000000000017	0.45586085124081527
18.800000000000015	0.4559677263725495
18.900000000000016	0.45607303137790084
19.000000000000014	0.4561767948861967
19.100000000000016	0.4562790346511468
19.200000000000017	0.4563797655989452
19.300000000000015	0.45647899839436556
19.400000000000016	0.4565767599355574
19.500000000000018	0.4566730668810446
19.600000000000016	0.45676793563500384
19.700000000000017	0.45686137987193265
19.80000000000002	0.45695340939787343
19.900000000000016	0.4570440492739565
20.000000000000018	0.4571333149153048
20.100000000000016	0.45722121909462515
20.200000000000017	0.457307771072129
20.30000000000002	0.45739299445065956
20.400000000000016	0.4574769037328949
20.500000000000018	0.4575595132091328
20.600000000000016	0.45764083461390576
20.700000000000017	0.4577208765004662
20.80000000000002	0.45779966092088037
20.900000000000016	0.45787720133783555
21.000000000000018	0.457953508736294
21.10000000000002	0.45802859122085743
21.200000000000017	0.4581024696061561
21.30000000000002	0.45817515658880087
21.40000000000002	0.45824666468672726
21.500000000000018	0.45831700401754644
21.60000000000002	0.45838618209893955
21.700000000000017	0.45845421842711837
21.80000000000002	0.45852112482239865
21.90000000000002	0.4585869107750783
22.000000000000018	0.45865158343096296
22.10000000000002	0.4587151612291993
22.200000000000017	0.4587776553423594
22.30000000000002	0.45883907679165603
22.40000000000002	0.45889943433793745
22.500000000000018	0.45895873463592074
22.60000000000002	0.4590169949966137
22.70000000000002	0.45907422584920815
22.80000000000002	0.4591304354262787
22.90000000000002	0.4591856300718662
23.00000000000002	0.45923982618845827
23.10000000000002	0.4592930336539904
23.20000000000002	0.4593452622173631
23.30000000000002	0.45939651949395127
23.40000000000002	0.4594468114138749
23.50000000000002	0.4594961534085637
23.60000000000002	0.4595445547213832
23.70000000000002	0.45959202252030223
23.80000000000002	0.45963856247395296
23.90000000000002	0.45968418922852045
24.00000000000002	0.45972891155541035
24.10000000000002	0.45977273811537883
24.20000000000002	0.4598156755512632
24.300000000000022	0.4598577291804118
24.40000000000002	0.4598989128085898
24.50000000000002	0.45993923466238695
24.600000000000023	0.4599787010037442
24.70000000000002	0.4600173169283627
24.800000000000022	0.46005509555979246
24.90000000000002	0.460092044718308
25.00000000000002	0.46012817212878265
25.100000000000023	0.460163483604073
25.20000000000002	0.4601979839398173
25.300000000000022	0.4602316855285389
25.40000000000002	0.4602645957202501
25.50000000000002	0.46029672000198113
25.600000000000023	0.4603280629802239
25.70000000000002	0.46035863645196035
25.800000000000022	0.46038844741559687
25.900000000000023	0.46041750278687105
26.00000000000002	0.4604458076669523
26.100000000000023	0.46047336640444575
26.200000000000024	0.46050019015749094
26.300000000000022	0.4605262855165654
26.400000000000023	0.46055165730289366
26.50000000000002	0.46057630970262675
26.600000000000023	0.4606002533517201
26.700000000000024	0.4606234945349274
26.800000000000022	0.46064603946502963
26.900000000000023	0.4606678926302694
27.00000000000002	0.46068905799386684
27.100000000000023	0.4607095456310763
27.200000000000024	0.46072936147115284
27.300000000000022	0.4607485097608421
27.400000000000023	0.4607669943229706
27.500000000000025	0.4607848247730451
27.600000000000023	0.4608020067733022
27.700000000000024	0.46081854592304206
27.800000000000026	0.4608344461805045
27.900000000000023	0.46084971117473233
28.000000000000025	0.4608643500271331
28.100000000000023	0.460878368088795
28.200000000000024	0.46089176910885105
28.300000000000026	0.4609045565942926
28.400000000000023	0.46091673926020066
28.500000000000025	0.46092832222347374
28.600000000000023	0.46093931054574994
28.700000000000024	0.46094970772526067
28.800000000000026	0.46095951709965727
28.900000000000023	0.4609687469469787
29.000000000000025	0.460977402110689
29.100000000000026	0.4609854859073372
29.200000000000024	0.4609930015678594
29.300000000000026	0.4609999570099003
29.400000000000027	0.4610063568707211
29.500000000000025	0.4610122057388752
29.600000000000026	0.46101750671195973
29.700000000000024	0.4610222628721819
29.800000000000026	0.4610264817492578
29.900000000000027	0.4610301677392438
30.000000000000025	0.46103332378138245
30.100000000000026	0.4610359528640582
30.200000000000024	0.46103806219626675
30.300000000000026	0.46103965599183533
30.400000000000027	0.46104073842150367
30.500000000000025	0.46104131223283173
30.600000000000026	0.4610413802829427
30.700000000000028	0.4610409494353709
30.800000000000026	0.4610400236904091
30.900000000000027	0.46103860565719285
31.00000000000003	0.461036698109916
31.100000000000026	0.4610343076258084
31.200000000000028	0.4610314380435623
31.300000000000026	0.4610280931636248
31.400000000000027	0.4610242754268226
31.50000000000003	0.46101998749096573
31.600000000000026	0.4610152356246957
31.700000000000028	0.46101002347703113
31.800000000000026	0.4610043533674715
31.900000000000027	0.46099822788014627
32.00000000000003	0.460991653027369
32.10000000000002	0.4609846323143829
32.20000000000003	0.4609771692123752
32.300000000000026	0.4609692658926521
32.40000000000003	0.4609609248356886
32.50000000000003	0.4609521517773539
32.60000000000003	0.46094295005387725
32.70000000000003	0.4609333217299607
32.800000000000026	0.4609232692202889
32.90000000000003	0.4609127980306104
33.00000000000003	0.46090191136884456
33.10000000000003	0.46089061241249246
33.20000000000003	0.46087890309543994
33.300000000000026	0.46086678573965717
33.40000000000003	0.46085426560257337
33.50000000000003	0.46084134574105234
33.60000000000003	0.46082802799509953
33.70000000000003	0.46081431462765515
33.800000000000026	0.4608002106890241
33.90000000000003	0.4607857191212277
34.00000000000003	0.4607708428390404
34.10000000000003	0.4607555835667166
34.20000000000003	0.46073994348392394
34.30000000000003	0.4607239274173433
34.40000000000003	0.46070753817360766
34.50000000000003	0.46069077739412484
34.60000000000003	0.460673647205351
34.70000000000003	0.46065615224708806
34.80000000000003	0.4606382952228973
34.90000000000003	0.46062007881186756
35.00000000000003	0.46060150455275883
35.10000000000003	0.4605825744969374
35.20000000000003	0.460563293082337
35.30000000000003	0.46054366289084725
35.400000000000034	0.46052368538798005
35.50000000000003	0.46050336257691826
35.60000000000003	0.46048269872659836
35.70000000000003	0.4604616963261599
35.80000000000003	0.4604403578427055
35.900000000000034	0.4604186846505331
36.00000000000003	0.4603966786848539
36.10000000000003	0.4603743440319635
36.20000000000003	0.4603516830713773
36.30000000000003	0.46032869711252106
36.400000000000034	0.46030538804678567
36.50000000000003	0.4602817598073099
36.60000000000003	0.46025781468994054
36.70000000000003	0.4602335549706316
36.80000000000003	0.4602089818776014
36.900000000000034	0.46018409724048537
37.00000000000003	0.46015890482682364
37.10000000000003	0.4601334068334547
37.20000000000003	0.46010760443105275
37.30000000000003	0.4600814994092338
37.400000000000034	0.4600550953964551
37.500000000000036	0.4600283945138998
37.60000000000003	0.46000139886475205
37.70000000000003	0.4599741095472614
37.80000000000003	0.4599465282947359
37.900000000000034	0.4599186585851829
38.000000000000036	0.45989050245015867
38.10000000000003	0.4598620609367983
38.20000000000003	0.4598333357417143
38.30000000000003	0.45980433021636846
38.400000000000034	0.4597750463237542
38.500000000000036	0.4597454860105434
38.60000000000004	0.4597156502591747
38.70000000000003	0.45968554071474355
38.80000000000003	0.45965516059176376
38.900000000000034	0.45962451177191604
39.000000000000036	0.45959359519218007
39.10000000000004	0.45956241246387347
39.20000000000003	0.4595309666861618
39.30000000000003	0.4594992596784577
39.400000000000034	0.45946729324534175
39.500000000000036	0.4594350682659152
39.60000000000004	0.4594025863042062
39.70000000000003	0.45936985033449684
39.80000000000003	0.45933686210227553
39.900000000000034	0.45930362244617096
40.000000000000036	0.4592701328990031
40.10000000000004	0.4592363963297322
40.20000000000003	0.45920241442717935
40.30000000000003	0.4591681888666602
40.400000000000034	0.45913372043495426
40.500000000000036	0.4590990106213352
40.60000000000004	0.45906406218068563
40.70000000000004	0.4590288767344859
40.80000000000003	0.45899345503344813
40.900000000000034	0.4589577985379105
41.000000000000036	0.4589219099064316
41.10000000000004	0.45888579070882024
41.20000000000004	0.4588494425025644
41.30000000000003	0.4588128659918718
41.400000000000034	0.458776062596858
41.500000000000036	0.4587390348717055
41.60000000000004	0.4587017843247621
41.70000000000004	0.4586643116280701
41.80000000000004	0.4586266181748249
41.900000000000034	0.45858870643097815
42.000000000000036	0.4585505778576742
42.10000000000004	0.4585122339047962
42.20000000000004	0.45847367520262877
42.30000000000004	0.4584349031071058
42.400000000000034	0.45839591998853213
42.500000000000036	0.45835672725185533
42.60000000000004	0.45831732549865606
42.70000000000004	0.45827771605974255
42.80000000000004	0.45823790122448343
42.900000000000034	0.45819788235462716
43.000000000000036	0.458157660801611
43.10000000000004	0.45811723712948377
43.20000000000004	0.45807661263443766
43.30000000000004	0.45803578951806534
43.400000000000034	0.45799476909064163
43.500000000000036	0.4579535518905883
43.60000000000004	0.4579121391905749
43.70000000000004	0.45787053311784665
43.80000000000004	0.45782873494307613
43.90000000000004	0.45778674592747914
44.000000000000036	0.45774456657571366
44.10000000000004	0.4577021981282041
44.20000000000004	0.45765964263153075
44.30000000000004	0.4576169013091395
44.40000000000004	0.4575739746428026
44.500000000000036	0.45753086385085756
44.60000000000004	0.4574875709114991
44.70000000000004	0.4574440970118097
44.80000000000004	0.4574004433301842
44.90000000000004	0.45735661031799674
45.00000000000004	0.4573125991634706
45.10000000000004	0.45726841177057276
45.20000000000004	0.4572240492829861
45.30000000000004	0.457179512131644
45.40000000000004	0.4571348014839734
45.50000000000004	0.4570899191809616
45.60000000000004	0.4570448663328484
45.70000000000004	0.45699964404188076
45.80000000000004	0.4569542527116073
45.90000000000004	0.4569086934812605
46.00000000000004	0.4568629681234372
46.10000000000004	0.4568170777084332
46.20000000000004	0.4567710226215413
46.30000000000004	0.45672480398236154
46.40000000000004	0.45667842350542037
46.50000000000004	0.4566318822302107
46.60000000000004	0.45658518118886005
46.70000000000004	0.4565383207419773
46.80000000000004	0.4564913019827029
46.90000000000004	0.45644412656247585
47.00000000000004	0.4563967954839712
47.100000000000044	0.45634930909149674
47.20000000000004	0.45630166845961295
47.30000000000004	0.4562538751861556
47.40000000000004	0.4562059302453864
47.50000000000004	0.45615783460477083
47.600000000000044	0.4561095885863582
47.70000000000004	0.4560611932398208
47.80000000000004	0.45601265010473296
47.90000000000004	0.45596396012137164
48.00000000000004	0.45591512359723674
48.100000000000044	0.45586614156437605
48.200000000000045	0.4558170155128306
48.30000000000004	0.4557677463566322
48.40000000000004	0.4557183350035326
48.50000000000004	0.4556687817409543
48.600000000000044	0.45561908757748415
48.700000000000045	0.4555692539493003
48.80000000000004	0.4555192817390218
48.90000000000004	0.4554691712210939
49.00000000000004	0.45541892338734796
49.100000000000044	0.4553685396281435
49.200000000000045	0.45531802080182465
49.30000000000004	0.45526736776092463
49.40000000000004	0.45521658076177546
49.50000000000004	0.45516566077404647
49.600000000000044	0.45511460913825036
49.700000000000045	0.45506342668365746
49.80000000000004	0.45501211365503463
49.90000000000004	0.45496067100608906
50.00000000000004	0.45490910003491025
50.100000000000044	0.45485740154828674
50.200000000000045	0.45480557634762336
50.30000000000005	0.4547536246613451
50.40000000000004	0.45470154742218294
50.50000000000004	0.4546493458820507
50.600000000000044	0.45459702082079395
50.700000000000045	0.4545445724565427
50.80000000000005	0.4544920017067915
50.90000000000004	0.4544393097841392
51.00000000000004	0.4543864974475842
51.100000000000044	0.45433356545113124
51.200000000000045	0.45428051399816727
51.30000000000005	0.45422734398629566
51.40000000000005	0.45417405658530097
51.50000000000004	0.4541206525291825
51.600000000000044	0.4540671320121765
51.700000000000045	0.454013495917316
51.80000000000005	0.4539597453779192
51.90000000000005	0.4539058811086312
52.00000000000004	0.4538519038194593
52.100000000000044	0.4537978136913423
52.200000000000045	0.45374361158841675
52.30000000000005	0.45368929860426804
52.40000000000005	0.4536348754303188
52.50000000000004	0.45358034223938815
52.600000000000044	0.45352569988165503
52.700000000000045	0.45347094941685373
52.80000000000005	0.45341609151841716
52.90000000000005	0.4533611268554663
53.00000000000004	0.45330605558883114
53.100000000000044	0.4532508785507082
53.200000000000045	0.45319559676392845
53.30000000000005	0.45314021088032774
53.40000000000005	0.45308472105354697
53.50000000000005	0.45302912810239016
53.600000000000044	0.4529734330182404
53.700000000000045	0.45291763643619376
53.80000000000005	0.4528617389873329
53.90000000000005	0.45280574081449504
54.00000000000005	0.45274964271934404
54.100000000000044	0.45269344565895964
54.200000000000045	0.45263715024833084
54.30000000000005	0.4525807566239456
54.40000000000005	0.4525242655745987
54.50000000000005	0.45246767802813287
54.60000000000005	0.4524109945839436
54.700000000000045	0.4523542158376867
54.80000000000005	0.4522973419161215
54.90000000000005	0.45224037359167946
55.00000000000005	0.4521833117602937
55.10000000000005	0.4521261570026194
55.200000000000045	0.45206890943982625
55.30000000000005	0.4520115698319613
55.40000000000005	0.451954139047758
55.50000000000005	0.4518966176533306
55.60000000000005	0.4518390062113052
55.700000000000045	0.4517813048340986
55.80000000000005	0.4517235142661133
55.90000000000005	0.45166563534637844
56.00000000000005	0.4516076686235242
56.10000000000005	0.45154961420506456
56.200000000000045	0.4514914728234683
56.30000000000005	0.45143324529244333
56.40000000000005	0.4513749321470469
56.50000000000005	0.45131653391907894
56.60000000000005	0.4512580507081875
56.70000000000005	0.4511994832318632
56.80000000000005	0.45114083227614393
56.90000000000005	0.4510820983597582
57.00000000000005	0.4510232815780726
57.10000000000005	0.45096438263706407
57.20000000000005	0.45090540229918386
57.30000000000005	0.4508463410704787
57.40000000000005	0.45078719945395124
57.50000000000005	0.45072797753790816
57.60000000000005	0.4506686760139671
57.70000000000005	0.4506092956187876
57.800000000000054	0.45054983684315253
57.90000000000005	0.4504902997716505
58.00000000000005	0.4504306850847772
58.10000000000005	0.45037099349720877
58.20000000000005	0.4503112254878677
58.300000000000054	0.4502513815328283
58.40000000000005	0.4501914617103532
58.50000000000005	0.45013146668715454
58.60000000000005	0.4500713971538537
58.70000000000005	0.450011253575091
58.800000000000054	0.44995103602592057
58.90000000000005	0.44989074516229965
59.00000000000005	0.4498303816543499
59.10000000000005	0.4497699459556086
59.20000000000005	0.44970943851694717
59.300000000000054	0.44964885940776245
59.40000000000005	0.4495882092707645
59.50000000000005	0.44952748875362697
59.60000000000005	0.4494666982965123
59.70000000000005	0.44940583796607114
59.800000000000054	0.44934490839460284
59.900000000000055	0.449283910210655
60.00000000000005	0.4492228438439875
60.10000000000005	0.4491617097218617
60.20000000000005	0.44910050790587996
60.300000000000054	0.44903923901559595
60.400000000000055	0.44897790365859763
60.50000000000005	0.4489165022521085
60.60000000000005	0.4488550348554037
60.70000000000005	0.4487935020779496
60.800000000000054	0.4487319045094816
60.900000000000055	0.44867024255746807
61.00000000000006	0.4486085166270338
61.10000000000005	0.44854672677296165
61.20000000000005	0.44848487359244105
61.300000000000054	0.44842295765562823
61.400000000000055	0.4483609793582305
61.50000000000006	0.44829893875308374
61.60000000000005	0.4482368364275949
61.70000000000005	0.4481746729352489
61.800000000000054	0.448112448662598
61.900000000000055	0.44805016399399444
62.00000000000006	0.44798781897828877
62.10000000000005	0.44792541419105025
62.20000000000005	0.4478629501674656
62.300000000000054	0.44780042728304464
62.400000000000055	0.44773784558503593
62.50000000000006	0.4476752056395137
62.60000000000005	0.44761250796609015
62.70000000000005	0.4475497529316765
62.800000000000054	0.4474869409011166
62.900000000000055	0.44742407191813616
63.00000000000006	0.44736114653738457
63.10000000000006	0.4472981652613656
63.20000000000005	0.4472351284466143
63.300000000000054	0.4471720361355676
63.400000000000055	0.44710888887365113
63.50000000000006	0.44704568714881415
63.60000000000006	0.4469824313095086
63.70000000000005	0.446919121702243
63.800000000000054	0.4468557583663544
63.900000000000055	0.44679234183623134
64.00000000000006	0.44672887258382077
64.10000000000005	0.4466653509478172
64.20000000000006	0.44660177696655284
64.30000000000005	0.4465381511654501
64.40000000000006	0.44647447400284956
64.50000000000006	0.4464107458098421
64.60000000000005	0.4463469669156894
64.70000000000006	0.4462831373560105
64.80000000000005	0.44621925764555587
64.90000000000006	0.4461553282276927
65.00000000000006	0.4460913494243292
65.10000000000005	0.44602732127033723
65.20000000000006	0.445963244271745
65.30000000000005	0.4458991188591966
65.40000000000006	0.44583494534744184
65.50000000000006	0.44577072404950846
65.60000000000005	0.44570645499790784
65.70000000000006	0.4456421386883413
65.80000000000005	0.44557777553743727
65.90000000000006	0.445513365851298
66.00000000000006	0.4454489096619218
66.10000000000005	0.44538440745651914
66.20000000000006	0.4453198596398183
66.30000000000005	0.44525526651117736
66.40000000000006	0.445190628368332
66.50000000000006	0.44512594524124294
66.60000000000005	0.4450612176071191
66.70000000000006	0.4449964458575662
66.80000000000005	0.4449316302837926
66.90000000000006	0.44486677091545807
67.00000000000006	0.4448018682215014
67.10000000000007	0.4447369225823951
67.20000000000006	0.44467193428298935
67.30000000000005	0.4446069036066046
67.40000000000006	0.4445418305811584
67.50000000000006	0.4444767156658962
67.60000000000007	0.4444115592290001
67.70000000000006	0.4443463615476346
67.80000000000005	0.44428112264960856
67.90000000000006	0.44421584298610806
68.00000000000006	0.4441505229148969
68.10000000000007	0.4440851627071414
68.20000000000006	0.4440197626325647
68.30000000000005	0.44395432271750346
68.40000000000006	0.4438888434037416
68.50000000000006	0.44382332503753
68.60000000000007	0.44375776788278226
68.70000000000006	0.44369217196590066
68.80000000000005	0.4436265377208102
68.90000000000006	0.4435608654840119
69.00000000000006	0.4434951555137566
69.10000000000007	0.44342940806693215
69.20000000000006	0.4433636231687163
69.30000000000005	0.44329780124390866
69.40000000000006	0.4432319426182228
69.50000000000006	0.44316604754306027
69.60000000000007	0.4431001160438226
69.70000000000006	0.44303414853764206
69.80000000000007	0.4429681453411064
69.90000000000006	0.4429021067002682
70.00000000000006	0.4428360328598925
70.10000000000007	0.44276992384438185
70.20000000000006	0.44270378006200634
70.30000000000007	0.4426376018192444
70.40000000000006	0.4425713893556763
70.50000000000006	0.4425051426960717
70.60000000000007	0.442438862241217
70.70000000000006	0.4423725482890475
70.80000000000007	0.4423062010740882
70.90000000000006	0.44223982082964636
71.00000000000006	0.4421734075796998
71.10000000000007	0.4421069617164223
71.20000000000006	0.44204048352827396
71.30000000000007	0.4419739732436603
71.40000000000006	0.44190743088705514
71.50000000000006	0.44184085684332436
71.60000000000007	0.44177425139293136
71.70000000000006	0.4417076147594996
71.80000000000007	0.441640947165501
71.90000000000006	0.4415742486348073
72.00000000000006	0.4415075195439098
72.10000000000007	0.44144076016438955
72.20000000000006	0.44137397071408074
72.30000000000007	0.441307151217468
72.40000000000006	0.44124030204390347
72.50000000000006	0.44117342345748195
72.60000000000007	0.4411065156715124
72.70000000000006	0.44103957889821405
72.80000000000007	0.44097261316164205
72.90000000000006	0.44090561882300094
73.00000000000006	0.4408385961380587
73.10000000000007	0.440771545314644
73.20000000000006	0.4407044663775308
73.30000000000007	0.4406373596809465
73.40000000000006	0.44057022547365104
73.50000000000007	0.440503063959188
73.60000000000007	0.44043587534006895
73.70000000000006	0.440368659640797
73.80000000000007	0.44030141720766836
73.90000000000006	0.4402341482816364
74.00000000000007	0.44016685306105396
74.10000000000007	0.44009953157123816
74.20000000000006	0.44003218415166356
74.30000000000007	0.4399648110367236
74.40000000000006	0.4398974124207116
74.50000000000007	0.4398299884969428
74.60000000000007	0.43976253929060793
74.70000000000006	0.43969506513345746
74.80000000000007	0.439627566252566
74.90000000000006	0.43956004283730743
75.00000000000007	0.43949249491377224
75.10000000000007	0.4394249228070392
75.20000000000006	0.439357326738043
75.30000000000007	0.4392897068923094
75.40000000000006	0.43922206345443654
75.50000000000007	0.4391543964505212
75.60000000000007	0.4390867061981158
75.70000000000006	0.43901899291129337
75.80000000000007	0.43895125677091507
75.90000000000006	0.438883497804054
76.00000000000007	0.43881571632173544
76.10000000000007	0.43874791253228673
76.20000000000007	0.438680086612919
76.30000000000007	0.43861223873996374
76.40000000000006	0.43854436894062143
76.50000000000007	0.4384764775185802
76.60000000000007	0.43840856467573464
76.70000000000007	0.43834063058487105
76.80000000000007	0.4382726752742348
76.90000000000006	0.4382046990411264
77.00000000000007	0.43813670208206446
77.10000000000007	0.43806868456637155
77.20000000000007	0.43800064666253496
77.30000000000007	0.4379325883990381
77.40000000000006	0.4378645100660259
77.50000000000007	0.43779641185398704
77.60000000000007	0.4377282939280438
77.70000000000007	0.43766015631778643
77.80000000000007	0.43759199930710646
77.90000000000006	0.4375238230814634
78.00000000000007	0.4374556278026913
78.10000000000007	0.43738741363183087
78.20000000000007	0.4373191805988109
78.30000000000007	0.4372509289805414
78.40000000000006	0.4371826589568306
78.50000000000007	0.4371143706855236
78.60000000000007	0.43704606419771086
78.70000000000007	0.43697773976417875
78.80000000000007	0.43690939756003294
78.90000000000006	0.4368410377399945
79.00000000000007	0.4367726604580314
79.10000000000007	0.4367042657456645
79.20000000000007	0.4366358538668662
79.30000000000007	0.4365674249914457
79.40000000000006	0.43649897927033426
79.50000000000007	0.4364305167362638
79.60000000000007	0.4363620376472083
79.70000000000007	0.4362935421685808
79.80000000000007	0.4362250304483437
79.90000000000008	0.43615650263374395
80.00000000000007	0.43608795875802725
80.10000000000007	0.4360193990725143
80.20000000000007	0.4359508237376557
80.30000000000007	0.4358822328978117
80.40000000000008	0.4358136265874823
80.50000000000007	0.43574500505211106
80.60000000000007	0.43567636844804075
80.70000000000007	0.4356077169168087
80.80000000000007	0.4355390505992718
80.90000000000008	0.4354703695305199
81.00000000000007	0.4354016739494977
81.10000000000007	0.4353329640079001
81.20000000000007	0.4352642398438386
81.30000000000007	0.43519550149369535
81.40000000000008	0.4351267491906559
81.50000000000007	0.4350579830825777
81.60000000000007	0.43498920330488716
81.70000000000007	0.43492040999236303
81.80000000000007	0.4348516031820467
81.90000000000008	0.4347827831007735
82.00000000000007	0.43471394989204876
82.10000000000007	0.43464510368803916
82.20000000000007	0.4345762445271121
82.30000000000007	0.43450737263045724
82.40000000000008	0.43443848813799746
82.50000000000007	0.43436959117934415
82.60000000000008	0.43430068188349263
82.70000000000007	0.4342317602895318
82.80000000000007	0.4341628266124447
82.90000000000008	0.43409388098808027
83.00000000000007	0.4340249235429472
83.10000000000008	0.4339559543174898
83.20000000000007	0.43388697352115585
83.30000000000007	0.4338179812864513
83.40000000000008	0.4337489777374526
83.50000000000007	0.4336799629976485
83.60000000000008	0.4336109371082617
83.70000000000007	0.43354190027267175
83.80000000000007	0.43347285261957275
83.90000000000008	0.4334037942700861
84.00000000000007	0.4333347252668147
84.10000000000008	0.43326564580770993
84.20000000000007	0.4331965560183492
84.30000000000007	0.4331274560175367
84.40000000000008	0.43305834592351733
84.50000000000007	0.43298922577972426
84.60000000000008	0.43292009577817314
84.70000000000007	0.4328509560408766
84.80000000000007	0.43278180668382377
84.90000000000008	0.43271264775184975
85.00000000000007	0.43264347943164616
85.10000000000008	0.43257430184232126
85.20000000000007	0.4325051150976566
85.30000000000007	0.43243591931090025
85.40000000000008	0.4323667145277634
85.50000000000007	0.43229750092913133
85.60000000000008	0.43222827863078006
85.70000000000007	0.43215904774380776
85.80000000000007	0.4320898083153461
85.90000000000008	0.43202056052105686
86.00000000000007	0.4319513044740123
86.10000000000008	0.43188204028320587
86.20000000000007	0.4318127680571233
86.30000000000008	0.4317434878438139
86.40000000000008	0.4316741998132575
86.50000000000007	0.4316049040754129
86.60000000000008	0.43153560073671565
86.70000000000007	0.43146628984665103
86.80000000000008	0.4313969715700734
86.90000000000008	0.4313276460144266
87.00000000000007	0.4312583132841392
87.10000000000008	0.4311889734831551
87.20000000000007	0.4311196266619146
87.30000000000008	0.43105027297971016
87.40000000000008	0.43098091254107923
87.50000000000007	0.43091154544801036
87.60000000000008	0.4308421717523922
87.70000000000007	0.4307727916084869
87.80000000000008	0.4307034051184955
87.90000000000008	0.4306340123824913
88.00000000000007	0.43056461350008574
88.10000000000008	0.43049520852415607
88.20000000000007	0.43042579760351907
88.30000000000008	0.43035638083766387
88.40000000000008	0.43028695832433583
88.50000000000007	0.4302175301178705
88.60000000000008	0.4301480963621471
88.70000000000007	0.430078657154486
88.80000000000008	0.430009212590805
88.90000000000008	0.42993976276658064
89.00000000000009	0.4298703077371671
89.10000000000008	0.4298008476411107
89.20000000000007	0.42973138257320387
89.30000000000008	0.42966191262714215
89.40000000000008	0.4295924378597453
89.50000000000009	0.4295229584047126
89.60000000000008	0.42945347435482584
89.70000000000007	0.4293839858020355
89.80000000000008	0.42931765218316653
89.90000000000008	0.42926395182451915
90.00000000000009	0.4292228855792867
