# Supplementary material for: White matter micro- and macrostructure brain charts for the human lifespan
Source: Nature. 2026 May 13;655(8124):979–89. doi: 10.1038/s41586-026-10454-2 (PMC13391363; doi:10.1038/s41586-026-10454-2)
Supplement: Supplementary file 7 — Tract-specific median centiles of brain charts. SDT.T4.1-504 contain the discretized, sex-agnostic brain charts used to derive the myelination plots and assessments in Fig. 4 and Supplementary Fig. S4.F9. Age is expressed in years. Tract measurements are reported in metric-specific units: diffusivities in mm2 s−1, volume in mm3, surface area in mm2, average length in mm, and FA is dimensionless (unitless). [file 41586_2026_10454_MOESM7_ESM.zip › SDT.T4/SDT.T4.2-AF_left_avg_length.csv]

age	value
1.0	91.00023471916742
1.1	91.31389684915098
1.2000000000000002	91.70936943962573
1.3000000000000003	92.18088265070136
1.4000000000000004	92.64412446792115
1.5000000000000004	93.07478713424416
1.6000000000000005	93.47666162258975
1.7000000000000006	93.85290750803446
1.8000000000000007	94.20606079227234
1.9000000000000008	94.53862928886635
2.000000000000001	94.85253976414054
2.100000000000001	95.1494597762957
2.200000000000001	95.43075744705313
2.300000000000001	95.69785962157329
2.4000000000000012	95.95188506323774
2.5000000000000013	96.19382734355524
2.6000000000000014	96.42457069156069
2.7000000000000015	96.64484511672725
2.8000000000000016	96.85546500787109
2.9000000000000017	97.05706966708041
3.0000000000000018	97.25023662742034
3.100000000000002	97.43544466853103
3.200000000000002	97.61324617279621
3.300000000000002	97.78407726108937
3.400000000000002	97.94833791133433
3.500000000000002	98.10639411327922
3.6000000000000023	98.25854752327078
3.7000000000000024	98.4051649264886
3.8000000000000025	98.54653382872371
3.9000000000000026	98.68291930841012
4.000000000000003	98.81453966529185
4.100000000000003	98.94166714698294
4.200000000000003	99.0645153550628
4.3000000000000025	99.18328375399062
4.400000000000003	99.29815749148298
4.5000000000000036	99.40928755486979
4.600000000000003	99.51687087476522
4.700000000000003	99.62106042900334
4.800000000000003	99.72199880771716
4.900000000000004	99.81980201880911
5.0000000000000036	99.91462449317014
5.100000000000003	100.00658607883702
5.200000000000004	100.09579999450575
5.300000000000004	100.18237214905318
5.400000000000004	100.26638775705473
5.5000000000000036	100.34796485125906
5.600000000000004	100.42719404905533
5.700000000000005	100.50416030765362
5.800000000000004	100.57893180903733
5.900000000000004	100.65160460200758
6.000000000000004	100.72225230010548
6.100000000000005	100.79094500823456
6.200000000000005	100.85774856143703
6.300000000000004	100.92271520746485
6.400000000000005	100.98592122775452
6.500000000000005	101.04742445557049
6.600000000000005	101.10727925757548
6.700000000000005	101.16552868697838
6.800000000000005	101.22223648910878
6.900000000000006	101.2774508998681
7.000000000000005	101.3312181301236
7.100000000000005	101.38358163660186
7.2000000000000055	101.43457546753548
7.300000000000006	101.48425169695298
7.400000000000006	101.53264931685726
7.500000000000005	101.57980500228948
7.600000000000006	101.6257474465316
7.700000000000006	101.67052104374548
7.800000000000006	101.71415897328396
7.900000000000006	101.75669316707294
8.000000000000007	101.79815364226806
8.100000000000007	101.83856365403916
8.200000000000006	101.87796025857993
8.300000000000006	101.91637087489966
8.400000000000006	101.9538212669318
8.500000000000007	101.99033138352645
8.600000000000007	102.0259333104346
8.700000000000006	102.06065074936213
8.800000000000008	102.0945065935673
8.900000000000007	102.12752232650087
9.000000000000007	102.15971443809778
9.100000000000007	102.19111016920145
9.200000000000006	102.22172945368204
9.300000000000008	102.25159098119572
9.400000000000007	102.28070910321047
9.500000000000007	102.3091077010261
9.600000000000009	102.33680422606142
9.700000000000008	102.36381558401645
9.800000000000008	102.3901575957208
9.900000000000007	102.41584231879213
10.000000000000007	102.44089030786854
10.100000000000009	102.46531645173626
10.200000000000008	102.48913466625775
10.300000000000008	102.51235557248427
10.40000000000001	102.53499737315867
10.500000000000009	102.55707323976074
10.600000000000009	102.57859596289971
10.700000000000008	102.59957746938971
10.800000000000008	102.62002680581294
10.90000000000001	102.6399598163341
11.000000000000009	102.65938787262711
11.100000000000009	102.67832156202986
11.20000000000001	102.69676893506617
11.30000000000001	102.71474414100288
11.40000000000001	102.7322573282158
11.500000000000009	102.74931837175474
11.600000000000009	102.76593644046716
11.70000000000001	102.78211847248232
11.80000000000001	102.79787689962936
11.90000000000001	102.81322057179217
12.00000000000001	102.82815769140221
12.10000000000001	102.84269448715446
12.20000000000001	102.85684213939527
12.30000000000001	102.87060860481304
12.40000000000001	102.88400163926485
12.50000000000001	102.89702840924238
12.60000000000001	102.90969433786628
12.70000000000001	102.92200932638704
12.800000000000011	102.93398037304348
12.900000000000011	102.94561393166305
13.00000000000001	102.95691490822826
13.10000000000001	102.96789226063188
13.20000000000001	102.97855232102019
13.300000000000011	102.9889012709574
13.400000000000011	102.99894479218202
13.50000000000001	103.00868719468968
13.600000000000012	103.0181364651929
13.700000000000012	103.02729821435419
13.800000000000011	103.03617758841506
13.900000000000011	103.0447785126871
14.00000000000001	103.05310825005212
14.100000000000012	103.06117190528363
14.200000000000012	103.06897446824965
14.300000000000011	103.07652049956242
14.400000000000013	103.0838134752659
14.500000000000012	103.09085990846106
14.600000000000012	103.09766435147002
14.700000000000012	103.10423095592805
14.800000000000011	103.11056290654498
14.900000000000013	103.116666152412
15.000000000000012	103.12254485545758
15.100000000000012	103.12820308857057
15.200000000000014	103.1336445523372
15.300000000000013	103.13887208713219
15.400000000000013	103.14389105471909
15.500000000000012	103.14870518762864
15.600000000000012	103.15331786961868
15.700000000000014	103.15773171685944
15.800000000000013	103.16195164567539
15.900000000000013	103.16598108307
16.000000000000014	103.16982338610786
16.100000000000016	103.17348158644779
16.200000000000014	103.17695803240326
16.30000000000001	103.18025717431291
16.400000000000013	103.18338210098331
16.500000000000014	103.18633559553241
16.600000000000016	103.18911983121487
16.700000000000014	103.19173890237201
16.800000000000015	103.19419565570261
16.900000000000013	103.1964928823034
17.000000000000014	103.1986330871453
17.100000000000016	103.20061823231204
17.200000000000014	103.20245203823055
17.300000000000015	103.20413708207876
17.400000000000013	103.20567567167507
17.500000000000014	103.20706963060451
17.600000000000016	103.20832239176781
17.700000000000014	103.20943633834372
17.800000000000015	103.21041380882727
17.900000000000016	103.21125688896882
18.000000000000014	103.21196723383636
18.100000000000016	103.21254797326397
18.200000000000017	103.21300127336293
18.300000000000015	103.21332906193537
18.400000000000016	103.21353288314371
18.500000000000014	103.21361563240778
18.600000000000016	103.21357931882713
18.700000000000017	103.21342591524194
18.800000000000015	103.213157170469
18.900000000000016	103.21277449268929
19.000000000000014	103.21228052946037
19.100000000000016	103.21167711339149
19.200000000000017	103.21096586562984
19.300000000000015	103.2101481045513
19.400000000000016	103.20922628498683
19.500000000000018	103.20820211131735
19.600000000000016	103.20707725824094
19.700000000000017	103.20585320140799
19.80000000000002	103.20453114833927
19.900000000000016	103.20311334950757
20.000000000000018	103.20160136455658
20.100000000000016	103.19999656511271
20.200000000000017	103.19830008522133
20.30000000000002	103.19651401570027
20.400000000000016	103.19463981061078
20.500000000000018	103.19267889952049
20.600000000000016	103.19063253486662
20.700000000000017	103.18850175946481
20.80000000000002	103.18628849441043
20.900000000000016	103.18399407413646
21.000000000000018	103.18161966570786
21.10000000000002	103.1791662512426
21.200000000000017	103.17663561867201
21.30000000000002	103.17402901484223
21.40000000000002	103.1713476662405
21.500000000000018	103.1685926416087
21.60000000000002	103.16576484732398
21.700000000000017	103.16286592942733
21.80000000000002	103.15989703518207
21.90000000000002	103.15685916280512
22.000000000000018	103.15375316807646
22.10000000000002	103.15058058528021
22.200000000000017	103.14734248852386
22.30000000000002	103.14403993487949
22.40000000000002	103.14067384093718
22.500000000000018	103.13724499907767
22.60000000000002	103.13375482425045
22.70000000000002	103.13020430712305
22.80000000000002	103.12659430567803
22.90000000000002	103.1229255697591
23.00000000000002	103.1191994199974
23.10000000000002	103.1154167855741
23.20000000000002	103.11157858132862
23.30000000000002	103.10768559708346
23.40000000000002	103.10373852920516
23.50000000000002	103.09973859741181
23.60000000000002	103.09568666054939
23.70000000000002	103.09158345947178
23.80000000000002	103.08742965449744
23.90000000000002	103.08322638533646
24.00000000000002	103.07897445885777
24.10000000000002	103.07467466978797
24.20000000000002	103.07032770176328
24.300000000000022	103.06593416966803
24.40000000000002	103.06149512745189
24.50000000000002	103.0570113223659
24.600000000000023	103.05248339692822
24.70000000000002	103.04791193524251
24.800000000000022	103.04329792307362
24.90000000000002	103.03864206349954
25.00000000000002	103.03394504926432
25.100000000000023	103.02920747462
25.20000000000002	103.02442988480665
25.300000000000022	103.0196131923746
25.40000000000002	103.01475804960856
25.50000000000002	103.00986501607782
25.600000000000023	103.00493461055098
25.70000000000002	102.9999676872228
25.800000000000022	102.99496486065179
25.900000000000023	102.98992673655914
26.00000000000002	102.98485383361661
26.100000000000023	102.97974663713607
26.200000000000024	102.97460593854822
26.300000000000022	102.9694323089307
26.400000000000023	102.96422623757923
26.50000000000002	102.95898818688536
26.600000000000023	102.9537188981432
26.700000000000024	102.94841891006237
26.800000000000022	102.94308875376105
26.900000000000023	102.93772888373813
27.00000000000002	102.93233973340826
27.100000000000023	102.92692199005542
27.200000000000024	102.92147615500346
27.300000000000022	102.9160026577749
27.400000000000023	102.91050191181132
27.500000000000025	102.90497456116915
27.600000000000023	102.89942107928286
27.700000000000024	102.89384193303852
27.800000000000026	102.88823752223995
27.900000000000023	102.88260823508752
28.000000000000025	102.87695466899848
28.100000000000023	102.87127726512988
28.200000000000024	102.86557640197564
28.300000000000026	102.85985245022515
28.400000000000023	102.85410596990482
28.500000000000025	102.84833737804578
28.600000000000023	102.8425470860083
28.700000000000024	102.83673544681551
28.800000000000026	102.8309028090498
28.900000000000023	102.82504969233513
29.000000000000025	102.81917648572835
29.100000000000026	102.81328352401235
29.200000000000024	102.80737114032846
29.300000000000026	102.80143982186337
29.400000000000027	102.79548993672601
29.500000000000025	102.78952184809664
29.600000000000026	102.78353586885706
29.700000000000024	102.7775323126868
29.800000000000026	102.77151163167055
29.900000000000027	102.76547416958533
30.000000000000025	102.75942022365406
30.100000000000026	102.75335009386595
30.200000000000024	102.74726420409043
30.300000000000026	102.74116287985282
30.400000000000027	102.73504644238014
30.500000000000025	102.72891517000694
30.600000000000026	102.72276934550523
30.700000000000028	102.71660936216631
30.800000000000026	102.71043552428046
30.900000000000027	102.70424809670266
31.00000000000003	102.69804735000406
31.100000000000026	102.69183365287361
31.200000000000028	102.6856072936473
31.300000000000026	102.67936855690039
31.400000000000027	102.67311769115234
31.50000000000003	102.66685495167195
31.600000000000026	102.66058068044613
31.700000000000028	102.65429514721998
31.800000000000026	102.64799858888017
31.900000000000027	102.64169124976884
32.00000000000003	102.6353734503738
32.10000000000002	102.62904544645124
32.20000000000003	102.62270749045737
32.300000000000026	102.61635980511441
32.40000000000003	102.61000262110406
32.50000000000003	102.6036362355452
32.60000000000003	102.59726088786982
32.70000000000003	102.590876790738
32.800000000000026	102.58448416500063
32.90000000000003	102.57808328895223
33.00000000000003	102.57167438972401
33.10000000000003	102.56525769154308
33.20000000000003	102.55883339475783
33.300000000000026	102.55240170797339
33.40000000000003	102.5459628889915
33.50000000000003	102.53951715056937
33.60000000000003	102.53306468433304
33.70000000000003	102.52660569000442
33.800000000000026	102.52014040887366
33.90000000000003	102.51366904285223
34.00000000000003	102.50719179128912
34.10000000000003	102.50070883508505
34.20000000000003	102.49422036294068
34.30000000000003	102.48772659814314
34.40000000000003	102.48122772991378
34.50000000000003	102.47472393157749
34.60000000000003	102.46821538377489
34.70000000000003	102.46170229528748
34.80000000000003	102.45518484574944
34.90000000000003	102.4486632125282
35.00000000000003	102.44213755958543
35.10000000000003	102.43560805760526
35.20000000000003	102.42907489952793
35.30000000000003	102.42253825375629
35.400000000000034	102.41599827765987
35.50000000000003	102.40945513458159
35.60000000000003	102.4029090047009
35.70000000000003	102.3963600479253
35.80000000000003	102.38980842215254
35.900000000000034	102.38325427656208
36.00000000000003	102.37669776547013
36.10000000000003	102.37013905509686
36.20000000000003	102.36357829538639
36.30000000000003	102.35701562977215
36.400000000000034	102.35045120585959
36.50000000000003	102.34388517862985
36.60000000000003	102.33731769048207
36.70000000000003	102.33074888202941
36.80000000000003	102.32417888952783
36.900000000000034	102.31760785237154
37.00000000000003	102.31103591322545
37.10000000000003	102.30446320563031
37.20000000000003	102.29788986082563
37.30000000000003	102.29131601205039
37.400000000000034	102.28474179206086
37.500000000000036	102.27816732768244
37.60000000000003	102.2715927441499
37.70000000000003	102.26501816640173
37.80000000000003	102.25844372018352
37.900000000000034	102.25186952737327
38.000000000000036	102.24529570690369
38.10000000000003	102.23872237932724
38.20000000000003	102.2321496647259
38.30000000000003	102.22557767623485
38.400000000000034	102.21900652679763
38.500000000000036	102.21243632793842
38.60000000000004	102.20586719466864
38.70000000000003	102.19929924021153
38.80000000000003	102.19273256808509
38.900000000000034	102.18616728418678
39.000000000000036	102.17960349968762
39.10000000000004	102.17304132258418
39.20000000000003	102.16648084867566
39.30000000000003	102.15992217850743
39.400000000000034	102.15336541135578
39.500000000000036	102.14681065351138
39.60000000000004	102.14025800667517
39.70000000000003	102.1337075581376
39.80000000000003	102.12715940214177
39.900000000000034	102.12061364161104
40.000000000000036	102.11407037340969
40.10000000000004	102.10752967801038
40.20000000000003	102.10099164486468
40.30000000000003	102.09445636228732
40.400000000000034	102.08792392889647
40.500000000000036	102.08139443576205
40.60000000000004	102.07486795582464
40.70000000000004	102.06834457288842
40.80000000000003	102.06182438261523
40.900000000000034	102.05530747158781
41.000000000000036	102.04879390672319
41.10000000000004	102.04228376752836
41.20000000000004	102.03577713249035
41.30000000000003	102.02927409346731
41.400000000000034	102.02277473169566
41.500000000000036	102.01627910742205
41.60000000000004	102.0097872950844
41.70000000000004	102.00329938394194
41.80000000000004	101.99681545105821
41.900000000000034	101.99033555135803
42.000000000000036	101.98385975541875
42.10000000000004	101.97738813290113
42.20000000000004	101.97092076969876
42.30000000000004	101.96445773793083
42.400000000000034	101.95799908661338
42.500000000000036	101.95154488176627
42.60000000000004	101.94509520699539
42.70000000000004	101.93865013053077
42.80000000000004	101.93220969668734
42.900000000000034	101.92577396801119
43.000000000000036	101.91934300622334
43.10000000000004	101.91291689194728
43.20000000000004	101.90649568883012
43.30000000000004	101.90007943595245
43.400000000000034	101.89366819175639
43.500000000000036	101.88726203484876
43.60000000000004	101.88086102524481
43.70000000000004	101.87446519787386
43.80000000000004	101.86807460804746
43.90000000000004	101.86168931033338
44.000000000000036	101.85530938069145
44.10000000000004	101.84893487488046
44.20000000000004	101.84256582319342
44.30000000000004	101.83620227724072
44.40000000000004	101.82984431120207
44.500000000000036	101.82349197743817
44.60000000000004	101.8171453025786
44.70000000000004	101.81080433540836
44.80000000000004	101.80446912404084
44.90000000000004	101.79813974030272
45.00000000000004	101.7918162325938
45.10000000000004	101.78549862343861
45.20000000000004	101.77918695827924
45.30000000000004	101.7728813073686
45.40000000000004	101.76658171592183
45.50000000000004	101.76028820323327
45.60000000000004	101.75400081219148
45.70000000000004	101.74771958507768
45.80000000000004	101.74144459004967
45.90000000000004	101.73517586863026
46.00000000000004	101.72891343648092
46.10000000000004	101.72265733346673
46.20000000000004	101.71640762635164
46.30000000000004	101.71016435366921
46.40000000000004	101.70392752823606
46.50000000000004	101.69769718760621
46.60000000000004	101.69147336878379
46.70000000000004	101.68525613666408
46.80000000000004	101.6790455263329
46.90000000000004	101.67284154739431
47.00000000000004	101.66664423466415
47.100000000000044	101.6604536518008
47.20000000000004	101.65426983108038
47.30000000000004	101.64809277960507
47.40000000000004	101.6419225300963
47.50000000000004	101.63575911477702
47.600000000000044	101.62960259563563
47.70000000000004	101.62345300172414
47.80000000000004	101.61731033730672
47.90000000000004	101.61117463262168
48.00000000000004	101.60504594855759
48.100000000000044	101.5989243115221
48.200000000000045	101.59280972358314
48.30000000000004	101.58670221307855
48.40000000000004	101.58060180789366
48.50000000000004	101.57450856742149
48.600000000000044	101.56842251505054
48.700000000000045	101.5623436503447
48.80000000000004	101.55627199938726
48.90000000000004	101.55020762059077
49.00000000000004	101.54415053485216
49.100000000000044	101.5381007398117
49.200000000000045	101.53205825982586
49.30000000000004	101.52602311883992
49.40000000000004	101.51999537392409
49.50000000000004	101.51397504314454
49.600000000000044	101.50796212193558
49.700000000000045	101.50195663260409
49.80000000000004	101.49595863134378
49.90000000000004	101.48996813387092
50.00000000000004	101.48398513393931
50.100000000000044	101.47800965228508
50.200000000000045	101.47204170927003
50.30000000000005	101.46608135987998
50.40000000000004	101.46012861717406
50.50000000000004	101.45418347296643
50.600000000000044	101.44824594612756
50.700000000000045	101.44231609085712
50.80000000000005	101.43639391799607
50.90000000000004	101.43047941789503
51.00000000000004	101.42457260799391
51.100000000000044	101.41867350539164
51.200000000000045	101.41278216319783
51.30000000000005	101.4068985897567
51.40000000000005	101.40102277371727
51.50000000000004	101.39515473081929
51.600000000000044	101.38929451346456
51.700000000000045	101.38344212790197
51.80000000000005	101.37759756151087
51.90000000000005	101.3717608287265
52.00000000000004	101.3659319436731
52.100000000000044	101.36011095776577
52.200000000000045	101.3542978749052
52.30000000000005	101.34849268098196
52.40000000000005	101.34269538888007
52.50000000000004	101.33690604937466
52.600000000000044	101.33112466438594
52.700000000000045	101.3253512187077
52.80000000000005	101.3195857240332
52.90000000000005	101.31382819177172
53.00000000000004	101.30807867180175
53.100000000000044	101.30233716383356
53.200000000000045	101.2966036513624
53.30000000000005	101.29087814466465
53.40000000000005	101.28516069303731
53.50000000000005	101.27945129431771
53.600000000000044	101.27374993105899
53.700000000000045	101.2680566124491
53.80000000000005	101.26237134741635
53.90000000000005	101.25669418444008
54.00000000000005	101.25102511927614
54.100000000000044	101.24536413334944
54.200000000000045	101.2397112345521
54.30000000000005	101.23406647083215
54.40000000000005	101.2284298361736
54.50000000000005	101.22280131119734
54.60000000000005	101.21718090279961
54.700000000000045	101.21156861763885
54.80000000000005	101.20596450291401
54.90000000000005	101.20036855064785
55.00000000000005	101.19478074048511
55.10000000000005	101.18920107813562
55.200000000000045	101.18362961030977
55.30000000000005	101.17806632735362
55.40000000000005	101.17251120823133
55.50000000000005	101.16696425774022
55.60000000000005	101.16142548045983
55.700000000000045	101.155894922411
55.80000000000005	101.15037257209096
55.90000000000005	101.14485840762381
56.00000000000005	101.13935243271939
56.10000000000005	101.13385469294616
56.200000000000045	101.12836517521481
56.30000000000005	101.12288385707873
56.40000000000005	101.11741074141077
56.50000000000005	101.11194583088401
56.60000000000005	101.10648917042883
56.70000000000005	101.10104074521246
56.80000000000005	101.09560053206997
56.90000000000005	101.09016853287612
57.00000000000005	101.08474479213947
57.10000000000005	101.07932929352577
57.20000000000005	101.07392201339752
57.30000000000005	101.0685229528609
57.40000000000005	101.06313211283847
57.50000000000005	101.05774953724483
57.60000000000005	101.0523752081015
57.70000000000005	101.04700910116135
57.800000000000054	101.04165121661339
57.90000000000005	101.03630159797558
58.00000000000005	101.03096022584886
58.10000000000005	101.02562707560094
58.20000000000005	101.02030214671402
58.300000000000054	101.01498543850138
58.40000000000005	101.00967699392481
58.50000000000005	101.00437679203456
58.60000000000005	100.99908480768578
58.70000000000005	100.99380103951668
58.800000000000054	100.98852553011304
58.90000000000005	100.98325825718128
59.00000000000005	100.97799919526916
59.10000000000005	100.97274834236427
59.20000000000005	100.96750569629864
59.300000000000054	100.96227129913366
59.40000000000005	100.95704512711343
59.50000000000005	100.95182715435973
59.60000000000005	100.94661737808255
59.70000000000005	100.94141583998365
59.800000000000054	100.93622251503669
59.900000000000055	100.93103737712515
60.00000000000005	100.92586042285906
60.10000000000005	100.9206916487051
60.20000000000005	100.91553109586738
60.300000000000054	100.91037873794097
60.400000000000055	100.90523454846031
60.50000000000005	100.90009852331812
60.60000000000005	100.89497070337163
60.70000000000005	100.88985106101536
60.800000000000054	100.88473956960677
60.900000000000055	100.87963622448468
61.00000000000006	100.87454102085543
61.10000000000005	100.86945399910063
61.20000000000005	100.86437513031571
61.300000000000054	100.85930438757754
61.400000000000055	100.85424176556218
61.50000000000006	100.84918730431356
61.60000000000005	100.84414097379369
61.70000000000005	100.83910274695666
61.800000000000054	100.8340726179663
61.900000000000055	100.82905058086396
62.00000000000006	100.82403667523587
62.10000000000005	100.81903086982044
62.20000000000005	100.81403313735183
62.300000000000054	100.80904347138078
62.400000000000055	100.80406191116194
62.50000000000006	100.79908842436471
62.60000000000005	100.79412298364826
62.70000000000005	100.78916558208896
62.800000000000054	100.78421621264961
62.900000000000055	100.77927491414108
63.00000000000006	100.77434165308125
63.10000000000006	100.76941640196324
63.20000000000005	100.76449915329503
63.300000000000054	100.75958994555957
63.400000000000055	100.75468874426753
63.50000000000006	100.749795521879
63.60000000000006	100.74491027046199
63.70000000000005	100.74003298197913
63.800000000000054	100.73516369448006
63.900000000000055	100.73030237239288
64.00000000000006	100.72544898805896
64.10000000000005	100.72060353301865
64.20000000000006	100.71576604499465
64.30000000000005	100.71093648746746
64.40000000000006	100.70611483278218
64.50000000000006	100.70130107207032
64.60000000000005	100.6964951963655
64.70000000000006	100.69169724296432
64.80000000000005	100.68690717433086
64.90000000000006	100.68212496273303
65.00000000000006	100.6773505988116
65.10000000000005	100.67258411953514
65.20000000000006	100.66782548647757
65.30000000000005	100.66307467194254
65.40000000000006	100.65833166619026
65.50000000000006	100.65359645938969
65.60000000000005	100.64886908808775
65.70000000000006	100.64414951290529
65.80000000000005	100.63943770610524
65.90000000000006	100.63473365749044
66.00000000000006	100.63003740327643
66.10000000000005	100.62534890324964
66.20000000000006	100.62066812973632
66.30000000000005	100.61599507218436
66.40000000000006	100.61132971995653
66.50000000000006	100.6066721088486
66.60000000000005	100.60202219775483
66.70000000000006	100.59737995899238
66.80000000000005	100.5927453815821
66.90000000000006	100.58811850098314
67.00000000000006	100.58349927530946
67.10000000000007	100.57888767696511
67.20000000000006	100.57428369463922
67.30000000000005	100.56968731694126
67.40000000000006	100.56509857891008
67.50000000000006	100.56051743782615
67.60000000000007	100.55594386611178
67.70000000000006	100.5513778520565
67.80000000000005	100.54681943035553
67.90000000000006	100.54226855756156
68.00000000000006	100.53772520620385
68.10000000000007	100.53318936426116
68.20000000000006	100.5286610196376
68.30000000000005	100.52414020660532
68.40000000000006	100.51962688094035
68.50000000000006	100.51512101521351
68.60000000000007	100.51062259702879
68.70000000000006	100.50613166030618
68.80000000000005	100.50164816014495
68.90000000000006	100.49717206923974
69.00000000000006	100.49270337490267
69.10000000000007	100.48824206437573
69.20000000000006	100.48378817115112
69.30000000000005	100.47934164960647
69.40000000000006	100.47490247249758
69.50000000000006	100.47047062678426
69.60000000000007	100.46604614559654
69.70000000000006	100.46162898268503
69.80000000000007	100.45721911094316
69.90000000000006	100.45281651705602
70.00000000000006	100.44842118764258
70.10000000000007	100.44403315539842
70.20000000000006	100.43965237340588
70.30000000000007	100.43527881463594
70.40000000000006	100.43091246544157
70.50000000000006	100.42655335814466
70.60000000000007	100.42220144524941
70.70000000000006	100.41785669987537
70.80000000000007	100.4135191081162
70.90000000000006	100.40918865600311
71.00000000000006	100.40486537541526
71.10000000000007	100.40054921824023
71.20000000000006	100.39624015768861
71.30000000000007	100.39193817954018
71.40000000000006	100.38764331528756
71.50000000000006	100.38335551628802
71.60000000000007	100.37907475590914
71.70000000000006	100.3748010196853
71.80000000000007	100.37053429309168
71.90000000000006	100.36627460716812
72.00000000000006	100.36202191270583
72.10000000000007	100.35777618317402
72.20000000000006	100.35353740380948
72.30000000000007	100.34930560525169
72.40000000000006	100.34508073780822
72.50000000000006	100.34086277511149
72.60000000000007	100.33665170216531
72.70000000000006	100.33244750391736
72.80000000000007	100.32825021054282
72.90000000000006	100.3240597718325
73.00000000000006	100.31987616152841
73.10000000000007	100.31569936435156
73.20000000000006	100.31152941006162
73.30000000000007	100.30736624801183
73.40000000000006	100.30320985211144
73.50000000000007	100.29906020685955
73.60000000000007	100.29491729670181
73.70000000000006	100.29078115092057
73.80000000000007	100.28665171840069
73.90000000000006	100.2825289731666
74.00000000000007	100.27841289944774
74.10000000000007	100.2743035260948
74.20000000000006	100.27020080160027
74.30000000000007	100.26610470015795
74.40000000000006	100.26201520578536
74.50000000000007	100.25793230244872
74.60000000000007	100.25385601850714
74.70000000000006	100.24978630203205
74.80000000000007	100.24572312733598
74.90000000000006	100.24166647817822
75.00000000000007	100.23761638246904
75.10000000000007	100.2335727879322
75.20000000000006	100.2295356690498
75.30000000000007	100.22550500937801
75.40000000000006	100.22148079242405
75.50000000000007	100.21746304559097
75.60000000000007	100.21345171622794
75.70000000000006	100.20944677893709
75.80000000000007	100.2054482170269
75.90000000000006	100.20145605743335
76.00000000000007	100.19747024720212
76.10000000000007	100.19349076110345
76.20000000000007	100.18951758225056
76.30000000000007	100.18555069370935
76.40000000000006	100.18159012189177
76.50000000000007	100.17763581351464
76.60000000000007	100.17368774346791
76.70000000000007	100.16974589462605
76.80000000000007	100.16581029291483
76.90000000000006	100.16188088479123
77.00000000000007	100.15795764531026
77.10000000000007	100.15404055715803
77.20000000000007	100.15012960297486
77.30000000000007	100.14622480814447
77.40000000000006	100.14232611884009
77.50000000000007	100.13843351023432
77.60000000000007	100.13454696478249
77.70000000000007	100.13066650736187
77.80000000000007	100.12679208392936
77.90000000000006	100.12292366981816
78.00000000000007	100.119061247301
78.10000000000007	100.11520479860638
78.20000000000007	100.11135434805045
78.30000000000007	100.10750984135102
78.40000000000006	100.10367125395494
78.50000000000007	100.09983856791112
78.60000000000007	100.0960118070084
78.70000000000007	100.09219091679117
78.80000000000007	100.08837587286112
78.90000000000006	100.0845666570897
79.00000000000007	100.08076325130537
79.10000000000007	100.07696567871552
79.20000000000007	100.0731738846696
79.30000000000007	100.06938784487771
79.40000000000006	100.06560754099334
79.50000000000007	100.06183299567469
79.60000000000007	100.05806415414071
79.70000000000007	100.0543009922491
79.80000000000007	100.05054349148034
79.90000000000008	100.04679163327285
80.00000000000007	100.04304543968213
80.10000000000007	100.03930485577597
80.20000000000007	100.03556985751372
80.30000000000007	100.03184042616292
80.40000000000008	100.02811658320698
80.50000000000007	100.024398273626
80.60000000000007	100.02068547351855
80.70000000000007	100.01697816398277
80.80000000000007	100.0132763260755
80.90000000000008	100.00957998065522
81.00000000000007	100.00588907259431
81.10000000000007	100.00220357808502
81.20000000000007	99.99852347801652
81.30000000000007	99.9948487926517
81.40000000000008	99.99117946681774
81.50000000000007	99.98751547683676
81.60000000000007	99.9838568034315
81.70000000000007	99.9802034272842
81.80000000000007	99.97655536800937
81.90000000000008	99.97291257036989
82.00000000000007	99.96927501077205
82.10000000000007	99.96564266973309
82.20000000000007	99.96201556624733
82.30000000000007	99.9583936450752
82.40000000000008	99.95477688274232
82.50000000000007	99.95116525960181
82.60000000000008	99.94755875596674
82.70000000000007	99.9439573901588
82.80000000000007	99.94036110691724
82.90000000000008	99.93676988284136
83.00000000000007	99.93318369808124
83.10000000000008	99.92960257031307
83.20000000000007	99.92602644431635
83.30000000000007	99.92245529679805
83.40000000000008	99.91888910774597
83.50000000000007	99.91532785710832
83.60000000000008	99.9117715618632
83.70000000000007	99.90822016681207
83.80000000000007	99.90467364872396
83.90000000000008	99.90113198738551
84.00000000000007	99.89759519910305
84.10000000000008	99.89406322876124
84.20000000000007	99.89053605322421
84.30000000000007	99.88701365211753
84.40000000000008	99.88349600502733
84.50000000000007	99.87998312753551
84.60000000000008	99.87647496459196
84.70000000000007	99.87297149311001
84.80000000000007	99.86947269251519
84.90000000000008	99.8659785776907
85.00000000000007	99.86248909371247
85.10000000000008	99.85900421757555
85.20000000000007	99.85552392854503
85.30000000000007	99.85204820584681
85.40000000000008	99.84857706361231
85.50000000000007	99.84511044702593
85.60000000000008	99.84164833311809
85.70000000000007	99.83819070095448
85.80000000000007	99.83473756393983
85.90000000000008	99.83128886742787
86.00000000000007	99.82784458851631
86.10000000000008	99.82440470611068
86.20000000000007	99.82096919907724
86.30000000000008	99.81753808004053
86.40000000000008	99.81411129450635
86.50000000000007	99.81068881959284
86.60000000000008	99.80727063400604
86.70000000000007	99.80385674961501
86.80000000000008	99.80044711213844
86.90000000000008	99.79704169874658
87.00000000000007	99.79364048798493
87.10000000000008	99.79024345835985
87.20000000000007	99.78685062093079
87.30000000000008	99.7834619216121
87.40000000000008	99.7800773375788
87.50000000000007	99.7766968471763
87.60000000000008	99.7733204606789
87.70000000000007	99.76994812425788
87.80000000000008	99.76657981512409
87.90000000000008	99.76321551146188
88.00000000000007	99.75985519141605
88.10000000000008	99.75649886442099
88.20000000000007	99.75314647688758
88.30000000000008	99.74979800601467
88.40000000000008	99.74645342978538
88.50000000000007	99.74311275681822
88.60000000000008	99.73977593382541
88.70000000000007	99.73644293802481
88.80000000000008	99.73311374723713
88.90000000000008	99.72978833924341
89.00000000000009	99.72646672179093
89.10000000000008	99.72314884187578
89.20000000000007	99.7198346766862
89.30000000000008	99.71652420384007
89.40000000000008	99.71321743023725
89.50000000000009	99.70991430322005
89.60000000000008	99.70661479997796
89.70000000000007	99.70331889796498
89.80000000000008	99.70017574907921
89.90000000000008	99.69763268255507
90.00000000000009	99.69568901847191
