# Supplementary material for: White matter micro- and macrostructure brain charts for the human lifespan
Source: Nature. 2026 May 13;655(8124):979–89. doi: 10.1038/s41586-026-10454-2 (PMC13391363; doi:10.1038/s41586-026-10454-2)
Supplement: Supplementary file 7 — Tract-specific median centiles of brain charts. SDT.T4.1-504 contain the discretized, sex-agnostic brain charts used to derive the myelination plots and assessments in Fig. 4 and Supplementary Fig. S4.F9. Age is expressed in years. Tract measurements are reported in metric-specific units: diffusivities in mm2 s−1, volume in mm3, surface area in mm2, average length in mm, and FA is dimensionless (unitless). [file 41586_2026_10454_MOESM7_ESM.zip › SDT.T4/SDT.T4.20-ATR_left_surface_area.csv]

age	value
1.0	15811.43716013345
1.1	16001.566209487768
1.2000000000000002	16242.31789337111
1.3000000000000003	16530.546934497605
1.4000000000000004	16815.953308899265
1.5000000000000004	17083.69760301329
1.6000000000000005	17335.693253686008
1.7000000000000006	17573.546515179223
1.8000000000000007	17798.548062968617
1.9000000000000008	18011.998473785676
2.000000000000001	18214.898008370914
2.100000000000001	18408.11762898644
2.200000000000001	18592.37069791361
2.300000000000001	18768.41736767713
2.4000000000000012	18936.852763177336
2.5000000000000013	19098.208357230196
2.6000000000000014	19252.95956633395
2.7000000000000015	19401.49690914316
2.8000000000000016	19544.267225500404
2.9000000000000017	19681.61988888857
3.0000000000000018	19813.87194740591
3.100000000000002	19941.28427937848
3.200000000000002	20064.16660254376
3.300000000000002	20182.761963501554
3.400000000000002	20297.29428637623
3.500000000000002	20407.969269951867
3.6000000000000023	20514.954658104227
3.7000000000000024	20618.461237950898
3.8000000000000025	20718.652875889864
3.9000000000000026	20815.681177907172
4.000000000000003	20909.669389806037
4.100000000000003	21000.776914519694
4.200000000000003	21089.12755519695
4.3000000000000025	21174.83737970107
4.400000000000003	21258.01444224635
4.5000000000000036	21338.74545495563
4.600000000000003	21417.14824357621
4.700000000000003	21493.3132327592
4.800000000000003	21567.32492011734
4.900000000000004	21639.25080492255
5.0000000000000036	21709.18483552229
5.100000000000003	21777.198917115868
5.200000000000004	21843.361218578717
5.300000000000004	21907.735637823967
5.400000000000004	21970.37249869269
5.5000000000000036	22031.34502196582
5.600000000000004	22090.708544365778
5.700000000000005	22148.515030649185
5.800000000000004	22204.805214947966
5.900000000000004	22259.639592326675
6.000000000000004	22313.06372891233
6.100000000000005	22365.121159698712
6.200000000000005	22415.852814486192
6.300000000000004	22465.2903226622
6.400000000000005	22513.482598871946
6.500000000000005	22560.466025904992
6.600000000000005	22606.27482967484
6.700000000000005	22650.935348133164
6.800000000000005	22694.48903685956
6.900000000000006	22736.966623048487
7.000000000000005	22778.397632381322
7.100000000000005	22818.809835744785
7.2000000000000055	22858.224312598373
7.300000000000006	22896.675499179437
7.400000000000006	22934.18861091811
7.500000000000005	22970.7873580293
7.600000000000006	23006.489676960708
7.700000000000006	23041.325315560014
7.800000000000006	23075.315982799344
7.900000000000006	23108.48263033404
8.000000000000007	23140.844936620702
8.100000000000007	23172.41759891276
8.200000000000006	23203.22584188265
8.300000000000006	23233.287861082106
8.400000000000006	23262.620730396113
8.500000000000007	23291.237171542707
8.600000000000007	23319.159300519517
8.700000000000006	23346.40302062973
8.800000000000008	23372.98373365437
8.900000000000007	23398.91586424249
9.000000000000007	23424.21003587226
9.100000000000007	23448.885307738572
9.200000000000006	23472.955235408976
9.300000000000008	23496.43249603535
9.400000000000007	23519.32641436421
9.500000000000007	23541.653899549783
9.600000000000009	23563.42694423922
9.700000000000008	23584.657195543143
9.800000000000008	23605.355518039447
9.900000000000007	23625.529821229273
10.000000000000007	23645.19486827741
10.100000000000009	23664.361022364275
10.200000000000008	23683.03793230173
10.300000000000008	23701.23262198305
10.40000000000001	23718.95831595095
10.500000000000009	23736.22427459486
10.600000000000009	23753.03951239338
10.700000000000008	23769.412396494947
10.800000000000008	23785.34896392172
10.90000000000001	23800.86088502661
11.000000000000009	23815.956253424665
11.100000000000009	23830.642564810812
11.20000000000001	23844.925233626855
11.30000000000001	23858.81479774005
11.40000000000001	23872.318550196724
11.500000000000009	23885.44360423717
11.600000000000009	23898.19652417504
11.70000000000001	23910.58201680198
11.80000000000001	23922.60946486723
11.90000000000001	23934.285303865505
12.00000000000001	23945.615457667736
12.10000000000001	23956.604183933665
12.20000000000001	23967.260011979168
12.30000000000001	23977.58878202576
12.40000000000001	23987.596199779066
12.50000000000001	23997.287496494602
12.60000000000001	24006.666410164355
12.70000000000001	24015.74059261017
12.800000000000011	24024.515239656186
12.900000000000011	24032.995101816086
13.00000000000001	24041.183585778504
13.10000000000001	24049.087687219613
13.20000000000001	24056.712150178657
13.300000000000011	24064.061616065996
13.400000000000011	24071.140310098424
13.50000000000001	24077.951249391706
13.600000000000012	24084.500750450192
13.700000000000012	24090.793063780646
13.800000000000011	24096.832047119566
13.900000000000011	24102.6204683927
14.00000000000001	24108.164130889254
14.100000000000012	24113.466936106197
14.200000000000012	24118.532705895683
14.300000000000011	24123.364892769445
14.400000000000013	24127.9659672829
14.500000000000012	24132.34119849459
14.600000000000012	24136.494103610516
14.700000000000012	24140.427849781747
14.800000000000011	24144.144716880066
14.900000000000013	24147.64956651075
15.000000000000012	24150.945642065417
15.100000000000012	24154.036124200025
15.200000000000014	24156.923862805466
15.300000000000013	24159.610907102375
15.400000000000013	24162.101692515786
15.500000000000012	24164.39915883777
15.600000000000012	24166.50593129658
15.700000000000014	24168.423910934634
15.800000000000013	24170.157205440395
15.900000000000013	24171.708536842583
16.000000000000014	24173.080577099747
16.100000000000016	24174.275699799302
16.200000000000014	24175.29562450405
16.30000000000001	24176.144114685325
16.400000000000013	24176.823649427668
16.500000000000014	24177.336423286877
16.600000000000016	24177.684039064956
16.700000000000014	24177.869993566623
16.800000000000015	24177.896590587166
16.900000000000013	24177.7660934906
17.000000000000014	24177.48049493075
17.100000000000016	24177.0412530639
17.200000000000014	24176.451583615897
17.300000000000015	24175.71359374542
17.400000000000013	24174.829131897466
17.500000000000014	24173.799563049815
17.600000000000016	24172.627883725865
17.700000000000014	24171.316058455643
17.800000000000015	24169.86601877823
17.900000000000016	24168.279449478094
18.000000000000014	24166.55759888456
18.100000000000016	24164.703231749714
18.200000000000017	24162.718151814006
18.300000000000015	24160.60392658584
18.400000000000016	24158.361729164215
18.500000000000014	24155.994142466036
18.600000000000016	24153.502853049213
18.700000000000017	24150.889520297595
18.800000000000015	24148.15557783696
18.900000000000016	24145.302103680282
19.000000000000014	24142.331487954885
19.100000000000016	24139.245284526154
19.200000000000017	24136.04483082589
19.300000000000015	24132.731143469544
19.400000000000016	24129.306460509324
19.500000000000018	24125.772238688907
19.600000000000016	24122.12991217803
19.700000000000017	24118.38070798034
19.80000000000002	24114.525564431253
19.900000000000016	24110.566557953913
20.000000000000018	24106.505034870992
20.100000000000016	24102.342142674053
20.200000000000017	24098.078769085005
20.30000000000002	24093.716862401634
20.400000000000016	24089.2576878103
20.500000000000018	24084.70249159933
20.600000000000016	24080.052329498147
20.700000000000017	24075.30802419091
20.80000000000002	24070.471387505033
20.900000000000016	24065.543592040718
21.000000000000018	24060.52562734539
21.10000000000002	24055.418273985793
21.200000000000017	24050.223235120786
21.30000000000002	24044.94161507666
21.40000000000002	24039.57450224714
21.500000000000018	24034.122809412802
21.60000000000002	24028.587262641955
21.700000000000017	24022.969449121163
21.80000000000002	24017.27039500601
21.90000000000002	24011.490957642287
22.000000000000018	24005.6318277397
22.10000000000002	23999.694499759506
22.200000000000017	23993.67994202536
22.30000000000002	23987.589109341417
22.40000000000002	23981.422794436778
22.500000000000018	23975.181641988405
22.60000000000002	23968.867047325093
22.70000000000002	23962.479912351
22.80000000000002	23956.020983095896
22.90000000000002	23949.49087430364
23.00000000000002	23942.89090174495
23.10000000000002	23936.22191803844
23.20000000000002	23929.484764262535
23.30000000000002	23922.680131752506
23.40000000000002	23915.80859607804
23.50000000000002	23908.87138781717
23.60000000000002	23901.869302823558
23.70000000000002	23894.802992886576
23.80000000000002	23887.673008034755
23.90000000000002	23880.480510241185
24.00000000000002	23873.226253121567
24.10000000000002	23865.91098038688
24.20000000000002	23858.535297293303
24.300000000000022	23851.099720296093
24.40000000000002	23843.605337795507
24.50000000000002	23836.052854631685
24.600000000000023	23828.442842412926
24.70000000000002	23820.77579563675
24.800000000000022	23813.05274327041
24.90000000000002	23805.27435376807
25.00000000000002	23797.441287039674
25.100000000000023	23789.554074917887
25.20000000000002	23781.61318293492
25.300000000000022	23773.61957623363
25.40000000000002	23765.573881148193
25.50000000000002	23757.47660075707
25.600000000000023	23749.32818158018
25.70000000000002	23741.129537054887
25.800000000000022	23732.88126201987
25.900000000000023	23724.583943908518
26.00000000000002	23716.2380516531
26.100000000000023	23707.844006625943
26.200000000000024	23699.402666667058
26.300000000000022	23690.914590073953
26.400000000000023	23682.38022110874
26.50000000000002	23673.799964569498
26.600000000000023	23665.174633138173
26.700000000000024	23656.504757728144
26.800000000000022	23647.79086280647
26.900000000000023	23639.033363205355
27.00000000000002	23630.232641759078
27.100000000000023	23621.389462533632
27.200000000000024	23612.504324604382
27.300000000000022	23603.577621560013
27.400000000000023	23594.60972169216
27.500000000000025	23585.601349485434
27.600000000000023	23576.552980106615
27.700000000000024	23567.465083088107
27.800000000000026	23558.338026560683
27.900000000000023	23549.172159523816
28.000000000000025	23539.968163800804
28.100000000000023	23530.726486706706
28.200000000000024	23521.447478018246
28.300000000000026	23512.1314738958
28.400000000000023	23502.779121354386
28.500000000000025	23493.39084675378
28.600000000000023	23483.96707151026
28.700000000000024	23474.508123304066
28.800000000000026	23465.014321258568
28.900000000000023	23455.486274830575
29.000000000000025	23445.92438592368
29.100000000000026	23436.328966311776
29.200000000000024	23426.700323716464
29.300000000000026	23417.039036890026
29.400000000000027	23407.345489302472
29.500000000000025	23397.620060070956
29.600000000000026	23387.863041730605
29.700000000000024	23378.074726880175
29.800000000000026	23368.25566110647
29.900000000000027	23358.40620632926
30.000000000000025	23348.526641259738
30.100000000000026	23338.617248314524
30.200000000000024	23328.6785459192
30.300000000000026	23318.710879722894
30.400000000000027	23308.714591529086
30.500000000000025	23298.68994324985
30.600000000000026	23288.63720381247
30.700000000000028	23278.55686227396
30.800000000000026	23268.44924523105
30.900000000000027	23258.3146025506
31.00000000000003	23248.153194018454
31.100000000000026	23237.965484601966
31.200000000000028	23227.7517864903
31.300000000000026	23217.512408464394
31.400000000000027	23207.247585682973
31.50000000000003	23196.957565843666
31.600000000000026	23186.64278783982
31.700000000000028	23176.30354696418
31.800000000000026	23165.940067855165
31.900000000000027	23155.552589961866
32.00000000000003	23145.141530760295
32.10000000000002	23134.707172746927
32.20000000000003	23124.24979538867
32.300000000000026	23113.769610414503
32.40000000000003	23103.266846392893
32.50000000000003	23092.74189759508
32.60000000000003	23082.195031489136
32.70000000000003	23071.62645059565
32.800000000000026	23061.03637600454
32.90000000000003	23050.42518290291
33.00000000000003	23039.793127361234
33.10000000000003	23029.140462749623
33.20000000000003	23018.46738023178
33.300000000000026	23007.774091062794
33.40000000000003	22997.060949732073
33.50000000000003	22986.32819890634
33.60000000000003	22975.576021673172
33.70000000000003	22964.80462247649
33.800000000000026	22954.014338765217
33.90000000000003	22943.20540302703
34.00000000000003	22932.378045336172
34.10000000000003	22921.532438767772
34.20000000000003	22910.66877884056
34.30000000000003	22899.787384503667
34.40000000000003	22888.888476258646
34.50000000000003	22877.972220084623
34.60000000000003	22867.038805270466
34.70000000000003	22856.088535520346
34.80000000000003	22845.121622221915
34.90000000000003	22834.13827460044
35.00000000000003	22823.138649790297
35.10000000000003	22812.122928949855
35.20000000000003	22801.091399216002
35.30000000000003	22790.044261231444
35.400000000000034	22778.981665885298
35.50000000000003	22767.903788614818
35.60000000000003	22756.810902893987
35.70000000000003	22745.703201185595
35.80000000000003	22734.580874010368
35.900000000000034	22723.444064429714
36.00000000000003	22712.29294044759
36.10000000000003	22701.12776067467
36.20000000000003	22689.948707918804
36.30000000000003	22678.755919736548
36.400000000000034	22667.54955885801
36.50000000000003	22656.329871628706
36.60000000000003	22645.097033498027
36.70000000000003	22633.851218167252
36.80000000000003	22622.592556253287
36.900000000000034	22611.32120366708
37.00000000000003	22600.03739339738
37.10000000000003	22588.741292198694
37.20000000000003	22577.433025828992
37.30000000000003	22566.112745320337
37.400000000000034	22554.780672634402
37.500000000000036	22543.436967891754
37.60000000000003	22532.08178963605
37.70000000000003	22520.71525746299
37.80000000000003	22509.337516128588
37.900000000000034	22497.94877557303
38.000000000000036	22486.54918806993
38.10000000000003	22475.138868920756
38.20000000000003	22463.717958352987
38.30000000000003	22452.286656378987
38.400000000000034	22440.845109279224
38.500000000000036	22429.393461908734
38.60000000000004	22417.931824088777
38.70000000000003	22406.460330252856
38.80000000000003	22394.979169578153
38.900000000000034	22383.488481249038
39.000000000000036	22371.98837128725
39.10000000000004	22360.47896990987
39.20000000000003	22348.96045734445
39.30000000000003	22337.432967350378
39.400000000000034	22325.896632396085
39.500000000000036	22314.35155362268
39.60000000000004	22302.797855882793
39.70000000000003	22291.235709625107
39.80000000000003	22279.665242179548
39.900000000000034	22268.086551321925
40.000000000000036	22256.49975796759
40.10000000000004	22244.90502448796
40.20000000000003	22233.30247329296
40.30000000000003	22221.692225621096
40.400000000000034	22210.074374895787
40.500000000000036	22198.449037051956
40.60000000000004	22186.816365624745
40.70000000000004	22175.176477187768
40.80000000000003	22163.529462180897
40.900000000000034	22151.875432852474
41.000000000000036	22140.214535439893
41.10000000000004	22128.546882046663
41.20000000000004	22116.87258371148
41.30000000000003	22105.19172698795
41.400000000000034	22093.504419488552
41.500000000000036	22081.810799457144
41.60000000000004	22070.110973689978
41.70000000000004	22058.40502609325
41.80000000000004	22046.693060818896
41.900000000000034	22034.975209510907
42.000000000000036	22023.25157489713
42.10000000000004	22011.52225873582
42.20000000000004	21999.78734145889
42.30000000000004	21988.046922892674
42.400000000000034	21976.301127442497
42.500000000000036	21964.550053001796
42.60000000000004	21952.79377765149
42.70000000000004	21941.032397961924
42.80000000000004	21929.26603236449
42.900000000000034	21917.494775043597
43.000000000000036	21905.71871929934
43.10000000000004	21893.9379401031
43.20000000000004	21882.152529979798
43.30000000000004	21870.362600799577
43.400000000000034	21858.56824233594
43.500000000000036	21846.769527470926
43.60000000000004	21834.96654565933
43.70000000000004	21823.159403359652
43.80000000000004	21811.34818695859
43.90000000000004	21799.532982034973
44.000000000000036	21787.713858684616
44.10000000000004	21775.89090257076
44.20000000000004	21764.06421419959
44.30000000000004	21752.233875926904
44.40000000000004	21740.39995599038
44.500000000000036	21728.562537152582
44.60000000000004	21716.721715014017
44.70000000000004	21704.87756883309
44.80000000000004	21693.030177129032
44.90000000000004	21681.17960564028
45.00000000000004	21669.32593356858
45.10000000000004	21657.469251110313
45.20000000000004	21645.609633834654
45.30000000000004	21633.74714582633
45.40000000000004	21621.881863541494
45.50000000000004	21610.01387272681
45.60000000000004	21598.143246114425
45.70000000000004	21586.270055759207
45.80000000000004	21574.394363501593
45.90000000000004	21562.51624244728
46.00000000000004	21550.635773433067
46.10000000000004	21538.753025809558
46.20000000000004	21526.868059944507
46.30000000000004	21514.980946340307
46.40000000000004	21503.091761795513
46.50000000000004	21491.200573058442
46.60000000000004	21479.307446255905
46.70000000000004	21467.412439738055
46.80000000000004	21455.515620849223
46.90000000000004	21443.61706192433
47.00000000000004	21431.716826607724
47.100000000000044	21419.814971937096
47.20000000000004	21407.911562784575
47.30000000000004	21396.006667818623
47.40000000000004	21384.100348293217
47.50000000000004	21372.19266489121
47.600000000000044	21360.283672834445
47.70000000000004	21348.373434013374
47.80000000000004	21336.462013036275
47.90000000000004	21324.549468303943
48.00000000000004	21312.635853867643
48.100000000000044	21300.72122926681
48.200000000000045	21288.805655779615
48.30000000000004	21276.889189608082
48.40000000000004	21264.97188642872
48.50000000000004	21253.0537986566
48.600000000000044	21241.134983011678
48.700000000000045	21229.215497077097
48.80000000000004	21217.295394428646
48.90000000000004	21205.3747264365
49.00000000000004	21193.453547581907
49.100000000000044	21181.531912422543
49.200000000000045	21169.60987250898
49.30000000000004	21157.687478907534
49.40000000000004	21145.76478151218
49.50000000000004	21133.841832134247
49.600000000000044	21121.918681967316
49.700000000000045	21109.995380141365
49.80000000000004	21098.071975616735
49.90000000000004	21086.148518070462
50.00000000000004	21074.225055946896
50.100000000000044	21062.301636508117
50.200000000000045	21050.37830656943
50.30000000000005	21038.455113757525
50.40000000000004	21026.532105217844
50.50000000000004	21014.609326330774
50.600000000000044	21002.686822124437
50.700000000000045	20990.76463939035
50.80000000000005	20978.84282323706
50.90000000000004	20966.921416546378
51.00000000000004	20955.0004626214
51.100000000000044	20943.08000435247
51.200000000000045	20931.160087324475
51.30000000000005	20919.240754242495
51.40000000000005	20907.32204519699
51.50000000000004	20895.40400142662
51.600000000000044	20883.486667768182
51.700000000000045	20871.570084980925
51.80000000000005	20859.654290884424
51.90000000000005	20847.73932512224
52.00000000000004	20835.825226956105
52.100000000000044	20823.912040129217
52.200000000000045	20811.99980311655
52.30000000000005	20800.088551194014
52.40000000000005	20788.178322094966
52.50000000000004	20776.269158891362
52.600000000000044	20764.36109819779
52.700000000000045	20752.45417322627
52.80000000000005	20740.548420233237
52.90000000000005	20728.6438751215
53.00000000000004	20716.740579970137
53.100000000000044	20704.8385692204
53.200000000000045	20692.93787376595
53.30000000000005	20681.038528093482
53.40000000000005	20669.140573678596
53.50000000000005	20657.24404318251
53.600000000000044	20645.34896562325
53.700000000000045	20633.455374118344
53.80000000000005	20621.563301457365
53.90000000000005	20609.672788212512
54.00000000000005	20597.783864975325
54.100000000000044	20585.896558650555
54.200000000000045	20574.010900714035
54.30000000000005	20562.126931194103
54.40000000000005	20550.24467897797
54.50000000000005	20538.364169266202
54.60000000000005	20526.485432263653
54.700000000000045	20514.608497870682
54.80000000000005	20502.733405291772
54.90000000000005	20490.86018144149
55.00000000000005	20478.988849593887
55.10000000000005	20467.11943842895
55.200000000000045	20455.2519866596
55.30000000000005	20443.386519567666
55.40000000000005	20431.523058879095
55.50000000000005	20419.66163209262
55.60000000000005	20407.802266423856
55.700000000000045	20395.94499983235
55.80000000000005	20384.089855718372
55.90000000000005	20372.236854051527
56.00000000000005	20360.386020912378
56.10000000000005	20348.537393814604
56.200000000000045	20336.69099459357
56.30000000000005	20324.846841813
56.40000000000005	20313.004960454175
56.50000000000005	20301.165375234767
56.60000000000005	20289.328122977447
56.70000000000005	20277.49322372169
56.80000000000005	20265.66069443003
56.90000000000005	20253.830558763082
57.00000000000005	20242.002853137405
57.10000000000005	20230.177596092002
57.20000000000005	20218.35480331316
57.30000000000005	20206.53449743713
57.40000000000005	20194.716700854453
57.50000000000005	20182.90144934573
57.60000000000005	20171.088759734812
57.70000000000005	20159.278646248265
57.800000000000054	20147.47113029092
57.90000000000005	20135.666247271627
58.00000000000005	20123.86401257511
58.10000000000005	20112.064439269885
58.20000000000005	20100.267547804946
58.300000000000054	20088.473358399948
58.40000000000005	20076.681905876216
58.50000000000005	20064.89320397959
58.60000000000005	20053.107264447925
58.70000000000005	20041.32410658044
58.800000000000054	20029.543764856204
58.90000000000005	20017.766251640533
59.00000000000005	20005.99157762094
59.10000000000005	19994.219761203592
59.20000000000005	19982.45082058027
59.300000000000054	19970.684789684914
59.40000000000005	19958.92167931619
59.50000000000005	19947.161498948644
59.60000000000005	19935.404265913436
59.70000000000005	19923.650013827337
59.800000000000054	19911.898752164496
59.900000000000055	19900.15048944736
60.00000000000005	19888.405242171517
60.10000000000005	19876.663026631908
60.20000000000005	19864.923875937075
60.300000000000054	19853.187798063045
60.400000000000055	19841.454800426698
60.50000000000005	19829.724898517103
60.60000000000005	19817.99812514671
60.70000000000005	19806.27448702074
60.800000000000054	19794.553990693494
60.900000000000055	19782.836650871173
61.00000000000006	19771.122482071867
61.10000000000005	19759.411516631684
61.20000000000005	19747.703759822958
61.300000000000054	19735.999217192337
61.400000000000055	19724.29790250227
61.50000000000006	19712.599847810165
61.60000000000005	19700.905057169133
61.70000000000005	19689.213535344836
61.800000000000054	19677.525295365107
61.900000000000055	19665.840350081235
62.00000000000006	19654.158731101612
62.10000000000005	19642.48044110861
62.20000000000005	19630.80548394951
62.300000000000054	19619.133871765946
62.400000000000055	19607.46563590168
62.50000000000006	19595.80077786954
62.60000000000005	19584.13930081011
62.70000000000005	19572.48121617469
62.800000000000054	19560.82653524855
62.900000000000055	19549.175288949587
63.00000000000006	19537.527477479227
63.10000000000006	19525.883103141066
63.20000000000005	19514.242176552903
63.300000000000054	19502.604728378967
63.400000000000055	19490.97075769909
63.50000000000006	19479.34026617777
63.60000000000006	19467.713263783044
63.70000000000005	19456.08976032665
63.800000000000054	19444.469786066195
63.900000000000055	19432.85333882695
64.00000000000006	19421.240419510505
64.10000000000005	19409.63103729976
64.20000000000006	19398.025222206787
64.30000000000005	19386.422970981625
64.40000000000006	19374.82428394826
64.50000000000006	19363.229169676993
64.60000000000005	19351.6376365907
64.70000000000006	19340.049714310604
64.80000000000005	19328.46539838668
64.90000000000006	19316.884688447364
65.00000000000006	19305.307592322144
65.10000000000005	19293.7341393922
65.20000000000006	19282.164324177185
65.30000000000005	19270.598145783802
65.40000000000006	19259.03561146298
65.50000000000006	19247.47672832635
65.60000000000005	19235.92152537671
65.70000000000006	19224.36999598606
65.80000000000005	19212.822138626783
65.90000000000006	19201.277959849558
66.00000000000006	19189.737488420193
66.10000000000005	19178.200716724008
66.20000000000006	19166.66764276225
66.30000000000005	19155.13827253826
66.40000000000006	19143.612611923538
66.50000000000006	19132.090689314908
66.60000000000005	19120.572496000488
66.70000000000006	19109.058029402793
66.80000000000005	19097.54729486206
66.90000000000006	19086.040320538916
67.00000000000006	19074.53709677724
67.10000000000007	19063.03762057425
67.20000000000006	19051.54189675139
67.30000000000005	19040.049930005054
67.40000000000006	19028.561748133467
67.50000000000006	19017.077340432057
67.60000000000007	19005.596703369607
67.70000000000006	18994.119841138414
67.80000000000005	18982.646781299165
67.90000000000006	18971.17751224446
68.00000000000006	18959.712030059152
68.10000000000007	18948.250338442853
68.20000000000006	18936.79244097636
68.30000000000005	18925.338364861862
68.40000000000006	18913.888097490653
68.50000000000006	18902.441634464583
68.60000000000007	18890.9989788852
68.70000000000006	18879.5601577138
68.80000000000005	18868.125157479302
68.90000000000006	18856.69397343693
69.00000000000006	18845.266608219325
69.10000000000007	18833.843064345983
69.20000000000006	18822.423368421187
69.30000000000005	18811.007506018235
69.40000000000006	18799.595471950306
69.50000000000006	18788.187268280282
69.60000000000007	18776.78292136631
69.70000000000006	18765.38241595893
69.80000000000007	18753.985746558137
69.90000000000006	18742.59291477963
70.00000000000006	18731.203922131168
70.10000000000007	18719.818794612962
70.20000000000006	18708.437516064336
70.30000000000007	18697.060080580006
70.40000000000006	18685.686489231717
70.50000000000006	18674.316767766522
70.60000000000007	18662.950899239862
70.70000000000006	18651.588877463142
70.80000000000007	18640.230703080724
70.90000000000006	18628.87637663366
71.00000000000006	18617.525923507925
71.10000000000007	18606.17932589098
71.20000000000006	18594.836577221857
71.30000000000007	18583.497677624367
71.40000000000006	18572.162652222552
71.50000000000006	18560.831482458234
71.60000000000007	18549.504161513723
71.70000000000006	18538.180689103356
71.80000000000007	18526.86106484246
71.90000000000006	18515.54531348872
72.00000000000006	18504.23341565822
72.10000000000007	18492.92536419009
72.20000000000006	18481.621158299375
72.30000000000007	18470.320822471454
72.40000000000006	18459.024336614424
72.50000000000006	18447.731693334186
72.60000000000007	18436.442891452545
72.70000000000006	18425.157929696154
72.80000000000007	18413.876832176742
72.90000000000006	18402.599578017896
73.00000000000006	18391.326159508222
73.10000000000007	18380.056574989412
73.20000000000006	18368.7908482889
73.30000000000007	18357.52895785948
73.40000000000006	18346.27089577715
73.50000000000007	18335.016660004967
73.60000000000007	18323.76624841433
73.70000000000006	18312.519684449762
73.80000000000007	18301.276945820046
73.90000000000006	18290.0380243065
74.00000000000007	18278.802917409346
74.10000000000007	18267.571648275276
74.20000000000006	18256.344193979094
74.30000000000007	18245.120546107373
74.40000000000006	18233.90070179483
74.50000000000007	18222.684658087637
74.60000000000007	18211.472437738437
74.70000000000006	18200.264017117766
74.80000000000007	18189.05938753719
74.90000000000006	18177.858545684016
75.00000000000007	18166.661513998035
75.10000000000007	18155.468268252287
75.20000000000006	18144.278799578915
75.30000000000007	18133.093104311465
75.40000000000006	18121.911178697686
75.50000000000007	18110.733044770328
75.60000000000007	18099.558677637317
75.70000000000006	18088.38806817261
75.80000000000007	18077.22121227608
75.90000000000006	18066.058131651087
76.00000000000007	18054.898800844338
76.10000000000007	18043.743210563272
76.20000000000007	18032.591356364366
76.30000000000007	18021.44323372077
76.40000000000006	18010.29886391404
76.50000000000007	17999.15822086438
76.60000000000007	17988.021295035225
76.70000000000007	17976.888081561498
76.80000000000007	17965.758601377383
76.90000000000006	17954.63282787797
77.00000000000007	17943.510751370788
77.10000000000007	17932.39236665649
77.20000000000007	17921.277668454564
77.30000000000007	17910.16667726083
77.40000000000006	17899.059365882113
77.50000000000007	17887.95572439355
77.60000000000007	17876.855747184858
77.70000000000007	17865.759454385043
77.80000000000007	17854.666818311838
77.90000000000006	17843.577828892932
78.00000000000007	17832.49248019168
78.10000000000007	17821.41076619212
78.20000000000007	17810.332706566624
78.30000000000007	17799.25827308254
78.40000000000006	17788.187455444386
78.50000000000007	17777.120247313724
78.60000000000007	17766.056667975172
78.70000000000007	17754.996688743067
78.80000000000007	17743.940299180827
78.90000000000006	17732.887492630434
79.00000000000007	17721.838262356145
79.10000000000007	17710.792627165927
79.20000000000007	17699.750557861367
79.30000000000007	17688.71204378964
79.40000000000006	17677.677077898687
79.50000000000007	17666.645678586374
79.60000000000007	17655.61781623738
79.70000000000007	17644.59348006217
79.80000000000007	17633.572662694794
79.90000000000008	17622.55535669289
80.00000000000007	17611.54157995594
80.10000000000007	17600.531302393367
80.20000000000007	17589.5245130041
80.30000000000007	17578.521204034583
80.40000000000008	17567.521392950348
80.50000000000007	17556.525049280186
80.60000000000007	17545.532161888794
80.70000000000007	17534.542722713366
80.80000000000007	17523.55672361574
80.90000000000008	17512.574181539585
81.00000000000007	17501.595065575864
81.10000000000007	17490.61936438034
81.20000000000007	17479.647069507748
81.30000000000007	17468.678197442496
81.40000000000008	17457.712716931368
81.50000000000007	17446.750616496563
81.60000000000007	17435.791887387193
81.70000000000007	17424.836520777855
81.80000000000007	17413.884532605844
81.90000000000008	17402.935891217618
82.00000000000007	17391.990584926963
82.10000000000007	17381.04860460445
82.20000000000007	17370.109965701286
82.30000000000007	17359.174636256546
82.40000000000008	17348.24260444929
82.50000000000007	17337.313860847164
82.60000000000008	17326.38839594386
82.70000000000007	17315.466224616477
82.80000000000007	17304.54731454131
82.90000000000008	17293.631653687575
83.00000000000007	17282.719232247116
83.10000000000008	17271.810064582533
83.20000000000007	17260.904118099912
83.30000000000007	17250.0013806309
83.40000000000008	17239.10184206612
83.50000000000007	17228.205492222605
83.60000000000008	17217.312344860038
83.70000000000007	17206.42236705951
83.80000000000007	17195.535546439445
83.90000000000008	17184.651872516217
84.00000000000007	17173.77135850505
84.10000000000008	17162.893971254463
84.20000000000007	17152.019698240747
84.30000000000007	17141.148528679885
84.40000000000008	17130.28045171442
84.50000000000007	17119.41547992604
84.60000000000008	17108.553579876272
84.70000000000007	17097.69473882292
84.80000000000007	17086.838945608186
84.90000000000008	17075.986212237658
85.00000000000007	17065.13650507851
85.10000000000008	17054.28981124018
85.20000000000007	17043.446119264398
85.30000000000007	17032.605417619365
85.40000000000008	17021.767717644638
85.50000000000007	17010.932985458818
85.60000000000008	17000.101207945707
85.70000000000007	16989.27237327261
85.80000000000007	16978.446492169696
85.90000000000008	16967.62353060001
86.00000000000007	16956.80347529114
86.10000000000008	16945.986314108963
86.20000000000007	16935.17203484553
86.30000000000008	16924.360647530546
86.40000000000008	16913.55211791734
86.50000000000007	16902.74643249892
86.60000000000008	16891.943578764993
86.70000000000007	16881.143566100847
86.80000000000008	16870.34636014377
86.90000000000008	16859.551947221094
87.00000000000007	16848.760314519284
87.10000000000008	16837.971449150496
87.20000000000007	16827.18535976314
87.30000000000008	16816.402011824204
87.40000000000008	16805.621391415625
87.50000000000007	16794.843485344936
87.60000000000008	16784.068301579297
87.70000000000007	16773.295805509944
87.80000000000008	16762.525983042113
87.90000000000008	16751.758820677413
88.00000000000007	16740.994304842417
88.10000000000008	16730.232442728953
88.20000000000007	16719.473199598022
88.30000000000008	16708.716561096855
88.40000000000008	16697.962513344275
88.50000000000007	16687.21106281214
88.60000000000008	16676.46217472694
88.70000000000007	16665.715834546514
88.80000000000008	16654.97202808026
88.90000000000008	16644.23074106162
89.00000000000009	16633.491979146555
89.10000000000008	16622.755707472083
89.20000000000007	16612.02191122365
89.30000000000008	16601.290575822954
89.40000000000008	16590.561706165347
89.50000000000009	16579.835267395538
89.60000000000008	16569.111244495303
89.70000000000007	16558.389622572573
89.80000000000008	16548.15730689457
89.90000000000008	16539.874928721376
90.00000000000009	16533.54203473672
