# Supplementary material for: White matter micro- and macrostructure brain charts for the human lifespan
Source: Nature. 2026 May 13;655(8124):979–89. doi: 10.1038/s41586-026-10454-2 (PMC13391363; doi:10.1038/s41586-026-10454-2)
Supplement: Supplementary file 7 — Tract-specific median centiles of brain charts. SDT.T4.1-504 contain the discretized, sex-agnostic brain charts used to derive the myelination plots and assessments in Fig. 4 and Supplementary Fig. S4.F9. Age is expressed in years. Tract measurements are reported in metric-specific units: diffusivities in mm2 s−1, volume in mm3, surface area in mm2, average length in mm, and FA is dimensionless (unitless). [file 41586_2026_10454_MOESM7_ESM.zip › SDT.T4/SDT.T4.200-MLF_left_md-mean.csv]

age	value
1.0	0.0010038082523130963
1.1	0.0009983506005542466
1.2000000000000002	0.000991496210276407
1.3000000000000003	0.0009833520067266707
1.4000000000000004	0.0009754048339242175
1.5000000000000004	0.0009680693480298115
1.6000000000000005	0.0009612644852335291
1.7000000000000006	0.00095492414062282
1.8000000000000007	0.0009489958779198188
1.9000000000000008	0.0009434296891435849
2.000000000000001	0.0009381875332660067
2.100000000000001	0.0009332370019169335
2.200000000000001	0.0009285516608360553
2.300000000000001	0.0009241048303255592
2.4000000000000012	0.0009198756928432429
2.5000000000000013	0.0009158459877518335
2.6000000000000014	0.0009119996484537013
2.7000000000000015	0.0009083234277300798
2.8000000000000016	0.0009048029799478592
2.9000000000000017	0.0009014270631572651
3.0000000000000018	0.000898185613282285
3.100000000000002	0.0008950702820030445
3.200000000000002	0.000892071696885924
3.300000000000002	0.0008891824579350445
3.400000000000002	0.0008863958307517017
3.500000000000002	0.0008837056963766401
3.6000000000000023	0.0008811070012234164
3.7000000000000024	0.0008785937470407656
3.8000000000000025	0.0008761612284435957
3.9000000000000026	0.000873805132220001
4.000000000000003	0.0008715218986093347
4.100000000000003	0.000869307180959282
4.200000000000003	0.0008671575654503144
4.3000000000000025	0.0008650698808353064
4.400000000000003	0.0008630411972142176
4.5000000000000036	0.0008610691209414185
4.600000000000003	0.0008591505825985914
4.700000000000003	0.0008572831967081797
4.800000000000003	0.000855464748596145
4.900000000000004	0.0008536934349991782
5.0000000000000036	0.0008519668866584467
5.100000000000003	0.0008502832652649463
5.200000000000004	0.0008486408405308366
5.300000000000004	0.0008470379992660252
5.400000000000004	0.0008454734446022092
5.5000000000000036	0.0008439453941180047
5.600000000000004	0.0008424524816389745
5.700000000000005	0.0008409934301068571
5.800000000000004	0.0008395672174220518
5.900000000000004	0.0008381724079496186
6.000000000000004	0.0008368079046802545
6.100000000000005	0.000835472665577234
6.200000000000005	0.0008341657146590874
6.300000000000004	0.0008328862816048475
6.400000000000005	0.0008316332376244102
6.500000000000005	0.0008304057312628349
6.600000000000005	0.0008292029641160672
6.700000000000005	0.0008280243090189628
6.800000000000005	0.0008268688285443756
6.900000000000006	0.0008257358182701172
7.000000000000005	0.0008246246045512471
7.100000000000005	0.0008235345554631701
7.2000000000000055	0.0008224651816992106
7.300000000000006	0.0008214157218376057
7.400000000000006	0.0008203856111906646
7.500000000000005	0.0008193743199887292
7.600000000000006	0.0008183814399410846
7.700000000000006	0.0008174063239592478
7.800000000000006	0.0008164484941554535
7.900000000000006	0.0008155074911535519
8.000000000000007	0.0008145828843257639
8.100000000000007	0.0008136743465246746
8.200000000000006	0.0008127813388949366
8.300000000000006	0.0008119034686654304
8.400000000000006	0.0008110403679103586
8.500000000000007	0.0008101917583267013
8.600000000000007	0.0008093571736610073
8.700000000000006	0.0008085362755448462
8.800000000000008	0.0008077287373833671
8.900000000000007	0.0008069342537818552
9.000000000000007	0.0008061525969634395
9.100000000000007	0.000805383370941814
9.200000000000006	0.0008046262920344566
9.300000000000008	0.0008038810953457367
9.400000000000007	0.0008031475840571871
9.500000000000007	0.0008024254105607107
9.600000000000009	0.0008017143269329952
9.700000000000008	0.0008010140930815128
9.800000000000008	0.0008003244853983
9.900000000000007	0.0007996453399774665
10.000000000000007	0.0007989763568562223
10.100000000000009	0.0007983173247860532
10.200000000000008	0.0007976680474160604
10.300000000000008	0.0007970283812741685
10.40000000000001	0.0007963980599182245
10.500000000000009	0.0007957768965330735
10.600000000000009	0.000795164709706449
10.700000000000008	0.0007945613313863729
10.800000000000008	0.0007939666403470136
10.90000000000001	0.0007933804036234196
11.000000000000009	0.0007928024598794417
11.100000000000009	0.0007922326600404522
11.20000000000001	0.000791670896827872
11.30000000000001	0.0007911169612648496
11.40000000000001	0.0007905707092556941
11.500000000000009	0.0007900320005482059
11.600000000000009	0.000789500706075917
11.70000000000001	0.0007889767340682347
11.80000000000001	0.0007884598997793538
11.90000000000001	0.0007879500773449782
12.00000000000001	0.0007874471512920851
12.10000000000001	0.0007869510396424479
12.20000000000001	0.0007864615752886692
12.30000000000001	0.0007859786448661785
12.40000000000001	0.0007855021378163648
12.50000000000001	0.0007850319531884253
12.60000000000001	0.000784568020101467
12.70000000000001	0.0007841101894331153
12.800000000000011	0.0007836583611955368
12.900000000000011	0.0007832124444127668
13.00000000000001	0.0007827723752468435
13.10000000000001	0.0007823380178480504
13.20000000000001	0.000781909281503854
13.300000000000011	0.0007814860775963166
13.400000000000011	0.0007810683259289683
13.50000000000001	0.0007806559707856617
13.600000000000012	0.0007802488899564003
13.700000000000012	0.0007798470027574277
13.800000000000011	0.0007794502364653646
13.900000000000011	0.0007790585405360972
14.00000000000001	0.0007786718029480022
14.100000000000012	0.000778289950039487
14.200000000000012	0.0007779129097430012
14.300000000000011	0.0007775406174932783
14.400000000000013	0.0007771730288076025
14.500000000000012	0.0007768100422035941
14.600000000000012	0.0007764515916807141
14.700000000000012	0.0007760976183743823
14.800000000000011	0.0007757480816697279
14.900000000000013	0.0007754028880419342
15.000000000000012	0.0007750619769008133
15.100000000000012	0.0007747252888899425
15.200000000000014	0.00077439277142444
15.300000000000013	0.0007740643884914401
15.400000000000013	0.0007737400548437268
15.500000000000012	0.0007734197158405238
15.600000000000012	0.0007731033233148933
15.700000000000014	0.0007727908441932221
15.800000000000013	0.0007724821995388129
15.900000000000013	0.0007721773389442661
16.000000000000014	0.0007718762129714457
16.100000000000016	0.0007715787783598385
16.200000000000014	0.000771285005583322
16.30000000000001	0.0007709948223008153
16.400000000000013	0.0007707081827927877
16.500000000000014	0.000770425047270737
16.600000000000016	0.0007701453884741716
16.700000000000014	0.000769869139134263
16.800000000000015	0.0007695962568896583
16.900000000000013	0.0007693267001506414
17.000000000000014	0.0007690604330132637
17.100000000000016	0.0007687974309889393
17.200000000000014	0.0007685376321319154
17.300000000000015	0.0007682809978228531
17.400000000000013	0.0007680274949205532
17.500000000000014	0.0007677771007052278
17.600000000000016	0.0007675297573572919
17.700000000000014	0.0007672854289541718
17.800000000000015	0.0007670440801949295
17.900000000000016	0.0007668056810504229
18.000000000000014	0.000766570210993294
18.100000000000016	0.0007663376165494509
18.200000000000017	0.0007661078648182208
18.300000000000015	0.0007658809279934181
18.400000000000016	0.0007656567869445735
18.500000000000014	0.0007654353915904496
18.600000000000016	0.000765216711219989
18.700000000000017	0.0007650007156283418
18.800000000000015	0.0007647873795290709
18.900000000000016	0.0007645766855449738
19.000000000000014	0.0007643685871789543
19.100000000000016	0.0007641630561860354
19.200000000000017	0.0007639600690864185
19.300000000000015	0.0007637596096176358
19.400000000000016	0.0007635616340996687
19.500000000000018	0.0007633661160831549
19.600000000000016	0.00076317302953492
19.700000000000017	0.000762982353035036
19.80000000000002	0.0007627940717372116
19.900000000000016	0.0007626081449452204
20.000000000000018	0.0007624245482413456
20.100000000000016	0.0007622432616873082
20.200000000000017	0.0007620642713348528
20.30000000000002	0.0007618875388474007
20.400000000000016	0.0007617130412931536
20.500000000000018	0.0007615407560855798
20.600000000000016	0.0007613706649849728
20.700000000000017	0.0007612027551974919
20.80000000000002	0.0007610369908916181
20.900000000000016	0.0007608733508238871
21.000000000000018	0.000760711817979726
21.10000000000002	0.0007605523802951102
21.200000000000017	0.0007603950039308581
21.30000000000002	0.0007602396688833261
21.40000000000002	0.0007600863554375735
21.500000000000018	0.0007599350479908568
21.60000000000002	0.0007597857354281079
21.700000000000017	0.0007596383860295615
21.80000000000002	0.0007594929812057006
21.90000000000002	0.0007593495063744687
22.000000000000018	0.0007592079510186425
22.10000000000002	0.0007590682851130071
22.200000000000017	0.0007589304911104075
22.30000000000002	0.0007587945517068786
22.40000000000002	0.0007586604535024095
22.500000000000018	0.0007585281867658474
22.60000000000002	0.0007583977232778425
22.70000000000002	0.0007582690466843247
22.80000000000002	0.0007581421444414687
22.90000000000002	0.0007580170073115289
23.00000000000002	0.000757893608526116
23.10000000000002	0.0007577719326136313
23.20000000000002	0.0007576519643087065
23.30000000000002	0.0007575336920637566
23.40000000000002	0.0007574171072969064
23.50000000000002	0.0007573021847884581
23.60000000000002	0.0007571889100801393
23.70000000000002	0.0007570772723471518
23.80000000000002	0.0007569672634176268
23.90000000000002	0.000756858859321932
24.00000000000002	0.0007567520463537006
24.10000000000002	0.0007566468109826277
24.20000000000002	0.0007565431432287079
24.300000000000022	0.0007564410354709186
24.40000000000002	0.0007563404650757526
24.50000000000002	0.0007562414192028804
24.600000000000023	0.0007561438884860355
24.70000000000002	0.0007560478656470682
24.800000000000022	0.0007559533291356418
24.90000000000002	0.0007558602667558781
25.00000000000002	0.0007557686664630808
25.100000000000023	0.0007556785196114361
25.20000000000002	0.0007555898193883484
25.300000000000022	0.0007555025454025824
25.40000000000002	0.000755416686202649
25.50000000000002	0.0007553322336667188
25.600000000000023	0.0007552491812706429
25.70000000000002	0.0007551675095666706
25.800000000000022	0.0007550872076587837
25.900000000000023	0.0007550082647814287
26.00000000000002	0.0007549306734304528
26.100000000000023	0.0007548544274773949
26.200000000000024	0.0007547795084852557
26.300000000000022	0.0007547059062012638
26.400000000000023	0.0007546336135708132
26.50000000000002	0.0007545626247094891
26.600000000000023	0.0007544929220061611
26.700000000000024	0.0007544244956892854
26.800000000000022	0.0007543573361004629
26.900000000000023	0.000754291436717211
27.00000000000002	0.0007542267919933073
27.100000000000023	0.0007541633852032198
27.200000000000024	0.0007541012071339837
27.300000000000022	0.0007540402516506329
27.400000000000023	0.0007539805134144982
27.500000000000025	0.000753921976426273
27.600000000000023	0.0007538646318918867
27.700000000000024	0.0007538084711159309
27.800000000000026	0.0007537534884239985
27.900000000000023	0.0007536996787678918
28.000000000000025	0.0007536470269276913
28.100000000000023	0.0007535955245967041
28.200000000000024	0.0007535451664360296
28.300000000000026	0.0007534959475748457
28.400000000000023	0.0007534478534345847
28.500000000000025	0.0007534008760748407
28.600000000000023	0.0007533550076415824
28.700000000000024	0.0007533102431961924
28.800000000000026	0.0007532665781185718
28.900000000000023	0.0007532239985189545
29.000000000000025	0.0007531824968840181
29.100000000000026	0.0007531420685667858
29.200000000000024	0.0007531027090994861
29.300000000000026	0.0007530644051609675
29.400000000000027	0.0007530271495595564
29.500000000000025	0.000752990935179501
29.600000000000026	0.0007529557577231464
29.700000000000024	0.0007529216129400815
29.800000000000026	0.0007528884881203051
29.900000000000027	0.000752856376447912
30.000000000000025	0.0007528252738797454
30.100000000000026	0.0007527951762967627
30.200000000000024	0.000752766071495038
30.300000000000026	0.0007527379529422115
30.400000000000027	0.000752710814172941
30.500000000000025	0.0007526846514500966
30.600000000000026	0.0007526594608438797
30.700000000000028	0.0007526352306945499
30.800000000000026	0.0007526119548016628
30.900000000000027	0.0007525896296509714
31.00000000000003	0.0007525682514264703
31.100000000000026	0.000752547808920381
31.200000000000028	0.0007525282961831924
31.300000000000026	0.0007525097073247526
31.400000000000027	0.0007524920390998306
31.50000000000003	0.0007524752878578453
31.600000000000026	0.0007524594428772884
31.700000000000028	0.000752444498502908
31.800000000000026	0.000752430451685334
31.900000000000027	0.0007524172988729167
32.00000000000003	0.0007524050297491558
32.10000000000002	0.0007523936388816252
32.20000000000003	0.0007523831208906461
32.300000000000026	0.0007523734729641319
32.40000000000003	0.000752364691695605
32.50000000000003	0.0007523567672045366
32.60000000000003	0.0007523496943202072
32.70000000000003	0.0007523434704032336
32.800000000000026	0.0007523380921334807
32.90000000000003	0.0007523335499944555
33.00000000000003	0.0007523298390139964
33.10000000000003	0.0007523269542670211
33.20000000000003	0.000752324893324121
33.300000000000026	0.0007523236529929718
33.40000000000003	0.0007523232241491409
33.50000000000003	0.0007523236020540717
33.60000000000003	0.0007523247844310582
33.70000000000003	0.0007523267681634208
33.800000000000026	0.000752329544454931
33.90000000000003	0.000752333108744494
34.00000000000003	0.0007523374565131146
34.10000000000003	0.0007523425856704665
34.20000000000003	0.0007523484932128357
34.30000000000003	0.0007523551706975902
34.40000000000003	0.0007523626137727488
34.50000000000003	0.0007523708204834309
34.60000000000003	0.0007523797878923825
34.70000000000003	0.00075238950785372
34.80000000000003	0.0007523999761745501
34.90000000000003	0.0007524111886997797
35.00000000000003	0.0007524231436404605
35.10000000000003	0.0007524358381595175
35.20000000000003	0.0007524492644307975
35.30000000000003	0.0007524634184491864
35.400000000000034	0.0007524782985462151
35.50000000000003	0.0007524939019433876
35.60000000000003	0.0007525102210835549
35.70000000000003	0.0007525272521046627
35.80000000000003	0.0007525449911786747
35.900000000000034	0.0007525634367851992
36.00000000000003	0.0007525825862348251
36.10000000000003	0.0007526024322603924
36.20000000000003	0.0007526229711689159
36.30000000000003	0.0007526442015474616
36.400000000000034	0.0007526661207584163
36.50000000000003	0.0007526887217790929
36.60000000000003	0.0007527120010454831
36.70000000000003	0.0007527359550242177
36.80000000000003	0.0007527605824349691
36.900000000000034	0.0007527858807196033
37.00000000000003	0.0007528118431190253
37.10000000000003	0.0007528384662218323
37.20000000000003	0.0007528657488437735
37.30000000000003	0.0007528936884726383
37.400000000000034	0.0007529222785720556
37.500000000000036	0.0007529515158472384
37.60000000000003	0.0007529813970311235
37.70000000000003	0.0007530119210584467
37.80000000000003	0.0007530430854880849
37.900000000000034	0.0007530748840238748
38.000000000000036	0.0007531073135091415
38.10000000000003	0.0007531403729647817
38.20000000000003	0.0007531740599905146
38.30000000000003	0.0007532083684935614
38.400000000000034	0.0007532432954229207
38.500000000000036	0.0007532788377527637
38.60000000000004	0.0007533149946110418
38.70000000000003	0.0007533517636612137
38.80000000000003	0.0007533891390298828
38.900000000000034	0.0007534271177913902
39.000000000000036	0.0007534656991511432
39.10000000000004	0.0007535048808090027
39.20000000000003	0.000753544657077684
39.30000000000003	0.000753585025127532
39.400000000000034	0.0007536259821517686
39.500000000000036	0.0007536675274523792
39.60000000000004	0.0007537096587864979
39.70000000000003	0.0007537523706677033
39.80000000000003	0.0007537956603803416
39.900000000000034	0.0007538395272961651
40.000000000000036	0.0007538839692048443
40.10000000000004	0.0007539289807906404
40.20000000000003	0.0007539745594253237
40.30000000000003	0.0007540207025014745
40.400000000000034	0.0007540674094781686
40.500000000000036	0.0007541146781967399
40.60000000000004	0.0007541625035256858
40.70000000000004	0.000754210882940665
40.80000000000003	0.0007542598159637964
40.900000000000034	0.0007543093004655503
41.000000000000036	0.0007543593314712602
41.10000000000004	0.0007544099065363813
41.20000000000004	0.0007544610232353759
41.30000000000003	0.0007545126811695606
41.400000000000034	0.0007545648782560081
41.500000000000036	0.0007546176096894121
41.60000000000004	0.0007546708731201551
41.70000000000004	0.0007547246682066088
41.80000000000004	0.0007547789928920004
41.900000000000034	0.0007548338425154584
42.000000000000036	0.0007548892148003364
42.10000000000004	0.0007549451074874172
42.20000000000004	0.0007550015203070053
42.30000000000004	0.0007550584512445574
42.400000000000034	0.0007551158957951513
42.500000000000036	0.000755173851769063
42.60000000000004	0.0007552323189484141
42.70000000000004	0.0007552912953421694
42.80000000000004	0.0007553507765786483
42.900000000000034	0.0007554107605350112
43.000000000000036	0.000755471245104414
43.10000000000004	0.0007555322301345209
43.20000000000004	0.0007555937136725673
43.30000000000004	0.0007556556914907708
43.400000000000034	0.0007557181615460706
43.500000000000036	0.0007557811237332797
43.60000000000004	0.000755844576120804
43.70000000000004	0.0007559085146040189
43.80000000000004	0.0007559729372012933
43.90000000000004	0.0007560378419456818
44.000000000000036	0.000756103228791833
44.10000000000004	0.0007561690958429273
44.20000000000004	0.0007562354391273869
44.30000000000004	0.0007563022567369144
44.40000000000004	0.0007563695486691921
44.500000000000036	0.0007564373130464956
44.60000000000004	0.0007565055460112771
44.70000000000004	0.0007565742457117676
44.80000000000004	0.0007566434103097493
44.90000000000004	0.0007567130398576735
45.00000000000004	0.0007567831325094733
45.10000000000004	0.0007568536845307957
45.20000000000004	0.0007569246941374517
45.30000000000004	0.0007569961614212726
45.40000000000004	0.0007570680845534213
45.50000000000004	0.0007571404599053278
45.60000000000004	0.0007572132857449475
45.70000000000004	0.0007572865603526943
45.80000000000004	0.0007573602838706814
45.90000000000004	0.000757434454498933
46.00000000000004	0.0007575090687231812
46.10000000000004	0.0007575841248737322
46.20000000000004	0.0007576596231288139
46.30000000000004	0.0007577355617040471
46.40000000000004	0.0007578119371834229
46.50000000000004	0.0007578887479454499
46.60000000000004	0.0007579659923801345
46.70000000000004	0.0007580436707119684
46.80000000000004	0.0007581217811829563
46.90000000000004	0.0007582003204832851
47.00000000000004	0.0007582792870491346
47.100000000000044	0.0007583586811382246
47.20000000000004	0.0007584385010066651
47.30000000000004	0.0007585187434360847
47.40000000000004	0.0007585994069072862
47.50000000000004	0.0007586804899117202
47.600000000000044	0.0007587619927498183
47.70000000000004	0.000758843913701797
47.80000000000004	0.000758926249648151
47.90000000000004	0.000759008999123139
48.00000000000004	0.0007590921624578453
48.100000000000044	0.0007591757379452572
48.200000000000045	0.0007592597225511071
48.30000000000004	0.0007593441148510403
48.40000000000004	0.0007594289134306025
48.50000000000004	0.0007595141186603738
48.600000000000044	0.0007595997288554281
48.700000000000045	0.0007596857410736917
48.80000000000004	0.0007597721539404373
48.90000000000004	0.0007598589678546503
49.00000000000004	0.0007599461811429697
49.100000000000044	0.0007600337909429098
49.200000000000045	0.0007601217959181971
49.30000000000004	0.0007602101947417941
49.40000000000004	0.0007602989878493544
49.50000000000004	0.0007603881735877403
49.600000000000044	0.0007604777491805659
49.700000000000045	0.0007605677133377638
49.80000000000004	0.0007606580665213661
49.90000000000004	0.000760748807088709
50.00000000000004	0.0007608399323378325
50.100000000000044	0.0007609314410144854
50.200000000000045	0.0007610233318729903
50.30000000000005	0.000761115605409503
50.40000000000004	0.0007612082599999599
50.50000000000004	0.0007613012930229526
50.600000000000044	0.0007613947032672505
50.700000000000045	0.0007614884912536179
50.80000000000005	0.0007615826553674854
50.90000000000004	0.0007616771930571416
51.00000000000004	0.0007617721031447811
51.100000000000044	0.0007618673844606607
51.200000000000045	0.0007619630375574138
51.30000000000005	0.0007620590608375183
51.40000000000005	0.0007621554518247136
51.50000000000004	0.0007622522093814473
51.600000000000044	0.0007623493340833628
51.700000000000045	0.000762446824341561
51.80000000000005	0.0007625446777451685
51.90000000000005	0.0007626428931878783
52.00000000000004	0.0007627414695708739
52.100000000000044	0.0007628404074996708
52.200000000000045	0.0007629397054010565
52.30000000000005	0.0007630393609349839
52.40000000000005	0.0007631393730327883
52.50000000000004	0.0007632397423216186
52.600000000000044	0.0007633404672360343
52.700000000000045	0.0007634415454974361
52.80000000000005	0.0007635429760664234
52.90000000000005	0.00076364475791063
53.00000000000004	0.0007637468916853034
53.100000000000044	0.0007638493758394689
53.200000000000045	0.0007639522081610816
53.30000000000005	0.0007640553876460481
53.40000000000005	0.0007641589149700341
53.50000000000005	0.0007642627885890898
53.600000000000044	0.000764367006348979
53.700000000000045	0.0007644715672731011
53.80000000000005	0.0007645764703914577
53.90000000000005	0.0007646817164062478
54.00000000000005	0.0007647873037868126
54.100000000000044	0.0007648932304416047
54.200000000000045	0.0007649994954272107
54.30000000000005	0.0007651060994651885
54.40000000000005	0.0007652130410312151
54.50000000000005	0.0007653203180882255
54.60000000000005	0.0007654279297186725
54.700000000000045	0.0007655358750112289
54.80000000000005	0.0007656441547125856
54.90000000000005	0.000765752767310679
55.00000000000005	0.0007658617108275737
55.10000000000005	0.0007659709843769766
55.200000000000045	0.0007660805887240375
55.30000000000005	0.0007661905223623736
55.40000000000005	0.0007663007833655063
55.50000000000005	0.0007664113708715184
55.60000000000005	0.0007665222840244184
55.700000000000045	0.0007666335236132672
55.80000000000005	0.000766745088142963
55.90000000000005	0.0007668569757428856
56.00000000000005	0.0007669691855806488
56.10000000000005	0.0007670817184629946
56.200000000000045	0.0007671945728999399
56.30000000000005	0.0007673077470695086
56.40000000000005	0.0007674212401623796
56.50000000000005	0.0007675350513747901
56.60000000000005	0.0007676491815363632
56.70000000000005	0.0007677636291675238
56.80000000000005	0.0007678783924991472
56.90000000000005	0.000767993470749848
57.00000000000005	0.0007681088647662403
57.10000000000005	0.0007682245730733184
57.20000000000005	0.0007683405939480303
57.30000000000005	0.00076845692663085
57.40000000000005	0.0007685735703675057
57.50000000000005	0.0007686905260266168
57.60000000000005	0.0007688077921427668
57.70000000000005	0.000768925367043017
57.800000000000054	0.0007690432499943431
57.90000000000005	0.0007691614418818049
58.00000000000005	0.000769279941244034
58.10000000000005	0.000769398746451825
58.20000000000005	0.0007695178567929193
58.300000000000054	0.0007696372715600595
58.40000000000005	0.0007697569916595343
58.50000000000005	0.0007698770156388062
58.60000000000005	0.0007699973419162844
58.70000000000005	0.0007701179698049078
58.800000000000054	0.0007702389002269784
58.90000000000005	0.0007703601317335205
59.00000000000005	0.0007704816627845118
59.10000000000005	0.0007706034927126863
59.20000000000005	0.0007707256208555473
59.300000000000054	0.0007708480481559892
59.40000000000005	0.000770970773173175
59.50000000000005	0.0007710937944123979
59.60000000000005	0.000771217111230434
59.70000000000005	0.0007713407245858293
59.800000000000054	0.0007714646330408834
59.900000000000055	0.0007715888351404785
60.00000000000005	0.0007717133302602962
60.10000000000005	0.0007718381177805758
60.20000000000005	0.0007719631986799714
60.300000000000054	0.0007720885715282594
60.400000000000055	0.0007722142349135271
60.50000000000005	0.0007723401882344668
60.60000000000005	0.000772466432485131
60.70000000000005	0.000772592966238008
60.800000000000054	0.0007727197881189647
60.900000000000055	0.0007728468975448028
61.00000000000006	0.0007729742939366891
61.10000000000005	0.0007731019783083934
61.20000000000005	0.0007732299492392911
61.300000000000054	0.0007733582053965404
61.400000000000055	0.0007734867462190234
61.50000000000006	0.0007736155727357584
61.60000000000005	0.0007737446835284286
61.70000000000005	0.0007738740773003244
61.800000000000054	0.0007740037535077268
61.900000000000055	0.0007741337116111242
62.00000000000006	0.0007742639526589858
62.10000000000005	0.0007743944752393148
62.20000000000005	0.0007745252780949344
62.300000000000054	0.0007746563607033966
62.400000000000055	0.0007747877241283601
62.50000000000006	0.000774919366959743
62.60000000000005	0.0007750512879750142
62.70000000000005	0.00077518348666849
62.800000000000054	0.0007753159625385629
62.900000000000055	0.0007754487166681621
63.00000000000006	0.0007755817476529963
63.10000000000006	0.0007757150543085161
63.20000000000005	0.0007758486361495795
63.300000000000054	0.0007759824942743385
63.400000000000055	0.00077611662728005
63.50000000000006	0.0007762510340154262
63.60000000000006	0.0007763857140115672
63.70000000000005	0.0007765206668034821
63.800000000000054	0.0007766558935085457
63.900000000000055	0.0007767913927293482
64.00000000000006	0.0007769271633511353
64.10000000000005	0.0007770632049249108
64.20000000000006	0.0007771995185833772
64.30000000000005	0.0007773361029303115
64.40000000000006	0.0007774729568829817
64.50000000000006	0.0007776100800081482
64.60000000000005	0.0007777474718764364
64.70000000000006	0.0007778851336397956
64.80000000000005	0.0007780230639068597
64.90000000000006	0.000778161261630157
65.00000000000006	0.0007782997263958522
65.10000000000005	0.0007784384593714324
65.20000000000006	0.0007785774591663692
65.30000000000005	0.000778716724764111
65.40000000000006	0.0007788562557661852
65.50000000000006	0.0007789960517778623
65.60000000000005	0.0007791361139860441
65.70000000000006	0.0007792764410046479
65.80000000000005	0.0007794170318512311
65.90000000000006	0.0007795578861462434
66.00000000000006	0.0007796990050924201
66.10000000000005	0.0007798403873041819
66.20000000000006	0.0007799820318289955
66.30000000000005	0.0007801239383023826
66.40000000000006	0.0007802661063635083
66.50000000000006	0.0007804085372347898
66.60000000000005	0.0007805512295346612
66.70000000000006	0.0007806941823437055
66.80000000000005	0.0007808373953159865
66.90000000000006	0.0007809808696901191
67.00000000000006	0.0007811246040847245
67.10000000000007	0.0007812685976094256
67.20000000000006	0.0007814128499330876
67.30000000000005	0.0007815573607282136
67.40000000000006	0.0007817021312534341
67.50000000000006	0.0007818471601309993
67.60000000000007	0.0007819924465027642
67.70000000000006	0.000782137990055896
67.80000000000005	0.0007822837920656918
67.90000000000006	0.0007824298511542822
68.00000000000006	0.0007825761664917798
68.10000000000007	0.0007827227377799549
68.20000000000006	0.0007828695647241425
68.30000000000005	0.0007830166486201636
68.40000000000006	0.0007831639880934079
68.50000000000006	0.0007833115823454611
68.60000000000007	0.0007834594310962045
68.70000000000006	0.0007836075356586923
68.80000000000005	0.0007837558946578492
68.90000000000006	0.0007839045073228717
69.00000000000006	0.0007840533733881064
69.10000000000007	0.0007842024925914501
69.20000000000006	0.0007843518662670507
69.30000000000005	0.000784501493042762
69.40000000000006	0.0007846513721786212
69.50000000000006	0.000784801503426961
69.60000000000007	0.0007849518881398463
69.70000000000006	0.0007851025249443292
69.80000000000007	0.0007852534131274943
69.90000000000006	0.0007854045524561142
70.00000000000006	0.0007855559427004988
70.10000000000007	0.0007857075852344992
70.20000000000006	0.0007858594786877551
70.30000000000007	0.0007860116223776984
70.40000000000006	0.0007861640160890564
70.50000000000006	0.0007863166612143324
70.60000000000007	0.0007864695563820772
70.70000000000006	0.0007866227009362993
70.80000000000007	0.00078677609467618
70.90000000000006	0.000786929737404442
71.00000000000006	0.0007870836305361955
71.10000000000007	0.0007872377727022787
71.20000000000006	0.0007873921632766432
71.30000000000007	0.0007875468020764789
71.40000000000006	0.0007877016905364336
71.50000000000006	0.0007878568272859237
71.60000000000007	0.0007880122117251363
71.70000000000006	0.0007881678436857974
71.80000000000007	0.0007883237230031937
71.90000000000006	0.0007884798511355545
72.00000000000006	0.0007886362267142356
72.10000000000007	0.0007887928491691193
72.20000000000006	0.0007889497183500884
72.30000000000007	0.0007891068357358785
72.40000000000006	0.0007892641999560925
72.50000000000006	0.0007894218104666205
72.60000000000007	0.0007895796671320301
72.70000000000006	0.0007897377698204784
72.80000000000007	0.0007898961200353409
72.90000000000006	0.0007900547164079199
73.00000000000006	0.0007902135584236407
73.10000000000007	0.0007903726459654241
73.20000000000006	0.0007905319805582864
73.30000000000007	0.0007906915608314457
73.40000000000006	0.0007908513862961806
73.50000000000007	0.000791011456850326
73.60000000000007	0.000791171772395401
73.70000000000006	0.000791332334482309
73.80000000000007	0.0007914931417416134
73.90000000000006	0.0007916541937141293
74.00000000000007	0.0007918154903164254
74.10000000000007	0.0007919770331222514
74.20000000000006	0.0007921388207597496
74.30000000000007	0.0007923008527955764
74.40000000000006	0.0007924631291614826
74.50000000000007	0.0007926256497929533
74.60000000000007	0.0007927884162910299
74.70000000000006	0.0007929514272849495
74.80000000000007	0.0007931146823709822
74.90000000000006	0.0007932781815000296
75.00000000000007	0.0007934419262973691
75.10000000000007	0.0007936059153894207
75.20000000000006	0.0007937701483984102
75.30000000000007	0.000793934625290794
75.40000000000006	0.0007940993460368827
75.50000000000007	0.0007942643122907454
75.60000000000007	0.0007944295226796673
75.70000000000006	0.0007945949768557311
75.80000000000007	0.0007947606748050549
75.90000000000006	0.0007949266182074873
76.00000000000007	0.00079509280568712
76.10000000000007	0.0007952592369221603
76.20000000000007	0.0007954259119147582
76.30000000000007	0.0007955928306710461
76.40000000000006	0.0007957599949014041
76.50000000000007	0.0007959274032304886
76.60000000000007	0.0007960950553667607
76.70000000000007	0.0007962629513326765
76.80000000000007	0.0007964310928660772
76.90000000000006	0.0007965994785880324
77.00000000000007	0.0007967681082334691
77.10000000000007	0.0007969369818414227
77.20000000000007	0.0007971060994550196
77.30000000000007	0.0007972754628445518
77.40000000000006	0.0007974450706313965
77.50000000000007	0.0007976149225812596
77.60000000000007	0.0007977850187542029
77.70000000000007	0.0007979553609498501
77.80000000000007	0.0007981259477855697
77.90000000000006	0.0007982967790539897
78.00000000000007	0.000798467854832402
78.10000000000007	0.0007986391752023458
78.20000000000007	0.0007988107419980075
78.30000000000007	0.0007989825538368331
78.40000000000006	0.0007991546105428995
78.50000000000007	0.0007993269122153645
78.60000000000007	0.0007994994607198225
78.70000000000007	0.0007996722546692707
78.80000000000007	0.0007998452939152687
78.90000000000006	0.0008000185785749735
79.00000000000007	0.0008001921087699802
79.10000000000007	0.0008003658864027925
79.20000000000007	0.0008005399100861878
79.30000000000007	0.00080071417970406
79.40000000000006	0.0008008886953964318
79.50000000000007	0.0008010634590994576
79.60000000000007	0.0008012384694210238
79.70000000000007	0.000801413726273225
79.80000000000007	0.0008015892298149178
79.90000000000008	0.0008017649802096099
80.00000000000007	0.000801940979433008
80.10000000000007	0.0008021172260925014
80.20000000000007	0.0008022937201335309
80.30000000000007	0.0008024704617389706
80.40000000000008	0.0008026474529206593
80.50000000000007	0.0008028246922805927
80.60000000000007	0.0008030021797932925
80.70000000000007	0.0008031799156614359
80.80000000000007	0.0008033579000925964
80.90000000000008	0.0008035361351410148
81.00000000000007	0.0008037146194079345
81.10000000000007	0.0008038933529024418
81.20000000000007	0.0008040723358525179
81.30000000000007	0.0008042515703512948
81.40000000000008	0.0008044310549940752
81.50000000000007	0.0008046107898201114
81.60000000000007	0.000804790775078252
81.70000000000007	0.0008049710110225459
81.80000000000007	0.0008051514997916979
81.90000000000008	0.0008053322399799961
82.00000000000007	0.0008055132316626276
82.10000000000007	0.000805694475115209
82.20000000000007	0.0008058759725183997
82.30000000000007	0.0008060577224599562
82.40000000000008	0.000806239725046449
82.50000000000007	0.0008064219805756458
82.60000000000008	0.0008066044893507815
82.70000000000007	0.0008067872536015242
82.80000000000007	0.0008069702719143493
82.90000000000008	0.000807153544433453
83.00000000000007	0.0008073370714849436
83.10000000000008	0.0008075208553437709
83.20000000000007	0.0008077048945892939
83.30000000000007	0.0008078891893984966
83.40000000000008	0.0008080737401210072
83.50000000000007	0.0008082585471123292
83.60000000000008	0.0008084436127003084
83.70000000000007	0.0008086289354626784
83.80000000000007	0.0008088145156159073
83.90000000000008	0.0008090003535398525
84.00000000000007	0.0008091864516112836
84.10000000000008	0.0008093728084001439
84.20000000000007	0.0008095594241573623
84.30000000000007	0.0008097462992878514
84.40000000000008	0.0008099334342027945
84.50000000000007	0.0008101208313360648
84.60000000000008	0.0008103084892557314
84.70000000000007	0.0008104964082543228
84.80000000000007	0.0008106845887690086
84.90000000000008	0.000810873033286658
85.00000000000007	0.0008110617403668192
85.10000000000008	0.0008112507103383251
85.20000000000007	0.0008114399436651758
85.30000000000007	0.0008116294408180362
85.40000000000008	0.000811819204345548
85.50000000000007	0.0008120092328050447
85.60000000000008	0.0008121995265694314
85.70000000000007	0.0008123900861372263
85.80000000000007	0.0008125809141144918
85.90000000000008	0.0008127720090492737
86.00000000000007	0.0008129633713528804
86.10000000000008	0.0008131550015525888
86.20000000000007	0.0008133469001828339
86.30000000000008	0.0008135390699166059
86.40000000000008	0.0008137315092994058
86.50000000000007	0.0008139242187893822
86.60000000000008	0.000814117198950863
86.70000000000007	0.0008143104525191698
86.80000000000008	0.0008145039780296444
86.90000000000008	0.0008146977759812504
87.00000000000007	0.0008148918469692223
87.10000000000008	0.0008150861915965268
87.20000000000007	0.0008152808126710875
87.30000000000008	0.00081547570872535
87.40000000000008	0.0008156708803081956
87.50000000000007	0.0008158663280547775
87.60000000000008	0.000816062054840736
87.70000000000007	0.0008162580591874403
87.80000000000008	0.0008164543416872991
87.90000000000008	0.0008166509030087706
88.00000000000007	0.0008168477438286316
88.10000000000008	0.0008170448671013849
88.20000000000007	0.0008172422713451459
88.30000000000008	0.0008174399572057254
88.40000000000008	0.000817637925394656
88.50000000000007	0.0008178361789400935
88.60000000000008	0.0008180347163480685
88.70000000000007	0.0008182335383109689
88.80000000000008	0.0008184326455762781
88.90000000000008	0.0008186320389005063
89.00000000000009	0.0008188317213975827
89.10000000000008	0.0008190316915699012
89.20000000000007	0.0008192319501671545
89.30000000000008	0.0008194324979834297
89.40000000000008	0.0008196333382128822
89.50000000000009	0.0008198344693446939
89.60000000000008	0.00082003589217858
89.70000000000007	0.0008202376075475708
89.80000000000008	0.0008204303944399585
89.90000000000008	0.0008205865735471588
90.00000000000009	0.0008207060897730799
