# Supplementary material for: White matter micro- and macrostructure brain charts for the human lifespan
Source: Nature. 2026 May 13;655(8124):979–89. doi: 10.1038/s41586-026-10454-2 (PMC13391363; doi:10.1038/s41586-026-10454-2)
Supplement: Supplementary file 7 — Tract-specific median centiles of brain charts. SDT.T4.1-504 contain the discretized, sex-agnostic brain charts used to derive the myelination plots and assessments in Fig. 4 and Supplementary Fig. S4.F9. Age is expressed in years. Tract measurements are reported in metric-specific units: diffusivities in mm2 s−1, volume in mm3, surface area in mm2, average length in mm, and FA is dimensionless (unitless). [file 41586_2026_10454_MOESM7_ESM.zip › SDT.T4/SDT.T4.201-MLF_left_rd-mean.csv]

age	value
1.0	0.0008416083896479723
1.1	0.0008339952261811896
1.2000000000000002	0.0008244607596048474
1.3000000000000003	0.0008131633320595608
1.4000000000000004	0.0008021981877588833
1.5000000000000004	0.000792140909500873
1.6000000000000005	0.0007828682917280697
1.7000000000000006	0.000774280059566212
1.8000000000000007	0.0007662966963560534
1.9000000000000008	0.0007588428119121353
2.000000000000001	0.0007518610830863833
2.100000000000001	0.0007453027797246233
2.200000000000001	0.0007391281399579568
2.300000000000001	0.000733297339690753
2.4000000000000012	0.0007277792960169473
2.5000000000000013	0.000722546805609865
2.6000000000000014	0.0007175759854000508
2.7000000000000015	0.0007128471123096796
2.8000000000000016	0.000708339039354824
2.9000000000000017	0.000704035173672706
3.0000000000000018	0.0006999206917261294
3.100000000000002	0.0006959832649970075
3.200000000000002	0.0006922092154398389
3.300000000000002	0.000688587719467263
3.400000000000002	0.0006851089485327338
3.500000000000002	0.0006817639895134302
3.6000000000000023	0.0006785454508387429
3.7000000000000024	0.000675444683915832
3.8000000000000025	0.0006724548816001344
3.9000000000000026	0.0006695698151965637
4.000000000000003	0.0006667843168433234
4.100000000000003	0.0006640921787388672
4.200000000000003	0.0006614885040634475
4.3000000000000025	0.0006589687532268071
4.400000000000003	0.0006565287387727402
4.5000000000000036	0.0006541650158180232
4.600000000000003	0.0006518732503455269
4.700000000000003	0.0006496500554762802
4.800000000000003	0.0006474922912581758
4.900000000000004	0.0006453973799752342
5.0000000000000036	0.0006433620061077824
5.100000000000003	0.0006413835802626481
5.200000000000004	0.000639459669837751
5.300000000000004	0.0006375880095315749
5.400000000000004	0.000635766759932322
5.5000000000000036	0.000633993453323378
5.600000000000004	0.0006322661836427069
5.700000000000005	0.00063058317089183
5.800000000000004	0.0006289429742273173
5.900000000000004	0.0006273436227879317
6.000000000000004	0.0006257835973470727
6.100000000000005	0.000624261457375968
6.200000000000005	0.0006227758546186624
6.300000000000004	0.0006213257107598676
6.400000000000005	0.0006199094917686792
6.500000000000005	0.0006185260289798495
6.600000000000005	0.000617174227058033
6.700000000000005	0.0006158532129489736
6.800000000000005	0.0006145617228426894
6.900000000000006	0.0006132987965860152
7.000000000000005	0.0006120635175114776
7.100000000000005	0.0006108550258681317
7.2000000000000055	0.0006096726448017642
7.300000000000006	0.0006085153575740583
7.400000000000006	0.0006073824009426419
7.500000000000005	0.0006062730587843525
7.600000000000006	0.00060518676916944
7.700000000000006	0.0006041226745815121
7.800000000000006	0.0006030801333218098
7.900000000000006	0.0006020585295224431
8.000000000000007	0.000601057285595956
8.100000000000007	0.0006000759538492771
8.200000000000006	0.0005991138266745941
8.300000000000006	0.0005981703808423176
8.400000000000006	0.000597245125842996
8.500000000000007	0.0005963376825895181
8.600000000000007	0.0005954474432442778
8.700000000000006	0.0005945739598422161
8.800000000000008	0.0005937168006526048
8.900000000000007	0.000592875561498382
9.000000000000007	0.0005920499337091651
9.100000000000007	0.0005912394055267306
9.200000000000006	0.00059044360420737
9.300000000000008	0.0005896621811593366
9.400000000000007	0.0005888948708015083
9.500000000000007	0.0005881412270137944
9.600000000000009	0.0005874009259572476
9.700000000000008	0.0005866736544685569
9.800000000000008	0.0005859591203067953
9.900000000000007	0.0005852571033293224
10.000000000000007	0.0005845672217631332
10.100000000000009	0.00058388920165017
10.200000000000008	0.0005832227877405849
10.300000000000008	0.0005825677880951619
10.40000000000001	0.0005819238658651452
10.500000000000009	0.0005812907801410995
10.600000000000009	0.0005806682972993872
10.700000000000008	0.0005800562002896445
10.800000000000008	0.0005794543276162942
10.90000000000001	0.0005788623871078596
11.000000000000009	0.0005782801721357706
11.100000000000009	0.0005777074911267726
11.20000000000001	0.0005771442016884058
11.30000000000001	0.0005765900434190183
11.40000000000001	0.0005760448327638489
11.500000000000009	0.0005755083912971321
11.600000000000009	0.0005749805541687541
11.70000000000001	0.0005744612000350891
11.80000000000001	0.000573950100462659
11.90000000000001	0.0005734470961727154
12.00000000000001	0.0005729520403749591
12.10000000000001	0.000572464825044231
12.20000000000001	0.0005719852448411172
12.30000000000001	0.0005715131570463176
12.40000000000001	0.0005710484226474344
12.50000000000001	0.0005705909140528558
12.60000000000001	0.0005701405381849093
12.70000000000001	0.0005696971131694891
12.800000000000011	0.0005692605139217406
12.900000000000011	0.0005688306259695363
13.00000000000001	0.0005684073657531976
13.10000000000001	0.0005679905685846729
13.20000000000001	0.0005675801215467844
13.300000000000011	0.000567175914462722
13.400000000000011	0.0005667778469710263
13.50000000000001	0.0005663858463738199
13.600000000000012	0.0005659997655881888
13.700000000000012	0.0005656195047908213
13.800000000000011	0.0005652449733539002
13.900000000000011	0.0005648761055289658
14.00000000000001	0.0005645127672840375
14.100000000000012	0.0005641548679207562
14.200000000000012	0.0005638023188066815
14.300000000000011	0.0005634550398914967
14.400000000000013	0.0005631129734795251
14.500000000000012	0.0005627759990003312
14.600000000000012	0.0005624440356651012
14.700000000000012	0.0005621170107787255
14.800000000000011	0.0005617948718157292
14.900000000000013	0.000561477508292745
15.000000000000012	0.0005611648463871889
15.100000000000012	0.000560856813860987
15.200000000000014	0.0005605533460858065
15.300000000000013	0.000560254396612594
15.400000000000013	0.0005599598654236392
15.500000000000012	0.0005596696863226157
15.600000000000012	0.0005593838003292326
15.700000000000014	0.0005591021649053705
15.800000000000013	0.0005588246879513389
15.900000000000013	0.0005585513086733279
16.000000000000014	0.0005582819675113873
16.100000000000016	0.0005580166117312744
16.200000000000014	0.0005577552034523377
16.30000000000001	0.0005574976588315878
16.400000000000013	0.0005572439230318879
16.500000000000014	0.000556993947718169
16.600000000000016	0.0005567476980123478
16.700000000000014	0.0005565050963726626
16.800000000000015	0.0005562660922107267
16.900000000000013	0.0005560306359120905
17.000000000000014	0.0005557986840435077
17.100000000000016	0.0005555702053470564
17.200000000000014	0.00055534512888043
17.300000000000015	0.0005551234087697468
17.400000000000013	0.0005549050050517723
17.500000000000014	0.0005546898888047063
17.600000000000016	0.000554477994162541
17.700000000000014	0.0005542692786347928
17.800000000000015	0.0005540637005090434
17.900000000000016	0.0005538612237155337
18.000000000000014	0.0005536618221820796
18.100000000000016	0.0005534654353793642
18.200000000000017	0.0005532720245926862
18.300000000000015	0.0005530815565205807
18.400000000000016	0.0005528940069304854
18.500000000000014	0.000552709319427688
18.600000000000016	0.0005525274580222439
18.700000000000017	0.0005523483873526857
18.800000000000015	0.0005521720772436534
18.900000000000016	0.0005519985057314242
19.000000000000014	0.0005518276207823658
19.100000000000016	0.0005516593894630586
19.200000000000017	0.0005514937838291836
19.300000000000015	0.0005513307833817054
19.400000000000016	0.0005511703394880551
19.500000000000018	0.0005510124214315693
19.600000000000016	0.000550856999008278
19.700000000000017	0.0005507040468084454
19.80000000000002	0.0005505535461584016
19.900000000000016	0.0005504054520233619
20.000000000000018	0.0005502597361850392
20.100000000000016	0.0005501163750483925
20.200000000000017	0.0005499753511177228
20.30000000000002	0.0005498366221811168
20.400000000000016	0.0005497001618405013
20.500000000000018	0.0005495659441197881
20.600000000000016	0.0005494339474972264
20.700000000000017	0.0005493041559597715
20.80000000000002	0.000549176530289273
20.900000000000016	0.0005490510461479202
21.000000000000018	0.0005489276835024025
21.10000000000002	0.0005488064272958479
21.200000000000017	0.0005486872406723077
21.30000000000002	0.0005485701008012344
21.40000000000002	0.0005484549852022895
21.500000000000018	0.0005483418755517932
21.60000000000002	0.0005482307580078285
21.700000000000017	0.0005481215982252958
21.80000000000002	0.0005480143750863803
21.90000000000002	0.0005479090714976029
22.000000000000018	0.0005478056743998974
22.10000000000002	0.0005477041514396263
22.200000000000017	0.0005476044827567949
22.30000000000002	0.0005475066487842889
22.40000000000002	0.0005474106338488366
22.500000000000018	0.0005473164258950503
22.60000000000002	0.000547223994690348
22.70000000000002	0.0005471333218092117
22.80000000000002	0.0005470443926022256
22.90000000000002	0.0005469571956600748
23.00000000000002	0.0005468717024406664
23.10000000000002	0.0005467878955756236
23.20000000000002	0.0005467057579431748
23.30000000000002	0.0005466252760816965
23.40000000000002	0.0005465464394173425
23.50000000000002	0.0005464692212116633
23.60000000000002	0.000546393605305924
23.70000000000002	0.0005463195790961121
23.80000000000002	0.0005462471325455729
23.90000000000002	0.0005461762403598918
24.00000000000002	0.0005461068872747033
24.10000000000002	0.0005460390582346198
24.20000000000002	0.0005459727416352171
24.300000000000022	0.0005459079281401739
24.40000000000002	0.0005458445939982709
24.50000000000002	0.0005457827249716502
24.600000000000023	0.0005457223101784854
24.70000000000002	0.0005456633407322517
24.800000000000022	0.0005456057941224591
24.90000000000002	0.0005455496568724839
25.00000000000002	0.0005454949156839081
25.100000000000023	0.0005454415605209796
25.20000000000002	0.0005453895830881154
25.300000000000022	0.0005453389622026068
25.40000000000002	0.0005452896852640979
25.50000000000002	0.000545241742848996
25.600000000000023	0.0005451951270408223
25.70000000000002	0.0005451498177286655
25.800000000000022	0.0005451058029638009
25.900000000000023	0.0005450630709502398
26.00000000000002	0.0005450216129843525
26.100000000000023	0.0005449814216514106
26.200000000000024	0.0005449424779889584
26.300000000000022	0.000544904770800342
26.400000000000023	0.0005448682919031391
26.50000000000002	0.0005448330342041292
26.600000000000023	0.0005447989796713632
26.700000000000024	0.0005447661176689201
26.800000000000022	0.0005447344376925194
26.900000000000023	0.0005447039321754203
27.00000000000002	0.000544674594452863
27.100000000000023	0.0005446464074911221
27.200000000000024	0.0005446193613030712
27.300000000000022	0.00054459344876784
27.400000000000023	0.0005445686634949251
27.500000000000025	0.0005445449892622471
27.600000000000023	0.000544522416567576
27.700000000000024	0.0005445009360226734
27.800000000000026	0.0005444805410355578
27.900000000000023	0.0005444612255836655
28.000000000000025	0.0005444429743165107
28.100000000000023	0.0005444257782942105
28.200000000000024	0.0005444096313078855
28.300000000000026	0.0005443945275702532
28.400000000000023	0.0005443804524418321
28.500000000000025	0.0005443673974039972
28.600000000000023	0.0005443553540372662
28.700000000000024	0.0005443443165890915
28.800000000000026	0.0005443342795897581
28.900000000000023	0.0005443252291640659
29.000000000000025	0.0005443171572829968
29.100000000000026	0.0005443100585244716
29.200000000000024	0.000544303927621683
29.300000000000026	0.0005442987513248477
29.400000000000027	0.0005442945219724896
29.500000000000025	0.0005442912319897582
29.600000000000026	0.0005442888763498819
29.700000000000024	0.0005442874500615014
29.800000000000026	0.0005442869405476727
29.900000000000027	0.0005442873405749845
30.000000000000025	0.0005442886454028391
30.100000000000026	0.000544290850215762
30.200000000000024	0.0005442939429890334
30.300000000000026	0.0005442979168112441
30.400000000000027	0.0005443027648469455
30.500000000000025	0.0005443084826992595
30.600000000000026	0.0005443150657927535
30.700000000000028	0.0005443225026972592
30.800000000000026	0.0005443307868771248
30.900000000000027	0.0005443399141841347
31.00000000000003	0.000544349880196056
31.100000000000026	0.0005443606739720746
31.200000000000028	0.0005443722892596965
31.300000000000026	0.0005443847198732874
31.400000000000027	0.0005443979619645656
31.50000000000003	0.0005444120113214203
31.600000000000026	0.0005444268575302854
31.700000000000028	0.0005444424946696923
31.800000000000026	0.0005444589191081924
31.900000000000027	0.0005444761267677076
32.00000000000003	0.0005444941076697871
32.10000000000002	0.0005445128561428917
32.20000000000003	0.0005445323665745487
32.300000000000026	0.0005445526355958998
32.40000000000003	0.0005445736593135648
32.50000000000003	0.0005445954282182007
32.60000000000003	0.0005446179369309299
32.70000000000003	0.0005446411822725221
32.800000000000026	0.0005446651604674155
32.90000000000003	0.000544689862394373
33.00000000000003	0.0005447152828958619
33.10000000000003	0.0005447414168667325
33.20000000000003	0.0005447682613583711
33.300000000000026	0.0005447958127582353
33.40000000000003	0.0005448240623637508
33.50000000000003	0.0005448530052770148
33.60000000000003	0.0005448826387157576
33.70000000000003	0.0005449129591714244
33.800000000000026	0.000544943958288682
33.90000000000003	0.0005449756313662907
34.00000000000003	0.000545007973749586
34.10000000000003	0.0005450409828594264
34.20000000000003	0.0005450746553317064
34.30000000000003	0.0005451089831858553
34.40000000000003	0.0005451439619516702
34.50000000000003	0.0005451795891963416
34.60000000000003	0.0005452158616479338
34.70000000000003	0.0005452527716373886
34.80000000000003	0.0005452903148697883
34.90000000000003	0.0005453284870917476
35.00000000000003	0.000545367286049903
35.10000000000003	0.0005454067086007398
35.20000000000003	0.000545446747411651
35.30000000000003	0.0005454873983939339
35.400000000000034	0.0005455286594232709
35.50000000000003	0.0005455705274381323
35.60000000000003	0.0005456129953861893
35.70000000000003	0.0005456560593353915
35.80000000000003	0.000545699715390846
35.900000000000034	0.0005457439615871839
36.00000000000003	0.0005457887949775103
36.10000000000003	0.0005458342088123028
36.20000000000003	0.0005458801993440797
36.30000000000003	0.0005459267647215989
36.400000000000034	0.0005459739020711699
36.50000000000003	0.000546021604896048
36.60000000000003	0.0005460698695891885
36.70000000000003	0.0005461186925768983
36.80000000000003	0.000546168072149024
36.900000000000034	0.0005462180055345327
37.00000000000003	0.0005462684865099356
37.10000000000003	0.0005463195116338619
37.20000000000003	0.0005463710792973026
37.30000000000003	0.0005464231867948556
37.400000000000034	0.000546475828131568
37.500000000000036	0.0005465289999922646
37.60000000000003	0.0005465826990917617
37.70000000000003	0.0005466369239466915
37.80000000000003	0.0005466916719438498
37.900000000000034	0.0005467469373354335
38.000000000000036	0.0005468027169553636
38.10000000000003	0.0005468590094101195
38.20000000000003	0.0005469158121454991
38.30000000000003	0.0005469731196208375
38.400000000000034	0.0005470309287837619
38.500000000000036	0.0005470892366089447
38.60000000000004	0.0005471480418149365
38.70000000000003	0.0005472073419306304
38.80000000000003	0.000547267131639432
38.900000000000034	0.0005473274080234633
39.000000000000036	0.0005473881698812661
39.10000000000004	0.0005474494147949899
39.20000000000003	0.0005475111376361458
39.30000000000003	0.0005475733355895845
39.400000000000034	0.0005476360058645696
39.500000000000036	0.0005476991473598765
39.60000000000004	0.0005477627577327579
39.70000000000003	0.0005478268320583267
39.80000000000003	0.0005478913676430335
39.900000000000034	0.0005479563634569987
40.000000000000036	0.0005480218172056922
40.10000000000004	0.0005480877241354341
40.20000000000003	0.0005481540816456749
40.30000000000003	0.0005482208871579896
40.400000000000034	0.0005482881397323279
40.500000000000036	0.0005483558371422319
40.60000000000004	0.0005484239748193854
40.70000000000004	0.0005484925502734814
40.80000000000003	0.0005485615626282588
40.900000000000034	0.0005486310097010395
41.000000000000036	0.0005487008870796493
41.10000000000004	0.0005487711923581518
41.20000000000004	0.0005488419231506927
41.30000000000003	0.0005489130786616883
41.400000000000034	0.000548984656770327
41.500000000000036	0.0005490566532335633
41.60000000000004	0.0005491290657455873
41.70000000000004	0.0005492018935679797
41.80000000000004	0.0005492751346197584
41.900000000000034	0.0005493487848005779
42.000000000000036	0.0005494228418813648
42.10000000000004	0.0005494973036513203
42.20000000000004	0.0005495721694446072
42.30000000000004	0.0005496474372366253
42.400000000000034	0.000549723103081642
42.500000000000036	0.0005497991648417121
42.60000000000004	0.0005498756219023078
42.70000000000004	0.0005499524722752296
42.80000000000004	0.0005500297121453661
42.900000000000034	0.0005501073394446883
43.000000000000036	0.0005501853521218723
43.10000000000004	0.0005502637496278502
43.20000000000004	0.0005503425300259089
43.30000000000004	0.0005504216896425314
43.400000000000034	0.0005505012264928501
43.500000000000036	0.00055058114007395
43.60000000000004	0.0005506614284824156
43.70000000000004	0.0005507420881645524
43.80000000000004	0.000550823117199322
43.90000000000004	0.0005509045136809335
44.000000000000036	0.0005509862771656216
44.10000000000004	0.000551068405797147
44.20000000000004	0.0005511508961517059
44.30000000000004	0.0005512337463842571
44.40000000000004	0.0005513169560926077
44.500000000000036	0.000551400523451115
44.60000000000004	0.0005514844451460295
44.70000000000004	0.0005515687193907277
44.80000000000004	0.0005516533444125224
44.90000000000004	0.0005517383198628138
45.00000000000004	0.0005518236439592076
45.10000000000004	0.0005519093135073499
45.20000000000004	0.0005519953267902174
45.30000000000004	0.0005520816834967171
45.40000000000004	0.0005521683818726074
45.50000000000004	0.0005522554188248346
45.60000000000004	0.0005523427926898997
45.70000000000004	0.0005524305018170877
45.80000000000004	0.0005525185459439329
45.90000000000004	0.0005526069233559954
46.00000000000004	0.0005526956310701085
46.10000000000004	0.0005527846674866334
46.20000000000004	0.0005528740323770602
46.30000000000004	0.000552963724052883
46.40000000000004	0.0005530537396243199
46.50000000000004	0.0005531440775408962
46.60000000000004	0.0005532347362639053
46.70000000000004	0.0005533257156090098
46.80000000000004	0.0005534170139243892
46.90000000000004	0.0005535086284215952
47.00000000000004	0.0005536005576088599
47.100000000000044	0.000553692801332621
47.20000000000004	0.0005537853579650406
47.30000000000004	0.0005538782248038633
47.40000000000004	0.0005539714004025568
47.50000000000004	0.0005540648833254071
47.600000000000044	0.0005541586734591104
47.70000000000004	0.0005542527692096953
47.80000000000004	0.0005543471679685098
47.90000000000004	0.00055444186834307
48.00000000000004	0.0005545368702480469
48.100000000000044	0.0005546321721116533
48.200000000000045	0.0005547277714049467
48.30000000000004	0.0005548236667771374
48.40000000000004	0.0005549198568873937
48.50000000000004	0.0005550163416871517
48.600000000000044	0.0005551131196359593
48.700000000000045	0.0005552101882914427
48.80000000000004	0.0005553075463526508
48.90000000000004	0.0005554051937964783
49.00000000000004	0.0005555031291030681
49.100000000000044	0.0005556013499038479
49.200000000000045	0.0005556998549363742
49.30000000000004	0.0005557986429474242
49.40000000000004	0.0005558977139475174
49.50000000000004	0.000555997066445827
49.600000000000044	0.0005560966981539685
49.700000000000045	0.00055619660785557
49.80000000000004	0.0005562967955844038
49.90000000000004	0.0005563972598687548
50.00000000000004	0.0005564979984886965
50.100000000000044	0.0005565990102634799
50.200000000000045	0.0005567002940208666
50.30000000000005	0.0005568018498254244
50.40000000000004	0.0005569036762324198
50.50000000000004	0.0005570057710963319
50.600000000000044	0.0005571081332790405
50.700000000000045	0.0005572107628663774
50.80000000000005	0.0005573136584314207
50.90000000000004	0.0005574168178922068
51.00000000000004	0.000557520240143606
51.100000000000044	0.0005576239240883801
51.200000000000045	0.0005577278698407098
51.30000000000005	0.0005578320759987324
51.40000000000005	0.0005579365405495901
51.50000000000004	0.0005580412624277022
51.600000000000044	0.0005581462417667742
51.700000000000045	0.0005582514771815112
51.80000000000005	0.0005583569667181716
51.90000000000005	0.0005584627093417907
52.00000000000004	0.0005585687040247343
52.100000000000044	0.0005586749509267783
52.200000000000045	0.0005587814486859806
52.30000000000005	0.0005588881954129355
52.40000000000005	0.000558995190109399
52.50000000000004	0.0005591024329531029
52.600000000000044	0.0005592099225975889
52.700000000000045	0.0005593176572084742
52.80000000000005	0.0005594256358159682
52.90000000000005	0.0005595338574571184
53.00000000000004	0.000559642322333778
53.100000000000044	0.0005597510291212254
53.200000000000045	0.0005598599760450167
53.30000000000005	0.0005599691621695554
53.40000000000005	0.0005600785877132459
53.50000000000005	0.0005601882513658164
53.600000000000044	0.0005602981514041683
53.700000000000045	0.0005604082869191797
53.80000000000005	0.0005605186570081014
53.90000000000005	0.000560629261911675
54.00000000000005	0.0005607401003399539
54.100000000000044	0.0005608511706257486
54.200000000000045	0.0005609624718917932
54.30000000000005	0.0005610740043941663
54.40000000000005	0.0005611857668564217
54.50000000000005	0.0005612977576593018
54.60000000000005	0.0005614099759502627
54.700000000000045	0.0005615224208826729
54.80000000000005	0.0005616350927333568
54.90000000000005	0.0005617479902448834
55.00000000000005	0.0005618611118502289
55.10000000000005	0.0005619744567265698
55.200000000000045	0.0005620880251649845
55.30000000000005	0.0005622018159206731
55.40000000000005	0.0005623158274714187
55.50000000000005	0.0005624300590175076
55.60000000000005	0.000562544509764758
55.700000000000045	0.0005626591800235731
55.80000000000005	0.0005627740685669046
55.90000000000005	0.0005628891739214407
56.00000000000005	0.000563004495315254
56.10000000000005	0.0005631200330720242
56.200000000000045	0.0005632357859765541
56.30000000000005	0.0005633517525974956
56.40000000000005	0.0005634679321845403
56.50000000000005	0.0005635843239925661
56.60000000000005	0.0005637009283633389
56.70000000000005	0.0005638177440982943
56.80000000000005	0.0005639347698118725
56.90000000000005	0.0005640520047798036
57.00000000000005	0.0005641694493562923
57.10000000000005	0.0005642871023538626
57.20000000000005	0.0005644049624262978
57.30000000000005	0.0005645230288695961
57.40000000000005	0.0005646413009846227
57.50000000000005	0.0005647597791425611
57.60000000000005	0.0005648784621715013
57.70000000000005	0.0005649973487682053
57.800000000000054	0.0005651164382531121
57.90000000000005	0.0005652357310090919
58.00000000000005	0.0005653552258746205
58.10000000000005	0.0005654749215834213
58.20000000000005	0.0005655948174749493
58.300000000000054	0.0005657149128932655
58.40000000000005	0.0005658352082372103
58.50000000000005	0.0005659557023598746
58.60000000000005	0.0005660763940353348
58.70000000000005	0.0005661972826260427
58.800000000000054	0.0005663183685419085
58.90000000000005	0.0005664396506457421
59.00000000000005	0.0005665611277463702
59.10000000000005	0.0005666827992241608
59.20000000000005	0.000566804664463765
59.300000000000054	0.0005669267238901815
59.40000000000005	0.0005670489763799368
59.50000000000005	0.000567171420779856
59.60000000000005	0.0005672940564919303
59.70000000000005	0.0005674168839516547
59.800000000000054	0.0005675399020446676
59.900000000000055	0.0005676631096504988
60.00000000000005	0.0005677865061880262
60.10000000000005	0.0005679100910801814
60.20000000000005	0.0005680338647768069
60.300000000000054	0.0005681578261764023
60.400000000000055	0.0005682819741943073
60.50000000000005	0.000568406308269804
60.60000000000005	0.0005685308288627566
60.70000000000005	0.0005686555348801806
60.800000000000054	0.0005687804252682612
60.900000000000055	0.0005689054994822319
61.00000000000006	0.0005690307569811719
61.10000000000005	0.0005691561982386121
61.20000000000005	0.0005692818221736489
61.300000000000054	0.000569407627766258
61.400000000000055	0.0005695336144909704
61.50000000000006	0.0005696597828309479
61.60000000000005	0.0005697861317132448
61.70000000000005	0.000569912660146979
61.800000000000054	0.0005700393676217546
61.900000000000055	0.0005701662536308433
62.00000000000006	0.0005702933186704902
62.10000000000005	0.0005704205616790862
62.20000000000005	0.000570547981697693
62.300000000000054	0.0005706755782342114
62.400000000000055	0.0005708033517941839
62.50000000000006	0.0005709313013234455
62.60000000000005	0.0005710594258906052
62.70000000000005	0.0005711877250178563
62.800000000000054	0.0005713161982308708
62.900000000000055	0.0005714448460477958
63.00000000000006	0.0005715736674251092
63.10000000000006	0.0005717026614616569
63.20000000000005	0.0005718318276970089
63.300000000000054	0.0005719611666583203
63.400000000000055	0.0005720906773089974
63.50000000000006	0.0005722203587739925
63.60000000000006	0.0005723502106064587
63.70000000000005	0.0005724802323628425
63.800000000000054	0.000572610424582493
63.900000000000055	0.0005727407862388079
64.00000000000006	0.0005728713164854178
64.10000000000005	0.0005730020148919949
64.20000000000006	0.0005731328820066905
64.30000000000005	0.0005732639168093607
64.40000000000006	0.0005733951184784019
64.50000000000006	0.0005735264865964366
64.60000000000005	0.0005736580207491829
64.70000000000006	0.0005737897214966636
64.80000000000005	0.0005739215878280817
64.90000000000006	0.0005740536189490814
65.00000000000006	0.0005741858144580076
65.10000000000005	0.0005743181749235215
65.20000000000006	0.0005744506993408227
65.30000000000005	0.0005745833869390863
65.40000000000006	0.0005747162373290343
65.50000000000006	0.0005748492501243572
65.60000000000005	0.0005749824259053064
65.70000000000006	0.0005751157636758228
65.80000000000005	0.0005752492626910422
65.90000000000006	0.0005753829225767045
66.00000000000006	0.0005755167439215826
66.10000000000005	0.0005756507257351736
66.20000000000006	0.0005757848672950389
66.30000000000005	0.000575919168238733
66.40000000000006	0.0005760536282066898
66.50000000000006	0.000576188247799057
66.60000000000005	0.0005763230260335284
66.70000000000006	0.0005764579622123761
66.80000000000005	0.0005765930559875777
66.90000000000006	0.0005767283079677574
67.00000000000006	0.0005768637171757336
67.10000000000007	0.0005769992829351726
67.20000000000006	0.0005771350049093863
67.30000000000005	0.000577270882764396
67.40000000000006	0.0005774069171200946
67.50000000000006	0.0005775431070069242
67.60000000000007	0.0005776794517721861
67.70000000000006	0.0005778159510929984
67.80000000000005	0.0005779526055977267
67.90000000000006	0.0005780894143215035
68.00000000000006	0.0005782263766320945
68.10000000000007	0.0005783634922175046
68.20000000000006	0.0005785007607683977
68.30000000000005	0.0005786381829242793
68.40000000000006	0.00057877575772742
68.50000000000006	0.0005789134845681769
68.60000000000007	0.0005790513631478819
68.70000000000006	0.0005791893941145695
68.80000000000005	0.0005793275765148028
68.90000000000006	0.000579465909758501
69.00000000000006	0.0005796043935575057
69.10000000000007	0.000579743027626207
69.20000000000006	0.0005798818126237452
69.30000000000005	0.0005800207476032668
69.40000000000006	0.0005801598319964349
69.50000000000006	0.0005802990655279519
69.60000000000007	0.000580438448865549
69.70000000000006	0.0005805779810662658
69.80000000000007	0.0005807176615805576
69.90000000000006	0.0005808574901432574
70.00000000000006	0.0005809974664916521
70.10000000000007	0.000581137591304627
70.20000000000006	0.0005812778636453602
70.30000000000007	0.0005814182829851764
70.40000000000006	0.0005815588490713421
70.50000000000006	0.0005816995625914899
70.60000000000007	0.0005818404226122494
70.70000000000006	0.0005819814286230399
70.80000000000007	0.0005821225803809425
70.90000000000006	0.0005822638776454454
71.00000000000006	0.0005824053211154052
71.10000000000007	0.0005825469098631094
71.20000000000006	0.000582688643398097
71.30000000000007	0.000582830521489531
71.40000000000006	0.0005829725448451854
71.50000000000006	0.0005831147125404195
71.60000000000007	0.0005832570241022015
71.70000000000006	0.000583399479309247
71.80000000000007	0.0005835420779425972
71.90000000000006	0.0005836848207213781
72.00000000000006	0.0005838277067261376
72.10000000000007	0.0005839707355032807
72.20000000000006	0.0005841139068432988
72.30000000000007	0.0005842572214744344
72.40000000000006	0.0005844006784799068
72.50000000000006	0.0005845442774229808
72.60000000000007	0.0005846880181034417
72.70000000000006	0.0005848319003233385
72.80000000000007	0.0005849759248224434
72.90000000000006	0.0005851200906887266
73.00000000000006	0.000585264397504302
73.10000000000007	0.0005854088450804212
73.20000000000006	0.0005855534341662567
73.30000000000007	0.0005856981638520276
73.40000000000006	0.0005858430337361996
73.50000000000007	0.0005859880436391175
73.60000000000007	0.0005861331933833516
73.70000000000006	0.0005862784837298255
73.80000000000007	0.0005864239137730898
73.90000000000006	0.0005865694831298913
74.00000000000007	0.0005867151916318016
74.10000000000007	0.0005868610400494535
74.20000000000006	0.0005870070274792655
74.30000000000007	0.0005871531535538508
74.40000000000006	0.0005872994181137149
74.50000000000007	0.000587445821001564
74.60000000000007	0.0005875923630000717
74.70000000000006	0.0005877390432094739
74.80000000000007	0.0005878858612802307
74.90000000000006	0.0005880328170638951
75.00000000000007	0.0005881799113531631
75.10000000000007	0.0005883271432497658
75.20000000000006	0.0005884745124196306
75.30000000000007	0.000588622018723095
75.40000000000006	0.0005887696620226334
75.50000000000007	0.0005889174431233258
75.60000000000007	0.0005890653611303147
75.70000000000006	0.0005892134157269329
75.80000000000007	0.0005893616067844052
75.90000000000006	0.0005895099351182267
76.00000000000007	0.0005896583998345966
76.10000000000007	0.0005898070006319904
76.20000000000007	0.0005899557373902864
76.30000000000007	0.0005901046099914804
76.40000000000006	0.0005902536192638357
76.50000000000007	0.0005904027643165204
76.60000000000007	0.0005905520448650876
76.70000000000007	0.0005907014608001505
76.80000000000007	0.0005908510129608491
76.90000000000006	0.0005910007004569813
77.00000000000007	0.0005911505230189395
77.10000000000007	0.0005913004805459405
77.20000000000007	0.0005914505729392732
77.30000000000007	0.0005916008010512801
77.40000000000006	0.0005917511639943065
77.50000000000007	0.0005919016615155144
77.60000000000007	0.000592052293524761
77.70000000000007	0.0005922030608857188
77.80000000000007	0.0005923539627109647
77.90000000000006	0.0005925049987622215
78.00000000000007	0.0005926561689579107
78.10000000000007	0.0005928074732185149
78.20000000000007	0.0005929589124213882
78.30000000000007	0.0005931104856811867
78.40000000000006	0.0005932621927762173
78.50000000000007	0.0005934140336354865
78.60000000000007	0.0005935660091482058
78.70000000000007	0.0005937181184288224
78.80000000000007	0.0005938703612700196
78.90000000000006	0.0005940227376093224
79.00000000000007	0.0005941752473863203
79.10000000000007	0.0005943278915044617
79.20000000000007	0.000594480669079824
79.30000000000007	0.0005946335799214888
79.40000000000006	0.000594786623977562
79.50000000000007	0.0005949398021639408
79.60000000000007	0.0005950931135960362
79.70000000000007	0.0005952465580971607
79.80000000000007	0.0005954001356239477
79.90000000000008	0.0005955538461350818
80.00000000000007	0.000595707690561271
80.10000000000007	0.0005958616680191105
80.20000000000007	0.0005960157783482209
80.30000000000007	0.0005961700215158242
80.40000000000008	0.0005963243984656798
80.50000000000007	0.0005964789083132739
80.60000000000007	0.0005966335509123554
80.70000000000007	0.0005967883262386904
80.80000000000007	0.0005969432342700948
80.90000000000008	0.0005970982759658577
81.00000000000007	0.0005972534504421913
81.10000000000007	0.000597408757569043
81.20000000000007	0.0005975641973328116
81.30000000000007	0.0005977197707065446
81.40000000000008	0.0005978754768048259
81.50000000000007	0.000598031315511712
81.60000000000007	0.0005981872868222021
81.70000000000007	0.0005983433907334183
81.80000000000007	0.0005984996282345821
81.90000000000008	0.0005986559984405266
82.00000000000007	0.0005988125012515456
82.10000000000007	0.000598969136673384
82.20000000000007	0.0005991259057097528
82.30000000000007	0.0005992828074733863
82.40000000000008	0.0005994398418786794
82.50000000000007	0.000599597008940044
82.60000000000008	0.0005997543086740286
82.70000000000007	0.0005999117421013503
82.80000000000007	0.0006000693083345083
82.90000000000008	0.0006002270073041439
83.00000000000007	0.0006003848390355352
83.10000000000008	0.000600542804564683
83.20000000000007	0.0006007009030014433
83.30000000000007	0.0006008591342906393
83.40000000000008	0.0006010174984663344
83.50000000000007	0.0006011759955647854
83.60000000000008	0.0006013346266398175
83.70000000000007	0.0006014933908005623
83.80000000000007	0.000601652288008203
83.90000000000008	0.000601811318307844
84.00000000000007	0.0006019704827694367
84.10000000000008	0.0006021297804989421
84.20000000000007	0.0006022892114718023
84.30000000000007	0.0006024487757420642
84.40000000000008	0.0006026084733659565
84.50000000000007	0.0006027683054321896
84.60000000000008	0.0006029282710454872
84.70000000000007	0.0006030883701978334
84.80000000000007	0.0006032486029544767
84.90000000000008	0.0006034089704211766
85.00000000000007	0.0006035694716989183
85.10000000000008	0.0006037301067940978
85.20000000000007	0.0006038908757810764
85.30000000000007	0.0006040517787364518
85.40000000000008	0.000604212816785745
85.50000000000007	0.0006043739890281398
85.60000000000008	0.0006045352954868031
85.70000000000007	0.0006046967362475462
85.80000000000007	0.0006048583124539082
85.90000000000008	0.0006050200232007454
86.00000000000007	0.0006051818685258513
86.10000000000008	0.0006053438485243421
86.20000000000007	0.0006055059632936342
86.30000000000008	0.0006056682139980897
86.40000000000008	0.0006058305997302296
86.50000000000007	0.0006059931205448768
86.60000000000008	0.0006061557765488824
86.70000000000007	0.0006063185689256862
86.80000000000008	0.0006064814967628336
86.90000000000008	0.0006066445601300631
87.00000000000007	0.0006068077591437442
87.10000000000008	0.0006069710939226247
87.20000000000007	0.0006071345656721091
87.30000000000008	0.0006072981734768494
87.40000000000008	0.0006074619174239424
87.50000000000007	0.0006076257976418005
87.60000000000008	0.0006077898153560693
87.70000000000007	0.000607953969645758
87.80000000000008	0.0006081182606131845
87.90000000000008	0.0006082826883965679
88.00000000000007	0.000608447253136547
88.10000000000008	0.000608611956081959
88.20000000000007	0.0006087767963082907
88.30000000000008	0.0006089417739356626
88.40000000000008	0.0006091068891146717
88.50000000000007	0.0006092721431155859
88.60000000000008	0.0006094375350076002
88.70000000000007	0.0006096030649263875
88.80000000000008	0.0006097687330326653
88.90000000000008	0.0006099345394896166
89.00000000000009	0.0006101004855920636
89.10000000000008	0.0006102665704050222
89.20000000000007	0.0006104327940824554
89.30000000000008	0.0006105991567978363
89.40000000000008	0.0006107656598687058
89.50000000000009	0.0006109323023530425
89.60000000000008	0.000611099084420805
89.70000000000007	0.0006112660062559058
89.80000000000008	0.0006114254554635177
89.90000000000008	0.000611554587567885
90.00000000000009	0.0006116533762340779
