# Supplementary material for: White matter micro- and macrostructure brain charts for the human lifespan
Source: Nature. 2026 May 13;655(8124):979–89. doi: 10.1038/s41586-026-10454-2 (PMC13391363; doi:10.1038/s41586-026-10454-2)
Supplement: Supplementary file 7 — Tract-specific median centiles of brain charts. SDT.T4.1-504 contain the discretized, sex-agnostic brain charts used to derive the myelination plots and assessments in Fig. 4 and Supplementary Fig. S4.F9. Age is expressed in years. Tract measurements are reported in metric-specific units: diffusivities in mm2 s−1, volume in mm3, surface area in mm2, average length in mm, and FA is dimensionless (unitless). [file 41586_2026_10454_MOESM7_ESM.zip › SDT.T4/SDT.T4.202-MLF_left_surface_area.csv]

age	value
1.0	39701.64699025678
1.1	40266.16748838158
1.2000000000000002	40976.255060274474
1.3000000000000003	41820.861789743496
1.4000000000000004	42646.901019318015
1.5000000000000004	43410.59481899524
1.6000000000000005	44119.205113843585
1.7000000000000006	44778.80749367372
1.8000000000000007	45394.2970541978
1.9000000000000008	45970.51842660025
2.000000000000001	46511.20431875148
2.100000000000001	47019.589768924896
2.200000000000001	47498.33682878394
2.300000000000001	47950.212153986635
2.4000000000000012	48377.390213742234
2.5000000000000013	48781.802254379174
2.6000000000000014	49165.16687699225
2.7000000000000015	49528.90774378637
2.8000000000000016	49874.60050852936
2.9000000000000017	50203.4855359369
3.0000000000000018	50516.68259368094
3.100000000000002	50815.123883399516
3.200000000000002	51099.87292945771
3.300000000000002	51371.77238026508
3.400000000000002	51631.59407514927
3.500000000000002	51880.04350925119
3.6000000000000023	52117.70546035153
3.7000000000000024	52345.280332133756
3.8000000000000025	52563.31965892234
3.9000000000000026	52772.33133367671
4.000000000000003	52972.736507307476
4.100000000000003	53165.05102463327
4.200000000000003	53349.68188504948
4.3000000000000025	53527.008486267994
4.400000000000003	53697.38254743081
4.5000000000000036	53861.093389893955
4.600000000000003	54018.51028422831
4.700000000000003	54169.92204564917
4.800000000000003	54315.59754721036
4.900000000000004	54455.75773663223
5.0000000000000036	54590.68963207175
5.100000000000003	54720.61774695405
5.200000000000004	54845.75376451248
5.300000000000004	54966.29547842528
5.400000000000004	55082.40393953127
5.5000000000000036	55194.29607000979
5.600000000000004	55302.139936671716
5.700000000000005	55406.09295319726
5.800000000000004	55506.28313535375
5.900000000000004	55602.885376660524
6.000000000000004	55696.03509766169
6.100000000000005	55785.86100574795
6.200000000000005	55872.483873893885
6.300000000000004	55956.001013981884
6.400000000000005	56036.54974480459
6.500000000000005	56114.23537251079
6.600000000000005	56189.15683305198
6.700000000000005	56261.39377425532
6.800000000000005	56331.05988375355
6.900000000000006	56398.242271164374
7.000000000000005	56463.02422103159
7.100000000000005	56525.48402890031
7.2000000000000055	56585.68417525441
7.300000000000006	56643.71647902443
7.400000000000006	56699.65063801958
7.500000000000005	56753.55220387305
7.600000000000006	56805.473475328086
7.700000000000006	56855.49201028886
7.800000000000006	56903.666632737106
7.900000000000006	56950.053842149784
8.000000000000007	56994.70676317804
8.100000000000007	57037.66744369862
8.200000000000006	57078.99989767336
8.300000000000006	57118.75224628745
8.400000000000006	57156.96973059521
8.500000000000007	57193.68817878143
8.600000000000007	57228.96251675355
8.700000000000006	57262.83400728704
8.800000000000008	57295.342427466894
8.900000000000007	57326.52513885703
9.000000000000007	57356.41152442949
9.100000000000007	57385.04770388149
9.200000000000006	57412.468036326194
9.300000000000008	57438.704776576444
9.400000000000007	57463.78332788192
9.500000000000007	57487.74376266434
9.600000000000009	57510.61592365444
9.700000000000008	57532.42866467575
9.800000000000008	57553.20903301001
9.900000000000007	57572.97820686477
10.000000000000007	57591.7703046763
10.100000000000009	57609.610539216446
10.200000000000008	57626.52252405673
10.300000000000008	57642.52479233286
10.40000000000001	57657.64729478153
10.500000000000009	57671.9121633604
10.600000000000009	57685.34084944499
10.700000000000008	57697.95340617685
10.800000000000008	57709.76549984535
10.90000000000001	57720.80292437447
11.000000000000009	57731.084605193784
11.100000000000009	57740.628214405944
11.20000000000001	57749.44760349283
11.30000000000001	57757.56560933878
11.40000000000001	57764.99899321008
11.500000000000009	57771.764034713626
11.600000000000009	57777.87590182311
11.70000000000001	57783.34644340104
11.80000000000001	57788.19551542064
11.90000000000001	57792.437597690034
12.00000000000001	57796.08616381363
12.10000000000001	57799.15178331999
12.20000000000001	57801.652162210456
12.30000000000001	57803.60022182057
12.40000000000001	57805.0085344217
12.50000000000001	57805.88876975899
12.60000000000001	57806.2500632099
12.70000000000001	57806.10793405703
12.800000000000011	57805.473642639896
12.900000000000011	57804.35762612541
13.00000000000001	57802.76809667238
13.10000000000001	57800.71897750285
13.20000000000001	57798.22038252139
13.300000000000011	57795.282167447185
13.400000000000011	57791.913443123834
13.50000000000001	57788.12137225648
13.600000000000012	57783.918242443564
13.700000000000012	57779.31293413541
13.800000000000011	57774.313644370915
13.900000000000011	57768.92685582199
14.00000000000001	57763.16364980189
14.100000000000012	57757.03204773633
14.200000000000012	57750.539876668656
14.300000000000011	57743.69434097885
14.400000000000013	57736.5011407061
14.500000000000012	57728.97011297631
14.600000000000012	57721.108347330446
14.700000000000012	57712.92235942298
14.800000000000011	57704.41733920639
14.900000000000013	57695.6021977999
15.000000000000012	57686.483370615686
15.100000000000012	57677.06714442717
15.200000000000014	57667.35928035483
15.300000000000013	57657.36437481443
15.400000000000013	57647.09037848103
15.500000000000012	57636.54301198378
15.600000000000012	57625.72750981227
15.700000000000014	57614.64807950174
15.800000000000013	57603.311951116004
15.900000000000013	57591.72434004838
16.000000000000014	57579.89034646048
16.100000000000016	57567.81462343706
16.200000000000014	57555.50092156717
16.30000000000001	57542.95571985778
16.400000000000013	57530.183678050664
16.500000000000014	57517.189041384445
16.600000000000016	57503.97525959121
16.700000000000014	57490.54824412127
16.800000000000015	57476.912259525474
16.900000000000013	57463.07147992345
17.000000000000014	57449.02969710922
17.100000000000016	57434.79000422343
17.200000000000014	57420.357718640174
17.300000000000015	57405.73666777884
17.400000000000013	57390.93032398949
17.500000000000014	57375.941544526955
17.600000000000016	57360.77519496505
17.700000000000014	57345.43479010207
17.800000000000015	57329.92377298752
17.900000000000016	57314.245258497474
18.000000000000014	57298.40182216105
18.100000000000016	57282.397854837895
18.200000000000017	57266.23652373847
18.300000000000015	57249.92069099957
18.400000000000016	57233.45274492874
18.500000000000014	57216.836713301076
18.600000000000016	57200.07551350477
18.700000000000017	57183.17200543905
18.800000000000015	57166.12876669567
18.900000000000016	57148.947960483165
19.000000000000014	57131.63323177514
19.100000000000016	57114.18721889875
19.200000000000017	57096.61229766651
19.300000000000015	57078.9104810048
19.400000000000016	57061.08511960896
19.500000000000018	57043.13865033251
19.600000000000016	57025.073463553934
19.700000000000017	57006.8917066189
19.80000000000002	56988.595210726824
19.900000000000016	56970.18701535818
20.000000000000018	56951.66933136128
20.100000000000016	56933.044143671854
20.200000000000017	56914.31316159056
20.30000000000002	56895.47918426157
20.400000000000016	56876.544258697
20.500000000000018	56857.510394033125
20.600000000000016	56838.37939032329
20.700000000000017	56819.152808744926
20.80000000000002	56799.833193560655
20.900000000000016	56780.422407290986
21.000000000000018	56760.92211830397
21.10000000000002	56741.33378793366
21.200000000000017	56721.65976280926
21.30000000000002	56701.901771211014
21.40000000000002	56682.061510323234
21.500000000000018	56662.14049783671
21.60000000000002	56642.14007327403
21.700000000000017	56622.0623731303
21.80000000000002	56601.90897399079
21.90000000000002	56581.68128606117
22.000000000000018	56561.38056633751
22.10000000000002	56541.008787788334
22.200000000000017	56520.567416246435
22.30000000000002	56500.057891842465
22.40000000000002	56479.48150118798
22.500000000000018	56458.83940027179
22.60000000000002	56438.1333877778
22.70000000000002	56417.36480398332
22.80000000000002	56396.53484723706
22.90000000000002	56375.644604729474
23.00000000000002	56354.69573908074
23.10000000000002	56333.689498613996
23.20000000000002	56312.62711027696
23.30000000000002	56291.509670443025
23.40000000000002	56270.338181894294
23.50000000000002	56249.11416191273
23.60000000000002	56227.83875426924
23.70000000000002	56206.51298246078
23.80000000000002	56185.137791452755
23.90000000000002	56163.71458474111
24.00000000000002	56142.24442930519
24.10000000000002	56120.72837424598
24.20000000000002	56099.16735847106
24.300000000000022	56077.56225589328
24.40000000000002	56055.91434821141
24.50000000000002	56034.22461485527
24.600000000000023	56012.493934259546
24.70000000000002	55990.723131379265
24.800000000000022	55968.913392322436
24.90000000000002	55947.06563204546
25.00000000000002	55925.18075047279
25.100000000000023	55903.25955552772
25.20000000000002	55881.3028119441
25.300000000000022	55859.31160330486
25.40000000000002	55837.286770876344
25.50000000000002	55815.22907217316
25.600000000000023	55793.13923017481
25.70000000000002	55771.018247827924
25.800000000000022	55748.866911999394
25.900000000000023	55726.685996856286
26.00000000000002	55704.47620087369
26.100000000000023	55682.23819565919
26.200000000000024	55659.972897507796
26.300000000000022	55637.68103096646
26.400000000000023	55615.36325231684
26.50000000000002	55593.02019731358
26.600000000000023	55570.65271397771
26.700000000000024	55548.26148074642
26.800000000000022	55525.847165279214
26.900000000000023	55503.41037422111
27.00000000000002	55480.951699235244
27.100000000000023	55458.47191483935
27.200000000000024	55435.97164653393
27.300000000000022	55413.45146551406
27.400000000000023	55390.91193245891
27.500000000000025	55368.35376388655
27.600000000000023	55345.77754604843
27.700000000000024	55323.18385601158
27.800000000000026	55300.573223083346
27.900000000000023	55277.94616988068
28.000000000000025	55255.30335036607
28.100000000000023	55232.64530564116
28.200000000000024	55209.97253512706
28.300000000000026	55187.285534501156
28.400000000000023	55164.584908307676
28.500000000000025	55141.87116410771
28.600000000000023	55119.144801605464
28.700000000000024	55096.406284752426
28.800000000000026	55073.65607618784
28.900000000000023	55050.89472706033
29.000000000000025	55028.12270627655
29.100000000000026	55005.340452514036
29.200000000000024	54982.54840485359
29.300000000000026	54959.747072226004
29.400000000000027	54936.93689477095
29.500000000000025	54914.11830588288
29.600000000000026	54891.29171411054
29.700000000000024	54868.45752970793
29.800000000000026	54845.61621590853
29.900000000000027	54822.76817964216
30.000000000000025	54799.91380802415
30.100000000000026	54777.05349059382
30.200000000000024	54754.187654434434
30.300000000000026	54731.316681719334
30.400000000000027	54708.44094881175
30.500000000000025	54685.56081716171
30.600000000000026	54662.676651031725
30.700000000000028	54639.78883830498
30.800000000000026	54616.897732529265
30.900000000000027	54594.003676932196
31.00000000000003	54571.10701746763
31.100000000000026	54548.20811100166
31.200000000000028	54525.30728970989
31.300000000000026	54502.404880747796
31.400000000000027	54479.501205423265
31.50000000000003	54456.596587421795
31.600000000000026	54433.69134991417
31.700000000000028	54410.78580032694
31.800000000000026	54387.88024444046
31.900000000000027	54364.97498967853
32.00000000000003	54342.07033255363
32.10000000000002	54319.166561987615
32.20000000000003	54296.2639625524
32.300000000000026	54273.36282126351
32.40000000000003	54250.463425839116
32.50000000000003	54227.5660437771
32.60000000000003	54204.6709425414
32.70000000000003	54181.77839588983
32.800000000000026	54158.88867702965
32.90000000000003	54136.00203051429
33.00000000000003	54113.118707742164
33.10000000000003	54090.238956332374
33.20000000000003	54067.36303394461
33.300000000000026	54044.491196274066
33.40000000000003	54021.623662853264
33.50000000000003	53998.760666427246
33.60000000000003	53975.90245331598
33.70000000000003	53953.04926620918
33.800000000000026	53930.20130486924
33.90000000000003	53907.358788058
34.00000000000003	53884.521931245705
34.10000000000003	53861.69096691576
34.20000000000003	53838.86612213226
34.30000000000003	53816.04757505466
34.40000000000003	53793.23552818996
34.50000000000003	53770.43020430759
34.60000000000003	53747.63181876671
34.70000000000003	53724.84053267808
34.80000000000003	53702.05653634939
34.90000000000003	53679.28001721479
35.00000000000003	53656.51118613084
35.10000000000003	53633.750244460745
35.20000000000003	53610.997334646294
35.30000000000003	53588.25263279829
35.400000000000034	53565.516341441136
35.50000000000003	53542.78865136235
35.60000000000003	53520.06969029431
35.70000000000003	53497.35962368167
35.80000000000003	53474.658614455206
35.900000000000034	53451.96685486745
36.00000000000003	53429.28452312384
36.10000000000003	53406.61173081304
36.20000000000003	53383.94863095433
36.30000000000003	53361.2954086457
36.400000000000034	53338.652232501685
36.50000000000003	53316.01920141772
36.60000000000003	53293.39645906852
36.70000000000003	53270.78414692526
36.80000000000003	53248.18244121768
36.900000000000034	53225.59149920997
37.00000000000003	53203.01140583292
37.10000000000003	53180.44229386525
37.20000000000003	53157.884333388094
37.30000000000003	53135.337672937465
37.400000000000034	53112.802386492476
37.500000000000036	53090.27859862998
37.60000000000003	53067.76643199174
37.70000000000003	53045.26604899419
37.80000000000003	53022.77758790041
37.900000000000034	53000.3011106095
38.000000000000036	52977.83673212635
38.10000000000003	52955.38460958011
38.20000000000003	52932.944873264576
38.30000000000003	52910.517575634985
38.400000000000034	52888.10282448499
38.500000000000036	52865.70072590605
38.60000000000004	52843.31143039692
38.70000000000003	52820.93505892443
38.80000000000003	52798.57165349738
38.900000000000034	52776.22131348684
39.000000000000036	52753.88418484321
39.10000000000004	52731.56038123433
39.20000000000003	52709.2499365332
39.30000000000003	52686.952943760625
39.400000000000034	52664.669494437934
39.500000000000036	52642.39972877582
39.60000000000004	52620.14375194884
39.70000000000003	52597.90158880241
39.80000000000003	52575.67332493498
39.900000000000034	52553.459096644096
40.000000000000036	52531.259002399805
40.10000000000004	52509.07306004839
40.20000000000003	52486.90134958831
40.30000000000003	52464.74394969523
40.400000000000034	52442.60099169555
40.500000000000036	52420.47256630345
40.60000000000004	52398.35868357209
40.70000000000004	52376.25941695024
40.80000000000003	52354.17489439796
40.900000000000034	52332.10520045408
41.000000000000036	52310.0503391622
41.10000000000004	52288.01037902622
41.20000000000004	52265.98538738159
41.30000000000003	52243.97548788174
41.400000000000034	52221.980757964004
41.500000000000036	52200.00119495495
41.60000000000004	52178.036861571614
41.70000000000004	52156.08787857264
41.80000000000004	52134.154317692715
41.900000000000034	52112.23617111158
42.000000000000036	52090.33349717492
42.10000000000004	52068.44635319518
42.20000000000004	52046.57485619966
42.30000000000004	52024.71907140431
42.400000000000034	52002.87898521107
42.500000000000036	51981.05465084725
42.60000000000004	51959.24618285254
42.70000000000004	51937.45364116405
42.80000000000004	51915.677007790095
42.900000000000034	51893.91633208959
43.000000000000036	51872.17166250683
43.10000000000004	51850.4431103491
43.20000000000004	51828.73072955522
43.30000000000004	51807.034497176974
43.400000000000034	51785.3544580417
43.500000000000036	51763.690721321036
43.60000000000004	51742.04333605625
43.70000000000004	51720.41227556382
43.80000000000004	51698.79758124472
43.90000000000004	51677.199293689635
44.000000000000036	51655.617519271116
44.10000000000004	51634.05230149856
44.20000000000004	51612.503609450534
44.30000000000004	51590.97148051269
44.40000000000004	51569.456019226585
44.500000000000036	51547.957264548044
44.60000000000004	51526.47518239647
44.70000000000004	51505.00980712032
44.80000000000004	51483.56117234967
44.90000000000004	51462.129380203674
45.00000000000004	51440.71446452542
45.10000000000004	51419.31638762622
45.20000000000004	51397.93518029411
45.30000000000004	51376.57094308106
45.40000000000004	51355.22370558813
45.50000000000004	51333.89342747186
45.60000000000004	51312.58013682645
45.70000000000004	51291.28386110878
45.80000000000004	51270.00469877621
45.90000000000004	51248.74267469492
46.00000000000004	51227.497745465706
46.10000000000004	51206.26993602389
46.20000000000004	51185.05934348842
46.30000000000004	51163.86598876617
46.40000000000004	51142.68982624542
46.50000000000004	51121.530878470905
46.60000000000004	51100.389167421774
46.70000000000004	51079.26478840801
46.80000000000004	51058.157757943
46.90000000000004	51037.06802784416
47.00000000000004	51015.99561785246
47.100000000000044	50994.9406221378
47.20000000000004	50973.90305351173
47.30000000000004	50952.88286196695
47.40000000000004	50931.880065122234
47.50000000000004	50910.89468009418
47.600000000000044	50889.926799492794
47.70000000000004	50868.97643204561
47.80000000000004	50848.04352560034
47.90000000000004	50827.1280952864
48.00000000000004	50806.23023274575
48.100000000000044	50785.349943239176
48.200000000000045	50764.487173129884
48.30000000000004	50743.64193566298
48.40000000000004	50722.81424363764
48.50000000000004	50702.0041873532
48.600000000000044	50681.211768267545
48.700000000000045	50660.43693097321
48.80000000000004	50639.67968650484
48.90000000000004	50618.940124343004
49.00000000000004	50598.21824269398
49.100000000000044	50577.51398496447
49.200000000000045	50556.82736051579
49.30000000000004	50536.158378313354
49.40000000000004	50515.50712668486
49.50000000000004	50494.87360028972
49.600000000000044	50474.257741092966
49.700000000000045	50453.65955649316
49.80000000000004	50433.07913412877
49.90000000000004	50412.516465605084
50.00000000000004	50391.97149196338
50.100000000000044	50371.44421911648
50.200000000000045	50350.93465262571
50.30000000000005	50330.4428791422
50.40000000000004	50309.96888695823
50.50000000000004	50289.512615962754
50.600000000000044	50269.07407032607
50.700000000000045	50248.653336122465
50.80000000000005	50228.25039877175
50.90000000000004	50207.86519746907
51.00000000000004	50187.497735065874
51.100000000000044	50167.14801410167
51.200000000000045	50146.81611980808
51.30000000000005	50126.502034505764
51.40000000000005	50106.205696492056
51.50000000000004	50085.92710707195
51.600000000000044	50065.66635099762
51.700000000000045	50045.42340788478
51.80000000000005	50025.19821553872
51.90000000000005	50004.990774094265
52.00000000000004	49984.80108340948
52.100000000000044	49964.629227520294
52.200000000000045	49944.47518313942
52.30000000000005	49924.33888739808
52.40000000000005	49904.220339059386
52.50000000000004	49884.11962176418
52.600000000000044	49864.036709675
52.700000000000045	49843.9715396079
52.80000000000005	49823.92410928845
52.90000000000005	49803.89441619687
53.00000000000004	49783.88254336801
53.100000000000044	49763.88846224177
53.200000000000045	49743.91210915684
53.30000000000005	49723.95348062297
53.40000000000005	49704.01265935299
53.50000000000005	49684.08961437994
53.600000000000044	49664.184281882306
53.700000000000045	49644.29665745066
53.80000000000005	49624.42673645826
53.90000000000005	49604.574601108354
54.00000000000005	49584.740217877326
54.100000000000044	49564.92352263908
54.200000000000045	49545.12450990764
54.30000000000005	49525.34326162733
54.40000000000005	49505.579742000606
54.50000000000005	49485.833886876884
54.60000000000005	49466.10568995678
54.700000000000045	49446.39514474858
54.80000000000005	49426.70233277113
54.90000000000005	49407.02721582351
55.00000000000005	49387.369729602135
55.10000000000005	49367.72986685552
55.200000000000045	49348.10770889807
55.30000000000005	49328.50321537849
55.40000000000005	49308.91632208726
55.50000000000005	49289.347021054135
55.60000000000005	49269.79530413902
55.700000000000045	49250.26125230395
55.80000000000005	49230.744822936
55.90000000000005	49211.24595180565
56.00000000000005	49191.764630101934
56.10000000000005	49172.30093862943
56.200000000000045	49152.85483273993
56.30000000000005	49133.42624840143
56.40000000000005	49114.01517616884
56.50000000000005	49094.62160644731
56.60000000000005	49075.24561975296
56.70000000000005	49055.88716930709
56.80000000000005	49036.54619117413
56.90000000000005	49017.22267516804
57.00000000000005	48997.91670168774
57.10000000000005	48978.628222026586
57.20000000000005	48959.3571725367
57.30000000000005	48940.103542473706
57.40000000000005	48920.86732096153
57.50000000000005	48901.64858816611
57.60000000000005	48882.447293372126
57.70000000000005	48863.263373129856
57.800000000000054	48844.096816043384
57.90000000000005	48824.947702195954
58.00000000000005	48805.81597904466
58.10000000000005	48786.70158350568
58.20000000000005	48767.60450369275
58.300000000000054	48748.52472760407
58.40000000000005	48729.46233513809
58.50000000000005	48710.41727185632
58.60000000000005	48691.38947496196
58.70000000000005	48672.37893199738
58.800000000000054	48653.38572280776
58.90000000000005	48634.409791220896
59.00000000000005	48615.45107487367
59.10000000000005	48596.50956087905
59.20000000000005	48577.585236248866
59.300000000000054	48558.67818068531
59.40000000000005	48539.78833622601
59.50000000000005	48520.915640872125
59.60000000000005	48502.06008123708
59.70000000000005	48483.221736994834
59.800000000000054	48464.40054853725
59.900000000000055	48445.59645435758
60.00000000000005	48426.80944069464
60.10000000000005	48408.03949369904
60.20000000000005	48389.2866929379
60.300000000000054	48370.55097711102
60.400000000000055	48351.832285143086
60.50000000000005	48333.130602837875
60.60000000000005	48314.44600975532
60.70000000000005	48295.77844303203
60.800000000000054	48277.12784213509
60.900000000000055	48258.49419254271
61.00000000000006	48239.87747965663
61.10000000000005	48221.277782961035
61.20000000000005	48202.69503799229
61.300000000000054	48184.12918470681
61.400000000000055	48165.58020820571
61.50000000000006	48147.04818798373
61.60000000000005	48128.533058091685
61.70000000000005	48110.034759071226
61.800000000000054	48091.55327574204
61.900000000000055	48073.0885928578
62.00000000000006	48054.640789864345
62.10000000000005	48036.20979929791
62.20000000000005	48017.795562239364
62.300000000000054	47999.3980631834
62.400000000000055	47981.01738160104
62.50000000000006	47962.65344861607
62.60000000000005	47944.30620593095
62.70000000000005	47925.97563779861
62.800000000000054	47907.661728415274
62.900000000000055	47889.36455722595
63.00000000000006	47871.0840539201
63.10000000000006	47852.82016078224
63.20000000000005	47834.572861787
63.300000000000054	47816.34223641669
63.400000000000055	47798.128213017066
63.50000000000006	47779.93073452493
63.60000000000006	47761.749784708736
63.70000000000005	47743.58534728868
63.800000000000054	47725.437501740525
63.900000000000055	47707.3061750511
64.00000000000006	47689.19131077552
64.10000000000005	47671.09289244592
64.20000000000006	47653.01099958524
64.30000000000005	47634.945557901534
64.40000000000006	47616.89651162767
64.50000000000006	47598.86384412164
64.60000000000005	47580.84753870082
64.70000000000006	47562.847674898076
64.80000000000005	47544.86417713314
64.90000000000006	47526.89699028793
65.00000000000006	47508.94609752191
65.10000000000005	47491.01157842293
65.20000000000006	47473.09335619326
65.30000000000005	47455.19137641357
65.40000000000006	47437.30562209789
65.50000000000006	47419.4360762265
65.60000000000005	47401.58281841106
65.70000000000006	47383.74577063194
65.80000000000005	47365.92487914443
65.90000000000006	47348.120126798036
66.00000000000006	47330.33159326549
66.10000000000005	47312.55919936767
66.20000000000006	47294.802892075546
66.30000000000005	47277.06265411903
66.40000000000006	47259.33846820039
66.50000000000006	47241.63041402766
66.60000000000005	47223.93841126237
66.70000000000006	47206.26240757128
66.80000000000005	47188.60238555024
66.90000000000006	47170.95842497294
67.00000000000006	47153.3304443962
67.10000000000007	47135.71839221582
67.20000000000006	47118.12225093135
67.30000000000005	47100.54200302016
67.40000000000006	47082.97772830065
67.50000000000006	47065.429344229255
67.60000000000007	47047.89679991473
67.70000000000006	47030.3800777499
67.80000000000005	47012.879257622095
67.90000000000006	46995.39425593501
68.00000000000006	46977.92502253663
68.10000000000007	46960.471539744285
68.20000000000006	46943.033789858215
68.30000000000005	46925.61185281815
68.40000000000006	46908.20564398287
68.50000000000006	46890.81511392689
68.60000000000007	46873.44024488558
68.70000000000006	46856.08111686965
68.80000000000005	46838.73764423441
68.90000000000006	46821.40977830099
69.00000000000006	46804.097501248
69.10000000000007	46786.80079524133
69.20000000000006	46769.51974035015
69.30000000000005	46752.25424993735
69.40000000000006	46735.004276061074
69.50000000000006	46717.76980084001
69.60000000000007	46700.550904415446
69.70000000000006	46683.347499193515
69.80000000000007	46666.15953798388
69.90000000000006	46648.98700286529
70.00000000000006	46631.82987590771
70.10000000000007	46614.68823731563
70.20000000000006	46597.56199855228
70.30000000000007	46580.45111317203
70.40000000000006	46563.35556321351
70.50000000000006	46546.27542895353
70.60000000000007	46529.21062094297
70.70000000000006	46512.16109349035
70.80000000000007	46495.126828609486
70.90000000000006	46478.107808309054
71.00000000000006	46461.10411293251
71.10000000000007	46444.11565213466
71.20000000000006	46427.14238097397
71.30000000000007	46410.18428144198
71.40000000000006	46393.24143395388
71.50000000000006	46376.31374729438
71.60000000000007	46359.401177276806
71.70000000000006	46342.50370588141
71.80000000000007	46325.62131508648
71.90000000000006	46308.75408537627
72.00000000000006	46291.90192468375
72.10000000000007	46275.06478957528
72.20000000000006	46258.24266202471
72.30000000000007	46241.435622586905
72.40000000000006	46224.643578364914
72.50000000000006	46207.866486678926
72.60000000000007	46191.10432950364
72.70000000000006	46174.35708881467
72.80000000000007	46157.62484523738
72.90000000000006	46140.907505065145
73.00000000000006	46124.20502637224
73.10000000000007	46107.51739114126
73.20000000000006	46090.844680066446
73.30000000000007	46074.18679864947
73.40000000000006	46057.543705715965
73.50000000000007	46040.91538326016
73.60000000000007	46024.30181327988
73.70000000000006	46007.703076540514
73.80000000000007	45991.11907777386
73.90000000000006	45974.549776559026
74.00000000000007	45957.99515491095
74.10000000000007	45941.45529366173
74.20000000000006	45924.93009678788
74.30000000000007	45908.41952461604
74.40000000000006	45891.92355918248
74.50000000000007	45875.4421825293
74.60000000000007	45858.975475559746
74.70000000000006	45842.523341518296
74.80000000000007	45826.085741482864
74.90000000000006	45809.66265752182
75.00000000000007	45793.25417060251
75.10000000000007	45776.86018324882
75.20000000000006	45760.48065728123
75.30000000000007	45744.115574798096
75.40000000000006	45727.76491790565
75.50000000000007	45711.42876764166
75.60000000000007	45695.10702583396
75.70000000000006	45678.7996550508
75.80000000000007	45662.506637432816
75.90000000000006	45646.22805407896
76.00000000000007	45629.96380612953
76.10000000000007	45613.71385688941
76.20000000000007	45597.47818853687
76.30000000000007	45581.256783259916
76.40000000000006	45565.049722226715
76.50000000000007	45548.856905915665
76.60000000000007	45532.6782983748
76.70000000000007	45516.51388183367
76.80000000000007	45500.363737518484
76.90000000000006	45484.22776525167
77.00000000000007	45468.10592981098
77.10000000000007	45451.99821347051
77.20000000000007	45435.90459851572
77.30000000000007	45419.82516624033
77.40000000000006	45403.759815837366
77.50000000000007	45387.70851282202
77.60000000000007	45371.671239527735
77.70000000000007	45355.648077302816
77.80000000000007	45339.63892471452
77.90000000000006	45323.64374800011
78.00000000000007	45307.662529543624
78.10000000000007	45291.69525174189
78.20000000000007	45275.74199600868
78.30000000000007	45259.80266031278
78.40000000000006	45243.87721162231
78.50000000000007	45227.96563238776
78.60000000000007	45212.06800407387
78.70000000000007	45196.18422405249
78.80000000000007	45180.314260005456
78.90000000000006	45164.45809443929
79.00000000000007	45148.61570987449
79.10000000000007	45132.787187838876
79.20000000000007	45116.972425135216
79.30000000000007	45101.171390168936
79.40000000000006	45085.38406551925
79.50000000000007	45069.610532761144
79.60000000000007	45053.85068812807
79.70000000000007	45038.10450073027
79.80000000000007	45022.37195320766
79.90000000000008	45006.653028215354
80.00000000000007	44990.94780738874
80.10000000000007	44975.256186420265
80.20000000000007	44959.57813513568
80.30000000000007	44943.9136362532
80.40000000000008	44928.26277145156
80.50000000000007	44912.625435880174
80.60000000000007	44897.00160006027
80.70000000000007	44881.391246774954
80.80000000000007	44865.79435882346
80.90000000000008	44850.211017941954
81.00000000000007	44834.641118765656
81.10000000000007	44819.08463252271
81.20000000000007	44803.54154207933
81.30000000000007	44788.01192921107
81.40000000000008	44772.495688035306
81.50000000000007	44756.99279046594
81.60000000000007	44741.50321943773
81.70000000000007	44726.02695790237
81.80000000000007	44710.56408768976
81.90000000000008	44695.11450242862
82.00000000000007	44679.678174730645
82.10000000000007	44664.2550876179
82.20000000000007	44648.84532295562
82.30000000000007	44633.44877387888
82.40000000000008	44618.065413674965
82.50000000000007	44602.695225437674
82.60000000000008	44587.33819227857
82.70000000000007	44571.99439611388
82.80000000000007	44556.66372961438
82.90000000000008	44541.346166755626
83.00000000000007	44526.04169072245
83.10000000000008	44510.750383462415
83.20000000000007	44495.472137175755
83.30000000000007	44480.20692650325
83.40000000000008	44464.954734704166
83.50000000000007	44449.715545056206
83.60000000000008	44434.48943955449
83.70000000000007	44419.27630995828
83.80000000000007	44404.07613158671
83.90000000000008	44388.88888779329
84.00000000000007	44373.71466060039
84.10000000000008	44358.55334131886
84.20000000000007	44343.404905922456
84.30000000000007	44328.26933784151
84.40000000000008	44313.14662052523
84.50000000000007	44298.03683604006
84.60000000000008	44282.93987527813
84.70000000000007	44267.85571488142
84.80000000000007	44252.784338377125
84.90000000000008	44237.72582785486
85.00000000000007	44222.680073779586
85.10000000000008	44207.64705343707
85.20000000000007	44192.62675043335
85.30000000000007	44177.61914839382
85.40000000000008	44162.62432944858
85.50000000000007	44147.64218366514
85.60000000000008	44132.6726889871
85.70000000000007	44117.71582911966
85.80000000000007	44102.771686211985
85.90000000000008	44087.84014992481
86.00000000000007	44072.92119883458
86.10000000000008	44058.014816727
86.20000000000007	44043.120987407645
86.30000000000008	44028.2397930625
86.40000000000008	44013.37112297514
86.50000000000007	43998.51495636923
86.60000000000008	43983.67127713166
86.70000000000007	43968.840167463386
86.80000000000008	43954.02151626081
86.90000000000008	43939.215303369456
87.00000000000007	43924.421512758054
87.10000000000008	43909.64012841549
87.20000000000007	43894.87123257591
87.30000000000008	43880.11471377805
87.40000000000008	43865.37055250389
87.50000000000007	43850.638732824824
87.60000000000008	43835.91933698609
87.70000000000007	43821.21225315794
87.80000000000008	43806.51746243307
87.90000000000008	43791.834948965974
88.00000000000007	43777.164696931504
88.10000000000008	43762.506788604274
88.20000000000007	43747.86111181558
88.30000000000008	43733.22764828368
88.40000000000008	43718.606382267026
88.50000000000007	43703.997396047314
88.60000000000008	43689.40057710538
88.70000000000007	43674.8159077591
88.80000000000008	43660.24337235088
88.90000000000008	43645.68295524369
89.00000000000009	43631.13473874495
89.10000000000008	43616.59861001434
89.20000000000007	43602.07455198437
89.30000000000008	43587.56254910239
89.40000000000008	43573.06268367898
89.50000000000009	43558.57484254069
89.60000000000008	43544.09900920849
89.70000000000007	43529.63516821438
89.80000000000008	43515.8385993623
89.90000000000008	43504.6745869135
90.00000000000009	43496.1408696764
