# Supplementary material for: White matter micro- and macrostructure brain charts for the human lifespan
Source: Nature. 2026 May 13;655(8124):979–89. doi: 10.1038/s41586-026-10454-2 (PMC13391363; doi:10.1038/s41586-026-10454-2)
Supplement: Supplementary file 7 — Tract-specific median centiles of brain charts. SDT.T4.1-504 contain the discretized, sex-agnostic brain charts used to derive the myelination plots and assessments in Fig. 4 and Supplementary Fig. S4.F9. Age is expressed in years. Tract measurements are reported in metric-specific units: diffusivities in mm2 s−1, volume in mm3, surface area in mm2, average length in mm, and FA is dimensionless (unitless). [file 41586_2026_10454_MOESM7_ESM.zip › SDT.T4/SDT.T4.203-MLF_left_volume.csv]

age	value
1.0	36733.913613272336
1.1	37152.279643138136
1.2000000000000002	37678.046109966956
1.3000000000000003	38302.92305274358
1.4000000000000004	38913.110129696135
1.5000000000000004	39476.34390684423
1.6000000000000005	39998.30751208658
1.7000000000000006	40483.72357409889
1.8000000000000007	40936.38296647281
1.9000000000000008	41359.99706866107
2.000000000000001	41757.41659265261
2.100000000000001	42131.10056252129
2.200000000000001	42483.068549640644
2.300000000000001	42815.40024901049
2.4000000000000012	43129.727589739356
2.5000000000000013	43427.49480944632
2.6000000000000014	43709.98293181974
2.7000000000000015	43978.25239962488
2.8000000000000016	44233.467835581774
2.9000000000000017	44476.54534135988
3.0000000000000018	44708.30987182989
3.100000000000002	44929.448034227564
3.200000000000002	45140.737971050345
3.300000000000002	45342.79601463123
3.400000000000002	45536.18554178381
3.500000000000002	45721.4205369503
3.6000000000000023	45898.92705086744
3.7000000000000024	46069.2126455433
3.8000000000000025	46232.67692248769
3.9000000000000026	46389.6873089409
4.000000000000003	46540.54847674636
4.100000000000003	46685.63200672432
4.200000000000003	46825.23101869392
4.3000000000000025	46959.618401326006
4.400000000000003	47089.04683791416
4.5000000000000036	47213.72414019883
4.600000000000003	47333.91477853427
4.700000000000003	47449.82551917179
4.800000000000003	47561.64866399233
4.900000000000004	47669.54215396831
5.0000000000000036	47773.71081244986
5.100000000000003	47874.31475803488
5.200000000000004	47971.504834607214
5.300000000000004	48065.421876619
5.400000000000004	48156.18043789074
5.5000000000000036	48243.93479505492
5.600000000000004	48328.80435461065
5.700000000000005	48410.90087703193
5.800000000000004	48490.315110236064
5.900000000000004	48567.17118710218
6.000000000000004	48641.5650878396
6.100000000000005	48713.587987652456
6.200000000000005	48783.32538907994
6.300000000000004	48850.84602793579
6.400000000000005	48916.24719378623
6.500000000000005	48979.603347832606
6.600000000000005	49040.984406794574
6.700000000000005	49100.446491376104
6.800000000000005	49158.07007368817
6.900000000000006	49213.9166601332
7.000000000000005	49268.045038910976
7.100000000000005	49320.51044540403
7.2000000000000055	49371.35678767706
7.300000000000006	49420.64901801724
7.400000000000006	49468.43628456901
7.500000000000005	49514.76478456336
7.600000000000006	49559.67120453205
7.700000000000006	49603.210402919794
7.800000000000006	49645.42383074828
7.900000000000006	49686.35129581278
8.000000000000007	49726.03020399244
8.100000000000007	49764.489992458046
8.200000000000006	49801.775952185286
8.300000000000006	49837.92197492661
8.400000000000006	49872.95990099115
8.500000000000007	49906.91477986723
8.600000000000007	49939.82549394776
8.700000000000006	49971.72110029763
8.800000000000008	50002.6296096664
8.900000000000007	50032.577309706656
9.000000000000007	50061.58471267651
9.100000000000007	50089.68449957168
9.200000000000006	50116.90086851085
9.300000000000008	50143.25651357174
9.400000000000007	50168.76915153663
9.500000000000007	50193.467209137496
9.600000000000009	50217.37171001338
9.700000000000008	50240.50298316481
9.800000000000008	50262.88006277163
9.900000000000007	50284.51770189874
10.000000000000007	50305.44014243529
10.100000000000009	50325.66515715175
10.200000000000008	50345.20936916734
10.300000000000008	50364.085680005715
10.40000000000001	50382.31540330726
10.500000000000009	50399.91415055325
10.600000000000009	50416.89705596377
10.700000000000008	50433.278244658235
10.800000000000008	50449.06861277225
10.90000000000001	50464.286554985076
11.000000000000009	50478.945434736896
11.100000000000009	50493.057707393884
11.20000000000001	50506.63300235029
11.30000000000001	50519.68763742605
11.40000000000001	50532.23345952326
11.500000000000009	50544.2819780861
11.600000000000009	50555.84389321181
11.70000000000001	50566.92743650265
11.80000000000001	50577.5468327794
11.90000000000001	50587.71233068008
12.00000000000001	50597.433442755
12.10000000000001	50606.7175097539
12.20000000000001	50615.57724588612
12.30000000000001	50624.021808170735
12.40000000000001	50632.06010913298
12.50000000000001	50639.70039723856
12.60000000000001	50646.94901393876
12.70000000000001	50653.81713716689
12.800000000000011	50660.31276050909
12.900000000000011	50666.44326849275
13.00000000000001	50672.214360999395
13.10000000000001	50677.63609335791
13.20000000000001	50682.71565603677
13.300000000000011	50687.46005861381
13.400000000000011	50691.87575588412
13.50000000000001	50695.96771746015
13.600000000000012	50699.7448481842
13.700000000000012	50703.21347422499
13.800000000000011	50706.379409492285
13.900000000000011	50709.247151860356
14.00000000000001	50711.82475632877
14.100000000000012	50714.117946909704
14.200000000000012	50716.132311323
14.300000000000011	50717.87296707477
14.400000000000013	50719.34386800459
14.500000000000012	50720.552192429976
14.600000000000012	50721.50301081906
14.700000000000012	50722.20095713145
14.800000000000011	50722.64963191821
14.900000000000013	50722.85555970036
15.000000000000012	50722.82335192597
15.100000000000012	50722.55751570069
15.200000000000014	50722.06215497185
15.300000000000013	50721.34045803341
15.400000000000013	50720.398271139275
15.500000000000012	50719.23970381319
15.600000000000012	50717.86848970604
15.700000000000014	50716.28754815954
15.800000000000013	50714.50221529985
15.900000000000013	50712.51624559406
16.000000000000014	50710.33331249133
16.100000000000016	50707.9567405632
16.200000000000014	50705.38913196153
16.30000000000001	50702.635290984654
16.400000000000013	50699.69858127639
16.500000000000014	50696.5820400913
16.600000000000016	50693.28806178792
16.700000000000014	50689.82104763946
16.800000000000015	50686.1840830619
16.900000000000013	50682.38018976842
17.000000000000014	50678.41208531769
17.100000000000016	50674.28191665492
17.200000000000014	50669.993663070316
17.300000000000015	50665.5501019077
17.400000000000013	50660.953725176834
17.500000000000014	50656.20651711466
17.600000000000016	50651.312135053246
17.700000000000014	50646.27313576712
17.800000000000015	50641.09202537545
17.900000000000016	50635.77104325324
18.000000000000014	50630.311978236234
18.100000000000016	50624.71814926809
18.200000000000017	50618.991867592886
18.300000000000015	50613.13519366872
18.400000000000016	50607.1497873545
18.500000000000014	50601.03870783605
18.600000000000016	50594.80408966228
18.700000000000017	50588.4480266911
18.800000000000015	50581.97237773872
18.900000000000016	50575.37864657873
19.000000000000014	50568.66961845587
19.100000000000016	50561.84723028109
19.200000000000017	50554.91319760742
19.300000000000015	50547.868920810164
19.400000000000016	50540.716973687435
19.500000000000018	50533.45915025905
19.600000000000016	50526.09721155637
19.700000000000017	50518.63271073662
19.80000000000002	50511.06692218809
19.900000000000016	50503.40219603763
20.000000000000018	50495.64016577945
20.100000000000016	50487.78226888118
20.200000000000017	50479.829695968314
20.30000000000002	50471.784623661355
20.400000000000016	50463.64856890462
20.500000000000018	50455.42302167416
20.600000000000016	50447.10928757904
20.700000000000017	50438.70845456836
20.80000000000002	50430.222515219604
20.900000000000016	50421.65285502218
21.000000000000018	50413.000685442166
21.10000000000002	50404.26702591021
21.200000000000017	50395.45372559301
21.30000000000002	50386.562074168316
21.40000000000002	50377.5933390981
21.500000000000018	50368.54862398829
21.60000000000002	50359.4288638399
21.700000000000017	50350.235755318354
21.80000000000002	50340.970479642885
21.90000000000002	50331.63406327308
22.000000000000018	50322.22738465036
22.10000000000002	50312.7520211212
22.200000000000017	50303.20907457449
22.30000000000002	50293.5996284698
22.40000000000002	50283.92462043786
22.500000000000018	50274.184858914545
22.60000000000002	50264.38179407185
22.70000000000002	50254.5164376963
22.80000000000002	50244.5896637956
22.90000000000002	50234.60223371835
23.00000000000002	50224.555497765214
23.10000000000002	50214.450401603935
23.20000000000002	50204.28787551519
23.30000000000002	50194.06871989597
23.40000000000002	50183.79363759578
23.50000000000002	50173.463872241766
23.60000000000002	50163.08029417311
23.70000000000002	50152.643651008766
23.80000000000002	50142.15460608159
23.90000000000002	50131.61431896644
24.00000000000002	50121.0236045589
24.10000000000002	50110.383264830896
24.20000000000002	50099.69398605248
24.300000000000022	50088.95638231425
24.40000000000002	50078.17152323566
24.50000000000002	50067.34016036551
24.600000000000023	50056.46293595599
24.70000000000002	50045.54043068286
24.800000000000022	50034.57364307193
24.90000000000002	50023.56327791743
25.00000000000002	50012.51002909884
25.100000000000023	50001.414487468894
25.20000000000002	49990.27719196737
25.300000000000022	49979.099064890994
25.40000000000002	49967.88075747333
25.50000000000002	49956.62282367271
25.600000000000023	49945.32577397093
25.70000000000002	49933.99047025567
25.800000000000022	49922.61752412653
25.900000000000023	49911.20753791779
26.00000000000002	49899.761022313585
26.100000000000023	49888.278452191626
26.200000000000024	49876.76062455185
26.300000000000022	49865.20810547848
26.400000000000023	49853.62137458948
26.50000000000002	49842.00088236136
26.600000000000023	49830.34737424768
26.700000000000024	49818.66138257099
26.800000000000022	49806.94343175089
26.900000000000023	49795.19396480647
27.00000000000002	49783.41340165428
27.100000000000023	49771.60243228567
27.200000000000024	49759.76155016222
27.300000000000022	49747.89117203217
27.400000000000023	49735.991696754565
27.500000000000025	49724.06377016683
27.600000000000023	49712.107856839924
27.700000000000024	49700.1244145739
27.800000000000026	49688.11382903258
27.900000000000023	49676.076472691566
28.000000000000025	49664.01294380197
28.100000000000023	49651.92367360901
28.200000000000024	49639.80902547205
28.300000000000026	49627.669353583406
28.400000000000023	49615.5052182383
28.500000000000025	49603.31702585415
28.600000000000023	49591.105177022924
28.700000000000024	49578.87000859834
28.800000000000026	49566.61185186894
28.900000000000023	49554.33122615785
29.000000000000025	49542.028509185286
29.100000000000026	49529.70401879688
29.200000000000024	49517.358070314454
29.300000000000026	49504.99115032674
29.400000000000027	49492.603615132124
29.500000000000025	49480.195815997264
29.600000000000026	49467.768048081896
29.700000000000024	49455.32060672016
29.800000000000026	49442.85394310945
29.900000000000027	49430.36838874052
30.000000000000025	49417.86422251689
30.100000000000026	49405.34172575189
30.200000000000024	49392.801321327286
30.300000000000026	49380.24332218079
30.400000000000027	49367.66803688781
30.500000000000025	49355.07572486658
30.600000000000026	49342.46664990035
30.700000000000028	49329.841204208715
30.800000000000026	49317.19967920541
30.900000000000027	49304.54232035909
31.00000000000003	49291.86937907633
31.100000000000026	49279.18122301595
31.200000000000028	49266.47812746588
31.300000000000026	49253.760363918795
31.400000000000027	49241.028161050745
31.50000000000003	49228.28175482022
31.600000000000026	49215.52148624793
31.700000000000028	49202.74761188183
31.800000000000026	49189.96034838919
31.900000000000027	49177.15992074866
32.00000000000003	49164.34664862334
32.10000000000002	49151.52077449754
32.20000000000003	49138.682537542736
32.300000000000026	49125.8321399073
32.40000000000003	49112.96979289465
32.50000000000003	49100.09579296671
32.60000000000003	49087.21036623792
32.70000000000003	49074.31370448643
32.800000000000026	49061.40600922889
32.90000000000003	49048.48755831197
33.00000000000003	49035.55856554539
33.10000000000003	49022.619241837754
33.20000000000003	49009.66976637487
33.300000000000026	48996.71032851506
33.40000000000003	48983.74118584989
33.50000000000003	48970.76253784428
33.60000000000003	48957.77455470155
33.70000000000003	48944.77741701748
33.800000000000026	48931.77136612423
33.90000000000003	48918.75659068769
34.00000000000003	48905.73327682553
34.10000000000003	48892.70158378627
34.20000000000003	48879.66168131129
34.30000000000003	48866.61379301107
34.40000000000003	48853.558094943364
34.50000000000003	48840.494738552814
34.60000000000003	48827.423885701806
34.70000000000003	48814.345745771556
34.80000000000003	48801.260485314204
34.90000000000003	48788.16826863704
35.00000000000003	48775.06923762573
35.10000000000003	48761.96354441396
35.20000000000003	48748.85138284673
35.30000000000003	48735.732908362224
35.400000000000034	48722.60825604567
35.50000000000003	48709.47757091766
35.60000000000003	48696.34103434864
35.70000000000003	48683.19879338566
35.80000000000003	48670.05099309255
35.900000000000034	48656.89776018833
36.00000000000003	48643.739230941064
36.10000000000003	48630.57557307566
36.20000000000003	48617.40692381462
36.30000000000003	48604.233403932834
36.400000000000034	48591.05514325219
36.50000000000003	48577.87229854356
36.60000000000003	48564.684999601675
36.70000000000003	48551.493374464386
36.80000000000003	48538.29753656192
36.900000000000034	48525.09760781347
37.00000000000003	48511.893732984354
37.10000000000003	48498.68603316083
37.20000000000003	48485.47461656095
37.30000000000003	48472.259599241064
37.400000000000034	48459.041116333574
37.500000000000036	48445.819282331846
37.60000000000003	48432.59421016865
37.70000000000003	48419.36600159408
37.80000000000003	48406.134765504605
37.900000000000034	48392.90062645304
38.000000000000036	48379.663691192836
38.10000000000003	48366.424056888514
38.20000000000003	48353.18182708615
38.30000000000003	48339.937117856105
38.400000000000034	48326.69003008439
38.500000000000036	48313.44066326708
38.60000000000004	48300.1891088542
38.70000000000003	48286.93546388372
38.80000000000003	48273.67983508921
38.900000000000034	48260.42231645935
39.000000000000036	48247.162995395716
39.10000000000004	48233.90196403778
39.20000000000003	48220.63932164078
39.30000000000003	48207.37515695774
39.400000000000034	48194.10955750053
39.500000000000036	48180.84260560465
39.60000000000004	48167.57438747547
39.70000000000003	48154.30499411673
39.80000000000003	48141.0345081188
39.900000000000034	48127.76300822945
40.000000000000036	48114.490576155724
40.10000000000004	48101.21729630103
40.20000000000003	48087.943246571536
40.30000000000003	48074.66850376225
40.400000000000034	48061.393142113375
40.500000000000036	48048.117237905084
40.60000000000004	48034.84086823892
40.70000000000004	48021.564105500314
40.80000000000003	48008.287020736854
40.900000000000034	47995.0096860863
41.000000000000036	47981.73217281887
41.10000000000004	47968.45454911811
41.20000000000004	47955.17688217007
41.30000000000003	47941.899238996106
41.400000000000034	47928.62168675686
41.500000000000036	47915.34429025301
41.60000000000004	47902.067112709185
41.70000000000004	47888.79021829288
41.80000000000004	47875.513670340035
41.900000000000034	47862.23752849467
42.000000000000036	47848.96185220204
42.10000000000004	47835.68670000958
42.20000000000004	47822.412132473204
42.30000000000004	47809.13820835198
42.400000000000034	47795.86498155087
42.500000000000036	47782.59250704886
42.60000000000004	47769.320842838184
42.70000000000004	47756.05004413774
42.80000000000004	47742.78016028861
42.900000000000034	47729.511242861045
43.000000000000036	47716.243342614864
43.10000000000004	47702.976514287846
43.20000000000004	47689.71080887923
43.30000000000004	47676.446270633154
43.400000000000034	47663.18294708599
43.500000000000036	47649.92089065985
43.60000000000004	47636.660149069736
43.70000000000004	47623.40076251714
43.80000000000004	47610.1427754554
43.90000000000004	47596.88623160418
44.000000000000036	47583.63118043806
44.10000000000004	47570.37766577237
44.20000000000004	47557.12572327653
44.30000000000004	47543.87539374997
44.40000000000004	47530.62672456302
44.500000000000036	47517.37975647778
44.60000000000004	47504.134521579894
44.70000000000004	47490.89105787204
44.80000000000004	47477.649402690804
44.90000000000004	47464.40960072248
45.00000000000004	47451.17168911675
45.10000000000004	47437.935695924534
45.20000000000004	47424.70165582892
45.30000000000004	47411.46961159131
45.40000000000004	47398.23959751734
45.50000000000004	47385.01163847847
45.60000000000004	47371.78576661286
45.70000000000004	47358.56201345211
45.80000000000004	47345.340419298765
45.90000000000004	47332.12101510494
46.00000000000004	47318.90382214548
46.10000000000004	47305.68886953315
46.20000000000004	47292.476195796946
46.30000000000004	47279.265829235126
46.40000000000004	47266.0577882993
46.50000000000004	47252.85209977897
46.60000000000004	47239.648789909406
46.70000000000004	47226.44789495248
46.80000000000004	47213.24944008676
46.90000000000004	47200.053440553325
47.00000000000004	47186.859920375144
47.100000000000044	47173.66891416712
47.20000000000004	47160.480444627494
47.30000000000004	47147.29452448803
47.40000000000004	47134.111175643506
47.50000000000004	47120.93041948053
47.600000000000044	47107.752288508906
47.70000000000004	47094.57680251914
47.80000000000004	47081.40397137257
47.90000000000004	47068.23381442527
48.00000000000004	47055.066362644764
48.100000000000044	47041.90163350002
48.200000000000045	47028.73963461968
48.30000000000004	47015.580383403154
48.40000000000004	47002.42389678212
48.50000000000004	46989.27020375472
48.600000000000044	46976.11931907487
48.700000000000045	46962.97124780032
48.80000000000004	46949.82600499189
48.90000000000004	46936.68361819074
49.00000000000004	46923.54409997509
49.100000000000044	46910.40745341352
49.200000000000045	46897.2736917609
49.30000000000004	46884.14282783994
49.40000000000004	46871.01488733479
49.50000000000004	46857.88988028416
49.600000000000044	46844.76780744915
49.700000000000045	46831.64867992178
49.80000000000004	46818.532521996975
49.90000000000004	46805.419341672205
50.00000000000004	46792.30913793353
50.100000000000044	46779.20192019922
50.200000000000045	46766.09769748652
50.30000000000005	46752.99649232458
50.40000000000004	46739.89831033185
50.50000000000004	46726.80314841831
50.600000000000044	46713.71101399328
50.700000000000045	46700.62192824873
50.80000000000005	46687.5358948863
50.90000000000004	46674.452909228865
51.00000000000004	46661.372977127554
51.100000000000044	46648.296104059635
51.200000000000045	46635.222309523735
51.30000000000005	46622.15159498953
51.40000000000005	46609.08395390653
51.50000000000004	46596.01939025126
51.600000000000044	46582.95792222292
51.700000000000045	46569.899549489885
51.80000000000005	46556.844264079096
51.90000000000005	46543.7920685096
52.00000000000004	46530.74296495033
52.100000000000044	46517.696969962184
52.200000000000045	46504.65408111684
52.30000000000005	46491.6142887449
52.40000000000005	46478.57759360765
52.50000000000004	46465.544010991325
52.600000000000044	46452.513536773935
52.700000000000045	46439.486160007036
52.80000000000005	46426.46188008177
52.90000000000005	46413.44069605961
53.00000000000004	46400.4226216279
53.100000000000044	46387.407650692534
53.200000000000045	46374.39577076278
53.30000000000005	46361.38697957296
53.40000000000005	46348.38128954831
53.50000000000005	46335.378693001876
53.600000000000044	46322.379176288465
53.700000000000045	46309.38273584742
53.80000000000005	46296.38936780605
53.90000000000005	46283.39908301561
54.00000000000005	46270.41187193223
54.100000000000044	46257.42771950156
54.200000000000045	46244.446620592746
54.30000000000005	46231.46858479637
54.40000000000005	46218.493601070295
54.50000000000005	46205.521653313204
54.60000000000005	46192.55273516349
54.700000000000045	46179.586839962365
54.80000000000005	46166.623975737806
54.90000000000005	46153.66412969758
55.00000000000005	46140.70728444557
55.10000000000005	46127.75343212331
55.200000000000045	46114.80257948898
55.30000000000005	46101.85471234138
55.40000000000005	46088.90981232934
55.50000000000005	46075.9678704177
55.60000000000005	46063.02887728684
55.700000000000045	46050.092838131
55.80000000000005	46037.15973709821
55.90000000000005	46024.22955463956
56.00000000000005	46011.30228028456
56.10000000000005	45998.37791793857
56.200000000000045	45985.456450425125
56.30000000000005	45972.53785731809
56.40000000000005	45959.62212701508
56.50000000000005	45946.70924763959
56.60000000000005	45933.79922151968
56.70000000000005	45920.892029920884
56.80000000000005	45907.987651300595
56.90000000000005	45895.0860726714
57.00000000000005	45882.18729504386
57.10000000000005	45869.29129843941
57.20000000000005	45856.39806050293
57.30000000000005	45843.50756715138
57.40000000000005	45830.61980403584
57.50000000000005	45817.734770564755
57.60000000000005	45804.85244528838
57.70000000000005	45791.97280480188
57.800000000000054	45779.09583367722
57.90000000000005	45766.22152996734
58.00000000000005	45753.34987105519
58.10000000000005	45740.48083277622
58.20000000000005	45727.61439863494
58.300000000000054	45714.75055187636
58.40000000000005	45701.88928891542
58.50000000000005	45689.03058574547
58.60000000000005	45676.17441720551
58.70000000000005	45663.32076548538
58.800000000000054	45650.469625597565
58.90000000000005	45637.62097244175
59.00000000000005	45624.774780138876
59.10000000000005	45611.93102983202
59.20000000000005	45599.08970240941
59.300000000000054	45586.25079119879
59.40000000000005	45573.4142697871
59.50000000000005	45560.58011133948
59.60000000000005	45547.74829570575
59.70000000000005	45534.91881475515
59.800000000000054	45522.09164105209
59.900000000000055	45509.26674707487
60.00000000000005	45496.444111640056
60.10000000000005	45483.62371331215
60.20000000000005	45470.80554221825
60.300000000000054	45457.98956968283
60.400000000000055	45445.175767257315
60.50000000000005	45432.36411247756
60.60000000000005	45419.55459394725
60.70000000000005	45406.74718203724
60.800000000000054	45393.941847633396
60.900000000000055	45381.13856724519
61.00000000000006	45368.3373171312
61.10000000000005	45355.53808408491
61.20000000000005	45342.740837306395
61.300000000000054	45329.945546772324
61.400000000000055	45317.1521877158
61.50000000000006	45304.360745332946
61.60000000000005	45291.571187937254
61.70000000000005	45278.78348485194
61.800000000000054	45265.9976102839
61.900000000000055	45253.21353818885
62.00000000000006	45240.43125187399
62.10000000000005	45227.65071854805
62.20000000000005	45214.871906632005
62.300000000000054	45202.094789052746
62.400000000000055	45189.31934743699
62.50000000000006	45176.545548172646
62.60000000000005	45163.77335903025
62.70000000000005	45151.002751904445
62.800000000000054	45138.23369843675
62.900000000000055	45125.466178275405
63.00000000000006	45112.70015676684
63.10000000000006	45099.935600775934
63.20000000000005	45087.17248090591
63.300000000000054	45074.41077503191
63.400000000000055	45061.65044774432
63.50000000000006	45048.891465251974
63.60000000000006	45036.13379711352
63.70000000000005	45023.377412631045
63.800000000000054	45010.622287600636
63.900000000000055	44997.86838563209
64.00000000000006	44985.11567201519
64.10000000000005	44972.36411499804
64.20000000000006	44959.61368850138
64.30000000000005	44946.864355443
64.40000000000006	44934.11608044266
64.50000000000006	44921.3688306854
64.60000000000005	44908.622573094835
64.70000000000006	44895.8772794006
64.80000000000005	44883.13291159892
64.90000000000006	44870.389433367156
65.00000000000006	44857.64681055311
65.10000000000005	44844.90501289873
65.20000000000006	44832.164001772
65.30000000000005	44819.4237401579
65.40000000000006	44806.68419281664
65.50000000000006	44793.94532424056
65.60000000000005	44781.207101856606
65.70000000000006	44768.469486168564
65.80000000000005	44755.732439186
65.90000000000006	44742.99592429751
66.00000000000006	44730.25990681939
66.10000000000005	44717.5243466911
66.20000000000006	44704.78920519919
66.30000000000005	44692.05444461393
66.40000000000006	44679.32002692978
66.50000000000006	44666.585915011914
66.60000000000005	44653.85206799169
66.70000000000006	44641.11844613738
66.80000000000005	44628.38501030554
66.90000000000006	44615.65172111669
67.00000000000006	44602.918537202095
67.10000000000007	44590.185418068104
67.20000000000006	44577.45232341605
67.30000000000005	44564.71921266204
67.40000000000006	44551.986043826284
67.50000000000006	44539.25277478709
67.60000000000007	44526.51936397988
67.70000000000006	44513.78576964239
67.80000000000005	44501.05194740431
67.90000000000006	44488.317854708985
68.00000000000006	44475.58344918258
68.10000000000007	44462.84868786434
68.20000000000006	44450.11352749723
68.30000000000005	44437.37792094787
68.40000000000006	44424.64182496121
68.50000000000006	44411.9051960297
68.60000000000007	44399.167989671085
68.70000000000006	44386.430156203154
68.80000000000005	44373.69165200215
68.90000000000006	44360.952432695376
69.00000000000006	44348.212452552245
69.10000000000007	44335.47166553326
69.20000000000006	44322.730019015806
69.30000000000005	44309.98746873207
69.40000000000006	44297.24396910258
69.50000000000006	44284.499472809046
69.60000000000007	44271.75392450852
69.70000000000006	44259.00727963219
69.80000000000007	44246.259491670775
69.90000000000006	44233.510512001034
70.00000000000006	44220.76029167646
70.10000000000007	44208.008772221074
70.20000000000006	44195.255908476334
70.30000000000007	44182.50165264247
70.40000000000006	44169.74595443375
70.50000000000006	44156.988752468045
70.60000000000007	44144.230001355514
70.70000000000006	44131.46965229275
70.80000000000007	44118.70765362535
70.90000000000006	44105.94395335967
71.00000000000006	44093.17848677141
71.10000000000007	44080.41120793571
71.20000000000006	44067.64206666391
71.30000000000007	44054.87100955532
71.40000000000006	44042.09796877865
71.50000000000006	44029.32289824969
71.60000000000007	44016.545746692806
71.70000000000006	44003.76645926756
71.80000000000007	43990.9849807763
71.90000000000006	43978.20123981899
72.00000000000006	43965.4151898318
72.10000000000007	43952.62677804742
72.20000000000006	43939.835947785825
72.30000000000007	43927.0426243227
72.40000000000006	43914.24676100964
72.50000000000006	43901.44830389898
72.60000000000007	43888.647194792095
72.70000000000006	43875.84337511328
72.80000000000007	43863.03676632401
72.90000000000006	43850.22732135269
73.00000000000006	43837.414984641306
73.10000000000007	43824.59969604847
73.20000000000006	43811.78137347649
73.30000000000007	43798.95996984722
73.40000000000006	43786.13542831831
73.50000000000007	43773.30768714259
73.60000000000007	43760.47668417397
73.70000000000006	43747.64233323478
73.80000000000007	43734.804586881546
73.90000000000006	43721.963386530006
74.00000000000007	43709.11866837641
74.10000000000007	43696.27034243027
74.20000000000006	43683.418361323165
74.30000000000007	43670.562665071324
74.40000000000006	43657.70318816935
74.50000000000007	43644.8398646888
74.60000000000007	43631.97260027163
74.70000000000006	43619.10134724376
74.80000000000007	43606.22604373412
74.90000000000006	43593.34662205561
75.00000000000007	43580.46298376325
75.10000000000007	43567.57508134389
75.20000000000006	43554.68285139979
75.30000000000007	43541.78622443695
75.40000000000006	43528.885130512
75.50000000000007	43515.97946650126
75.60000000000007	43503.06918464773
75.70000000000006	43490.15421950622
75.80000000000007	43477.23449926402
75.90000000000006	43464.30991641433
76.00000000000007	43451.38042345169
76.10000000000007	43438.44595326431
76.20000000000007	43425.506432117305
76.30000000000007	43412.561785797494
76.40000000000006	43399.61190178293
76.50000000000007	43386.656732388605
76.60000000000007	43373.69620827945
76.70000000000007	43360.730253251844
76.80000000000007	43347.75875008065
76.90000000000006	43334.78165142839
77.00000000000007	43321.798886139724
77.10000000000007	43308.81037596289
77.20000000000007	43295.816042136365
77.30000000000007	43282.81576205575
77.40000000000006	43269.809488271436
77.50000000000007	43256.79714721193
77.60000000000007	43243.77865799301
77.70000000000007	43230.75389296109
77.80000000000007	43217.72280511618
77.90000000000006	43204.68531889794
78.00000000000007	43191.64135123656
78.10000000000007	43178.59081851797
78.20000000000007	43165.533587315556
78.30000000000007	43152.469610588014
78.40000000000006	43139.39881014777
78.50000000000007	43126.32110011388
78.60000000000007	43113.236341636475
78.70000000000007	43100.144488232596
78.80000000000007	43087.04545954137
78.90000000000006	43073.939167346376
79.00000000000007	43060.82552284937
79.10000000000007	43047.704381001284
79.20000000000007	43034.57569535274
79.30000000000007	43021.43938268478
79.40000000000006	43008.295351775116
79.50000000000007	42995.14345174693
79.60000000000007	42981.983636825455
79.70000000000007	42968.81582141663
79.80000000000007	42955.639911799444
79.90000000000008	42942.4558136302
80.00000000000007	42929.26336937163
80.10000000000007	42916.06253336193
80.20000000000007	42902.853216896765
80.30000000000007	42889.635323037226
80.40000000000008	42876.408687980744
80.50000000000007	42863.17326686469
80.60000000000007	42849.92896838914
80.70000000000007	42836.675692938676
80.80000000000007	42823.41334023075
80.90000000000008	42810.14173930303
81.00000000000007	42796.86084549047
81.10000000000007	42783.57056410737
81.20000000000007	42770.270792089796
81.30000000000007	42756.961351736485
81.40000000000008	42743.64219931539
81.50000000000007	42730.31323730437
81.60000000000007	42716.974359769556
81.70000000000007	42703.625460061376
81.80000000000007	42690.26635277823
81.90000000000008	42676.896994475996
82.00000000000007	42663.51728394632
82.10000000000007	42650.127111555616
82.20000000000007	42636.72628465059
82.30000000000007	42623.31476086428
82.40000000000008	42609.89243588886
82.50000000000007	42596.4591970104
82.60000000000008	42583.01493074684
82.70000000000007	42569.559436158685
82.80000000000007	42556.09267126397
82.90000000000008	42542.61452774058
83.00000000000007	42529.124888902
83.10000000000008	42515.62354600183
83.20000000000007	42502.11045829066
83.30000000000007	42488.58551405986
83.40000000000008	42475.048593313775
83.50000000000007	42461.499575231275
83.60000000000008	42447.938242145035
83.70000000000007	42434.36455379493
83.80000000000007	42420.77839410043
83.90000000000008	42407.17963879629
84.00000000000007	42393.56806180662
84.10000000000008	42379.94362427197
84.20000000000007	42366.30620641189
84.30000000000007	42352.655680403244
84.40000000000008	42338.99191753517
84.50000000000007	42325.31468212278
84.60000000000008	42311.623935908465
84.70000000000007	42297.91955434969
84.80000000000007	42284.201405030915
84.90000000000008	42270.46924320651
85.00000000000007	42256.72303220151
85.10000000000008	42242.96264343151
85.20000000000007	42229.18794065261
85.30000000000007	42215.398786665435
85.40000000000008	42201.59492636919
85.50000000000007	42187.77632381254
85.60000000000008	42173.94284522344
85.70000000000007	42160.09434941458
85.80000000000007	42146.23057151718
85.90000000000008	42132.351477359945
86.00000000000007	42118.456928755804
86.10000000000008	42104.546780394936
86.20000000000007	42090.62088593852
86.30000000000008	42076.67896935303
86.40000000000008	42062.72099732297
86.50000000000007	42048.746826009454
86.60000000000008	42034.756304777664
86.70000000000007	42020.74914705884
86.80000000000008	42006.72532153207
86.90000000000008	41992.68467953605
87.00000000000007	41978.627065993736
87.10000000000008	41964.552324718956
87.20000000000007	41950.46015709972
87.30000000000008	41936.350532814526
87.40000000000008	41922.22329704396
87.50000000000007	41908.07828897103
87.60000000000008	41893.91519861581
87.70000000000007	41879.73399788469
87.80000000000008	41865.534526691365
87.90000000000008	41851.31661942887
88.00000000000007	41837.08010929414
88.10000000000008	41822.82467331012
88.20000000000007	41808.550284539284
88.30000000000008	41794.2567761848
88.40000000000008	41779.943976448565
88.50000000000007	41765.61155008161
88.60000000000008	41751.25947262859
88.70000000000007	41736.88757154045
88.80000000000008	41722.495669851065
88.90000000000008	41708.08358930362
89.00000000000009	41693.650980616105
89.10000000000008	41679.19782066018
89.20000000000007	41664.72392957367
89.30000000000008	41650.22912370871
89.40000000000008	41635.71304052946
89.50000000000009	41621.17565966726
89.60000000000008	41606.6167949778
89.70000000000007	41592.0362572341
89.80000000000008	41578.10058235533
89.90000000000008	41566.81087101781
90.00000000000009	41558.1711986435
