# Supplementary material for: White matter micro- and macrostructure brain charts for the human lifespan
Source: Nature. 2026 May 13;655(8124):979–89. doi: 10.1038/s41586-026-10454-2 (PMC13391363; doi:10.1038/s41586-026-10454-2)
Supplement: Supplementary file 7 — Tract-specific median centiles of brain charts. SDT.T4.1-504 contain the discretized, sex-agnostic brain charts used to derive the myelination plots and assessments in Fig. 4 and Supplementary Fig. S4.F9. Age is expressed in years. Tract measurements are reported in metric-specific units: diffusivities in mm2 s−1, volume in mm3, surface area in mm2, average length in mm, and FA is dimensionless (unitless). [file 41586_2026_10454_MOESM7_ESM.zip › SDT.T4/SDT.T4.204-MLF_right_ad-mean.csv]

age	value
1.0	0.0013817526943690447
1.1	0.0013762815650419167
1.2000000000000002	0.001369417887611914
1.3000000000000003	0.0013612714426036688
1.4000000000000004	0.0013533387196252749
1.5000000000000004	0.001346034595272432
1.6000000000000005	0.001339274949152193
1.7000000000000006	0.001332991240315859
1.8000000000000007	0.0013271291067208527
1.9000000000000008	0.0013216368277420556
2.000000000000001	0.0013164750652812811
2.100000000000001	0.0013116103340001695
2.200000000000001	0.0013070153151145732
2.300000000000001	0.001302662522067377
2.4000000000000012	0.0012985305033670403
2.5000000000000013	0.0012946004585435598
2.6000000000000014	0.001290855859548891
2.7000000000000015	0.0012872830681347196
2.8000000000000016	0.0012838673760624678
2.9000000000000017	0.0012805972497495265
3.0000000000000018	0.0012774623721193302
3.100000000000002	0.0012744541742724064
3.200000000000002	0.0012715630842802435
3.300000000000002	0.0012687815364494986
3.400000000000002	0.0012661026513710212
3.500000000000002	0.0012635201828916872
3.6000000000000023	0.0012610289623148027
3.7000000000000024	0.0012586228928573935
3.8000000000000025	0.001256297184169231
3.9000000000000026	0.001254047448126152
4.000000000000003	0.0012518700540297338
4.100000000000003	0.0012497606006962457
4.200000000000003	0.0012477156242662118
4.3000000000000025	0.0012457319096138737
4.400000000000003	0.0012438064880976034
4.5000000000000036	0.0012419369263455857
4.600000000000003	0.0012401201308797395
4.700000000000003	0.0012383536911486797
4.800000000000003	0.001236635370399096
4.900000000000004	0.0012349633401743476
5.0000000000000036	0.0012333352215578844
5.100000000000003	0.0012317491629076378
5.200000000000004	0.0012302034227505204
5.300000000000004	0.0012286963781913463
5.400000000000004	0.0012272267182064937
5.5000000000000036	0.0012257926612348855
5.600000000000004	0.0012243928366355028
5.700000000000005	0.001223025963635222
5.800000000000004	0.0012216910114719087
5.900000000000004	0.0012203865504454962
6.000000000000004	0.0012191114834041305
6.100000000000005	0.0012178647689687076
6.200000000000005	0.0012166454320161498
6.300000000000004	0.0012154526978763016
6.400000000000005	0.001214285447418419
6.500000000000005	0.0012131428323543913
6.600000000000005	0.0012120240573645572
6.700000000000005	0.0012109284931834164
6.800000000000005	0.0012098552137341108
6.900000000000006	0.001208803519358613
7.000000000000005	0.00120777274146583
7.100000000000005	0.0012067622528797492
7.2000000000000055	0.0012057715639537897
7.300000000000006	0.0012047999257599063
7.400000000000006	0.0012038467795432196
7.500000000000005	0.001202911601041917
7.600000000000006	0.0012019939825793215
7.700000000000006	0.0012010932899230945
7.800000000000006	0.001200209051625538
7.900000000000006	0.0011993408148328927
8.000000000000007	0.00119848815491926
8.100000000000007	0.0011976507460578888
8.200000000000006	0.0011968280623562376
8.300000000000006	0.0011960197177748484
8.400000000000006	0.0011952253505467224
8.500000000000007	0.001194444684089472
8.600000000000007	0.0011936772649396642
8.700000000000006	0.0011929227615145258
8.800000000000008	0.0011921808540007596
8.900000000000007	0.0011914512431710433
9.000000000000007	0.0011907337032188577
9.100000000000007	0.0011900278506379795
9.200000000000006	0.0011893334084578263
9.300000000000008	0.001188650117858481
9.400000000000007	0.0011879777841451564
9.500000000000007	0.0011873160718111004
9.600000000000009	0.001186664739512515
9.700000000000008	0.0011860235536972237
9.800000000000008	0.0011853922966451303
9.900000000000007	0.0011847708066223006
10.000000000000007	0.0011841587953048238
10.100000000000009	0.0011835560578046425
10.200000000000008	0.0011829624034713458
10.300000000000008	0.0011823776910471141
10.40000000000001	0.0011818016652864823
10.500000000000009	0.0011812341455330502
10.600000000000009	0.001180674956481891
10.700000000000008	0.0011801239355243723
10.800000000000008	0.0011795809636106786
10.90000000000001	0.0011790458184731687
11.000000000000009	0.0011785183446679098
11.100000000000009	0.0011779983983485195
11.20000000000001	0.00117748587440612
11.30000000000001	0.0011769805741177553
11.40000000000001	0.0011764823590614526
11.500000000000009	0.0011759910946053409
11.600000000000009	0.0011755066566415551
11.70000000000001	0.0011750289554974863
11.80000000000001	0.001174557816195284
11.90000000000001	0.0011740931182742255
12.00000000000001	0.0011736347510071543
12.10000000000001	0.0011731826344882654
12.20000000000001	0.0011727366109597747
12.30000000000001	0.001172296572248546
12.40000000000001	0.0011718624129364724
12.50000000000001	0.00117143403656121
12.60000000000001	0.0011710113742339654
12.70000000000001	0.0011705942857298895
12.800000000000011	0.0011701826759976833
12.900000000000011	0.001169776458352211
13.00000000000001	0.0011693755709166068
13.10000000000001	0.0011689798863550468
13.20000000000001	0.0011685893186953312
13.300000000000011	0.0011682037840131138
13.400000000000011	0.001167823206167478
13.50000000000001	0.0011674475313255767
13.600000000000012	0.0011670766453798368
13.700000000000012	0.0011667104721543161
13.800000000000011	0.0011663489428031478
13.900000000000011	0.0011659920086354403
14.00000000000001	0.0011656395653849938
14.100000000000012	0.0011652915437208875
14.200000000000012	0.0011649478758642136
14.300000000000011	0.0011646085009168895
14.400000000000013	0.0011642733761789094
14.500000000000012	0.001163942407552713
14.600000000000012	0.0011636155331600125
14.700000000000012	0.0011632926976456407
14.800000000000011	0.0011629738621509024
14.900000000000013	0.001162658940223978
15.000000000000012	0.0011623478752389462
15.100000000000012	0.001162040611766267
15.200000000000014	0.0011617371005446494
15.300000000000013	0.0011614373072557321
15.400000000000013	0.0011611411533930735
15.500000000000012	0.0011608485880949364
15.600000000000012	0.0011605595663795162
15.700000000000014	0.0011602740568455831
15.800000000000013	0.0011599919870176275
15.900000000000013	0.001159713310127325
16.000000000000014	0.001159437980342471
16.100000000000016	0.0011591659574246471
16.200000000000014	0.0011588972134671308
16.30000000000001	0.001158631682292735
16.400000000000013	0.0011583693216570734
16.500000000000014	0.0011581100946728025
16.600000000000016	0.0011578539756811538
16.700000000000014	0.0011576009033265572
16.800000000000015	0.0011573508385990525
16.900000000000013	0.001157103743231054
17.000000000000014	0.0011568595840772316
17.100000000000016	0.0011566183382058397
17.200000000000014	0.00115637994931816
17.300000000000015	0.0011561443820014014
17.400000000000013	0.001155911605767694
17.500000000000014	0.001155681599440434
17.600000000000016	0.0011554543106221116
17.700000000000014	0.0011552297064873513
17.800000000000015	0.0011550077548065955
17.900000000000016	0.0011547884280796567
18.000000000000014	0.0011545717072845953
18.100000000000016	0.0011543575441306372
18.200000000000017	0.0011541459086863324
18.300000000000015	0.0011539367755829645
18.400000000000016	0.001153730127185274
18.500000000000014	0.0011535259183930338
18.600000000000016	0.001153324121367711
18.700000000000017	0.001153124708754087
18.800000000000015	0.0011529276575948208
18.900000000000016	0.0011527329519763535
19.000000000000014	0.0011525405501679848
19.100000000000016	0.001152350426683994
19.200000000000017	0.0011521625602942875
19.300000000000015	0.0011519769361927029
19.400000000000016	0.001151793515283194
19.500000000000018	0.001151612273790029
19.600000000000016	0.0011514331883334527
19.700000000000017	0.0011512562396487759
19.80000000000002	0.0011510814143196738
19.900000000000016	0.0011509086760405126
20.000000000000018	0.0011507380029668378
20.100000000000016	0.0011505693772468479
20.200000000000017	0.001150402786357254
20.30000000000002	0.001150238196187137
20.400000000000016	0.001150075586301991
20.500000000000018	0.0011499149365945703
20.600000000000016	0.0011497562308294563
20.700000000000017	0.0011495994576157785
20.80000000000002	0.0011494445851729616
20.900000000000016	0.0011492915946656342
21.000000000000018	0.0011491404710240144
21.10000000000002	0.0011489912035839004
21.200000000000017	0.0011488437624075194
21.30000000000002	0.0011486981298317674
21.40000000000002	0.001148554288466239
21.500000000000018	0.0011484122245814844
21.60000000000002	0.0011482719284438465
21.700000000000017	0.0011481333720766676
21.80000000000002	0.0011479965391515627
21.90000000000002	0.001147861416908402
22.000000000000018	0.001147727996209665
22.10000000000002	0.0011475962506372998
22.200000000000017	0.001147466164845049
22.30000000000002	0.0011473377237156013
22.40000000000002	0.0011472109156086961
22.500000000000018	0.001147085732157466
22.60000000000002	0.0011469621486058597
22.70000000000002	0.0011468401507298575
22.80000000000002	0.001146719727701181
22.90000000000002	0.0011466008716457033
23.00000000000002	0.001146483559134414
23.10000000000002	0.0011463677767719193
23.20000000000002	0.0011462535113563213
23.30000000000002	0.0011461407530016813
23.40000000000002	0.0011460294944767159
23.50000000000002	0.00114591971377001
23.60000000000002	0.001145811398436124
23.70000000000002	0.0011457045392739965
23.80000000000002	0.0011455991294623937
23.90000000000002	0.001145495148126707
24.00000000000002	0.001145392583525184
24.10000000000002	0.0011452914240806804
24.20000000000002	0.001145191661390278
24.300000000000022	0.0011450932891724926
24.40000000000002	0.0011449962877691042
24.50000000000002	0.0011449006462475274
24.600000000000023	0.0011448063567862318
24.70000000000002	0.0011447134134471401
24.800000000000022	0.0011446217975513823
24.90000000000002	0.0011445314987675549
25.00000000000002	0.0011444425069051035
25.100000000000023	0.0011443548148227524
25.20000000000002	0.001144268417038367
25.300000000000022	0.0011441832959225354
25.40000000000002	0.001144099441837121
25.50000000000002	0.0011440168481374052
25.600000000000023	0.0011439355096304574
25.70000000000002	0.0011438554095350023
25.800000000000022	0.001143776538729411
25.900000000000023	0.0011436988882132337
26.00000000000002	0.001143622451924887
26.100000000000023	0.001143547225058717
26.200000000000024	0.0011434731917435552
26.300000000000022	0.0011434003434549395
26.400000000000023	0.0011433286745578428
26.50000000000002	0.0011432581804914667
26.600000000000023	0.0011431888461226997
26.700000000000024	0.0011431206633731685
26.800000000000022	0.0011430536242693075
26.900000000000023	0.0011429877236787593
27.00000000000002	0.0011429229573713328
27.100000000000023	0.0011428593110069365
27.200000000000024	0.0011427967770241945
27.300000000000022	0.0011427353506591991
27.400000000000023	0.0011426750278900298
27.500000000000025	0.001142615795021799
27.600000000000023	0.0011425576448802549
27.700000000000024	0.0011425005703822515
27.800000000000026	0.0011424445671995472
27.900000000000023	0.001142389631593718
28.000000000000025	0.0011423357505638996
28.100000000000023	0.0011422829173856144
28.200000000000024	0.0011422311280505659
28.300000000000026	0.0011421803789982044
28.400000000000023	0.0011421306577941031
28.500000000000025	0.0011420819580512857
28.600000000000023	0.0011420342734622894
28.700000000000024	0.0011419876003982861
28.800000000000026	0.0011419419355428713
28.900000000000023	0.0011418972670715832
29.000000000000025	0.0011418535889904213
29.100000000000026	0.0011418108979498554
29.200000000000024	0.0011417691907858886
29.300000000000026	0.0011417284561733452
29.400000000000027	0.0011416886884137265
29.500000000000025	0.0011416498818782592
29.600000000000026	0.0011416120335496006
29.700000000000024	0.0011415751404747667
29.800000000000026	0.0011415391918667458
29.900000000000027	0.001141504182371844
30.000000000000025	0.0011414701092177723
30.100000000000026	0.0011414369695825473
30.200000000000024	0.00114140475312087
30.300000000000026	0.0011413734547388755
30.400000000000027	0.0011413430694040343
30.500000000000025	0.001141313594636211
30.600000000000026	0.0011412850277964025
30.700000000000028	0.0011412573590159044
30.800000000000026	0.0011412305835045654
30.900000000000027	0.0011412046989983057
31.00000000000003	0.0011411797029710039
31.100000000000026	0.001141155585946115
31.200000000000028	0.0011411323433627985
31.300000000000026	0.0011411099707144135
31.400000000000027	0.001141088465995066
31.50000000000003	0.0011410678268377141
31.600000000000026	0.0011410480441893622
31.700000000000028	0.0011410291137577064
31.800000000000026	0.001141011033728276
31.900000000000027	0.0011409938018314633
32.00000000000003	0.0011409774093636307
32.10000000000002	0.0011409618522355833
32.20000000000003	0.0011409471264061735
32.300000000000026	0.001140933230290192
32.40000000000003	0.0011409201617566514
32.50000000000003	0.0011409079124795165
32.60000000000003	0.0011408964786078885
32.70000000000003	0.001140885858726981
32.800000000000026	0.001140876050789966
32.90000000000003	0.0011408670467830538
33.00000000000003	0.0011408588430358779
33.10000000000003	0.0011408514359207932
33.20000000000003	0.0011408448242274545
33.300000000000026	0.0011408390060300827
33.40000000000003	0.0011408339736526333
33.50000000000003	0.001140829723636858
33.60000000000003	0.0011408262549249218
33.70000000000003	0.0011408235656637582
33.800000000000026	0.0011408216484572067
33.90000000000003	0.0011408205000080205
34.00000000000003	0.0011408201170571076
34.10000000000003	0.00114082049872978
34.20000000000003	0.0011408216432787608
34.30000000000003	0.0011408235436109076
34.40000000000003	0.0011408261966184463
34.50000000000003	0.0011408296015637883
34.60000000000003	0.0011408337567624686
34.70000000000003	0.0011408386553729594
34.80000000000003	0.0011408442944315215
34.90000000000003	0.0011408506710085628
35.00000000000003	0.0011408577845313116
35.10000000000003	0.0011408656334078384
35.20000000000003	0.0011408742110692446
35.30000000000003	0.0011408835147215298
35.400000000000034	0.0011408935439157883
35.50000000000003	0.0011409042971142448
35.60000000000003	0.0011409157679748581
35.70000000000003	0.0011409279538328384
35.80000000000003	0.001140940852054105
35.900000000000034	0.001140954462338759
36.00000000000003	0.0011409687832299308
36.10000000000003	0.0011409838086315549
36.20000000000003	0.001140999536031391
36.30000000000003	0.0011410159652420048
36.400000000000034	0.0011410330948530697
36.50000000000003	0.0011410509189736162
36.60000000000003	0.00114106943520766
36.70000000000003	0.0011410886411868638
36.80000000000003	0.0011411085368591206
36.900000000000034	0.0011411291208848194
37.00000000000003	0.0011411503875955005
37.10000000000003	0.0011411723347326504
37.20000000000003	0.0011411949623467658
37.30000000000003	0.001141218269138055
37.400000000000034	0.00114124224962396
37.500000000000036	0.0011412669016508607
37.60000000000003	0.0011412922230901192
37.70000000000003	0.001141318214115658
37.80000000000003	0.0011413448734894078
37.900000000000034	0.0011413721959306277
38.000000000000036	0.0011414001794099143
38.10000000000003	0.0011414288241952952
38.20000000000003	0.0011414581290825458
38.30000000000003	0.0011414880889598566
38.400000000000034	0.0011415187018927384
38.500000000000036	0.0011415499659692965
38.60000000000004	0.0011415818815706628
38.70000000000003	0.0011416144475463184
38.80000000000003	0.0011416476589679887
38.900000000000034	0.0011416815140136967
39.000000000000036	0.0011417160131513048
39.10000000000004	0.0011417511552587955
39.20000000000003	0.001141786935561805
39.30000000000003	0.0011418233523244382
39.400000000000034	0.001141860403831319
39.500000000000036	0.001141898090654439
39.60000000000004	0.001141936411718352
39.70000000000003	0.001141975362416009
39.80000000000003	0.0011420149411136898
39.900000000000034	0.00114205514846373
40.000000000000036	0.0011420959834143928
40.10000000000004	0.0011421374414991624
40.20000000000003	0.0011421795211626264
40.30000000000003	0.0011422222208680231
40.400000000000034	0.0011422655413639783
40.500000000000036	0.0011423094816389084
40.60000000000004	0.0011423540373792361
40.70000000000004	0.0011423992071225486
40.80000000000003	0.0011424449916922516
40.900000000000034	0.0011424913900961579
41.000000000000036	0.0011425383981493427
41.10000000000004	0.0011425860144607582
41.20000000000004	0.001142634237656375
41.30000000000003	0.0011426830686491018
41.400000000000034	0.0011427325064811247
41.500000000000036	0.001142782547107588
41.60000000000004	0.0011428331892223338
41.70000000000004	0.0011428844338082327
41.80000000000004	0.0011429362799229104
41.900000000000034	0.0011429887236395991
42.000000000000036	0.0011430417637173366
42.10000000000004	0.001143095398930728
42.20000000000004	0.0011431496303461759
42.30000000000004	0.0011432044570504666
42.400000000000034	0.001143259875245435
42.500000000000036	0.001143315883767776
42.60000000000004	0.0011433724837496828
42.70000000000004	0.0011434296742897875
42.80000000000004	0.0011434874516985326
42.900000000000034	0.0011435458148723267
43.000000000000036	0.0011436047627218348
43.10000000000004	0.0011436642964575726
43.20000000000004	0.0011437244152025768
43.30000000000004	0.001143785115385667
43.400000000000034	0.001143846395974444
43.500000000000036	0.0011439082582416138
43.60000000000004	0.001143970701318724
43.70000000000004	0.0011440337217347519
43.80000000000004	0.0011440973185121014
43.90000000000004	0.0011441614906862652
44.000000000000036	0.0011442262396037343
44.10000000000004	0.0011442915644161022
44.20000000000004	0.0011443574617615725
44.30000000000004	0.0011444239307279568
44.40000000000004	0.0011444909727207995
44.500000000000036	0.0011445585868971506
44.60000000000004	0.001144626769987795
44.70000000000004	0.0011446955211309338
44.80000000000004	0.001144764839476855
44.90000000000004	0.0011448347265009067
45.00000000000004	0.0011449051813762169
45.10000000000004	0.0011449762009345702
45.20000000000004	0.001145047784374401
45.30000000000004	0.0011451199332274545
45.40000000000004	0.001145192646669437
45.50000000000004	0.0011452659216179015
45.60000000000004	0.001145339757317759
45.70000000000004	0.0011454141530250303
45.80000000000004	0.0011454891103378395
45.90000000000004	0.001145564628444248
46.00000000000004	0.0011456407043554727
46.10000000000004	0.00114571733737199
46.20000000000004	0.0011457945291459474
46.30000000000004	0.001145872278865362
46.40000000000004	0.0011459505836210748
46.50000000000004	0.0011460294427565125
46.60000000000004	0.0011461088556253664
46.70000000000004	0.0011461888239431514
46.80000000000004	0.0011462693469068243
46.90000000000004	0.0011463504216942689
47.00000000000004	0.001146432047700293
47.100000000000044	0.0011465142266924653
47.20000000000004	0.00114659695786516
47.30000000000004	0.001146680238470434
47.40000000000004	0.0011467640679428263
47.50000000000004	0.0011468484457264033
47.600000000000044	0.0011469333736495175
47.70000000000004	0.0011470188509122815
47.80000000000004	0.0011471048748478146
47.90000000000004	0.0011471914449382899
48.00000000000004	0.0011472785630624197
48.100000000000044	0.001147366228415373
48.200000000000045	0.0011474544383994864
48.30000000000004	0.0011475431925338172
48.40000000000004	0.001147632490346216
48.50000000000004	0.0011477223337739014
48.600000000000044	0.0011478127220148164
48.700000000000045	0.0011479036525470123
48.80000000000004	0.0011479951249337497
48.90000000000004	0.001148087141161168
49.00000000000004	0.0011481797004200406
49.100000000000044	0.0011482728002531694
49.200000000000045	0.001148366440258077
49.30000000000004	0.0011484606200405224
49.40000000000004	0.0011485553416432093
49.50000000000004	0.0011486506042568622
49.600000000000044	0.0011487464054951522
49.700000000000045	0.0011488427449967832
49.80000000000004	0.0011489396248521818
49.90000000000004	0.0011490370442427378
50.00000000000004	0.0011491350008428994
50.100000000000044	0.0011492334943232613
50.200000000000045	0.0011493325243620892
50.30000000000005	0.0011494320931047161
50.40000000000004	0.0011495321997298472
50.50000000000004	0.0011496328419784575
50.600000000000044	0.0011497340195595093
50.700000000000045	0.0011498357346650743
50.80000000000005	0.0011499379864624811
50.90000000000004	0.0011500407727498523
51.00000000000004	0.0011501440932659298
51.100000000000044	0.001150247947756614
51.200000000000045	0.0011503523384675026
51.30000000000005	0.0011504572645606938
51.40000000000005	0.0011505627238968925
51.50000000000004	0.0011506687162507094
51.600000000000044	0.001150775243913646
51.700000000000045	0.0011508823060344582
51.80000000000005	0.0011509899005277607
51.90000000000005	0.0011510980271960155
52.00000000000004	0.0011512066858483732
52.100000000000044	0.0011513158788286403
52.200000000000045	0.00115142560527797
52.30000000000005	0.0011515358631700346
52.40000000000005	0.0011516466523408466
52.50000000000004	0.0011517579751794858
52.600000000000044	0.0011518698308118577
52.700000000000045	0.0011519822172626137
52.80000000000005	0.0011520951343938616
52.90000000000005	0.001152208582073984
53.00000000000004	0.0011523225627434097
53.100000000000044	0.0011524370755181352
53.200000000000045	0.0011525521184786542
53.30000000000005	0.0011526676915185683
53.40000000000005	0.0011527837971230816
53.50000000000005	0.0011529004343910855
53.600000000000044	0.0011530176014514298
53.700000000000045	0.0011531352982222262
53.80000000000005	0.0011532535246274668
53.90000000000005	0.0011533722832028687
54.00000000000005	0.0011534915730352438
54.100000000000044	0.0011536113923064127
54.200000000000045	0.0011537317409640487
54.30000000000005	0.0011538526215882988
54.40000000000005	0.0011539740332470842
54.50000000000005	0.0011540959741681857
54.60000000000005	0.0011542184443223455
54.700000000000045	0.0011543414436858807
54.80000000000005	0.0011544649748888205
54.90000000000005	0.0011545890369848526
55.00000000000005	0.0011547136282521356
55.10000000000005	0.0011548387486892935
55.200000000000045	0.0011549644009705437
55.30000000000005	0.001155090584128931
55.40000000000005	0.0011552172964864448
55.50000000000005	0.0011553445380634538
55.60000000000005	0.001155472308885557
55.700000000000045	0.0011556006116763455
55.80000000000005	0.0011557294454526067
55.90000000000005	0.0011558588085843794
56.00000000000005	0.001155988701118341
56.10000000000005	0.0011561191258221215
56.200000000000045	0.0011562500816901685
56.30000000000005	0.0011563815671344253
56.40000000000005	0.001156513582222115
56.50000000000005	0.0011566461270253714
56.60000000000005	0.0011567792043608552
56.70000000000005	0.0011569128132047756
56.80000000000005	0.0011570469520150203
56.90000000000005	0.0011571816208836615
57.00000000000005	0.0011573168226714093
57.10000000000005	0.0011574525563304132
57.20000000000005	0.0011575888203587666
57.30000000000005	0.0011577256148679934
57.40000000000005	0.0011578629399742859
57.50000000000005	0.0011580007985871313
57.60000000000005	0.0011581391896384953
57.70000000000005	0.001158278111670542
57.800000000000054	0.0011584175648183422
57.90000000000005	0.0011585575520355032
58.00000000000005	0.0011586980722282881
58.10000000000005	0.001158839123977502
58.20000000000005	0.001158980707436689
58.300000000000054	0.0011591228227638179
58.40000000000005	0.0011592654729611197
58.50000000000005	0.0011594086569127846
58.60000000000005	0.0011595523732420311
58.70000000000005	0.0011596966221247558
58.800000000000054	0.0011598414066074528
58.90000000000005	0.0011599867255469823
59.00000000000005	0.0011601325776038403
59.10000000000005	0.0011602789629714505
59.20000000000005	0.0011604258818474643
59.300000000000054	0.0011605733373270216
59.40000000000005	0.0011607213282430642
59.50000000000005	0.0011608698532969606
59.60000000000005	0.0011610189127034152
59.70000000000005	0.0011611685096020595
59.800000000000054	0.0011613186427968706
59.900000000000055	0.0011614693110252707
60.00000000000005	0.0011616205145186824
60.10000000000005	0.001161772253512546
60.20000000000005	0.0011619245311951783
60.300000000000054	0.0011620773463448253
60.400000000000055	0.0011622306977384584
60.50000000000005	0.0011623845856277807
60.60000000000005	0.001162539013245892
60.70000000000005	0.0011626939793404848
60.800000000000054	0.0011628494827235268
60.900000000000055	0.0011630055236626622
61.00000000000006	0.0011631621024293542
61.10000000000005	0.0011633192223055866
61.20000000000005	0.0011634768820115316
61.300000000000054	0.0011636350803974694
61.400000000000055	0.0011637938177504097
61.50000000000006	0.0011639530973975097
61.60000000000005	0.0011641129180267754
61.70000000000005	0.0011642732785225522
61.800000000000054	0.0011644341791870946
61.900000000000055	0.001164595620326331
62.00000000000006	0.0011647576053164961
62.10000000000005	0.001164920132816311
62.20000000000005	0.001165083201747403
62.300000000000054	0.0011652468124305824
62.400000000000055	0.0011654109682876972
62.50000000000006	0.0011655756679437045
62.60000000000005	0.001165740910353449
62.70000000000005	0.0011659066958523403
62.800000000000054	0.0011660730247793148
62.900000000000055	0.0011662399006056108
63.00000000000006	0.0011664073219251774
63.10000000000006	0.001166575287729231
63.20000000000005	0.0011667437983709644
63.300000000000054	0.0011669128573677213
63.400000000000055	0.0011670824632780898
63.50000000000006	0.001167252615125782
63.60000000000006	0.0011674233132780178
63.70000000000005	0.0011675945581054094
63.800000000000054	0.0011677663531750797
63.900000000000055	0.0011679386970128683
64.00000000000006	0.00116811158867805
64.10000000000005	0.0011682850285549494
64.20000000000006	0.0011684590202573246
64.30000000000005	0.0011686335622741006
64.40000000000006	0.0011688086536964183
64.50000000000006	0.0011689842949220831
64.60000000000005	0.0011691604863521827
64.70000000000006	0.0011693372316507115
64.80000000000005	0.0011695145292721118
64.90000000000006	0.0011696923783423802
65.00000000000006	0.0011698707792758179
65.10000000000005	0.001170049735783656
65.20000000000006	0.0011702292462818103
65.30000000000005	0.0011704093099276505
65.40000000000006	0.0011705899271484618
65.50000000000006	0.0011707710983746844
65.60000000000005	0.0011709528273682807
65.70000000000006	0.0011711351125090112
65.80000000000005	0.001171317952988498
65.90000000000006	0.0011715013492499414
66.00000000000006	0.0011716853051031814
66.10000000000005	0.001171869818887872
66.20000000000006	0.0011720548898265534
66.30000000000005	0.0011722405183749735
66.40000000000006	0.0011724267049919184
66.50000000000006	0.0011726134535385343
66.60000000000005	0.0011728007623165982
66.70000000000006	0.0011729886305824075
66.80000000000005	0.0011731770588070997
66.90000000000006	0.0011733660509003904
67.00000000000006	0.0011735556051223482
67.10000000000007	0.0011737457207598603
67.20000000000006	0.0011739363982961862
67.30000000000005	0.0011741276382175496
67.40000000000006	0.0011743194444855793
67.50000000000006	0.0011745118153207953
67.60000000000007	0.001174704750043402
67.70000000000006	0.0011748982491515678
67.80000000000005	0.0011750923166562641
67.90000000000006	0.0011752869507346661
68.00000000000006	0.001175482150737284
68.10000000000007	0.001175677917174073
68.20000000000006	0.001175874250557842
68.30000000000005	0.0011760711549521393
68.40000000000006	0.0011762686284928572
68.50000000000006	0.0011764666705635553
68.60000000000007	0.0011766652816886252
68.70000000000006	0.001176864465981724
68.80000000000005	0.0011770642215338037
68.90000000000006	0.001177264547758509
69.00000000000006	0.0011774654451916864
69.10000000000007	0.0011776669143719685
69.20000000000006	0.0011778689594662997
69.30000000000005	0.0011780715785226715
69.40000000000006	0.0011782747709875013
69.50000000000006	0.001178478537410703
69.60000000000007	0.001178682882010132
69.70000000000006	0.0011788878027872234
69.80000000000007	0.0011790932992183218
69.90000000000006	0.0011792993718644789
70.00000000000006	0.0011795060212894748
70.10000000000007	0.0011797132517652226
70.20000000000006	0.0011799210612484764
70.30000000000007	0.0011801294492481782
70.40000000000006	0.0011803384163391112
70.50000000000006	0.001180547966844954
70.60000000000007	0.0011807580986742453
70.70000000000006	0.0011809688113658123
70.80000000000007	0.0011811801055052727
70.90000000000006	0.0011813919816809082
71.00000000000006	0.0011816044442712718
71.10000000000007	0.001181817491138529
71.20000000000006	0.0011820311218539658
71.30000000000007	0.0011822453370165895
71.40000000000006	0.0011824601410576389
71.50000000000006	0.001182675531789404
71.60000000000007	0.0011828915088130335
71.70000000000006	0.0011831080727381347
71.80000000000007	0.0011833252241769303
71.90000000000006	0.0011835429676163754
72.00000000000006	0.0011837613008206414
72.10000000000007	0.0011839802234232947
72.20000000000006	0.0011841997360470457
72.30000000000007	0.0011844198432324614
72.40000000000006	0.0011846405426921757
72.50000000000006	0.0011848618340896315
72.60000000000007	0.001185083718057954
72.70000000000006	0.001185306195232761
72.80000000000007	0.00118552927021121
72.90000000000006	0.001185752940656093
73.00000000000006	0.0011859772062633293
73.10000000000007	0.0011862020676788286
73.20000000000006	0.0011864275295543057
73.30000000000007	0.0011866535894993445
73.40000000000006	0.0011868802472398245
73.50000000000007	0.001187107503431844
73.60000000000007	0.001187335358733985
73.70000000000006	0.0011875638178555244
73.80000000000007	0.0011877928783544315
73.90000000000006	0.0011880225399890966
74.00000000000007	0.0011882528034281965
74.10000000000007	0.001188483673436561
74.20000000000006	0.0011887151475172258
74.30000000000007	0.0011889472254586998
74.40000000000006	0.0011891799079396799
74.50000000000007	0.0011894131956412819
74.60000000000007	0.0011896470933868636
74.70000000000006	0.001189881598626086
74.80000000000007	0.0011901167111801083
74.90000000000006	0.001190352431739961
75.00000000000007	0.0011905887651855877
75.10000000000007	0.0011908257089099858
75.20000000000006	0.0011910632627646224
75.30000000000007	0.0011913014274503792
75.40000000000006	0.001191540203670543
75.50000000000007	0.001191779596364592
75.60000000000007	0.001192019602870366
75.70000000000006	0.0011922602230721312
75.80000000000007	0.0011925014576829455
75.90000000000006	0.0011927433116999233
76.00000000000007	0.0011929857824024938
76.10000000000007	0.001193228869705483
76.20000000000007	0.001193472574331632
76.30000000000007	0.0011937168970060725
76.40000000000006	0.001193961842786482
76.50000000000007	0.0011942074088953554
76.60000000000007	0.0011944535952805183
76.70000000000007	0.0011947004026767272
76.80000000000007	0.0011949478362004177
76.90000000000006	0.0011951958930138719
77.00000000000007	0.0011954445730957455
77.10000000000007	0.001195693877190359
77.20000000000007	0.0011959438060443759
77.30000000000007	0.00119619436483587
77.40000000000006	0.0011964455506683655
77.50000000000007	0.001196697363553828
77.60000000000007	0.001196949804248415
77.70000000000007	0.0011972028779900846
77.80000000000007	0.0011974565818203536
77.90000000000006	0.0011977109157823066
78.00000000000007	0.001197965880641562
78.10000000000007	0.0011982214771660447
78.20000000000007	0.0011984777106564975
78.30000000000007	0.0011987345780938021
78.40000000000006	0.0011989920795546706
78.50000000000007	0.0011992502158164403
78.60000000000007	0.001199508992240867
78.70000000000007	0.0011997684057450054
78.80000000000007	0.0012000284564370567
78.90000000000006	0.0012002891451037053
79.00000000000007	0.0012005504725339203
79.10000000000007	0.001200812444153367
79.20000000000007	0.0012010750568166421
79.30000000000007	0.0012013383106658966
79.40000000000006	0.001201602206499426
79.50000000000007	0.0012018667498050984
79.60000000000007	0.0012021319373718218
79.70000000000007	0.0012023977693736364
79.80000000000007	0.0012026642466180972
79.90000000000008	0.0012029313699150246
80.00000000000007	0.0012031991448173676
80.10000000000007	0.0012034675680496938
80.20000000000007	0.0012037366398203852
80.30000000000007	0.0012040063609484832
80.40000000000008	0.0012042767370503723
80.50000000000007	0.0012045477647830397
80.60000000000007	0.0012048194443871863
80.70000000000007	0.0012050917766910623
80.80000000000007	0.0012053647625251387
80.90000000000008	0.0012056384075721134
81.00000000000007	0.0012059127084226857
81.10000000000007	0.001206187665352345
81.20000000000007	0.0012064632792007284
81.30000000000007	0.0012067395557152022
81.40000000000008	0.0012070164914169813
81.50000000000007	0.0012072940866143388
81.60000000000007	0.0012075723421560382
81.70000000000007	0.0012078512588930886
81.80000000000007	0.0012081308426403923
81.90000000000008	0.0012084110898509194
82.00000000000007	0.0012086920008682169
82.10000000000007	0.0012089735765523706
82.20000000000007	0.0012092558227842522
82.30000000000007	0.0012095387359453828
82.40000000000008	0.0012098223164125961
82.50000000000007	0.001210106565055047
82.60000000000008	0.0012103914827441206
82.70000000000007	0.0012106770754295201
82.80000000000007	0.0012109633394225443
82.90000000000008	0.0012112502751357788
83.00000000000007	0.0012115378834496667
83.10000000000008	0.0012118261703811238
83.20000000000007	0.0012121151321680588
83.30000000000007	0.0012124047692568614
83.40000000000008	0.0012126950825369982
83.50000000000007	0.0012129860729001248
83.60000000000008	0.001213277746433309
83.70000000000007	0.0012135700993022446
83.80000000000007	0.0012138631319895863
83.90000000000008	0.0012141568453960237
84.00000000000007	0.001214451245677196
84.10000000000008	0.0012147463289233463
84.20000000000007	0.0012150420956515329
84.30000000000007	0.0012153385467714255
84.40000000000008	0.0012156356831948887
84.50000000000007	0.0012159335111490061
84.60000000000008	0.0012162320266497681
84.70000000000007	0.0012165312302510947
84.80000000000007	0.0012168311228738136
84.90000000000008	0.0012171317108149477
85.00000000000007	0.001217432990013011
85.10000000000008	0.0012177349610568936
85.20000000000007	0.0012180376248763932
85.30000000000007	0.0012183409824034826
85.40000000000008	0.0012186450400079906
85.50000000000007	0.0012189497935521005
85.60000000000008	0.0012192552436621593
85.70000000000007	0.0012195613912790817
85.80000000000007	0.0012198682428440225
85.90000000000008	0.001220175794139602
86.00000000000007	0.0012204840458277578
86.10000000000008	0.0012207929988583331
86.20000000000007	0.0012211026541833658
86.30000000000008	0.0012214130183182189
86.40000000000008	0.001221724086967042
86.50000000000007	0.001222035860829875
86.60000000000008	0.0012223483408676827
86.70000000000007	0.0012226615336685387
86.80000000000008	0.0012229754348548982
86.90000000000008	0.001223290045163044
87.00000000000007	0.001223605365562846
87.10000000000008	0.0012239213970263463
87.20000000000007	0.0012242381462172203
87.30000000000008	0.0012245556086773694
87.40000000000008	0.0012248737851818102
87.50000000000007	0.001225192676711481
87.60000000000008	0.0012255122900042287
87.70000000000007	0.0012258326205180797
87.80000000000008	0.001226153669064969
87.90000000000008	0.001226475436634734
88.00000000000007	0.0012267979242193885
88.10000000000008	0.0012271211386338343
88.20000000000007	0.001227445075253332
88.30000000000008	0.001227769734929234
88.40000000000008	0.0012280951186624406
88.50000000000007	0.0012284212333434697
88.60000000000008	0.0012287480742615147
88.70000000000007	0.0012290756423055337
88.80000000000008	0.001229403938485321
88.90000000000008	0.0012297329638128343
89.00000000000009	0.001230062725257095
89.10000000000008	0.0012303932180222983
89.20000000000007	0.0012307244430375642
89.30000000000008	0.0012310564013237027
89.40000000000008	0.0012313890999268466
89.50000000000009	0.0012317225339628904
89.60000000000008	0.0012320567043992829
89.70000000000007	0.0012323916122657208
89.80000000000008	0.0012327119024017484
89.90000000000008	0.0012329714707422013
90.00000000000009	0.0012331701783406853
