# Supplementary material for: White matter micro- and macrostructure brain charts for the human lifespan
Source: Nature. 2026 May 13;655(8124):979–89. doi: 10.1038/s41586-026-10454-2 (PMC13391363; doi:10.1038/s41586-026-10454-2)
Supplement: Supplementary file 7 — Tract-specific median centiles of brain charts. SDT.T4.1-504 contain the discretized, sex-agnostic brain charts used to derive the myelination plots and assessments in Fig. 4 and Supplementary Fig. S4.F9. Age is expressed in years. Tract measurements are reported in metric-specific units: diffusivities in mm2 s−1, volume in mm3, surface area in mm2, average length in mm, and FA is dimensionless (unitless). [file 41586_2026_10454_MOESM7_ESM.zip › SDT.T4/SDT.T4.205-MLF_right_avg_length.csv]

age	value
1.0	66.80720226414707
1.1	67.15782607327836
1.2000000000000002	67.5999779869658
1.3000000000000003	68.1272213700149
1.4000000000000004	68.64536397962216
1.5000000000000004	69.12719767542953
1.6000000000000005	69.57690571735199
1.7000000000000006	69.99798181917973
1.8000000000000007	70.39323383545255
1.9000000000000008	70.76544670035608
2.000000000000001	71.11676254731074
2.100000000000001	71.44903805072698
2.200000000000001	71.76379793040992
2.300000000000001	72.0626357534501
2.4000000000000012	72.3468020663053
2.5000000000000013	72.61740868797129
2.6000000000000014	72.87544608146807
2.7000000000000015	73.12173266509488
2.8000000000000016	73.35718238368618
2.9000000000000017	73.58251329181797
3.0000000000000018	73.79837455695244
3.100000000000002	74.0053048939663
3.200000000000002	74.20392582890919
3.300000000000002	74.39472854564795
3.400000000000002	74.57816376790501
3.500000000000002	74.754644140563
3.6000000000000023	74.9245102567814
3.7000000000000024	75.08817565090787
3.8000000000000025	75.24596489362065
3.9000000000000026	75.39817736062443
4.000000000000003	75.54506005918734
4.100000000000003	75.68692020242045
4.200000000000003	75.8239992249312
4.3000000000000025	75.95652263247305
4.400000000000003	76.0846998097584
4.5000000000000036	76.2087019542696
4.600000000000003	76.32875135869608
4.700000000000003	76.44502108392247
4.800000000000003	76.55767248174848
4.900000000000004	76.66683725426222
5.0000000000000036	76.77268967327429
5.100000000000003	76.8753653541202
5.200000000000004	76.9749924116297
5.300000000000004	77.07169071747825
5.400000000000004	77.16555713245961
5.5000000000000036	77.25672473915658
5.600000000000004	77.34529606086349
5.700000000000005	77.43136724083948
5.800000000000004	77.51501583243672
5.900000000000004	77.59635001319526
6.000000000000004	77.67545303148674
6.100000000000005	77.75240415612672
6.200000000000005	77.82727784931417
6.300000000000004	77.90013357901965
6.400000000000005	77.9710571106992
6.500000000000005	78.04011378847973
6.600000000000005	78.10736506118248
6.700000000000005	78.17285994546823
6.800000000000005	78.2366699893381
6.900000000000006	78.29884964070423
7.000000000000005	78.35945104781055
7.100000000000005	78.41852327300663
7.2000000000000055	78.47610509113683
7.300000000000006	78.53225480959345
7.400000000000006	78.58701637750085
7.500000000000005	78.64043115583492
7.600000000000006	78.69253182085546
7.700000000000006	78.74336797078475
7.800000000000006	78.79297695199857
7.900000000000006	78.84139469389241
8.000000000000007	78.88865499599828
8.100000000000007	78.93478434158041
8.200000000000006	78.97982400805466
8.300000000000006	79.02380479887168
8.400000000000006	79.06675568409797
8.500000000000007	79.10869937658376
8.600000000000007	79.14967152297682
8.700000000000006	79.18969870543964
8.800000000000008	79.22880658827319
8.900000000000007	79.26701928249388
9.000000000000007	79.30435555915263
9.100000000000007	79.34084557828166
9.200000000000006	79.37651164514614
9.300000000000008	79.41137470115278
9.400000000000007	79.4454510765831
9.500000000000007	79.47876713256568
9.600000000000009	79.51134235813473
9.700000000000008	79.54319562346794
9.800000000000008	79.57434461713936
9.900000000000007	79.60480305470837
10.000000000000007	79.6345935376719
10.100000000000009	79.66373264993398
10.200000000000008	79.69223592202025
10.300000000000008	79.72011542892974
10.40000000000001	79.74739111933275
10.500000000000009	79.77407763196425
10.600000000000009	79.80018917438039
10.700000000000008	79.8257390256935
10.800000000000008	79.85073746637987
10.90000000000001	79.87520178660803
11.000000000000009	79.8991445884572
11.100000000000009	79.92257763663504
11.20000000000001	79.94551007373894
11.30000000000001	79.96795728406703
11.40000000000001	79.9899304869247
11.500000000000009	80.01144059286116
11.600000000000009	80.03249776453312
11.70000000000001	80.05310987714682
11.80000000000001	80.07329038532846
11.90000000000001	80.09304904234426
12.00000000000001	80.11239492090642
12.10000000000001	80.1313350856302
12.20000000000001	80.14988158894523
12.30000000000001	80.16804317697877
12.40000000000001	80.18582836958007
12.50000000000001	80.20324507255017
12.60000000000001	80.22029943322075
12.70000000000001	80.23700207212127
12.800000000000011	80.25336065614445
12.900000000000011	80.26938228963253
13.00000000000001	80.28507252899198
13.10000000000001	80.30044094208212
13.20000000000001	80.31549444687188
13.300000000000011	80.33023979216856
13.400000000000011	80.34468321523839
13.50000000000001	80.35882959436043
13.600000000000012	80.3726874146456
13.700000000000012	80.38626278411257
13.800000000000011	80.39956133975438
13.900000000000011	80.41258752026404
14.00000000000001	80.42534900667201
14.100000000000012	80.43785134001189
14.200000000000012	80.45009993265725
14.300000000000011	80.46209976613873
14.400000000000013	80.4738547684049
14.500000000000012	80.48537178832764
14.600000000000012	80.49665574882292
14.700000000000012	80.50771117460769
14.800000000000011	80.51854166071226
14.900000000000013	80.52915343252693
15.000000000000012	80.53955097695537
15.100000000000012	80.54973868155966
15.200000000000014	80.55972056808449
15.300000000000013	80.56949984048052
15.400000000000013	80.57908207545347
15.500000000000012	80.58847128121714
15.600000000000012	80.59767112700311
15.700000000000014	80.60668456054839
15.800000000000013	80.61551666873794
15.900000000000013	80.62417111984524
16.000000000000014	80.6326515044134
16.100000000000016	80.64096110060834
16.200000000000014	80.64910255225773
16.30000000000001	80.65708043426612
16.400000000000013	80.66489803936106
16.500000000000014	80.67255837033039
16.600000000000016	80.6800638709381
16.700000000000014	80.68741872681797
16.800000000000015	80.69462596240788
16.900000000000013	80.70168854060339
17.000000000000014	80.7086091565833
17.100000000000016	80.7153900147712
17.200000000000014	80.72203489226344
17.300000000000015	80.7285465154583
17.400000000000013	80.73492736207012
17.500000000000014	80.74117947822327
17.600000000000016	80.7473063284873
17.700000000000014	80.75331042520324
17.800000000000015	80.75919423146988
17.900000000000016	80.76495998052897
18.000000000000014	80.77060952771475
18.100000000000016	80.77614600841706
18.200000000000017	80.7815716959981
18.300000000000015	80.78688865030631
18.400000000000016	80.79209859989257
18.500000000000014	80.79720442695476
18.600000000000016	80.80220823239262
18.700000000000017	80.80711207733025
18.800000000000015	80.81191782552294
18.900000000000016	80.81662705173459
19.000000000000014	80.82124237061738
19.100000000000016	80.82576568966545
19.200000000000017	80.83019873318563
19.300000000000015	80.83454297325397
19.400000000000016	80.83880081773975
19.500000000000018	80.84297403395873
19.600000000000016	80.84706435682203
19.700000000000017	80.8510733520438
19.80000000000002	80.85500236646526
19.900000000000016	80.85885358881112
20.000000000000018	80.86262862855799
20.100000000000016	80.86632893840289
20.200000000000017	80.86995578114383
20.30000000000002	80.8735111754019
20.400000000000016	80.87699661580464
20.500000000000018	80.88041357037427
20.600000000000016	80.88376336258712
20.700000000000017	80.8870471522868
20.80000000000002	80.89026677734137
20.900000000000016	80.8934236025826
21.000000000000018	80.89651885925404
21.10000000000002	80.89955363774283
21.200000000000017	80.90252963507793
21.30000000000002	80.90544812131026
21.40000000000002	80.9083103444923
21.500000000000018	80.91111742987026
21.60000000000002	80.9138703824444
21.700000000000017	80.91657074921993
21.80000000000002	80.91921969277185
21.90000000000002	80.92181826260406
22.000000000000018	80.92436740578957
22.10000000000002	80.92686855204424
22.200000000000017	80.92932278520499
22.30000000000002	80.93173117080177
22.40000000000002	80.93409467086167
22.500000000000018	80.93641416105528
22.60000000000002	80.9386909458752
22.70000000000002	80.94092601959937
22.80000000000002	80.94312028170367
22.90000000000002	80.9452745591306
23.00000000000002	80.94739005818315
23.10000000000002	80.9494677073316
23.20000000000002	80.95150841972114
23.30000000000002	80.95351302223709
23.40000000000002	80.95548228165104
23.50000000000002	80.95741729921009
23.60000000000002	80.95931892832176
23.70000000000002	80.9611879439507
23.80000000000002	80.96302507154586
23.90000000000002	80.96483132976664
24.00000000000002	80.96660751671351
24.10000000000002	80.96835441758806
24.20000000000002	80.97007274681648
24.300000000000022	80.97176317877198
24.40000000000002	80.97342664357164
24.50000000000002	80.97506387606686
24.600000000000023	80.97667554738887
24.70000000000002	80.97826229659938
24.800000000000022	80.97982498405642
24.90000000000002	80.98136429789118
25.00000000000002	80.98288091532382
25.100000000000023	80.9843754567691
25.20000000000002	80.98584851763546
25.300000000000022	80.9873008833467
25.40000000000002	80.98873318847706
25.50000000000002	80.99014601718959
25.600000000000023	80.99153993449897
25.70000000000002	80.99291566668185
25.800000000000022	80.99427380865957
25.900000000000023	80.99561494608142
26.00000000000002	80.99693962044744
26.100000000000023	80.99824835922034
26.200000000000024	80.99954182502239
26.300000000000022	81.00082056721908
26.400000000000023	81.0020850968432
26.50000000000002	81.00333591501656
26.600000000000023	81.00457363404172
26.700000000000024	81.00579876948251
26.800000000000022	81.00701182898963
26.900000000000023	81.0082132875739
27.00000000000002	81.00940361385483
27.100000000000023	81.01058336588123
27.200000000000024	81.01175302030398
27.300000000000022	81.01291302644267
27.400000000000023	81.01406382993946
27.500000000000025	81.01520594590416
27.600000000000023	81.01633982205747
27.700000000000024	81.01746589934022
27.800000000000026	81.01858459655458
27.900000000000023	81.01969633104676
28.000000000000025	81.02080157154663
28.100000000000023	81.021900732407
28.200000000000024	81.02299421070168
28.300000000000026	81.02408240360971
28.400000000000023	81.02516574312234
28.500000000000025	81.026244618739
28.600000000000023	81.02731941412878
28.700000000000024	81.02839050043302
28.800000000000026	81.02945825005999
28.900000000000023	81.03052305524656
29.000000000000025	81.03158527677597
29.100000000000026	81.03264526736447
29.200000000000024	81.03370338161567
29.300000000000026	81.03475998025984
29.400000000000027	81.035815402655
29.500000000000025	81.03686998312814
29.600000000000026	81.03792405229908
29.700000000000024	81.0389779429722
29.800000000000026	81.04003198172266
29.900000000000027	81.04108648311271
30.000000000000025	81.0421417621021
30.100000000000026	81.04319813568888
30.200000000000024	81.04425590337435
30.300000000000026	81.04531536119121
30.400000000000027	81.04637680081743
30.500000000000025	81.04744051833892
30.600000000000026	81.04850681147325
30.700000000000028	81.04957595031743
30.800000000000026	81.05064820942711
30.900000000000027	81.05172387155204
31.00000000000003	81.05280322030322
31.100000000000026	81.05388650247382
31.200000000000028	81.05497397654614
31.300000000000026	81.05606589722211
31.400000000000027	81.05716253109573
31.50000000000003	81.0582641446435
31.600000000000026	81.05937095930017
31.700000000000028	81.06048321489195
31.800000000000026	81.06160116663644
31.900000000000027	81.06272506835784
32.00000000000003	81.06385512140433
32.10000000000002	81.06499155162061
32.20000000000003	81.06613458156055
32.300000000000026	81.0672844525867
32.40000000000003	81.06844140322629
32.50000000000003	81.06960561292678
32.60000000000003	81.07077729128352
32.70000000000003	81.07195666994134
32.800000000000026	81.07314397602553
32.90000000000003	81.07433937165192
33.00000000000003	81.07554305422238
33.10000000000003	81.07675521826694
33.20000000000003	81.07797608352931
33.300000000000026	81.07920586341886
33.40000000000003	81.08044470111506
33.50000000000003	81.0816927798313
33.60000000000003	81.0829503110017
33.70000000000003	81.08421749771443
33.800000000000026	81.08549446818314
33.90000000000003	81.08678139496178
34.00000000000003	81.08807844809198
34.10000000000003	81.08938582877131
34.20000000000003	81.09070372773863
34.30000000000003	81.09203225682022
34.40000000000003	81.09337157615228
34.50000000000003	81.09472187982152
34.60000000000003	81.09608334918428
34.70000000000003	81.09745608313858
34.80000000000003	81.0988402324813
34.90000000000003	81.10023594580679
35.00000000000003	81.10164340838743
35.10000000000003	81.10306279041656
35.20000000000003	81.10449417660287
35.30000000000003	81.10593770685186
35.400000000000034	81.10739356034843
35.50000000000003	81.10886189872238
35.60000000000003	81.11034279551367
35.70000000000003	81.11183638242798
35.80000000000003	81.11334278923627
35.900000000000034	81.11486218752759
36.00000000000003	81.11639472880293
36.10000000000003	81.11794047431314
36.20000000000003	81.11949954619222
36.30000000000003	81.1210721108175
36.400000000000034	81.12265831184429
36.50000000000003	81.12425820087768
36.60000000000003	81.12587189283853
36.70000000000003	81.12749950094495
36.80000000000003	81.129141185025
36.900000000000034	81.13079707951046
37.00000000000003	81.1324672253639
37.10000000000003	81.13415172907875
37.20000000000003	81.13585074602238
37.30000000000003	81.13756440341281
37.400000000000034	81.13929273388801
37.500000000000036	81.14103583758504
37.60000000000003	81.14279381313958
37.70000000000003	81.14456681027067
37.80000000000003	81.14635494776812
37.900000000000034	81.14815824905773
38.000000000000036	81.14997680684371
38.10000000000003	81.15181076703001
38.20000000000003	81.1536602417512
38.30000000000003	81.15552524725697
38.400000000000034	81.15740587064084
38.500000000000036	81.1593021976707
38.60000000000004	81.16121436937925
38.70000000000003	81.16314249017452
38.80000000000003	81.16508656833867
38.900000000000034	81.16704668439937
39.000000000000036	81.16902297613022
39.10000000000004	81.1710155417797
39.20000000000003	81.17302438345406
39.30000000000003	81.17504957672116
39.400000000000034	81.17709119597629
39.500000000000036	81.17914937479381
39.60000000000004	81.18122420431649
39.70000000000003	81.1833156797684
39.80000000000003	81.18542387090895
39.900000000000034	81.18754890853279
40.000000000000036	81.18969087806464
40.10000000000004	81.19184976942547
40.20000000000003	81.19402564798395
40.30000000000003	81.19621857807043
40.400000000000034	81.19842868686217
40.500000000000036	81.20065605322978
40.60000000000004	81.2029006611599
40.70000000000004	81.20516257087611
40.80000000000003	81.20744190719024
40.900000000000034	81.20973874364951
41.000000000000036	81.21205305970018
41.10000000000004	81.21438491167397
41.20000000000004	81.21673435498197
41.30000000000003	81.21910151132327
41.400000000000034	81.22148644818245
41.500000000000036	81.22388913990089
41.60000000000004	81.22630963824716
41.70000000000004	81.22874806291335
41.80000000000004	81.23120447641486
41.900000000000034	81.23367884921998
42.000000000000036	81.2361712296437
42.10000000000004	81.23868166518382
42.20000000000004	81.24121027285823
42.30000000000004	81.24375710955894
42.400000000000034	81.24632214137608
42.500000000000036	81.24890541257321
42.60000000000004	81.25150703847164
42.70000000000004	81.25412707131304
42.80000000000004	81.25676547389905
42.900000000000034	81.25942228742551
43.000000000000036	81.26209755236209
43.10000000000004	81.26479138173723
43.20000000000004	81.26750382256326
43.30000000000004	81.27023483390114
43.400000000000034	81.27298445334604
43.500000000000036	81.27575279249905
43.60000000000004	81.27853989401004
43.70000000000004	81.28134571416447
43.80000000000004	81.28417028782992
43.90000000000004	81.28701364922816
44.000000000000036	81.2898759079995
44.10000000000004	81.29275710191884
44.20000000000004	81.29565718409089
44.30000000000004	81.29857618618043
44.40000000000004	81.30151421663398
44.500000000000036	81.3044713091248
44.60000000000004	81.30744741443254
44.70000000000004	81.31044256179474
44.80000000000004	81.31345677987424
44.90000000000004	81.31649017544652
45.00000000000004	81.31954277762938
45.10000000000004	81.32261453451395
45.20000000000004	81.32570547248673
45.30000000000004	81.32881569733225
45.40000000000004	81.33194523430362
45.50000000000004	81.33509402956274
45.60000000000004	81.33826210733474
45.70000000000004	81.34144949133295
45.80000000000004	81.3446562859234
45.90000000000004	81.34788251209301
46.00000000000004	81.35112811374819
46.10000000000004	81.35439311257456
46.20000000000004	81.3576776121234
46.30000000000004	81.36098162973283
46.40000000000004	81.36430510772814
46.50000000000004	81.36764806586908
46.60000000000004	81.37101052345925
46.70000000000004	81.37439258285231
46.80000000000004	81.37779425738205
46.90000000000004	81.38121548749993
47.00000000000004	81.38465629070228
47.100000000000044	81.38811676868112
47.20000000000004	81.39159693131876
47.30000000000004	81.39509671779174
47.40000000000004	81.39861614387964
47.50000000000004	81.40215522495527
47.600000000000044	81.40571406170582
47.70000000000004	81.40929266024752
47.80000000000004	81.4128909582193
47.90000000000004	81.41650896938255
48.00000000000004	81.4201467938958
48.100000000000044	81.42380443460453
48.200000000000045	81.42748182814238
48.30000000000004	81.43117898673961
48.40000000000004	81.43489592226386
48.50000000000004	81.4386327340374
48.600000000000044	81.4423894213568
48.700000000000045	81.44616591961432
48.80000000000004	81.44996223924022
48.90000000000004	81.45377847914372
49.00000000000004	81.45761463551658
49.100000000000044	81.46147064298304
49.200000000000045	81.46534651060763
49.30000000000004	81.46924224713113
49.40000000000004	81.47315795077391
49.50000000000004	81.47709361437711
49.600000000000044	81.48104917158504
49.700000000000045	81.48502462985627
49.80000000000004	81.48902008709837
49.90000000000004	81.49303553320044
50.00000000000004	81.49707090124777
50.100000000000044	81.50112619748029
50.200000000000045	81.50520142784922
50.30000000000005	81.5092966897021
50.40000000000004	81.51341196975896
50.50000000000004	81.51754720035565
50.600000000000044	81.52170238629922
50.700000000000045	81.52587762471161
50.80000000000005	81.53007289950169
50.90000000000004	81.53428814263023
51.00000000000004	81.53852335781693
51.100000000000044	81.54277854852386
51.200000000000045	81.54705381142556
51.30000000000005	81.55134912742837
51.40000000000005	81.55566442794694
51.50000000000004	81.55999971542244
51.600000000000044	81.56435508637925
51.700000000000045	81.56873051904287
51.80000000000005	81.57312594461474
51.90000000000005	81.57754136456587
52.00000000000004	81.58197678013742
52.100000000000044	81.58643228750469
52.200000000000045	81.59090786204386
52.30000000000005	81.59540343458946
52.40000000000005	81.59991900547183
52.50000000000004	81.60445467078148
52.600000000000044	81.60901040333441
52.700000000000045	81.6135861338943
52.80000000000005	81.61818186192603
52.90000000000005	81.62279758668947
53.00000000000004	81.62743340401188
53.100000000000044	81.63208928400101
53.200000000000045	81.63676515721167
53.30000000000005	81.64146102209128
53.40000000000005	81.64617697443877
53.50000000000005	81.65091298191376
53.600000000000044	81.65566897512527
53.700000000000045	81.66044495174889
53.80000000000005	81.66524090927733
53.90000000000005	81.6700569433212
54.00000000000005	81.67489301896207
54.100000000000044	81.67974906673928
54.200000000000045	81.68462508342117
54.30000000000005	81.6895211646385
54.40000000000005	81.69443727312901
54.50000000000005	81.69937333959606
54.60000000000005	81.70432936011993
54.700000000000045	81.70930533061787
54.80000000000005	81.71430134659742
54.90000000000005	81.71931736833882
55.00000000000005	81.72435332659813
55.10000000000005	81.72940921664706
55.200000000000045	81.73448513405506
55.30000000000005	81.73958103685561
55.40000000000005	81.74469685606513
55.50000000000005	81.7498325863422
55.60000000000005	81.75498822220011
55.700000000000045	81.7601638591419
55.80000000000005	81.76535945285495
55.90000000000005	81.77057493451613
56.00000000000005	81.77581029806376
56.10000000000005	81.7810656390984
56.200000000000045	81.78634091115146
56.30000000000005	81.79163604574428
56.40000000000005	81.79695103626928
56.50000000000005	81.80228587598951
56.60000000000005	81.8076406604881
56.70000000000005	81.81301534105411
56.80000000000005	81.81840984946372
56.90000000000005	81.82382417846826
57.00000000000005	81.82925842377878
57.10000000000005	81.83471253461308
57.20000000000005	81.84018644316538
57.30000000000005	81.84568014170131
57.40000000000005	81.85119362237138
57.50000000000005	81.8567269809116
57.60000000000005	81.86228016439372
57.70000000000005	81.86785310534968
57.800000000000054	81.87344579547488
57.90000000000005	81.87905833065898
58.00000000000005	81.8846906559818
58.10000000000005	81.8903427044574
58.20000000000005	81.89601446734943
58.300000000000054	81.90170593581925
58.40000000000005	81.90741720581805
58.50000000000005	81.91314822036925
58.60000000000005	81.91889891289695
58.70000000000005	81.9246692741582
58.800000000000054	81.93045940027936
58.90000000000005	81.93626923236643
59.00000000000005	81.94209870438127
59.10000000000005	81.94794780669743
59.20000000000005	81.9538165295979
59.300000000000054	81.95970496930167
59.40000000000005	81.96561306494216
59.50000000000005	81.97154075095423
59.60000000000005	81.97748801726195
59.70000000000005	81.98345496027747
59.800000000000054	81.98944151728675
59.900000000000055	81.99544762331041
60.00000000000005	82.00147326793252
60.10000000000005	82.00751844065668
60.20000000000005	82.01358323801429
60.300000000000054	82.01966759539692
60.400000000000055	82.025771448353
60.50000000000005	82.03189478606812
60.60000000000005	82.03803770528144
60.70000000000005	82.04420013960296
60.800000000000054	82.05038202520826
60.900000000000055	82.05658335098175
61.00000000000006	82.06280410573669
61.10000000000005	82.06904438635398
61.20000000000005	82.07530412462226
61.300000000000054	82.08158325729242
61.400000000000055	82.08788177289622
61.50000000000006	82.09419976853405
61.60000000000005	82.10053717427512
61.70000000000005	82.1068939275328
61.800000000000054	82.11327001657253
61.900000000000055	82.11966542959684
62.00000000000006	82.12608026386663
62.10000000000005	82.13251444769838
62.20000000000005	82.13896791912155
62.300000000000054	82.14544066608998
62.400000000000055	82.15193278609321
62.50000000000006	82.15844420578688
62.60000000000005	82.16497486389294
62.70000000000005	82.17152474813012
62.800000000000054	82.17809384616162
62.900000000000055	82.18468225565302
63.00000000000006	82.19128990157161
63.10000000000006	82.19791672329035
63.20000000000005	82.20456270825305
63.300000000000054	82.21122795436092
63.400000000000055	82.21791238497572
63.50000000000006	82.22461594018822
63.60000000000006	82.23133860723506
63.70000000000005	82.23808037330402
63.800000000000054	82.24484133648485
63.900000000000055	82.25162141851152
64.00000000000006	82.25842056015536
64.10000000000005	82.26523874841105
64.20000000000006	82.27207608160882
64.30000000000005	82.27893247992952
64.40000000000006	82.28580788488338
64.50000000000006	82.29270228328288
64.60000000000005	82.29961566189742
64.70000000000006	82.30654811925578
64.80000000000005	82.31349957396797
64.90000000000006	82.32046996824971
65.00000000000006	82.32745928870082
65.10000000000005	82.33446763409356
65.20000000000006	82.34149492153458
65.30000000000005	82.34854109399566
65.40000000000006	82.35560613791674
65.50000000000006	82.36269003970003
65.60000000000005	82.36979289832385
65.70000000000006	82.3769146293778
65.80000000000005	82.38405517655974
65.90000000000006	82.39121452612325
66.00000000000006	82.39839277729156
66.10000000000005	82.40558984419812
66.20000000000006	82.41280567131068
66.30000000000005	82.42004024474278
66.40000000000006	82.42729355057492
66.50000000000006	82.43456568824195
66.60000000000005	82.44185657041078
66.70000000000006	82.44916614229233
66.80000000000005	82.45649438983712
66.90000000000006	82.46384141272476
67.00000000000006	82.47120712221093
67.10000000000007	82.4785914642872
67.20000000000006	82.48599442478175
67.30000000000005	82.49341598949397
67.40000000000006	82.50085625831858
67.50000000000006	82.50831514109271
67.60000000000007	82.51579258456457
67.70000000000006	82.52328857442009
67.80000000000005	82.5308032107975
67.90000000000006	82.53833640216537
68.00000000000006	82.54588809606055
68.10000000000007	82.55345827806246
68.20000000000006	82.5610469337253
68.30000000000005	82.56865416340416
68.40000000000006	82.57627987419453
68.50000000000006	82.58392401440037
68.60000000000007	82.59158656947723
68.70000000000006	82.59926764002107
68.80000000000005	82.60696713179959
68.90000000000006	82.61468499391101
69.00000000000006	82.6224212117182
69.10000000000007	82.63017577056222
69.20000000000006	82.63794877125606
69.30000000000005	82.64574011823746
69.40000000000006	82.65354976137947
69.50000000000006	82.6613776859374
69.60000000000007	82.66922399296149
69.70000000000006	82.67708858560057
69.80000000000007	82.68497141452534
69.90000000000006	82.69287246491076
70.00000000000006	82.70079172191282
70.10000000000007	82.70872928679766
70.20000000000006	82.71668506142498
70.30000000000007	82.72465899724558
70.40000000000006	82.7326510793412
70.50000000000006	82.74066140921052
70.60000000000007	82.74868988746152
70.70000000000006	82.7567364663442
70.80000000000007	82.76480113087064
70.90000000000006	82.77288386603661
71.00000000000006	82.78098477355407
71.10000000000007	82.7891037527809
71.20000000000006	82.79724075675018
71.30000000000007	82.80539577039339
71.40000000000006	82.8135688956495
71.50000000000006	82.82176003066031
71.60000000000007	82.82996912925769
71.70000000000006	82.83819617631296
71.80000000000007	82.8464411566833
71.90000000000006	82.85470417251713
72.00000000000006	82.86298512074329
72.10000000000007	82.87128395597783
72.20000000000006	82.87960066302239
72.30000000000007	82.88793534424596
72.40000000000006	82.8962878953955
72.50000000000006	82.90465827188397
72.60000000000007	82.91304645846097
72.70000000000006	82.9214524398639
72.80000000000007	82.92987631866637
72.90000000000006	82.93831798943778
73.00000000000006	82.94677740837452
73.10000000000007	82.95525456016594
73.20000000000006	82.96374954759902
73.30000000000007	82.97226226409413
73.40000000000006	82.98079266664125
73.50000000000007	82.98934073988477
73.60000000000007	82.99790646845858
73.70000000000006	83.00648995534819
73.80000000000007	83.0150910928304
73.90000000000006	83.02370983867618
74.00000000000007	83.03234617747785
74.10000000000007	83.04100021242631
74.20000000000006	83.04967183468091
74.30000000000007	83.05836100280163
74.40000000000006	83.06706770134181
74.50000000000007	83.07579191484555
74.60000000000007	83.08453374669551
74.70000000000006	83.09329308693988
74.80000000000007	83.10206989491583
74.90000000000006	83.11086415513137
75.00000000000007	83.11967597116575
75.10000000000007	83.12850523198037
75.20000000000006	83.13735189769551
75.30000000000007	83.14621595278525
75.40000000000006	83.15509738171569
75.50000000000007	83.16399628824993
75.60000000000007	83.17291256026944
75.70000000000006	83.18184615866645
75.80000000000007	83.19079706787545
75.90000000000006	83.1997653918468
76.00000000000007	83.20875101740461
76.10000000000007	83.21775390621742
76.20000000000007	83.22677404268995
76.30000000000007	83.23581141121987
76.40000000000006	83.24486611593258
76.50000000000007	83.25393804260236
76.60000000000007	83.26302715366316
76.70000000000007	83.27213343348488
76.80000000000007	83.28125698637004
76.90000000000006	83.29039769706417
77.00000000000007	83.29955552876974
77.10000000000007	83.3087304658301
77.20000000000007	83.31792249258218
77.30000000000007	83.32713171349417
77.40000000000006	83.33635801229052
77.50000000000007	83.34560135293175
77.60000000000007	83.35486171972984
77.70000000000007	83.36413921731945
77.80000000000007	83.37343372842403
77.90000000000006	83.38274521776384
78.00000000000007	83.39207366962697
78.10000000000007	83.4014190682958
78.20000000000007	83.41078151856011
78.30000000000007	83.42016090215029
78.40000000000006	83.42955718453595
78.50000000000007	83.43897034997671
78.60000000000007	83.44840050341747
78.70000000000007	83.4578475256146
78.80000000000007	83.467311382788
78.90000000000006	83.47679205917514
79.00000000000007	83.48628953900825
79.10000000000007	83.49580392737622
79.20000000000007	83.50533510406936
79.30000000000007	83.5148830360474
79.40000000000006	83.52444770752128
79.50000000000007	83.53402922372307
79.60000000000007	83.5436274634954
79.70000000000007	83.55324239453799
79.80000000000007	83.56287400104087
79.90000000000008	83.57252226718899
80.00000000000007	83.58218729834641
80.10000000000007	83.5918689724159
80.20000000000007	83.60156725782672
80.30000000000007	83.61128213874342
80.40000000000008	83.62101372066066
80.50000000000007	83.6307618805592
80.60000000000007	83.64052658759744
80.70000000000007	83.65030782591947
80.80000000000007	83.6601055796646
80.90000000000008	83.66991995444671
81.00000000000007	83.67975082633225
81.10000000000007	83.6895981651979
81.20000000000007	83.69946195516268
81.30000000000007	83.70934230195796
81.40000000000008	83.71923908075334
81.50000000000007	83.72915226214297
81.60000000000007	83.73908183022557
81.70000000000007	83.7490277690949
81.80000000000007	83.75899018458796
81.90000000000008	83.76896895098497
82.00000000000007	83.77896403958647
82.10000000000007	83.78897543446563
82.20000000000007	83.79900324156316
82.30000000000007	83.80904733428713
82.40000000000008	83.81910768464333
82.50000000000007	83.82918427668409
82.60000000000008	83.83927709445663
82.70000000000007	83.84938624399305
82.80000000000007	83.8595115978363
82.90000000000008	83.86965312868591
83.00000000000007	83.87981082056773
83.10000000000008	83.88998477960303
83.20000000000007	83.90017487748693
83.30000000000007	83.91038108761147
83.40000000000008	83.92060339398054
83.50000000000007	83.93084178059266
83.60000000000008	83.94109635364546
83.70000000000007	83.95136698399278
83.80000000000007	83.96165364570702
83.90000000000008	83.97195632276399
84.00000000000007	83.98227512143538
84.10000000000008	83.99260991175122
84.20000000000007	84.00296066846305
84.30000000000007	84.01332737552328
84.40000000000008	84.02371001687834
84.50000000000007	84.03410869886032
84.60000000000008	84.0445232906815
84.70000000000007	84.05495376775988
84.80000000000007	84.0654001140174
84.90000000000008	84.07586243584443
85.00000000000007	84.08634060165312
85.10000000000008	84.09683458752684
85.20000000000007	84.10734437736203
85.30000000000007	84.11786995504875
85.40000000000008	84.12841142702119
85.50000000000007	84.1389686608968
85.60000000000008	84.14954163341073
85.70000000000007	84.16013032842622
85.80000000000007	84.17073485241923
85.90000000000008	84.18135507223063
86.00000000000007	84.19199096524662
86.10000000000008	84.20264251530251
86.20000000000007	84.21330970622648
86.30000000000008	84.22399264452086
86.40000000000008	84.23469119625464
86.50000000000007	84.24540533945056
86.60000000000008	84.25613505790733
86.70000000000007	84.26688045815176
86.80000000000008	84.27764140549974
86.90000000000008	84.28841787861025
87.00000000000007	84.29920986125104
87.10000000000008	84.31001733718229
87.20000000000007	84.32084041293867
87.30000000000008	84.33167895308682
87.40000000000008	84.3425329369065
87.50000000000007	84.35340234812506
87.60000000000008	84.36428729328375
87.70000000000007	84.37518763621951
87.80000000000008	84.38610335683292
87.90000000000008	84.39703443881716
88.00000000000007	84.40798086585673
88.10000000000008	84.4189427444816
88.20000000000007	84.42991993780197
88.30000000000008	84.4409124263228
88.40000000000008	84.45192019369232
88.50000000000007	84.46294334642829
88.60000000000008	84.4739817469345
88.70000000000007	84.48503537632097
88.80000000000008	84.49610421819801
88.90000000000008	84.50718825616633
89.00000000000009	84.51828759671213
89.10000000000008	84.52940210153501
89.20000000000007	84.5405317523324
89.30000000000008	84.55167653266474
89.40000000000008	84.56283654898637
89.50000000000009	84.57401166231395
89.60000000000008	84.58520185493366
89.70000000000007	84.59640711036383
89.80000000000008	84.60711537811895
89.90000000000008	84.61578980290224
90.00000000000009	84.62242754471168
