# Supplementary material for: White matter micro- and macrostructure brain charts for the human lifespan
Source: Nature. 2026 May 13;655(8124):979–89. doi: 10.1038/s41586-026-10454-2 (PMC13391363; doi:10.1038/s41586-026-10454-2)
Supplement: Supplementary file 7 — Tract-specific median centiles of brain charts. SDT.T4.1-504 contain the discretized, sex-agnostic brain charts used to derive the myelination plots and assessments in Fig. 4 and Supplementary Fig. S4.F9. Age is expressed in years. Tract measurements are reported in metric-specific units: diffusivities in mm2 s−1, volume in mm3, surface area in mm2, average length in mm, and FA is dimensionless (unitless). [file 41586_2026_10454_MOESM7_ESM.zip › SDT.T4/SDT.T4.206-MLF_right_fa-mean.csv]

age	value
1.0	0.31240354456910346
1.1	0.3149144668396213
1.2000000000000002	0.3180886421379146
1.3000000000000003	0.3218832253695001
1.4000000000000004	0.32563005227543784
1.5000000000000004	0.32913477023338394
1.6000000000000005	0.3324256660850042
1.7000000000000006	0.3355262439897509
1.8000000000000007	0.33845531665385176
1.9000000000000008	0.3412314509438138
2.000000000000001	0.3438688782381072
2.100000000000001	0.34637989399429187
2.200000000000001	0.348774560094269
2.300000000000001	0.3510633794953333
2.4000000000000012	0.353254568784349
2.5000000000000013	0.35535541836500756
2.6000000000000014	0.3573724108707129
2.7000000000000015	0.3593108811749314
2.8000000000000016	0.36117680804232777
2.9000000000000017	0.36297487136266937
3.0000000000000018	0.36470929713408246
3.100000000000002	0.36638357397918764
3.200000000000002	0.3680017584331054
3.300000000000002	0.369567041273743
3.400000000000002	0.37108234908072896
3.500000000000002	0.372550359536628
3.6000000000000023	0.37397326638208345
3.7000000000000024	0.37535376994456704
3.8000000000000025	0.3766939760589861
3.9000000000000026	0.37799582641233015
4.000000000000003	0.379260907709602
4.100000000000003	0.3804912310625853
4.200000000000003	0.3816883641400716
4.3000000000000025	0.3828537717549509
4.400000000000003	0.38398881376302474
4.5000000000000036	0.3850945877094106
4.600000000000003	0.38617255622571384
4.700000000000003	0.38722384605359045
4.800000000000003	0.38824950753483123
4.900000000000004	0.38925038452785343
5.0000000000000036	0.39022763005878514
5.100000000000003	0.39118212998844193
5.200000000000004	0.3921147219690152
5.300000000000004	0.39302618956986446
5.400000000000004	0.3939171533513516
5.5000000000000036	0.39478850103140845
5.600000000000004	0.39564090584142525
5.700000000000005	0.39647499885731563
5.800000000000004	0.3972912772781406
5.900000000000004	0.39809046822563215
6.000000000000004	0.3988731211070684
6.100000000000005	0.39963975975770444
6.200000000000005	0.4003908758997801
6.300000000000004	0.40112685116660296
6.400000000000005	0.40184826804082396
6.500000000000005	0.4025555608321495
6.600000000000005	0.40324913752635794
6.700000000000005	0.40392931314499236
6.800000000000005	0.4045965781095146
6.900000000000006	0.40525129658337233
7.000000000000005	0.40589381790943185
7.100000000000005	0.4065244702419137
7.2000000000000055	0.4071435031874322
7.300000000000006	0.40775132125909785
7.400000000000006	0.4083482208939364
7.500000000000005	0.40893448048511694
7.600000000000006	0.40951031079597977
7.700000000000006	0.41007605953817405
7.800000000000006	0.4106319804421826
7.900000000000006	0.41117831805781946
8.000000000000007	0.41171530178719357
8.100000000000007	0.4122431027897425
8.200000000000006	0.41276201435545595
8.300000000000006	0.4132722477635754
8.400000000000006	0.41377400101204176
8.500000000000007	0.41426742123486593
8.600000000000007	0.4147527646430012
8.700000000000006	0.415230215028438
8.800000000000008	0.41569995019328965
8.900000000000007	0.4161621364244361
9.000000000000007	0.41661689558771575
9.100000000000007	0.4170644476429029
9.200000000000006	0.41750494842237246
9.300000000000008	0.4179385434333324
9.400000000000007	0.4183653389716541
9.500000000000007	0.41878552968894844
9.600000000000009	0.4191992529259206
9.700000000000008	0.4196066419492244
9.800000000000008	0.4200078208485574
9.900000000000007	0.4204028791052155
10.000000000000007	0.4207919862316645
10.100000000000009	0.421175260404363
10.200000000000008	0.42155281142798867
10.300000000000008	0.421924718303766
10.40000000000001	0.42229113263467655
10.500000000000009	0.4226521597007561
10.600000000000009	0.4230079019149356
10.700000000000008	0.4233584541059192
10.800000000000008	0.42370388369230744
10.90000000000001	0.42404432425963984
11.000000000000009	0.4243798675141256
11.100000000000009	0.4247105981502163
11.20000000000001	0.4250365763071153
11.30000000000001	0.4253579225125057
11.40000000000001	0.4256747192051639
11.500000000000009	0.4259870467478909
11.600000000000009	0.426294979056899
11.70000000000001	0.42659856805862006
11.80000000000001	0.4268979210077036
11.90000000000001	0.42719311046092123
12.00000000000001	0.42748420295282846
12.10000000000001	0.4277712452176314
12.20000000000001	0.4280543347477041
12.30000000000001	0.42833353726985857
12.40000000000001	0.42860891697106074
12.50000000000001	0.4288805324375421
12.60000000000001	0.42914842443515483
12.70000000000001	0.42941268044829695
12.800000000000011	0.4296733588395618
12.900000000000011	0.4299305126966835
13.00000000000001	0.43018417899682854
13.10000000000001	0.4304344377684621
13.20000000000001	0.4306813422306813
13.300000000000011	0.43092494443651375
13.400000000000011	0.43116529148893856
13.50000000000001	0.4314024159348811
13.600000000000012	0.4316363901048421
13.700000000000012	0.43186726161865857
13.800000000000011	0.43209507340393055
13.900000000000011	0.4323198551879226
14.00000000000001	0.4325416735009964
14.100000000000012	0.4327605720164609
14.200000000000012	0.43297659350859385
14.300000000000011	0.4331897763168701
14.400000000000013	0.4334001468186551
14.500000000000012	0.43360776552009533
14.600000000000012	0.43381267176219884
14.700000000000012	0.43401490066034754
14.800000000000011	0.4342144764567362
14.900000000000013	0.43441145507270246
15.000000000000012	0.4346058727712909
15.100000000000012	0.43479776511140367
15.200000000000014	0.43498716363530704
15.300000000000013	0.4351740900105657
15.400000000000013	0.4353585953724699
15.500000000000012	0.43554071258028265
15.600000000000012	0.43572047065001607
15.700000000000014	0.4358978896073393
15.800000000000013	0.4360730169121887
15.900000000000013	0.43624588298847866
16.000000000000014	0.43641651770090056
16.100000000000016	0.43658494724408364
16.200000000000014	0.4367511896360152
16.30000000000001	0.43691528848337735
16.400000000000013	0.43707727149931697
16.500000000000014	0.43723716287326886
16.600000000000016	0.437394979343141
16.700000000000014	0.43755076153252775
16.800000000000015	0.4377045352028988
16.900000000000013	0.43785632566606725
17.000000000000014	0.43800615485620603
17.100000000000016	0.4381540379251504
17.200000000000014	0.4383000123574054
17.300000000000015	0.43844410172935655
17.400000000000013	0.43858632636520484
17.500000000000014	0.43872670040630635
17.600000000000016	0.43886525888906447
17.700000000000014	0.4390020238078322
17.800000000000015	0.4391370167913776
17.900000000000016	0.43927025634136707
18.000000000000014	0.43940175533134057
18.100000000000016	0.43953154621331275
18.200000000000017	0.4396596492011145
18.300000000000015	0.43978608149044895
18.400000000000016	0.4399108551481191
18.500000000000014	0.440034000597111
18.600000000000016	0.44015553675561825
18.700000000000017	0.44027548224162205
18.800000000000015	0.4403938527634904
18.900000000000016	0.4405106593637081
19.000000000000014	0.44062593031730757
19.100000000000016	0.4407396830773822
19.200000000000017	0.44085193228314706
19.300000000000015	0.4409626883262947
19.400000000000016	0.4410719777851239
19.500000000000018	0.44117981704173986
19.600000000000016	0.4412862222294802
19.700000000000017	0.44139120676301435
19.80000000000002	0.4414947801982995
19.900000000000016	0.4415969673130839
20.000000000000018	0.44169778327319964
20.100000000000016	0.4417972406107379
20.200000000000017	0.4418953483516116
20.30000000000002	0.44199212984323544
20.400000000000016	0.4420875993586498
20.500000000000018	0.44218177096305633
20.600000000000016	0.44227465617227196
20.700000000000017	0.4423662633241563
20.80000000000002	0.44245661424503596
20.900000000000016	0.4425457221900763
21.000000000000018	0.4426335979410374
21.10000000000002	0.4427202494002199
21.200000000000017	0.4428056971793334
21.30000000000002	0.44288995378354656
21.40000000000002	0.44297303154307593
21.500000000000018	0.44305494039011045
21.60000000000002	0.44313568765572753
21.700000000000017	0.4432152926575257
21.80000000000002	0.44329376704253415
21.90000000000002	0.44337112012823027
22.000000000000018	0.4434473588847855
22.10000000000002	0.44352250159145495
22.200000000000017	0.443596559260768
22.30000000000002	0.44366954275696635
22.40000000000002	0.44374146068259757
22.500000000000018	0.44381231952989825
22.60000000000002	0.44388213646998453
22.70000000000002	0.4439509217870044
22.80000000000002	0.4440186835655226
22.90000000000002	0.4440854279963802
23.00000000000002	0.44415117135759946
23.10000000000002	0.444215923393046
23.20000000000002	0.44427969372009946
23.30000000000002	0.4443424898180438
23.40000000000002	0.4444043174749181
23.50000000000002	0.4444651920142119
23.60000000000002	0.4445251225576835
23.70000000000002	0.44458411614565235
23.80000000000002	0.44464217831259445
23.90000000000002	0.44469932360951125
24.00000000000002	0.44475556069534417
24.10000000000002	0.44481089812051156
24.20000000000002	0.4448653424100306
24.300000000000022	0.44491889875656904
24.40000000000002	0.4449715808844114
24.50000000000002	0.44502339691809256
24.600000000000023	0.4450743530086865
24.70000000000002	0.44512445413403867
24.800000000000022	0.44517371334679867
24.90000000000002	0.44522213837284114
25.00000000000002	0.44526973684442267
25.100000000000023	0.44531651447167114
25.20000000000002	0.44536247594050765
25.300000000000022	0.4454076335839504
25.40000000000002	0.4454519946663486
25.50000000000002	0.44549556457774986
25.600000000000023	0.44553834782085533
25.70000000000002	0.4455803561419364
25.800000000000022	0.4456215964601746
25.900000000000023	0.4456620756135839
26.00000000000002	0.4457017986131129
26.100000000000023	0.44574076971061793
26.200000000000024	0.44577900002302684
26.300000000000022	0.445816496068955
26.400000000000023	0.4458532625841699
26.50000000000002	0.44588930366325924
26.600000000000023	0.44592462990828813
26.700000000000024	0.4459592475375861
26.800000000000022	0.44599316269877975
26.900000000000023	0.4460263798002896
27.00000000000002	0.446058902719907
27.100000000000023	0.4460907415069271
27.200000000000024	0.4461219020304118
27.300000000000022	0.4461523884612417
27.400000000000023	0.44618220454138563
27.500000000000025	0.4462113598664914
27.600000000000023	0.446239860043212
27.700000000000024	0.4462677106163415
27.800000000000026	0.44629491547296285
27.900000000000023	0.4463214781666411
28.000000000000025	0.4463474078055538
28.100000000000023	0.44637270969049675
28.200000000000024	0.4463973875027402
28.300000000000026	0.44642144467785383
28.400000000000023	0.44644488992277254
28.500000000000025	0.4464677283080232
28.600000000000023	0.44648996484978976
28.700000000000024	0.44651160298238274
28.800000000000026	0.4465326459767792
28.900000000000023	0.4465531021084146
29.000000000000025	0.446572976178889
29.100000000000026	0.44659227144357627
29.200000000000024	0.4466109910703609
29.300000000000026	0.4466291429785174
29.400000000000027	0.4466467317667886
29.500000000000025	0.4466637619859929
29.600000000000026	0.44668023667585754
29.700000000000024	0.44669615885975206
29.800000000000026	0.4467115360736555
29.900000000000027	0.4467263726789571
30.000000000000025	0.4467406715593199
30.100000000000026	0.44675443564754497
30.200000000000024	0.4467676721624115
30.300000000000026	0.44678038528594155
30.400000000000027	0.44679257915774095
30.500000000000025	0.44680425647256494
30.600000000000026	0.4468154200357155
30.700000000000028	0.4468260767243773
30.800000000000026	0.4468362305103377
30.900000000000027	0.44684588395183866
31.00000000000003	0.4468550397741927
31.100000000000026	0.4468637045712001
31.200000000000028	0.44687188215550233
31.300000000000026	0.4468795763020712
31.400000000000027	0.44688678940317084
31.50000000000003	0.4468935240711059
31.600000000000026	0.4468997865943103
31.700000000000028	0.4469055805985846
31.800000000000026	0.44691090835645964
31.900000000000027	0.44691577240922925
32.00000000000003	0.4469201787914117
32.10000000000002	0.4469241309871427
32.20000000000003	0.4469276324469959
32.300000000000026	0.44693068529726765
32.40000000000003	0.44693329197864196
32.50000000000003	0.4469354582518684
32.60000000000003	0.44693718743450583
32.70000000000003	0.44693848154757376
32.800000000000026	0.44693934296840226
32.90000000000003	0.4469397772296032
33.00000000000003	0.4469397875222425
33.10000000000003	0.4469393770073941
33.20000000000003	0.44693854757690626
33.300000000000026	0.4469373015181531
33.40000000000003	0.4469356441176397
33.50000000000003	0.44693357841747705
33.60000000000003	0.446931106216737
33.70000000000003	0.44692822974599766
33.800000000000026	0.4469249540862573
33.90000000000003	0.4469212821663518
34.00000000000003	0.44691721688823854
34.10000000000003	0.44691275993661805
34.20000000000003	0.44690791346130626
34.30000000000003	0.4469026823214961
34.40000000000003	0.44689706931244855
34.50000000000003	0.44689107603693357
34.60000000000003	0.4468847045936115
34.70000000000003	0.4468779596561038
34.80000000000003	0.4468708439179534
34.90000000000003	0.4468633600485491
35.00000000000003	0.4468555095491689
35.10000000000003	0.4468472944456775
35.20000000000003	0.4468387192113109
35.30000000000003	0.4468297864195074
35.400000000000034	0.4468204974990538
35.50000000000003	0.4468108544295315
35.60000000000003	0.4468008615162218
35.70000000000003	0.4467905212409839
35.80000000000003	0.446779836063915
35.900000000000034	0.446768807323554
36.00000000000003	0.4467574369336151
36.10000000000003	0.44674572901793447
36.20000000000003	0.4467336859501033
36.30000000000003	0.44672130900440976
36.400000000000034	0.4467086000525101
36.50000000000003	0.44669556306590086
36.60000000000003	0.44668220033551737
36.70000000000003	0.44666851413264036
36.80000000000003	0.4466545056511552
36.900000000000034	0.4466401767029004
37.00000000000003	0.44662553109472464
37.10000000000003	0.4466105710197285
37.20000000000003	0.44659529761476124
37.30000000000003	0.4465797126532821
37.400000000000034	0.4465638198036802
37.500000000000036	0.44654762118427827
37.60000000000003	0.44653111889560654
37.70000000000003	0.4465143140027562
37.80000000000003	0.44649720822466893
37.900000000000034	0.4464798050800248
38.000000000000036	0.44646210659853625
38.10000000000003	0.4464441137945913
38.20000000000003	0.4464258283519669
38.30000000000003	0.44640725366325595
38.400000000000034	0.4463883916903678
38.500000000000036	0.4463692443790689
38.60000000000004	0.4463498126796007
38.70000000000003	0.44633009822588243
38.80000000000003	0.44631010427411977
38.900000000000034	0.44628983270578987
39.000000000000036	0.44626928442600433
39.10000000000004	0.44624846103633736
39.20000000000003	0.44622736567796367
39.30000000000003	0.4462060001707502
39.400000000000034	0.44618436631988656
39.500000000000036	0.44616246497305584
39.60000000000004	0.44614029768608526
39.70000000000003	0.4461178674756724
39.80000000000003	0.44609517608852284
39.900000000000034	0.4460722243321057
40.000000000000036	0.4460490137323853
40.10000000000004	0.4460255472009335
40.20000000000003	0.4460018264283575
40.30000000000003	0.4459778530918935
40.400000000000034	0.4459536279475266
40.500000000000036	0.44592915247911247
40.60000000000004	0.445904429484419
40.70000000000004	0.4458794605873729
40.80000000000003	0.4458542465080919
40.900000000000034	0.4458287887027616
41.000000000000036	0.44580308987291783
41.10000000000004	0.44577715159130876
41.20000000000004	0.44575097541847725
41.30000000000003	0.4457245620283282
41.400000000000034	0.4456979128381683
41.500000000000036	0.4456710304453181
41.60000000000004	0.44564391636163503
41.70000000000004	0.44561657122900794
41.80000000000004	0.4455889964390168
41.900000000000034	0.44556119450075443
42.000000000000036	0.4455331668793008
42.10000000000004	0.4455049150285745
42.20000000000004	0.445476439548936
42.30000000000004	0.4454477417959631
42.400000000000034	0.44541882418316453
42.500000000000036	0.4453896881199156
42.60000000000004	0.44536033417797993
42.70000000000004	0.4453307636889369
42.80000000000004	0.4453009789852868
42.900000000000034	0.44527098143357324
43.000000000000036	0.4452407723901154
43.10000000000004	0.4452103523893202
43.20000000000004	0.44517972272933415
43.30000000000004	0.4451488856548602
43.400000000000034	0.4451178424813928
43.500000000000036	0.4450865937177832
43.60000000000004	0.44505514063972196
43.70000000000004	0.44502348541742737
43.80000000000004	0.4449916293271081
43.90000000000004	0.4449595736355907
44.000000000000036	0.4449273188180922
44.10000000000004	0.4448948661191713
44.20000000000004	0.4448622176282884
44.30000000000004	0.44482937457479077
44.40000000000004	0.44479633741105007
44.500000000000036	0.44476310736054947
44.60000000000004	0.4447296864441721
44.70000000000004	0.4446960758551728
44.80000000000004	0.44466227677818276
44.90000000000004	0.44462828963526707
45.00000000000004	0.4445941156208444
45.10000000000004	0.4445597566814153
45.20000000000004	0.44452521396714817
45.30000000000004	0.4444904878796816
45.40000000000004	0.44445557959359894
45.50000000000004	0.4444204909921819
45.60000000000004	0.44438522319238816
45.70000000000004	0.44434977730323677
45.80000000000004	0.4443141536990393
45.90000000000004	0.4442783535271762
46.00000000000004	0.44424237860233234
46.10000000000004	0.44420623000178855
46.20000000000004	0.44416990808159273
46.30000000000004	0.4441334139704071
46.40000000000004	0.44409674942456734
46.50000000000004	0.44405991549074886
46.60000000000004	0.44402291320830795
46.70000000000004	0.44398574290863874
46.80000000000004	0.4439484056948818
46.90000000000004	0.4439109032600347
47.00000000000004	0.44387323661418154
47.100000000000044	0.4438354060723893
47.20000000000004	0.44379741272008993
47.30000000000004	0.4437592581963646
47.40000000000004	0.44372094348305186
47.50000000000004	0.4436824695552333
47.600000000000044	0.4436438367057233
47.70000000000004	0.4436050459959545
47.80000000000004	0.4435660990064582
47.90000000000004	0.4435269966852798
48.00000000000004	0.4434877393106427
48.100000000000044	0.44344832792718586
48.200000000000045	0.4434087640655663
48.30000000000004	0.44336904864772536
48.40000000000004	0.44332918258935683
48.50000000000004	0.44328916614859265
48.600000000000044	0.44324900034745435
48.700000000000045	0.4432086866624158
48.80000000000004	0.4431682259841661
48.90000000000004	0.4431276185578055
49.00000000000004	0.4430868653893931
49.100000000000044	0.44304596790922013
49.200000000000045	0.443004926983818
49.30000000000004	0.4429637434739347
49.40000000000004	0.4429224176065256
49.50000000000004	0.44288095036629055
49.600000000000044	0.442839343133326
49.700000000000045	0.4427975967452229
49.80000000000004	0.4427557114173073
49.90000000000004	0.4427136881190743
50.00000000000004	0.4426715281878139
50.100000000000044	0.4426292324387325
50.200000000000045	0.44258680168167464
50.30000000000005	0.44254423611557797
50.40000000000004	0.44250153668972536
50.50000000000004	0.44245870469486165
50.600000000000044	0.44241574091935876
50.700000000000045	0.44237264555178657
50.80000000000005	0.44232941952691657
50.90000000000004	0.44228606409577925
51.00000000000004	0.44224258002597816
51.100000000000044	0.44219896808014153
51.200000000000045	0.442155228432038
51.30000000000005	0.44211136199727563
51.40000000000005	0.44206736998368207
51.50000000000004	0.4420232531339502
51.600000000000044	0.44197901161261754
51.700000000000045	0.4419346463214163
51.80000000000005	0.44189015843129625
51.90000000000005	0.4418455486656584
52.00000000000004	0.44180081774328017
52.100000000000044	0.44175596581533383
52.200000000000045	0.4417109937653492
52.30000000000005	0.4416659027241402
52.40000000000005	0.4416206933919541
52.50000000000004	0.441575365911758
52.600000000000044	0.4415299211537901
52.700000000000045	0.44148436021459064
52.80000000000005	0.4414386837764665
52.90000000000005	0.4413928925174232
53.00000000000004	0.4413469865683623
53.100000000000044	0.4413009667822025
53.200000000000045	0.44125483421816525
53.30000000000005	0.441208589537013
53.40000000000005	0.44116223286236816
53.50000000000005	0.44111576503439565
53.600000000000044	0.44106918708043946
53.700000000000045	0.4410224996445585
53.80000000000005	0.4409757033668061
53.90000000000005	0.440928798359918
54.00000000000005	0.4408817854475525
54.100000000000044	0.44083466562232565
54.200000000000045	0.440787439508227
54.30000000000005	0.44074010721155027
54.40000000000005	0.4406926695436974
54.50000000000005	0.44064512746761225
54.60000000000005	0.44059748159171647
54.700000000000045	0.4405497325206974
54.80000000000005	0.4405018803510314
54.90000000000005	0.44045392587836396
55.00000000000005	0.4404058700332965
55.10000000000005	0.44035771340553603
55.200000000000045	0.4403094560858739
55.30000000000005	0.4402610988581599
55.40000000000005	0.4402126426253567
55.50000000000005	0.4401640879626457
55.60000000000005	0.4401154354417239
55.700000000000045	0.4400666851445368
55.80000000000005	0.4400178378398706
55.90000000000005	0.439968894400546
56.00000000000005	0.43991985538427447
56.10000000000005	0.43987072086800244
56.200000000000045	0.43982149160914813
56.30000000000005	0.4397721684547695
56.40000000000005	0.43972275194901245
56.50000000000005	0.4396732426327669
56.60000000000005	0.4396236405750171
56.70000000000005	0.43957394651875986
56.80000000000005	0.43952416128294164
56.90000000000005	0.4394742853953842
57.00000000000005	0.43942431892069256
57.10000000000005	0.4393742625908941
57.20000000000005	0.4393241172009064
57.30000000000005	0.43927388326586897
57.40000000000005	0.43922356129787626
57.50000000000005	0.4391731513543759
57.60000000000005	0.4391226541535693
57.70000000000005	0.43907207046413904
57.800000000000054	0.43902140078595625
57.90000000000005	0.43897064517265183
58.00000000000005	0.4389198043318295
58.10000000000005	0.43886887900974614
58.20000000000005	0.43881786969440556
58.300000000000054	0.43876677687096155
58.40000000000005	0.4387156005866195
58.50000000000005	0.4386643415357115
58.60000000000005	0.4386130004399953
58.70000000000005	0.43856157777318067
58.800000000000054	0.4385100735791667
58.90000000000005	0.4384584885420352
59.00000000000005	0.43840682336260256
59.10000000000005	0.43835507850346334
59.20000000000005	0.4383032544245424
59.300000000000054	0.4382513511639806
59.40000000000005	0.43819936939310455
59.50000000000005	0.43814730978983896
59.60000000000005	0.4380951728033843
59.70000000000005	0.4380429584690384
59.800000000000054	0.437990667448203
59.900000000000055	0.4379383003992373
60.00000000000005	0.437885857760922
60.10000000000005	0.43783333996953433
60.20000000000005	0.43778074705522285
60.300000000000054	0.43772807966711597
60.400000000000055	0.4376753384421707
60.50000000000005	0.4376225238066065
60.60000000000005	0.43756963578814834
60.70000000000005	0.4375166750263062
60.800000000000054	0.43746364213974775
60.900000000000055	0.43741053754491543
61.00000000000006	0.4373573616559025
61.10000000000005	0.4373041144958406
61.20000000000005	0.4372507966924169
61.300000000000054	0.4371974088442793
61.400000000000055	0.43714395135607953
61.50000000000006	0.43709042424890776
61.60000000000005	0.4370368281411199
61.70000000000005	0.4369831636142595
61.800000000000054	0.4369294310637975
61.900000000000055	0.4368756308829983
62.00000000000006	0.43682176308886594
62.10000000000005	0.4367678282883558
62.20000000000005	0.43671382704427547
62.300000000000054	0.4366597597410191
62.400000000000055	0.43660562639389594
62.50000000000006	0.4365514276008015
62.60000000000005	0.43649716390854004
62.70000000000005	0.43644283569287784
62.800000000000054	0.43638844332750665
62.900000000000055	0.4363339868241133
63.00000000000006	0.4362794667695891
63.10000000000006	0.43622488369319506
63.20000000000005	0.4361702379602836
63.300000000000054	0.4361155295811611
63.400000000000055	0.4360607591339154
63.50000000000006	0.43600592713282854
63.60000000000006	0.43595103393513757
63.70000000000005	0.43589607989612844
63.800000000000054	0.4358410650229089
63.900000000000055	0.43578598988293477
64.00000000000006	0.43573085497405506
64.10000000000005	0.4356756606437083
64.20000000000006	0.4356204068979082
64.30000000000005	0.4355650942955497
64.40000000000006	0.435509723320456
64.50000000000006	0.43545429431242705
64.60000000000005	0.4353988076094258
64.70000000000006	0.43534326321465516
64.80000000000005	0.4352876616767284
64.90000000000006	0.4352320034640693
65.00000000000006	0.43517628890725124
65.10000000000005	0.4351205180086429
65.20000000000006	0.4350646913085263
65.30000000000005	0.4350088092621879
65.40000000000006	0.4349528721930057
65.50000000000006	0.43489688042262714
65.60000000000005	0.434840833950965
65.70000000000006	0.4347847333083501
65.80000000000005	0.434728578935632
65.90000000000006	0.43467237114749474
66.00000000000006	0.4346161099432528
66.10000000000005	0.4345597958451245
66.20000000000006	0.43450342928164976
66.30000000000005	0.4344470105607301
66.40000000000006	0.434390539988635
66.50000000000006	0.43433401756254786
66.60000000000005	0.43427744379504746
66.70000000000006	0.4342208191011353
66.80000000000005	0.4341641437805143
66.90000000000006	0.434107417829984
67.00000000000006	0.4340506417542185
67.10000000000007	0.4339938159566822
67.20000000000006	0.43393694073068
67.30000000000005	0.4338800163679772
67.40000000000006	0.4338230428635395
67.50000000000006	0.43376602071269643
67.60000000000007	0.4337089503062119
67.70000000000006	0.4336518319296547
67.80000000000005	0.43359466557780096
67.90000000000006	0.43353745173827374
68.00000000000006	0.4334801907910211
68.10000000000007	0.4334228830155726
68.20000000000006	0.4333655286900034
68.30000000000005	0.43330812780752853
68.40000000000006	0.43325068084670554
68.50000000000006	0.4331931881755649
68.60000000000007	0.43313565006633054
68.70000000000006	0.4330780665122051
68.80000000000005	0.4330204379842281
68.90000000000006	0.43296276484028845
69.00000000000006	0.4329050473469054
69.10000000000007	0.43284728576922465
69.20000000000006	0.43278948009913687
69.30000000000005	0.43273163079888116
69.40000000000006	0.43267373821515986
69.50000000000006	0.4326158026075897
69.60000000000007	0.4325578239682092
69.70000000000006	0.43249980275191985
69.80000000000007	0.43244173929591256
69.90000000000006	0.4323836338544122
70.00000000000006	0.43232548668034515
70.10000000000007	0.432267297764666
70.20000000000006	0.4322090675537274
70.30000000000007	0.4321507963742179
70.40000000000006	0.4320924844738359
70.50000000000006	0.4320341318438299
70.60000000000007	0.4319757389233872
70.70000000000006	0.4319173060302746
70.80000000000007	0.4318588334070909
70.90000000000006	0.4318003212952067
71.00000000000006	0.4317417696849959
71.10000000000007	0.43168317900733594
71.20000000000006	0.43162454957013147
71.30000000000007	0.43156588160980663
71.40000000000006	0.4315071751171611
71.50000000000006	0.4314484305160725
71.60000000000007	0.43138964810607555
71.70000000000006	0.43133082811876833
71.80000000000007	0.4312719707845867
71.90000000000006	0.43121307609364723
72.00000000000006	0.43115414446174544
72.10000000000007	0.43109517617915305
72.20000000000006	0.43103617147162326
72.30000000000007	0.4309771303298178
72.40000000000006	0.4309180531626907
72.50000000000006	0.43085894025266097
72.60000000000007	0.4307997918209119
72.70000000000006	0.43074060808752573
72.80000000000007	0.4306813890426569
72.90000000000006	0.4306221350873941
73.00000000000006	0.43056284649545506
73.10000000000007	0.43050352348248666
73.20000000000006	0.43044416603929636
73.30000000000007	0.4303847745602837
73.40000000000006	0.43032534931179806
73.50000000000007	0.4302658905051566
73.60000000000007	0.4302063983506331
73.70000000000006	0.43014687283868835
73.80000000000007	0.4300873143560636
73.90000000000006	0.4300277231609334
74.00000000000007	0.42996809945936776
74.10000000000007	0.42990844324257843
74.20000000000006	0.4298487548907638
74.30000000000007	0.4297890346551846
74.40000000000006	0.4297292827378061
74.50000000000007	0.42966949933960424
74.60000000000007	0.42960968445159153
74.70000000000006	0.42954983844650524
74.80000000000007	0.4294899615679256
74.90000000000006	0.4294300540128421
75.00000000000007	0.42937011577310624
75.10000000000007	0.42931014721505323
75.20000000000006	0.42925014857577604
75.30000000000007	0.4291901200483706
75.40000000000006	0.42913006182499436
75.50000000000007	0.4290699738974342
75.60000000000007	0.42900985662475366
75.70000000000006	0.4289497102368285
75.80000000000007	0.4288895349220336
75.90000000000006	0.4288293306730742
76.00000000000007	0.4287690978427474
76.10000000000007	0.42870883665484216
76.20000000000007	0.42864854729403823
76.30000000000007	0.4285882299441247
76.40000000000006	0.4285278845978657
76.50000000000007	0.42846751160096724
76.60000000000007	0.42840711117043634
76.70000000000007	0.4283466834864714
76.80000000000007	0.4282862285428261
76.90000000000006	0.42822574667907093
77.00000000000007	0.4281652381065021
77.10000000000007	0.4281047030018093
77.20000000000007	0.42804414154083614
77.30000000000007	0.4279835537175081
77.40000000000006	0.427922939864478
77.50000000000007	0.42786230018666893
77.60000000000007	0.4278016348565142
77.70000000000007	0.42774094386899314
77.80000000000007	0.4276802275507491
77.90000000000006	0.42761948610134787
78.00000000000007	0.42755871968988934
78.10000000000007	0.4274979284846695
78.20000000000007	0.42743711248094257
78.30000000000007	0.4273762719986001
78.40000000000006	0.4273154072312198
78.50000000000007	0.42725451834385675
78.60000000000007	0.4271936053328763
78.70000000000007	0.4271326685122826
78.80000000000007	0.4270717080706281
78.90000000000006	0.42701072416979946
79.00000000000007	0.4269497169709193
79.10000000000007	0.42688868647072203
79.20000000000007	0.42682763297661963
79.30000000000007	0.4267665566715381
79.40000000000006	0.4267054577135186
79.50000000000007	0.42664433610045793
79.60000000000007	0.4265831921339984
79.70000000000007	0.4265220259923536
79.80000000000007	0.42646083783055155
79.90000000000008	0.42639962780289353
80.00000000000007	0.42633839590773154
80.10000000000007	0.4262771424402691
80.20000000000007	0.4262158675734332
80.30000000000007	0.4261545714585945
80.40000000000008	0.42609325409531257
80.50000000000007	0.4260319157731353
80.60000000000007	0.4259705566605715
80.70000000000007	0.4259091769061248
80.80000000000007	0.42584777665760737
80.90000000000008	0.4257863559151124
81.00000000000007	0.4257249149618966
81.10000000000007	0.42566345396150257
81.20000000000007	0.42560197305895303
81.30000000000007	0.42554047225558983
81.40000000000008	0.4254789518291242
81.50000000000007	0.42541741193895727
81.60000000000007	0.4253558527273833
81.70000000000007	0.4252942743360379
81.80000000000007	0.4252326767668677
81.90000000000008	0.42517106029143464
82.00000000000007	0.42510942506447547
82.10000000000007	0.4250477712249703
82.20000000000007	0.4249860987761496
82.30000000000007	0.4249244079841372
82.40000000000008	0.424862698999789
82.50000000000007	0.42480097195948663
82.60000000000008	0.4247392269989848
82.70000000000007	0.4246774641221839
82.80000000000007	0.42461568358919455
82.90000000000008	0.42455388554649304
83.00000000000007	0.42449207012730417
83.10000000000008	0.4244302373368439
83.20000000000007	0.4243683874298883
83.30000000000007	0.4243065205492783
83.40000000000008	0.4242446368257634
83.50000000000007	0.42418273638949555
83.60000000000008	0.4241208192464194
83.70000000000007	0.42405888564543026
83.80000000000007	0.42399693572525665
83.90000000000008	0.42393496961364013
84.00000000000007	0.42387298731786816
84.10000000000008	0.4238109890816019
84.20000000000007	0.4237489750401666
84.30000000000007	0.4236869453189441
84.40000000000008	0.4236249000427468
84.50000000000007	0.4235628392196446
84.60000000000008	0.42350076308754453
84.70000000000007	0.42343867177791256
84.80000000000007	0.4233765654132629
84.90000000000008	0.4233144440030319
85.00000000000007	0.4232523077799903
85.10000000000008	0.42319015687241873
85.20000000000007	0.42312799140058166
85.30000000000007	0.42306581148420036
85.40000000000008	0.42300361713354206
85.50000000000007	0.42294140857574625
85.60000000000008	0.42287918593547236
85.70000000000007	0.42281694933025
85.80000000000007	0.4227546987717329
85.90000000000008	0.42269243448201926
86.00000000000007	0.42263015658278946
86.10000000000008	0.4225678651894267
86.20000000000007	0.42250556041679604
86.30000000000008	0.42244324227742636
86.40000000000008	0.42238091098790265
86.50000000000007	0.4223185666665091
86.60000000000008	0.4222562094260195
86.70000000000007	0.4221938392803664
86.80000000000008	0.422131456441186
86.90000000000008	0.4220690610239773
87.00000000000007	0.42200665313946595
87.10000000000008	0.42194423289788335
87.20000000000007	0.4218818003140763
87.30000000000008	0.4218193555942825
87.40000000000008	0.42175689885081724
87.50000000000007	0.4216944301919154
87.60000000000008	0.4216319496338421
87.70000000000007	0.42156945737797563
87.80000000000008	0.42150695353402956
87.90000000000008	0.42144443820828364
88.00000000000007	0.4213819115065457
88.10000000000008	0.42131937344603043
88.20000000000007	0.42125682422282884
88.30000000000008	0.42119426394367065
88.40000000000008	0.42113169271245765
88.50000000000007	0.4210691105478344
88.60000000000008	0.4210065176411199
88.70000000000007	0.42094391409661525
88.80000000000008	0.4208813000163548
88.90000000000008	0.420818675501922
89.00000000000009	0.42075604057294314
89.10000000000008	0.42069339541555667
89.20000000000007	0.4206307401312698
89.30000000000008	0.4205680748198448
89.40000000000008	0.42050539950234783
89.50000000000009	0.4204427143602299
89.60000000000008	0.42038001949273307
89.70000000000007	0.4203173149978358
89.80000000000008	0.4202574528719492
89.90000000000008	0.42020898935866396
90.00000000000009	0.4201719262773839
