# Supplementary material for: White matter micro- and macrostructure brain charts for the human lifespan
Source: Nature. 2026 May 13;655(8124):979–89. doi: 10.1038/s41586-026-10454-2 (PMC13391363; doi:10.1038/s41586-026-10454-2)
Supplement: Supplementary file 7 — Tract-specific median centiles of brain charts. SDT.T4.1-504 contain the discretized, sex-agnostic brain charts used to derive the myelination plots and assessments in Fig. 4 and Supplementary Fig. S4.F9. Age is expressed in years. Tract measurements are reported in metric-specific units: diffusivities in mm2 s−1, volume in mm3, surface area in mm2, average length in mm, and FA is dimensionless (unitless). [file 41586_2026_10454_MOESM7_ESM.zip › SDT.T4/SDT.T4.207-MLF_right_md-mean.csv]

age	value
1.0	0.001012122616158479
1.1	0.0010062199944951317
1.2000000000000002	0.000998809830950721
1.3000000000000003	0.000990008720344784
1.4000000000000004	0.0009814271071175342
1.5000000000000004	0.000973512937608782
1.6000000000000005	0.0009661772183669744
1.7000000000000006	0.0009593474483171886
1.8000000000000007	0.0009529661472074092
1.9000000000000008	0.0009469785869881706
2.000000000000001	0.0009413431539517876
2.100000000000001	0.0009360244212771989
2.200000000000001	0.0009309934989039925
2.300000000000001	0.0009262212754154838
2.4000000000000012	0.0009216850396921509
2.5000000000000013	0.0009173648815718877
2.6000000000000014	0.0009132432924553463
2.7000000000000015	0.0009093058353744629
2.8000000000000016	0.0009055369021386181
2.9000000000000017	0.00090192426101505
3.0000000000000018	0.0008984569666244204
3.100000000000002	0.0008951259376492622
3.200000000000002	0.000891920996275607
3.300000000000002	0.0008888341052101451
3.400000000000002	0.0008858579529612519
3.500000000000002	0.000882985898548807
3.6000000000000023	0.0008802124550838751
3.7000000000000024	0.0008775311219461112
3.8000000000000025	0.000874936798118465
3.9000000000000026	0.0008724248091220478
4.000000000000003	0.0008699912950625691
4.100000000000003	0.0008676315518959524
4.200000000000003	0.0008653418836139196
4.3000000000000025	0.0008631188578580696
4.400000000000003	0.0008609593042641764
4.5000000000000036	0.0008588606310242742
4.600000000000003	0.0008568195214653379
4.700000000000003	0.0008548333966598428
4.800000000000003	0.0008528998628317841
4.900000000000004	0.0008510169694133102
5.0000000000000036	0.0008491821591598889
5.100000000000003	0.0008473934467513127
5.200000000000004	0.0008456489639766311
5.300000000000004	0.0008439469693498794
5.400000000000004	0.0008422860616215707
5.5000000000000036	0.0008406643193541606
5.600000000000004	0.0008390802688526564
5.700000000000005	0.000837532532743429
5.800000000000004	0.0008360200075688728
5.900000000000004	0.0008345411471620228
6.000000000000004	0.0008330947691964813
6.100000000000005	0.0008316797508197844
6.200000000000005	0.0008302950404699195
6.300000000000004	0.0008289398072663131
6.400000000000005	0.0008276128367916323
6.500000000000005	0.0008263132122791232
6.600000000000005	0.0008250400741520281
6.700000000000005	0.00082379274640597
6.800000000000005	0.0008225702213025743
6.900000000000006	0.0008213717409442375
7.000000000000005	0.0008201965806723485
7.100000000000005	0.0008190440607435626
7.2000000000000055	0.0008179136541525951
7.300000000000006	0.0008168045431112446
7.400000000000006	0.0008157161205833664
7.500000000000005	0.0008146478170857345
7.600000000000006	0.0008135991931314908
7.700000000000006	0.0008125695542100972
7.800000000000006	0.0008115583869247666
7.900000000000006	0.0008105651978406956
8.000000000000007	0.0008095895244034591
8.100000000000007	0.0008086310147027853
8.200000000000006	0.0008076890908546732
8.300000000000006	0.0008067633312209609
8.400000000000006	0.0008058533408262763
8.500000000000007	0.0008049588204577995
8.600000000000007	0.0008040792703981442
8.700000000000006	0.000803214327617218
8.800000000000008	0.0008023636417640424
8.900000000000007	0.0008015268852140048
9.000000000000007	0.0008007038132193076
9.100000000000007	0.0007998940016744873
9.200000000000006	0.0007990971464257443
9.300000000000008	0.000798312963441728
9.400000000000007	0.0007975412413381776
9.500000000000007	0.0007967816080275891
9.600000000000009	0.0007960337978320778
9.700000000000008	0.0007952975534967716
9.800000000000008	0.0007945726354063645
9.900000000000007	0.0007938588676165468
10.000000000000007	0.0007931559292457335
10.100000000000009	0.0007924635940549216
10.200000000000008	0.0007917816517345826
10.300000000000008	0.000791109948340287
10.40000000000001	0.0007904481989903058
10.500000000000009	0.000789796203706064
10.600000000000009	0.0007891537683141205
10.700000000000008	0.0007885207129147299
10.800000000000008	0.0007878969074949856
10.90000000000001	0.0007872821031117732
11.000000000000009	0.0007866761271566827
11.100000000000009	0.0007860788201124155
11.20000000000001	0.0007854900669693164
11.30000000000001	0.0007849096445186881
11.40000000000001	0.0007843373986630118
11.500000000000009	0.0007837731794303936
11.600000000000009	0.0007832168487827231
11.70000000000001	0.0007826683083786624
11.80000000000001	0.0007821273609953802
11.90000000000001	0.0007815938721010127
12.00000000000001	0.0007810677182434149
12.10000000000001	0.000780548811606959
12.20000000000001	0.0007800369738724825
12.30000000000001	0.0007795320839164739
12.40000000000001	0.0007790340236246106
12.50000000000001	0.0007785426851203772
12.60000000000001	0.0007780579925064751
12.70000000000001	0.0007775797867328704
12.800000000000011	0.000777107961018968
12.900000000000011	0.0007766424181819764
13.00000000000001	0.0007761830898897412
13.10000000000001	0.0007757298313039125
13.20000000000001	0.0007752825455848844
13.300000000000011	0.000774841138137432
13.400000000000011	0.0007744055233303889
13.50000000000001	0.000773975641548068
13.600000000000012	0.0007735513625528058
13.700000000000012	0.0007731326002492086
13.800000000000011	0.0007727192770112589
13.900000000000011	0.0007723113387753378
14.00000000000001	0.000771908666203607
14.100000000000012	0.0007715111807208152
14.200000000000012	0.000771118805458397
14.300000000000011	0.0007707314715259169
14.400000000000013	0.0007703491313607346
14.500000000000012	0.0007699716768974727
14.600000000000012	0.0007695990377621291
14.700000000000012	0.0007692311511662039
14.800000000000011	0.0007688679736967565
14.900000000000013	0.0007685094057947983
15.000000000000012	0.000768155382876037
15.100000000000012	0.0007678058416761529
15.200000000000014	0.0007674607261259029
15.300000000000013	0.0007671199977451181
15.400000000000013	0.000766783565821478
15.500000000000012	0.0007664513721349783
15.600000000000012	0.0007661233653419185
15.700000000000014	0.0007657995101139619
15.800000000000013	0.0007654797224794384
15.900000000000013	0.000765163948745384
16.000000000000014	0.0007648521362551025
16.100000000000016	0.0007645442389111598
16.200000000000014	0.0007642402251855784
16.30000000000001	0.0007639400181505899
16.400000000000013	0.0007636435691245804
16.500000000000014	0.000763350835721407
16.600000000000016	0.0007630617888414474
16.700000000000014	0.0007627763569710462
16.800000000000015	0.0007624944950173503
16.900000000000013	0.0007622161587119872
17.000000000000014	0.0007619413098196958
17.100000000000016	0.000761669922208803
17.200000000000014	0.0007614019300466319
17.300000000000015	0.0007611372922380058
17.400000000000013	0.0007608759734989486
17.500000000000014	0.0007606179495928453
17.600000000000016	0.0007603631590883234
17.700000000000014	0.0007601115637703151
17.800000000000015	0.0007598631260875655
17.900000000000016	0.0007596178140794962
18.000000000000014	0.000759375605855863
18.100000000000016	0.0007591364446198988
18.200000000000017	0.0007589002953829491
18.300000000000015	0.0007586671285577054
18.400000000000016	0.000758436923749907
18.500000000000014	0.0007582096277795747
18.600000000000016	0.000757985207995167
18.700000000000017	0.0007577636322853039
18.800000000000015	0.0007575448737520184
18.900000000000016	0.000757328913876567
19.000000000000014	0.000757115703299238
19.100000000000016	0.0007569052119998723
19.200000000000017	0.0007566974150082
19.300000000000015	0.0007564922949988876
19.400000000000016	0.0007562898056133622
19.500000000000018	0.0007560899187469693
19.600000000000016	0.0007558926067389786
19.700000000000017	0.0007556978468163931
19.80000000000002	0.0007555056231681461
19.900000000000016	0.0007553158926141319
20.000000000000018	0.0007551286292163903
20.100000000000016	0.0007549438117820153
20.200000000000017	0.0007547614254610405
20.30000000000002	0.0007545814295857307
20.400000000000016	0.000754403799802365
20.500000000000018	0.0007542285121252878
20.600000000000016	0.0007540555471725813
20.700000000000017	0.0007538848913281196
20.80000000000002	0.0007537165065911698
20.900000000000016	0.0007535503704075982
21.000000000000018	0.0007533864647013834
21.10000000000002	0.0007532247766371925
21.200000000000017	0.0007530652703344148
21.30000000000002	0.0007529079245601191
21.40000000000002	0.0007527527183889641
21.500000000000018	0.000752599635249438
21.60000000000002	0.0007524486633200482
21.700000000000017	0.0007522997689753982
21.80000000000002	0.0007521529324891063
21.90000000000002	0.000752008138377097
22.000000000000018	0.0007518653754573016
22.10000000000002	0.0007517246119066128
22.200000000000017	0.0007515858291088425
22.30000000000002	0.0007514490087068306
22.40000000000002	0.0007513141364754928
22.500000000000018	0.0007511812020723264
22.60000000000002	0.0007510501755947598
22.70000000000002	0.0007509210396970676
22.80000000000002	0.0007507937810659961
22.90000000000002	0.00075066838988656
23.00000000000002	0.0007505448377986134
23.10000000000002	0.0007504231083958953
23.20000000000002	0.0007503031854916889
23.30000000000002	0.0007501850568333591
23.40000000000002	0.0007500687133061365
23.50000000000002	0.0007499541281961267
23.60000000000002	0.0007498412861756065
23.70000000000002	0.0007497301757613407
23.80000000000002	0.0007496207882767972
23.90000000000002	0.0007495130983362965
24.00000000000002	0.0007494070914121956
24.10000000000002	0.0007493027531641924
24.20000000000002	0.0007492000730080667
24.300000000000022	0.0007490990428551877
24.40000000000002	0.0007489996387394684
24.50000000000002	0.0007489018470546115
24.600000000000023	0.0007488056578694541
24.70000000000002	0.0007487110634617359
24.800000000000022	0.0007486180410156991
24.90000000000002	0.0007485265776105109
25.00000000000002	0.000748436660486091
25.100000000000023	0.0007483482804776925
25.20000000000002	0.0007482614303596843
25.300000000000022	0.0007481760885472777
25.40000000000002	0.0007480922429112251
25.50000000000002	0.0007480098848440769
25.600000000000023	0.0007479290074283442
25.70000000000002	0.0007478495900807807
25.800000000000022	0.0007477716212626833
25.900000000000023	0.0007476950895740123
26.00000000000002	0.0007476199870641119
26.100000000000023	0.0007475463072374838
26.200000000000024	0.0007474740305838133
26.300000000000022	0.0007474031462481035
26.400000000000023	0.0007473336467576795
26.50000000000002	0.0007472655258776526
26.600000000000023	0.0007471987649740102
26.700000000000024	0.0007471333537031499
26.800000000000022	0.0007470692818417174
26.900000000000023	0.0007470065424827005
27.00000000000002	0.0007469451297516799
27.100000000000023	0.0007468850259543151
27.200000000000024	0.0007468262213405173
27.300000000000022	0.0007467687094151372
27.400000000000023	0.000746712484525311
27.500000000000025	0.0007466575297469651
27.600000000000023	0.0007466038357749832
27.700000000000024	0.0007465513934090306
27.800000000000026	0.000746500196643322
27.900000000000023	0.0007464502401345272
28.000000000000025	0.0007464015077852182
28.100000000000023	0.0007463539908078858
28.200000000000024	0.000746307683553232
28.300000000000026	0.0007462625808671991
28.400000000000023	0.0007462186673322974
28.500000000000025	0.0007461759345499753
28.600000000000023	0.0007461343742133475
28.700000000000024	0.0007460939810983164
28.800000000000026	0.0007460547503178455
28.900000000000023	0.0007460166671847306
29.000000000000025	0.0007459797237537969
29.100000000000026	0.0007459439151107195
29.200000000000024	0.0007459092365309527
29.300000000000026	0.000745875673929901
29.400000000000027	0.0007458432197037882
29.500000000000025	0.0007458118663294076
29.600000000000026	0.0007457816092633728
29.700000000000024	0.0007457524440125339
29.800000000000026	0.0007457243571399606
29.900000000000027	0.0007456973414406417
30.000000000000025	0.0007456713926414392
30.100000000000026	0.0007456465063892593
30.200000000000024	0.0007456226697832853
30.300000000000026	0.0007455998759193531
30.400000000000027	0.0007455781179643909
30.500000000000025	0.0007455573919701001
30.600000000000026	0.0007455376937847585
30.700000000000028	0.0007455190110840674
30.800000000000026	0.0007455013373159496
30.900000000000027	0.0007454846687687112
31.00000000000003	0.0007454690014118564
31.100000000000026	0.0007454543233997124
31.200000000000028	0.0007454406284463269
31.300000000000026	0.0007454279103287063
31.400000000000027	0.000745416165620605
31.50000000000003	0.0007454053904674653
31.600000000000026	0.0007453955735386089
31.700000000000028	0.0007453867088600796
31.800000000000026	0.0007453787932134967
31.900000000000027	0.0007453718228496534
32.00000000000003	0.000745365786866617
32.10000000000002	0.0007453606795266507
32.20000000000003	0.0007453564951479662
32.300000000000026	0.0007453532307638965
32.40000000000003	0.0007453508827795457
32.50000000000003	0.0007453494407544761
32.60000000000003	0.0007453488992283699
32.70000000000003	0.0007453492554177797
32.800000000000026	0.0007453505058196985
32.90000000000003	0.0007453526403789238
33.00000000000003	0.0007453556538455458
33.10000000000003	0.0007453595410195442
33.20000000000003	0.0007453642993401571
33.300000000000026	0.0007453699254401498
33.40000000000003	0.0007453764096791886
33.50000000000003	0.0007453837470548869
33.60000000000003	0.0007453919351684341
33.70000000000003	0.0007454009707330012
33.800000000000026	0.0007454108444554796
33.90000000000003	0.0007454215515214632
34.00000000000003	0.0007454330871611083
34.10000000000003	0.0007454454491732088
34.20000000000003	0.0007454586343908629
34.30000000000003	0.0007454726338950184
34.40000000000003	0.0007454874430927003
34.50000000000003	0.0007455030599263261
34.60000000000003	0.0007455194812995878
34.70000000000003	0.0007455366986072387
34.80000000000003	0.0007455547074247901
34.90000000000003	0.0007455735033677315
35.00000000000003	0.0007455930845543227
35.10000000000003	0.0007456134479944969
35.20000000000003	0.0007456345854211645
35.30000000000003	0.0007456564926085911
35.400000000000034	0.0007456791678027423
35.50000000000003	0.0007457026080757208
35.60000000000003	0.0007457268054448104
35.70000000000003	0.0007457517558357018
35.80000000000003	0.0007457774552100196
35.900000000000034	0.0007458039019706581
36.00000000000003	0.0007458310932841047
36.10000000000003	0.0007458590214742252
36.20000000000003	0.0007458876826455426
36.30000000000003	0.0007459170753148245
36.400000000000034	0.0007459471967034678
36.50000000000003	0.0007459780393936773
36.60000000000003	0.0007460095996264492
36.70000000000003	0.0007460418736752321
36.80000000000003	0.0007460748601971901
36.900000000000034	0.0007461085564978246
37.00000000000003	0.0007461429554379441
37.10000000000003	0.0007461780534199652
37.20000000000003	0.0007462138492028223
37.30000000000003	0.0007462503401406592
37.400000000000034	0.0007462875193295694
37.500000000000036	0.0007463253832952606
37.60000000000003	0.0007463639285927517
37.70000000000003	0.000746403154106977
37.80000000000003	0.0007464430572672177
37.900000000000034	0.0007464836314233582
38.000000000000036	0.0007465248732471129
38.10000000000003	0.0007465667817146338
38.20000000000003	0.000746609354298364
38.30000000000003	0.0007466525845629846
38.400000000000034	0.0007466964692918708
38.500000000000036	0.0007467410052950273
38.60000000000004	0.0007467861916619179
38.70000000000003	0.000746832025932266
38.80000000000003	0.0007468785019024676
38.900000000000034	0.0007469256164883534
39.000000000000036	0.0007469733688613292
39.10000000000004	0.0007470217565995343
39.20000000000003	0.0007470707736958945
39.30000000000003	0.0007471204171676152
39.400000000000034	0.000747170684056075
39.500000000000036	0.000747221573634848
39.60000000000004	0.0007472730835425144
39.70000000000003	0.0007473252079839896
39.80000000000003	0.0007473779440968675
39.900000000000034	0.0007474312912285516
40.000000000000036	0.0007474852470518467
40.10000000000004	0.0007475398059518502
40.20000000000003	0.0007475949651584208
40.30000000000003	0.0007476507219234425
40.400000000000034	0.0007477070756866285
40.500000000000036	0.0007477640241751298
40.60000000000004	0.0007478215619684931
40.70000000000004	0.0007478796864062529
40.80000000000003	0.0007479383969947785
40.900000000000034	0.0007479976914918151
41.000000000000036	0.0007480575646424171
41.10000000000004	0.0007481180138702861
41.20000000000004	0.0007481790366191759
41.30000000000003	0.0007482406324791171
41.400000000000034	0.0007483027992568477
41.500000000000036	0.0007483655318760754
41.60000000000004	0.0007484288278606334
41.70000000000004	0.0007484926868608333
41.80000000000004	0.0007485571067107976
41.900000000000034	0.0007486220824865934
42.000000000000036	0.0007486876117889598
42.10000000000004	0.0007487536922370238
42.20000000000004	0.0007488203235570289
42.30000000000004	0.00074888750362738
42.400000000000034	0.0007489552276886063
42.500000000000036	0.0007490234934330749
42.60000000000004	0.0007490923006417418
42.70000000000004	0.000749161647217529
42.80000000000004	0.0007492315285415008
42.900000000000034	0.0007493019423764669
43.000000000000036	0.000749372886502051
43.10000000000004	0.0007494443607683399
43.20000000000004	0.0007495163631183245
43.30000000000004	0.000749588889084751
43.400000000000034	0.0007496619365144198
43.500000000000036	0.0007497355053071496
43.60000000000004	0.000749809593427935
43.70000000000004	0.0007498841965393507
43.80000000000004	0.0007499593125528607
43.90000000000004	0.0007500349393953586
44.000000000000036	0.0007501110770297153
44.10000000000004	0.0007501877234572437
44.20000000000004	0.0007502648744806979
44.30000000000004	0.0007503425280886753
44.40000000000004	0.0007504206842893762
44.500000000000036	0.0007504993411038791
44.60000000000004	0.0007505784944550928
44.70000000000004	0.0007506581423910744
44.80000000000004	0.0007507382829740895
44.90000000000004	0.0007508189162699857
45.00000000000004	0.0007509000403327994
45.10000000000004	0.0007509816512152021
45.20000000000004	0.0007510637470362572
45.30000000000004	0.000751146327903227
45.40000000000004	0.0007512293918879208
45.50000000000004	0.0007513129351544197
45.60000000000004	0.0007513969558765265
45.70000000000004	0.0007514814522411744
45.80000000000004	0.0007515664244084641
45.90000000000004	0.0007516518704801579
46.00000000000004	0.0007517377867406385
46.10000000000004	0.0007518241714292068
46.20000000000004	0.0007519110247439145
46.30000000000004	0.0007519983448024933
46.40000000000004	0.0007520861279927904
46.50000000000004	0.0007521743726046447
46.60000000000004	0.0007522630769399843
46.70000000000004	0.0007523522412454024
46.80000000000004	0.0007524418636658592
46.90000000000004	0.0007525319407009829
47.00000000000004	0.0007526224707010832
47.100000000000044	0.0007527134539475891
47.20000000000004	0.0007528048885998452
47.30000000000004	0.000752896771253707
47.40000000000004	0.0007529891003062176
47.50000000000004	0.0007530818741656
47.600000000000044	0.0007531750931579846
47.70000000000004	0.0007532687554675289
47.80000000000004	0.0007533628577940451
47.90000000000004	0.0007534573985905571
48.00000000000004	0.0007535523782152521
48.100000000000044	0.0007536477948652249
48.200000000000045	0.0007537436453299447
48.30000000000004	0.0007538399281057259
48.40000000000004	0.000753936641699199
48.50000000000004	0.0007540337865098337
48.600000000000044	0.0007541313607573504
48.700000000000045	0.0007542293613280956
48.80000000000004	0.0007543277867702377
48.90000000000004	0.0007544266375128577
49.00000000000004	0.0007545259117872765
49.100000000000044	0.0007546256065635072
49.200000000000045	0.0007547257204298722
49.30000000000004	0.0007548262519843332
49.40000000000004	0.0007549272016941539
49.50000000000004	0.0007550285678112945
49.600000000000044	0.0007551303473961674
49.700000000000045	0.0007552325390852876
49.80000000000004	0.0007553351433733488
49.90000000000004	0.0007554381585227125
50.00000000000004	0.0007555415816719957
50.100000000000044	0.0007556454114950289
50.200000000000045	0.0007557496466745856
50.30000000000005	0.0007558542877407865
50.40000000000004	0.0007559593329748447
50.50000000000004	0.0007560647795998687
50.600000000000044	0.0007561706263344926
50.700000000000045	0.0007562768737343124
50.80000000000005	0.0007563835200898897
50.90000000000004	0.0007564905626974849
51.00000000000004	0.0007565980003104908
51.100000000000044	0.0007567058316906461
51.200000000000045	0.0007568140574265301
51.30000000000005	0.0007569226758258455
51.40000000000005	0.0007570316842639689
51.50000000000004	0.0007571410815360828
51.600000000000044	0.0007572508682544554
51.700000000000045	0.0007573610427351663
51.80000000000005	0.0007574716024221833
51.90000000000005	0.0007575825461430772
52.00000000000004	0.0007576938727331803
52.100000000000044	0.000757805582835541
52.200000000000045	0.0007579176747819174
52.30000000000005	0.0007580301460904279
52.40000000000005	0.0007581429956276225
52.50000000000004	0.0007582562240587163
52.600000000000044	0.0007583698297229269
52.700000000000045	0.0007584838102027481
52.80000000000005	0.0007585981643950051
52.90000000000005	0.0007587128912037817
53.00000000000004	0.0007588279913230788
53.100000000000044	0.0007589434631064101
53.200000000000045	0.000759059304205895
53.30000000000005	0.0007591755135547949
53.40000000000005	0.0007592920918679135
53.50000000000005	0.0007594090375053888
53.600000000000044	0.0007595263481798707
53.700000000000045	0.0007596440228529403
53.80000000000005	0.0007597620604929938
53.90000000000005	0.0007598804618418573
54.00000000000005	0.0007599992252727075
54.100000000000044	0.000760118348563638
54.200000000000045	0.0007602378307103709
54.30000000000005	0.000760357672474312
54.40000000000005	0.0007604778722344901
54.50000000000005	0.0007605984278259694
54.60000000000005	0.0007607193382710408
54.700000000000045	0.000760840602598375
54.80000000000005	0.0007609622215947997
54.90000000000005	0.0007610841936512283
55.00000000000005	0.0007612065166643751
55.10000000000005	0.000761329189688538
55.200000000000045	0.0007614522135290459
55.30000000000005	0.0007615755865819563
55.40000000000005	0.0007616993067976965
55.50000000000005	0.0007618233732555183
55.60000000000005	0.0007619477850406281
55.700000000000045	0.000762072542982428
55.80000000000005	0.0007621976454877655
55.90000000000005	0.0007623230905651926
56.00000000000005	0.0007624488773240344
56.10000000000005	0.0007625750066112184
56.200000000000045	0.0007627014768380937
56.30000000000005	0.0007628282860638977
56.40000000000005	0.0007629554334214431
56.50000000000005	0.0007630829180491459
56.60000000000005	0.0007632107408167326
56.70000000000005	0.0007633389001453668
56.80000000000005	0.0007634673941491825
56.90000000000005	0.0007635962219893137
57.00000000000005	0.0007637253845521833
57.10000000000005	0.0007638548802628136
57.20000000000005	0.000763984707283287
57.30000000000005	0.00076411486479684
57.40000000000005	0.0007642453519920354
57.50000000000005	0.0007643761697769707
57.60000000000005	0.0007645073165855698
57.70000000000005	0.0007646387906318395
57.800000000000054	0.0007647705911257385
57.90000000000005	0.0007649027189913539
58.00000000000005	0.0007650351726658959
58.10000000000005	0.0007651679504087555
58.20000000000005	0.0007653010514507734
58.300000000000054	0.0007654344750278097
58.40000000000005	0.0007655682220846587
58.50000000000005	0.000765702291066569
58.60000000000005	0.0007658366802821125
58.70000000000005	0.0007659713889873939
58.800000000000054	0.0007661064181425441
58.90000000000005	0.0007662417661955572
59.00000000000005	0.0007663774314980432
59.10000000000005	0.0007665134133258546
59.20000000000005	0.000766649710959565
59.300000000000054	0.0007667863253791777
59.40000000000005	0.0007669232550399261
59.50000000000005	0.000767060498340086
59.60000000000005	0.0007671980545794098
59.70000000000005	0.00076733592475271
59.800000000000054	0.0007674741073174408
59.900000000000055	0.0007676126007127523
60.00000000000005	0.000767751404257098
60.10000000000005	0.0007678905172734552
60.20000000000005	0.0007680299407757288
60.300000000000054	0.0007681696732278783
60.400000000000055	0.0007683097131133832
60.50000000000005	0.0007684500597733932
60.60000000000005	0.0007685907142361842
60.70000000000005	0.0007687316749674447
60.800000000000054	0.0007688729404895385
60.900000000000055	0.0007690145101613729
61.00000000000006	0.0007691563833461669
61.10000000000005	0.0007692985610906469
61.20000000000005	0.0007694410418662977
61.300000000000054	0.00076958382423767
61.400000000000055	0.000769726907585252
61.50000000000006	0.0007698702929697441
61.60000000000005	0.0007700139788639212
61.70000000000005	0.0007701579638693553
61.800000000000054	0.000770302247383447
61.900000000000055	0.0007704468288076504
62.00000000000006	0.0007705917092206239
62.10000000000005	0.0007707368871002576
62.20000000000005	0.0007708823610883357
62.300000000000054	0.000771028130602807
62.400000000000055	0.0007711741967359836
62.50000000000006	0.0007713205579665851
62.60000000000005	0.0007714672129717335
62.70000000000005	0.0007716141611855106
62.800000000000054	0.0007717614020458614
62.900000000000055	0.0007719089366625697
63.00000000000006	0.0007720567635188659
63.10000000000006	0.0007722048813302709
63.20000000000005	0.0007723532895504683
63.300000000000054	0.000772501989302682
63.400000000000055	0.0007726509790705422
63.50000000000006	0.0007728002576033471
63.60000000000006	0.0007729498243701912
63.70000000000005	0.0007730996788438738
63.800000000000054	0.0007732498221647237
63.900000000000055	0.000773400252820285
64.00000000000006	0.0007735509695965737
64.10000000000005	0.0007737019719814526
64.20000000000006	0.00077385326112854
64.30000000000005	0.0007740048355253535
64.40000000000006	0.0007741566939902273
64.50000000000006	0.0007743088360257825
64.60000000000005	0.0007744612611382235
64.70000000000006	0.0007746139704979542
64.80000000000005	0.0007747669625958549
64.90000000000006	0.0007749202362854679
65.00000000000006	0.0007750737910874268
65.10000000000005	0.0007752276281853243
65.20000000000006	0.0007753817460695954
65.30000000000005	0.0007755361436247772
65.40000000000006	0.0007756908203856829
65.50000000000006	0.0007758457758905408
65.60000000000005	0.0007760010113395478
65.70000000000006	0.0007761565252259486
65.80000000000005	0.0007763123164680832
65.90000000000006	0.000776468384618053
66.00000000000006	0.0007766247308892008
66.10000000000005	0.0007767813537739407
66.20000000000006	0.0007769382522203999
66.30000000000005	0.0007770954257943313
66.40000000000006	0.000777252874064789
66.50000000000006	0.0007774105982615816
66.60000000000005	0.0007775685968794157
66.70000000000006	0.0007777268688989062
66.80000000000005	0.000777885413902486
66.90000000000006	0.0007780442331331229
67.00000000000006	0.0007782033250843218
67.10000000000007	0.0007783626887653456
67.20000000000006	0.0007785223237718108
67.30000000000005	0.0007786822297025434
67.40000000000006	0.0007788424078168765
67.50000000000006	0.0007790028566101131
67.60000000000007	0.0007791635751228293
67.70000000000006	0.0007793245629667847
67.80000000000005	0.0007794858214145387
67.90000000000006	0.0007796473489598143
68.00000000000006	0.0007798091446708224
68.10000000000007	0.0007799712081720673
68.20000000000006	0.0007801335390911386
68.30000000000005	0.0007802961387170041
68.40000000000006	0.0007804590055446906
68.50000000000006	0.0007806221386726664
68.60000000000007	0.0007807855377410513
68.70000000000006	0.0007809492040521803
68.80000000000005	0.0007811131360991026
68.90000000000006	0.000781277333006991
69.00000000000006	0.0007814417944283469
69.10000000000007	0.0007816065200186749
69.20000000000006	0.000781771511096781
69.30000000000005	0.0007819367661565458
69.40000000000006	0.0007821022843524077
69.50000000000006	0.0007822680653520759
69.60000000000007	0.0007824341104878862
69.70000000000006	0.0007826004182513722
69.80000000000007	0.0007827669878228433
69.90000000000006	0.0007829338188820565
70.00000000000006	0.0007831009111116737
70.10000000000007	0.0007832682658606158
70.20000000000006	0.0007834358816208285
70.30000000000007	0.0007836037576010144
70.40000000000006	0.0007837718934957126
70.50000000000006	0.0007839402906676549
70.60000000000007	0.0007841089476060493
70.70000000000006	0.0007842778635446826
70.80000000000007	0.0007844470381898709
70.90000000000006	0.0007846164712507779
71.00000000000006	0.0007847861641069411
71.10000000000007	0.0007849561152474967
71.20000000000006	0.0007851263239338434
71.30000000000007	0.0007852967898867692
71.40000000000006	0.000785467514499906
71.50000000000006	0.0007856384962592823
71.60000000000007	0.0007858097344506984
71.70000000000006	0.0007859812288064603
71.80000000000007	0.0007861529790616896
71.90000000000006	0.0007863249866270812
72.00000000000006	0.0007864972499881538
72.10000000000007	0.0007866697684576024
72.20000000000006	0.0007868425417819518
72.30000000000007	0.0007870155713863435
72.40000000000006	0.0007871888557528133
72.50000000000006	0.0007873623942178403
72.60000000000007	0.0007875361865392752
72.70000000000006	0.0007877102324777108
72.80000000000007	0.000787884533475694
72.90000000000006	0.0007880590880142995
73.00000000000006	0.0007882338954562993
73.10000000000007	0.0007884089555735294
73.20000000000006	0.0007885842698233886
73.30000000000007	0.0007887598366830482
73.40000000000006	0.0007889356555385607
73.50000000000007	0.0007891117261728943
73.60000000000007	0.0007892880483717616
73.70000000000006	0.0007894646236103385
73.80000000000007	0.0007896414503644623
73.90000000000006	0.0007898185280459156
74.00000000000007	0.0007899958564514867
74.10000000000007	0.0007901734370716841
74.20000000000006	0.0007903512683780428
74.30000000000007	0.0007905293498051396
74.40000000000006	0.0007907076811607873
74.50000000000007	0.0007908862622554818
74.60000000000007	0.0007910650945980136
74.70000000000006	0.0007912441766581279
74.80000000000007	0.0007914235078956674
74.90000000000006	0.0007916030881321259
75.00000000000007	0.000791782918892156
75.10000000000007	0.0007919629986407858
75.20000000000006	0.0007921433268602602
75.30000000000007	0.0007923239033830157
75.40000000000006	0.0007925047280441698
75.50000000000007	0.0007926858023871836
75.60000000000007	0.0007928671248748368
75.70000000000006	0.0007930486950142878
75.80000000000007	0.0007932305126515676
75.90000000000006	0.0007934125793465762
76.00000000000007	0.0007935948935569729
76.10000000000007	0.000793777454811988
76.20000000000007	0.0007939602629685457
76.30000000000007	0.0007941433178862419
76.40000000000006	0.0007943266211444078
76.50000000000007	0.0007945101711980517
76.60000000000007	0.0007946939676009485
76.70000000000007	0.0007948780102235997
76.80000000000007	0.000795062300662437
76.90000000000006	0.0007952468373669119
77.00000000000007	0.0007954316199125923
77.10000000000007	0.0007956166481808805
77.20000000000007	0.0007958019220558451
77.30000000000007	0.0007959874431540264
77.40000000000006	0.0007961732099217372
77.50000000000007	0.0007963592219589139
77.60000000000007	0.0007965454791605326
77.70000000000007	0.0007967319831609482
77.80000000000007	0.0007969187324004712
77.90000000000006	0.0007971057265006344
78.00000000000007	0.0007972929653673477
78.10000000000007	0.0007974804489091822
78.20000000000007	0.0007976681787813777
78.30000000000007	0.000797856153420674
78.40000000000006	0.0007980443724728011
78.50000000000007	0.000798232835857295
78.60000000000007	0.0007984215452479857
78.70000000000007	0.0007986104990751518
78.80000000000007	0.0007987996970059667
78.90000000000006	0.0007989891389709726
79.00000000000007	0.0007991788249034223
79.10000000000007	0.0007993687564988555
79.20000000000007	0.0007995589321835137
79.30000000000007	0.0007997493516486887
79.40000000000006	0.0007999400148386814
79.50000000000007	0.0008001309234684983
79.60000000000007	0.0008003220759574267
79.70000000000007	0.0008005134720181498
79.80000000000007	0.0008007051116060613
79.90000000000008	0.0008008969946792912
80.00000000000007	0.0008010891229754886
80.10000000000007	0.0008012814949094338
80.20000000000007	0.000801474110217916
80.30000000000007	0.0008016669688702552
80.40000000000008	0.0008018600726245077
80.50000000000007	0.0008020534198879671
80.60000000000007	0.0008022470104188135
80.70000000000007	0.0008024408441976046
80.80000000000007	0.000802634921207672
80.90000000000008	0.000802829243230727
81.00000000000007	0.0008030238086691046
81.10000000000007	0.0008032186173051579
81.20000000000007	0.0008034136691335597
81.30000000000007	0.0008036089659574424
81.40000000000008	0.0008038045061711278
81.50000000000007	0.000804000289578402
81.60000000000007	0.0008041963161853891
81.70000000000007	0.0008043925860010057
81.80000000000007	0.0008045891008531932
81.90000000000008	0.0008047858591307822
82.00000000000007	0.0008049828606618752
82.10000000000007	0.0008051801054669686
82.20000000000007	0.0008053775953965185
82.30000000000007	0.000805575328830774
82.40000000000008	0.0008057733056194269
82.50000000000007	0.0008059715257946392
82.60000000000008	0.0008061699893914477
82.70000000000007	0.0008063686982862949
82.80000000000007	0.0008065676508534256
82.90000000000008	0.0008067668469670723
83.00000000000007	0.0008069662866740885
83.10000000000008	0.0008071659718746483
83.20000000000007	0.0008073659009338192
83.30000000000007	0.0008075660737476282
83.40000000000008	0.0008077664903748675
83.50000000000007	0.00080796715087726
83.60000000000008	0.0008081680571822823
83.70000000000007	0.0008083692076484776
83.80000000000007	0.0008085706021967113
83.90000000000008	0.0008087722409008235
84.00000000000007	0.0008089741257133157
84.10000000000008	0.0008091762549829112
84.20000000000007	0.0008093786286525447
84.30000000000007	0.0008095812468083157
84.40000000000008	0.0008097841095393525
84.50000000000007	0.0008099872188268893
84.60000000000008	0.0008101905730125384
84.70000000000007	0.0008103941720644799
84.80000000000007	0.0008105980160842891
84.90000000000008	0.0008108021070796343
85.00000000000007	0.0008110064433816542
85.10000000000008	0.0008112110249809233
85.20000000000007	0.000811415851991667
85.30000000000007	0.0008116209245311923
85.40000000000008	0.0008118262446374225
85.50000000000007	0.0008120318106338088
85.60000000000008	0.0008122376225366564
85.70000000000007	0.0008124436804761428
85.80000000000007	0.00081264998651812
85.90000000000008	0.0008128565389748722
86.00000000000007	0.0008130633378855275
86.10000000000008	0.0008132703833932968
86.20000000000007	0.0008134776756446138
86.30000000000008	0.0008136852167372778
86.40000000000008	0.0008138930049752403
86.50000000000007	0.0008141010404239259
86.60000000000008	0.0008143093232430655
86.70000000000007	0.0008145178555600261
86.80000000000008	0.000814726635666817
86.90000000000008	0.0008149356636522266
87.00000000000007	0.0008151449396894727
87.10000000000008	0.0008153544639551241
87.20000000000007	0.0008155642386102938
87.30000000000008	0.0008157742619380245
87.40000000000008	0.0008159845340540625
87.50000000000007	0.0008161950551487461
87.60000000000008	0.0008164058274145201
87.70000000000007	0.0008166168491216929
87.80000000000008	0.0008168281204099537
87.90000000000008	0.0008170396414836531
88.00000000000007	0.000817251412550651
88.10000000000008	0.0008174634358390861
88.20000000000007	0.000817675709609579
88.30000000000008	0.0008178882340295503
88.40000000000008	0.0008181010093211971
88.50000000000007	0.0008183140377458636
88.60000000000008	0.0008185273175505964
88.70000000000007	0.0008187408489274443
88.80000000000008	0.0008189546321131828
88.90000000000008	0.000819168667348203
89.00000000000009	0.0008193829569316753
89.10000000000008	0.0008195974991002246
89.20000000000007	0.0008198122940745321
89.30000000000008	0.0008200273421099223
89.40000000000008	0.0008202426455408371
89.50000000000009	0.0008204582025893901
89.60000000000008	0.0008206740135016591
89.70000000000007	0.0008208900785482344
89.80000000000008	0.0008210965310243098
89.90000000000008	0.0008212637577028053
90.00000000000009	0.0008213917106963894
