# Supplementary material for: White matter micro- and macrostructure brain charts for the human lifespan
Source: Nature. 2026 May 13;655(8124):979–89. doi: 10.1038/s41586-026-10454-2 (PMC13391363; doi:10.1038/s41586-026-10454-2)
Supplement: Supplementary file 7 — Tract-specific median centiles of brain charts. SDT.T4.1-504 contain the discretized, sex-agnostic brain charts used to derive the myelination plots and assessments in Fig. 4 and Supplementary Fig. S4.F9. Age is expressed in years. Tract measurements are reported in metric-specific units: diffusivities in mm2 s−1, volume in mm3, surface area in mm2, average length in mm, and FA is dimensionless (unitless). [file 41586_2026_10454_MOESM7_ESM.zip › SDT.T4/SDT.T4.208-MLF_right_rd-mean.csv]

age	value
1.0	0.0008340441473816826
1.1	0.0008274084209548152
1.2000000000000002	0.0008190910188307305
1.3000000000000003	0.0008092270042576542
1.4000000000000004	0.0007996369335650144
1.5000000000000004	0.0007908220337184832
1.6000000000000005	0.0007826764905677806
1.7000000000000006	0.0007751144185711534
1.8000000000000007	0.0007680678610363321
1.9000000000000008	0.0007614725237555078
2.000000000000001	0.0007552796003208219
2.100000000000001	0.0007494476548280207
2.200000000000001	0.0007439429251165822
2.300000000000001	0.0007387316025614765
2.4000000000000012	0.0007337873288375332
2.5000000000000013	0.0007290870483314255
2.6000000000000014	0.0007246105286377259
2.7000000000000015	0.0007203410831014806
2.8000000000000016	0.0007162607886738256
2.9000000000000017	0.0007123555976646266
3.0000000000000018	0.0007086129613528229
3.100000000000002	0.0007050224591611247
3.200000000000002	0.000701572492196166
3.300000000000002	0.0006982538944058902
3.400000000000002	0.0006950583405594561
3.500000000000002	0.0006919782794946767
3.6000000000000023	0.0006890074622829871
3.7000000000000024	0.0006861385400574328
3.8000000000000025	0.0006833657390188542
3.9000000000000026	0.0006806837744849909
4.000000000000003	0.0006780882735477083
4.100000000000003	0.000675573948678017
4.200000000000003	0.0006731366384621325
4.3000000000000025	0.0006707724830152014
4.400000000000003	0.0006684779206085316
4.5000000000000036	0.000666250031543112
4.600000000000003	0.0006640851111567416
4.700000000000003	0.0006619802728201272
4.800000000000003	0.0006599328394085503
4.900000000000004	0.0006579406225973202
5.0000000000000036	0.0006560007791434527
5.100000000000003	0.0006541110962982176
5.200000000000004	0.0006522694938962873
5.300000000000004	0.0006504740342094902
5.400000000000004	0.000648723152271843
5.5000000000000036	0.0006470147228237084
5.600000000000004	0.0006453471112933041
5.700000000000005	0.0006437187908152793
5.800000000000004	0.0006421285331426357
5.900000000000004	0.000640574634720711
6.000000000000004	0.0006390557888349115
6.100000000000005	0.0006375707555407333
6.200000000000005	0.000636118374125145
6.300000000000004	0.0006346977231910757
6.400000000000005	0.0006333074706202244
6.500000000000005	0.0006319466073719108
6.600000000000005	0.000630614187663525
6.700000000000005	0.0006293094639697169
6.800000000000005	0.0006280313345891005
6.900000000000006	0.0006267789679119398
7.000000000000005	0.0006255515693787959
7.100000000000005	0.000624348393832001
7.2000000000000055	0.0006231688603531444
7.300000000000006	0.0006220120783571513
7.400000000000006	0.0006208773841646456
7.500000000000005	0.0006197641552180995
7.600000000000006	0.0006186719082570039
7.700000000000006	0.0006175998891868908
7.800000000000006	0.0006165475382304628
7.900000000000006	0.0006155143177224003
8.000000000000007	0.0006144997236379832
8.100000000000007	0.0006135033700760844
8.200000000000006	0.0006125246317300096
8.300000000000006	0.000611563050340473
8.400000000000006	0.0006106181965761763
8.500000000000007	0.0006096897430315478
8.600000000000007	0.0006087771504156228
8.700000000000006	0.0006078800251275059
8.800000000000008	0.0006069979875330327
8.900000000000007	0.0006061306825393858
9.000000000000007	0.0006052778429833935
9.100000000000007	0.0006044390125899304
9.200000000000006	0.0006036138625425402
9.300000000000008	0.0006028020856735875
9.400000000000007	0.0006020034516851174
9.500000000000007	0.0006012175612283883
9.600000000000009	0.0006004441277162308
9.700000000000008	0.0005996828737934165
9.800000000000008	0.0005989335410020429
9.900000000000007	0.0005981959380674842
10.000000000000007	0.0005974697215680204
10.100000000000009	0.0005967546481000016
10.200000000000008	0.0005960504912677426
10.300000000000008	0.0005953570840074559
10.40000000000001	0.0005946741220967503
10.500000000000009	0.0005940013908192552
10.600000000000009	0.0005933386817923609
10.700000000000008	0.0005926858018158991
10.800000000000008	0.0005920426100714717
10.90000000000001	0.0005914088414015346
11.000000000000009	0.0005907843109245107
11.100000000000009	0.0005901688476412799
11.20000000000001	0.000589562327185304
11.30000000000001	0.0005889645122914082
11.40000000000001	0.0005883752382128919
11.500000000000009	0.0005877943446854778
11.600000000000009	0.0005872216840574527
11.70000000000001	0.0005866571501760201
11.80000000000001	0.0005861005338979974
11.90000000000001	0.0005855516917163049
12.00000000000001	0.0005850104918019275
12.10000000000001	0.0005844768395070416
12.20000000000001	0.0005839505460898108
12.30000000000001	0.0005834314825700303
12.40000000000001	0.0005829195232242743
12.50000000000001	0.0005824145530875261
12.60000000000001	0.0005819164904925485
12.70000000000001	0.0005814251674653336
12.800000000000011	0.0005809404705362038
12.900000000000011	0.0005804622962967869
13.00000000000001	0.0005799905713250425
13.10000000000001	0.000579525142923453
13.20000000000001	0.0005790659083529504
13.300000000000011	0.0005786127672947596
13.400000000000011	0.0005781656288020922
13.50000000000001	0.0005777244289177465
13.600000000000012	0.0005772890306202865
13.700000000000012	0.00057685934274817
13.800000000000011	0.0005764352829752041
13.900000000000011	0.0005760167933797028
14.00000000000001	0.0005756037486129616
14.100000000000012	0.0005751960656029395
14.200000000000012	0.0005747936631118017
14.300000000000011	0.0005743964682049404
14.400000000000013	0.0005740044300004103
14.500000000000012	0.0005736174352087251
14.600000000000012	0.0005732354095656614
14.700000000000012	0.0005728582866859447
14.800000000000011	0.0005724860201881398
14.900000000000013	0.0005721185058602822
15.000000000000012	0.0005717556756460511
15.100000000000012	0.0005713974629032133
15.200000000000014	0.0005710438084471648
15.300000000000013	0.0005706946712245801
15.400000000000013	0.0005703499564554505
15.500000000000012	0.0005700096028969735
15.600000000000012	0.0005696735564208186
15.700000000000014	0.0005693417793847345
15.800000000000013	0.0005690141841780195
15.900000000000013	0.000568690714397069
16.000000000000014	0.0005683713147450875
16.100000000000016	0.000568055936698887
16.200000000000014	0.0005677445467115487
16.30000000000001	0.0005674370646581619
16.400000000000013	0.000567133439484247
16.500000000000014	0.0005668336266260076
16.600000000000016	0.0005665375951595981
16.700000000000014	0.0005662452707003213
16.800000000000015	0.0005659566060188351
16.900000000000013	0.0005656715547638329
17.000000000000014	0.0005653900767937027
17.100000000000016	0.0005651121443760083
17.200000000000014	0.0005648376891449436
17.300000000000015	0.0005645666681262315
17.400000000000013	0.0005642990443180529
17.500000000000014	0.0005640347920314495
17.600000000000016	0.0005637738475529631
17.700000000000014	0.0005635161709697036
17.800000000000015	0.000563261723073828
17.900000000000016	0.0005630104703944711
18.000000000000014	0.0005627623897606433
18.100000000000016	0.0005625174223548877
18.200000000000017	0.0005622755316892258
18.300000000000015	0.0005620366868109713
18.400000000000016	0.000561800866159797
18.500000000000014	0.0005615680147303348
18.600000000000016	0.0005613380985122634
18.700000000000017	0.0005611110840675678
18.800000000000015	0.000560886943293519
18.900000000000016	0.0005606656566386998
19.000000000000014	0.000560447173122149
19.100000000000016	0.0005602314615197424
19.200000000000017	0.000560018495769025
19.300000000000015	0.0005598082576015886
19.400000000000016	0.0005596006991909978
19.500000000000018	0.0005593957913387486
19.600000000000016	0.0005591935053154369
19.700000000000017	0.0005589938173813603
19.80000000000002	0.0005587967108872383
19.900000000000016	0.0005586021413460553
20.000000000000018	0.0005584100818477672
20.100000000000016	0.0005582205103210203
20.200000000000017	0.0005580334111484939
20.30000000000002	0.0005578487424769351
20.400000000000016	0.0005576664790676304
20.500000000000018	0.000557486596069864
20.600000000000016	0.0005573090733221796
20.700000000000017	0.0005571338965243311
20.80000000000002	0.0005569610266179395
20.900000000000016	0.0005567904402605395
21.000000000000018	0.0005566221186663468
21.10000000000002	0.0005564560483724962
21.200000000000017	0.0005562921925375415
21.30000000000002	0.0005561305292095981
21.40000000000002	0.0005559710367603128
21.500000000000018	0.000555813697987002
21.60000000000002	0.0005556585005073627
21.700000000000017	0.0005555054098374447
21.80000000000002	0.0005553544056092439
21.90000000000002	0.0005552054717631195
22.000000000000018	0.0005550585966017804
22.10000000000002	0.0005549137475212392
22.200000000000017	0.0005547709053194118
22.30000000000002	0.0005546300510660191
22.40000000000002	0.0005544911700233527
22.500000000000018	0.0005543542513875696
22.60000000000002	0.0005542192645575672
22.70000000000002	0.0005540861916639929
22.80000000000002	0.0005539550189255466
22.90000000000002	0.0005538257361029745
23.00000000000002	0.0005536983142002971
23.10000000000002	0.0005535727363326326
23.20000000000002	0.000553448985845058
23.30000000000002	0.0005533270500675973
23.40000000000002	0.0005532069195050972
23.50000000000002	0.0005530885668744198
23.60000000000002	0.000552971976419739
23.70000000000002	0.0005528571362764782
23.80000000000002	0.000552744037418068
23.90000000000002	0.0005526326539404388
24.00000000000002	0.0005525229709244528
24.10000000000002	0.000552414973646751
24.20000000000002	0.0005523086511828973
24.300000000000022	0.0005522039951301775
24.40000000000002	0.000552100981058265
24.50000000000002	0.0005519995950105324
24.600000000000023	0.000551899826744846
24.70000000000002	0.0005518016682498622
24.800000000000022	0.00055170509628704
24.90000000000002	0.000551610097615115
25.00000000000002	0.0005515166591605063
25.100000000000023	0.0005514247714809513
25.20000000000002	0.0005513344270914436
25.300000000000022	0.0005512456040286209
25.40000000000002	0.0005511582898765092
25.50000000000002	0.0005510724757740501
25.600000000000023	0.0005509881545651219
25.70000000000002	0.0005509053053217703
25.800000000000022	0.0005508239162431212
25.900000000000023	0.0005507439756726792
26.00000000000002	0.0005506654754336109
26.100000000000023	0.0005505884088164273
26.200000000000024	0.0005505127560023029
26.300000000000022	0.0005504385059018267
26.400000000000023	0.0005503656508357617
26.50000000000002	0.0005502941843725191
26.600000000000023	0.0005502240875973342
26.700000000000024	0.0005501553499524382
26.800000000000022	0.0005500879610050173
26.900000000000023	0.0005500219136640663
27.00000000000002	0.000549957201879009
27.100000000000023	0.0005498938077045047
27.200000000000024	0.0005498317211992275
27.300000000000022	0.000549770935700202
27.400000000000023	0.0005497114453929221
27.500000000000025	0.0005496532331251045
27.600000000000023	0.0005495962894171459
27.700000000000024	0.0005495406048981175
27.800000000000026	0.0005494861734130878
27.900000000000023	0.0005494329894742347
28.000000000000025	0.0005493810367804376
28.100000000000023	0.0005493303063887216
28.200000000000024	0.0005492807925139921
28.300000000000026	0.000549232489869919
28.400000000000023	0.0005491853828541164
28.500000000000025	0.0005491394629264357
28.600000000000023	0.0005490947216416582
28.700000000000024	0.0005490511536553974
28.800000000000026	0.0005490087539627806
28.900000000000023	0.0005489675077118959
29.000000000000025	0.0005489274068317822
29.100000000000026	0.0005488884462989445
29.200000000000024	0.0005488506212812763
29.300000000000026	0.0005488139175449894
29.400000000000027	0.0005487783273720791
29.500000000000025	0.0005487438431278257
29.600000000000026	0.0005487104601725674
29.700000000000024	0.0005486781739177706
29.800000000000026	0.0005486469707939821
29.900000000000027	0.0005486168434951352
30.000000000000025	0.0005485877876610829
30.100000000000026	0.0005485597988520622
30.200000000000024	0.0005485328640474931
30.300000000000026	0.0005485069762518284
30.400000000000027	0.0005484821285428277
30.500000000000025	0.0005484583168959548
30.600000000000026	0.0005484355370830711
30.700000000000028	0.0005484137766739208
30.800000000000026	0.0005483930290359978
30.900000000000027	0.0005483732903891252
31.00000000000003	0.0005483545566337932
31.100000000000026	0.000548336815828898
31.200000000000028	0.0005483200616161309
31.300000000000026	0.0005483042877020015
31.400000000000027	0.0005482894906007876
31.50000000000003	0.000548275666397623
31.600000000000026	0.000548262803677754
31.700000000000028	0.000548250896404042
31.800000000000026	0.0005482399413051357
31.900000000000027	0.0005482299345778019
32.00000000000003	0.0005482208652446727
32.10000000000002	0.0005482127275115837
32.20000000000003	0.0005482055156418549
32.300000000000026	0.0005481992266234233
32.40000000000003	0.0005481938568146962
32.50000000000003	0.0005481893957092271
32.60000000000003	0.0005481858377979192
32.70000000000003	0.0005481831802574045
32.800000000000026	0.0005481814195432885
32.90000000000003	0.0005481805455415004
33.00000000000003	0.000548180552958973
33.10000000000003	0.0005481814365538117
33.20000000000003	0.0005481831937317169
33.300000000000026	0.0005481858210902813
33.40000000000003	0.0005481893089380335
33.50000000000003	0.0005481936522358031
33.60000000000003	0.0005481988485558716
33.70000000000003	0.0005482048945807483
33.800000000000026	0.0005482117809720075
33.90000000000003	0.0005482195028831718
34.00000000000003	0.0005482280555134469
34.10000000000003	0.0005482374366380509
34.20000000000003	0.000548247643064663
34.30000000000003	0.0005482586658352712
34.40000000000003	0.0005482705003301893
34.50000000000003	0.0005482831444721575
34.60000000000003	0.0005482965951432602
34.70000000000003	0.0005483108437040515
34.80000000000003	0.0005483258857072225
34.90000000000003	0.0005483417167463852
35.00000000000003	0.0005483583349246503
35.10000000000003	0.0005483757372347416
35.20000000000003	0.0005483939153805662
35.30000000000003	0.0005484128651180257
35.400000000000034	0.0005484325846812417
35.50000000000003	0.0005484530711283101
35.60000000000003	0.0005484743164513731
35.70000000000003	0.0005484963165610125
35.80000000000003	0.000548519067404524
35.900000000000034	0.0005485425673767595
36.00000000000003	0.0005485668136338687
36.10000000000003	0.0005485917984787925
36.20000000000003	0.0005486175180046619
36.30000000000003	0.0005486439707229599
36.400000000000034	0.0005486711538474428
36.50000000000003	0.0005486990599425382
36.60000000000003	0.0005487276852405217
36.70000000000003	0.0005487570260066967
36.80000000000003	0.0005487870808961967
36.900000000000034	0.0005488178472099486
37.00000000000003	0.0005488493177943542
37.10000000000003	0.0005488814890461044
37.20000000000003	0.0005489143597244921
37.30000000000003	0.0005489479271812849
37.400000000000034	0.0005489821845006632
37.500000000000036	0.0005490171282048215
37.60000000000003	0.0005490527548458102
37.70000000000003	0.0005490890633116043
37.80000000000003	0.0005491260510315889
37.900000000000034	0.0005491637113464499
38.000000000000036	0.0005492020409269159
38.10000000000003	0.0005492410387541528
38.20000000000003	0.0005492807023025388
38.30000000000003	0.0005493210251295056
38.400000000000034	0.0005493620040192375
38.500000000000036	0.000549403635782907
38.60000000000004	0.0005494459195172569
38.70000000000003	0.0005494888527660103
38.80000000000003	0.0005495324293204282
38.900000000000034	0.000549576646099128
39.000000000000036	0.0005496215022825057
39.10000000000004	0.0005496669954541108
39.20000000000003	0.0005497131196032376
39.30000000000003	0.000549759871751341
39.400000000000034	0.00054980724894435
39.500000000000036	0.0005498552504666927
39.60000000000004	0.0005499038739639636
39.70000000000003	0.0005499531136391251
39.80000000000003	0.0005500029666355818
39.900000000000034	0.0005500534323130003
40.000000000000036	0.0005501045083523347
40.10000000000004	0.0005501561891378343
40.20000000000003	0.0005502084719063362
40.30000000000003	0.0005502613539169261
40.400000000000034	0.0005503148346231309
40.500000000000036	0.0005503689117615137
40.60000000000004	0.0005504235799119767
40.70000000000004	0.0005504788364222501
40.80000000000003	0.0005505346808136661
40.900000000000034	0.0005505911108542418
41.000000000000036	0.0005506481212901852
41.10000000000004	0.0005507057095542734
41.20000000000004	0.0005507638730995286
41.30000000000003	0.0005508226115322094
41.400000000000034	0.0005508819226702367
41.500000000000036	0.0005509418014393221
41.60000000000004	0.0005510022453732961
41.70000000000004	0.0005510632541396774
41.80000000000004	0.0005511248255843487
41.900000000000034	0.0005511869547859138
42.000000000000036	0.0005512496393557691
42.10000000000004	0.000551312876923793
42.20000000000004	0.0005513766672344612
42.30000000000004	0.0005514410081785294
42.400000000000034	0.0005515058949996436
42.500000000000036	0.0005515713254014692
42.60000000000004	0.000551637299183948
42.70000000000004	0.0005517038142627195
42.80000000000004	0.000551770866022255
42.900000000000034	0.0005518384522370869
43.000000000000036	0.0005519065706986487
43.10000000000004	0.0005519752212768167
43.20000000000004	0.0005520444019276511
43.30000000000004	0.0005521141081876042
43.400000000000034	0.0005521843379156086
43.500000000000036	0.0005522550910318904
43.60000000000004	0.0005523263655146418
43.70000000000004	0.0005523981570302577
43.80000000000004	0.0005524704635025762
43.90000000000004	0.0005525432828709345
44.000000000000036	0.000552616615119182
44.10000000000004	0.0005526904582619446
44.20000000000004	0.0005527648081058728
44.30000000000004	0.0005528396626521576
44.40000000000004	0.0005529150219304423
44.500000000000036	0.0005529908839750646
44.60000000000004	0.0005530672447127833
44.70000000000004	0.0005531441022043098
44.80000000000004	0.0005532214545245958
44.90000000000004	0.0005532993017613213
45.00000000000004	0.0005533776419816928
45.10000000000004	0.000553456471242106
45.20000000000004	0.0005535357876742932
45.30000000000004	0.0005536155914076884
45.40000000000004	0.0005536958805270339
45.50000000000004	0.0005537766511999378
45.60000000000004	0.0005538579016128336
45.70000000000004	0.0005539396299652508
45.80000000000004	0.0005540218364396872
45.90000000000004	0.0005541045191505194
46.00000000000004	0.0005541876743853821
46.10000000000004	0.0005542713003960221
46.20000000000004	0.0005543553974030693
46.30000000000004	0.0005544399635365075
46.40000000000004	0.0005545249951871151
46.50000000000004	0.0005546104906570081
46.60000000000004	0.0005546964482603344
46.70000000000004	0.0005547828682663258
46.80000000000004	0.0005548697488317085
46.90000000000004	0.000554957086458593
47.00000000000004	0.0005550448795092501
47.100000000000044	0.0005551331282878055
47.20000000000004	0.0005552218309648444
47.30000000000004	0.0005553109841382947
47.40000000000004	0.0005554005862168434
47.50000000000004	0.0005554906356202906
47.600000000000044	0.0005555811326973632
47.70000000000004	0.0005556720756428135
47.80000000000004	0.0005557634611579823
47.90000000000004	0.0005558552877070743
48.00000000000004	0.0005559475556708327
48.100000000000044	0.0005560402632562763
48.200000000000045	0.0005561334072538959
48.30000000000004	0.0005562269861707454
48.40000000000004	0.0005563209985241261
48.50000000000004	0.0005564154447358196
48.600000000000044	0.0005565103230346472
48.700000000000045	0.0005566056303073231
48.80000000000004	0.0005567013651121804
48.90000000000004	0.000556797527900441
49.00000000000004	0.0005568941169117629
49.100000000000044	0.0005569911291159242
49.200000000000045	0.000557088563110901
49.30000000000004	0.000557186417504153
49.40000000000004	0.0005572846927847068
49.50000000000004	0.0005573833872118922
49.600000000000044	0.0005574824978451312
49.700000000000045	0.0005575820233298558
49.80000000000004	0.0005576819641822156
49.90000000000004	0.0005577823186710861
50.00000000000004	0.0005578830839334209
50.100000000000044	0.0005579842586513556
50.200000000000045	0.0005580858415158163
50.30000000000005	0.0005581878330778589
50.40000000000004	0.0005582902316240884
50.50000000000004	0.0005583930343751061
50.600000000000044	0.000558496240057026
50.700000000000045	0.0005585998492459516
50.80000000000005	0.000558703860236855
50.90000000000004	0.0005588082703227809
51.00000000000004	0.0005589130782638868
51.100000000000044	0.0005590182828284576
51.200000000000045	0.0005591238846249203
51.30000000000005	0.0005592298819642096
51.40000000000005	0.0005593362722175337
51.50000000000004	0.0005594430541858624
51.600000000000044	0.0005595502285007894
51.700000000000045	0.0005596577934805204
51.80000000000005	0.0005597657465640826
51.90000000000005	0.000559874086584031
52.00000000000004	0.0005599828123805036
52.100000000000044	0.0005600919246150476
52.200000000000045	0.0005602014216202269
52.30000000000005	0.0005603113009082114
52.40000000000005	0.0005604215613494827
52.50000000000004	0.0005605322036270916
52.600000000000044	0.00056064322607988
52.700000000000045	0.0005607546262835839
52.80000000000005	0.0005608664031380451
52.90000000000005	0.0005609785555501611
53.00000000000004	0.0005610910842308451
53.100000000000044	0.0005612039875318246
53.200000000000045	0.0005613172630973192
53.30000000000005	0.0005614309098624741
53.40000000000005	0.0005615449285581982
53.50000000000005	0.0005616593175415843
53.600000000000044	0.0005617740745164869
53.700000000000045	0.0005618891984454181
53.80000000000005	0.0005620046882974392
53.90000000000005	0.0005621205448293581
54.00000000000005	0.0005622367664097585
54.100000000000044	0.000562353350806841
54.200000000000045	0.0005624702970159715
54.30000000000005	0.0005625876058125805
54.40000000000005	0.0005627052755698079
54.50000000000005	0.0005628233041118781
54.60000000000005	0.0005629416904596372
54.700000000000045	0.0005630604336400538
54.80000000000005	0.000563179534452766
54.90000000000005	0.00056329899128117
55.00000000000005	0.0005634188020098912
55.10000000000005	0.0005635389656904407
55.200000000000045	0.0005636594831398681
55.30000000000005	0.0005637803527453155
55.40000000000005	0.000563901572444139
55.50000000000005	0.000564023141311645
55.60000000000005	0.0005641450584288331
55.700000000000045	0.0005642673246353467
55.80000000000005	0.0005643899383274519
55.90000000000005	0.0005645128974993301
56.00000000000005	0.0005646362012548935
56.10000000000005	0.0005647598504500969
56.200000000000045	0.0005648838434842651
56.30000000000005	0.0005650081784012236
56.40000000000005	0.0005651328543271389
56.50000000000005	0.0005652578703934871
56.60000000000005	0.0005653832274773856
56.70000000000005	0.0005655089239861953
56.80000000000005	0.0005656349580172737
56.90000000000005	0.0005657613287235366
57.00000000000005	0.0005658880369974119
57.10000000000005	0.0005660150812486426
57.20000000000005	0.00056614245962144
57.30000000000005	0.0005662701712894969
57.40000000000005	0.0005663982154314865
57.50000000000005	0.0005665265929597374
57.60000000000005	0.0005666553022910336
57.70000000000005	0.0005667843416200624
57.800000000000054	0.0005669137101455416
57.90000000000005	0.0005670434087942324
58.00000000000005	0.0005671734359846463
58.10000000000005	0.0005673037899557286
58.20000000000005	0.0005674344699256704
58.300000000000054	0.0005675654751173226
58.40000000000005	0.0005676968064761577
58.50000000000005	0.0005678284624268255
58.60000000000005	0.0005679604412559189
58.70000000000005	0.0005680927422050705
58.800000000000054	0.0005682253662333653
58.90000000000005	0.0005683583117666084
59.00000000000005	0.0005684915771332418
59.10000000000005	0.0005686251615931405
59.20000000000005	0.0005687590644105855
59.300000000000054	0.0005688932865622849
59.40000000000005	0.0005690278264793244
59.50000000000005	0.0005691626825351958
59.60000000000005	0.0005692978540117603
59.70000000000005	0.0005694333418986299
59.800000000000054	0.0005695691446275013
59.900000000000055	0.0005697052606114697
60.00000000000005	0.0005698416891495304
60.10000000000005	0.0005699784295447763
60.20000000000005	0.0005701154828035035
60.300000000000054	0.0005702528473618757
60.400000000000055	0.0005703905216756307
60.50000000000005	0.0005705285050643845
60.60000000000005	0.0005706667985466582
60.70000000000005	0.000570805400558727
60.800000000000054	0.000570944309593852
60.900000000000055	0.0005710835249877252
61.00000000000006	0.0005712230460799372
61.10000000000005	0.0005713628739048098
61.20000000000005	0.0005715030069023159
61.300000000000054	0.0005716434436061264
61.400000000000055	0.0005717841833713517
61.50000000000006	0.000571925227243934
61.60000000000005	0.0005720665736634576
61.70000000000005	0.0005722082211992337
61.800000000000054	0.0005723501692214688
61.900000000000055	0.0005724924171040206
62.00000000000006	0.0005726349659078326
62.10000000000005	0.0005727778140755252
62.20000000000005	0.0005729209602147262
62.300000000000054	0.0005730644037138834
62.400000000000055	0.0005732081456450321
62.50000000000006	0.0005733521844499599
62.60000000000005	0.0005734965187701132
62.70000000000005	0.0005736411480081809
62.800000000000054	0.0005737860715702476
62.900000000000055	0.0005739312905426542
63.00000000000006	0.0005740768033695013
63.10000000000006	0.0005742226087286567
63.20000000000005	0.0005743687060399826
63.300000000000054	0.0005745150964004098
63.400000000000055	0.0005746617782527606
63.50000000000006	0.0005748087503070938
63.60000000000006	0.0005749560119966632
63.70000000000005	0.0005751035627579378
63.800000000000054	0.000575251403701458
63.900000000000055	0.0005753995332717818
64.00000000000006	0.0005755479502135906
64.10000000000005	0.0005756966539763056
64.20000000000006	0.0005758456456806423
64.30000000000005	0.0005759949237694716
64.40000000000006	0.000576144487018116
64.50000000000006	0.0005762943348886144
64.60000000000005	0.0005764444668460651
64.70000000000006	0.0005765948840242321
64.80000000000005	0.0005767455848670926
64.90000000000006	0.0005768965681829098
65.00000000000006	0.0005770478334490172
65.10000000000005	0.0005771993818089399
65.20000000000006	0.0005773512117045668
65.30000000000005	0.0005775033219733986
65.40000000000006	0.0005776557121046606
65.50000000000006	0.0005778083815904286
65.60000000000005	0.0005779613315867228
65.70000000000006	0.0005781145605360255
65.80000000000005	0.0005782680673072154
65.90000000000006	0.0005784218514039184
66.00000000000006	0.0005785759139915877
66.10000000000005	0.0005787302535102184
66.20000000000006	0.0005788848688566023
66.30000000000005	0.000579039759545592
66.40000000000006	0.0005791949250947861
66.50000000000006	0.0005793503666816067
66.60000000000005	0.0005795060827461158
66.70000000000006	0.0005796620722150373
66.80000000000005	0.0005798183346168468
66.90000000000006	0.0005799748711381007
67.00000000000006	0.0005801316802160119
67.10000000000007	0.0005802887608039599
67.20000000000006	0.0005804461124410465
67.30000000000005	0.0005806037346689549
67.40000000000006	0.0005807616286857641
67.50000000000006	0.0005809197929282392
67.60000000000007	0.0005810782263783677
67.70000000000006	0.0005812369285881188
67.80000000000005	0.0005813959007644022
67.90000000000006	0.0005815551413408053
68.00000000000006	0.000581714649324817
68.10000000000007	0.0005818744242784432
68.20000000000006	0.0005820344657661559
68.30000000000005	0.0005821947750059873
68.40000000000006	0.0005823553504305974
68.50000000000006	0.0005825161910748101
68.60000000000007	0.0005826772965128271
68.70000000000006	0.000582838667971267
68.80000000000005	0.0005830003038792743
68.90000000000006	0.0005831622032960814
69.00000000000006	0.0005833243658054006
69.10000000000007	0.00058348679099324
69.20000000000006	0.000583649480097002
69.30000000000005	0.0005838124315444363
69.40000000000006	0.0005839756444209533
69.50000000000006	0.0005841391183217978
69.60000000000007	0.0005843028544927065
69.70000000000006	0.0005844668513576018
69.80000000000007	0.000584631108025274
69.90000000000006	0.0005847956241000022
70.00000000000006	0.0005849603991882151
70.10000000000007	0.0005851254345460934
70.20000000000006	0.0005852907285957245
70.30000000000007	0.0005854562804709902
70.40000000000006	0.0005856220897870873
70.50000000000006	0.0005857881578083472
70.60000000000007	0.000585954482952701
70.70000000000006	0.0005861210643764992
70.80000000000007	0.0005862879017034695
70.90000000000006	0.0005864549945594294
71.00000000000006	0.0005866223442188163
71.10000000000007	0.0005867899490973302
71.20000000000006	0.0005869578083753796
71.30000000000007	0.0005871259216870703
71.40000000000006	0.0005872942903148233
71.50000000000006	0.0005874629126698831
71.60000000000007	0.0005876317879542434
71.70000000000006	0.0005878009158100974
71.80000000000007	0.0005879702958816272
71.90000000000006	0.0005881399294611186
72.00000000000006	0.0005883098149571831
72.10000000000007	0.000588479951594888
72.20000000000006	0.0005886503390262821
72.30000000000007	0.0005888209785514771
72.40000000000006	0.0005889918685743401
72.50000000000006	0.0005891630083406889
72.60000000000007	0.000589334397510283
72.70000000000006	0.0005895060357447136
72.80000000000007	0.0005896779243537229
72.90000000000006	0.0005898500617381379
73.00000000000006	0.0005900224471659824
73.10000000000007	0.0005901950803063547
73.20000000000006	0.0005903679624766695
73.30000000000007	0.0005905410920727319
73.40000000000006	0.0005907144683825426
73.50000000000007	0.0005908880910825203
73.60000000000007	0.0005910619598508285
73.70000000000006	0.0005912360760142828
73.80000000000007	0.0005914104379652886
73.90000000000006	0.0005915850450132189
74.00000000000007	0.0005917598968433642
74.10000000000007	0.0005919349947900954
74.20000000000006	0.0005921103372405313
74.30000000000007	0.0005922859235232955
74.40000000000006	0.0005924617533306309
74.50000000000007	0.0005926378263564501
74.60000000000007	0.0005928141439443442
74.70000000000006	0.0005929907044776619
74.80000000000007	0.0005931675073056009
74.90000000000006	0.0005933445521288512
75.00000000000007	0.0005935218402984706
75.10000000000007	0.0005936993701922369
75.20000000000006	0.000593877141177921
75.30000000000007	0.0005940551529628497
75.40000000000006	0.0005942334052559239
75.50000000000007	0.0005944118994172298
75.60000000000007	0.0005945906338204201
75.70000000000006	0.0005947696078531319
75.80000000000007	0.0005949488212307128
75.90000000000006	0.0005951282753206253
76.00000000000007	0.0005953079684906925
76.10000000000007	0.0005954879001465041
76.20000000000007	0.0005956680700097179
76.30000000000007	0.0005958484778035008
76.40000000000006	0.0005960291249041718
76.50000000000007	0.0005962100096751294
76.60000000000007	0.0005963911315411189
76.70000000000007	0.0005965724902314452
76.80000000000007	0.0005967540871297309
76.90000000000006	0.0005969359205932924
77.00000000000007	0.0005971179900642216
77.10000000000007	0.000597300295277818
77.20000000000007	0.0005974828359708622
77.30000000000007	0.0005976656135357173
77.40000000000006	0.0005978486263249081
77.50000000000007	0.0005980318737990423
77.60000000000007	0.0005982153557007403
77.70000000000007	0.0005983990734296175
77.80000000000007	0.0005985830253318505
77.90000000000006	0.0005987672108848511
78.00000000000007	0.0005989516298369707
78.10000000000007	0.0005991362819379163
78.20000000000007	0.0005993211685959102
78.30000000000007	0.0005995062881520635
78.40000000000006	0.0005996916401016949
78.50000000000007	0.0005998772242001118
78.60000000000007	0.0006000630418627109
78.70000000000007	0.000600249091424032
78.80000000000007	0.0006004353723956554
78.90000000000006	0.0006006218845383459
79.00000000000007	0.0006008086276141965
79.10000000000007	0.000600995603047119
79.20000000000007	0.0006011828091662532
79.30000000000007	0.0006013702455005211
79.40000000000006	0.0006015579118173465
79.50000000000007	0.0006017458095477987
79.60000000000007	0.0006019339370141778
79.70000000000007	0.0006021222937612046
79.80000000000007	0.0006023108795615124
79.90000000000008	0.0006024996941889811
80.00000000000007	0.0006026887390830977
80.10000000000007	0.0006028780125604778
80.20000000000007	0.0006030675141826482
80.30000000000007	0.0006032572437285966
80.40000000000008	0.000603447202644937
80.50000000000007	0.0006036373892412073
80.60000000000007	0.000603827803094263
80.70000000000007	0.0006040184439880787
80.80000000000007	0.0006042093117077931
80.90000000000008	0.000604400407708344
81.00000000000007	0.0006045917302933201
81.10000000000007	0.0006047832790558939
81.20000000000007	0.0006049750537860871
81.30000000000007	0.0006051670559459591
81.40000000000008	0.0006053592838317909
81.50000000000007	0.0006055517370516407
81.60000000000007	0.0006057444154002852
81.70000000000007	0.0006059373186736512
81.80000000000007	0.0006061304483420616
81.90000000000008	0.0006063238026955382
82.00000000000007	0.0006065173813579779
82.10000000000007	0.0006067111841299756
82.20000000000007	0.0006069052124889619
82.30000000000007	0.0006070994647174159
82.40000000000008	0.0006072939404537389
82.50000000000007	0.0006074886395030658
82.60000000000008	0.0006076835616716337
82.70000000000007	0.0006078787084450864
82.80000000000007	0.00060807407809936
82.90000000000008	0.0006082696702882476
83.00000000000007	0.0006084654848224296
83.10000000000008	0.0006086615231946817
83.20000000000007	0.0006088577836731619
83.30000000000007	0.0006090542659257883
83.40000000000008	0.000609250969767619
83.50000000000007	0.0006094478950147555
83.60000000000008	0.000609645043168111
83.70000000000007	0.0006098424124890186
83.80000000000007	0.0006100400026604145
83.90000000000008	0.000610237813502649
84.00000000000007	0.0006104358465237617
84.10000000000008	0.0006106340999771054
84.20000000000007	0.0006108325735593763
84.30000000000007	0.0006110312670950913
84.40000000000008	0.0006112301804097967
84.50000000000007	0.0006114293150196636
84.60000000000008	0.0006116286691709598
84.70000000000007	0.000611828242574984
84.80000000000007	0.0006120280350613568
84.90000000000008	0.0006122280481533711
85.00000000000007	0.0006124282800890807
85.10000000000008	0.0006126287305932243
85.20000000000007	0.0006128293994994113
85.30000000000007	0.0006130302866422183
85.40000000000008	0.0006132313935530549
85.50000000000007	0.0006134327184626545
85.60000000000008	0.0006136342611099755
85.70000000000007	0.0006138360213335067
85.80000000000007	0.0006140380006718028
85.90000000000008	0.0006142401973471525
86.00000000000007	0.0006144426111116493
86.10000000000008	0.0006146452418076127
86.20000000000007	0.0006148480892783006
86.30000000000008	0.0006150511550703655
86.40000000000008	0.0006152544373984978
86.50000000000007	0.0006154579360286686
86.60000000000008	0.0006156616508078861
86.70000000000007	0.000615865583289975
86.80000000000008	0.0006160697316809672
86.90000000000008	0.0006162740957596878
87.00000000000007	0.000616478675376821
87.10000000000008	0.0006166834703839347
87.20000000000007	0.0006168884823429356
87.30000000000008	0.0006170937094520169
87.40000000000008	0.0006172991515035609
87.50000000000007	0.0006175048083527338
87.60000000000008	0.000617710681568664
87.70000000000007	0.0006179167693406645
87.80000000000008	0.0006181230714736838
87.90000000000008	0.000618329587826433
88.00000000000007	0.0006185363182584682
88.10000000000008	0.000618743264346986
88.20000000000007	0.0006189504242731967
88.30000000000008	0.0006191577978553298
88.40000000000008	0.0006193653849563919
88.50000000000007	0.0006195731871608366
88.60000000000008	0.0006197812026407924
88.70000000000007	0.0006199894312267816
88.80000000000008	0.0006201978727852271
88.90000000000008	0.0006204065271833526
89.00000000000009	0.0006206153960136752
89.10000000000008	0.0006208244774399726
89.20000000000007	0.0006210337713057892
89.30000000000008	0.0006212432774816679
89.40000000000008	0.0006214529975674249
89.50000000000009	0.0006216629297175426
89.60000000000008	0.0006218730737876352
89.70000000000007	0.0006220834296514964
89.80000000000008	0.0006222843974888495
89.90000000000008	0.0006224471677038974
90.00000000000009	0.0006225717003696759
