# Supplementary material for: White matter micro- and macrostructure brain charts for the human lifespan
Source: Nature. 2026 May 13;655(8124):979–89. doi: 10.1038/s41586-026-10454-2 (PMC13391363; doi:10.1038/s41586-026-10454-2)
Supplement: Supplementary file 7 — Tract-specific median centiles of brain charts. SDT.T4.1-504 contain the discretized, sex-agnostic brain charts used to derive the myelination plots and assessments in Fig. 4 and Supplementary Fig. S4.F9. Age is expressed in years. Tract measurements are reported in metric-specific units: diffusivities in mm2 s−1, volume in mm3, surface area in mm2, average length in mm, and FA is dimensionless (unitless). [file 41586_2026_10454_MOESM7_ESM.zip › SDT.T4/SDT.T4.209-MLF_right_surface_area.csv]

age	value
1.0	30670.528075774066
1.1	31105.06276215695
1.2000000000000002	31655.59795974145
1.3000000000000003	32315.049986790036
1.4000000000000004	32968.69907774256
1.5000000000000004	33582.60229778575
1.6000000000000005	34161.02414971695
1.7000000000000006	34707.550270097185
1.8000000000000007	35225.06399375325
1.9000000000000008	35716.47876644399
2.000000000000001	36184.03661971201
2.100000000000001	36629.6918410132
2.200000000000001	37055.04551437708
2.300000000000001	37461.80776941279
2.4000000000000012	37851.317739687045
2.5000000000000013	38224.77225467902
2.6000000000000014	38583.24265510808
2.7000000000000015	38927.60889011089
2.8000000000000016	39258.87990461537
2.9000000000000017	39577.84453837186
3.0000000000000018	39885.219012240195
3.100000000000002	40181.592513594216
3.200000000000002	40467.66587091658
3.300000000000002	40743.9889519073
3.400000000000002	41011.06857336291
3.500000000000002	41269.37047142556
3.6000000000000023	41519.27429674856
3.7000000000000024	41761.257969320846
3.8000000000000025	41995.6929240831
3.9000000000000026	42222.92290104492
4.000000000000003	42443.227207754746
4.100000000000003	42656.9677107778
4.200000000000003	42864.425364630435
4.3000000000000025	43065.86363598254
4.400000000000003	43261.527850292965
4.5000000000000036	43451.614767993895
4.600000000000003	43636.39219514495
4.700000000000003	43816.065576716224
4.800000000000003	43990.826920661304
4.900000000000004	44160.8295146351
5.0000000000000036	44326.28706328047
5.100000000000003	44487.36305708265
5.200000000000004	44644.21251634304
5.300000000000004	44796.98076417259
5.400000000000004	44945.78217230209
5.5000000000000036	45090.78343003218
5.600000000000004	45232.110451055945
5.700000000000005	45369.88148505282
5.800000000000004	45504.1891554571
5.900000000000004	45635.171255976726
6.000000000000004	45762.931519524565
6.100000000000005	45887.56906584492
6.200000000000005	46009.1770868395
6.300000000000004	46127.82753706379
6.400000000000005	46243.63189603281
6.500000000000005	46356.67303279352
6.600000000000005	46467.02890472719
6.700000000000005	46574.75944690509
6.800000000000005	46679.95917692581
6.900000000000006	46782.698106048054
7.000000000000005	46883.0435130235
7.100000000000005	46981.05867707341
7.2000000000000055	47076.79157980572
7.300000000000006	47170.320768817226
7.400000000000006	47261.70371762679
7.500000000000005	47350.99446681595
7.600000000000006	47438.23385058978
7.700000000000006	47523.48974398408
7.800000000000006	47606.8116404394
7.900000000000006	47688.247309465085
8.000000000000007	47767.84161466762
8.100000000000007	47845.628019975105
8.200000000000006	47921.66410034309
8.300000000000006	47995.991350095435
8.400000000000006	48068.64870202453
8.500000000000007	48139.665123992396
8.600000000000007	48209.09110906962
8.700000000000006	48276.96293092285
8.800000000000008	48343.315720791215
8.900000000000007	48408.182376991084
9.000000000000007	48471.58708995768
9.100000000000007	48533.573387333454
9.200000000000006	48594.17219420584
9.300000000000008	48653.41242723096
9.400000000000007	48711.31531948093
9.500000000000007	48767.91949784964
9.600000000000009	48823.252325899586
9.700000000000008	48877.34037969898
9.800000000000008	48930.20844499898
9.900000000000007	48981.874531053465
10.000000000000007	49032.37237240097
10.100000000000009	49081.72561865492
10.200000000000008	49129.95628417797
10.300000000000008	49177.080360885055
10.40000000000001	49223.12807474521
10.500000000000009	49268.12056138324
10.600000000000009	49312.07839578018
10.700000000000008	49355.020670205944
10.800000000000008	49396.961127899864
10.90000000000001	49437.92645034292
11.000000000000009	49477.9351129061
11.100000000000009	49517.004220662944
11.20000000000001	49555.14609839944
11.30000000000001	49592.38484431252
11.40000000000001	49628.73710822959
11.500000000000009	49664.2191299381
11.600000000000009	49698.84589041338
11.70000000000001	49732.62810174102
11.80000000000001	49765.587227001866
11.90000000000001	49797.737960327024
12.00000000000001	49829.09382189607
12.10000000000001	49859.66450046423
12.20000000000001	49889.46951185723
12.30000000000001	49918.522192522905
12.40000000000001	49946.83557209452
12.50000000000001	49974.42159083288
12.60000000000001	50001.288753143
12.70000000000001	50027.45457260196
12.800000000000011	50052.93091581858
12.900000000000011	50077.72862630412
13.00000000000001	50101.855453654855
13.10000000000001	50125.32741400676
13.20000000000001	50148.15534340053
13.300000000000011	50170.349843762175
13.400000000000011	50191.920560151964
13.50000000000001	50212.87435435755
13.600000000000012	50233.22569248824
13.700000000000012	50252.98428472435
13.800000000000011	50272.15893763745
13.900000000000011	50290.75594538917
14.00000000000001	50308.788602607914
14.100000000000012	50326.26582326576
14.200000000000012	50343.196339634305
14.300000000000011	50359.588033654654
14.400000000000013	50375.446521899255
14.500000000000012	50390.783879541494
14.600000000000012	50405.60814382371
14.700000000000012	50419.92654549035
14.800000000000011	50433.74426688415
14.900000000000013	50447.07245293686
15.000000000000012	50459.91851618446
15.100000000000012	50472.28972602962
15.200000000000014	50484.192589225306
15.300000000000013	50495.63176266854
15.400000000000013	50506.61741830935
15.500000000000012	50517.15627600436
15.600000000000012	50527.254329768875
15.700000000000014	50536.91589919605
15.800000000000013	50546.150407850204
15.900000000000013	50554.96407873753
16.000000000000014	50563.36302062245
16.100000000000016	50571.3526532219
16.200000000000014	50578.93688282353
16.30000000000001	50586.12434699764
16.400000000000013	50592.92071443679
16.500000000000014	50599.33099622313
16.600000000000016	50605.35883298662
16.700000000000014	50611.01225324349
16.800000000000015	50616.29652573107
16.900000000000013	50621.21682693433
17.000000000000014	50625.777707115434
17.100000000000016	50629.98247760596
17.200000000000014	50633.83852498181
17.300000000000015	50637.35066931078
17.400000000000013	50640.52313167302
17.500000000000014	50643.35901152093
17.600000000000016	50645.865194674414
17.700000000000014	50648.04617575866
17.800000000000015	50649.90637412123
17.900000000000016	50651.44963727635
18.000000000000014	50652.67879923122
18.100000000000016	50653.600216370905
18.200000000000017	50654.21801643487
18.300000000000015	50654.5357792107
18.400000000000016	50654.55616775435
18.500000000000014	50654.28512296004
18.600000000000016	50653.72650517997
18.700000000000017	50652.88411276007
18.800000000000015	50651.7612198695
18.900000000000016	50650.36027329365
19.000000000000014	50648.6867734412
19.100000000000016	50646.74427788284
19.200000000000017	50644.53584116923
19.300000000000015	50642.06377067456
19.400000000000016	50639.33321922673
19.500000000000018	50636.34752277882
19.600000000000016	50633.10996577301
19.700000000000017	50629.62335066269
19.80000000000002	50625.88980687524
19.900000000000016	50621.91411785838
20.000000000000018	50617.699367597284
20.100000000000016	50613.24817699603
20.200000000000017	50608.56256065519
20.30000000000002	50603.64700909547
20.400000000000016	50598.504421155805
20.500000000000018	50593.137652551086
20.600000000000016	50587.549114684
20.700000000000017	50581.7406744015
20.80000000000002	50575.716510255916
20.900000000000016	50569.479309809176
21.000000000000018	50563.031333336454
21.10000000000002	50556.37435222225
21.200000000000017	50549.51229649441
21.30000000000002	50542.44769791462
21.40000000000002	50535.183051886335
21.500000000000018	50527.720443403974
21.60000000000002	50520.06152012425
21.700000000000017	50512.20994688464
21.80000000000002	50504.16807705895
21.90000000000002	50495.93786904235
22.000000000000018	50487.52089042969
22.10000000000002	50478.92059391976
22.200000000000017	50470.139200909514
22.30000000000002	50461.1789019429
22.40000000000002	50452.04150786318
22.500000000000018	50442.728481832106
22.60000000000002	50433.24304978924
22.70000000000002	50423.58728155366
22.80000000000002	50413.762881307455
22.90000000000002	50403.77124450885
23.00000000000002	50393.61541501061
23.10000000000002	50383.297350153065
23.20000000000002	50372.81898093939
23.30000000000002	50362.18188664511
23.40000000000002	50351.387373923004
23.50000000000002	50340.43829168079
23.60000000000002	50329.33646770726
23.70000000000002	50318.08339094496
23.80000000000002	50306.68031034331
23.90000000000002	50295.12991772346
24.00000000000002	50283.4339444739
24.10000000000002	50271.59409937705
24.20000000000002	50259.61176509634
24.300000000000022	50247.488114534106
24.40000000000002	50235.225671087326
24.50000000000002	50222.826054819845
24.600000000000023	50210.29057152596
24.70000000000002	50197.62034456013
24.800000000000022	50184.8177611689
24.90000000000002	50171.88435836646
25.00000000000002	50158.821653664694
25.100000000000023	50145.630862003294
25.20000000000002	50132.313041182526
25.300000000000022	50118.87043227604
25.40000000000002	50105.30447615711
25.50000000000002	50091.61632206852
25.600000000000023	50077.80698496275
25.70000000000002	50063.878587403655
25.800000000000022	50049.8324983717
25.900000000000023	50035.67006994334
26.00000000000002	50021.39237335749
26.100000000000023	50007.00036670252
26.200000000000024	49992.49604514949
26.300000000000022	49977.88069426514
26.400000000000023	49963.15532891641
26.50000000000002	49948.32086988661
26.600000000000023	49933.37920878527
26.700000000000024	49918.33156866569
26.800000000000022	49903.17915786497
26.900000000000023	49887.92292401342
27.00000000000002	49872.56373827427
27.100000000000023	49857.10338080253
27.200000000000024	49841.54300196733
27.300000000000022	49825.883500852164
27.400000000000023	49810.12571593078
27.500000000000025	49794.27133653033
27.600000000000023	49778.32145843533
27.700000000000024	49762.2771645664
27.800000000000026	49746.13929583967
27.900000000000023	49729.90864718479
28.000000000000025	49713.58681007022
28.100000000000023	49697.17481669035
28.200000000000024	49680.67346601411
28.300000000000026	49664.08352414929
28.400000000000023	49647.406502636724
28.500000000000025	49630.643385823896
28.600000000000023	49613.795146770375
28.700000000000024	49596.86253395414
28.800000000000026	49579.84627506494
28.900000000000023	49562.74779543813
29.000000000000025	49545.5680235776
29.100000000000026	49528.30767160592
29.200000000000024	49510.967441651446
29.300000000000026	49493.54868849531
29.400000000000027	49476.0522985475
29.500000000000025	49458.47914827772
29.600000000000026	49440.829905844825
29.700000000000024	49423.1052393077
29.800000000000026	49405.30642727472
29.900000000000027	49387.43430694213
30.000000000000025	49369.48951487193
30.100000000000026	49351.47269632587
30.200000000000024	49333.38506745295
30.300000000000026	49315.22742829027
30.400000000000027	49297.00057009187
30.500000000000025	49278.70509102967
30.600000000000026	49260.34160600476
30.700000000000028	49241.91126366689
30.800000000000026	49223.41482053839
30.900000000000027	49204.8528472601
31.00000000000003	49186.22593829255
31.100000000000026	49167.53518684456
31.200000000000028	49148.78131653031
31.300000000000026	49129.96504317897
31.400000000000027	49111.08690381965
31.50000000000003	49092.14746573112
31.600000000000026	49073.14776215072
31.700000000000028	49054.08847809717
31.800000000000026	49034.970126555396
31.900000000000027	49015.793256383215
32.00000000000003	48996.55885148517
32.10000000000002	48977.26756764831
32.20000000000003	48957.92005373888
32.300000000000026	48938.51679324185
32.40000000000003	48919.05831057144
32.50000000000003	48899.54553621783
32.60000000000003	48879.97909163542
32.70000000000003	48860.35943926608
32.800000000000026	48840.68708684279
32.90000000000003	48820.96292085715
33.00000000000003	48801.18753672387
33.10000000000003	48781.3615236878
33.20000000000003	48761.485318241284
33.300000000000026	48741.559406042914
33.40000000000003	48721.58462590149
33.50000000000003	48701.561542606534
33.60000000000003	48681.4905741986
33.70000000000003	48661.37219116115
33.800000000000026	48641.207192978254
33.90000000000003	48620.99612118074
34.00000000000003	48600.739511784566
34.10000000000003	48580.43775995656
34.20000000000003	48560.091316165075
34.30000000000003	48539.70093723729
34.40000000000003	48519.267137314586
34.50000000000003	48498.79029535644
34.60000000000003	48478.27084796614
34.70000000000003	48457.7095167539
34.80000000000003	48437.10679503379
34.90000000000003	48416.463171178
35.00000000000003	48395.779003944976
35.10000000000003	48375.05471172041
35.20000000000003	48354.29097787832
35.30000000000003	48333.488271176604
35.400000000000034	48312.64693611581
35.50000000000003	48291.7673783615
35.60000000000003	48270.85024969163
35.70000000000003	48249.89600016897
35.80000000000003	48228.90507541759
35.900000000000034	48207.87780206625
36.00000000000003	48186.814569138354
36.10000000000003	48165.71599407504
36.20000000000003	48144.58250487169
36.30000000000003	48123.41441559705
36.400000000000034	48102.21210355945
36.50000000000003	48080.97615780443
36.60000000000003	48059.706989507926
36.70000000000003	48038.40500585014
36.80000000000003	48017.07050506324
36.900000000000034	47995.703849199876
37.00000000000003	47974.3055964177
37.10000000000003	47952.87613801772
37.20000000000003	47931.4157611546
37.30000000000003	47909.924817052095
37.400000000000034	47888.40383830834
37.500000000000036	47866.85320105974
37.60000000000003	47845.27327783792
37.70000000000003	47823.66434174393
37.80000000000003	47802.02672997054
37.900000000000034	47780.360947286405
38.000000000000036	47758.66735188983
38.10000000000003	47736.94620710166
38.20000000000003	47715.197840070585
38.30000000000003	47693.4227325251
38.400000000000034	47671.621228962846
38.500000000000036	47649.79367062282
38.60000000000004	47627.94030833786
38.70000000000003	47606.06145631156
38.80000000000003	47584.15757116153
38.900000000000034	47562.22898116295
39.000000000000036	47540.27592850633
39.10000000000004	47518.29871804896
39.20000000000003	47496.297785611525
39.30000000000003	47474.27344706694
39.400000000000034	47452.22601533674
39.500000000000036	47430.15572150115
39.60000000000004	47408.062858438825
39.70000000000003	47385.947839281536
39.80000000000003	47363.810965203375
39.900000000000034	47341.652459642224
40.000000000000036	47319.472606753356
40.10000000000004	47297.271800873474
40.20000000000003	47275.050331928716
40.30000000000003	47252.8084871673
40.400000000000034	47230.54648013192
40.500000000000036	47208.26458386227
40.60000000000004	47185.963172168544
40.70000000000004	47163.642521634385
40.80000000000003	47141.302839040705
40.900000000000034	47118.94438926209
41.000000000000036	47096.56752910361
41.10000000000004	47074.172524929854
41.20000000000004	47051.759640671255
41.30000000000003	47029.32907428724
41.400000000000034	47006.881080310035
41.500000000000036	46984.41599695305
41.60000000000004	46961.93407844844
41.70000000000004	46939.43551677045
41.80000000000004	46916.92055878865
41.900000000000034	46894.38952731487
42.000000000000036	46871.84266728132
42.10000000000004	46849.280221403926
42.20000000000004	46826.702373785905
42.30000000000004	46804.10936164961
42.400000000000034	46781.501490949595
42.500000000000036	46758.878995567764
42.60000000000004	46736.24205430824
42.70000000000004	46713.59089718436
42.80000000000004	46690.92581618863
42.900000000000034	46668.2470367256
43.000000000000036	46645.5547821788
43.10000000000004	46622.84922432415
43.20000000000004	46600.13058415475
43.30000000000004	46577.39913836337
43.400000000000034	46554.65510227398
43.500000000000036	46531.8986429705
43.60000000000004	46509.12997464817
43.70000000000004	46486.34936133196
43.80000000000004	46463.557010606484
43.90000000000004	46440.753128210425
44.000000000000036	46417.937874948104
44.10000000000004	46395.11145656169
44.20000000000004	46372.27412317773
44.30000000000004	46349.426073170944
44.40000000000004	46326.567463191415
44.500000000000036	46303.69849255741
44.60000000000004	46280.819399893386
44.70000000000004	46257.93037649794
44.80000000000004	46235.03161198116
44.90000000000004	46212.123257379455
45.00000000000004	46189.20550407268
45.10000000000004	46166.27857804965
45.20000000000004	46143.342662182265
45.30000000000004	46120.397903829806
45.40000000000004	46097.444488289424
45.50000000000004	46074.4826310995
45.60000000000004	46051.51250865296
45.70000000000004	46028.53429579626
45.80000000000004	46005.54813486807
45.90000000000004	45982.55420369551
46.00000000000004	45959.55270632099
46.10000000000004	45936.54381141673
46.20000000000004	45913.527658067964
46.30000000000004	45890.50441833155
46.40000000000004	45867.474286749435
46.50000000000004	45844.437426053715
46.60000000000004	45821.393997557905
46.70000000000004	45798.34413585566
46.80000000000004	45775.28800596118
46.90000000000004	45752.22579195066
47.00000000000004	45729.15764947275
47.100000000000044	45706.083710244246
47.20000000000004	45683.00413379606
47.30000000000004	45659.91909556345
47.40000000000004	45636.82874574169
47.50000000000004	45613.73323322341
47.600000000000044	45590.632685706056
47.70000000000004	45567.52725606905
47.80000000000004	45544.417110214374
47.90000000000004	45521.30239183037
48.00000000000004	45498.18322607271
48.100000000000044	45475.05976060187
48.200000000000045	45451.93215345754
48.30000000000004	45428.800543315294
48.40000000000004	45405.66506765291
48.50000000000004	45382.52584802883
48.600000000000044	45359.38302581098
48.700000000000045	45336.23675035101
48.80000000000004	45313.08715433963
48.90000000000004	45289.934357091915
49.00000000000004	45266.77849500106
49.100000000000044	45243.61971026264
49.200000000000045	45220.45813095412
49.30000000000004	45197.29388405026
49.40000000000004	45174.12708564656
49.50000000000004	45150.95786617383
49.600000000000044	45127.78635990669
49.700000000000045	45104.61268941141
49.80000000000004	45081.4369688059
49.90000000000004	45058.2593237726
50.00000000000004	45035.07988207141
50.100000000000044	45011.89876201805
50.200000000000045	44988.71608091191
50.30000000000005	44965.53194998952
50.40000000000004	44942.346489275384
50.50000000000004	44919.15981930543
50.600000000000044	44895.97205331463
50.700000000000045	44872.783300798714
50.80000000000005	44849.593677244164
50.90000000000004	44826.403297255296
51.00000000000004	44803.21227014627
51.100000000000044	44780.02070429346
51.200000000000045	44756.82870661427
51.30000000000005	44733.63638721879
51.40000000000005	44710.44385412134
51.50000000000004	44687.25121194695
51.600000000000044	44664.05856608339
51.700000000000045	44640.86602229864
51.80000000000005	44617.673683206114
51.90000000000005	44594.481649810274
52.00000000000004	44571.290022249355
52.100000000000044	44548.09890360451
52.200000000000045	44524.90839452819
52.30000000000005	44501.718591621146
52.40000000000005	44478.52959155553
52.50000000000004	44455.34149607113
52.600000000000044	44432.15440166132
52.700000000000045	44408.968400009406
52.80000000000005	44385.78358444069
52.90000000000005	44362.60004747955
53.00000000000004	44339.4178888029
53.100000000000044	44316.23720003088
53.200000000000045	44293.0580673604
53.30000000000005	44269.88058010996
53.40000000000005	44246.704836783065
53.50000000000005	44223.53092501208
53.600000000000044	44200.35892651729
53.700000000000045	44177.188927520314
53.80000000000005	44154.0210135014
53.90000000000005	44130.855281119875
54.00000000000005	44107.69181336044
54.100000000000044	44084.53068693714
54.200000000000045	44061.37198436214
54.30000000000005	44038.21580127102
54.40000000000005	44015.062216821476
54.50000000000005	43991.91130365331
54.60000000000005	43968.76314141017
54.700000000000045	43945.61780904885
54.80000000000005	43922.475400557145
54.90000000000005	43899.33599065545
55.00000000000005	43876.199647415815
55.10000000000005	43853.06644704438
55.200000000000045	43829.93648263856
55.30000000000005	43806.809825243
55.40000000000005	43783.686539222996
55.50000000000005	43760.56669812522
55.60000000000005	43737.45037485937
55.700000000000045	43714.33766105127
55.80000000000005	43691.22862350501
55.90000000000005	43668.123322418876
56.00000000000005	43645.021828151
56.10000000000005	43621.92423155563
56.200000000000045	43598.83059590365
56.30000000000005	43575.7409780225
56.40000000000005	43552.65544580232
56.50000000000005	43529.574066542
56.60000000000005	43506.49692978248
56.70000000000005	43483.42409473829
56.80000000000005	43460.3556144364
56.90000000000005	43437.291553806615
57.00000000000005	43414.23200172405
57.10000000000005	43391.17701400467
57.20000000000005	43368.126640611816
57.30000000000005	43345.08094418298
57.40000000000005	43322.039986806296
57.50000000000005	43299.00385618552
57.60000000000005	43275.972604253206
57.70000000000005	43252.946277507705
57.800000000000054	43229.92493583562
57.90000000000005	43206.90866636876
58.00000000000005	43183.8975177686
58.10000000000005	43160.891533751084
58.20000000000005	43137.89077207165
58.300000000000054	43114.89528997492
58.40000000000005	43091.905173548825
58.50000000000005	43068.92046773395
58.60000000000005	43045.94121308851
58.70000000000005	43022.96746480946
58.800000000000054	42999.99930849615
58.90000000000005	42977.03678593894
59.00000000000005	42954.07993517119
59.10000000000005	42931.128809406815
59.20000000000005	42908.183461384244
59.300000000000054	42885.243975773206
59.40000000000005	42862.31039079637
59.50000000000005	42839.38274161094
59.60000000000005	42816.46107904911
59.70000000000005	42793.54548736594
59.800000000000054	42770.63600174867
59.900000000000055	42747.7326550656
60.00000000000005	42724.83549630217
60.10000000000005	42701.94457400093
60.20000000000005	42679.059971589624
60.300000000000054	42656.181720832355
60.400000000000055	42633.309851979466
60.50000000000005	42610.44441179736
60.60000000000005	42587.58548336445
60.70000000000005	42564.73309551863
60.800000000000054	42541.88727643763
60.900000000000055	42519.04807116656
61.00000000000006	42496.215524337684
61.10000000000005	42473.38971829364
61.20000000000005	42450.57067858591
61.300000000000054	42427.758431010996
61.400000000000055	42404.953018544926
61.50000000000006	42382.15452323855
61.60000000000005	42359.36296782129
61.70000000000005	42336.578376215366
61.800000000000054	42313.80078979109
61.900000000000055	42291.030249533476
62.00000000000006	42268.26683683949
62.10000000000005	42245.510571281535
62.20000000000005	42222.76147461795
62.300000000000054	42200.01958628807
62.400000000000055	42177.28498744764
62.50000000000006	42154.557694946416
62.60000000000005	42131.83772885043
62.70000000000005	42109.12512709978
62.800000000000054	42086.41992727486
62.900000000000055	42063.72220995056
63.00000000000006	42041.0319889424
63.10000000000006	42018.34928235198
63.20000000000005	41995.67412631586
63.300000000000054	41973.006601212
63.400000000000055	41950.34671822844
63.50000000000006	41927.694493941264
63.60000000000006	41905.049963086196
63.70000000000005	41882.413160062766
63.800000000000054	41859.78416473307
63.900000000000055	41837.162985367475
64.00000000000006	41814.549636760916
64.10000000000005	41791.94415196312
64.20000000000006	41769.3466106778
64.30000000000005	41746.757018638935
64.40000000000006	41724.17538926906
64.50000000000006	41701.601754307936
64.60000000000005	41679.03614518082
64.70000000000006	41656.47864113332
64.80000000000005	41633.92924509266
64.90000000000006	41611.387968868425
65.00000000000006	41588.85484262307
65.10000000000005	41566.32994547703
65.20000000000006	41543.813277908615
65.30000000000005	41521.30485049552
65.40000000000006	41498.804692174104
65.50000000000006	41476.31283158625
65.60000000000005	41453.82934744545
65.70000000000006	41431.35423752899
65.80000000000005	41408.88751095615
65.90000000000006	41386.42919518638
66.00000000000006	41363.979368836524
66.10000000000005	41341.538027318944
66.20000000000006	41319.10517864994
66.30000000000005	41296.68084914041
66.40000000000006	41274.26506482537
66.50000000000006	41251.857903959855
66.60000000000005	41229.45935935608
66.70000000000006	41207.06943771387
66.80000000000005	41184.68816396007
66.90000000000006	41162.31561627731
67.00000000000006	41139.951785193654
67.10000000000007	41117.59667642427
67.20000000000006	41095.25031381922
67.30000000000005	41072.912720969856
67.40000000000006	41050.583975736554
67.50000000000006	41028.26406614373
67.60000000000007	41005.95299672035
67.70000000000006	40983.65079001835
67.80000000000005	40961.357523846054
67.90000000000006	40939.0731840215
68.00000000000006	40916.797774197534
68.10000000000007	40894.53131591571
68.20000000000006	40872.273830474776
68.30000000000005	40850.02539539532
68.40000000000006	40827.78599408404
68.50000000000006	40805.55562912728
68.60000000000007	40783.33432084802
68.70000000000006	40761.1221467315
68.80000000000005	40738.91908805313
68.90000000000006	40716.725146622644
69.00000000000006	40694.54034181411
69.10000000000007	40672.36469277351
69.20000000000006	40650.19827672823
69.30000000000005	40628.04107263087
69.40000000000006	40605.89308133452
69.50000000000006	40583.754321068256
69.60000000000007	40561.62486903767
69.70000000000006	40539.50470213653
69.80000000000007	40517.39382053255
69.90000000000006	40495.292241562835
70.00000000000006	40473.19998235013
70.10000000000007	40451.11711986779
70.20000000000006	40429.04362877168
70.30000000000007	40406.979508373704
70.40000000000006	40384.92477493425
70.50000000000006	40362.879505415294
70.60000000000007	40340.84367248407
70.70000000000006	40318.817274850604
70.80000000000007	40296.80032793608
70.90000000000006	40274.79284695989
71.00000000000006	40252.79490867356
71.10000000000007	40230.806483588065
71.20000000000006	40208.82756965009
71.30000000000007	40186.8581812673
71.40000000000006	40164.89839518752
71.50000000000006	40142.94818000095
71.60000000000007	40121.00753312893
71.70000000000006	40099.07646818878
71.80000000000007	40077.154998607715
71.90000000000006	40055.24320094128
72.00000000000006	40033.34104170202
72.10000000000007	40011.44851763269
72.20000000000006	39989.56564139563
72.30000000000007	39967.69248954783
72.40000000000006	39945.82902674692
72.50000000000006	39923.97524928022
72.60000000000007	39902.13116906505
72.70000000000006	39880.296797839415
72.80000000000007	39858.47221198295
72.90000000000006	39836.65737415132
73.00000000000006	39814.85228003086
73.10000000000007	39793.056940638206
73.20000000000006	39771.271432357156
73.30000000000007	39749.495716052385
73.40000000000006	39727.729787018725
73.50000000000007	39705.973655569745
73.60000000000007	39684.22733184977
73.70000000000006	39662.490892077025
73.80000000000007	39640.7642951873
73.90000000000006	39619.04753594547
74.00000000000007	39597.340623814736
74.10000000000007	39575.643635018045
74.20000000000006	39553.95652676238
74.30000000000007	39532.27929347938
74.40000000000006	39510.61194396806
74.50000000000007	39488.95448686749
74.60000000000007	39467.30699824409
74.70000000000006	39445.66943344648
74.80000000000007	39424.04178644129
74.90000000000006	39402.42406522373
75.00000000000007	39380.81634586351
75.10000000000007	39359.21858204098
75.20000000000006	39337.63076744257
75.30000000000007	39316.052909435384
75.40000000000006	39294.48501523523
75.50000000000007	39272.927160761516
75.60000000000007	39251.37929790463
75.70000000000006	39229.84141994514
75.80000000000007	39208.31353348955
75.90000000000006	39186.795714457294
76.00000000000007	39165.28791312934
76.10000000000007	39143.79012255443
76.20000000000007	39122.30234874427
76.30000000000007	39100.824597567305
76.40000000000006	39079.35694479655
76.50000000000007	39057.899338989206
76.60000000000007	39036.45177284204
76.70000000000007	39015.01425164616
76.80000000000007	38993.58685116949
76.90000000000006	38972.16951841737
77.00000000000007	38950.76224589845
77.10000000000007	38929.36503834
77.20000000000007	38907.97790033344
77.30000000000007	38886.60090750177
77.40000000000006	38865.23400519078
77.50000000000007	38843.87718560617
77.60000000000007	38822.53045279164
77.70000000000007	38801.193882358326
77.80000000000007	38779.86741815636
77.90000000000006	38758.55105224292
78.00000000000007	38737.24478812646
78.10000000000007	38715.94862918641
78.20000000000007	38694.66265088839
78.30000000000007	38673.38679548538
78.40000000000006	38652.121054775984
78.50000000000007	38630.86543161932
78.60000000000007	38609.62000146086
78.70000000000007	38588.38470511284
78.80000000000007	38567.15953426107
78.90000000000006	38545.944491255854
79.00000000000007	38524.739578324865
79.10000000000007	38503.54487076531
79.20000000000007	38482.360307853
79.30000000000007	38461.18588105533
79.40000000000006	38440.02159210493
79.50000000000007	38418.867516269085
79.60000000000007	38397.72359143666
79.70000000000007	38376.58980899433
79.80000000000007	38355.46617019039
79.90000000000008	38334.35267615625
80.00000000000007	38313.24940200635
80.10000000000007	38292.15628415229
80.20000000000007	38271.07331379844
80.30000000000007	38250.000491604595
80.40000000000008	38228.93789264398
80.50000000000007	38207.88545199413
80.60000000000007	38186.84316080729
80.70000000000007	38165.81101928153
80.80000000000007	38144.78902750338
80.90000000000008	38123.77726038673
81.00000000000007	38102.775651589516
81.10000000000007	38081.78419211413
81.20000000000007	38060.80288159704
81.30000000000007	38039.831794898404
81.40000000000008	38018.87086439389
81.50000000000007	37997.920081059274
81.60000000000007	37976.979444090044
81.70000000000007	37956.04895257518
81.80000000000007	37935.12868120727
81.90000000000008	37914.21856099877
82.00000000000007	37893.31858280445
82.10000000000007	37872.428745283054
82.20000000000007	37851.549123059565
82.30000000000007	37830.67964591512
82.40000000000008	37809.82030470036
82.50000000000007	37788.97109765222
82.60000000000008	37768.132022905615
82.70000000000007	37747.30315490802
82.80000000000007	37726.484422132584
82.90000000000008	37705.675815334485
83.00000000000007	37684.87733223671
83.10000000000008	37664.089047203954
83.20000000000007	37643.310887528256
83.30000000000007	37622.542843980365
83.40000000000008	37601.78491387895
83.50000000000007	37581.03709444489
83.60000000000008	37560.29945985392
83.70000000000007	37539.57193614402
83.80000000000007	37518.85451401301
83.90000000000008	37498.147190286516
84.00000000000007	37477.450039041134
84.10000000000008	37456.76298518325
84.20000000000007	37436.086019443275
84.30000000000007	37415.41913825861
84.40000000000008	37394.76233797271
84.50000000000007	37374.11569246005
84.60000000000008	37353.47912542603
84.70000000000007	37332.85262754765
84.80000000000007	37312.23619478845
84.90000000000008	37291.629900906184
85.00000000000007	37271.033668523494
85.10000000000008	37250.44748836453
85.20000000000007	37229.871356019255
85.30000000000007	37209.30526698716
85.40000000000008	37188.74929480926
85.50000000000007	37168.2033609593
85.60000000000008	37147.667456124866
85.70000000000007	37127.14157543945
85.80000000000007	37106.62579230854
85.90000000000008	37086.12002717155
86.00000000000007	37065.62427077528
86.10000000000008	37045.13851789304
86.20000000000007	37024.662763210894
86.30000000000008	37004.197079901445
86.40000000000008	36983.74138730642
86.50000000000007	36963.295676150265
86.60000000000008	36942.85994076566
86.70000000000007	36922.43425416979
86.80000000000008	36902.01853471792
86.90000000000008	36881.61277320365
87.00000000000007	36861.21696361154
87.10000000000008	36840.831099841795
87.20000000000007	36820.455254661145
87.30000000000008	36800.08934537768
87.40000000000008	36779.73336277431
87.50000000000007	36759.3873004093
87.60000000000008	36739.05123087286
87.70000000000007	36718.72507053405
87.80000000000008	36698.40881025275
87.90000000000008	36678.10244325003
88.00000000000007	36657.80596266518
88.10000000000008	36637.5194408188
88.20000000000007	36617.242793082776
88.30000000000008	36596.97601031555
88.40000000000008	36576.71908532478
88.50000000000007	36556.472090232266
88.60000000000008	36536.234939518006
88.70000000000007	36516.0076241232
88.80000000000008	36495.79013652803
88.90000000000008	36475.58246913316
89.00000000000009	36455.38469377036
89.10000000000008	36435.19672397177
89.20000000000007	36415.018550684195
89.30000000000008	36394.85016598583
89.40000000000008	36374.691641486184
89.50000000000009	36354.542889872435
89.60000000000008	36334.40390217792
89.70000000000007	36314.27467016204
89.80000000000008	36295.06839827108
89.90000000000008	36279.52423864511
90.00000000000009	36267.64035201213
