# Supplementary material for: White matter micro- and macrostructure brain charts for the human lifespan
Source: Nature. 2026 May 13;655(8124):979–89. doi: 10.1038/s41586-026-10454-2 (PMC13391363; doi:10.1038/s41586-026-10454-2)
Supplement: Supplementary file 7 — Tract-specific median centiles of brain charts. SDT.T4.1-504 contain the discretized, sex-agnostic brain charts used to derive the myelination plots and assessments in Fig. 4 and Supplementary Fig. S4.F9. Age is expressed in years. Tract measurements are reported in metric-specific units: diffusivities in mm2 s−1, volume in mm3, surface area in mm2, average length in mm, and FA is dimensionless (unitless). [file 41586_2026_10454_MOESM7_ESM.zip › SDT.T4/SDT.T4.21-ATR_left_volume.csv]

age	value
1.0	18467.934572073103
1.1	18688.31531572243
1.2000000000000002	18967.425491078066
1.3000000000000003	19301.64149596896
1.4000000000000004	19632.703112117957
1.5000000000000004	19943.414021637625
1.6000000000000005	20235.982063953474
1.7000000000000006	20512.26007545524
1.8000000000000007	20773.736588399595
1.9000000000000008	21021.910901136886
2.000000000000001	21257.935916466777
2.100000000000001	21482.815293020798
2.200000000000001	21697.370958822783
2.300000000000001	21902.47849537212
2.4000000000000012	22098.823305184356
2.5000000000000013	22287.017385021903
2.6000000000000014	22467.608100344118
2.7000000000000015	22641.045001112172
2.8000000000000016	22807.842422024984
2.9000000000000017	22968.40244820613
3.0000000000000018	23123.08992012074
3.100000000000002	23272.20498061775
3.200000000000002	23416.103995101
3.300000000000002	23555.066563068576
3.400000000000002	23689.350263559347
3.500000000000002	23819.191690286698
3.6000000000000023	23944.783723377463
3.7000000000000024	24066.368824384735
3.8000000000000025	24184.135432658197
3.9000000000000026	24298.257875734264
4.000000000000003	24408.87781272617
4.100000000000003	24516.178575029844
4.200000000000003	24620.302500150392
4.3000000000000025	24721.383026543794
4.400000000000003	24819.54437173504
4.5000000000000036	24914.8861611284
4.600000000000003	25007.54389953999
4.700000000000003	25097.62152993402
4.800000000000003	25185.216176083235
4.900000000000004	25270.405366453393
5.0000000000000036	25353.297148735543
5.100000000000003	25433.974170491918
5.200000000000004	25512.51478360414
5.300000000000004	25588.99242613087
5.400000000000004	25663.464879422234
5.5000000000000036	25736.016361962476
5.600000000000004	25806.710474343487
5.700000000000005	25875.606937133332
5.800000000000004	25942.752509342812
5.900000000000004	26008.216782436913
6.000000000000004	26072.052127318573
6.100000000000005	26134.3085806857
6.200000000000005	26195.03318066659
6.300000000000004	26254.26222376187
6.400000000000005	26312.051992871842
6.500000000000005	26368.444305991005
6.600000000000005	26423.478497649965
6.700000000000005	26477.184785375695
6.800000000000005	26529.61088071253
6.900000000000006	26580.79210352098
7.000000000000005	26630.762393243363
7.100000000000005	26679.55366772076
7.2000000000000055	26727.190104222853
7.300000000000006	26773.711348940447
7.400000000000006	26819.146389518428
7.500000000000005	26863.522478527015
7.600000000000006	26906.86018387787
7.700000000000006	26949.193764760133
7.800000000000006	26990.548180724472
7.900000000000006	27030.947521371323
8.000000000000007	27070.414407539793
8.100000000000007	27108.965687558735
8.200000000000006	27146.630423657225
8.300000000000006	27183.42953949589
8.400000000000006	27219.382663795146
8.500000000000007	27254.504377004305
8.600000000000007	27288.820169355404
8.700000000000006	27322.34833146234
8.800000000000008	27355.10657785729
8.900000000000007	27387.11149390671
9.000000000000007	27418.375251261274
9.100000000000007	27448.91982777903
9.200000000000006	27478.7608173067
9.300000000000008	27507.912797665886
9.400000000000007	27536.38645005222
9.500000000000007	27564.201281509842
9.600000000000009	27591.37109058692
9.700000000000008	27617.909278914172
9.800000000000008	27643.828341984346
9.900000000000007	27669.137336635788
10.000000000000007	27693.853303707478
10.100000000000009	27717.98816995057
10.200000000000008	27741.553034033815
10.300000000000008	27764.55593675808
10.40000000000001	27787.012150394945
10.500000000000009	27808.93233483989
10.600000000000009	27830.32686748354
10.700000000000008	27851.205374401256
10.800000000000008	27871.57476393024
10.90000000000001	27891.448521816055
11.000000000000009	27910.83596751234
11.100000000000009	27929.745725686163
11.20000000000001	27948.1839906224
11.30000000000001	27966.16294594187
11.40000000000001	27983.69099129823
11.500000000000009	28000.77631974988
11.600000000000009	28017.426485624583
11.70000000000001	28033.64687131081
11.80000000000001	28049.44833221993
11.90000000000001	28064.83828264719
12.00000000000001	28079.823540794794
12.10000000000001	28094.408974099322
12.20000000000001	28108.60445633727
12.30000000000001	28122.416717741955
12.40000000000001	28135.85233395709
12.50000000000001	28148.91732702849
12.60000000000001	28161.615968283622
12.70000000000001	28173.957122135926
12.800000000000011	28185.946778220365
12.900000000000011	28197.5904058495
13.00000000000001	28208.89189663084
13.10000000000001	28219.859359940187
13.20000000000001	28230.498266115177
13.300000000000011	28240.81396751931
13.400000000000011	28250.811329448585
13.50000000000001	28260.493796721355
13.600000000000012	28269.868697136597
13.700000000000012	28278.94093367072
13.800000000000011	28287.714948955057
13.900000000000011	28296.193902314855
14.00000000000001	28304.384530693816
14.100000000000012	28312.29133578941
14.200000000000012	28319.91872771837
14.300000000000011	28327.270682987368
14.400000000000013	28334.350019949754
14.500000000000012	28341.162860466535
14.600000000000012	28347.7132643216
14.700000000000012	28354.004879669334
14.800000000000011	28360.040306497434
14.900000000000013	28365.82519731715
15.000000000000012	28371.363296987398
15.100000000000012	28376.6582782052
15.200000000000014	28381.71342402838
15.300000000000013	28386.53107003699
15.400000000000013	28391.116377796847
15.500000000000012	28395.472742922986
15.600000000000012	28399.60318983871
15.700000000000014	28403.5098845197
15.800000000000013	28407.197610782743
15.900000000000013	28410.669513692817
16.000000000000014	28413.928680699843
16.100000000000016	28416.977846503807
16.200000000000014	28419.818969095428
16.30000000000001	28422.45643553024
16.400000000000013	28424.89311129641
16.500000000000014	28427.131524878238
16.600000000000016	28429.173500697914
16.700000000000014	28431.023118251775
16.800000000000015	28432.683041265696
16.900000000000013	28434.15588692257
17.000000000000014	28435.443951123885
17.100000000000016	28436.54889256904
17.200000000000014	28437.47446656202
17.300000000000015	28438.2231104466
17.400000000000013	28438.79695391781
17.500000000000014	28439.197549150806
17.600000000000016	28439.42839845666
17.700000000000014	28439.491774937826
17.800000000000015	28439.389913701718
17.900000000000016	28439.124755799876
18.000000000000014	28438.697719805336
18.100000000000016	28438.11204052365
18.200000000000017	28437.369805859988
18.300000000000015	28436.472821609073
18.400000000000016	28435.42242039892
18.500000000000014	28434.22162701305
18.600000000000016	28432.872394352955
18.700000000000017	28431.376644009015
18.800000000000015	28429.736027353556
18.900000000000016	28427.951768148218
19.000000000000014	28426.026668499355
19.100000000000016	28423.962528397573
19.200000000000017	28421.76088818944
19.300000000000015	28419.42290154878
19.400000000000016	28416.95119479357
19.500000000000018	28414.347455964824
19.600000000000016	28411.61334707919
19.700000000000017	28408.750281020304
19.80000000000002	28405.759321872927
19.900000000000016	28402.64290912296
20.000000000000018	28399.402603497547
20.100000000000016	28396.039726032133
20.200000000000017	28392.55528308294
20.30000000000002	28388.95156590672
20.400000000000016	28385.23004165508
20.500000000000018	28381.3921556808
20.600000000000016	28377.43912301618
20.700000000000017	28373.371875616136
20.80000000000002	28369.19254685581
20.900000000000016	28364.90249707493
21.000000000000018	28360.502864785238
21.10000000000002	28355.99453394753
21.200000000000017	28351.379512105064
21.30000000000002	28346.659080809466
21.40000000000002	28341.834503222948
21.500000000000018	28336.90682909747
21.60000000000002	28331.876880078456
21.700000000000017	28326.746529423235
21.80000000000002	28321.516968446136
21.90000000000002	28316.189182738824
22.000000000000018	28310.763953694135
22.10000000000002	28305.24304709725
22.200000000000017	28299.6275874816
22.30000000000002	28293.918683766224
22.40000000000002	28288.117246757545
22.500000000000018	28282.22400523945
22.60000000000002	28276.240610102974
22.70000000000002	28270.168109158396
22.80000000000002	28264.00735910056
22.90000000000002	28257.75905467287
23.00000000000002	28251.42475446319
23.10000000000002	28245.0054493305
23.20000000000002	28238.502116795953
23.30000000000002	28231.9155501836
23.40000000000002	28225.24639949006
23.50000000000002	28218.496124467474
23.60000000000002	28211.66565035693
23.70000000000002	28204.75572460126
23.80000000000002	28197.766968183256
23.90000000000002	28190.700761175525
24.00000000000002	28183.55797997525
24.10000000000002	28176.339489523278
24.20000000000002	28169.04598328216
24.300000000000022	28161.67804390695
24.40000000000002	28154.236966025717
24.50000000000002	28146.72356960952
24.600000000000023	28139.138509026878
24.70000000000002	28131.482342018364
24.800000000000022	28123.756294107883
24.90000000000002	28115.961143155982
25.00000000000002	28108.09765713242
25.100000000000023	28100.16644420197
25.20000000000002	28092.168029057175
25.300000000000022	28084.103563016495
25.40000000000002	28075.97377517315
25.50000000000002	28067.779240230142
25.600000000000023	28059.520461333283
25.70000000000002	28051.198529610803
25.800000000000022	28042.814137673522
25.900000000000023	28034.36796955228
26.00000000000002	28025.86056022562
26.100000000000023	28017.292384164157
26.200000000000024	28008.664467779763
26.300000000000022	27999.977461336824
26.400000000000023	27991.231871052976
26.50000000000002	27982.428152638175
26.600000000000023	27973.567279870138
26.700000000000024	27964.64987126324
26.800000000000022	27955.676537855732
26.900000000000023	27946.64775156959
27.00000000000002	27937.563943084966
27.100000000000023	27928.426029519018
27.200000000000024	27919.234592453693
27.300000000000022	27909.990078994375
27.400000000000023	27900.692903380634
27.500000000000025	27891.34393653433
27.600000000000023	27881.94373228852
27.700000000000024	27872.492837934904
27.800000000000026	27862.991670855386
27.900000000000023	27853.4406233176
28.000000000000025	27843.84051645682
28.100000000000023	27834.19187176309
28.200000000000024	27824.495085127655
28.300000000000026	27814.750534321698
28.400000000000023	27804.95899979877
28.500000000000025	27795.1209787004
28.600000000000023	27785.236962422216
28.700000000000024	27775.30732100131
28.800000000000026	27765.33241281679
28.900000000000023	27755.312974429202
29.000000000000025	27745.249474546796
29.100000000000026	27735.142264533086
29.200000000000024	27724.991689909708
29.300000000000026	27714.79845129823
29.400000000000027	27704.562995962107
29.500000000000025	27694.28576609899
29.600000000000026	27683.967090507278
29.700000000000024	27673.607297505336
29.800000000000026	27663.207048897
29.900000000000027	27652.766766858687
30.000000000000025	27642.286763911317
30.100000000000026	27631.767356905388
30.200000000000024	27621.209175802745
30.300000000000026	27610.612623825706
30.400000000000027	27599.978099714936
30.500000000000025	27589.30589623346
30.600000000000026	27578.59631489531
30.700000000000028	27567.849951233347
30.800000000000026	27557.067186259294
30.900000000000027	27546.24829850459
31.00000000000003	27535.393579200114
31.100000000000026	27524.503595589886
31.200000000000028	27513.57871187698
31.300000000000026	27502.61928828649
31.400000000000027	27491.62558599712
31.50000000000003	27480.597882503513
31.600000000000026	27469.536714430436
31.700000000000028	27458.442426252976
31.800000000000026	27447.31526667127
31.900000000000027	27436.155503912247
32.00000000000003	27424.963649404668
32.10000000000002	27413.740032670314
32.20000000000003	27402.484979689067
32.300000000000026	27391.198723876172
32.40000000000003	27379.881521100662
32.50000000000003	27368.533855491125
32.60000000000003	27357.156038992278
32.70000000000003	27345.74829404774
32.800000000000026	27334.310868133714
32.90000000000003	27322.844222884283
33.00000000000003	27311.348656901228
33.10000000000003	27299.824465623293
33.20000000000003	27288.271857992844
33.300000000000026	27276.691070320885
33.40000000000003	27265.08253984271
33.50000000000003	27253.446549453238
33.60000000000003	27241.783298422448
33.70000000000003	27230.09301542606
33.800000000000026	27218.37611757219
33.90000000000003	27206.632875815387
34.00000000000003	27194.863558277444
34.10000000000003	27183.068352270137
34.20000000000003	27171.247476340675
34.30000000000003	27159.40132574267
34.40000000000003	27147.530157355362
34.50000000000003	27135.634149941332
34.60000000000003	27123.713515071606
34.70000000000003	27111.768629953345
34.80000000000003	27099.799740751063
34.90000000000003	27087.807091085342
35.00000000000003	27075.790849099005
35.10000000000003	27063.751217139557
35.20000000000003	27051.688552797415
35.30000000000003	27039.603089589647
35.400000000000034	27027.494988083115
35.50000000000003	27015.364444225408
35.60000000000003	27003.211799394565
35.70000000000003	26991.037277467105
35.80000000000003	26978.841100029025
35.900000000000034	26966.623418191284
36.00000000000003	26954.384419471233
36.10000000000003	26942.124427603772
36.20000000000003	26929.843655071283
36.30000000000003	26917.54224625395
36.400000000000034	26905.220382775326
36.50000000000003	26892.87837377884
36.60000000000003	26880.516423050532
36.70000000000003	26868.134732308765
36.80000000000003	26855.733437492076
36.900000000000034	26843.312712491934
37.00000000000003	26830.872850553857
37.10000000000003	26818.414045172824
37.20000000000003	26805.93642629188
37.30000000000003	26793.440162355222
37.400000000000034	26780.92553345302
37.500000000000036	26768.39272521603
37.60000000000003	26755.84192140394
37.70000000000003	26743.273244403696
37.80000000000003	26730.686855544234
37.900000000000034	26718.08302056483
38.000000000000036	26705.461915778596
38.10000000000003	26692.82365821763
38.20000000000003	26680.168404159405
38.30000000000003	26667.496407463106
38.400000000000034	26654.807837312866
38.500000000000036	26642.10286119551
38.60000000000004	26629.381589361532
38.70000000000003	26616.644171520198
38.80000000000003	26603.890848554223
38.900000000000034	26591.121781191112
39.000000000000036	26578.33707488537
39.10000000000004	26565.53687464712
39.20000000000003	26552.72141061398
39.30000000000003	26539.890837035513
39.400000000000034	26527.045306618027
39.500000000000036	26514.184918712726
39.60000000000004	26501.30981224852
39.70000000000003	26488.420205610157
39.80000000000003	26475.516245353945
39.900000000000034	26462.598026523112
40.000000000000036	26449.665683662322
40.10000000000004	26436.71942542339
40.20000000000003	26423.759392462533
40.30000000000003	26410.785724029447
40.400000000000034	26397.798509658664
40.500000000000036	26384.797878248726
40.60000000000004	26371.784027790178
40.70000000000004	26358.75709192408
40.80000000000003	26345.71715630328
40.900000000000034	26332.664345724865
41.000000000000036	26319.598849350692
41.10000000000004	26306.52079543557
41.20000000000004	26293.43031094946
41.30000000000003	26280.32747655826
41.400000000000034	26267.21241180299
41.500000000000036	26254.085296159737
41.60000000000004	26240.94625147176
41.70000000000004	26227.795354895687
41.80000000000004	26214.632722126025
41.900000000000034	26201.458524619513
42.000000000000036	26188.27287929089
42.10000000000004	26175.075901878445
42.20000000000004	26161.86766500981
42.30000000000004	26148.648279474382
42.400000000000034	26135.41790791634
42.500000000000036	26122.176661377027
42.60000000000004	26108.924609300084
42.70000000000004	26095.66185885916
42.80000000000004	26082.388565404584
42.900000000000034	26069.104835457638
43.000000000000036	26055.81077445998
43.10000000000004	26042.5064477281
43.20000000000004	26029.191957847346
43.30000000000004	26015.86745213845
43.400000000000034	26002.533031729847
43.500000000000036	25989.18875903785
43.60000000000004	25975.834733241918
43.70000000000004	25962.471095020126
43.80000000000004	25949.097941345874
43.90000000000004	25935.715368199486
44.000000000000036	25922.323434222726
44.10000000000004	25908.922234293703
44.20000000000004	25895.511901763737
44.30000000000004	25882.092528643163
44.40000000000004	25868.664170920772
44.500000000000036	25855.2269202603
44.60000000000004	25841.78090395583
44.70000000000004	25828.32621018924
44.80000000000004	25814.8629262268
44.90000000000004	25801.39110459171
45.00000000000004	25787.910832907182
45.10000000000004	25774.42223177232
45.20000000000004	25760.92538479068
45.30000000000004	25747.420342047324
45.40000000000004	25733.907188126723
45.50000000000004	25720.386038097426
45.60000000000004	25706.856972027104
45.70000000000004	25693.320069137255
45.80000000000004	25679.775376317684
45.90000000000004	25666.222974350087
46.00000000000004	25652.662972176535
46.10000000000004	25639.095445631192
46.20000000000004	25625.52043935185
46.30000000000004	25611.93803124302
46.40000000000004	25598.34832519069
46.50000000000004	25584.751393755476
46.60000000000004	25571.147308714008
46.70000000000004	25557.536111744703
46.80000000000004	25543.91787716686
46.90000000000004	25530.29270325197
47.00000000000004	25516.660658636363
47.100000000000044	25503.021782906882
47.20000000000004	25489.376147654995
47.30000000000004	25475.723846523826
47.40000000000004	25462.06494511147
47.50000000000004	25448.3995082879
47.600000000000044	25434.727572885782
47.70000000000004	25421.04920711098
47.80000000000004	25407.364499453528
47.90000000000004	25393.67351186478
48.00000000000004	25379.976279223316
48.100000000000044	25366.272867145715
48.200000000000045	25352.56335987951
48.30000000000004	25338.847816548994
48.40000000000004	25325.12629560046
48.50000000000004	25311.398829335958
48.600000000000044	25297.66548017032
48.700000000000045	25283.92632761403
48.80000000000004	25270.181427393723
48.90000000000004	25256.430809974194
49.00000000000004	25242.674535310114
49.100000000000044	25228.9126790176
49.200000000000045	25215.14529418584
49.30000000000004	25201.372433271037
49.40000000000004	25187.594124314262
49.50000000000004	25173.810424238287
49.600000000000044	25160.021404297433
49.700000000000045	25146.227114406836
49.80000000000004	25132.427580868512
49.90000000000004	25118.622858265884
50.00000000000004	25104.81301427314
50.100000000000044	25090.998096338124
50.200000000000045	25077.178151316046
50.30000000000005	25063.353203215636
50.40000000000004	25049.523303745806
50.50000000000004	25035.68851655745
50.600000000000044	25021.848886124953
50.700000000000045	25008.004434799295
50.80000000000005	24994.15521206352
50.90000000000004	24980.30127827201
51.00000000000004	24966.442675584505
51.100000000000044	24952.57944560429
51.200000000000045	24938.71160849914
51.30000000000005	24924.83921102396
51.40000000000005	24910.962309815077
51.50000000000004	24897.08094423864
51.600000000000044	24883.19513287051
51.700000000000045	24869.30492034677
51.80000000000005	24855.410360263166
51.90000000000005	24841.51148980798
52.00000000000004	24827.60834564553
52.100000000000044	24813.700944259886
52.200000000000045	24799.78932769565
52.30000000000005	24785.873546105588
52.40000000000005	24771.9536340455
52.50000000000004	24758.02960645925
52.600000000000044	24744.101503374077
52.700000000000045	24730.169372132903
52.80000000000005	24716.233245236057
52.90000000000005	24702.293154688934
53.00000000000004	24688.34911341806
53.100000000000044	24674.401158987082
53.200000000000045	24660.449335543643
53.30000000000005	24646.49367309966
53.40000000000005	24632.53418308009
53.50000000000005	24618.570901127707
53.600000000000044	24604.603868788174
53.700000000000045	24590.63311412724
53.80000000000005	24576.658664741597
53.90000000000005	24562.68053009758
54.00000000000005	24548.698743494584
54.100000000000044	24534.713343505748
54.200000000000045	24520.724355836843
54.30000000000005	24506.731788479192
54.40000000000005	24492.735672903535
54.50000000000005	24478.736045267964
54.60000000000005	24464.732929429476
54.700000000000045	24450.72634879907
54.80000000000005	24436.71630945351
54.90000000000005	24422.702840633494
55.00000000000005	24408.685975724595
55.10000000000005	24394.66573633803
55.200000000000045	24380.64212709077
55.30000000000005	24366.6151754834
55.40000000000005	24352.58491265426
55.50000000000005	24338.551358452198
55.60000000000005	24324.514532300473
55.700000000000045	24310.47443693206
55.80000000000005	24296.43109772481
55.90000000000005	24282.384543223485
56.00000000000005	24268.334791132347
56.10000000000005	24254.281842729102
56.200000000000045	24240.225721736777
56.30000000000005	24226.166454603204
56.40000000000005	24212.104057346583
56.50000000000005	24198.038545577532
56.60000000000005	24183.969918707506
56.70000000000005	24169.898198438725
56.80000000000005	24155.823408785207
56.90000000000005	24141.745563709686
57.00000000000005	24127.664661162788
57.10000000000005	24113.58072127455
57.20000000000005	24099.49376609613
57.30000000000005	24085.403807971183
57.40000000000005	24071.310858851597
57.50000000000005	24057.214914827357
57.60000000000005	24043.11599410492
57.70000000000005	24029.01411644365
57.800000000000054	24014.90929220969
57.90000000000005	24000.80151601706
58.00000000000005	23986.69080458038
58.10000000000005	23972.577175815255
58.20000000000005	23958.460638527125
58.300000000000054	23944.34120114338
58.40000000000005	23930.218856411488
58.50000000000005	23916.0936192156
58.60000000000005	23901.965505305074
58.70000000000005	23887.834521575387
58.800000000000054	23873.70065927362
58.90000000000005	23859.563931870616
59.00000000000005	23845.424353377188
59.10000000000005	23831.281929178447
59.20000000000005	23817.136664293244
59.300000000000054	23802.988548085174
59.40000000000005	23788.837592284093
59.50000000000005	23774.6838088448
59.60000000000005	23760.527201300327
59.70000000000005	23746.36775748048
59.800000000000054	23732.205487778854
59.900000000000055	23718.040402503968
60.00000000000005	23703.872503721304
60.10000000000005	23689.701793140037
60.20000000000005	23675.52825667882
60.300000000000054	23661.35190307676
60.400000000000055	23647.172740682236
60.50000000000005	23632.990769757453
60.60000000000005	23618.805974645096
60.70000000000005	23604.61836282398
60.800000000000054	23590.427941076367
60.900000000000055	23576.234708232587
61.00000000000006	23562.038662774976
61.10000000000005	23547.83978709702
61.20000000000005	23533.63808710685
61.300000000000054	23519.43356770909
61.400000000000055	23505.226225971048
61.50000000000006	23491.01604265943
61.60000000000005	23476.803022497323
61.70000000000005	23462.587168891994
61.800000000000054	23448.368477507905
61.900000000000055	23434.146943668125
62.00000000000006	23419.922546141897
62.10000000000005	23405.695288163304
62.20000000000005	23391.465171331798
62.300000000000054	23377.232189580867
62.400000000000055	23362.99631999367
62.50000000000006	23348.757564694053
62.60000000000005	23334.515923842162
62.70000000000005	23320.271389991252
62.800000000000054	23306.023955358367
62.900000000000055	23291.77359497085
63.00000000000006	23277.520309543455
63.10000000000006	23263.26409748628
63.20000000000005	23249.004949646023
63.300000000000054	23234.742839296014
63.400000000000055	23220.47776611561
63.50000000000006	23206.2097271234
63.60000000000006	23191.938711802388
63.70000000000005	23177.664709302997
63.800000000000054	23163.387690774376
63.900000000000055	23149.107654565363
64.00000000000006	23134.824595990867
64.10000000000005	23120.538502844254
64.20000000000006	23106.2493444442
64.30000000000005	23091.95711817922
64.40000000000006	23077.661818010736
64.50000000000006	23063.363430379148
64.60000000000005	23049.061941394484
64.70000000000006	23034.757318172855
64.80000000000005	23020.449556849788
64.90000000000006	23006.13864971848
65.00000000000006	22991.82458153944
65.10000000000005	22977.507317513155
65.20000000000006	22963.186852890536
65.30000000000005	22948.863178639993
65.40000000000006	22934.5362781741
65.50000000000006	22920.20613457595
65.60000000000005	22905.872710754942
65.70000000000006	22891.53600078597
65.80000000000005	22877.195993994046
65.90000000000006	22862.85267211475
66.00000000000006	22848.505996047865
66.10000000000005	22834.15595906033
66.20000000000006	22819.80254917201
66.30000000000005	22805.445746770103
66.40000000000006	22791.085531911795
66.50000000000006	22776.721863107006
66.60000000000005	22762.354732523396
66.70000000000006	22747.98412655209
66.80000000000005	22733.610023899342
66.90000000000006	22719.232380962465
67.00000000000006	22704.851189179048
67.10000000000007	22690.466433645997
67.20000000000006	22676.078091715346
67.30000000000005	22661.686140407313
67.40000000000006	22647.2905336201
67.50000000000006	22632.89126176895
67.60000000000007	22618.488308326654
67.70000000000006	22604.08164895375
67.80000000000005	22589.671235323556
67.90000000000006	22575.257057200768
68.00000000000006	22560.839096766278
68.10000000000007	22546.41732831528
68.20000000000006	22531.99172580811
68.30000000000005	22517.562238299022
68.40000000000006	22503.128854607734
68.50000000000006	22488.691555285935
68.60000000000007	22474.250312920238
68.70000000000006	22459.80507421817
68.80000000000005	22445.35582743042
68.90000000000006	22430.902551810683
69.00000000000006	22416.445218563884
69.10000000000007	22401.983798555724
69.20000000000006	22387.51823574373
69.30000000000005	22373.04851751186
69.40000000000006	22358.57462146985
69.50000000000006	22344.096517090456
69.60000000000007	22329.614145852738
69.70000000000006	22315.127494655433
69.80000000000007	22300.636539795858
69.90000000000006	22286.141249343564
70.00000000000006	22271.64159102329
70.10000000000007	22257.13750342168
70.20000000000006	22242.628972650287
70.30000000000007	22228.115973338165
70.40000000000006	22213.59847179269
70.50000000000006	22199.07640397998
70.60000000000007	22184.54975561289
70.70000000000006	22170.018499985385
70.80000000000007	22155.48260197486
70.90000000000006	22140.94202610706
71.00000000000006	22126.396705301562
71.10000000000007	22111.84662456518
71.20000000000006	22097.29175548977
71.30000000000007	22082.732061154074
71.40000000000006	22068.16747170433
71.50000000000006	22053.597971838306
71.60000000000007	22039.023531781797
71.70000000000006	22024.444113151658
71.80000000000007	22009.859677204855
71.90000000000006	21995.270150874716
72.00000000000006	21980.675518236145
72.10000000000007	21966.075747769417
72.20000000000006	21951.4707992497
72.30000000000007	21936.860596672923
72.40000000000006	21922.24512389808
72.50000000000006	21907.624348000136
72.60000000000007	21892.998227255197
72.70000000000006	21878.366719570018
72.80000000000007	21863.72974554838
72.90000000000006	21849.087288512077
73.00000000000006	21834.439313737523
73.10000000000007	21819.78577760955
73.20000000000006	21805.126597618706
73.30000000000007	21790.461756968016
73.40000000000006	21775.79121948091
73.50000000000007	21761.114940000636
73.60000000000007	21746.43287299037
73.70000000000006	21731.74493235596
73.80000000000007	21717.051100851764
73.90000000000006	21702.351340439847
74.00000000000007	21687.645604015954
74.10000000000007	21672.933802184525
74.20000000000006	21658.215917682697
74.30000000000007	21643.49191096336
74.40000000000006	21628.761733332787
74.50000000000007	21614.025335705097
74.60000000000007	21599.28262489348
74.70000000000006	21584.53358327828
74.80000000000007	21569.778169378274
74.90000000000006	21555.01633248925
75.00000000000007	21540.247975921757
75.10000000000007	21525.473082145472
75.20000000000006	21510.6916081051
75.30000000000007	21495.903501453526
75.40000000000006	21481.108709438024
75.50000000000007	21466.307131356734
75.60000000000007	21451.49874941824
75.70000000000006	21436.683518550257
75.80000000000007	21421.861384325228
75.90000000000006	21407.03224232382
76.00000000000007	21392.19607495589
76.10000000000007	21377.352835501297
76.20000000000007	21362.502467830596
76.30000000000007	21347.644915393907
76.40000000000006	21332.780069522836
76.50000000000007	21317.90791246622
76.60000000000007	21303.028395393667
76.70000000000007	21288.1414600183
76.80000000000007	21273.246993724988
76.90000000000006	21258.344979081838
77.00000000000007	21243.43536552772
77.10000000000007	21228.518093009065
77.20000000000007	21213.593101035647
77.30000000000007	21198.660272490466
77.40000000000006	21183.719589885637
77.50000000000007	21168.771000445788
77.60000000000007	21153.814441875667
77.70000000000007	21138.84979286714
77.80000000000007	21123.877036376212
77.90000000000006	21108.89611780444
78.00000000000007	21093.906973019246
78.10000000000007	21078.909537433676
78.20000000000007	21063.90368496788
78.30000000000007	21048.889398632396
78.40000000000006	21033.86662149956
78.50000000000007	21018.83528710341
78.60000000000007	21003.795264912547
78.70000000000007	20988.746538513336
78.80000000000007	20973.689049053017
78.90000000000006	20958.62272815155
79.00000000000007	20943.547506955394
79.10000000000007	20928.46324987368
79.20000000000007	20913.369940663983
79.30000000000007	20898.267518017932
79.40000000000006	20883.15591112282
79.50000000000007	20868.034979658933
79.60000000000007	20852.90470809967
79.70000000000007	20837.765033099455
79.80000000000007	20822.61588184854
79.90000000000008	20807.457181042966
80.00000000000007	20792.288784997
80.10000000000007	20777.110678478755
80.20000000000007	20761.922795548882
80.30000000000007	20746.72506085781
80.40000000000008	20731.5173236959
80.50000000000007	20716.29956969582
80.60000000000007	20701.07173075846
80.70000000000007	20685.833729447902
80.80000000000007	20670.585487811684
80.90000000000008	20655.326849447734
81.00000000000007	20640.057800414586
81.10000000000007	20624.778269869013
81.20000000000007	20609.48817772001
81.30000000000007	20594.187362227807
81.40000000000008	20578.875810473823
81.50000000000007	20563.553449321706
81.60000000000007	20548.2201964982
81.70000000000007	20532.87596918962
81.80000000000007	20517.520599616495
81.90000000000008	20502.154075425697
82.00000000000007	20486.776320573706
82.10000000000007	20471.3872500087
82.20000000000007	20455.986690280002
82.30000000000007	20440.574630226194
82.40000000000008	20425.150991366012
82.50000000000007	20409.715686362728
82.60000000000008	20394.268627313635
82.70000000000007	20378.809634359197
82.80000000000007	20363.33869705234
82.90000000000008	20347.855733828485
83.00000000000007	20332.36065444032
83.10000000000008	20316.853273002864
83.20000000000007	20301.333580441027
83.30000000000007	20285.801492596176
83.40000000000008	20270.256916826576
83.50000000000007	20254.699759897252
83.60000000000008	20239.129829122234
83.70000000000007	20223.54711629995
83.80000000000007	20207.951533998625
83.90000000000008	20192.342986525287
84.00000000000007	20176.721274792402
84.10000000000008	20161.086392163223
84.20000000000007	20145.438248443428
84.30000000000007	20129.776745429044
84.40000000000008	20114.101784293856
84.50000000000007	20098.413158733125
84.60000000000008	20082.71086315409
84.70000000000007	20066.994803885416
84.80000000000007	20051.264879522354
84.90000000000008	20035.520876959596
85.00000000000007	20019.762792375666
85.10000000000008	20003.990529155595
85.20000000000007	19988.20398325987
85.30000000000007	19972.40304999598
85.40000000000008	19956.587508599983
85.50000000000007	19940.757356477392
85.60000000000008	19924.912493317683
85.70000000000007	19909.052811722042
85.80000000000007	19893.178083702947
85.90000000000008	19877.288308658557
86.00000000000007	19861.383383140528
86.10000000000008	19845.463196984238
86.20000000000007	19829.527639339547
86.30000000000008	19813.57647409252
86.40000000000008	19797.609702065038
86.50000000000007	19781.627215879602
86.60000000000008	19765.628901844662
86.70000000000007	19749.61451617461
86.80000000000008	19733.584061921516
86.90000000000008	19717.537428362364
87.00000000000007	19701.474498901414
87.10000000000008	19685.395156223054
87.20000000000007	19669.299147920086
87.30000000000008	19653.186478680185
87.40000000000008	19637.057033601977
87.50000000000007	19620.91069238601
87.60000000000008	19604.747194479096
87.70000000000007	19588.56654705436
87.80000000000008	19572.368631643203
87.90000000000008	19556.153324896273
88.00000000000007	19539.920502708206
88.10000000000008	19523.669895380517
88.20000000000007	19507.401511950433
88.30000000000008	19491.115229505853
88.40000000000008	19474.810920807795
88.50000000000007	19458.488307510277
88.60000000000008	19442.147401410446
88.70000000000007	19425.788075792916
88.80000000000008	19409.410200215774
88.90000000000008	19393.01364344324
89.00000000000009	19376.59811743074
89.10000000000008	19360.16363608641
89.20000000000007	19343.71006796984
89.30000000000008	19327.23727855461
89.40000000000008	19310.74497061889
89.50000000000009	19294.23316112619
89.60000000000008	19277.701714582003
89.70000000000007	19261.1504930968
89.80000000000008	19245.335299085396
89.90000000000008	19232.524823219115
90.00000000000009	19222.72278582988
