# Supplementary material for: White matter micro- and macrostructure brain charts for the human lifespan
Source: Nature. 2026 May 13;655(8124):979–89. doi: 10.1038/s41586-026-10454-2 (PMC13391363; doi:10.1038/s41586-026-10454-2)
Supplement: Supplementary file 7 — Tract-specific median centiles of brain charts. SDT.T4.1-504 contain the discretized, sex-agnostic brain charts used to derive the myelination plots and assessments in Fig. 4 and Supplementary Fig. S4.F9. Age is expressed in years. Tract measurements are reported in metric-specific units: diffusivities in mm2 s−1, volume in mm3, surface area in mm2, average length in mm, and FA is dimensionless (unitless). [file 41586_2026_10454_MOESM7_ESM.zip › SDT.T4/SDT.T4.210-MLF_right_volume.csv]

age	value
1.0	29256.270063628886
1.1	29635.774827761255
1.2000000000000002	30116.491577957986
1.3000000000000003	30692.22153923417
1.4000000000000004	31262.70760320444
1.5000000000000004	31798.361907940856
1.6000000000000005	32302.990653564262
1.7000000000000006	32779.785778411526
1.8000000000000007	33231.31135822297
1.9000000000000008	33660.14497988164
2.000000000000001	34068.26843268216
2.100000000000001	34457.40581305442
2.200000000000001	34828.969167941184
2.300000000000001	35184.45942084176
2.4000000000000012	35525.0515466712
2.5000000000000013	35851.794015779626
2.6000000000000014	36165.62401313291
2.7000000000000015	36467.31149347118
2.8000000000000016	36757.73526034139
2.9000000000000017	37037.58246281228
3.0000000000000018	37307.47626510333
3.100000000000002	37567.92955178844
3.200000000000002	37819.54977683436
3.300000000000002	38062.81368618785
3.400000000000002	38298.160248498694
3.500000000000002	38525.992478844964
3.6000000000000023	38746.63911306977
3.7000000000000024	38960.51237090559
3.8000000000000025	39167.93274001663
3.9000000000000026	39369.19658198373
4.000000000000003	39564.544859617214
4.100000000000003	39754.28867873269
4.200000000000003	39938.669669995325
4.3000000000000025	40117.91425965132
4.400000000000003	40292.23314880553
4.5000000000000036	40461.79541896376
4.600000000000003	40626.830545274854
4.700000000000003	40787.51461003221
4.800000000000003	40944.012088085794
4.900000000000004	41096.454332398214
5.0000000000000036	41245.02405215825
5.100000000000003	41389.86104110811
5.200000000000004	41531.097780246564
5.300000000000004	41668.8584043046
5.400000000000004	41803.24061443086
5.5000000000000036	41934.3865987323
5.600000000000004	42062.40374877928
5.700000000000005	42187.39287598255
5.800000000000004	42309.43292266331
5.900000000000004	42428.641250291315
6.000000000000004	42545.10617816924
6.100000000000005	42658.91206473293
6.200000000000005	42770.13819172442
6.300000000000004	42878.84572738342
6.400000000000005	42985.129475686685
6.500000000000005	43089.05985999136
6.600000000000005	43190.70310385326
6.700000000000005	43290.110059931336
6.800000000000005	43387.36102805981
6.900000000000006	43482.51542785975
7.000000000000005	43575.630343216384
7.100000000000005	43666.75944331724
7.2000000000000055	43755.94334826435
7.300000000000006	43843.248726176455
7.400000000000006	43928.72428817919
7.500000000000005	44012.41581674863
7.600000000000006	44094.35782350834
7.700000000000006	44174.6078849148
7.800000000000006	44253.20790888973
7.900000000000006	44330.19833507489
8.000000000000007	44405.617125623015
8.100000000000007	44479.49250714675
8.200000000000006	44551.87329407638
8.300000000000006	44622.79458602556
8.400000000000006	44692.28929892985
8.500000000000007	44760.38183075673
8.600000000000007	44827.11498119506
8.700000000000006	44892.51941312902
8.800000000000008	44956.62481932741
8.900000000000007	45019.45898876331
9.000000000000007	45081.04225890584
9.100000000000007	45141.41152024214
9.200000000000006	45200.59289633021
9.300000000000008	45258.61079749011
9.400000000000007	45315.48305088858
9.500000000000007	45371.24239463154
9.600000000000009	45425.911933400064
9.700000000000008	45479.5141048007
9.800000000000008	45532.0698180968
9.900000000000007	45583.594168377516
10.000000000000007	45634.115752208556
10.100000000000009	45683.654529691376
10.200000000000008	45732.22906358182
10.300000000000008	45779.85274155342
10.40000000000001	45826.55119288419
10.500000000000009	45872.34225128907
10.600000000000009	45917.24327653163
10.700000000000008	45961.27035976219
10.800000000000008	46004.43498793403
10.90000000000001	46046.75979483827
11.000000000000009	46088.260366146395
11.100000000000009	46128.95111345631
11.20000000000001	46168.842326415746
11.30000000000001	46207.95445713651
11.40000000000001	46246.30154992016
11.500000000000009	46283.897303008314
11.600000000000009	46320.754334261226
11.70000000000001	46356.88157340708
11.80000000000001	46392.297248420284
11.90000000000001	46427.013753572995
12.00000000000001	46461.042473825946
12.10000000000001	46494.39147732909
12.20000000000001	46527.0773492012
12.30000000000001	46559.11133901599
12.40000000000001	46590.50443775473
12.50000000000001	46621.26669789011
12.60000000000001	46651.4051910624
12.70000000000001	46680.93481396006
12.800000000000011	46709.86557764242
12.900000000000011	46738.20660995145
13.00000000000001	46765.964348601316
13.10000000000001	46793.15242777695
13.20000000000001	46819.779990635885
13.300000000000011	46845.8559832288
13.400000000000011	46871.38852363256
13.50000000000001	46896.383304116025
13.600000000000012	46920.85265255743
13.700000000000012	46944.80476441109
13.800000000000011	46968.24705143251
13.900000000000011	46991.184730336536
14.00000000000001	47013.62914168375
14.100000000000012	47035.587810997364
14.200000000000012	47057.068110949986
14.300000000000011	47078.07667480717
14.400000000000013	47098.61815148505
14.500000000000012	47118.70285415271
14.600000000000012	47138.337570917975
14.700000000000012	47157.52838680643
14.800000000000011	47176.27958783267
14.900000000000013	47194.60070323844
15.000000000000012	47212.497995858255
15.100000000000012	47229.97760819412
15.200000000000014	47247.04501600842
15.300000000000013	47263.70406586506
15.400000000000013	47279.96346731342
15.500000000000012	47295.828900912464
15.600000000000012	47311.305410899055
15.700000000000014	47326.39656264485
15.800000000000013	47341.11043492623
15.900000000000013	47355.45229073401
16.000000000000014	47369.42729705658
16.100000000000016	47383.04001497334
16.200000000000014	47396.29366485562
16.30000000000001	47409.19566319645
16.400000000000013	47421.75080720328
16.500000000000014	47433.96331408833
16.600000000000016	47445.836183327716
16.700000000000014	47457.376317877555
16.800000000000015	47468.58817891091
16.900000000000013	47479.47615009648
17.000000000000014	47490.0440609896
17.100000000000016	47500.29463671548
17.200000000000014	47510.2342391118
17.300000000000015	47519.86695242056
17.400000000000013	47529.19632917105
17.500000000000014	47538.22491877944
17.600000000000016	47546.95866060596
17.700000000000014	47555.40136549847
17.800000000000015	47563.55678106724
17.900000000000016	47571.42814555324
18.000000000000014	47579.01778764586
18.100000000000016	47586.331200153785
18.200000000000017	47593.37188571834
18.300000000000015	47600.14285721627
18.400000000000016	47606.64630196197
18.500000000000014	47612.88736194117
18.600000000000016	47618.869315167205
18.700000000000017	47624.59538756136
18.800000000000015	47630.06833480669
18.900000000000016	47635.29016473189
19.000000000000014	47640.26564750062
19.100000000000016	47644.99780674807
19.200000000000017	47649.489213210225
19.300000000000015	47653.741759757744
19.400000000000016	47657.75992277956
19.500000000000018	47661.54653970337
19.600000000000016	47665.104404673424
19.700000000000017	47668.435876179545
19.80000000000002	47671.54269970516
19.900000000000016	47674.429039534734
20.000000000000018	47677.09752135997
20.100000000000016	47679.550350691876
20.200000000000017	47681.789178614265
20.30000000000002	47683.817921538706
20.400000000000016	47685.639049547746
20.500000000000018	47687.254996475895
20.600000000000016	47688.66779134501
20.700000000000017	47689.878963107716
20.80000000000002	47690.89216427823
20.900000000000016	47691.709687333634
21.000000000000018	47692.33343385476
21.10000000000002	47692.76485456155
21.200000000000017	47693.00739138431
21.30000000000002	47693.06320580042
21.40000000000002	47692.93442871242
21.500000000000018	47692.62281392954
21.60000000000002	47692.12971011214
21.700000000000017	47691.45833456844
21.80000000000002	47690.6106987461
21.90000000000002	47689.58844959914
22.000000000000018	47688.392870391595
22.10000000000002	47687.02699840555
22.200000000000017	47685.49273406045
22.30000000000002	47683.791951815685
22.40000000000002	47681.92617411865
22.500000000000018	47679.89659827229
22.60000000000002	47677.70606920544
22.70000000000002	47675.35635977998
22.80000000000002	47672.8489023195
22.90000000000002	47670.1848390136
23.00000000000002	47667.36686000751
23.10000000000002	47664.39664347641
23.20000000000002	47661.275845419914
23.30000000000002	47658.00579265298
23.40000000000002	47654.587554426216
23.50000000000002	47651.02365524885
23.60000000000002	47647.31566419722
23.70000000000002	47643.4648316644
23.80000000000002	47639.47218009349
23.90000000000002	47635.34010021537
24.00000000000002	47631.070079892874
24.10000000000002	47626.66358793971
24.20000000000002	47622.121784867435
24.300000000000022	47617.4456307974
24.40000000000002	47612.63737310268
24.50000000000002	47607.698405820025
24.600000000000023	47602.629824338364
24.70000000000002	47597.43254873232
24.800000000000022	47592.10871019424
24.90000000000002	47586.659632733805
25.00000000000002	47581.0866239122
25.100000000000023	47575.39070217802
25.20000000000002	47569.5727340044
25.300000000000022	47563.634725924494
25.40000000000002	47557.577920844175
25.50000000000002	47551.40328146689
25.600000000000023	47545.11163976243
25.70000000000002	47538.704900918114
25.800000000000022	47532.18424716095
25.900000000000023	47525.55084644656
26.00000000000002	47518.80559532151
26.100000000000023	47511.94927936604
26.200000000000024	47504.98369489759
26.300000000000022	47497.90995370353
26.400000000000023	47490.72890441419
26.50000000000002	47483.441302682644
26.600000000000023	47476.0488560588
26.700000000000024	47468.55262351044
26.800000000000022	47460.95365156725
26.900000000000023	47453.25273173994
27.00000000000002	47445.450579295284
27.100000000000023	47437.548806321065
27.200000000000024	47429.54841033647
27.300000000000022	47421.4501415078
27.400000000000023	47413.25468897693
27.500000000000025	47404.96358678627
27.600000000000023	47396.57778628015
27.700000000000024	47388.09822791709
27.800000000000026	47379.52561235815
27.900000000000023	47370.860593386555
28.000000000000025	47362.10462102744
28.100000000000023	47353.25859279831
28.200000000000024	47344.32317356033
28.300000000000026	47335.29899415049
28.400000000000023	47326.18743573426
28.500000000000025	47316.98935530156
28.600000000000023	47307.705600277506
28.700000000000024	47298.336792465336
28.800000000000026	47288.8835315785
28.900000000000023	47279.34712458214
29.000000000000025	47269.72838113292
29.100000000000026	47260.02789193418
29.200000000000024	47250.24623642603
29.300000000000026	47240.3846606199
29.400000000000027	47230.443938468
29.500000000000025	47220.4248354876
29.600000000000026	47210.32790480844
29.700000000000024	47200.15369833408
29.800000000000026	47189.90339633439
29.900000000000027	47179.57773098721
30.000000000000025	47169.177228323926
30.100000000000026	47158.70242223499
30.200000000000024	47148.154438870675
30.300000000000026	47137.533978842555
30.400000000000027	47126.841735297894
30.500000000000025	47116.07820137962
30.600000000000026	47105.243886495606
30.700000000000028	47094.33985837412
30.800000000000026	47083.36678063225
30.900000000000027	47072.32512273534
31.00000000000003	47061.21537799964
31.100000000000026	47050.03856596546
31.200000000000028	47038.795322249454
31.300000000000026	47027.48627584124
31.400000000000027	47016.11186733628
31.50000000000003	47004.67256818134
31.600000000000026	46993.16934585375
31.700000000000028	46981.60280310277
31.800000000000026	46969.97335978164
31.900000000000027	46958.28147288752
32.00000000000003	46946.52806687771
32.10000000000002	46934.71371958617
32.20000000000003	46922.839002945024
32.300000000000026	46910.904311397346
32.40000000000003	46898.91008231742
32.50000000000003	46886.85719364444
32.60000000000003	46874.74619392268
32.70000000000003	46862.57745938066
32.800000000000026	46850.351414353245
32.90000000000003	46838.06889827833
33.00000000000003	46825.73043746422
33.10000000000003	46813.33655294784
33.20000000000003	46800.88759853659
33.300000000000026	46788.38398088254
33.40000000000003	46775.82649775779
33.50000000000003	46763.21564929368
33.60000000000003	46750.55177326686
33.70000000000003	46737.835264506946
33.800000000000026	46725.06688624894
33.90000000000003	46712.24711872368
34.00000000000003	46699.37643744069
34.10000000000003	46686.455160346115
34.20000000000003	46673.483666269734
34.30000000000003	46660.46268104081
34.40000000000003	46647.39266143094
34.50000000000003	46634.27391124803
34.60000000000003	46621.10679855451
34.70000000000003	46607.8920181314
34.80000000000003	46594.630008892294
34.90000000000003	46581.321205510976
35.00000000000003	46567.96589421715
35.10000000000003	46554.56442853933
35.20000000000003	46541.11746960449
35.30000000000003	46527.6254352478
35.400000000000034	46514.08859920525
35.50000000000003	46500.507305157
35.60000000000003	46486.88218626146
35.70000000000003	46473.21364428773
35.80000000000003	46459.50207718795
35.900000000000034	46445.747743083586
36.00000000000003	46431.95097240305
36.10000000000003	46418.11236796444
36.20000000000003	46404.23231255037
36.30000000000003	46390.31105322165
36.400000000000034	46376.348911362176
36.50000000000003	46362.346464547525
36.60000000000003	46348.30408107134
36.70000000000003	46334.2221257827
36.80000000000003	46320.10083184445
36.900000000000034	46305.94050851454
37.00000000000003	46291.741705963104
37.10000000000003	46277.50477534101
37.20000000000003	46263.22994000199
37.30000000000003	46248.917500865784
37.400000000000034	46234.567985279486
37.500000000000036	46220.18173129685
37.60000000000003	46205.75907385598
37.70000000000003	46191.30022391679
37.80000000000003	46176.8054712653
37.900000000000034	46162.27531844941
38.000000000000036	46147.7100880095
38.10000000000003	46133.10998219188
38.20000000000003	46118.47528306765
38.30000000000003	46103.80647251431
38.400000000000034	46089.103861206844
38.500000000000036	46074.36775699591
38.60000000000004	46059.598351055065
38.70000000000003	46044.79591519939
38.80000000000003	46029.960908827285
38.900000000000034	46015.0936285442
39.000000000000036	46000.19425777096
39.10000000000004	45985.26306115994
39.20000000000003	45970.300479358935
39.30000000000003	45955.30679820079
39.400000000000034	45940.28230095275
39.500000000000036	45925.22716112554
39.60000000000004	45910.141633894775
39.70000000000003	45895.026139499234
39.80000000000003	45879.88095098482
39.900000000000034	45864.70623495398
40.000000000000036	45849.502239910704
40.10000000000004	45834.269369059206
40.20000000000003	45819.00788564482
40.30000000000003	45803.718050577285
40.400000000000034	45788.40002157415
40.500000000000036	45773.054038356946
40.60000000000004	45757.680485571895
40.70000000000004	45742.279614819345
40.80000000000003	45726.85157765169
40.900000000000034	45711.396607557515
41.000000000000036	45695.91507368559
41.10000000000004	45680.40721870207
41.20000000000004	45664.87328314293
41.30000000000003	45649.31341058115
41.400000000000034	45633.72782634341
41.500000000000036	45618.11688267918
41.60000000000004	45602.480811628884
41.70000000000004	45586.81975125532
41.80000000000004	45571.13392104555
41.900000000000034	45555.42365913107
42.000000000000036	45539.68918939211
42.10000000000004	45523.930733762274
42.20000000000004	45508.148423126026
42.30000000000004	45492.34246936507
42.400000000000034	45476.51319520084
42.500000000000036	45460.660814799245
42.60000000000004	45444.78545411266
42.70000000000004	45428.88731953713
42.80000000000004	45412.966720916455
42.900000000000034	45397.02386494935
43.000000000000036	45381.05895655218
43.10000000000004	45365.072115208604
43.20000000000004	45349.06354021003
43.30000000000004	45333.0335273298
43.400000000000034	45316.98227436891
43.500000000000036	45300.909896389436
43.60000000000004	45284.81658751704
43.70000000000004	45268.702631764594
43.80000000000004	45252.5682200875
43.90000000000004	45236.41354180628
44.000000000000036	45220.23870614358
44.10000000000004	45204.04390057242
44.20000000000004	45187.829396242094
44.30000000000004	45171.59537594352
44.40000000000004	45155.341944929154
44.500000000000036	45139.06928579615
44.60000000000004	45122.77765894153
44.70000000000004	45106.46724086897
44.80000000000004	45090.138206579926
44.90000000000004	45073.79065604611
45.00000000000004	45057.424765621225
45.10000000000004	45041.040783927914
45.20000000000004	45024.63887996479
45.30000000000004	45008.21915013257
45.40000000000004	44991.781766173
45.50000000000004	44975.32696686739
45.60000000000004	44958.85491542976
45.70000000000004	44942.365773691374
45.80000000000004	44925.85963326846
45.90000000000004	44909.33666003093
46.00000000000004	44892.79708197019
46.10000000000004	44876.24105538922
46.20000000000004	44859.66866868639
46.30000000000004	44843.080083360706
46.40000000000004	44826.47551838656
46.50000000000004	44809.85512473552
46.60000000000004	44793.219052104076
46.70000000000004	44776.567384547205
46.80000000000004	44759.90027803047
46.90000000000004	44743.21794162955
47.00000000000004	44726.52051994082
47.100000000000044	44709.80809411377
47.20000000000004	44693.08081596398
47.30000000000004	44676.33888629711
47.40000000000004	44659.582444787295
47.50000000000004	44642.81162993084
47.600000000000044	44626.02651892591
47.70000000000004	44609.227258363804
47.80000000000004	44592.41403995911
47.90000000000004	44575.58699749496
48.00000000000004	44558.74620554014
48.100000000000044	44541.89180673923
48.200000000000045	44525.02398521456
48.30000000000004	44508.142870196796
48.40000000000004	44491.24858982691
48.50000000000004	44474.341215070905
48.600000000000044	44457.4208836322
48.700000000000045	44440.48777127497
48.80000000000004	44423.54200177695
48.90000000000004	44406.583643718746
49.00000000000004	44389.6128310446
49.100000000000044	44372.62973254205
49.200000000000045	44355.6344677712
49.30000000000004	44338.62715528202
49.40000000000004	44321.60786036207
49.50000000000004	44304.57671227457
49.600000000000044	44287.53387211473
49.700000000000045	44270.47945438632
49.80000000000004	44253.413522206654
49.90000000000004	44236.33620125348
50.00000000000004	44219.24764620513
50.100000000000044	44202.147967651195
50.200000000000045	44185.03727524334
50.30000000000005	44167.91562908072
50.40000000000004	44150.78315039969
50.50000000000004	44133.63998679172
50.600000000000044	44116.486244149724
50.700000000000045	44099.321980591994
50.80000000000005	44082.147313930844
50.90000000000004	44064.96238585038
51.00000000000004	44047.76729860447
51.100000000000044	44030.56215357463
51.200000000000045	44013.347006104814
51.30000000000005	43996.12196978728
51.40000000000005	43978.88717977027
51.50000000000004	43961.64273393739
51.600000000000044	43944.388685817976
51.700000000000045	43927.125145730824
51.80000000000005	43909.85224338081
51.90000000000005	43892.57007326237
52.00000000000004	43875.278729057034
52.100000000000044	43857.97826173554
52.200000000000045	43840.66877760161
52.30000000000005	43823.35040032622
52.40000000000005	43806.02322032987
52.50000000000004	43788.68728691423
52.600000000000044	43771.34270325028
52.700000000000045	43753.989587988675
52.80000000000005	43736.62802838771
52.90000000000005	43719.258110946816
53.00000000000004	43701.87988259945
53.100000000000044	43684.49344269205
53.200000000000045	43667.09890429876
53.30000000000005	43649.696350873266
53.40000000000005	43632.28582780657
53.50000000000005	43614.86743144457
53.600000000000044	43597.44127022683
53.700000000000045	43580.007424651136
53.80000000000005	43562.56597450549
53.90000000000005	43545.116962980326
54.00000000000005	43527.6604827742
54.100000000000044	43510.19663716739
54.200000000000045	43492.72550309791
54.30000000000005	43475.24712232325
54.40000000000005	43457.76158466589
54.50000000000005	43440.26898912355
54.60000000000005	43422.769409865854
54.700000000000045	43405.262920397334
54.80000000000005	43387.74956042172
54.90000000000005	43370.22941627976
55.00000000000005	43352.70258219035
55.10000000000005	43335.16912898599
55.200000000000045	43317.62909503155
55.30000000000005	43300.0825639092
55.40000000000005	43282.52962587661
55.50000000000005	43264.97034916839
55.60000000000005	43247.404801394754
55.700000000000045	43229.83301899463
55.80000000000005	43212.255082223484
55.90000000000005	43194.67107690734
56.00000000000005	43177.0810681461
56.10000000000005	43159.485091119765
56.200000000000045	43141.88322343664
56.30000000000005	43124.27554725472
56.40000000000005	43106.66212523117
56.50000000000005	43089.0430194356
56.60000000000005	43071.41826323258
56.70000000000005	43053.78793104931
56.80000000000005	43036.15210092886
56.90000000000005	43018.51083257767
57.00000000000005	43000.864158168195
57.10000000000005	42983.212149586405
57.20000000000005	42965.55488147505
57.30000000000005	42947.89241123872
57.40000000000005	42930.224795728085
57.50000000000005	42912.55206539483
57.60000000000005	42894.87428908079
57.70000000000005	42877.19153760266
57.800000000000054	42859.50386558161
57.90000000000005	42841.811302332
58.00000000000005	42824.113914255526
58.10000000000005	42806.411769012775
58.20000000000005	42788.70491905106
58.300000000000054	42770.99341629425
58.40000000000005	42753.27728841593
58.50000000000005	42735.556598902964
58.60000000000005	42717.831411853345
58.70000000000005	42700.10177708273
58.800000000000054	42682.367721171075
58.90000000000005	42664.629305261864
59.00000000000005	42646.88659051967
59.10000000000005	42629.13962470251
59.20000000000005	42611.38845507257
59.300000000000054	42593.63310663534
59.40000000000005	42575.87363774193
59.50000000000005	42558.1101062343
59.60000000000005	42540.34255737645
59.70000000000005	42522.57101511364
59.800000000000054	42504.79553554641
59.900000000000055	42487.016173786295
60.00000000000005	42469.232973144884
60.10000000000005	42451.44597646299
60.20000000000005	42433.65520616512
60.300000000000054	42415.86071567563
60.400000000000055	42398.06255700187
60.50000000000005	42380.26077108603
60.60000000000005	42362.45537931594
60.70000000000005	42344.646432955
60.800000000000054	42326.83398146473
60.900000000000055	42309.018063930176
61.00000000000006	42291.19871898814
61.10000000000005	42273.375966547625
61.20000000000005	42255.54985530635
61.300000000000054	42237.720431820184
61.400000000000055	42219.88773291731
61.50000000000006	42202.05177748456
61.60000000000005	42184.2126121451
61.70000000000005	42166.37028107696
61.800000000000054	42148.52481933697
61.900000000000055	42130.676261554254
62.00000000000006	42112.82462516735
62.10000000000005	42094.96995433942
62.20000000000005	42077.1122905229
62.300000000000054	42059.25166661922
62.400000000000055	42041.38809905051
62.50000000000006	42023.52162998934
62.60000000000005	42005.65229866253
62.70000000000005	41987.78013627732
62.800000000000054	41969.905173631574
62.900000000000055	41952.02742571939
63.00000000000006	41934.14693235431
63.10000000000006	41916.2637302005
63.20000000000005	41898.37784840085
63.300000000000054	41880.48930093047
63.400000000000055	41862.59812569396
63.50000000000006	41844.70435726759
63.60000000000006	41826.80802316922
63.70000000000005	41808.909150523665
63.800000000000054	41791.00775188803
63.900000000000055	41773.10386290494
64.00000000000006	41755.1975157351
64.10000000000005	41737.288735913215
64.20000000000006	41719.37753496689
64.30000000000005	41701.463946709584
64.40000000000006	41683.548001338255
64.50000000000006	41665.62972282422
64.60000000000005	41647.7091347603
64.70000000000006	41629.78624725637
64.80000000000005	41611.861091957486
64.90000000000006	41593.93369677706
65.00000000000006	41576.004083775486
65.10000000000005	41558.07226201489
65.20000000000006	41540.13826138925
65.30000000000005	41522.20210795983
65.40000000000006	41504.26382227802
65.50000000000006	41486.32342452965
65.60000000000005	41468.38092235012
65.70000000000006	41450.4363435553
65.80000000000005	41432.48971204108
65.90000000000006	41414.54104651155
66.00000000000006	41396.590353528554
66.10000000000005	41378.63765923376
66.20000000000006	41360.682985770465
66.30000000000005	41342.72635038158
66.40000000000006	41324.76776995565
66.50000000000006	41306.80724960968
66.60000000000005	41288.84481349477
66.70000000000006	41270.880481693865
66.80000000000005	41252.91426965801
66.90000000000006	41234.94618139742
67.00000000000006	41216.97623946481
67.10000000000007	41199.004462278936
67.20000000000006	41181.0308638711
67.30000000000005	41163.05545792791
67.40000000000006	41145.07824698773
67.50000000000006	41127.09925169783
67.60000000000007	41109.11848850919
67.70000000000006	41091.13596970897
67.80000000000005	41073.151696688146
67.90000000000006	41055.165688570705
68.00000000000006	41037.17796022116
68.10000000000007	41019.18852254232
68.20000000000006	41001.197386100575
68.30000000000005	40983.204550779126
68.40000000000006	40965.21003387963
68.50000000000006	40947.21384837958
68.60000000000007	40929.216003478046
68.70000000000006	40911.21649786286
68.80000000000005	40893.21534738707
68.90000000000006	40875.21256350934
69.00000000000006	40857.208154073924
69.10000000000007	40839.20212659552
69.20000000000006	40821.19447820964
69.30000000000005	40803.1852230283
69.40000000000006	40785.17437069258
69.50000000000006	40767.161927376306
69.60000000000007	40749.147888964304
69.70000000000006	40731.13226819444
69.80000000000007	40713.11507324694
69.90000000000006	40695.09630896479
70.00000000000006	40677.075979866946
70.10000000000007	40659.05408023246
70.20000000000006	40641.03062113812
70.30000000000007	40623.00560900524
70.40000000000006	40604.97904703282
70.50000000000006	40586.950928186496
70.60000000000007	40568.921262243355
70.70000000000006	40550.890054212585
70.80000000000007	40532.85730598093
70.90000000000006	40514.823019115225
71.00000000000006	40496.78718491311
71.10000000000007	40478.74981156942
71.20000000000006	40460.710902382634
71.30000000000007	40442.670457615335
71.40000000000006	40424.628467181305
71.50000000000006	40406.584938050524
71.60000000000007	40388.53987214911
71.70000000000006	40370.49326844061
71.80000000000007	40352.44512557162
71.90000000000006	40334.39543171669
72.00000000000006	40316.34419234161
72.10000000000007	40298.291407699864
72.20000000000006	40280.23707514416
72.30000000000007	40262.181181387044
72.40000000000006	40244.12373074489
72.50000000000006	40226.064722129864
72.60000000000007	40208.004151603745
72.70000000000006	40189.94201491301
72.80000000000007	40171.878296950614
72.90000000000006	40153.81300060617
73.00000000000006	40135.746123147495
73.10000000000007	40117.67765903248
73.20000000000006	40099.60759160583
73.30000000000007	40081.5359226841
73.40000000000006	40063.4626482163
73.50000000000007	40045.3877613724
73.60000000000007	40027.31125500743
73.70000000000006	40009.2331105567
73.80000000000007	39991.1533284873
73.90000000000006	39973.071903122494
74.00000000000007	39954.988826028886
74.10000000000007	39936.904076999104
74.20000000000006	39918.81765550464
74.30000000000007	39900.729554564066
74.40000000000006	39882.63976445407
74.50000000000007	39864.548275135516
74.60000000000007	39846.45506439213
74.70000000000006	39828.36013042326
74.80000000000007	39810.263464630785
74.90000000000006	39792.16505568232
75.00000000000007	39774.06487961576
75.10000000000007	39755.96293371375
75.20000000000006	39737.85920807947
75.30000000000007	39719.7536900834
75.40000000000006	39701.64636677821
75.50000000000007	39683.53721208335
75.60000000000007	39665.42622208698
75.70000000000006	39647.31338527514
75.80000000000007	39629.19868739728
75.90000000000006	39611.082100514825
76.00000000000007	39592.963619879956
76.10000000000007	39574.843232677595
76.20000000000007	39556.72092334794
76.30000000000007	39538.59667600998
76.40000000000006	39520.470460486635
76.50000000000007	39502.34227091392
76.60000000000007	39484.21209284974
76.70000000000007	39466.079909094886
76.80000000000007	39447.94568749257
76.90000000000006	39429.809421425554
77.00000000000007	39411.6710951401
77.10000000000007	39393.53069011037
77.20000000000007	39375.38818748474
77.30000000000007	39357.24355273695
77.40000000000006	39339.096778212894
77.50000000000007	39320.947846512325
77.60000000000007	39302.79673744522
77.70000000000007	39284.64341437398
77.80000000000007	39266.48786897636
77.90000000000006	39248.33008252155
78.00000000000007	39230.17003347045
78.10000000000007	39212.00769995218
78.20000000000007	39193.84304281707
78.30000000000007	39175.676052786555
78.40000000000006	39157.50670945438
78.50000000000007	39139.33498958581
78.60000000000007	39121.16085177764
78.70000000000007	39102.98428617104
78.80000000000007	39084.80527100194
78.90000000000006	39066.62378165858
79.00000000000007	39048.43979319037
79.10000000000007	39030.253261527345
79.20000000000007	39012.064175936466
79.30000000000007	38993.872512939335
79.40000000000006	38975.67824619056
79.50000000000007	38957.48132921334
79.60000000000007	38939.28175078532
79.70000000000007	38921.07948603442
79.80000000000007	38902.87450720488
79.90000000000008	38884.66678619358
80.00000000000007	38866.45627368937
80.10000000000007	38848.2429576799
80.20000000000007	38830.02681152976
80.30000000000007	38811.80780570461
80.40000000000008	38793.585888321315
80.50000000000007	38775.361046972575
80.60000000000007	38757.133253584696
80.70000000000007	38738.90247717398
80.80000000000007	38720.66868639939
80.90000000000008	38702.43182636231
81.00000000000007	38684.19188395176
81.10000000000007	38665.948829271605
81.20000000000007	38647.70262950736
81.30000000000007	38629.453227010665
81.40000000000008	38611.20060837388
81.50000000000007	38592.94474220892
81.60000000000007	38574.685594207054
81.70000000000007	38556.423129690935
81.80000000000007	38538.15728780109
81.90000000000008	38519.88805451529
82.00000000000007	38501.61539655307
82.10000000000007	38483.33927771539
82.20000000000007	38465.059634201825
82.30000000000007	38446.77645179617
82.40000000000008	38428.489695662895
82.50000000000007	38410.19932805778
82.60000000000008	38391.90531085508
82.70000000000007	38373.607576832284
82.80000000000007	38355.306111250706
82.90000000000008	38337.00087730144
83.00000000000007	38318.691835282654
83.10000000000008	38300.37891482528
83.20000000000007	38282.06210110417
83.30000000000007	38263.74135568248
83.40000000000008	38245.41663725589
83.50000000000007	38227.08790412399
83.60000000000008	38208.75508226826
83.70000000000007	38190.41815643666
83.80000000000007	38172.07708612645
83.90000000000008	38153.73182800019
84.00000000000007	38135.38230467194
84.10000000000008	38117.0285009159
84.20000000000007	38098.67037451836
84.30000000000007	38080.30788047541
84.40000000000008	38061.94097337088
84.50000000000007	38043.56957192438
84.60000000000008	38025.1936605828
84.70000000000007	38006.813194961935
84.80000000000007	37988.428127940686
84.90000000000008	37970.03837463389
85.00000000000007	37951.64391963338
85.10000000000008	37933.24471675018
85.20000000000007	37914.84071712564
85.30000000000007	37896.43187147108
85.40000000000008	37878.018090743266
85.50000000000007	37859.599359310596
85.60000000000008	37841.17562869615
85.70000000000007	37822.74684783122
85.80000000000007	37804.31292381278
85.90000000000008	37785.87384127932
86.00000000000007	37767.429549844084
86.10000000000008	37748.979996622315
86.20000000000007	37730.52512827948
86.30000000000008	37712.06484747069
86.40000000000008	37693.599138719925
86.50000000000007	37675.127949221634
86.60000000000008	37656.65122377848
86.70000000000007	37638.1688609119
86.80000000000008	37619.680845548195
86.90000000000008	37601.18712285503
87.00000000000007	37582.68763573262
87.10000000000008	37564.18232660978
87.20000000000007	37545.67108926085
87.30000000000008	37527.15390861195
87.40000000000008	37508.630727266784
87.50000000000007	37490.10148570048
87.60000000000008	37471.566073259484
87.70000000000007	37453.02447541229
87.80000000000008	37434.47663260615
87.90000000000008	37415.92248331909
88.00000000000007	37397.36196553398
88.10000000000008	37378.79496352168
88.20000000000007	37360.22146287097
88.30000000000008	37341.641401304965
88.40000000000008	37323.05471475329
88.50000000000007	37304.46128274295
88.60000000000008	37285.86109155363
88.70000000000007	37267.25407660892
88.80000000000008	37248.64017173784
88.90000000000008	37230.01931024829
89.00000000000009	37211.39136623835
89.10000000000008	37192.756326235256
89.20000000000007	37174.11412276214
89.30000000000008	37155.46468696501
89.40000000000008	37136.80788785849
89.50000000000009	37118.14371281869
89.60000000000008	37099.472091911826
89.70000000000007	37080.79295407027
89.80000000000008	37062.956660158285
89.90000000000008	37048.51482287474
90.00000000000009	37037.46885542509
