# Supplementary material for: White matter micro- and macrostructure brain charts for the human lifespan
Source: Nature. 2026 May 13;655(8124):979–89. doi: 10.1038/s41586-026-10454-2 (PMC13391363; doi:10.1038/s41586-026-10454-2)
Supplement: Supplementary file 7 — Tract-specific median centiles of brain charts. SDT.T4.1-504 contain the discretized, sex-agnostic brain charts used to derive the myelination plots and assessments in Fig. 4 and Supplementary Fig. S4.F9. Age is expressed in years. Tract measurements are reported in metric-specific units: diffusivities in mm2 s−1, volume in mm3, surface area in mm2, average length in mm, and FA is dimensionless (unitless). [file 41586_2026_10454_MOESM7_ESM.zip › SDT.T4/SDT.T4.211-OR_left_ad-mean.csv]

age	value
1.0	0.0014668168981972836
1.1	0.0014633790802753587
1.2000000000000002	0.0014590465205036726
1.3000000000000003	0.001453881551796291
1.4000000000000004	0.001448809052130538
1.5000000000000004	0.0014440918644780185
1.6000000000000005	0.0014396845370420188
1.7000000000000006	0.0014355498252537065
1.8000000000000007	0.001431658121205278
1.9000000000000008	0.0014279809231830189
2.000000000000001	0.0014244965103718313
2.100000000000001	0.0014211863089444166
2.200000000000001	0.001418035161100398
2.300000000000001	0.0014150276167979872
2.4000000000000012	0.0014121516167390933
2.5000000000000013	0.0014093965494869796
2.6000000000000014	0.0014067530514289145
2.7000000000000015	0.0014042134117967914
2.8000000000000016	0.001401769187493949
2.9000000000000017	0.001399413768922268
3.0000000000000018	0.0013971412246148625
3.100000000000002	0.001394946646633662
3.200000000000002	0.001392824456516194
3.300000000000002	0.001390770259282852
3.400000000000002	0.0013887800460954786
3.500000000000002	0.0013868501672423912
3.6000000000000023	0.0013849776209621761
3.7000000000000024	0.0013831587930714217
3.8000000000000025	0.001381390857931265
3.9000000000000026	0.0013796712210636948
4.000000000000003	0.0013779977527921582
4.100000000000003	0.0013763678104959007
4.200000000000003	0.0013747793279134022
4.3000000000000025	0.0013732303821073649
4.400000000000003	0.0013717191940954205
4.5000000000000036	0.0013702443209851196
4.600000000000003	0.0013688038776339705
4.700000000000003	0.0013673964073089343
4.800000000000003	0.0013660205561152705
4.900000000000004	0.0013646752311920814
5.0000000000000036	0.0013633589662100354
5.100000000000003	0.00136207063123925
5.200000000000004	0.0013608091611263923
5.300000000000004	0.0013595735620336713
5.400000000000004	0.0013583630435810281
5.5000000000000036	0.001357176492787002
5.600000000000004	0.0013560130636090133
5.700000000000005	0.0013548719647912288
5.800000000000004	0.0013537525709052664
5.900000000000004	0.0013526539793321868
6.000000000000004	0.0013515755069139906
6.100000000000005	0.001350516503872741
6.200000000000005	0.0013494763615159832
6.300000000000004	0.0013484546065703055
6.400000000000005	0.0013474505235788106
6.500000000000005	0.0013464635788388798
6.600000000000005	0.0013454932719685194
6.700000000000005	0.0013445392165288483
6.800000000000005	0.0013436008145645449
6.900000000000006	0.0013426776223616776
7.000000000000005	0.0013417692150990276
7.100000000000005	0.0013408751944775524
7.2000000000000055	0.0013399952581938143
7.300000000000006	0.0013391289168737837
7.400000000000006	0.0013382758127601642
7.500000000000005	0.0013374356105216143
7.600000000000006	0.0013366080574271613
7.700000000000006	0.0013357927350698487
7.800000000000006	0.0013349893393498154
7.900000000000006	0.0013341975776408616
8.000000000000007	0.0013334171760120783
8.100000000000007	0.0013326479316747995
8.200000000000006	0.0013318894936770757
8.300000000000006	0.0013311416107754355
8.400000000000006	0.0013304040480566206
8.500000000000007	0.0013296766328406732
8.600000000000007	0.0013289590596842716
8.700000000000006	0.0013282511112772907
8.800000000000008	0.0013275525776709032
8.900000000000007	0.0013268632630297032
9.000000000000007	0.0013261830259994815
9.100000000000007	0.0013255116053393261
9.200000000000006	0.0013248488179902305
9.300000000000008	0.001324194493538416
9.400000000000007	0.001323548509832344
9.500000000000007	0.0013229106362310891
9.600000000000009	0.0013222807121631925
9.700000000000008	0.0013216585819924524
9.800000000000008	0.0013210441013227683
9.900000000000007	0.0013204371685371567
10.000000000000007	0.001319837583225748
10.100000000000009	0.001319245207968109
10.200000000000008	0.001318659915616813
10.300000000000008	0.0013180816172952581
10.40000000000001	0.0013175101339754406
10.500000000000009	0.0013169453437181535
10.600000000000009	0.0013163871280144294
10.700000000000008	0.0013158353776888043
10.800000000000008	0.0013152900178196281
10.90000000000001	0.0013147508907922838
11.000000000000009	0.0013142178908682575
11.100000000000009	0.0013136909209734537
11.20000000000001	0.0013131699149187127
11.30000000000001	0.0013126547305129144
11.40000000000001	0.001312145273017935
11.500000000000009	0.001311641450152681
11.600000000000009	0.0013111431776436418
11.70000000000001	0.0013106503990742689
11.80000000000001	0.0013101629878713382
11.90000000000001	0.0013096808609678262
12.00000000000001	0.0013092039428220482
12.10000000000001	0.0013087321831681716
12.20000000000001	0.0013082654668600557
12.30000000000001	0.0013078037188586386
12.40000000000001	0.0013073468659302212
12.50000000000001	0.0013068948418897227
12.60000000000001	0.00130644760349082
12.70000000000001	0.0013060050472641664
12.800000000000011	0.0013055671067887104
12.900000000000011	0.0013051337223323372
13.00000000000001	0.0013047048550821306
13.10000000000001	0.0013042804102302878
13.20000000000001	0.0013038603273497775
13.300000000000011	0.0013034445473694433
13.400000000000011	0.0013030330175499388
13.50000000000001	0.0013026257042309045
13.600000000000012	0.001302222521522455
13.700000000000012	0.0013018234154976284
13.800000000000011	0.001301428338285318
13.900000000000011	0.001301037259484558
14.00000000000001	0.0013006500999011808
14.100000000000012	0.0013002668101729212
14.200000000000012	0.0012998873419753827
14.300000000000011	0.0012995116527652157
14.400000000000013	0.0012991397159950123
14.500000000000012	0.0012987714594083599
14.600000000000012	0.0012984068386370372
14.700000000000012	0.0012980458148769778
14.800000000000011	0.0012976883640182534
14.900000000000013	0.0012973344190701167
15.000000000000012	0.0012969839392010575
15.100000000000012	0.0012966368843873013
15.200000000000014	0.0012962932199530577
15.300000000000013	0.0012959529247178034
15.400000000000013	0.0012956159371760284
15.500000000000012	0.0012952822203958028
15.600000000000012	0.0012949517426192965
15.700000000000014	0.0012946244845159834
15.800000000000013	0.0012943003887843354
15.900000000000013	0.0012939794212747063
16.000000000000014	0.0012936615484753933
16.100000000000016	0.001293346741875454
16.200000000000014	0.0012930349844032746
16.30000000000001	0.0012927262231565346
16.400000000000013	0.0012924204270745518
16.500000000000014	0.0012921175699556562
16.600000000000016	0.001291817636150537
16.700000000000014	0.0012915205761584619
16.800000000000015	0.0012912263611372923
16.900000000000013	0.0012909349627553994
17.000000000000014	0.001290646357398953
17.100000000000016	0.0012903605311825484
17.200000000000014	0.001290077438178786
17.300000000000015	0.001289797052023878
17.400000000000013	0.001289519350954723
17.500000000000014	0.0012892443221917608
17.600000000000016	0.001288971922593009
17.700000000000014	0.0012887021275852545
17.800000000000015	0.0012884349130085776
17.900000000000016	0.0012881702591872122
18.000000000000014	0.0012879081547343453
18.100000000000016	0.0012876485594437888
18.200000000000017	0.0012873914507536561
18.300000000000015	0.0012871368104883545
18.400000000000016	0.0012868846281293114
18.500000000000014	0.0012866348657758278
18.600000000000016	0.0012863875023269745
18.700000000000017	0.001286142517020034
18.800000000000015	0.001285899893381321
18.900000000000016	0.00128565962200281
19.000000000000014	0.001285421667420683
19.100000000000016	0.0012851860101833598
19.200000000000017	0.00128495263504578
19.300000000000015	0.0012847215332874085
19.400000000000016	0.0012844926713713237
19.500000000000018	0.001284266031049748
19.600000000000016	0.0012840415943542972
19.700000000000017	0.0012838193474412965
19.80000000000002	0.0012835992824834505
19.900000000000016	0.0012833813679855553
20.000000000000018	0.001283165587065063
20.100000000000016	0.0012829519268940884
20.200000000000017	0.0012827403801936852
20.30000000000002	0.0012825309170933713
20.400000000000016	0.0012823235217114652
20.500000000000018	0.0012821181783991176
20.600000000000016	0.0012819148754927836
20.700000000000017	0.001281713606437547
20.80000000000002	0.001281514343088127
20.900000000000016	0.0012813170707026273
21.000000000000018	0.0012811217784646147
21.10000000000002	0.0012809284602592619
21.200000000000017	0.0012807370893223287
21.30000000000002	0.0012805476517508884
21.40000000000002	0.001280360133837614
21.500000000000018	0.001280174525741546
21.60000000000002	0.0012799908219387126
21.700000000000017	0.0012798089971339712
21.80000000000002	0.0012796290383834577
21.90000000000002	0.00127945093655839
22.000000000000018	0.0012792746864898029
22.10000000000002	0.0012791002640651767
22.200000000000017	0.0012789276570492197
22.30000000000002	0.0012787568533721818
22.40000000000002	0.0012785878447287946
22.500000000000018	0.0012784206264351188
22.60000000000002	0.0012782551756386608
22.70000000000002	0.0012780914809169704
22.80000000000002	0.0012779295345680278
22.90000000000002	0.0012777693321954116
23.00000000000002	0.0012776108519662879
23.10000000000002	0.0012774540830607834
23.20000000000002	0.0012772990148000587
23.30000000000002	0.001277145640182358
23.40000000000002	0.001276993955211493
23.50000000000002	0.0012768439391424534
23.60000000000002	0.001276695581848885
23.70000000000002	0.0012765488768435977
23.80000000000002	0.0012764038203639612
23.90000000000002	0.00127626039254966
24.00000000000002	0.0012761185837900754
24.10000000000002	0.0012759783845955263
24.20000000000002	0.00127583978907826
24.300000000000022	0.0012757027938073216
24.40000000000002	0.0012755673798673618
24.50000000000002	0.0012754335382431318
24.600000000000023	0.0012753012634887484
24.70000000000002	0.001275170552363304
24.800000000000022	0.0012750413867235707
24.90000000000002	0.0012749137579983391
25.00000000000002	0.0012747876577206844
25.100000000000023	0.0012746630809611528
25.20000000000002	0.0012745400247547076
25.300000000000022	0.0012744184717836354
25.40000000000002	0.0012742984139907793
25.50000000000002	0.0012741798468284761
25.600000000000023	0.001274062767486441
25.70000000000002	0.0012739471593244897
25.800000000000022	0.0012738330146699053
25.900000000000023	0.0012737203259404256
26.00000000000002	0.001273609089035945
26.100000000000023	0.0012734993013762698
26.200000000000024	0.0012733909470462486
26.300000000000022	0.0012732840188193965
26.400000000000023	0.0012731785129275126
26.50000000000002	0.0012730744269162785
26.600000000000023	0.0012729717454681403
26.700000000000024	0.0012728704616911995
26.800000000000022	0.0012727705687723277
26.900000000000023	0.0012726720633334553
27.00000000000002	0.0012725749431125308
27.100000000000023	0.0012724791934319941
27.200000000000024	0.0012723848077892006
27.300000000000022	0.0012722917830962342
27.400000000000023	0.001272200117193207
27.500000000000025	0.0012721097959321657
27.600000000000023	0.001272020813103052
27.700000000000024	0.00127193316256479
27.800000000000026	0.001271846841571398
27.900000000000023	0.0012717618481238643
28.000000000000025	0.001271678168641762
28.100000000000023	0.0012715957972562358
28.200000000000024	0.0012715147314763824
28.300000000000026	0.0012714349693856793
28.400000000000023	0.0012713564978752091
28.500000000000025	0.0012712793113331335
28.600000000000023	0.0012712034042083175
28.700000000000024	0.0012711287743111073
28.800000000000026	0.0012710554198596298
28.900000000000023	0.0012709833282504533
29.000000000000025	0.0012709124941721569
29.100000000000026	0.00127084291566056
29.200000000000024	0.001270774590999904
29.300000000000026	0.0012707075080083334
29.400000000000027	0.0012706416616011925
29.500000000000025	0.001270577046747417
29.600000000000026	0.00127051366174956
29.700000000000024	0.0012704515050044863
29.800000000000026	0.0012703905647824811
29.900000000000027	0.001270330836264444
30.000000000000025	0.0012702723179532699
30.100000000000026	0.0012702150082982639
30.200000000000024	0.0012701588959481334
30.300000000000026	0.0012701039762846673
30.400000000000027	0.001270050244737188
30.500000000000025	0.0012699977000459575
30.600000000000026	0.001269946340754279
30.700000000000028	0.001269896155916864
30.800000000000026	0.001269847141151203
30.900000000000027	0.0012697992953764757
31.00000000000003	0.0012697526171769015
31.100000000000026	0.0012697070959481924
31.200000000000028	0.0012696627274864855
31.300000000000026	0.0012696195076302525
31.400000000000027	0.0012695774355109188
31.50000000000003	0.0012695365097908585
31.600000000000026	0.0012694967202317535
31.700000000000028	0.0012694580628397594
31.800000000000026	0.0012694205369068621
31.900000000000027	0.0012693841411266203
32.00000000000003	0.0012693488655691357
32.10000000000002	0.001269314706400001
32.20000000000003	0.0012692816598226006
32.300000000000026	0.0012692497253195816
32.40000000000003	0.0012692189016492096
32.50000000000003	0.001269189179212624
32.60000000000003	0.0012691605543631759
32.70000000000003	0.0012691330267283504
32.800000000000026	0.0012691065950892974
32.90000000000003	0.001269081250127052
33.00000000000003	0.0012690569883377632
33.10000000000003	0.0012690338062514965
33.20000000000003	0.0012690117036678063
33.300000000000026	0.0012689906794209507
33.40000000000003	0.0012689707244924798
33.50000000000003	0.001268951835547006
33.60000000000003	0.0012689340125153358
33.70000000000003	0.0012689172542475287
33.800000000000026	0.0012689015519800307
33.90000000000003	0.001268886902505782
34.00000000000003	0.0012688733026481938
34.10000000000003	0.0012688607524940967
34.20000000000003	0.0012688492509367183
34.30000000000003	0.0012688387894861687
34.40000000000003	0.0012688293650869869
34.50000000000003	0.001268820977945521
34.60000000000003	0.0012688136269647361
34.70000000000003	0.0012688073038875792
34.80000000000003	0.0012688020057742846
34.90000000000003	0.0012687977297125845
35.00000000000003	0.0012687944760509274
35.10000000000003	0.0012687922437268093
35.20000000000003	0.0012687910247331756
35.30000000000003	0.0012687908162671594
35.400000000000034	0.0012687916187865726
35.50000000000003	0.0012687934312333952
35.60000000000003	0.0012687962458139419
35.70000000000003	0.001268800059829964
35.80000000000003	0.0012688048706080979
35.900000000000034	0.0012688106787360973
36.00000000000003	0.001268817483183004
36.10000000000003	0.0012688252763842403
36.20000000000003	0.0012688340557655145
36.30000000000003	0.0012688438220151209
36.400000000000034	0.0012688545741020676
36.50000000000003	0.0012688663046578376
36.60000000000003	0.0012688790112030353
36.70000000000003	0.00126889269128086
36.80000000000003	0.0012689073456990097
36.900000000000034	0.0012689229734469765
37.00000000000003	0.001268939567366813
37.10000000000003	0.0012689571250917224
37.20000000000003	0.0012689756475222484
37.30000000000003	0.001268995133643885
37.400000000000034	0.0012690155764794324
37.500000000000036	0.0012690369737483687
37.60000000000003	0.001269059323190786
37.70000000000003	0.0012690826258173848
37.80000000000003	0.0012691068806284342
37.900000000000034	0.0012691320808407736
38.000000000000036	0.0012691582242764716
38.10000000000003	0.0012691853120323838
38.20000000000003	0.001269213343101312
38.30000000000003	0.0012692423108671524
38.400000000000034	0.0012692722132306691
38.500000000000036	0.001269303048111417
38.60000000000004	0.0012693348167083407
38.70000000000003	0.0012693675180239666
38.80000000000003	0.0012694011456215427
38.900000000000034	0.001269435697495507
39.000000000000036	0.001269471174925098
39.10000000000004	0.0012695075769023284
39.20000000000003	0.0012695448971452687
39.30000000000003	0.0012695831337203227
39.400000000000034	0.0012696222847110837
39.500000000000036	0.001269662351491818
39.60000000000004	0.0012697033330598215
39.70000000000003	0.0012697452232993285
39.80000000000003	0.0012697880203625255
39.900000000000034	0.0012698317256988742
40.000000000000036	0.001269876338292431
40.10000000000004	0.0012699218521712977
40.20000000000003	0.0012699682655536585
40.30000000000003	0.0012700155766734791
40.400000000000034	0.0012700637870690056
40.500000000000036	0.0012701128957255921
40.60000000000004	0.0012701628968257645
40.70000000000004	0.0012702137886664606
40.80000000000003	0.0012702655728566484
40.900000000000034	0.0012703182483660566
41.000000000000036	0.0012703718095112087
41.10000000000004	0.0012704262546497265
41.20000000000004	0.0012704815821537355
41.30000000000003	0.0012705377937155206
41.400000000000034	0.0012705948883025844
41.500000000000036	0.00127065286037528
41.60000000000004	0.0012707117083637228
41.70000000000004	0.0012707714340270064
41.80000000000004	0.0012708320363148467
41.900000000000034	0.0012708935098127627
42.000000000000036	0.0012709558530067876
42.10000000000004	0.0012710190643963057
42.20000000000004	0.0012710831458189332
42.30000000000004	0.0012711480962190145
42.400000000000034	0.001271213910316375
42.500000000000036	0.0012712805866639085
42.60000000000004	0.0012713481271626182
42.70000000000004	0.0012714165307371374
42.80000000000004	0.0012714857922244448
42.900000000000034	0.0012715559102291086
43.000000000000036	0.0012716268833680659
43.10000000000004	0.0012716987136166206
43.20000000000004	0.0012717713998911585
43.30000000000004	0.0012718449371543735
43.400000000000034	0.0012719193240727223
43.500000000000036	0.0012719945626818684
43.60000000000004	0.001272070651876757
43.70000000000004	0.0012721475867300328
43.80000000000004	0.001272225365956006
43.90000000000004	0.0012723039882804113
44.000000000000036	0.0012723834558095158
44.10000000000004	0.0012724637674274494
44.20000000000004	0.0012725449183248279
44.30000000000004	0.0012726269072733099
44.40000000000004	0.0012727097364369255
44.500000000000036	0.0012727934046767493
44.60000000000004	0.001272877907286828
44.70000000000004	0.0012729632430832439
44.80000000000004	0.001273049410892724
44.90000000000004	0.001273136412946643
45.00000000000004	0.0012732242480929085
45.10000000000004	0.0012733129117365033
45.20000000000004	0.0012734024027468488
45.30000000000004	0.0012734927234107952
45.40000000000004	0.0012735838725517466
45.50000000000004	0.0012736758456721939
45.60000000000004	0.0012737686416829054
45.70000000000004	0.0012738622595045489
45.80000000000004	0.001273956701488449
45.90000000000004	0.001274051966442731
46.00000000000004	0.0012741480499744787
46.10000000000004	0.0012742449510441296
46.20000000000004	0.0012743426720565254
46.30000000000004	0.0012744412117939238
46.40000000000004	0.001274540565955546
46.50000000000004	0.0012746407335403934
46.60000000000004	0.0012747417135567543
46.70000000000004	0.0012748435084714502
46.80000000000004	0.001274946117049453
46.90000000000004	0.001275049535088824
47.00000000000004	0.0012751537616349999
47.100000000000044	0.0012752587992065976
47.20000000000004	0.0012753646465414777
47.30000000000004	0.0012754712995249916
47.40000000000004	0.0012755787572386274
47.50000000000004	0.0012756870187725295
47.600000000000044	0.0012757960867050937
47.70000000000004	0.0012759059597551381
47.80000000000004	0.001276016633901585
47.90000000000004	0.0012761281082693775
48.00000000000004	0.0012762403854872592
48.100000000000044	0.001276353464245747
48.200000000000045	0.0012764673406066086
48.30000000000004	0.0012765820137286066
48.40000000000004	0.0012766974827785975
48.50000000000004	0.0012768137504431806
48.600000000000044	0.0012769308153921656
48.700000000000045	0.0012770486737761742
48.80000000000004	0.001277167324794713
48.90000000000004	0.0012772867711834926
49.00000000000004	0.0012774070115829136
49.100000000000044	0.0012775280422224048
49.200000000000045	0.0012776498623332275
49.30000000000004	0.0012777724711543165
49.40000000000004	0.0012778958714775952
49.50000000000004	0.0012780200619211988
49.600000000000044	0.0012781450387990502
49.700000000000045	0.001278270801380791
49.80000000000004	0.0012783973525064007
49.90000000000004	0.0012785246907635532
50.00000000000004	0.001278652812541311
50.100000000000044	0.0012787817171392303
50.200000000000045	0.0012789114038640843
50.30000000000005	0.0012790418756106346
50.40000000000004	0.0012791731309428514
50.50000000000004	0.0012793051663303762
50.600000000000044	0.0012794379811089357
50.700000000000045	0.001279571578220453
50.80000000000005	0.0012797059561974707
50.90000000000004	0.0012798411115813918
51.00000000000004	0.0012799770437362076
51.100000000000044	0.0012801137520326868
51.200000000000045	0.0012802512394663968
51.30000000000005	0.0012803895045447712
51.40000000000005	0.0012805285438862027
51.50000000000004	0.001280668356888864
51.600000000000044	0.0012808089465947414
51.700000000000045	0.0012809503114788905
51.80000000000005	0.0012810924482284292
51.90000000000005	0.0012812353562682826
52.00000000000004	0.001281379035029809
52.100000000000044	0.0012815234876076146
52.200000000000045	0.001281668712450351
52.30000000000005	0.0012818147063188502
52.40000000000005	0.0012819614686704452
52.50000000000004	0.0012821090026456062
52.600000000000044	0.0012822573066596883
52.700000000000045	0.0012824063775394633
52.80000000000005	0.0012825562147676431
52.90000000000005	0.0012827068178330723
53.00000000000004	0.001282858189927982
53.100000000000044	0.0012830103294400835
53.200000000000045	0.0012831632332669133
53.30000000000005	0.0012833169009219948
53.40000000000005	0.0012834713356429843
53.50000000000005	0.0012836265357834044
53.600000000000044	0.0012837824983042143
53.700000000000045	0.0012839392227430512
53.80000000000005	0.001284096708643381
53.90000000000005	0.001284254959294001
54.00000000000005	0.001284413973019628
54.100000000000044	0.001284573746849243
54.200000000000045	0.0012847342803498257
54.30000000000005	0.0012848955768552976
54.40000000000005	0.0012850576346553058
54.50000000000005	0.0012852204508399397
54.60000000000005	0.001285384024999214
54.700000000000045	0.0012855483567286953
54.80000000000005	0.0012857134494129055
54.90000000000005	0.0012858793013115508
55.00000000000005	0.001286045909580299
55.10000000000005	0.001286213273837179
55.200000000000045	0.0012863813975116387
55.30000000000005	0.001286550278827473
55.40000000000005	0.0012867199149993627
55.50000000000005	0.0012868903056673538
55.60000000000005	0.0012870614504768194
55.700000000000045	0.0012872333529074316
55.80000000000005	0.0012874060111519668
55.90000000000005	0.0012875794224884345
56.00000000000005	0.0012877535865837193
56.10000000000005	0.001287928506962345
56.200000000000045	0.0012881041817803223
56.30000000000005	0.0012882806083727603
56.40000000000005	0.0012884577864276645
56.50000000000005	0.0012886357156381494
56.60000000000005	0.0012888143995787096
56.70000000000005	0.0012889938363732955
56.80000000000005	0.0012891740234183377
56.90000000000005	0.0012893549604276007
57.00000000000005	0.0012895366510204472
57.10000000000005	0.001289719093283227
57.20000000000005	0.001289902284667748
57.30000000000005	0.0012900862249080733
57.40000000000005	0.001290270913743189
57.50000000000005	0.0012904563548423325
57.60000000000005	0.0012906425462587804
57.70000000000005	0.001290829485503778
57.800000000000054	0.0012910171723362087
57.90000000000005	0.0012912056104703133
58.00000000000005	0.0012913947979209287
58.10000000000005	0.0012915847322531042
58.20000000000005	0.00129177541324533
58.300000000000054	0.0012919668406808024
58.40000000000005	0.0012921590183236269
58.50000000000005	0.0012923519441545477
58.60000000000005	0.0012925456157964325
58.70000000000005	0.00129274003305171
58.800000000000054	0.0012929351997296903
58.90000000000005	0.0012931311137718696
59.00000000000005	0.0012933277728534992
59.10000000000005	0.0012935251767959548
59.20000000000005	0.0012937233254252068
59.300000000000054	0.0012939222226005227
59.40000000000005	0.0012941218662283255
59.50000000000005	0.0012943222540401764
59.60000000000005	0.001294523385880667
59.70000000000005	0.0012947252656545912
59.800000000000054	0.001294927891228299
59.900000000000055	0.0012951312603844728
60.00000000000005	0.0012953353729860614
60.10000000000005	0.0012955402289004856
60.20000000000005	0.0012957458320827203
60.300000000000054	0.0012959521803630669
60.400000000000055	0.0012961592715791917
60.50000000000005	0.0012963671056166021
60.60000000000005	0.0012965756864761915
60.70000000000005	0.0012967850119473482
60.800000000000054	0.0012969950799177228
60.900000000000055	0.0012972058902906854
61.00000000000006	0.0012974174429739552
61.10000000000005	0.0012976297420189298
61.20000000000005	0.0012978427851780012
61.300000000000054	0.0012980565703926013
61.400000000000055	0.0012982710975880712
61.50000000000006	0.0012984863708622174
61.60000000000005	0.0012987023879256836
61.70000000000005	0.0012989191467688808
61.800000000000054	0.0012991366473345894
61.900000000000055	0.0012993548895698414
62.00000000000006	0.001299573877623345
62.10000000000005	0.0012997936091677903
62.20000000000005	0.0013000140822463377
62.300000000000054	0.0013002352968232514
62.400000000000055	0.0013004572570942078
62.50000000000006	0.0013006799606893066
62.60000000000005	0.001300903405699795
62.70000000000005	0.0013011275921070015
62.800000000000054	0.0013013525198963694
62.900000000000055	0.0013015781933150366
63.00000000000006	0.0013018046099542283
63.10000000000006	0.0013020317679570104
63.20000000000005	0.0013022596673257295
63.300000000000054	0.0013024883123551674
63.400000000000055	0.0013027177005930713
63.50000000000006	0.0013029478302298112
63.60000000000006	0.0013031787012845063
63.70000000000005	0.0013034103137803438
63.800000000000054	0.0013036426720641691
63.900000000000055	0.0013038757736438884
64.00000000000006	0.0013041096167609194
64.10000000000005	0.001304344201455069
64.20000000000006	0.0013045795321215416
64.30000000000005	0.0013048156062239167
64.40000000000006	0.001305052422050235
64.50000000000006	0.0013052899796568121
64.60000000000005	0.001305528279103985
64.70000000000006	0.0013057673248397712
64.80000000000005	0.0013060071142869574
64.90000000000006	0.0013062476457839506
65.00000000000006	0.001306488919407478
65.10000000000005	0.001306730939654748
65.20000000000006	0.0013069737039033112
65.30000000000005	0.0013072172105376438
65.40000000000006	0.0013074614596507877
65.50000000000006	0.001307706451339767
65.60000000000005	0.0013079521901554114
65.70000000000006	0.0013081986734335418
65.80000000000005	0.0013084458996084295
65.90000000000006	0.0013086938687933394
66.00000000000006	0.0013089425855891926
66.10000000000005	0.0013091920472856706
66.20000000000006	0.001309442252362645
66.30000000000005	0.001309693200949551
66.40000000000006	0.001309944893179774
66.50000000000006	0.0013101973337087498
66.60000000000005	0.0013104505197834878
66.70000000000006	0.0013107044499332332
66.80000000000005	0.0013109591243074907
66.90000000000006	0.001311214547612795
67.00000000000006	0.0013114707170490752
67.10000000000007	0.0013117276311908066
67.20000000000006	0.0013119852902035835
67.30000000000005	0.0013122436942569053
67.40000000000006	0.001312502848112884
67.50000000000006	0.001312762748927793
67.60000000000007	0.0013130233953251582
67.70000000000006	0.0013132847874905355
67.80000000000005	0.0013135469302382183
67.90000000000006	0.0013138098206764426
68.00000000000006	0.0013140734574736957
68.10000000000007	0.0013143378408315936
68.20000000000006	0.0013146029709556852
68.30000000000005	0.0013148688527169622
68.40000000000006	0.0013151354831790285
68.50000000000006	0.0013154028610591693
68.60000000000007	0.001315670986579005
68.70000000000006	0.0013159398646628584
68.80000000000005	0.0013162094923253205
68.90000000000006	0.0013164798683284662
69.00000000000006	0.001316750992909977
69.10000000000007	0.0013170228663114503
69.20000000000006	0.0013172954935151482
69.30000000000005	0.0013175688714900649
69.40000000000006	0.0013178429990469537
69.50000000000006	0.001318117876443533
69.60000000000007	0.0013183935087166991
69.70000000000006	0.0013186698927853881
69.80000000000007	0.0013189470275050833
69.90000000000006	0.001319224913149634
70.00000000000006	0.001319503549996833
70.10000000000007	0.0013197829431428494
70.20000000000006	0.0013200630894600258
70.30000000000007	0.0013203439878524906
70.40000000000006	0.0013206256386142407
70.50000000000006	0.0013209080468974813
70.60000000000007	0.0013211912095234502
70.70000000000006	0.0013214751254410134
70.80000000000007	0.0013217597949604365
70.90000000000006	0.0013220452183959862
71.00000000000006	0.00132233140096056
71.10000000000007	0.0013226183394277767
71.20000000000006	0.0013229060327952533
71.30000000000007	0.0013231944813936025
71.40000000000006	0.0013234836904932393
71.50000000000006	0.0013237736568156228
71.60000000000007	0.0013240643794031857
71.70000000000006	0.0013243558586029881
71.80000000000007	0.0013246480947661302
71.90000000000006	0.001324941093225309
72.00000000000006	0.0013252348506533195
72.10000000000007	0.0013255293661415517
72.20000000000006	0.0013258246400576594
72.30000000000007	0.0013261206777934376
72.40000000000006	0.0013264174759684201
72.50000000000006	0.0013267150337190022
72.60000000000007	0.0013270133514295174
72.70000000000006	0.0013273124294883951
72.80000000000007	0.0013276122733514558
72.90000000000006	0.0013279128795884788
73.00000000000006	0.0013282142473851149
73.10000000000007	0.0013285163771466304
73.20000000000006	0.0013288192743896206
73.30000000000007	0.0013291229356294629
73.40000000000006	0.0013294273600971233
73.50000000000007	0.0013297325482148144
73.60000000000007	0.0013300385004089256
73.70000000000006	0.001330345222261933
73.80000000000007	0.0013306527102383903
73.90000000000006	0.001330960963618896
74.00000000000007	0.001331269982846997
74.10000000000007	0.0013315797735677982
74.20000000000006	0.0013318903321902255
74.30000000000007	0.0013322016580405817
74.40000000000006	0.0013325137515797308
74.50000000000007	0.0013328266132728083
74.60000000000007	0.0013331402488327428
74.70000000000006	0.001333454654616511
74.80000000000007	0.0013337698300006102
74.90000000000006	0.0013340857754677098
75.00000000000007	0.0013344024967953162
75.10000000000007	0.0013347199902835661
75.20000000000006	0.0013350382553551237
75.30000000000007	0.0013353572925103962
75.40000000000006	0.0013356771022541224
75.50000000000007	0.0013359976904337683
75.60000000000007	0.0013363190532963939
75.70000000000006	0.0013366411903154996
75.80000000000007	0.0013369641020138097
75.90000000000006	0.0013372877943054822
76.00000000000007	0.001337612263379454
76.10000000000007	0.0013379375087559885
76.20000000000007	0.0013382635309759938
76.30000000000007	0.001338590330584898
76.40000000000006	0.0013389179135691153
76.50000000000007	0.0013392462760632928
76.60000000000007	0.0013395754176392688
76.70000000000007	0.001339905338860947
76.80000000000007	0.0013402360457836862
76.90000000000006	0.001340567534482689
77.00000000000007	0.0013408998045772377
77.10000000000007	0.0013412328566499846
77.20000000000007	0.001341566691288189
77.30000000000007	0.001341901314621924
77.40000000000006	0.0013422367226708885
77.50000000000007	0.0013425729151068434
77.60000000000007	0.001342909892536117
77.70000000000007	0.0013432476611601107
77.80000000000007	0.0013435862169377092
77.90000000000006	0.0013439255595889218
78.00000000000007	0.0013442656897394165
78.10000000000007	0.001344606608019677
78.20000000000007	0.0013449483207084666
78.30000000000007	0.0013452908237078978
78.40000000000006	0.0013456341167914537
78.50000000000007	0.0013459782006093254
78.60000000000007	0.0013463230815141845
78.70000000000007	0.0013466687553458985
78.80000000000007	0.0013470152219271058
78.90000000000006	0.0013473624819280317
79.00000000000007	0.0013477105360238315
79.10000000000007	0.0013480593906474055
79.20000000000007	0.0013484090415805444
79.30000000000007	0.0013487594887005197
79.40000000000006	0.0013491107327029612
79.50000000000007	0.0013494627800974253
79.60000000000007	0.0013498156266019262
79.70000000000007	0.001350169272143945
79.80000000000007	0.0013505237174399045
79.90000000000008	0.0013508789632113848
80.00000000000007	0.001351235016051177
80.10000000000007	0.00135159187161792
80.20000000000007	0.0013519495298950136
80.30000000000007	0.001352307991625289
80.40000000000008	0.0013526672634811671
80.50000000000007	0.0013530273410559323
80.60000000000007	0.0013533882243843543
80.70000000000007	0.001353749914230919
80.80000000000007	0.0013541124113654855
80.90000000000008	0.001354475722546998
81.00000000000007	0.0013548398433079587
81.10000000000007	0.0013552047737404975
81.20000000000007	0.0013555705146366297
81.30000000000007	0.0013559370728380919
81.40000000000008	0.0013563044438103984
81.50000000000007	0.0013566726276983464
81.60000000000007	0.0013570416253165507
81.70000000000007	0.0013574114374852574
81.80000000000007	0.001357782071136206
81.90000000000008	0.001358153521672679
82.00000000000007	0.0013585257892984532
82.10000000000007	0.0013588988748569283
82.20000000000007	0.0013592727853660477
82.30000000000007	0.0013596475161603882
82.40000000000008	0.0013600230674978386
82.50000000000007	0.0013603994402454265
82.60000000000008	0.0013607766352760628
82.70000000000007	0.0013611546597014908
82.80000000000007	0.0013615335087925294
82.90000000000008	0.0013619131828678619
83.00000000000007	0.0013622936828246537
83.10000000000008	0.0013626750158644806
83.20000000000007	0.001363057177187646
83.30000000000007	0.0013634401671685469
83.40000000000008	0.001363823986729141
83.50000000000007	0.001364208636797538
83.60000000000008	0.0013645941246731616
83.70000000000007	0.001364980445491042
83.80000000000007	0.001365367599688318
83.90000000000008	0.0013657555882185743
84.00000000000007	0.0013661444184749738
84.10000000000008	0.0013665340855201437
84.20000000000007	0.001366924589848697
84.30000000000007	0.001367315932440273
84.40000000000008	0.0013677081142809883
84.50000000000007	0.0013681011428662133
84.60000000000008	0.001368495013191673
84.70000000000007	0.0013688897258169002
84.80000000000007	0.0013692852817548183
84.90000000000008	0.0013696816885987533
85.00000000000007	0.0013700789412700305
85.10000000000008	0.0013704770403875912
85.20000000000007	0.001370875986991815
85.30000000000007	0.001371275782129869
85.40000000000008	0.0013716764335019926
85.50000000000007	0.0013720779359608954
85.60000000000008	0.00137248029019287
85.70000000000007	0.001372883497273359
85.80000000000007	0.0013732875650050598
85.90000000000008	0.0013736924881641815
86.00000000000007	0.001374098267498577
86.10000000000008	0.0013745049041126523
86.20000000000007	0.0013749123991180204
86.30000000000008	0.001375320760429353
86.40000000000008	0.00137572998275249
86.50000000000007	0.0013761400669052427
86.60000000000008	0.0013765510140290665
86.70000000000007	0.001376962832145961
86.80000000000008	0.0013773755158830582
86.90000000000008	0.0013777890661220882
87.00000000000007	0.0013782034840351333
87.10000000000008	0.0013786187708019237
87.20000000000007	0.0013790349345619052
87.30000000000008	0.001379451969869965
87.40000000000008	0.001379869877680656
87.50000000000007	0.0013802886592053025
87.60000000000008	0.0013807083226959145
87.70000000000007	0.001381128862626335
87.80000000000008	0.0013815502800176268
87.90000000000008	0.001381972576113568
88.00000000000007	0.0013823957521660215
88.10000000000008	0.0013828198165503176
88.20000000000007	0.00138324476366614
88.30000000000008	0.0013836705946105128
88.40000000000008	0.0013840973106688413
88.50000000000007	0.0013845249203346462
88.60000000000008	0.0013849534179241308
88.70000000000007	0.0013853828046036184
88.80000000000008	0.0013858130816929652
88.90000000000008	0.001386244250520619
89.00000000000009	0.0013866763197097757
89.10000000000008	0.0013871092835004094
89.20000000000007	0.0013875431431383002
89.30000000000008	0.0013879778999875412
89.40000000000008	0.0013884135627956118
89.50000000000009	0.0013888501257163705
89.60000000000008	0.0013892875900680037
89.70000000000007	0.0013897259572512352
89.80000000000008	0.0013901451398735877
89.90000000000008	0.0013904848281945043
90.00000000000009	0.0013907448521112715
