# Supplementary material for: White matter micro- and macrostructure brain charts for the human lifespan
Source: Nature. 2026 May 13;655(8124):979–89. doi: 10.1038/s41586-026-10454-2 (PMC13391363; doi:10.1038/s41586-026-10454-2)
Supplement: Supplementary file 7 — Tract-specific median centiles of brain charts. SDT.T4.1-504 contain the discretized, sex-agnostic brain charts used to derive the myelination plots and assessments in Fig. 4 and Supplementary Fig. S4.F9. Age is expressed in years. Tract measurements are reported in metric-specific units: diffusivities in mm2 s−1, volume in mm3, surface area in mm2, average length in mm, and FA is dimensionless (unitless). [file 41586_2026_10454_MOESM7_ESM.zip › SDT.T4/SDT.T4.212-OR_left_avg_length.csv]

age	value
1.0	79.43533550964823
1.1	79.76188447714037
1.2000000000000002	80.17118247966127
1.3000000000000003	80.65656600593505
1.4000000000000004	81.12843821045173
1.5000000000000004	81.56210422446648
1.6000000000000005	81.96275168953807
1.7000000000000006	82.33460339871425
1.8000000000000007	82.68100833879262
1.9000000000000008	83.00514119616498
2.000000000000001	83.30941578170534
2.100000000000001	83.5958837960541
2.200000000000001	83.86621919840833
2.300000000000001	84.12209799808987
2.4000000000000012	84.36482815597168
2.5000000000000013	84.59555414644743
2.6000000000000014	84.81528054784754
2.7000000000000015	85.02483681217446
2.8000000000000016	85.22511203116697
2.9000000000000017	85.41680368874653
3.0000000000000018	85.60053476944407
3.100000000000002	85.77682327274361
3.200000000000002	85.94624385300477
3.300000000000002	86.10925112828632
3.400000000000002	86.26625785180309
3.500000000000002	86.41763826965405
3.6000000000000023	86.56370262792309
3.7000000000000024	86.70481403192028
3.8000000000000025	86.84125817547384
3.9000000000000026	86.9732964380302
4.000000000000003	87.10114557496632
4.100000000000003	87.22506612489813
4.200000000000003	87.3452635114537
4.3000000000000025	87.46192815517728
4.400000000000003	87.57523568619483
4.5000000000000036	87.68533048683743
4.600000000000003	87.79239441734148
4.700000000000003	87.89656950591073
4.800000000000003	87.99798741349944
4.900000000000004	88.0967561266687
5.0000000000000036	88.19301477086255
5.100000000000003	88.28687191583492
5.200000000000004	88.37842955554504
5.300000000000004	88.46778266161967
5.400000000000004	88.5550082554272
5.5000000000000036	88.64020990926772
5.600000000000004	88.72346754046455
5.700000000000005	88.80485577469766
5.800000000000004	88.88443492773769
5.900000000000004	88.96228774503795
6.000000000000004	89.03847793161401
6.100000000000005	89.11306589499745
6.200000000000005	89.18610816827953
6.300000000000004	89.25764987960014
6.400000000000005	89.3277554696128
6.500000000000005	89.39647395658264
6.600000000000005	89.46385127815905
6.700000000000005	89.52992396782732
6.800000000000005	89.59474514483867
6.900000000000006	89.65835509422655
7.000000000000005	89.72079227988942
7.100000000000005	89.7820927725818
7.2000000000000055	89.84228489266589
7.300000000000006	89.90141140930936
7.400000000000006	89.95950436160072
7.500000000000005	90.01659380554273
7.600000000000006	90.07270325283919
7.700000000000006	90.1278688021399
7.800000000000006	90.18211740315253
7.900000000000006	90.23547492398761
8.000000000000007	90.2879656194864
8.100000000000007	90.33960822165795
8.200000000000006	90.3904325487581
8.300000000000006	90.44046058987072
8.400000000000006	90.48971295330344
8.500000000000007	90.53820550185591
8.600000000000007	90.58596387266775
8.700000000000006	90.63300690308482
8.800000000000008	90.67935275058582
8.900000000000007	90.72501840786865
9.000000000000007	90.77001679226012
9.100000000000007	90.8143695139691
9.200000000000006	90.85809225999114
9.300000000000008	90.90119969467277
9.400000000000007	90.94370293384188
9.500000000000007	90.98562083527781
9.600000000000009	91.02696703739332
9.700000000000008	91.06775473134917
9.800000000000008	91.10799622059794
9.900000000000007	91.14770072047983
10.000000000000007	91.18688438992922
10.100000000000009	91.22555877737022
10.200000000000008	91.26373463598875
10.300000000000008	91.30142000220098
10.40000000000001	91.33862914945827
10.500000000000009	91.37537224104018
10.600000000000009	91.41165913480454
10.700000000000008	91.44749898254624
10.800000000000008	91.48289854729899
10.90000000000001	91.5178702268984
11.000000000000009	91.55242274733948
11.100000000000009	91.58656419193284
11.20000000000001	91.62030052526748
11.30000000000001	91.65364281032238
11.40000000000001	91.6865988053019
11.500000000000009	91.71917605323264
11.600000000000009	91.75138151625443
11.70000000000001	91.78322027840238
11.80000000000001	91.81470205905406
11.90000000000001	91.84583359776494
12.00000000000001	91.87662109859633
12.10000000000001	91.90706908894327
12.20000000000001	91.9371863165992
12.30000000000001	91.96697882594023
12.40000000000001	91.99645250567977
12.50000000000001	92.02561275363084
12.60000000000001	92.05446347173769
12.70000000000001	92.0830124202663
12.800000000000011	92.11126490291522
12.900000000000011	92.13922576622886
13.00000000000001	92.16689851435882
13.10000000000001	92.19429018349048
13.20000000000001	92.22140556598605
13.300000000000011	92.24824933901122
13.400000000000011	92.27482575589138
13.50000000000001	92.30113786615802
13.600000000000012	92.32719196400842
13.700000000000012	92.35299229124107
13.800000000000011	92.37854269171017
13.900000000000011	92.4038459245113
14.00000000000001	92.42890773310543
14.100000000000012	92.45373197538322
14.200000000000012	92.47832242228705
14.300000000000011	92.50268247245403
14.400000000000013	92.52681454782825
14.500000000000012	92.55072382361536
14.600000000000012	92.57441374053506
14.700000000000012	92.5978873874179
14.800000000000011	92.62114697013835
14.900000000000013	92.64419723750844
15.000000000000012	92.66704133679676
15.100000000000012	92.68968234850043
15.200000000000014	92.71212302147156
15.300000000000013	92.73436530709594
15.400000000000013	92.75641351164359
15.500000000000012	92.77827046091957
15.600000000000012	92.79993866555517
15.700000000000014	92.82141991350366
15.800000000000013	92.84271817572034
15.900000000000013	92.86383605012784
16.000000000000014	92.88477608258258
16.100000000000016	92.9055405201081
16.200000000000014	92.92613095553358
16.30000000000001	92.9465510100494
16.400000000000013	92.96680303014676
16.500000000000014	92.98688907703708
16.600000000000016	93.00681061809104
16.700000000000014	93.02657100714096
16.800000000000015	93.04617241121066
16.900000000000013	93.06561695616872
17.000000000000014	93.08490649604802
17.100000000000016	93.1040423465035
17.200000000000014	93.12302758127848
17.300000000000015	93.14186416811211
17.400000000000013	93.16055381424977
17.500000000000014	93.17909773775253
17.600000000000016	93.19749879654857
17.700000000000014	93.21575881525246
17.800000000000015	93.23387958554927
17.900000000000016	93.25186264987484
18.000000000000014	93.269709106831
18.100000000000016	93.28742158740496
18.200000000000017	93.30500175636583
18.300000000000015	93.32245103886385
18.400000000000016	93.33977045666668
18.500000000000014	93.3569624646182
18.600000000000016	93.37402861204927
18.700000000000017	93.39097042165217
18.800000000000015	93.4077891860405
18.900000000000016	93.42448583184199
19.000000000000014	93.44106262807091
19.100000000000016	93.45752099446185
19.200000000000017	93.47386212895132
19.300000000000015	93.49008689701294
19.400000000000016	93.50619742245814
19.500000000000018	93.52219503095768
19.600000000000016	93.53808102641759
19.700000000000017	93.55385649914112
19.80000000000002	93.5695222380389
19.900000000000016	93.5850802132968
20.000000000000018	93.60053164448587
20.100000000000016	93.61587754477208
20.200000000000017	93.63111865390363
20.30000000000002	93.64625682128423
20.400000000000016	93.66129318912284
20.500000000000018	93.67622888168418
20.600000000000016	93.69106482394457
20.700000000000017	93.70580169344967
20.80000000000002	93.72044121149445
20.900000000000016	93.73498443265063
21.000000000000018	93.74943221851758
21.10000000000002	93.7637852067538
21.200000000000017	93.77804501735726
21.30000000000002	93.79221264073215
21.40000000000002	93.80628905236546
21.500000000000018	93.82027504101065
21.60000000000002	93.83417119334635
21.700000000000017	93.84797902169154
21.80000000000002	93.86169944347314
21.90000000000002	93.87533319497328
22.000000000000018	93.8888808302325
22.10000000000002	93.90234377597446
22.200000000000017	93.91572289598776
22.30000000000002	93.92901904156574
22.40000000000002	93.94223288837175
22.500000000000018	93.95536494832466
22.60000000000002	93.96841655698277
22.70000000000002	93.9813885169106
22.80000000000002	93.99428146002381
22.90000000000002	94.00709587132323
23.00000000000002	94.01983301354008
23.10000000000002	94.03249364408029
23.20000000000002	94.04507850981003
23.30000000000002	94.0575881918576
23.40000000000002	94.07002314015875
23.50000000000002	94.08238453974437
23.60000000000002	94.09467309630296
23.70000000000002	94.1068893542533
23.80000000000002	94.11903374116636
23.90000000000002	94.13110737971587
24.00000000000002	94.14311093731928
24.10000000000002	94.15504507244613
24.20000000000002	94.16691028669808
24.300000000000022	94.17870697825049
24.40000000000002	94.190436203145
24.50000000000002	94.20209858483383
24.600000000000023	94.21369459393247
24.70000000000002	94.22522460990588
24.800000000000022	94.23668963508986
24.90000000000002	94.24809026030407
25.00000000000002	94.25942706872598
25.100000000000023	94.27070049466484
25.20000000000002	94.28191089278091
25.300000000000022	94.29305920794398
25.40000000000002	94.30414599337799
25.50000000000002	94.31517165709383
25.600000000000023	94.32613653799679
25.70000000000002	94.33704153445063
25.800000000000022	94.34788717169617
25.900000000000023	94.35867396841107
26.00000000000002	94.36940230165611
26.100000000000023	94.38007248927686
26.200000000000024	94.39068537981436
26.300000000000022	94.40124146618419
26.400000000000023	94.41174110301449
26.50000000000002	94.4221845948029
26.600000000000023	94.43257274961601
26.700000000000024	94.4429060362462
26.800000000000022	94.45318491782004
26.900000000000023	94.46340972245062
27.00000000000002	94.47358073665201
27.100000000000023	94.48369872508243
27.200000000000024	94.49376412859844
27.300000000000022	94.50377725608843
27.400000000000023	94.51373838269191
27.500000000000025	94.52364823767664
27.600000000000023	94.53350724100079
27.700000000000024	94.54331580770751
27.800000000000026	94.55307422386491
27.900000000000023	94.56278274917193
28.000000000000025	94.57244207490334
28.100000000000023	94.58205259675943
28.200000000000024	94.59161458426104
28.300000000000026	94.60112828736055
28.400000000000023	94.61059436625229
28.500000000000025	94.62001319844806
28.600000000000023	94.62938515717674
28.700000000000024	94.63871049223444
28.800000000000026	94.64798944024788
28.900000000000023	94.6572226280159
29.000000000000025	94.66641041189186
29.100000000000026	94.67555302737142
29.200000000000024	94.68465070268606
29.300000000000026	94.69370403722732
29.400000000000027	94.70271337145007
29.500000000000025	94.71167904206123
29.600000000000026	94.72060126743895
29.700000000000024	94.7294802642578
29.800000000000026	94.73831660243759
29.900000000000027	94.74711060390061
30.000000000000025	94.75586247461972
30.100000000000026	94.7645724240018
30.200000000000024	94.77324099770571
30.300000000000026	94.78186850370044
30.400000000000027	94.79045524666186
30.500000000000025	94.79900141765222
30.600000000000026	94.80750721600897
30.700000000000028	94.81597316128406
30.800000000000026	94.8243995451498
30.900000000000027	94.83278654786908
31.00000000000003	94.84113436245764
31.100000000000026	94.84944348691437
31.200000000000028	94.8577142006184
31.300000000000026	94.86594678004442
31.400000000000027	94.87414139242148
31.50000000000003	94.88229822195308
31.600000000000026	94.89041774343022
31.700000000000028	94.898500221848
31.800000000000026	94.90654581500324
31.900000000000027	94.91455470157523
32.00000000000003	94.92252733714267
32.10000000000002	94.93046397583095
32.20000000000003	94.93836486919497
32.300000000000026	94.94623016360046
32.40000000000003	94.95406002998224
32.50000000000003	94.96185490321952
32.60000000000003	94.96961502469739
32.70000000000003	94.97734053251793
32.800000000000026	94.98503159276743
32.90000000000003	94.99268862314464
33.00000000000003	95.00031185539076
33.10000000000003	95.00790151896425
33.20000000000003	95.01545774191075
33.300000000000026	95.02298068348297
33.40000000000003	95.03047074285959
33.50000000000003	95.03792814045983
33.60000000000003	95.04535299706849
33.70000000000003	95.05274546766474
33.800000000000026	95.06010593601745
33.90000000000003	95.06743461396184
34.00000000000003	95.07473171129948
34.10000000000003	95.08199733994229
34.20000000000003	95.08923164881641
34.30000000000003	95.09643500507136
34.40000000000003	95.10360761044923
34.50000000000003	95.11074957046475
34.60000000000003	95.11786103026196
34.70000000000003	95.1249423431295
34.80000000000003	95.13199370314534
34.90000000000003	95.13901530257036
35.00000000000003	95.1460072390689
35.10000000000003	95.15296965240378
35.20000000000003	95.15990288090805
35.30000000000003	95.16680710963507
35.400000000000034	95.17368243059876
35.50000000000003	95.18052898020154
35.60000000000003	95.18734708427509
35.70000000000003	95.19413692101023
35.80000000000003	95.20089866696934
35.900000000000034	95.20763240720257
36.00000000000003	95.21433827331144
36.10000000000003	95.22101657763345
36.20000000000003	95.22766749026735
36.30000000000003	95.23429109126012
36.400000000000034	95.24088750921648
36.50000000000003	95.24745704516984
36.60000000000003	95.25399986305709
36.70000000000003	95.26051612535181
36.80000000000003	95.26700590590849
36.900000000000034	95.27346932903414
37.00000000000003	95.27990668355588
37.10000000000003	95.2863181261352
37.20000000000003	95.2927037261864
37.30000000000003	95.29906360533427
37.400000000000034	95.30539804215972
37.500000000000036	95.31170718777678
37.60000000000003	95.31799119198132
37.70000000000003	95.32425011866808
37.80000000000003	95.33048408560214
37.900000000000034	95.33669336029665
38.000000000000036	95.34287808730751
38.10000000000003	95.34903832658077
38.20000000000003	95.35517419347234
38.30000000000003	95.36128594618641
38.400000000000034	95.36737372427233
38.500000000000036	95.37343766608896
38.60000000000004	95.37947782665151
38.70000000000003	95.38549431783886
38.80000000000003	95.39148738779677
38.900000000000034	95.39745717014864
39.000000000000036	95.40340371639068
39.10000000000004	95.40932713623064
39.20000000000003	95.41522766933838
39.30000000000003	95.4211054448079
39.400000000000034	95.42696059065547
39.500000000000036	95.43279315396315
39.60000000000004	95.43860324129705
39.70000000000003	95.444391083166
39.80000000000003	95.45015680329671
39.900000000000034	95.45590044562917
40.000000000000036	95.46162211476658
40.10000000000004	95.4673220334841
40.20000000000003	95.47300032140137
40.30000000000003	95.47865709716015
40.400000000000034	95.48429240074086
40.500000000000036	95.48990633390001
40.60000000000004	95.49549911105174
40.70000000000004	95.50107084694345
40.80000000000003	95.50662157874487
40.900000000000034	95.51215140643237
41.000000000000036	95.51766053734949
41.10000000000004	95.52314908251138
41.20000000000004	95.52861715204409
41.30000000000003	95.53406477955866
41.400000000000034	95.53949206244485
41.500000000000036	95.54489920040024
41.60000000000004	95.55028630000767
41.70000000000004	95.55565339235962
41.80000000000004	95.56100057322658
41.900000000000034	95.56632803582946
42.000000000000036	95.5716358833524
42.10000000000004	95.57692421816922
42.20000000000004	95.5821930681681
42.30000000000004	95.58744252676327
42.400000000000034	95.59267278017016
42.500000000000036	95.59788392753251
42.60000000000004	95.60307599447765
42.70000000000004	95.60824907294293
42.80000000000004	95.6134033432001
42.900000000000034	95.61853890129161
43.000000000000036	95.62365584252018
43.10000000000004	95.62875418962281
43.20000000000004	95.63383403238487
43.30000000000004	95.6388955446479
43.400000000000034	95.64393881876401
43.500000000000036	95.64896387543769
43.60000000000004	95.6539708031033
43.70000000000004	95.65895977013864
43.80000000000004	95.66393086606027
43.90000000000004	95.66888417970824
44.000000000000036	95.67381972917548
44.10000000000004	95.67873760092634
44.20000000000004	95.68363795742601
44.30000000000004	95.6885208848141
44.40000000000004	95.69338639935332
44.500000000000036	95.69823458626927
44.60000000000004	95.7030656029957
44.70000000000004	95.70787953307504
44.80000000000004	95.71267645942979
44.90000000000004	95.71745639595906
45.00000000000004	95.72221942608081
45.10000000000004	95.72696570178309
45.20000000000004	95.73169530351247
45.30000000000004	95.73640824351767
45.40000000000004	95.74110460407788
45.50000000000004	95.74578453254041
45.60000000000004	95.75044810696876
45.70000000000004	95.75509540485717
45.80000000000004	95.75972643631175
45.90000000000004	95.76434128194937
46.00000000000004	95.76894008409374
46.10000000000004	95.77352291796507
46.20000000000004	95.77808979217899
46.30000000000004	95.78264078630312
46.40000000000004	95.78717603837421
46.50000000000004	95.791695621422
46.60000000000004	95.7961996079527
46.70000000000004	95.80068800463667
46.80000000000004	95.80516088950984
46.90000000000004	95.80961839596728
47.00000000000004	95.81406059442307
47.100000000000044	95.81848749019977
47.20000000000004	95.82289916036423
47.30000000000004	95.82729573434538
47.40000000000004	95.8316772805406
47.50000000000004	95.83604386686508
47.600000000000044	95.84039549687245
47.70000000000004	95.84473224621533
47.80000000000004	95.84905424002761
47.90000000000004	95.8533615442966
48.00000000000004	95.85765416135531
48.100000000000044	95.86193216595963
48.200000000000045	95.86619567956886
48.30000000000004	95.87044476631046
48.40000000000004	95.87467948986709
48.50000000000004	95.8788998509608
48.600000000000044	95.88310592303935
48.700000000000045	95.88729782358202
48.80000000000004	95.89147561449198
48.90000000000004	95.89563929538454
49.00000000000004	95.89978893887593
49.100000000000044	95.90392465903614
49.200000000000045	95.90804651605066
49.30000000000004	95.91215456969398
49.40000000000004	95.9162488181122
49.50000000000004	95.92032933270929
49.600000000000044	95.92439622386203
49.700000000000045	95.92844954969996
49.80000000000004	95.93248930736421
49.90000000000004	95.93651556748642
50.00000000000004	95.9405284372759
50.100000000000044	95.94452797327344
50.200000000000045	95.94851423163941
50.30000000000005	95.9524872081731
50.40000000000004	95.95644697238089
50.50000000000004	95.96039362804035
50.600000000000044	95.96432722978912
50.700000000000045	95.96824777251265
50.80000000000005	95.97215532499874
50.90000000000004	95.9760499880784
51.00000000000004	95.9799318149175
51.100000000000044	95.98380085832954
51.200000000000045	95.98765711197262
51.30000000000005	95.99150064358838
51.40000000000005	95.99533155081485
51.50000000000004	95.99914988505388
51.600000000000044	96.0029556391315
51.700000000000045	96.00674888011962
51.80000000000005	96.01052970291178
51.90000000000005	96.01429815754464
52.00000000000004	96.01805429372757
52.100000000000044	96.02179810316242
52.200000000000045	96.02552965194718
52.30000000000005	96.02924903200088
52.40000000000005	96.03295629172246
52.50000000000004	96.03665142205512
52.600000000000044	96.04033448847183
52.700000000000045	96.04400558033214
52.80000000000005	96.04766474476679
52.90000000000005	96.05131202860271
53.00000000000004	96.05494742175185
53.100000000000044	96.05857098877908
53.200000000000045	96.06218281626951
53.30000000000005	96.06578294983179
53.40000000000005	96.06937137868516
53.50000000000005	96.07294816681053
53.600000000000044	96.07651339840312
53.700000000000045	96.08006711789204
53.80000000000005	96.08360936942364
53.90000000000005	96.0871401412698
54.00000000000005	96.09065949656373
54.100000000000044	96.09416751690978
54.200000000000045	96.09766424532032
54.30000000000005	96.1011496694339
54.40000000000005	96.1046238518373
54.50000000000005	96.1080868719009
54.60000000000005	96.11153877153855
54.700000000000045	96.11497959240063
54.80000000000005	96.11840932125416
54.90000000000005	96.12182801989367
55.00000000000005	96.12523576526718
55.10000000000005	96.1286325979683
55.200000000000045	96.13201850418399
55.30000000000005	96.13539354519709
55.40000000000005	96.13875779586489
55.50000000000005	96.14211129575666
55.60000000000005	96.14545408419592
55.700000000000045	96.14878614656652
55.80000000000005	96.15210754341011
55.90000000000005	96.15541834731671
56.00000000000005	96.15871859662373
56.10000000000005	96.16200827618297
56.200000000000045	96.16528744605648
56.30000000000005	96.16855617687551
56.40000000000005	96.17181450602111
56.50000000000005	96.17506247064472
56.60000000000005	96.17830005485702
56.70000000000005	96.18152731802599
56.80000000000005	96.18474432865835
56.90000000000005	96.18795112298432
57.00000000000005	96.19114768462579
57.10000000000005	96.19433407250078
57.20000000000005	96.19751035327891
57.30000000000005	96.20067656229645
57.40000000000005	96.20383273467505
57.50000000000005	96.20697885335147
57.60000000000005	96.21011497659326
57.70000000000005	96.21324116907708
57.800000000000054	96.21635746506287
57.90000000000005	96.21946384703757
58.00000000000005	96.2225603728464
58.10000000000005	96.2256471054412
58.20000000000005	96.22872407824528
58.300000000000054	96.2317913244811
58.40000000000005	96.2348488260013
58.50000000000005	96.23789664004087
58.60000000000005	96.24093482768025
58.70000000000005	96.24396342133498
58.800000000000054	96.24698240244288
58.90000000000005	96.24999182784236
59.00000000000005	96.25299175699277
59.10000000000005	96.25598222152578
59.20000000000005	96.25896325288483
59.300000000000054	96.26193483191943
59.40000000000005	96.26489701489544
59.50000000000005	96.26784985951289
59.60000000000005	96.27079339645877
59.70000000000005	96.27372760619934
59.800000000000054	96.27665254462799
59.900000000000055	96.2795682679195
60.00000000000005	96.2824748060257
60.10000000000005	96.28537218872175
60.20000000000005	96.2882603959273
60.300000000000054	96.29113948299806
60.400000000000055	96.29400950445341
60.50000000000005	96.29687048935855
60.60000000000005	96.29972241727832
60.70000000000005	96.30256534321852
60.800000000000054	96.30539932026208
60.900000000000055	96.30822437678391
61.00000000000006	96.3110405409931
61.10000000000005	96.31384779194558
61.20000000000005	96.31664618414212
61.300000000000054	96.31943576910632
61.400000000000055	96.32221657438019
61.50000000000006	96.3249885786904
61.60000000000005	96.32775183620909
61.70000000000005	96.33050639710567
61.800000000000054	96.33325228827333
61.900000000000055	96.33598953644932
62.00000000000006	96.33871811988566
62.10000000000005	96.34143809227997
62.20000000000005	96.34414950233138
62.300000000000054	96.3468523761498
62.400000000000055	96.34954669168086
62.50000000000006	96.35223250231356
62.60000000000005	96.35490985546919
62.70000000000005	96.35757877664716
62.800000000000054	96.36023929120005
62.900000000000055	96.36289137662989
63.00000000000006	96.36553508587986
63.10000000000006	96.3681704649835
63.20000000000005	96.37079753870282
63.300000000000054	96.37341628425412
63.400000000000055	96.37602675429088
63.50000000000006	96.37862899363957
63.60000000000006	96.38122302648715
63.70000000000005	96.38380887688227
63.800000000000054	96.38638652162575
63.900000000000055	96.38895601295204
64.00000000000006	96.39151739437669
64.10000000000005	96.39407068939171
64.20000000000006	96.39661587453068
64.30000000000005	96.3991530017563
64.40000000000006	96.40168211344285
64.50000000000006	96.4042032325402
64.60000000000005	96.40671638186777
64.70000000000006	96.40922153756904
64.80000000000005	96.41171875121312
64.90000000000006	96.41420806393445
65.00000000000006	96.41668949802747
65.10000000000005	96.41916302938495
65.20000000000006	96.42162870932123
65.30000000000005	96.42408657789085
65.40000000000006	96.42653665687645
65.50000000000006	96.42897896793745
65.60000000000005	96.43141348659958
65.70000000000006	96.43384026380755
65.80000000000005	96.4362593384424
65.90000000000006	96.43867073166773
66.00000000000006	96.4410744187733
66.10000000000005	96.44347045046544
66.20000000000006	96.44585886460202
66.30000000000005	96.44823968186324
66.40000000000006	96.4506129228129
66.50000000000006	96.45297856239452
66.60000000000005	96.45533665096747
66.70000000000006	96.45768722527768
66.80000000000005	96.46003030542029
66.90000000000006	96.46236586611613
67.00000000000006	96.4646939575016
67.10000000000007	96.46701461535254
67.20000000000006	96.46932785930701
67.30000000000005	96.47163370889285
67.40000000000006	96.47393213850333
67.50000000000006	96.47622319794944
67.60000000000007	96.47850692195256
67.70000000000006	96.48078332959719
67.80000000000005	96.48305239506551
67.90000000000006	96.48531416796048
68.00000000000006	96.48756868208278
68.10000000000007	96.48981595608414
68.20000000000006	96.49205600851211
68.30000000000005	96.49428881323827
68.40000000000006	96.49651441956063
68.50000000000006	96.49873286027876
68.60000000000007	96.50094415352036
68.70000000000006	96.50314827295627
68.80000000000005	96.50534526769076
68.90000000000006	96.5075351696488
69.00000000000006	96.50971799654799
69.10000000000007	96.51189376600715
69.20000000000006	96.51406245140178
69.30000000000005	96.5162241015507
69.40000000000006	96.51837874742768
69.50000000000006	96.52052640625342
69.60000000000007	96.52266705121193
69.70000000000006	96.5248007309421
69.80000000000007	96.52692747558586
69.90000000000006	96.5290473019752
70.00000000000006	96.53116022684834
70.10000000000007	96.53326622310756
70.20000000000006	96.53536533912487
70.30000000000007	96.53745760413756
70.40000000000006	96.53954303450621
70.50000000000006	96.54162160294945
70.60000000000007	96.54369335767265
70.70000000000006	96.54575832712146
70.80000000000007	96.54781652728737
70.90000000000006	96.54986797407292
71.00000000000006	96.55191263992727
71.10000000000007	96.5539505728067
71.20000000000006	96.55598180029567
71.30000000000007	96.55800633793795
71.40000000000006	96.56002415800603
71.50000000000006	96.5620353083026
71.60000000000007	96.56403981565762
71.70000000000006	96.56603769526436
71.80000000000007	96.56802896223145
71.90000000000006	96.5700135885728
72.00000000000006	96.5719916218591
72.10000000000007	96.57396308809965
72.20000000000006	96.57592800206213
72.30000000000007	96.57788633558977
72.40000000000006	96.57983813611203
72.50000000000006	96.58178342891883
72.60000000000007	96.58372222844444
72.70000000000006	96.58565454904274
72.80000000000007	96.58758036230795
72.90000000000006	96.58949971545408
73.00000000000006	96.59141263298821
73.10000000000007	96.59331912893975
73.20000000000006	96.59521917473738
73.30000000000007	96.59711281746611
73.40000000000006	96.59900008094614
73.50000000000007	96.60088097888958
73.60000000000007	96.60275552493187
73.70000000000006	96.60462369026135
73.80000000000007	96.60648552176339
73.90000000000006	96.60834104251074
74.00000000000007	96.61019026583
74.10000000000007	96.61203316274809
74.20000000000006	96.61386978003323
74.30000000000007	96.61570014010186
74.40000000000006	96.6175242559782
74.50000000000007	96.61934214061353
74.60000000000007	96.62115376480192
74.70000000000006	96.62295917512728
74.80000000000007	96.62475839329166
74.90000000000006	96.62655143195182
75.00000000000007	96.62833826174406
75.10000000000007	96.6301189291467
75.20000000000006	96.63189345523396
75.30000000000007	96.6336618523743
75.40000000000006	96.63542413286666
75.50000000000007	96.63718026712094
75.60000000000007	96.63893030144601
75.70000000000006	96.64067425623261
75.80000000000007	96.64241214349869
75.90000000000006	96.64414393349921
76.00000000000007	96.6458696724488
76.10000000000007	96.64758938013699
76.20000000000007	96.64930306830657
76.30000000000007	96.65101074863387
76.40000000000006	96.65271239115322
76.50000000000007	96.65440804192417
76.60000000000007	96.65609772008162
76.70000000000007	96.6577814370337
76.80000000000007	96.65945916266188
76.90000000000006	96.66113094294249
77.00000000000007	96.66279679643432
77.10000000000007	96.66445673428262
77.20000000000007	96.66611076756907
77.30000000000007	96.66775886595933
77.40000000000006	96.6694010752887
77.50000000000007	96.67103741348834
77.60000000000007	96.67266789138358
77.70000000000007	96.67429247848875
77.80000000000007	96.675911220567
77.90000000000006	96.67752413499649
78.00000000000007	96.67913123235125
78.10000000000007	96.68073252314463
78.20000000000007	96.68232797667918
78.30000000000007	96.6839176385905
78.40000000000006	96.68550152565454
78.50000000000007	96.68707964813933
78.60000000000007	96.68865197519712
78.70000000000007	96.69021855240207
78.80000000000007	96.69177939599902
78.90000000000006	96.69333451601547
79.00000000000007	96.6948839224208
79.10000000000007	96.69642758415884
79.20000000000007	96.6979655466896
79.30000000000007	96.69949782567915
79.40000000000006	96.70102443086215
79.50000000000007	96.70254533103245
79.60000000000007	96.7040605715993
79.70000000000007	96.70557016771807
79.80000000000007	96.70707412889287
79.90000000000008	96.70857246457226
80.00000000000007	96.7100651433444
80.10000000000007	96.71155221051724
80.20000000000007	96.71303368068965
80.30000000000007	96.71450956308503
80.40000000000008	96.71597982614166
80.50000000000007	96.71744451512723
80.60000000000007	96.71890364414884
80.70000000000007	96.72035722220906
80.80000000000007	96.72180525825704
80.90000000000008	96.72324772052728
81.00000000000007	96.72468465419902
81.10000000000007	96.72611607284345
81.20000000000007	96.72754198519388
81.30000000000007	96.7289623593344
81.40000000000008	96.73037724041437
81.50000000000007	96.73178664153102
81.60000000000007	96.7331905712057
81.70000000000007	96.73458903790856
81.80000000000007	96.73598200952134
81.90000000000008	96.73736953111731
82.00000000000007	96.73875161527731
82.10000000000007	96.74012827026417
82.20000000000007	96.74149946380822
82.30000000000007	96.74286524096325
82.40000000000008	96.74422561385276
82.50000000000007	96.74558059053598
82.60000000000008	96.74693017902297
82.70000000000007	96.74827434684258
82.80000000000007	96.74961313898494
82.90000000000008	96.75094656707505
83.00000000000007	96.75227463892378
83.10000000000008	96.75359732190725
83.20000000000007	96.75491466100627
83.30000000000007	96.75622666740402
83.40000000000008	96.75753334871574
83.50000000000007	96.75883471250918
83.60000000000008	96.76013072595936
83.70000000000007	96.7614214339955
83.80000000000007	96.76270684731928
83.90000000000008	96.76398697330694
84.00000000000007	96.76526177897894
84.10000000000008	96.76653130926543
84.20000000000007	96.76779557444071
84.30000000000007	96.76905458169277
84.40000000000008	96.77030833816394
84.50000000000007	96.77155681067343
84.60000000000008	96.77280004411182
84.70000000000007	96.77403804828755
84.80000000000007	96.77527083015858
84.90000000000008	96.7764983563875
85.00000000000007	96.7777206718759
85.10000000000008	96.77893778601845
85.20000000000007	96.78014970559175
85.30000000000007	96.78135643732853
85.40000000000008	96.7825579476894
85.50000000000007	96.78375428154814
85.60000000000008	96.78494544784836
85.70000000000007	96.78613145314503
85.80000000000007	96.7873122637397
85.90000000000008	96.7884879245273
86.00000000000007	96.7896584440503
86.10000000000008	96.79082382868877
86.20000000000007	96.79198408478055
86.30000000000008	96.7931391784242
86.40000000000008	96.7942891544986
86.50000000000007	96.7954340211087
86.60000000000008	96.79657378442094
86.70000000000007	96.79770841037197
86.80000000000008	96.79883794387194
86.90000000000008	96.79996239263637
87.00000000000007	96.80108176266293
87.10000000000008	96.80219605990851
87.20000000000007	96.80330525010521
87.30000000000008	96.80440937815887
87.40000000000008	96.80550845136018
87.50000000000007	96.80660247550061
87.60000000000008	96.80769141614725
87.70000000000007	96.80877531824724
87.80000000000008	96.80985418871282
87.90000000000008	96.81092803317247
88.00000000000007	96.81199685721509
88.10000000000008	96.81306062620143
88.20000000000007	96.81411938508582
88.30000000000008	96.81517314036762
88.40000000000008	96.81622189747588
88.50000000000007	96.8172656216029
88.60000000000008	96.81830435775451
88.70000000000007	96.81933811206162
88.80000000000008	96.82036688979572
88.90000000000008	96.82139069619033
89.00000000000009	96.82240949622901
89.10000000000008	96.82342333493615
89.20000000000007	96.8244322180409
89.30000000000008	96.82543615062201
89.40000000000008	96.82643509749077
89.50000000000009	96.8274291037335
89.60000000000008	96.82841817472007
89.70000000000007	96.82940231537687
89.80000000000008	96.8303376822678
89.90000000000008	96.83109297658285
90.00000000000009	96.83166912787232
