# Supplementary material for: White matter micro- and macrostructure brain charts for the human lifespan
Source: Nature. 2026 May 13;655(8124):979–89. doi: 10.1038/s41586-026-10454-2 (PMC13391363; doi:10.1038/s41586-026-10454-2)
Supplement: Supplementary file 7 — Tract-specific median centiles of brain charts. SDT.T4.1-504 contain the discretized, sex-agnostic brain charts used to derive the myelination plots and assessments in Fig. 4 and Supplementary Fig. S4.F9. Age is expressed in years. Tract measurements are reported in metric-specific units: diffusivities in mm2 s−1, volume in mm3, surface area in mm2, average length in mm, and FA is dimensionless (unitless). [file 41586_2026_10454_MOESM7_ESM.zip › SDT.T4/SDT.T4.213-OR_left_fa-mean.csv]

age	value
1.0	0.3732459975469319
1.1	0.37606159488093976
1.2000000000000002	0.37962837268753524
1.3000000000000003	0.3839003268031104
1.4000000000000004	0.3881337969769621
1.5000000000000004	0.3921090038906921
1.6000000000000005	0.3958538583062342
1.7000000000000006	0.3993918096299722
1.8000000000000007	0.4027417126389858
1.9000000000000008	0.40592258321754016
2.000000000000001	0.4089490549000253
2.100000000000001	0.4118338767265578
2.200000000000001	0.41458749720035826
2.300000000000001	0.4172210528490255
2.4000000000000012	0.419743267335102
2.5000000000000013	0.4221619341738038
2.6000000000000014	0.42448402729026674
2.7000000000000015	0.42671527955380834
2.8000000000000016	0.42886224654612504
2.9000000000000017	0.43093005745800644
3.0000000000000018	0.4329233679888223
3.100000000000002	0.4348460127938682
3.200000000000002	0.4367025380143222
3.300000000000002	0.4384965142926666
3.400000000000002	0.44023123169375233
3.500000000000002	0.441909712909462
3.6000000000000023	0.44353442633824436
3.7000000000000024	0.4451084660877898
3.8000000000000025	0.44663424036503563
3.9000000000000026	0.4481139773840536
4.000000000000003	0.44954949177691184
4.100000000000003	0.4509431225544353
4.200000000000003	0.4522966890333073
4.3000000000000025	0.4536118967663414
4.400000000000003	0.4548903336243942
4.5000000000000036	0.4561332768728092
4.600000000000003	0.4573424540405705
4.700000000000003	0.4585191933900728
4.800000000000003	0.45966473616581843
4.900000000000004	0.460780076743924
5.0000000000000036	0.46186659131488483
5.100000000000003	0.46292533551716475
5.200000000000004	0.46395730997313755
5.300000000000004	0.4649634526513313
5.400000000000004	0.4659445048865004
5.5000000000000036	0.46690153778038984
5.600000000000004	0.46783536297620615
5.700000000000005	0.4687467427056666
5.800000000000004	0.4696362769108238
5.900000000000004	0.4705048493979442
6.000000000000004	0.47135312789617617
6.100000000000005	0.4721817502165712
6.200000000000005	0.4729913160612502
6.300000000000004	0.4737822911115514
6.400000000000005	0.47455538873936925
6.500000000000005	0.47531114140854425
6.600000000000005	0.47605005008891543
6.700000000000005	0.47677250237957336
6.800000000000005	0.4774791019322522
6.900000000000006	0.4781702979188998
7.000000000000005	0.47884652181884296
7.100000000000005	0.4795081795520889
7.2000000000000055	0.48015558114401996
7.300000000000006	0.48078922702283694
7.400000000000006	0.48140948520948557
7.500000000000005	0.482016701852121
7.600000000000006	0.48261114057701576
7.700000000000006	0.48319323293008026
7.800000000000006	0.4837632953267784
7.900000000000006	0.4843216330400116
8.000000000000007	0.48486853289696646
8.100000000000007	0.48540421073885365
8.200000000000006	0.48592903168659163
8.300000000000006	0.48644326047409175
8.400000000000006	0.4869471456288647
8.500000000000007	0.48744087382416457
8.600000000000007	0.48792476458563677
8.700000000000006	0.48839904894965336
8.800000000000008	0.48886395058273335
8.900000000000007	0.48931967908021706
9.000000000000007	0.4897663901711463
9.100000000000007	0.4902043585723432
9.200000000000006	0.4906337808311274
9.300000000000008	0.4910548408821874
9.400000000000007	0.4914676752810441
9.500000000000007	0.4918725272763544
9.600000000000009	0.4922695704738586
9.700000000000008	0.4926589734097075
9.800000000000008	0.4930408934232508
9.900000000000007	0.49341544620979005
10.000000000000007	0.49378284362958
10.100000000000009	0.4941432353905226
10.200000000000008	0.4944967610099885
10.300000000000008	0.494843523112236
10.40000000000001	0.4951837110934519
10.500000000000009	0.4955174585032028
10.600000000000009	0.4958448952899137
10.700000000000008	0.49616614220030125
10.800000000000008	0.4964812873233642
10.90000000000001	0.49679049737980874
11.000000000000009	0.49709388884034145
11.100000000000009	0.4973915697022488
11.20000000000001	0.49768361886929646
11.30000000000001	0.49797018657305586
11.40000000000001	0.4982513775782833
11.500000000000009	0.49852729402223206
11.600000000000009	0.4987980302901415
11.70000000000001	0.49906365487263615
11.80000000000001	0.4993243011947827
11.90000000000001	0.49958006149605505
12.00000000000001	0.4998310208125339
12.10000000000001	0.5000772410120147
12.20000000000001	0.5003188431304203
12.30000000000001	0.5005559107229518
12.40000000000001	0.5007885253837193
12.50000000000001	0.5010167620495206
12.60000000000001	0.5012406749493645
12.70000000000001	0.5014603723900039
12.800000000000011	0.5016759285370244
12.900000000000011	0.5018874113260524
13.00000000000001	0.5020948701037966
13.10000000000001	0.5022984036820426
13.20000000000001	0.5024980796516753
13.300000000000011	0.5026939641111288
13.400000000000011	0.5028861173553514
13.50000000000001	0.503074583011483
13.600000000000012	0.5032594500701661
13.700000000000012	0.5034407789492915
13.800000000000011	0.5036186246056248
13.900000000000011	0.5037930269967406
14.00000000000001	0.5039640677113764
14.100000000000012	0.5041318021017346
14.200000000000012	0.5042962843648991
14.300000000000011	0.504457563578821
14.400000000000013	0.5046156753410165
14.500000000000012	0.5047706935405517
14.600000000000012	0.5049226679594407
14.700000000000012	0.5050716435413583
14.800000000000011	0.5052176530781407
14.900000000000013	0.5053607646026774
15.000000000000012	0.5055010239337216
15.100000000000012	0.5056384759827005
15.200000000000014	0.5057731611031665
15.300000000000013	0.5059051087100724
15.400000000000013	0.5060343807150156
15.500000000000012	0.5061610185486252
15.600000000000012	0.506285059318539
15.700000000000014	0.5064065302614846
15.800000000000013	0.5065254885954669
15.900000000000013	0.5066419726082656
16.000000000000014	0.5067560198656266
16.100000000000016	0.5068676638447274
16.200000000000014	0.5069769291295235
16.30000000000001	0.5070838680114642
16.400000000000013	0.5071885152772415
16.500000000000014	0.5072909018247426
16.600000000000016	0.5073910505233441
16.700000000000014	0.5074890098595027
16.800000000000015	0.5075848120976477
16.900000000000013	0.5076784889209345
17.000000000000014	0.5077700683228431
17.100000000000016	0.5078595710620144
17.200000000000014	0.5079470416165772
17.300000000000015	0.5080325094258441
17.400000000000013	0.5081160004117374
17.500000000000014	0.5081975339662351
17.600000000000016	0.508277151451424
17.700000000000014	0.5083548802606531
17.800000000000015	0.5084307473144434
17.900000000000016	0.5085047761874182
18.000000000000014	0.5085769845725036
18.100000000000016	0.5086474105388107
18.200000000000017	0.5087160791768276
18.300000000000015	0.5087830123814979
18.400000000000016	0.508848226743804
18.500000000000014	0.5089117577578208
18.600000000000016	0.5089736288384185
18.700000000000017	0.5090338630122484
18.800000000000015	0.5090924802598541
18.900000000000016	0.5091494957899745
19.000000000000014	0.5092049423678201
19.100000000000016	0.5092588415139053
19.200000000000017	0.509311211835175
19.300000000000015	0.5093620676423875
19.400000000000016	0.5094114395554361
19.500000000000018	0.5094593477105718
19.600000000000016	0.5095058119225968
19.700000000000017	0.5095508492242751
19.80000000000002	0.5095944727908398
19.900000000000016	0.5096367109630578
20.000000000000018	0.5096775823059372
20.100000000000016	0.50971710272029
20.200000000000017	0.5097552846423344
20.30000000000002	0.5097921546123845
20.400000000000016	0.5098277300428402
20.500000000000018	0.5098620280778913
20.600000000000016	0.5098950633143083
20.700000000000017	0.5099268472470191
20.80000000000002	0.5099574044993296
20.900000000000016	0.5099867511705657
21.000000000000018	0.510014900918187
21.10000000000002	0.5100418646233117
21.200000000000017	0.5100676653881604
21.30000000000002	0.5100923183454269
21.40000000000002	0.5101158384024427
21.500000000000018	0.5101382381291274
21.60000000000002	0.5101595276197575
21.700000000000017	0.5101797283537508
21.80000000000002	0.5101988543589154
21.90000000000002	0.5102169174207943
22.000000000000018	0.5102339271194336
22.10000000000002	0.5102499036414114
22.200000000000017	0.5102648601985279
22.30000000000002	0.5102788098120052
22.40000000000002	0.5102917633548405
22.500000000000018	0.5103037297441863
22.60000000000002	0.5103147277848157
22.70000000000002	0.5103247697529496
22.80000000000002	0.5103338658628275
22.90000000000002	0.5103420245972856
23.00000000000002	0.5103492636561938
23.10000000000002	0.5103555946227475
23.20000000000002	0.5103610289180268
23.30000000000002	0.5103655759862731
23.40000000000002	0.5103692437477512
23.50000000000002	0.5103720487194273
23.60000000000002	0.5103740016876769
23.70000000000002	0.5103751115405878
23.80000000000002	0.5103753858287828
23.90000000000002	0.5103748401201793
24.00000000000002	0.5103734846092899
24.10000000000002	0.5103713293519712
24.20000000000002	0.5103683825832624
24.300000000000022	0.5103646513730596
24.40000000000002	0.510360150271674
24.50000000000002	0.5103548887913357
24.600000000000023	0.5103488746953073
24.70000000000002	0.5103421147365973
24.800000000000022	0.5103346226465677
24.90000000000002	0.5103264074293741
25.00000000000002	0.5103174779699825
25.100000000000023	0.5103078414751847
25.20000000000002	0.5102975042845312
25.300000000000022	0.5102864792500246
25.40000000000002	0.5102747747887096
25.50000000000002	0.5102623977054246
25.600000000000023	0.5102493540661813
25.70000000000002	0.5102356560132956
25.800000000000022	0.5102213115255776
25.900000000000023	0.5102063284789004
26.00000000000002	0.5101907132018734
26.100000000000023	0.5101744714027224
26.200000000000024	0.5101576144607095
26.300000000000022	0.5101401498470998
26.400000000000023	0.5101220835466603
26.50000000000002	0.5101034210299508
26.600000000000023	0.5100841730588235
26.700000000000024	0.5100643467248664
26.800000000000022	0.5100439490303791
26.900000000000023	0.510022985550944
27.00000000000002	0.510001461445711
27.100000000000023	0.5099793868118605
27.200000000000024	0.5099567683003335
27.300000000000022	0.5099336111914943
27.400000000000023	0.5099099204367066
27.500000000000025	0.5098857055940802
27.600000000000023	0.5098609729842482
27.700000000000024	0.5098357288500794
27.800000000000026	0.5098099781190611
27.900000000000023	0.5097837254700192
28.000000000000025	0.5097569798800333
28.100000000000023	0.5097297472856367
28.200000000000024	0.5097020323599858
28.300000000000026	0.5096738395991663
28.400000000000023	0.5096451775080157
28.500000000000025	0.509616051734595
28.600000000000023	0.5095864678589802
28.700000000000024	0.5095564302489709
28.800000000000026	0.5095259431608862
28.900000000000023	0.5094950145899806
29.000000000000025	0.5094636498482499
29.100000000000026	0.5094318530837015
29.200000000000024	0.5093996283910355
29.300000000000026	0.5093669833505287
29.400000000000027	0.5093339230213279
29.500000000000025	0.5093004524029319
29.600000000000026	0.5092665753782756
29.700000000000024	0.5092322958300732
29.800000000000026	0.5091976208903183
29.900000000000027	0.5091625553230853
30.000000000000025	0.5091271028208179
30.100000000000026	0.5090912671225233
30.200000000000024	0.5090550549944945
30.300000000000026	0.5090184709784259
30.400000000000027	0.5089815195635035
30.500000000000025	0.5089442042113911
30.600000000000026	0.5089065284727856
30.700000000000028	0.5088684987185053
30.800000000000026	0.5088301192303087
30.900000000000027	0.5087913933043244
31.00000000000003	0.5087523243628163
31.100000000000026	0.508712918453473
31.200000000000028	0.508673179661843
31.300000000000026	0.5086331120271057
31.400000000000027	0.5085927186439169
31.50000000000003	0.5085520027665078
31.600000000000026	0.5085109700927609
31.700000000000028	0.5084696244785291
31.800000000000026	0.508427968874266
31.900000000000027	0.508386006418863
32.00000000000003	0.5083437425239856
32.10000000000002	0.5083011808718428
32.20000000000003	0.5082583251035755
32.300000000000026	0.5082151779933023
32.40000000000003	0.5081717425293314
32.50000000000003	0.5081280238131594
32.60000000000003	0.5080840253234262
32.70000000000003	0.5080397497083474
32.800000000000026	0.5079951998521725
32.90000000000003	0.5079503806022967
33.00000000000003	0.5079052952832493
33.10000000000003	0.5078599471830821
33.20000000000003	0.5078143387953102
33.300000000000026	0.5077684728686855
33.40000000000003	0.5077223539749535
33.50000000000003	0.5076759852577266
33.60000000000003	0.507629369100363
33.70000000000003	0.5075825081573231
33.800000000000026	0.5075354067742845
33.90000000000003	0.5074880679577146
34.00000000000003	0.5074404946815959
34.10000000000003	0.5073926891932644
34.20000000000003	0.507344654024782
34.30000000000003	0.507296393276333
34.40000000000003	0.5072479097931774
34.50000000000003	0.5071992057260837
34.60000000000003	0.5071502835213184
34.70000000000003	0.5071011470775422
34.80000000000003	0.5070517991176547
34.90000000000003	0.5070022423355534
35.00000000000003	0.5069524787621591
35.10000000000003	0.5069025107327612
35.20000000000003	0.5068523419269512
35.30000000000003	0.5068019749236247
35.400000000000034	0.5067514116688965
35.50000000000003	0.506700654419684
35.60000000000003	0.5066497066756057
35.70000000000003	0.5065985709061224
35.80000000000003	0.5065472495547378
35.900000000000034	0.5064957444617635
36.00000000000003	0.506444057783139
36.10000000000003	0.5063921928226335
36.20000000000003	0.5063401519207643
36.30000000000003	0.5062879368432402
36.400000000000034	0.5062355496741447
36.50000000000003	0.5061829935562473
36.60000000000003	0.5061302707319624
36.70000000000003	0.5060773834204206
36.80000000000003	0.5060243332937536
36.900000000000034	0.5059711223438556
37.00000000000003	0.5059177535381039
37.10000000000003	0.5058642290031928
37.20000000000003	0.5058105503455256
37.30000000000003	0.5057567194908825
37.400000000000034	0.5057027392623874
37.500000000000036	0.505648611698596
37.60000000000003	0.5055943388171321
37.70000000000003	0.5055399221414898
37.80000000000003	0.5054853635130131
37.900000000000034	0.5054306655975025
38.000000000000036	0.5053758303294353
38.10000000000003	0.5053208591743108
38.20000000000003	0.5052657539124416
38.30000000000003	0.50521051708019
38.400000000000034	0.5051551505326786
38.500000000000036	0.5050996561061734
38.60000000000004	0.5050440351925933
38.70000000000003	0.5049882894946798
38.80000000000003	0.5049324214074675
38.900000000000034	0.5048764326922768
39.000000000000036	0.5048203246897855
39.10000000000004	0.504764099046219
39.20000000000003	0.504707758040311
39.30000000000003	0.5046513033617894
39.400000000000034	0.5045947366833611
39.500000000000036	0.504538059280299
39.60000000000004	0.5044812727273554
39.70000000000003	0.5044243791761297
39.80000000000003	0.5043673802316397
39.900000000000034	0.5043102771238251
40.000000000000036	0.5042530713749493
40.10000000000004	0.5041957650319848
40.20000000000003	0.5041383596352331
40.30000000000003	0.5040808567096018
40.400000000000034	0.5040232574268028
40.500000000000036	0.5039655632430631
40.60000000000004	0.503907776090839
40.70000000000004	0.503849897433786
40.80000000000003	0.5037919284034578
40.900000000000034	0.503733870407199
41.000000000000036	0.5036757252832323
41.10000000000004	0.503617494436602
41.20000000000004	0.5035591792584024
41.30000000000003	0.5035007808282709
41.400000000000034	0.5034423004923778
41.500000000000036	0.5033837399856713
41.60000000000004	0.5033251006437154
41.70000000000004	0.5032663835105298
41.80000000000004	0.5032075898866423
41.900000000000034	0.5031487214220385
42.000000000000036	0.5030897793991025
42.10000000000004	0.5030307650875551
42.20000000000004	0.502971679485057
42.30000000000004	0.5029125238353243
42.400000000000034	0.5028532996951007
42.500000000000036	0.5027940082836725
42.60000000000004	0.5027346505670709
42.70000000000004	0.5026752277462905
42.80000000000004	0.502615741301397
42.900000000000034	0.5025561924033377
43.000000000000036	0.5024965822115446
43.10000000000004	0.5024369116505913
43.20000000000004	0.5023771818685854
43.30000000000004	0.5023173942613205
43.400000000000034	0.5022575499423406
43.500000000000036	0.5021976498080966
43.60000000000004	0.5021376949666168
43.70000000000004	0.5020776867444317
43.80000000000004	0.5020176262110708
43.90000000000004	0.5019575144255728
44.000000000000036	0.5018973522472571
44.10000000000004	0.5018371407348079
44.20000000000004	0.5017768811385152
44.30000000000004	0.5017165744755949
44.40000000000004	0.5016562215803279
44.500000000000036	0.5015958234737186
44.60000000000004	0.5015353813434397
44.70000000000004	0.5014748961665612
44.80000000000004	0.5014143689105797
44.90000000000004	0.5013538003764669
45.00000000000004	0.5012931915390892
45.10000000000004	0.5012325435170819
45.20000000000004	0.5011718572397588
45.30000000000004	0.5011111334857675
45.40000000000004	0.5010503731944793
45.50000000000004	0.5009895774278779
45.60000000000004	0.5009287470785975
45.70000000000004	0.5008678830305212
45.80000000000004	0.5008069860323676
45.90000000000004	0.5007460569802784
46.00000000000004	0.5006850968736691
46.10000000000004	0.5006241065615042
46.20000000000004	0.5005630867725682
46.30000000000004	0.5005020383695022
46.40000000000004	0.5004409623004333
46.50000000000004	0.5003798593807564
46.60000000000004	0.5003187304178545
46.70000000000004	0.5002575761135716
46.80000000000004	0.5001963972899671
46.90000000000004	0.500135194838416
47.00000000000004	0.5000739695343137
47.100000000000044	0.500012722061673
47.20000000000004	0.49995145321088047
47.30000000000004	0.4998901638268479
47.40000000000004	0.4998288546541969
47.50000000000004	0.49976752643020006
47.600000000000044	0.4997061798145736
47.70000000000004	0.4996448155595378
47.80000000000004	0.49958343445848813
47.90000000000004	0.4995220372193463
48.00000000000004	0.4994606244858465
48.100000000000044	0.4993991969802149
48.200000000000045	0.49933775545373155
48.30000000000004	0.4992763005860588
48.40000000000004	0.4992148330501076
48.50000000000004	0.4991533534676536
48.600000000000044	0.4990918625249651
48.700000000000045	0.49903036092652453
48.80000000000004	0.49896884931826485
48.90000000000004	0.49890732830760426
49.00000000000004	0.4988457985523643
49.100000000000044	0.4987842607188316
49.200000000000045	0.4987227154269447
49.30000000000004	0.49866116329042887
49.40000000000004	0.4985996048968103
49.50000000000004	0.49853804086997705
49.600000000000044	0.49847647183367444
49.700000000000045	0.49841489837678804
49.80000000000004	0.49835332107391145
49.90000000000004	0.49829174052191505
50.00000000000004	0.49823015730988596
50.100000000000044	0.4981685720027575
50.200000000000045	0.49810698515973467
50.30000000000005	0.4980453973373431
50.40000000000004	0.49798380910038004
50.50000000000004	0.497922220999233
50.600000000000044	0.4978606335701962
50.700000000000045	0.4977990473581097
50.80000000000005	0.49773746290207604
50.90000000000004	0.4976758807210202
51.00000000000004	0.497614301329126
51.100000000000044	0.49755272523528665
51.200000000000045	0.49749115296788193
51.30000000000005	0.4974295850356546
51.40000000000005	0.4973680219223001
51.50000000000004	0.4973064641155416
51.600000000000044	0.49724491213316024
51.700000000000045	0.4971833664594337
51.80000000000005	0.4971218275494819
51.90000000000005	0.4970602958705802
52.00000000000004	0.49699877188510877
52.100000000000044	0.49693725609580247
52.200000000000045	0.49687574895815984
52.30000000000005	0.49681425089520737
52.40000000000005	0.49675276234972665
52.50000000000004	0.49669128381479843
52.600000000000044	0.49662981572260045
52.700000000000045	0.49656835847019354
52.80000000000005	0.4965069124814129
52.90000000000005	0.4964454781755554
53.00000000000004	0.49638405603189495
53.100000000000044	0.49632264645529217
53.200000000000045	0.49626124981354974
53.30000000000005	0.49619986650778497
53.40000000000005	0.496138497008433
53.50000000000005	0.49607714169810174
53.600000000000044	0.4960158009209882
53.700000000000045	0.4959544750606192
53.80000000000005	0.495893164496306
53.90000000000005	0.49583186968575865
54.00000000000005	0.4957705909856229
54.100000000000044	0.49570932871340057
54.200000000000045	0.49564808323150483
54.30000000000005	0.4955868549895062
54.40000000000005	0.49552564432279655
54.50000000000005	0.49546445152740565
54.60000000000005	0.495403276949381
54.700000000000045	0.49534212093084506
54.80000000000005	0.49528098390958225
54.90000000000005	0.49521986619628083
55.00000000000005	0.49515876806259257
55.10000000000005	0.49509768983489905
55.200000000000045	0.495036631943438
55.30000000000005	0.4949755946785806
55.40000000000005	0.4949145782924363
55.50000000000005	0.4948535830961257
55.60000000000005	0.4947926093971076
55.700000000000045	0.494731657614643
55.80000000000005	0.4946707280155701
55.90000000000005	0.4946098208297139
56.00000000000005	0.49454893634983615
56.10000000000005	0.4944880749881473
56.200000000000045	0.49442723699204916
56.30000000000005	0.49436642257356755
56.40000000000005	0.49430563201120015
56.50000000000005	0.4942448655800191
56.60000000000005	0.4941841236819489
56.70000000000005	0.4941234065419495
56.80000000000005	0.4940627143516534
56.90000000000005	0.49400204737237685
57.00000000000005	0.4939414059994015
57.10000000000005	0.49388079043908
57.20000000000005	0.4938202008668204
57.30000000000005	0.4937596375305723
57.40000000000005	0.4936991006750733
57.50000000000005	0.4936385906859002
57.60000000000005	0.49357810774798344
57.70000000000005	0.49351765201804365
57.800000000000054	0.49345722372790896
57.90000000000005	0.4933968232568388
58.00000000000005	0.49333645077194
58.10000000000005	0.49327610641512826
58.20000000000005	0.4932157904056724
58.300000000000054	0.4931555029598208
58.40000000000005	0.49309524444760866
58.50000000000005	0.4930350150156739
58.60000000000005	0.4929748147887823
58.70000000000005	0.492914643971033
58.800000000000054	0.4928545029263932
58.90000000000005	0.4927943917844188
59.00000000000005	0.49273431065634926
59.10000000000005	0.4926742597344483
59.20000000000005	0.49261423920813097
59.300000000000054	0.49255424943252746
59.40000000000005	0.4924942905176184
59.50000000000005	0.4924343625588755
59.60000000000005	0.4923744657342455
59.70000000000005	0.49231460039296837
59.800000000000054	0.49225476662864653
59.900000000000055	0.49219496452437445
60.00000000000005	0.49213519424691066
60.10000000000005	0.4920754559603183
60.20000000000005	0.49201575000529973
60.300000000000054	0.49195607645672146
60.400000000000055	0.49189643538314987
60.50000000000005	0.49183682693778735
60.60000000000005	0.49177725145555695
60.70000000000005	0.49171770899561557
60.800000000000054	0.4916581996151828
60.900000000000055	0.49159872345684896
61.00000000000006	0.4915392806606453
61.10000000000005	0.49147987155317385
61.20000000000005	0.49142049617564504
61.300000000000054	0.4913611545718592
61.400000000000055	0.4913018468715255
61.50000000000006	0.49124257339551386
61.60000000000005	0.4911833341699632
61.70000000000005	0.4911241292282464
61.800000000000054	0.49106495868997146
61.900000000000055	0.4910058226723075
62.00000000000006	0.4909467214879413
62.10000000000005	0.4908876551458095
62.20000000000005	0.49082862366685237
62.300000000000054	0.4907696271583929
62.400000000000055	0.4907106659273712
62.50000000000006	0.49065173996826206
62.60000000000005	0.49059284929239627
62.70000000000005	0.49053399399744396
62.800000000000054	0.4904751741787423
62.900000000000055	0.49041639013511135
63.00000000000006	0.49035764184452574
63.10000000000006	0.4902989293067573
63.20000000000005	0.4902402526077132
63.300000000000054	0.490181612040393
63.400000000000055	0.49012300756889376
63.50000000000006	0.4900644391841009
63.60000000000006	0.49000590696265883
63.70000000000005	0.4899474109789712
63.800000000000054	0.4898889515179076
63.900000000000055	0.48983052852772974
64.00000000000006	0.48977214198853175
64.10000000000005	0.4897137919656467
64.20000000000006	0.48965547873799253
64.30000000000005	0.48959720224051445
64.40000000000006	0.48953896244505424
64.50000000000006	0.489480759408018
64.60000000000005	0.4894225931836498
64.70000000000006	0.48936446404265727
64.80000000000005	0.4893063719047797
64.90000000000006	0.489248316731736
65.00000000000006	0.48919029856900653
65.10000000000005	0.4891323176811581
65.20000000000006	0.48907437397515485
65.30000000000005	0.4890164674050136
65.40000000000006	0.48895859800757135
65.50000000000006	0.48890076581756864
65.60000000000005	0.48884297109121233
65.70000000000006	0.48878521372085787
65.80000000000005	0.4887274936509748
65.90000000000006	0.48866981090779554
66.00000000000006	0.488612165741141
66.10000000000005	0.4885545580311138
66.20000000000006	0.48849698771495287
66.30000000000005	0.4884394548104814
66.40000000000006	0.48838195933347994
66.50000000000006	0.48832450152519025
66.60000000000005	0.4882670812516749
66.70000000000006	0.48820969844111145
66.80000000000005	0.48815235310097965
66.90000000000006	0.48809504546583204
67.00000000000006	0.4880377753899856
67.10000000000007	0.48798054279478337
67.20000000000006	0.48792334767948176
67.30000000000005	0.4878661900413359
67.40000000000006	0.4878090701060317
67.50000000000006	0.4877519877143877
67.60000000000007	0.4876949427790868
67.70000000000006	0.4876379352892436
67.80000000000005	0.4875809654634937
67.90000000000006	0.48752403313140324
68.00000000000006	0.48746713819914517
68.10000000000007	0.4874102806477494
68.20000000000006	0.48735346045627603
68.30000000000005	0.48729667783413616
68.40000000000006	0.48723993259791476
68.50000000000006	0.48718322464544406
68.60000000000007	0.4871265539477567
68.70000000000006	0.4870699207067943
68.80000000000005	0.48701332472836983
68.90000000000006	0.48695676590406123
69.00000000000006	0.48690024419690964
69.10000000000007	0.4868437595680069
69.20000000000006	0.4867873122096402
69.30000000000005	0.4867309019151379
69.40000000000006	0.4866745285679763
69.50000000000006	0.486618192121288
69.60000000000007	0.48656189275940975
69.70000000000006	0.4865056302653693
69.80000000000007	0.48644940451657653
69.90000000000006	0.4863932154582207
70.00000000000006	0.48633706303355034
70.10000000000007	0.4862809474167459
70.20000000000006	0.48622486837882534
70.30000000000007	0.4861688257892601
70.40000000000006	0.48611281958336294
70.50000000000006	0.48605684992681963
70.60000000000007	0.4860009165808107
70.70000000000006	0.48594501940886303
70.80000000000007	0.4858891583383498
70.90000000000006	0.4858333332947006
71.00000000000006	0.48577754443286675
71.10000000000007	0.485721791502477
71.20000000000006	0.4856660743592061
71.30000000000007	0.4856103929205266
71.40000000000006	0.4855547473322848
71.50000000000006	0.48549913733472877
71.60000000000007	0.48544356277764594
71.70000000000006	0.4853880235705279
71.80000000000007	0.4853325196209095
71.90000000000006	0.48527705106324565
72.00000000000006	0.48522161762667393
72.10000000000007	0.4851662191531402
72.20000000000006	0.48511085554215566
72.30000000000007	0.4850555269183896
72.40000000000006	0.4850002330020524
72.50000000000006	0.4849449736291951
72.60000000000007	0.4848897486912609
72.70000000000006	0.48483455807771186
72.80000000000007	0.48477940190108576
72.90000000000006	0.48472427987091027
73.00000000000006	0.484669191815329
73.10000000000007	0.48461413761566824
73.20000000000006	0.48455911737392593
73.30000000000007	0.484504130791153
73.40000000000006	0.4844491776895261
73.50000000000007	0.4843942579421702
73.60000000000007	0.4843393714201935
73.70000000000006	0.4842845182126348
73.80000000000007	0.4842296980102772
73.90000000000006	0.4841749106272482
74.00000000000007	0.48412015592636054
74.10000000000007	0.4840654339852805
74.20000000000006	0.48401074448676534
74.30000000000007	0.4839560872388375
74.40000000000006	0.4839014620959276
74.50000000000007	0.4838468689104022
74.60000000000007	0.48379230774604826
74.70000000000006	0.4837377782757592
74.80000000000007	0.4836832802992881
74.90000000000006	0.4836288136604985
75.00000000000007	0.48357437841088735
75.10000000000007	0.4835199742157755
75.20000000000006	0.4834656008686059
75.30000000000007	0.4834112582046301
75.40000000000006	0.48335694605697577
75.50000000000007	0.48330266446224135
75.60000000000007	0.4832484130762787
75.70000000000006	0.48319419168396116
75.80000000000007	0.4831400001096557
75.90000000000006	0.4830858383766637
76.00000000000007	0.48303170613372126
76.10000000000007	0.4829776031591177
76.20000000000007	0.482923529268327
76.30000000000007	0.482869484274627
76.40000000000006	0.4828154681852948
76.50000000000007	0.4827614806399852
76.60000000000007	0.482707521408035
76.70000000000007	0.4826535902936509
76.80000000000007	0.4825996872897086
76.90000000000006	0.482545812029211
77.00000000000007	0.48249196427456503
77.10000000000007	0.48243814382075
77.20000000000007	0.4823843504604634
77.30000000000007	0.4823305841693165
77.40000000000006	0.48227684457161313
77.50000000000007	0.48222313142033846
77.60000000000007	0.48216944449875315
77.70000000000007	0.48211578376685826
77.80000000000007	0.4820621488427777
77.90000000000006	0.4820085394721469
78.00000000000007	0.4819549554286079
78.10000000000007	0.48190139648342156
78.20000000000007	0.48184786257796164
78.30000000000007	0.4817943533220309
78.40000000000006	0.481740868451283
78.50000000000007	0.48168740772711793
78.60000000000007	0.4816339710739759
78.70000000000007	0.48158055809596395
78.80000000000007	0.48152716852088695
78.90000000000006	0.4814738021000758
79.00000000000007	0.48142045858236526
79.10000000000007	0.48136713787207186
79.20000000000007	0.48131383956535756
79.30000000000007	0.4812605633793892
79.40000000000006	0.4812073090526557
79.50000000000007	0.4811540764710933
79.60000000000007	0.481100865225666
79.70000000000007	0.4810476750251105
79.80000000000007	0.4809945055973309
79.90000000000008	0.4809413566676053
80.00000000000007	0.4808882281001053
80.10000000000007	0.4808351194782256
80.20000000000007	0.48078203049930746
80.30000000000007	0.4807289608777305
80.40000000000008	0.48067591045770536
80.50000000000007	0.4806228788179438
80.60000000000007	0.48056986564668663
80.70000000000007	0.48051687064714554
80.80000000000007	0.4804638935197586
80.90000000000008	0.4804109340851736
81.00000000000007	0.4803579919149104
81.10000000000007	0.48030506668494793
81.20000000000007	0.4802521580842027
81.30000000000007	0.48019926591163375
81.40000000000008	0.4801463897346136
81.50000000000007	0.4800935292192555
81.60000000000007	0.4800406840426512
81.70000000000007	0.47998785387895354
81.80000000000007	0.4799350385015889
81.90000000000008	0.47988223747111847
82.00000000000007	0.4798294504404109
82.10000000000007	0.4797766770713974
82.20000000000007	0.4797239171139279
82.30000000000007	0.4796711701249753
82.40000000000008	0.4796184357466757
82.50000000000007	0.47956571362839945
82.60000000000008	0.4795130034163923
82.70000000000007	0.4794603048328147
82.80000000000007	0.47940761742821486
82.90000000000008	0.4793549408303754
83.00000000000007	0.4793022746725379
83.10000000000008	0.47924961865122356
83.20000000000007	0.4791969723139781
83.30000000000007	0.4791443352768751
83.40000000000008	0.47909170715977345
83.50000000000007	0.47903908757920005
83.60000000000008	0.4789864762016251
83.70000000000007	0.4789338725685641
83.80000000000007	0.4788812762804923
83.90000000000008	0.47882868694006003
84.00000000000007	0.4787761041858429
84.10000000000008	0.47872352755697184
84.20000000000007	0.47867095664111664
84.30000000000007	0.4786183910266301
84.40000000000008	0.47856583029830263
84.50000000000007	0.4785132740620728
84.60000000000008	0.47846072185144584
84.70000000000007	0.47840817323710066
84.80000000000007	0.47835562778898083
84.90000000000008	0.47830308508266434
85.00000000000007	0.4782505446499257
85.10000000000008	0.47819800604741225
85.20000000000007	0.4781454688297534
85.30000000000007	0.4780929325477604
85.40000000000008	0.4780403967415421
85.50000000000007	0.477987860937665
85.60000000000008	0.4779353246742312
85.70000000000007	0.47788278748612867
85.80000000000007	0.477830248880408
85.90000000000008	0.47777770838259936
86.00000000000007	0.4777251655154058
86.10000000000008	0.4776726197972733
86.20000000000007	0.47762007074254625
86.30000000000008	0.47756751781970397
86.40000000000008	0.4775149605495014
86.50000000000007	0.4774623984343661
86.60000000000008	0.4774098309715259
86.70000000000007	0.4773572575934499
86.80000000000008	0.47730467782059693
86.90000000000008	0.47725209113847333
87.00000000000007	0.4771994970266158
87.10000000000008	0.47714689496014573
87.20000000000007	0.47709428432956097
87.30000000000008	0.477041664650997
87.40000000000008	0.4769890353877612
87.50000000000007	0.47693639599653737
87.60000000000008	0.47688374582858056
87.70000000000007	0.4768310844005226
87.80000000000008	0.47677841115705655
87.90000000000008	0.47672572553579384
88.00000000000007	0.47667302696958236
88.10000000000008	0.47662031476397904
88.20000000000007	0.47656758843176505
88.30000000000008	0.47651484739329986
88.40000000000008	0.4764620910615331
88.50000000000007	0.476409318699237
88.60000000000008	0.4763565298205401
88.70000000000007	0.476303723825308
88.80000000000008	0.47625090010588966
88.90000000000008	0.4761980580494872
89.00000000000009	0.47614519686908613
89.10000000000008	0.4760923160754633
89.20000000000007	0.47603941504178154
89.30000000000008	0.4759864931337297
89.40000000000008	0.47593354951762573
89.50000000000009	0.4758805837065102
89.60000000000008	0.4758275950509665
89.70000000000007	0.47577458289439406
89.80000000000008	0.4757239607066756
89.90000000000008	0.47568297153605515
90.00000000000009	0.4756516197783031
