# Supplementary material for: White matter micro- and macrostructure brain charts for the human lifespan
Source: Nature. 2026 May 13;655(8124):979–89. doi: 10.1038/s41586-026-10454-2 (PMC13391363; doi:10.1038/s41586-026-10454-2)
Supplement: Supplementary file 7 — Tract-specific median centiles of brain charts. SDT.T4.1-504 contain the discretized, sex-agnostic brain charts used to derive the myelination plots and assessments in Fig. 4 and Supplementary Fig. S4.F9. Age is expressed in years. Tract measurements are reported in metric-specific units: diffusivities in mm2 s−1, volume in mm3, surface area in mm2, average length in mm, and FA is dimensionless (unitless). [file 41586_2026_10454_MOESM7_ESM.zip › SDT.T4/SDT.T4.214-OR_left_md-mean.csv]

age	value
1.0	0.0009996245817862643
1.1	0.0009945427794179546
1.2000000000000002	0.0009881608364903636
1.3000000000000003	0.000980578545473095
1.4000000000000004	0.000973180722481163
1.5000000000000004	0.00096635362561515
1.6000000000000005	0.000960021814259625
1.7000000000000006	0.0009541237450783226
1.8000000000000007	0.0009486105904463896
1.9000000000000008	0.000943435751603195
2.000000000000001	0.0009385637749349396
2.100000000000001	0.0009339644474580499
2.200000000000001	0.0009296131236701576
2.300000000000001	0.000925484911921831
2.4000000000000012	0.0009215603886531814
2.5000000000000013	0.0009178225118456709
2.6000000000000014	0.0009142562837213788
2.7000000000000015	0.0009108493387949127
2.8000000000000016	0.0009075882764574067
2.9000000000000017	0.0009044625956029134
3.0000000000000018	0.0009014628936286169
3.100000000000002	0.0008985813717824942
3.200000000000002	0.0008958092678214069
3.300000000000002	0.000893139664166042
3.400000000000002	0.0008905662643764513
3.500000000000002	0.0008880833465700269
3.6000000000000023	0.0008856861860407959
3.7000000000000024	0.0008833691701617034
3.8000000000000025	0.0008811278967395643
3.9000000000000026	0.0008789583299750174
4.000000000000003	0.0008768571399232257
4.100000000000003	0.0008748202568679243
4.200000000000003	0.0008728444851599351
4.3000000000000025	0.0008709268558395264
4.400000000000003	0.0008690646256190922
4.5000000000000036	0.0008672555540736491
4.600000000000003	0.0008654967654058107
4.700000000000003	0.0008637860252056429
4.800000000000003	0.0008621212588750704
4.900000000000004	0.0008605007778806462
5.0000000000000036	0.0008589223613266459
5.100000000000003	0.0008573842865591181
5.200000000000004	0.0008558849319842006
5.300000000000004	0.0008544227856520485
5.400000000000004	0.0008529966326724208
5.5000000000000036	0.0008516048013200476
5.600000000000004	0.0008502460107376851
5.700000000000005	0.0008489190635601712
5.800000000000004	0.000847623001996153
5.900000000000004	0.000846356479018333
6.000000000000004	0.000845118465756041
6.100000000000005	0.0008439079848153537
6.200000000000005	0.000842724120731658
6.300000000000004	0.0008415661514136563
6.400000000000005	0.0008404330172470072
6.500000000000005	0.0008393239193383258
6.600000000000005	0.0008382381085588408
6.700000000000005	0.0008371749968713452
6.800000000000005	0.0008361337039864492
6.900000000000006	0.0008351135687700425
7.000000000000005	0.0008341139589300058
7.100000000000005	0.0008331342813359178
7.2000000000000055	0.0008321740770991087
7.300000000000006	0.0008312326309170632
7.400000000000006	0.00083030941262278
7.500000000000005	0.0008294039248432447
7.600000000000006	0.0008285157846042572
7.700000000000006	0.0008276443838211793
7.800000000000006	0.000826789273708054
7.900000000000006	0.0008259500228379064
8.000000000000007	0.0008251262268005126
8.100000000000007	0.0008243175786850818
8.200000000000006	0.0008235235719319093
8.300000000000006	0.0008227438375820437
8.400000000000006	0.0008219780300374659
8.500000000000007	0.0008212258881814297
8.600000000000007	0.0008204869735802072
8.700000000000006	0.0008197609683114971
8.800000000000008	0.0008190475654998267
8.900000000000007	0.0008183464782154824
9.000000000000007	0.0008176574927298211
9.100000000000007	0.0008169802365594241
9.200000000000006	0.0008163144430979704
9.300000000000008	0.000815659863423567
9.400000000000007	0.0008150163128463379
9.500000000000007	0.0008143834643033626
9.600000000000009	0.0008137610847525206
9.700000000000008	0.0008131489485028696
9.800000000000008	0.0008125468453899468
9.900000000000007	0.0008119546216064225
10.000000000000007	0.0008113719948305589
10.100000000000009	0.0008107987664520227
10.200000000000008	0.0008102347518994532
10.300000000000008	0.0008096798165400847
10.40000000000001	0.000809133709538749
10.500000000000009	0.0008085962552293126
10.600000000000009	0.0008080672830198755
10.700000000000008	0.0008075466349162528
10.800000000000008	0.0008070341971681011
10.90000000000001	0.0008065297503913097
11.000000000000009	0.0008060331428509614
11.100000000000009	0.000805544234379768
11.20000000000001	0.0008050629243196802
11.30000000000001	0.0008045890158288436
11.40000000000001	0.0008041223733687895
11.500000000000009	0.0008036628650121987
11.600000000000009	0.0008032103693906904
11.70000000000001	0.0008027648004084585
11.80000000000001	0.0008023259839975572
11.90000000000001	0.0008018938017501853
12.00000000000001	0.0008014681450726379
12.10000000000001	0.0008010489370639192
12.20000000000001	0.0008006360202378981
12.30000000000001	0.0008002292879339784
12.40000000000001	0.0007998286361288561
12.50000000000001	0.0007994339698787427
12.60000000000001	0.0007990452227063544
12.70000000000001	0.0007986622540353418
12.800000000000011	0.0007982849697787124
12.900000000000011	0.0007979132843703742
13.00000000000001	0.0007975471379477998
13.10000000000001	0.0007971864024167022
13.20000000000001	0.0007968309924099687
13.300000000000011	0.0007964808245298576
13.400000000000011	0.0007961358233460489
13.50000000000001	0.000795795936626759
13.600000000000012	0.0007954610491063155
13.700000000000012	0.0007951310848473819
13.800000000000011	0.0007948059754479416
13.900000000000011	0.0007944856735347551
14.00000000000001	0.0007941700734267814
14.100000000000012	0.0007938591057904251
14.200000000000012	0.0007935527027912768
14.300000000000011	0.0007932508037009362
14.400000000000013	0.000792953366842309
14.500000000000012	0.000792660296449994
14.600000000000012	0.0007923715303960309
14.700000000000012	0.0007920870133153241
14.800000000000011	0.0007918067071646996
14.900000000000013	0.0007915305236670268
15.000000000000012	0.0007912584057838064
15.100000000000012	0.0007909902976371932
15.200000000000014	0.0007907261497708559
15.300000000000013	0.0007904659284670642
15.400000000000013	0.0007902095532387863
15.500000000000012	0.0007899569726447903
15.600000000000012	0.0007897081413866887
15.700000000000014	0.000789463028508515
15.800000000000013	0.0007892215594632689
15.900000000000013	0.0007889836867930937
16.000000000000014	0.0007887493639522038
16.100000000000016	0.0007885185502603609
16.200000000000014	0.0007882912180963053
16.30000000000001	0.0007880672991218995
16.400000000000013	0.0007878467502908423
16.500000000000014	0.00078762953419174
16.600000000000016	0.0007874156253322496
16.700000000000014	0.0007872049601499383
16.800000000000015	0.0007869974987591637
16.900000000000013	0.0007867932020005843
17.000000000000014	0.0007865920361202814
17.100000000000016	0.0007863939782317967
17.200000000000014	0.0007861989697849658
17.300000000000015	0.0007860069744164667
17.400000000000013	0.0007858179609743738
17.500000000000014	0.0007856319082342987
17.600000000000016	0.0007854487615319719
17.700000000000014	0.0007852684870428118
17.800000000000015	0.0007850910515274955
17.900000000000016	0.0007849164267652381
18.000000000000014	0.0007847445935928553
18.100000000000016	0.0007845755014388246
18.200000000000017	0.0007844091193237291
18.300000000000015	0.0007842454211211577
18.400000000000016	0.0007840843889804122
18.500000000000014	0.0007839259755260508
18.600000000000016	0.0007837701518404247
18.700000000000017	0.00078361688948255
18.800000000000015	0.0007834661647001245
18.900000000000016	0.0007833179612908135
19.000000000000014	0.0007831722352556209
19.100000000000016	0.000783028959999233
19.200000000000017	0.0007828881134721445
19.300000000000015	0.0007827496805192528
19.400000000000016	0.0007826136197958445
19.500000000000018	0.0007824799063977885
19.600000000000016	0.0007823485158129258
19.700000000000017	0.0007822194279332601
19.80000000000002	0.0007820926289350705
19.900000000000016	0.000781968080285172
20.000000000000018	0.0007818457589930643
20.100000000000016	0.000781725646347818
20.200000000000017	0.0007816077293691956
20.30000000000002	0.0007814919717477851
20.400000000000016	0.000781378351892883
20.500000000000018	0.0007812668485390295
20.600000000000016	0.0007811574445769033
20.700000000000017	0.000781050128111432
20.80000000000002	0.0007809448651941789
20.900000000000016	0.0007808416358250288
21.000000000000018	0.000780740424050382
21.10000000000002	0.0007806412186604584
21.200000000000017	0.0007805439875848462
21.30000000000002	0.0007804487119916551
21.40000000000002	0.000780355373321025
21.500000000000018	0.0007802639569511154
21.60000000000002	0.0007801744525640215
21.700000000000017	0.0007800868300873026
21.80000000000002	0.0007800010720216163
21.90000000000002	0.0007799171647084572
22.000000000000018	0.0007798350983911046
22.10000000000002	0.0007797548445947999
22.200000000000017	0.0007796763868025433
22.30000000000002	0.0007795997087265712
22.40000000000002	0.0007795247978238831
22.500000000000018	0.0007794516450764033
22.60000000000002	0.0007793802237120995
22.70000000000002	0.0007793105183385212
22.80000000000002	0.0007792425172212097
22.90000000000002	0.0007791762118050025
23.00000000000002	0.0007791115766861992
23.10000000000002	0.0007790485973041709
23.20000000000002	0.0007789872592927267
23.30000000000002	0.0007789275518580589
23.40000000000002	0.0007788694670611113
23.50000000000002	0.0007788129809587778
23.60000000000002	0.0007787580799457567
23.70000000000002	0.0007787047539112153
23.80000000000002	0.0007786529953005134
23.90000000000002	0.0007786027813497128
24.00000000000002	0.0007785540991624335
24.10000000000002	0.0007785069360082935
24.20000000000002	0.0007784612825745689
24.300000000000022	0.000778417131823953
24.40000000000002	0.0007783744622528858
24.50000000000002	0.0007783332617816155
24.600000000000023	0.0007782935216777492
24.70000000000002	0.0007782552352252347
24.800000000000022	0.0007782183819424655
24.90000000000002	0.0007781829503574712
25.00000000000002	0.0007781489291408429
25.100000000000023	0.0007781163102412666
25.20000000000002	0.0007780850873797124
25.300000000000022	0.0007780552411682405
25.40000000000002	0.0007780267608369788
25.50000000000002	0.0007779996388304666
25.600000000000023	0.0007779738691396919
25.70000000000002	0.0007779494332671275
25.800000000000022	0.0007779263209668669
25.900000000000023	0.0007779045221161032
26.00000000000002	0.0007778840297437001
26.100000000000023	0.0007778648382119125
26.200000000000024	0.0007778469299771377
26.300000000000022	0.0007778302954003486
26.400000000000023	0.0007778149279362211
26.50000000000002	0.0007778008221752561
26.600000000000023	0.0007777879613534428
26.700000000000024	0.0007777763362858052
26.800000000000022	0.0007777659378941874
26.900000000000023	0.000777756760137073
27.00000000000002	0.0007777487979220684
27.100000000000023	0.0007777420353212046
27.200000000000024	0.0007777364636766938
27.300000000000022	0.0007777320773144553
27.400000000000023	0.0007777288713359615
27.500000000000025	0.0007777268304989925
27.600000000000023	0.0007777259465411297
27.700000000000024	0.0007777262112930634
27.800000000000026	0.0007777276195171897
27.900000000000023	0.0007777301665871885
28.000000000000025	0.0007777338379968378
28.100000000000023	0.0007777386259437888
28.200000000000024	0.0007777445255089222
28.300000000000026	0.0007777515322314063
28.400000000000023	0.0007777596322107682
28.500000000000025	0.0007777688179905069
28.600000000000023	0.0007777790821957231
28.700000000000024	0.0007777904202870367
28.800000000000026	0.0007778028280383666
28.900000000000023	0.0007778162921998904
29.000000000000025	0.0007778308057184645
29.100000000000026	0.0007778463643319621
29.200000000000024	0.000777862963956176
29.300000000000026	0.0007778805918785544
29.400000000000027	0.0007778992413497432
29.500000000000025	0.0007779189056921038
29.600000000000026	0.0007779395809753331
29.700000000000024	0.000777961263318588
29.800000000000026	0.000777983940586788
29.900000000000027	0.0007780076063855936
30.000000000000025	0.0007780322570270288
30.100000000000026	0.0007780578887523926
30.200000000000024	0.0007780844899048982
30.300000000000026	0.0007781120543581676
30.400000000000027	0.0007781405760491813
30.500000000000025	0.0007781700515809998
30.600000000000026	0.0007782004773718154
30.700000000000028	0.0007782318422792901
30.800000000000026	0.0007782641404907815
30.900000000000027	0.0007782973688219641
31.00000000000003	0.0007783315237966201
31.100000000000026	0.0007783665946997434
31.200000000000028	0.000778402575955931
31.300000000000026	0.0007784394620459121
31.400000000000027	0.0007784772500416689
31.50000000000003	0.0007785159366214183
31.600000000000026	0.000778555511530046
31.700000000000028	0.0007785959694704196
31.800000000000026	0.0007786373077017352
31.900000000000027	0.0007786795229938214
32.00000000000003	0.0007787226054746615
32.10000000000002	0.0007787665500579278
32.20000000000003	0.0007788113517072016
32.300000000000026	0.0007788570079081684
32.40000000000003	0.0007789035155660396
32.50000000000003	0.0007789508652212818
32.60000000000003	0.0007789990520352379
32.70000000000003	0.000779048073659055
32.800000000000026	0.0007790979270776888
32.90000000000003	0.0007791486031761344
33.00000000000003	0.0007792000973036732
33.10000000000003	0.0007792524048541702
33.20000000000003	0.0007793055236796194
33.300000000000026	0.0007793594508840587
33.40000000000003	0.0007794141777235906
33.50000000000003	0.0007794696997687266
33.60000000000003	0.0007795260150181892
33.70000000000003	0.0007795831206456666
33.800000000000026	0.0007796410082180314
33.90000000000003	0.0007796996734739327
34.00000000000003	0.000779759112191875
34.10000000000003	0.0007798193225492999
34.20000000000003	0.0007798803018249746
34.30000000000003	0.0007799420419207031
34.40000000000003	0.0007800045387732941
34.50000000000003	0.0007800677906907596
34.60000000000003	0.0007801317950128942
34.70000000000003	0.0007801965439226175
34.80000000000003	0.0007802620335076192
34.90000000000003	0.0007803282598914035
35.00000000000003	0.0007803952215415363
35.10000000000003	0.0007804629158908307
35.20000000000003	0.0007805313354253072
35.30000000000003	0.0007806004764107581
35.400000000000034	0.000780670337431298
35.50000000000003	0.0007807409159733621
35.60000000000003	0.0007808122047779662
35.70000000000003	0.0007808842002467165
35.80000000000003	0.0007809568988134851
35.900000000000034	0.0007810302992052771
36.00000000000003	0.000781104398991123
36.10000000000003	0.000781179191187103
36.20000000000003	0.0007812546723553503
36.30000000000003	0.0007813308413272569
36.400000000000034	0.0007814076957191123
36.50000000000003	0.0007814852287788989
36.60000000000003	0.0007815634371913447
36.70000000000003	0.0007816423176703305
36.80000000000003	0.0007817218691756696
36.900000000000034	0.0007818020893971393
37.00000000000003	0.0007818829718330108
37.10000000000003	0.0007819645133131385
37.20000000000003	0.0007820467128911232
37.30000000000003	0.0007821295682984684
37.400000000000034	0.000782213073244916
37.500000000000036	0.0007822972246712787
37.60000000000003	0.0007823820195447641
37.70000000000003	0.0007824674570347264
37.80000000000003	0.0007825535349383331
37.900000000000034	0.0007826402471935703
38.000000000000036	0.0007827275908727995
38.10000000000003	0.0007828155652299303
38.20000000000003	0.0007829041680990655
38.30000000000003	0.0007829933936114715
38.400000000000034	0.0007830832389402266
38.500000000000036	0.0007831737012824325
38.60000000000004	0.0007832647799966402
38.70000000000003	0.0007833564729757297
38.80000000000003	0.0007834487745596462
38.900000000000034	0.0007835416820410677
39.000000000000036	0.0007836351948550487
39.10000000000004	0.0007837293109272121
39.20000000000003	0.00078382402477458
39.30000000000003	0.0007839193337814887
39.400000000000034	0.0007840152353541506
39.500000000000036	0.0007841117290225459
39.60000000000004	0.0007842088127650345
39.70000000000003	0.000784306481289907
39.80000000000003	0.0007844047320904978
39.900000000000034	0.0007845035647662177
40.000000000000036	0.0007846029773245323
40.10000000000004	0.0007847029646363199
40.20000000000003	0.0007848035242785739
40.30000000000003	0.0007849046538482002
40.400000000000034	0.0007850063530310305
40.500000000000036	0.0007851086198819725
40.60000000000004	0.0007852114494475905
40.70000000000004	0.0007853148394044226
40.80000000000003	0.000785418789501538
40.900000000000034	0.0007855232978197694
41.000000000000036	0.0007856283595552802
41.10000000000004	0.0007857339724611622
41.20000000000004	0.0007858401343087787
41.30000000000003	0.0007859468449261003
41.400000000000034	0.0007860541024366863
41.500000000000036	0.0007861619021984461
41.60000000000004	0.000786270242055692
41.70000000000004	0.0007863791218942153
41.80000000000004	0.0007864885398606902
41.900000000000034	0.0007865984914510131
42.000000000000036	0.0007867089745796965
42.10000000000004	0.0007868199871780261
42.20000000000004	0.0007869315292040782
42.30000000000004	0.0007870435988431583
42.400000000000034	0.0007871561917403639
42.500000000000036	0.0007872693058939912
42.60000000000004	0.0007873829413151835
42.70000000000004	0.0007874970962098865
42.80000000000004	0.0007876117663506946
42.900000000000034	0.00078772694980048
43.000000000000036	0.0007878426446375487
43.10000000000004	0.0007879588509395166
43.20000000000004	0.0007880755669472965
43.30000000000004	0.0007881927885714257
43.400000000000034	0.0007883105139519176
43.500000000000036	0.0007884287432152932
43.60000000000004	0.000788547474620914
43.70000000000004	0.0007886667041973835
43.80000000000004	0.0007887864301442677
43.90000000000004	0.0007889066506753868
44.000000000000036	0.0007890273659785999
44.10000000000004	0.0007891485743449553
44.20000000000004	0.0007892702719308971
44.30000000000004	0.0007893924570072188
44.40000000000004	0.0007895151298070143
44.500000000000036	0.0007896382886378556
44.60000000000004	0.00078976192976574
44.70000000000004	0.0007898860515165031
44.80000000000004	0.0007900106522291669
44.90000000000004	0.0007901357321936785
45.00000000000004	0.0007902612897464115
45.10000000000004	0.0007903873212720529
45.20000000000004	0.000790513825162378
45.30000000000004	0.0007906408017493622
45.40000000000004	0.0007907682493841731
45.50000000000004	0.0007908961645533673
45.60000000000004	0.0007910245456997454
45.70000000000004	0.0007911533912782922
45.80000000000004	0.000791282701673925
45.90000000000004	0.0007914124752640248
46.00000000000004	0.0007915427086455879
46.10000000000004	0.0007916734003225862
46.20000000000004	0.0007918045507191626
46.30000000000004	0.0007919361582259602
46.40000000000004	0.0007920682195348729
46.50000000000004	0.0007922007331973073
46.60000000000004	0.0007923336977760362
46.70000000000004	0.0007924671137446447
46.80000000000004	0.0007926009795176902
46.90000000000004	0.0007927352918900314
47.00000000000004	0.0007928700494700388
47.100000000000044	0.0007930052527681162
47.20000000000004	0.0007931409002107021
47.30000000000004	0.000793276988681265
47.40000000000004	0.0007934135168323612
47.50000000000004	0.0007935504833271821
47.600000000000044	0.0007936878887225178
47.70000000000004	0.0007938257314666645
47.80000000000004	0.0007939640085393227
47.90000000000004	0.0007941027186462142
48.00000000000004	0.0007942418623788766
48.100000000000044	0.0007943814381962589
48.200000000000045	0.0007945214431609508
48.30000000000004	0.0007946618760199859
48.40000000000004	0.0007948027355303385
48.50000000000004	0.000794944022327333
48.600000000000044	0.0007950857348899132
48.700000000000045	0.0007952278703707539
48.80000000000004	0.0007953704275666707
48.90000000000004	0.0007955134071459165
49.00000000000004	0.0007956568075970097
49.100000000000044	0.0007958006261503225
49.200000000000045	0.0007959448616414137
49.30000000000004	0.0007960895129151683
49.40000000000004	0.0007962345806813292
49.50000000000004	0.0007963800634467576
49.600000000000044	0.0007965259585263765
49.700000000000045	0.0007966722648025084
49.80000000000004	0.0007968189830162956
49.90000000000004	0.0007969661116831697
50.00000000000004	0.0007971136481910452
50.100000000000044	0.000797261591458686
50.200000000000045	0.0007974099404136083
50.30000000000005	0.0007975586958365107
50.40000000000004	0.0007977078562596809
50.50000000000004	0.0007978574191505965
50.600000000000044	0.0007980073834720526
50.700000000000045	0.00079815775003487
50.80000000000005	0.0007983085173789964
50.90000000000004	0.0007984596830406353
51.00000000000004	0.0007986112460169764
51.100000000000044	0.0007987632053134695
51.200000000000045	0.0007989155617788644
51.30000000000005	0.0007990683139686383
51.40000000000005	0.000799221459493995
51.50000000000004	0.0007993749973937456
51.600000000000044	0.0007995289285457059
51.700000000000045	0.0007996832515122178
51.80000000000005	0.0007998379639693412
51.90000000000005	0.0007999930649884645
52.00000000000004	0.000800148553648815
52.100000000000044	0.0008003044308647812
52.200000000000045	0.0008004606952130113
52.30000000000005	0.000800617344440435
52.40000000000005	0.0008007743776579431
52.50000000000004	0.0008009317958081882
52.600000000000044	0.0008010895974739316
52.700000000000045	0.0008012477804634696
52.80000000000005	0.0008014063439186481
52.90000000000005	0.0008015652869887823
53.00000000000004	0.0008017246106519525
53.100000000000044	0.0008018843135041673
53.200000000000045	0.0008020443934209033
53.30000000000005	0.0008022048495816298
53.40000000000005	0.0008023656829920597
53.50000000000005	0.0008025268922536614
53.600000000000044	0.0008026884753000903
53.700000000000045	0.0008028504313403457
53.80000000000005	0.0008030127595905584
53.90000000000005	0.0008031754610910383
54.00000000000005	0.0008033385344555467
54.100000000000044	0.0008035019776815427
54.200000000000045	0.0008036657900139839
54.30000000000005	0.0008038299725204093
54.40000000000005	0.0008039945238194239
54.50000000000005	0.0008041594419638016
54.60000000000005	0.0008043247262268089
54.700000000000045	0.0008044903758885728
54.80000000000005	0.000804656392050576
54.90000000000005	0.0008048227733428333
55.00000000000005	0.0008049895178789214
55.10000000000005	0.0008051566249666621
55.200000000000045	0.0008053240957345177
55.30000000000005	0.0008054919288167962
55.40000000000005	0.0008056601223798065
55.50000000000005	0.0008058286757586057
55.60000000000005	0.0008059975882948658
55.700000000000045	0.0008061668611505812
55.80000000000005	0.0008063364929706943
55.90000000000005	0.000806506481979648
56.00000000000005	0.0008066768275458056
56.10000000000005	0.0008068475308580945
56.200000000000045	0.0008070185905652588
56.30000000000005	0.0008071900049421327
56.40000000000005	0.0008073617733834346
56.50000000000005	0.0008075338952902526
56.60000000000005	0.000807706371884894
56.70000000000005	0.0008078792018260187
56.80000000000005	0.0008080523834441986
56.90000000000005	0.0008082259161664385
57.00000000000005	0.0008083998012420633
57.10000000000005	0.0008085740373330805
57.20000000000005	0.0008087486228184034
57.30000000000005	0.0008089235571506184
57.40000000000005	0.0008090988397884965
57.50000000000005	0.0008092744720147858
57.60000000000005	0.0008094504525008111
57.70000000000005	0.0008096267796790838
57.800000000000054	0.0008098034530336136
57.90000000000005	0.0008099804738744904
58.00000000000005	0.000810157840875939
58.10000000000005	0.0008103355525170011
58.20000000000005	0.0008105136083066514
58.300000000000054	0.0008106920077599532
58.40000000000005	0.0008108707522206278
58.50000000000005	0.0008110498403716972
58.60000000000005	0.0008112292707439372
58.70000000000005	0.0008114090428771042
58.800000000000054	0.0008115891581427392
58.90000000000005	0.0008117696152263869
59.00000000000005	0.0008119504127037197
59.10000000000005	0.0008121315501390061
59.20000000000005	0.0008123130271024874
59.300000000000054	0.0008124948449997903
59.40000000000005	0.0008126770025247596
59.50000000000005	0.0008128594983032343
59.60000000000005	0.0008130423319297667
59.70000000000005	0.0008132255048384398
59.800000000000054	0.0008134090157252805
59.900000000000055	0.0008135928632596522
60.00000000000005	0.000813777047060268
60.10000000000005	0.000813961566751751
60.20000000000005	0.0008141464238029661
60.300000000000054	0.0008143316169178304
60.400000000000055	0.0008145171448144927
60.50000000000005	0.0008147030071416323
60.60000000000005	0.0008148892053974189
60.70000000000005	0.0008150757382876167
60.800000000000054	0.0008152626045727056
60.900000000000055	0.0008154498039253489
61.00000000000006	0.0008156373360240735
61.10000000000005	0.0008158252024027409
61.20000000000005	0.0008160134017746357
61.300000000000054	0.0008162019329479109
61.400000000000055	0.0008163907956250595
61.50000000000006	0.0008165799913702514
61.60000000000005	0.0008167695188983069
61.70000000000005	0.000816959377058742
61.800000000000054	0.0008171495655779869
61.900000000000055	0.0008173400841883089
62.00000000000006	0.0008175309344906855
62.10000000000005	0.0008177221152071785
62.20000000000005	0.0008179136252340926
62.300000000000054	0.0008181054643276788
62.400000000000055	0.0008182976341204822
62.50000000000006	0.0008184901333358018
62.60000000000005	0.000818682960910534
62.70000000000005	0.0008188761166249534
62.800000000000054	0.0008190696002652314
62.900000000000055	0.0008192634135020285
63.00000000000006	0.0008194575550656695
63.10000000000006	0.0008196520239392025
63.20000000000005	0.0008198468199329288
63.300000000000054	0.0008200419447505283
63.400000000000055	0.0008202373971233058
63.50000000000006	0.0008204331760743084
63.60000000000006	0.0008206292814380762
63.70000000000005	0.0008208257130551016
63.800000000000054	0.0008210224726688332
63.900000000000055	0.0008212195590173933
64.00000000000006	0.0008214169711695644
64.10000000000005	0.0008216147089902689
64.20000000000006	0.0008218127742576502
64.30000000000005	0.0008220111657105491
64.40000000000006	0.0008222098824573671
64.50000000000006	0.0008224089243876745
64.60000000000005	0.000822608291397059
64.70000000000006	0.0008228079853052929
64.80000000000005	0.0008230080048579125
64.90000000000006	0.0008232083492088776
65.00000000000006	0.0008234090182786806
65.10000000000005	0.0008236100139236565
65.20000000000006	0.0008238113348898645
65.30000000000005	0.0008240129803706862
65.40000000000006	0.0008242149503117672
65.50000000000006	0.0008244172446649664
65.60000000000005	0.0008246198653303883
65.70000000000006	0.0008248228110606934
65.80000000000005	0.0008250260810949006
65.90000000000006	0.0008252296754103479
66.00000000000006	0.0008254335959458787
66.10000000000005	0.000825637841454458
66.20000000000006	0.0008258424112145574
66.30000000000005	0.0008260473052293268
66.40000000000006	0.000826252523508307
66.50000000000006	0.0008264580680366147
66.60000000000005	0.0008266639375737708
66.70000000000006	0.0008268701314441744
66.80000000000005	0.0008270766496836416
66.90000000000006	0.0008272834943184433
67.00000000000006	0.0008274906641082009
67.10000000000007	0.0008276981584170259
67.20000000000006	0.0008279059773073846
67.30000000000005	0.0008281141208483357
67.40000000000006	0.0008283225911152092
67.50000000000006	0.0008285313868742047
67.60000000000007	0.0008287405075359348
67.70000000000006	0.0008289499531966796
67.80000000000005	0.0008291597259756672
67.90000000000006	0.0008293698246389975
68.00000000000006	0.0008295802486374657
68.10000000000007	0.0008297909980950333
68.20000000000006	0.0008300020731425014
68.30000000000005	0.0008302134759512815
68.40000000000006	0.0008304252052941673
68.50000000000006	0.0008306372606693045
68.60000000000007	0.0008308496422358264
68.70000000000006	0.000831062352212098
68.80000000000005	0.0008312753893706383
68.90000000000006	0.0008314887532504364
69.00000000000006	0.0008317024440395372
69.10000000000007	0.00083191646193315
69.20000000000006	0.000832130809205384
69.30000000000005	0.0008323454846355468
69.40000000000006	0.0008325604878111162
69.50000000000006	0.0008327758189569651
69.60000000000007	0.0008329914803975447
69.70000000000006	0.000833207470911718
69.80000000000007	0.0008334237901287713
69.90000000000006	0.0008336404383038925
70.00000000000006	0.0008338574156998027
70.10000000000007	0.0008340747247006239
70.20000000000006	0.0008342923640922282
70.30000000000007	0.0008345103335538231
70.40000000000006	0.0008347286333793247
70.50000000000006	0.0008349472660070112
70.60000000000007	0.0008351662302221586
70.70000000000006	0.0008353855257469799
70.80000000000007	0.0008356051529073434
70.90000000000006	0.0008358251120370285
71.00000000000006	0.0008360454056384481
71.10000000000007	0.0008362660325041014
71.20000000000006	0.0008364869924079147
71.30000000000007	0.0008367082857166513
71.40000000000006	0.0008369299149911177
71.50000000000006	0.0008371518790230263
71.60000000000007	0.0008373741776308273
71.70000000000006	0.0008375968112151022
71.80000000000007	0.0008378197801848285
71.90000000000006	0.0008380430871698546
72.00000000000006	0.0008382667309694805
72.10000000000007	0.0008384907114559906
72.20000000000006	0.0008387150290733413
72.30000000000007	0.0008389396865145084
72.40000000000006	0.000839164682577823
72.50000000000006	0.0008393900171818906
72.60000000000007	0.0008396156908066455
72.70000000000006	0.000839841703940989
72.80000000000007	0.0008400680593524051
72.90000000000006	0.0008402947558471955
73.00000000000006	0.0008405217934003318
73.10000000000007	0.0008407491725379652
73.20000000000006	0.0008409768960959289
73.30000000000007	0.0008412049628794374
73.40000000000006	0.0008414333729119114
73.50000000000007	0.0008416621267578965
73.60000000000007	0.0008418912249915225
73.70000000000006	0.0008421206705293
73.80000000000007	0.0008423504621848272
73.90000000000006	0.000842580600040841
74.00000000000007	0.000842811084711343
74.10000000000007	0.0008430419191870145
74.20000000000006	0.0008432731022801959
74.30000000000007	0.0008435046341245903
74.40000000000006	0.0008437365153753396
74.50000000000007	0.0008439687466978445
74.60000000000007	0.0008442013311702535
74.70000000000006	0.000844434267613853
74.80000000000007	0.0008446675562250893
74.90000000000006	0.0008449011977121725
75.00000000000007	0.0008451351952338659
75.10000000000007	0.0008453695476100495
75.20000000000006	0.0008456042550910725
75.30000000000007	0.0008458393184293717
75.40000000000006	0.0008460747383884336
75.50000000000007	0.0008463105182221071
75.60000000000007	0.0008465466567598559
75.70000000000006	0.0008467831543186519
75.80000000000007	0.0008470200117080956
75.90000000000006	0.0008472572322698554
76.00000000000007	0.0008474948148318264
76.10000000000007	0.0008477327597682341
76.20000000000007	0.0008479710679364235
76.30000000000007	0.0008482097402056581
76.40000000000006	0.0008484487800211073
76.50000000000007	0.0008486881862209454
76.60000000000007	0.0008489279592505716
76.70000000000007	0.0008491681000290928
76.80000000000007	0.0008494086120974763
76.90000000000006	0.0008496494942921633
77.00000000000007	0.0008498907471196832
77.10000000000007	0.0008501323715507922
77.20000000000007	0.0008503743685691719
77.30000000000007	0.000850616741828682
77.40000000000006	0.0008508594901768944
77.50000000000007	0.0008511026141966422
77.60000000000007	0.000851346114925618
77.70000000000007	0.0008515899961223633
77.80000000000007	0.0008518342566325761
77.90000000000006	0.0008520788971046332
78.00000000000007	0.000852323918632275
78.10000000000007	0.000852569322323281
78.20000000000007	0.0008528151120595869
78.30000000000007	0.000853061286698947
78.40000000000006	0.000853307846971858
78.50000000000007	0.0008535547940448283
78.60000000000007	0.0008538021319143683
78.70000000000007	0.0008540498594361738
78.80000000000007	0.000854297977411341
78.90000000000006	0.0008545464870673704
79.00000000000007	0.0008547953896470371
79.10000000000007	0.000855044689281918
79.20000000000007	0.0008552943848408398
79.30000000000007	0.0008555444772136708
79.40000000000006	0.0008557949677071815
79.50000000000007	0.0008560458605785509
79.60000000000007	0.0008562971546943499
79.70000000000007	0.0008565488510207697
79.80000000000007	0.0008568009509311436
79.90000000000008	0.0008570534558154935
80.00000000000007	0.0008573063700790635
80.10000000000007	0.0008575596926027825
80.20000000000007	0.0008578134244491413
80.30000000000007	0.000858067567078083
80.40000000000008	0.0008583221250327019
80.50000000000007	0.0008585770971915259
80.60000000000007	0.0008588324846998384
80.70000000000007	0.0008590882890903883
80.80000000000007	0.0008593445119141882
80.90000000000008	0.0008596011578769227
81.00000000000007	0.000859858225872852
81.10000000000007	0.0008601157171520946
81.20000000000007	0.0008603736333422389
81.30000000000007	0.0008606319793005273
81.40000000000008	0.0008608907539186013
81.50000000000007	0.0008611499585367738
81.60000000000007	0.0008614095948624095
81.70000000000007	0.0008616696646229429
81.80000000000007	0.0008619301728544444
81.90000000000008	0.0008621911184658488
82.00000000000007	0.0008624525029119482
82.10000000000007	0.0008627143280042083
82.20000000000007	0.0008629765989455505
82.30000000000007	0.0008632393146420928
82.40000000000008	0.0008635024766471865
82.50000000000007	0.000863766086859967
82.60000000000008	0.0008640301472015664
82.70000000000007	0.0008642946630718714
82.80000000000007	0.0008645596333961078
82.90000000000008	0.0008648250598529966
83.00000000000007	0.000865090944456117
83.10000000000008	0.0008653572927893221
83.20000000000007	0.0008656241037747972
83.30000000000007	0.0008658913791992983
83.40000000000008	0.000866159121172932
83.50000000000007	0.0008664273318300623
83.60000000000008	0.0008666960169717919
83.70000000000007	0.0008669651755414034
83.80000000000007	0.0008672348094634017
83.90000000000008	0.0008675049209740381
84.00000000000007	0.0008677755160775015
84.10000000000008	0.0008680465937138237
84.20000000000007	0.0008683181559262726
84.30000000000007	0.000868590205057575
84.40000000000008	0.0008688627434772281
84.50000000000007	0.0008691357774293972
84.60000000000008	0.0008694093058775424
84.70000000000007	0.0008696833310166553
84.80000000000007	0.0008699578553287404
84.90000000000008	0.0008702328852825098
85.00000000000007	0.0008705084198379338
85.10000000000008	0.0008707844613209571
85.20000000000007	0.0008710610123312582
85.30000000000007	0.0008713380754981172
85.40000000000008	0.0008716156575557441
85.50000000000007	0.0008718937574901408
85.60000000000008	0.0008721723777947887
85.70000000000007	0.0008724515212234443
85.80000000000007	0.0008727311947589345
85.90000000000008	0.0008730113973835578
86.00000000000007	0.000873292131735529
86.10000000000008	0.0008735734006989304
86.20000000000007	0.0008738552071906376
86.30000000000008	0.0008741375584876132
86.40000000000008	0.0008744204536011302
86.50000000000007	0.0008747038953548954
86.60000000000008	0.0008749878868037779
86.70000000000007	0.0008752724355003566
86.80000000000008	0.0008755575404519995
86.90000000000008	0.0008758432046428032
87.00000000000007	0.0008761294312722094
87.10000000000008	0.0008764162235760613
87.20000000000007	0.0008767035894332973
87.30000000000008	0.0008769915278836445
87.40000000000008	0.000877280042117011
87.50000000000007	0.0008775691355224919
87.60000000000008	0.0008778588162850307
87.70000000000007	0.0008781490834402355
87.80000000000008	0.000878439940356174
87.90000000000008	0.0008787313905826332
88.00000000000007	0.00087902343770986
88.10000000000008	0.0008793160902854342
88.20000000000007	0.0008796093473811991
88.30000000000008	0.0008799032125941154
88.40000000000008	0.0008801976896849269
88.50000000000007	0.0008804927875414612
88.60000000000008	0.0008807885052312327
88.70000000000007	0.0008810848465495768
88.80000000000008	0.0008813818154361422
88.90000000000008	0.0008816794158756901
89.00000000000009	0.0008819776571595628
89.10000000000008	0.0008822765383959611
89.20000000000007	0.0008825760636353207
89.30000000000008	0.0008828762370524106
89.40000000000008	0.0008831770683174485
89.50000000000009	0.0008834785565341385
89.60000000000008	0.0008837807059742548
89.70000000000007	0.0008840835210121397
89.80000000000008	0.0008843731202382187
89.90000000000008	0.0008846078167872624
90.00000000000009	0.0008847874854304105
