# Supplementary material for: White matter micro- and macrostructure brain charts for the human lifespan
Source: Nature. 2026 May 13;655(8124):979–89. doi: 10.1038/s41586-026-10454-2 (PMC13391363; doi:10.1038/s41586-026-10454-2)
Supplement: Supplementary file 7 — Tract-specific median centiles of brain charts. SDT.T4.1-504 contain the discretized, sex-agnostic brain charts used to derive the myelination plots and assessments in Fig. 4 and Supplementary Fig. S4.F9. Age is expressed in years. Tract measurements are reported in metric-specific units: diffusivities in mm2 s−1, volume in mm3, surface area in mm2, average length in mm, and FA is dimensionless (unitless). [file 41586_2026_10454_MOESM7_ESM.zip › SDT.T4/SDT.T4.215-OR_left_rd-mean.csv]

age	value
1.0	0.0007713062698592228
1.1	0.0007657889621801176
1.2000000000000002	0.0007588591255238854
1.3000000000000003	0.0007506249221938014
1.4000000000000004	0.0007425891344985216
1.5000000000000004	0.0007351715352506296
1.6000000000000005	0.0007282908547128948
1.7000000000000006	0.000721880711268418
1.8000000000000007	0.0007158883950318905
1.9000000000000008	0.0007102635217304833
2.000000000000001	0.0007049677324289085
2.100000000000001	0.0006999683126932392
2.200000000000001	0.0006952385638760925
2.300000000000001	0.0006907514898708274
2.4000000000000012	0.0006864860169679044
2.5000000000000013	0.0006824236455637583
2.6000000000000014	0.0006785480873824025
2.7000000000000015	0.0006748459091814866
2.8000000000000016	0.0006713025428518024
2.9000000000000017	0.0006679065695165718
3.0000000000000018	0.0006646477614634755
3.100000000000002	0.0006615176335583299
3.200000000000002	0.0006585066485749909
3.300000000000002	0.0006556072754841715
3.400000000000002	0.0006528126579211326
3.500000000000002	0.0006501165638715248
3.6000000000000023	0.0006475138460729827
3.7000000000000024	0.0006449983897621808
3.8000000000000025	0.000642565397751121
3.9000000000000026	0.0006402104714831498
4.000000000000003	0.0006379299805439368
4.100000000000003	0.0006357194892029723
4.200000000000003	0.0006335755134131259
4.3000000000000025	0.0006314948159975066
4.400000000000003	0.0006294744055640588
4.5000000000000036	0.0006275118380087818
4.600000000000003	0.0006256039781224478
4.700000000000003	0.0006237483890385956
4.800000000000003	0.0006219428080386378
4.900000000000004	0.0006201853924803766
5.0000000000000036	0.0006184737210789394
5.100000000000003	0.0006168059148986948
5.200000000000004	0.0006151802052194309
5.300000000000004	0.0006135949428437804
5.400000000000004	0.0006120488016690574
5.5000000000000036	0.0006105399593784462
5.600000000000004	0.0006090670189483198
5.700000000000005	0.0006076286743760324
5.800000000000004	0.0006062238800960503
5.900000000000004	0.0006048511680565519
6.000000000000004	0.0006035094162075362
6.100000000000005	0.0006021975586806759
6.200000000000005	0.0006009145971132039
6.300000000000004	0.000599659743219379
6.400000000000005	0.0005984318426036851
6.500000000000005	0.0005972300242348406
6.600000000000005	0.0005960534713126126
6.700000000000005	0.000594901541931166
6.800000000000005	0.0005937732774083433
6.900000000000006	0.0005926679570994744
7.000000000000005	0.0005915848918471767
7.100000000000005	0.0005905234351505032
7.2000000000000055	0.0005894830861446084
7.300000000000006	0.000588463066221715
7.400000000000006	0.0005874627977181809
7.500000000000005	0.0005864817386727699
7.600000000000006	0.0005855194711475176
7.700000000000006	0.0005845753335427814
7.800000000000006	0.0005836488370409529
7.900000000000006	0.000582739511775179
8.000000000000007	0.0005818469172707481
8.100000000000007	0.0005809707186744111
8.200000000000006	0.0005801103651751399
8.300000000000006	0.0005792654550991775
8.400000000000006	0.0005784356121709233
8.500000000000007	0.0005776205515700443
8.600000000000007	0.0005768197968074269
8.700000000000006	0.0005760330019175723
8.800000000000008	0.0005752598329920237
8.900000000000007	0.0005744999777892499
9.000000000000007	0.0005737532032521942
9.100000000000007	0.0005730191048304466
9.200000000000006	0.0005722973925629814
9.300000000000008	0.0005715877956849345
9.400000000000007	0.0005708901128669868
9.500000000000007	0.0005702039890841999
9.600000000000009	0.0005695291709991946
9.700000000000008	0.0005688654132947581
9.800000000000008	0.0005682124874923544
9.900000000000007	0.0005675702259926895
10.000000000000007	0.0005669383225467983
10.100000000000009	0.0005663165613791024
10.200000000000008	0.0005657047419277016
10.300000000000008	0.0005651027175420683
10.40000000000001	0.0005645102162826055
10.500000000000009	0.0005639270473973515
10.600000000000009	0.0005633530256675498
10.700000000000008	0.0005627879795139818
10.800000000000008	0.0005622317850893125
10.90000000000001	0.0005616842047175001
11.000000000000009	0.0005611450737393888
11.100000000000009	0.0005606142400106072
11.20000000000001	0.0005600915939856859
11.30000000000001	0.0005595769225327911
11.40000000000001	0.0005590700786468657
11.500000000000009	0.0005585709192583364
11.600000000000009	0.0005580793127112569
11.70000000000001	0.0005575951653575071
11.80000000000001	0.0005571182888561572
11.90000000000001	0.0005566485548686652
12.00000000000001	0.0005561858456574353
12.10000000000001	0.0005557300776169157
12.20000000000001	0.0005552810804451509
12.30000000000001	0.0005548387385996662
12.40000000000001	0.0005544029394102505
12.50000000000001	0.0005539735800063302
12.60000000000001	0.0005535505881580574
12.70000000000001	0.0005531338119550681
12.800000000000011	0.0005527231495464648
12.900000000000011	0.0005523185082720274
13.00000000000001	0.0005519198231251109
13.10000000000001	0.0005515269557618095
13.20000000000001	0.000551139813822948
13.300000000000011	0.0005507583070925439
13.400000000000011	0.0005503823539421931
13.50000000000001	0.000550011897689937
13.600000000000012	0.0005496468139319248
13.700000000000012	0.0005492870205695878
13.800000000000011	0.0005489324436214081
13.900000000000011	0.0005485830317097439
14.00000000000001	0.0005482386708379601
14.100000000000012	0.0005478992860903074
14.200000000000012	0.0005475648041813305
14.300000000000011	0.0005472351594754246
14.400000000000013	0.0005469103068066923
14.500000000000012	0.0005465901429427911
14.600000000000012	0.0005462746008024609
14.700000000000012	0.0005459636205811265
14.800000000000011	0.0005456571610792879
14.900000000000013	0.0005453551271873817
15.000000000000012	0.0005450574573555193
15.100000000000012	0.00054476409129495
15.200000000000014	0.0005444749756226138
15.300000000000013	0.0005441900738540774
15.400000000000013	0.0005439092993282201
15.500000000000012	0.0005436325965759898
15.600000000000012	0.0005433599167314674
15.700000000000014	0.0005430912263239314
15.800000000000013	0.000542826445128942
15.900000000000013	0.0005425655220031441
16.000000000000014	0.0005423084067934019
16.100000000000016	0.0005420550556488468
16.200000000000014	0.0005418054387322825
16.30000000000001	0.0005415594825459635
16.400000000000013	0.0005413171407352378
16.500000000000014	0.0005410783729977529
16.600000000000016	0.0005408431518188469
16.700000000000014	0.0005406114088703315
16.800000000000015	0.0005403831012269483
16.900000000000013	0.0005401581867512879
17.000000000000014	0.0005399366291097327
17.100000000000016	0.0005397184036257331
17.200000000000014	0.0005395034473957419
17.300000000000015	0.0005392917213146717
17.400000000000013	0.0005390831918713938
17.500000000000014	0.0005388778362020853
17.600000000000016	0.0005386755956050733
17.700000000000014	0.000538476433727506
17.800000000000015	0.000538280314850852
17.900000000000016	0.0005380872086420797
18.000000000000014	0.0005378970944811849
18.100000000000016	0.0005377099180913136
18.200000000000017	0.0005375256462026924
18.300000000000015	0.0005373442507524584
18.400000000000016	0.0005371657125516461
18.500000000000014	0.0005369899807755987
18.600000000000016	0.0005368170243877494
18.700000000000017	0.0005366468128677206
18.800000000000015	0.00053647932072479
18.900000000000016	0.0005363145305634575
19.000000000000014	0.0005361523952056507
19.100000000000016	0.0005359928861291335
19.200000000000017	0.0005358359796875418
19.300000000000015	0.00053568165962684
19.400000000000016	0.0005355298816328067
19.500000000000018	0.0005353806190133892
19.600000000000016	0.0005352338455006513
19.700000000000017	0.0005350895395500863
19.80000000000002	0.0005349476863554706
19.900000000000016	0.0005348082446357935
20.000000000000018	0.0005346711897690343
20.100000000000016	0.0005345365017227995
20.200000000000017	0.0005344041666099235
20.30000000000002	0.0005342741455461556
20.400000000000016	0.0005341464154229432
20.500000000000018	0.0005340209534833538
20.600000000000016	0.0005338977414276114
20.700000000000017	0.0005337767665479047
20.80000000000002	0.0005336579925043983
20.900000000000016	0.0005335413979076138
21.000000000000018	0.0005334269657078399
21.10000000000002	0.000533314683943601
21.200000000000017	0.0005332045182970129
21.30000000000002	0.0005330964486405439
21.40000000000002	0.0005329904551404306
21.500000000000018	0.0005328865221866584
21.60000000000002	0.0005327846387864643
21.700000000000017	0.0005326847727728685
21.80000000000002	0.0005325869054571839
21.90000000000002	0.0005324910222707021
22.000000000000018	0.0005323971128315048
22.10000000000002	0.0005323051466908685
22.200000000000017	0.0005322151062203118
22.30000000000002	0.0005321269740387123
22.40000000000002	0.000532040736782457
22.500000000000018	0.0005319563848713262
22.60000000000002	0.0005318738896877287
22.70000000000002	0.0005317932348163424
22.80000000000002	0.0005317144077670148
22.90000000000002	0.0005316373994630911
23.00000000000002	0.0005315621827570072
23.10000000000002	0.0005314887421303936
23.20000000000002	0.0005314170622744963
23.30000000000002	0.0005313471317146785
23.40000000000002	0.000531278942042504
23.50000000000002	0.0005312124676794588
23.60000000000002	0.000531147694136835
23.70000000000002	0.0005310846106774226
23.80000000000002	0.0005310232093106618
23.90000000000002	0.0005309634657234943
24.00000000000002	0.0005309053661909408
24.10000000000002	0.0005308488971668051
24.20000000000002	0.0005307940487750113
24.300000000000022	0.0005307408135855322
24.40000000000002	0.0005306891686379048
24.50000000000002	0.0005306391010865099
24.600000000000023	0.0005305906016815577
24.70000000000002	0.0005305436633419542
24.800000000000022	0.0005304982642027876
24.90000000000002	0.0005304543920726397
25.00000000000002	0.0005304120349134456
25.100000000000023	0.0005303711842098651
25.20000000000002	0.0005303318333538381
25.300000000000022	0.0005302939616529411
25.40000000000002	0.0005302575576710764
25.50000000000002	0.0005302226134277694
25.600000000000023	0.0005301891226079468
25.70000000000002	0.0005301570654727599
25.800000000000022	0.0005301264311495345
25.900000000000023	0.0005300972088979366
26.00000000000002	0.0005300693913672757
26.100000000000023	0.000530042972643882
26.200000000000024	0.0005300179340105318
26.300000000000022	0.0005299942652468358
26.400000000000023	0.0005299719594612827
26.50000000000002	0.0005299510109875177
26.600000000000023	0.0005299314019423642
26.700000000000024	0.0005299131225932342
26.800000000000022	0.0005298961633222397
26.900000000000023	0.0005298805177806601
27.00000000000002	0.0005298661806445373
27.100000000000023	0.0005298531349251638
27.200000000000024	0.0005298413714560471
27.300000000000022	0.0005298308842845687
27.400000000000023	0.0005298216682965148
27.500000000000025	0.0005298137072360682
27.600000000000023	0.0005298069923610957
27.700000000000024	0.0005298015150293782
27.800000000000026	0.000529797269758299
27.900000000000023	0.0005297942517271477
28.000000000000025	0.0005297924454667627
28.100000000000023	0.0005297918427285859
28.200000000000024	0.0005297924383732773
28.300000000000026	0.000529794227758816
28.400000000000023	0.0005297971960628158
28.500000000000025	0.0005298013354075601
28.600000000000023	0.00052980663800277
28.700000000000024	0.0005298130991179465
28.800000000000026	0.0005298207143637348
28.900000000000023	0.0005298294696124979
29.000000000000025	0.0005298393574187959
29.100000000000026	0.0005298503733509078
29.200000000000024	0.0005298625131723366
29.300000000000026	0.0005298757633285225
29.400000000000027	0.0005298901166994908
29.500000000000025	0.0005299055662420521
29.600000000000026	0.0005299221078815973
29.700000000000024	0.0005299397376000648
29.800000000000026	0.0005299584424589426
29.900000000000027	0.0005299782157183589
30.000000000000025	0.0005299990535648299
30.100000000000026	0.0005300209521115424
30.200000000000024	0.0005300438989297252
30.300000000000026	0.0005300678875662616
30.400000000000027	0.0005300929116357857
30.500000000000025	0.0005301189676380341
30.600000000000026	0.0005301460518757539
30.700000000000028	0.0005301741524684125
30.800000000000026	0.0005302032632984627
30.900000000000027	0.0005302333810947821
31.00000000000003	0.0005302645022731832
31.100000000000026	0.0005302966154081403
31.200000000000028	0.0005303297146357387
31.300000000000026	0.0005303637941520489
31.400000000000027	0.0005303988509616664
31.50000000000003	0.0005304348816455011
31.600000000000026	0.0005304718752677137
31.700000000000028	0.000530509826261714
31.800000000000026	0.000530548731833914
31.900000000000027	0.0005305885886629472
32.00000000000003	0.0005306293862204857
32.10000000000002	0.0005306711191650799
32.20000000000003	0.0005307137822085375
32.300000000000026	0.0005307573728009228
32.40000000000003	0.0005308018877651449
32.50000000000003	0.0005308473170116643
32.60000000000003	0.0005308936554633809
32.70000000000003	0.000530940900748752
32.800000000000026	0.0005309890497753755
32.90000000000003	0.0005310380928198721
33.00000000000003	0.0005310880250056515
33.10000000000003	0.0005311388415036351
33.20000000000003	0.0005311905401583235
33.300000000000026	0.0005312431180037543
33.40000000000003	0.0005312965657110276
33.50000000000003	0.0005313508786393784
33.60000000000003	0.0005314060547915715
33.70000000000003	0.000531462091275215
33.800000000000026	0.0005315189790914183
33.90000000000003	0.0005315767137785584
34.00000000000003	0.0005316352909175028
34.10000000000003	0.0005316947087032961
34.20000000000003	0.0005317549643546635
34.30000000000003	0.0005318160492283597
34.40000000000003	0.0005318779590738181
34.50000000000003	0.0005319406922269437
34.60000000000003	0.0005320042459705109
34.70000000000003	0.0005320686119595801
34.80000000000003	0.0005321337861041288
34.90000000000003	0.0005321997643522652
35.00000000000003	0.0005322665452115567
35.10000000000003	0.0005323341260627205
35.20000000000003	0.0005324024988823702
35.30000000000003	0.0005324716597699317
35.400000000000034	0.0005325416073587834
35.50000000000003	0.0005326123390854917
35.60000000000003	0.0005326838471970288
35.70000000000003	0.0005327561279371588
35.80000000000003	0.0005328291775839328
35.900000000000034	0.0005329029949244852
36.00000000000003	0.0005329775774818627
36.10000000000003	0.0005330529177946075
36.20000000000003	0.0005331290122770006
36.30000000000003	0.0005332058598289248
36.400000000000034	0.0005332834580222054
36.50000000000003	0.0005333617996410997
36.60000000000003	0.0005334408812299934
36.70000000000003	0.000533520699364194
36.80000000000003	0.0005336012530817609
36.900000000000034	0.0005336825400310451
37.00000000000003	0.0005337645532613453
37.10000000000003	0.0005338472894709798
37.20000000000003	0.0005339307477993711
37.30000000000003	0.0005340149259375091
37.400000000000034	0.0005340998171585563
37.500000000000036	0.0005341854182784107
37.60000000000003	0.0005342717261409456
37.70000000000003	0.0005343587400101335
37.80000000000003	0.0005344464576448347
37.900000000000034	0.0005345348725597409
38.000000000000036	0.0005346239817100727
38.10000000000003	0.0005347137844512514
38.20000000000003	0.0005348042785794097
38.30000000000003	0.0005348954578136945
38.400000000000034	0.0005349873192158985
38.500000000000036	0.0005350798598731589
38.60000000000004	0.0005351730792535399
38.70000000000003	0.0005352669752134259
38.80000000000003	0.0005353615416926221
38.900000000000034	0.0005354567758793098
39.000000000000036	0.0005355526773243336
39.10000000000004	0.0005356492439166713
39.20000000000003	0.0005357464697832783
39.30000000000003	0.0005358443522091771
39.400000000000034	0.0005359428885024533
39.500000000000036	0.0005360420783160832
39.60000000000004	0.0005361419195926152
39.70000000000003	0.0005362424066610753
39.80000000000003	0.0005363435369214665
39.900000000000034	0.000536445310101933
40.000000000000036	0.0005365477241735494
40.10000000000004	0.0005366507736370297
40.20000000000003	0.0005367544559805688
40.30000000000003	0.0005368587687133769
40.400000000000034	0.0005369637116565544
40.500000000000036	0.0005370692828288373
40.60000000000004	0.0005371754769163961
40.70000000000004	0.0005372822915122628
40.80000000000003	0.0005373897265060242
40.900000000000034	0.0005374977799413083
41.000000000000036	0.0005376064466621842
41.10000000000004	0.0005377157243421743
41.20000000000004	0.0005378256106740222
41.30000000000003	0.0005379361056321785
41.400000000000034	0.0005380472073027486
41.500000000000036	0.0005381589107003146
41.60000000000004	0.0005382712135942445
41.70000000000004	0.0005383841160216179
41.80000000000004	0.0005384976160902367
41.900000000000034	0.0005386117089601798
42.000000000000036	0.0005387263924744943
42.10000000000004	0.0005388416644938021
42.20000000000004	0.0005389575251328729
42.30000000000004	0.0005390739725373242
42.400000000000034	0.0005391910020244438
42.500000000000036	0.0005393086115250541
42.60000000000004	0.0005394268012113915
42.70000000000004	0.0005395455692479361
42.80000000000004	0.000539664911086331
42.900000000000034	0.0005397848247249572
43.000000000000036	0.0005399053081783425
43.10000000000004	0.0005400263616901324
43.20000000000004	0.0005401479834585025
43.30000000000004	0.0005402701690802699
43.400000000000034	0.000540392916634439
43.500000000000036	0.0005405162264175468
43.60000000000004	0.0005406400966441075
43.70000000000004	0.0005407645230352503
43.80000000000004	0.0005408895037320684
43.90000000000004	0.0005410150368905187
44.000000000000036	0.0005411411228729535
44.10000000000004	0.0005412677599239261
44.20000000000004	0.0005413949438989087
44.30000000000004	0.0005415226730131916
44.40000000000004	0.0005416509476780343
44.500000000000036	0.0005417797661520595
44.60000000000004	0.0005419091244059743
44.70000000000004	0.0005420390207122952
44.80000000000004	0.0005421694533571972
44.90000000000004	0.0005423004228128172
45.00000000000004	0.0005424319273644887
45.10000000000004	0.0005425639631075483
45.20000000000004	0.0005426965283829117
45.30000000000004	0.0005428296237080757
45.40000000000004	0.0005429632473804468
45.50000000000004	0.0005430973956023996
45.60000000000004	0.0005432320667676582
45.70000000000004	0.0005433672592825944
45.80000000000004	0.000543502973721241
45.90000000000004	0.0005436392084047386
46.00000000000004	0.0005437759596512411
46.10000000000004	0.0005439132259177166
46.20000000000004	0.0005440510078204485
46.30000000000004	0.0005441893036908037
46.40000000000004	0.0005443281099465729
46.50000000000004	0.0005444674250935883
46.60000000000004	0.0005446072476494128
46.70000000000004	0.000544747578282965
46.80000000000004	0.0005448884153467083
46.90000000000004	0.0005450297553662048
47.00000000000004	0.0005451715969058866
47.100000000000044	0.0005453139406741877
47.20000000000004	0.0005454567850321542
47.30000000000004	0.0005456001265982497
47.40000000000004	0.0005457439639822296
47.50000000000004	0.0005458882958046982
47.600000000000044	0.0005460331228233305
47.70000000000004	0.0005461784434178158
47.80000000000004	0.0005463242543071775
47.90000000000004	0.0005464705541555504
48.00000000000004	0.0005466173437577292
48.100000000000044	0.00054676462150047
48.200000000000045	0.0005469123841895891
48.30000000000004	0.0005470606305313458
48.40000000000004	0.000547209359242088
48.50000000000004	0.0005473585711628225
48.600000000000044	0.0005475082646967943
48.700000000000045	0.0005476584367437912
48.80000000000004	0.0005478090860606768
48.90000000000004	0.0005479602135234508
49.00000000000004	0.0005481118175410673
49.100000000000044	0.0005482638950945287
49.200000000000045	0.0005484164449799383
49.30000000000004	0.000548569466002821
49.40000000000004	0.0005487229590827406
49.50000000000004	0.0005488769226431274
49.600000000000044	0.0005490313537529725
49.700000000000045	0.0005491862512555834
49.80000000000004	0.000549341616103695
49.90000000000004	0.0005494974467251714
50.00000000000004	0.0005496537402652007
50.100000000000044	0.0005498104956037206
50.200000000000045	0.0005499677116294829
50.30000000000005	0.0005501253893363948
50.40000000000004	0.0005502835271650056
50.50000000000004	0.0005504421223430653
50.600000000000044	0.0005506011737946249
50.700000000000045	0.0005507606825451707
50.80000000000005	0.0005509206470385555
50.90000000000004	0.0005510810645740995
51.00000000000004	0.0005512419341101492
51.100000000000044	0.0005514032546132846
51.200000000000045	0.0005515650271481434
51.30000000000005	0.0005517272501695977
51.40000000000005	0.0005518899210545627
51.50000000000004	0.0005520530388027009
51.600000000000044	0.0005522166045088412
51.700000000000045	0.0005523806166300874
51.80000000000005	0.0005525450726107337
51.90000000000005	0.0005527099714826287
52.00000000000004	0.000552875312285357
52.100000000000044	0.0005530410961511061
52.200000000000045	0.0005532073215464548
52.30000000000005	0.0005533739859887873
52.40000000000005	0.0005535410885487812
52.50000000000004	0.0005537086303876146
52.600000000000044	0.0005538766099731312
52.700000000000045	0.0005540450248862692
52.80000000000005	0.0005542138742279661
52.90000000000005	0.0005543831571064166
53.00000000000004	0.0005545528747185965
53.100000000000044	0.0005547230255404491
53.200000000000045	0.0005548936072218844
53.30000000000005	0.000555064618900399
53.40000000000005	0.0005552360618009732
53.50000000000005	0.0005554079343998683
53.600000000000044	0.0005555802344070618
53.700000000000045	0.0005557529609885693
53.80000000000005	0.0005559261133172683
53.90000000000005	0.000556099692652602
54.00000000000005	0.0005562736974776399
54.100000000000044	0.0005564481255676091
54.200000000000045	0.0005566229761230115
54.30000000000005	0.0005567982504304697
54.40000000000005	0.0005569739469725274
54.50000000000005	0.0005571500635812713
54.60000000000005	0.0005573265994841919
54.700000000000045	0.0005575035539152944
54.80000000000005	0.0005576809281945203
54.90000000000005	0.0005578587208099968
55.00000000000005	0.0005580369296556486
55.10000000000005	0.0005582155539916427
55.200000000000045	0.000558394595164393
55.30000000000005	0.000558574051660735
55.40000000000005	0.0005587539214285461
55.50000000000005	0.0005589342037535604
55.60000000000005	0.0005591148979276758
55.700000000000045	0.0005592960053297104
55.80000000000005	0.0005594775244509543
55.90000000000005	0.00055965945329802
56.00000000000005	0.0005598417911876599
56.10000000000005	0.0005600245395246185
56.200000000000045	0.0005602076967981146
56.30000000000005	0.0005603912610660791
56.40000000000005	0.0005605752316695676
56.50000000000005	0.0005607596079555196
56.60000000000005	0.000560944391360269
56.70000000000005	0.0005611295803765028
56.80000000000005	0.0005613151731180412
56.90000000000005	0.0005615011689554806
57.00000000000005	0.0005616875693506905
57.10000000000005	0.0005618743727935795
57.20000000000005	0.0005620615774468506
57.30000000000005	0.0005622491827042855
57.40000000000005	0.0005624371879652776
57.50000000000005	0.000562625594722676
57.60000000000005	0.0005628144014688431
57.70000000000005	0.0005630036064198459
57.800000000000054	0.0005631932089976862
57.90000000000005	0.0005633832107204524
58.00000000000005	0.0005635736100770602
58.10000000000005	0.0005637644053302806
58.20000000000005	0.0005639555959242629
58.300000000000054	0.0005641471813085237
58.40000000000005	0.0005643391630317195
58.50000000000005	0.0005645315395843231
58.60000000000005	0.0005647243092800958
58.70000000000005	0.0005649174715902318
58.800000000000054	0.0005651110280884704
58.90000000000005	0.0005653049772611634
59.00000000000005	0.0005654993174667961
59.10000000000005	0.0005656940481978336
59.20000000000005	0.0005658891689518834
59.300000000000054	0.0005660846813329286
59.40000000000005	0.0005662805838280342
59.50000000000005	0.0005664768748445725
59.60000000000005	0.0005666735539009839
59.70000000000005	0.0005668706226263166
59.800000000000054	0.0005670680795028798
59.900000000000055	0.0005672659229809531
60.00000000000005	0.0005674641525994685
60.10000000000005	0.0005676627679023512
60.20000000000005	0.0005678617705486739
60.300000000000054	0.0005680611590206571
60.400000000000055	0.000568260931815598
60.50000000000005	0.0005684610884974972
60.60000000000005	0.0005686616307505726
60.70000000000005	0.0005688625570516866
60.800000000000054	0.0005690638659393989
60.900000000000055	0.0005692655569975171
61.00000000000006	0.0005694676298146526
61.10000000000005	0.00056967008610506
61.20000000000005	0.0005698729243447414
61.300000000000054	0.0005700761431175522
61.400000000000055	0.0005702797420315758
61.50000000000006	0.0005704837228263567
61.60000000000005	0.0005706880839719614
61.70000000000005	0.0005708928240920274
61.800000000000054	0.0005710979428138779
61.900000000000055	0.0005713034397694711
62.00000000000006	0.0005715093167284639
62.10000000000005	0.0005717155721593598
62.20000000000005	0.0005719222047295736
62.300000000000054	0.0005721292140900137
62.400000000000055	0.0005723366020359188
62.50000000000006	0.0005725443670292681
62.60000000000005	0.0005727525077759694
62.70000000000005	0.0005729610239456313
62.800000000000054	0.0005731699152124171
62.900000000000055	0.0005733791834019129
63.00000000000006	0.0005735888269738253
63.10000000000006	0.0005737988446765037
63.20000000000005	0.0005740092362025792
63.300000000000054	0.0005742200034036324
63.400000000000055	0.0005744311447322701
63.50000000000006	0.0005746426589741785
63.60000000000006	0.0005748545458402688
63.70000000000005	0.0005750668050459258
63.800000000000054	0.0005752794384734397
63.900000000000055	0.0005754924445724882
64.00000000000006	0.0005757058221699831
64.10000000000005	0.0005759195709994239
64.20000000000006	0.0005761336929695758
64.30000000000005	0.0005763481865224674
64.40000000000006	0.0005765630505213312
64.50000000000006	0.0005767782847176202
64.60000000000005	0.0005769938888671483
64.70000000000006	0.0005772098649098527
64.80000000000005	0.0005774262112842348
64.90000000000006	0.0005776429268937268
65.00000000000006	0.0005778600115119598
65.10000000000005	0.000578077467106004
65.20000000000006	0.0005782952921061335
65.30000000000005	0.0005785134854511981
65.40000000000006	0.0005787320469325541
65.50000000000006	0.000578950976345848
65.60000000000005	0.0005791702756899434
65.70000000000006	0.0005793899433909478
65.80000000000005	0.0005796099784270626
65.90000000000006	0.0005798303806115422
66.00000000000006	0.000580051151971109
66.10000000000005	0.0005802722909230998
66.20000000000006	0.0005804937964803664
66.30000000000005	0.0005807156684737002
66.40000000000006	0.0005809379067382036
66.50000000000006	0.0005811605133331076
66.60000000000005	0.0005813834866709975
66.70000000000006	0.0005816068258033459
66.80000000000005	0.0005818305305827033
66.90000000000006	0.0005820546030970063
67.00000000000006	0.0005822790417495115
67.10000000000007	0.0005825038456257015
67.20000000000006	0.0005827290145955771
67.30000000000005	0.0005829545485334127
67.40000000000006	0.0005831804495605577
67.50000000000006	0.000583406716074927
67.60000000000007	0.0005836333472000502
67.70000000000006	0.000583860342827609
67.80000000000005	0.0005840877051085948
67.90000000000006	0.0005843154324310445
68.00000000000006	0.0005845435239520125
68.10000000000007	0.0005847719795805984
68.20000000000006	0.0005850007992301677
68.30000000000005	0.0005852299850861564
68.40000000000006	0.0005854595355307104
68.50000000000006	0.0005856894497584488
68.60000000000007	0.0005859197277001748
68.70000000000006	0.0005861503715720714
68.80000000000005	0.0005863813797458375
68.90000000000006	0.000586612751449218
69.00000000000006	0.0005868444866305076
69.10000000000007	0.0005870765852423107
69.20000000000006	0.0005873090495363997
69.30000000000005	0.000587541877877991
69.40000000000006	0.0005877750695321238
69.50000000000006	0.0005880086244689399
69.60000000000007	0.0005882425449721399
69.70000000000006	0.0005884768293959226
69.80000000000007	0.0005887114770382114
69.90000000000006	0.0005889464878867593
70.00000000000006	0.0005891818619336589
70.10000000000007	0.0005894176014995296
70.20000000000006	0.0005896537049315786
70.30000000000007	0.0005898901715648316
70.40000000000006	0.0005901270014091007
70.50000000000006	0.000590364196818297
70.60000000000007	0.0005906017561280033
70.70000000000006	0.0005908396787059858
70.80000000000007	0.0005910779645798977
70.90000000000006	0.0005913166137817491
71.00000000000006	0.0005915556287038807
71.10000000000007	0.0005917950076743371
71.20000000000006	0.00059203475009795
71.30000000000007	0.0005922748560247404
71.40000000000006	0.0005925153278818152
71.50000000000006	0.000592756163984988
71.60000000000007	0.0005929973637717931
71.70000000000006	0.000593238927310421
71.80000000000007	0.0005934808546734947
71.90000000000006	0.000593723148328155
72.00000000000006	0.0005939658065821351
72.10000000000007	0.0005942088289101832
72.20000000000006	0.000594452215403275
72.30000000000007	0.0005946959685649741
72.40000000000006	0.0005949400866901532
72.50000000000006	0.0005951845692863816
72.60000000000007	0.0005954294164631484
72.70000000000006	0.0005956746283345256
72.80000000000007	0.0005959202074459406
72.90000000000006	0.0005961661520836221
73.00000000000006	0.0005964124617926235
73.10000000000007	0.0005966591367057828
73.20000000000006	0.0005969061794067613
73.30000000000007	0.0005971535881682561
73.40000000000006	0.0005974013625683831
73.50000000000007	0.000597649502758971
73.60000000000007	0.0005978980088965287
73.70000000000006	0.0005981468836085823
73.80000000000007	0.0005983961251586882
73.90000000000006	0.0005986457331628507
74.00000000000007	0.0005988957077968658
74.10000000000007	0.0005991460517284753
74.20000000000006	0.0005993967632070295
74.30000000000007	0.0005996478418819299
74.40000000000006	0.0005998992879485325
74.50000000000007	0.0006001511016070295
74.60000000000007	0.0006004032855712501
74.70000000000006	0.0006006558380808243
74.80000000000007	0.0006009087588236259
74.90000000000006	0.000601162048019759
75.00000000000007	0.00060141570842543
75.10000000000007	0.0006016697382653669
75.20000000000006	0.0006019241372613301
75.30000000000007	0.0006021789056536394
75.40000000000006	0.0006024340436876081
75.50000000000007	0.0006026895541679533
75.60000000000007	0.0006029454353091117
75.70000000000006	0.0006032016868720558
75.80000000000007	0.0006034583091227298
75.90000000000006	0.0006037153049106088
76.00000000000007	0.0006039726724344723
76.10000000000007	0.000604230411489819
76.20000000000007	0.0006044885223635781
76.30000000000007	0.0006047470053478525
76.40000000000006	0.0006050058633432799
76.50000000000007	0.0006052650945377703
76.60000000000007	0.0006055246987669719
76.70000000000007	0.0006057846763444191
76.80000000000007	0.000606045030218097
76.90000000000006	0.0006063057585594698
77.00000000000007	0.0006065668612395068
77.10000000000007	0.000606828338593575
77.20000000000007	0.0006070901909625009
77.30000000000007	0.0006073524213483366
77.40000000000006	0.0006076150279111078
77.50000000000007	0.0006078780105629671
77.60000000000007	0.0006081413696670876
77.70000000000007	0.0006084051082756766
77.80000000000007	0.0006086692245314874
77.90000000000006	0.0006089337183829265
78.00000000000007	0.0006091985902160051
78.10000000000007	0.000609463840422393
78.20000000000007	0.0006097294721115638
78.30000000000007	0.0006099954834141968
78.40000000000006	0.0006102618743211966
78.50000000000007	0.0006105286452476489
78.60000000000007	0.0006107957993562382
78.70000000000007	0.0006110633347594939
78.80000000000007	0.0006113312514856921
78.90000000000006	0.0006115995499738562
79.00000000000007	0.0006118682306689247
79.10000000000007	0.0006121372967943393
79.20000000000007	0.0006124067464499528
79.30000000000007	0.0006126765797079993
79.40000000000006	0.0006129467970380066
79.50000000000007	0.0006132174017199742
79.60000000000007	0.0006134883918346722
79.70000000000007	0.0006137597674929686
79.80000000000007	0.0006140315291895696
79.90000000000008	0.0006143036774254436
80.00000000000007	0.0006145762155451632
80.10000000000007	0.000614849141616127
80.20000000000007	0.0006151224557948351
80.30000000000007	0.000615396158608175
80.40000000000008	0.0006156702534609059
80.50000000000007	0.0006159447384003363
80.60000000000007	0.0006162196136231082
80.70000000000007	0.0006164948796826438
80.80000000000007	0.0006167705371389651
80.90000000000008	0.0006170465894655315
81.00000000000007	0.0006173230346956215
81.10000000000007	0.0006175998730734275
81.20000000000007	0.0006178771051863492
81.30000000000007	0.0006181547345720214
81.40000000000008	0.0006184327592425557
81.50000000000007	0.0006187111794839407
81.60000000000007	0.0006189899959116573
81.70000000000007	0.0006192692091481515
81.80000000000007	0.0006195488228042843
81.90000000000008	0.0006198288348774043
82.00000000000007	0.0006201092457032534
82.10000000000007	0.0006203900559332838
82.20000000000007	0.0006206712692468418
82.30000000000007	0.0006209528836189561
82.40000000000008	0.0006212348994290619
82.50000000000007	0.0006215173173583757
82.60000000000008	0.0006218001380955405
82.70000000000007	0.0006220833653980531
82.80000000000007	0.0006223669972254251
82.90000000000008	0.0006226510340092832
83.00000000000007	0.0006229354764690461
83.10000000000008	0.0006232203284354178
83.20000000000007	0.0006235055878443593
83.30000000000007	0.0006237912551733307
83.40000000000008	0.0006240773311733923
83.50000000000007	0.0006243638166034962
83.60000000000008	0.0006246507153778826
83.70000000000007	0.0006249380254161731
83.80000000000007	0.0006252257472507553
83.90000000000008	0.0006255138816733468
84.00000000000007	0.0006258024326765241
84.10000000000008	0.0006260913981550431
84.20000000000007	0.0006263807786895191
84.30000000000007	0.0006266705751053731
84.40000000000008	0.0006269607882364365
84.50000000000007	0.0006272514221647114
84.60000000000008	0.0006275424747677625
84.70000000000007	0.0006278339466841654
84.80000000000007	0.0006281258387827063
84.90000000000008	0.0006284181552293335
85.00000000000007	0.0006287108938752888
85.10000000000008	0.0006290040554100515
85.20000000000007	0.0006292976407383942
85.30000000000007	0.0006295916507740938
85.40000000000008	0.0006298860897789194
85.50000000000007	0.0006301809555860085
85.60000000000008	0.0006304762489462163
85.70000000000007	0.0006307719708106773
85.80000000000007	0.0006310681255312065
85.90000000000008	0.0006313647109130666
86.00000000000007	0.0006316617277610043
86.10000000000008	0.0006319591770646461
86.20000000000007	0.0006322570598232458
86.30000000000008	0.0006325553804914566
86.40000000000008	0.0006328541368554755
86.50000000000007	0.000633153329785187
86.60000000000008	0.00063345296031986
86.70000000000007	0.0006337530330108594
86.80000000000008	0.0006340535456148247
86.90000000000008	0.00063435449905883
87.00000000000007	0.0006346558944234378
87.10000000000008	0.0006349577327994852
87.20000000000007	0.0006352600188488401
87.30000000000008	0.0006355627503080024
87.40000000000008	0.0006358659281734022
87.50000000000007	0.0006361695535788389
87.60000000000008	0.0006364736312901456
87.70000000000007	0.0006367781590124532
87.80000000000008	0.0006370831378030697
87.90000000000008	0.0006373885688401381
88.00000000000007	0.0006376944533128563
88.10000000000008	0.0006380007961058872
88.20000000000007	0.0006383075949031221
88.30000000000008	0.0006386148508358589
88.40000000000008	0.0006389225651394554
88.50000000000007	0.0006392307428105076
88.60000000000008	0.000639539381499572
88.70000000000007	0.0006398484824028861
88.80000000000008	0.0006401580468035119
88.90000000000008	0.0006404680759964041
89.00000000000009	0.0006407785751061627
89.10000000000008	0.000641089541760841
89.20000000000007	0.0006414009772358341
89.30000000000008	0.0006417128828758128
89.40000000000008	0.0006420252639259683
89.50000000000009	0.0006423381179788695
89.60000000000008	0.0006426514463793868
89.70000000000007	0.0006429652505235757
89.80000000000008	0.0006432651818307198
89.90000000000008	0.0006435081680055976
90.00000000000009	0.0006436941194478582
