# Supplementary material for: White matter micro- and macrostructure brain charts for the human lifespan
Source: Nature. 2026 May 13;655(8124):979–89. doi: 10.1038/s41586-026-10454-2 (PMC13391363; doi:10.1038/s41586-026-10454-2)
Supplement: Supplementary file 7 — Tract-specific median centiles of brain charts. SDT.T4.1-504 contain the discretized, sex-agnostic brain charts used to derive the myelination plots and assessments in Fig. 4 and Supplementary Fig. S4.F9. Age is expressed in years. Tract measurements are reported in metric-specific units: diffusivities in mm2 s−1, volume in mm3, surface area in mm2, average length in mm, and FA is dimensionless (unitless). [file 41586_2026_10454_MOESM7_ESM.zip › SDT.T4/SDT.T4.216-OR_left_surface_area.csv]

age	value
1.0	11467.919937513194
1.1	11608.272173181964
1.2000000000000002	11785.965638028558
1.3000000000000003	11998.678082736795
1.4000000000000004	12209.261470316425
1.5000000000000004	12406.784473998874
1.6000000000000005	12592.690046428701
1.7000000000000006	12768.186598763861
1.8000000000000007	12934.244424383429
1.9000000000000008	13091.83600042623
2.000000000000001	13241.70874488943
2.100000000000001	13384.512201559664
2.200000000000001	13520.778363002808
2.300000000000001	13651.070965034469
2.4000000000000012	13775.831330368084
2.5000000000000013	13895.452917197492
2.6000000000000014	14010.287135642055
2.7000000000000015	14120.62282468356
2.8000000000000016	14226.788582829644
2.9000000000000017	14329.04143240016
3.0000000000000018	14427.614305350968
3.100000000000002	14522.69905161767
3.200000000000002	14614.522120614256
3.300000000000002	14703.261335688021
3.400000000000002	14789.08032632301
3.500000000000002	14872.129237595882
3.6000000000000023	14952.530667519106
3.7000000000000024	15030.437792262299
3.8000000000000025	15105.969791133672
3.9000000000000026	15179.2368204046
4.000000000000003	15250.328553313724
4.100000000000003	15319.360330461008
4.200000000000003	15386.421815850746
4.3000000000000025	15451.596990556067
4.400000000000003	15514.963973343047
4.5000000000000036	15576.58554248584
4.600000000000003	15636.546563104752
4.700000000000003	15694.912221452867
4.800000000000003	15751.743386975668
4.900000000000004	15807.088747616015
5.0000000000000036	15861.015751352888
5.100000000000003	15913.576062165357
5.200000000000004	15964.81862211832
5.300000000000004	16014.789277948745
5.400000000000004	16063.52417674697
5.5000000000000036	16111.075702432034
5.600000000000004	16157.483467504906
5.700000000000005	16202.784649301597
5.800000000000004	16247.008413834894
5.900000000000004	16290.197934364254
6.000000000000004	16332.385742300285
6.100000000000005	16373.602899848383
6.200000000000005	16413.878595056347
6.300000000000004	16453.23539186701
6.400000000000005	16491.708107087095
6.500000000000005	16529.32263826952
6.600000000000005	16566.103335430253
6.700000000000005	16602.06893483446
6.800000000000005	16637.248889777587
6.900000000000006	16671.665024966147
7.000000000000005	16705.33830126456
7.100000000000005	16738.28842399203
7.2000000000000055	16770.53033912482
7.300000000000006	16802.08846526252
7.400000000000006	16832.980668943575
7.500000000000005	16863.223741630787
7.600000000000006	16892.83036835936
7.700000000000006	16921.821615163455
7.800000000000006	16950.21283720543
7.900000000000006	16978.01884801572
8.000000000000007	17005.253553344795
8.100000000000007	17031.92731573576
8.200000000000006	17058.057973566916
8.300000000000006	17083.65837174506
8.400000000000006	17108.74055617336
8.500000000000007	17133.313475359853
8.600000000000007	17157.39275521348
8.700000000000006	17180.989606681367
8.800000000000008	17204.114883656734
8.900000000000007	17226.778744529205
9.000000000000007	17248.988640485066
9.100000000000007	17270.75802571167
9.200000000000006	17292.096441188947
9.300000000000008	17313.012802752022
9.400000000000007	17333.51363622231
9.500000000000007	17353.610871721645
9.600000000000009	17373.312940760137
9.700000000000008	17392.628029826134
9.800000000000008	17411.56376846172
9.900000000000007	17430.1256769063
10.000000000000007	17448.32416635281
10.100000000000009	17466.16651374774
10.200000000000008	17483.659487335543
10.300000000000008	17500.807979024696
10.40000000000001	17517.62131305575
10.500000000000009	17534.10598637404
10.600000000000009	17550.268322156673
10.700000000000008	17566.11418224637
10.800000000000008	17581.647760137465
10.90000000000001	17596.87728351069
11.000000000000009	17611.80842539709
11.100000000000009	17626.446432226217
11.20000000000001	17640.795057556406
11.30000000000001	17654.8617313153
11.40000000000001	17668.651562092415
11.500000000000009	17682.169531809363
11.600000000000009	17695.420230180862
11.70000000000001	17708.40691182869
11.80000000000001	17721.13619386683
11.90000000000001	17733.612581129317
12.00000000000001	17745.84021229315
12.10000000000001	17757.82202584395
12.20000000000001	17769.564039141005
12.30000000000001	17781.070338488273
12.40000000000001	17792.344915681177
12.50000000000001	17803.39142229224
12.60000000000001	17814.2124317119
12.70000000000001	17824.81334521349
12.800000000000011	17835.19779659718
12.900000000000011	17845.36909966183
13.00000000000001	17855.329595491163
13.10000000000001	17865.084225140206
13.20000000000001	17874.63630553641
13.300000000000011	17883.98908167055
13.400000000000011	17893.14549872398
13.50000000000001	17902.107625021632
13.600000000000012	17910.879925639543
13.700000000000012	17919.465371727598
13.800000000000011	17927.86665078465
13.900000000000011	17936.08565707263
14.00000000000001	17944.12649625134
14.100000000000012	17951.991895200103
14.200000000000012	17959.68452508544
14.300000000000011	17967.20678957869
14.400000000000013	17974.56037543424
14.500000000000012	17981.749014449433
14.600000000000012	17988.775164792976
14.700000000000012	17995.641030368555
14.800000000000011	18002.348165248903
14.900000000000013	18008.900016213272
15.000000000000012	18015.29885013914
15.100000000000012	18021.546890096313
15.200000000000014	18027.646118119832
15.300000000000013	18033.597927862716
15.400000000000013	18039.4054681818
15.500000000000012	18045.07079402636
15.600000000000012	18050.595730368157
15.700000000000014	18055.981568161144
15.800000000000013	18061.231227193053
15.900000000000013	18066.34661051831
16.000000000000014	18071.329586280113
16.100000000000016	18076.181803695035
16.200000000000014	18080.90442791106
16.30000000000001	18085.500138273565
16.400000000000013	18089.97066849412
16.500000000000014	18094.317542760375
16.600000000000016	18098.541845624906
16.700000000000014	18102.646070139195
16.800000000000015	18106.631827908473
16.900000000000013	18110.500702382866
17.000000000000014	18114.25407687596
17.100000000000016	18117.89293599938
17.200000000000014	18121.419576555025
17.300000000000015	18124.83547324957
17.400000000000013	18128.141908766764
17.500000000000014	18131.339803672094
17.600000000000016	18134.431301659675
17.700000000000014	18137.417778190385
17.800000000000015	18140.300585775105
17.900000000000016	18143.080892991635
18.000000000000014	18145.759540077914
18.100000000000016	18148.338508931814
18.200000000000017	18150.819063183586
18.300000000000015	18153.20228961921
18.400000000000016	18155.488976994584
18.500000000000014	18157.680980185687
18.600000000000016	18159.779481355716
18.700000000000017	18161.785643780084
18.800000000000015	18163.700460947985
18.900000000000016	18165.524656358637
19.000000000000014	18167.259950289354
19.100000000000016	18168.907432687334
19.200000000000017	18170.468029972933
19.300000000000015	18171.94242382265
19.400000000000016	18173.332228239276
19.500000000000018	18174.638465696295
19.600000000000016	18175.862142986814
19.700000000000017	18177.0041096003
19.80000000000002	18178.064993676737
19.900000000000016	18179.046296332817
20.000000000000018	18179.948963349783
20.100000000000016	18180.773788782375
20.200000000000017	18181.521366459543
20.30000000000002	18182.193107901046
20.400000000000016	18182.789902548495
20.500000000000018	18183.31262672251
20.600000000000016	18183.762010554452
20.700000000000017	18184.13860355137
20.80000000000002	18184.4437218581
20.900000000000016	18184.67819063792
21.000000000000018	18184.842693872994
21.10000000000002	18184.937752662416
21.200000000000017	18184.96460709003
21.30000000000002	18184.92403492651
21.40000000000002	18184.81680288358
21.500000000000018	18184.64354145759
21.60000000000002	18184.404734743457
21.700000000000017	18184.10154170419
21.80000000000002	18183.73468585337
21.90000000000002	18183.30475901673
22.000000000000018	18182.81222156523
22.10000000000002	18182.258167483837
22.200000000000017	18181.64328014832
22.30000000000002	18180.968233551514
22.40000000000002	18180.233574482085
22.500000000000018	18179.439732171937
22.60000000000002	18178.587731186628
22.70000000000002	18177.678208804828
22.80000000000002	18176.711679217922
22.90000000000002	18175.688551683917
23.00000000000002	18174.609794937995
23.10000000000002	18173.476012052502
23.20000000000002	18172.287798090183
23.30000000000002	18171.045629099066
23.40000000000002	18169.749887939335
23.50000000000002	18168.401483607333
23.60000000000002	18167.00097977572
23.70000000000002	18165.54882486508
23.80000000000002	18164.045384788995
23.90000000000002	18162.491520319643
24.00000000000002	18160.887765810057
24.10000000000002	18159.234648737398
24.20000000000002	18157.532585045126
24.300000000000022	18155.781918112243
24.40000000000002	18153.983457038103
24.50000000000002	18152.13770231345
24.600000000000023	18150.245046349573
24.70000000000002	18148.305818041797
24.800000000000022	18146.32078463282
24.90000000000002	18144.29042134813
25.00000000000002	18142.215197479756
25.100000000000023	18140.095477650782
25.20000000000002	18137.9315713931
25.300000000000022	18135.724201041685
25.40000000000002	18133.4738125692
25.50000000000002	18131.180750462914
25.600000000000023	18128.845311789453
25.70000000000002	18126.468182391178
25.800000000000022	18124.049786361313
25.900000000000023	18121.59054264795
26.00000000000002	18119.090771854582
26.100000000000023	18116.550754305612
26.200000000000024	18113.971136644286
26.300000000000022	18111.352317572106
26.400000000000023	18108.69460039031
26.50000000000002	18105.998254623486
26.600000000000023	18103.263894967306
26.700000000000024	18100.491901088517
26.800000000000022	18097.682648172187
26.900000000000023	18094.836418905772
27.00000000000002	18091.9534682524
27.100000000000023	18089.034376552903
27.200000000000024	18086.079501335626
27.300000000000022	18083.08911036276
27.400000000000023	18080.063449180827
27.500000000000025	18077.00307005495
27.600000000000023	18073.908313882253
27.700000000000024	18070.77951763958
27.800000000000026	18067.6169312287
27.900000000000023	18064.42078746012
28.000000000000025	18061.191608376652
28.100000000000023	18057.9297154931
28.200000000000024	18054.635345790186
28.300000000000026	18051.308723817685
28.400000000000023	18047.950346857644
28.500000000000025	18044.560521835167
28.600000000000023	18041.139552232595
28.700000000000024	18037.68765950016
28.800000000000026	18034.205056988565
28.900000000000023	18030.69221530007
29.000000000000025	18027.14942432428
29.100000000000026	18023.576894288213
29.200000000000024	18019.974831253483
29.300000000000026	18016.34368391299
29.400000000000027	18012.68372930921
29.500000000000025	18008.99524145
29.600000000000026	18005.278417012647
29.700000000000024	18001.533452160857
29.800000000000026	17997.760771958398
29.900000000000027	17993.960638420096
30.000000000000025	17990.133238444723
30.100000000000026	17986.27876172818
30.200000000000024	17982.397613888337
30.300000000000026	17978.490045587172
30.400000000000027	17974.55630480244
30.500000000000025	17970.596566574346
30.600000000000026	17966.611011808236
30.700000000000028	17962.600025131174
30.800000000000026	17958.563843902994
30.900000000000027	17954.502634619672
31.00000000000003	17950.416572416783
31.100000000000026	17946.306024612415
31.200000000000028	17942.171218500487
31.300000000000026	17938.01237899283
31.400000000000027	17933.829662176602
31.50000000000003	17929.62323534392
31.600000000000026	17925.393447112918
31.700000000000028	17921.14051296449
31.800000000000026	17916.864581500155
31.900000000000027	17912.56581483852
32.00000000000003	17908.24454614961
32.10000000000002	17903.900981961255
32.20000000000003	17899.535326680765
32.300000000000026	17895.147719748293
32.40000000000003	17890.738316252933
32.50000000000003	17886.30743266133
32.60000000000003	17881.855264978505
32.70000000000003	17877.381946070036
32.800000000000026	17872.88762636349
32.90000000000003	17868.372608503643
33.00000000000003	17863.83708050847
33.10000000000003	17859.281228502714
33.20000000000003	17854.70517726773
33.300000000000026	17850.109070904295
33.40000000000003	17845.493197100077
33.50000000000003	17840.857734472243
33.60000000000003	17836.202802014315
33.70000000000003	17831.528539607225
33.800000000000026	17826.83522254278
33.90000000000003	17822.123022292726
34.00000000000003	17817.392108633772
34.10000000000003	17812.642593408393
34.20000000000003	17807.874610780033
34.30000000000003	17803.088422615816
34.40000000000003	17798.28419196586
34.50000000000003	17793.46202556619
34.60000000000003	17788.6220537433
34.70000000000003	17783.764527222866
34.80000000000003	17778.889602645308
34.90000000000003	17773.997435129433
35.00000000000003	17769.088125071106
35.10000000000003	17764.16179760993
35.20000000000003	17759.21869139584
35.30000000000003	17754.258955505
35.400000000000034	17749.282685818696
35.50000000000003	17744.290003973
35.60000000000003	17739.281138583163
35.70000000000003	17734.256232960895
35.80000000000003	17729.215429048494
35.900000000000034	17724.158817093696
36.00000000000003	17719.08651400966
36.10000000000003	17713.99873752681
36.20000000000003	17708.895624145676
36.30000000000003	17703.777260114875
36.400000000000034	17698.643759135637
36.50000000000003	17693.495329882993
36.60000000000003	17688.33210366059
36.70000000000003	17683.154210536683
36.80000000000003	17677.96173174376
36.900000000000034	17672.754776667436
37.00000000000003	17667.53354415225
37.10000000000003	17662.2981593541
37.20000000000003	17657.04869995633
37.30000000000003	17651.785272388817
37.400000000000034	17646.508067309478
37.500000000000036	17641.21720517806
37.60000000000003	17635.912805337266
37.70000000000003	17630.594940995106
37.80000000000003	17625.26371462473
37.900000000000034	17619.919307989436
38.000000000000036	17614.561835987326
38.10000000000003	17609.191368671
38.20000000000003	17603.8080057839
38.30000000000003	17598.411921675353
38.400000000000034	17593.003226990288
38.500000000000036	17587.58203136134
38.60000000000004	17582.148400840495
38.70000000000003	17576.702431531925
38.80000000000003	17571.24428972313
38.900000000000034	17565.774081016545
39.000000000000036	17560.291868653927
39.10000000000004	17554.79774620999
39.20000000000003	17549.291873247086
39.30000000000003	17543.77435150737
39.400000000000034	17538.245281813648
39.500000000000036	17532.704723824725
39.60000000000004	17527.152767757852
39.70000000000003	17521.58956585631
39.80000000000003	17516.01521528077
39.900000000000034	17510.429773183005
40.000000000000036	17504.833327428918
40.10000000000004	17499.226024152125
40.20000000000003	17493.607957002325
40.30000000000003	17487.979218792596
40.400000000000034	17482.339863459856
40.500000000000036	17476.689975763587
40.60000000000004	17471.029695182304
40.70000000000004	17465.359111194593
40.80000000000003	17459.678275497074
40.900000000000034	17453.98727065703
41.000000000000036	17448.28623059434
41.10000000000004	17442.575241587936
41.20000000000004	17436.85438915388
41.30000000000003	17431.123722098982
41.400000000000034	17425.38332010847
41.500000000000036	17419.63331104189
41.60000000000004	17413.87377737318
41.70000000000004	17408.104765903852
41.80000000000004	17402.32635426962
41.900000000000034	17396.538665265813
42.000000000000036	17390.741778444746
42.10000000000004	17384.93577266177
42.20000000000004	17379.120692116045
42.30000000000004	17373.296611762482
42.400000000000034	17367.463648869863
42.500000000000036	17361.621879512866
42.60000000000004	17355.77134609264
42.70000000000004	17349.91212164303
42.80000000000004	17344.04431881304
42.900000000000034	17338.168011004534
43.000000000000036	17332.28327098146
43.10000000000004	17326.390138797153
43.20000000000004	17320.488684985772
43.30000000000004	17314.579017149765
43.400000000000034	17308.661205506614
43.500000000000036	17302.735288494732
43.60000000000004	17296.801334843283
43.70000000000004	17290.859447935116
43.80000000000004	17284.909695538052
43.90000000000004	17278.952144834977
44.000000000000036	17272.986832142175
44.10000000000004	17267.01382385263
44.20000000000004	17261.033218734967
44.30000000000004	17255.04508163587
44.40000000000004	17249.0494474185
44.500000000000036	17243.046380776123
44.60000000000004	17237.035976618736
44.70000000000004	17231.018297543847
44.80000000000004	17224.99340561165
44.90000000000004	17218.961333763466
45.00000000000004	17212.92214450443
45.10000000000004	17206.875928520432
45.20000000000004	17200.822745724567
45.30000000000004	17194.762627748074
45.40000000000004	17188.695635492277
45.50000000000004	17182.621856110512
45.60000000000004	17176.541347447128
45.70000000000004	17170.454166852025
45.80000000000004	17164.360344212528
45.90000000000004	17158.259938376323
46.00000000000004	17152.153032625156
46.10000000000004	17146.039682332186
46.20000000000004	17139.91991620119
46.30000000000004	17133.793791563658
46.40000000000004	17127.66138846383
46.50000000000004	17121.52276036877
46.60000000000004	17115.377960289756
46.70000000000004	17109.22701534477
46.80000000000004	17103.06998093425
46.90000000000004	17096.906933549828
47.00000000000004	17090.737924379748
47.100000000000044	17084.562979470382
47.20000000000004	17078.382152786326
47.30000000000004	17072.195517848988
47.40000000000004	17066.003124087412
47.50000000000004	17059.80502050974
47.600000000000044	17053.601231717115
47.70000000000004	17047.39180985508
47.80000000000004	17041.176825181567
47.90000000000004	17034.956325020587
48.00000000000004	17028.730333000607
48.100000000000044	17022.49889990536
48.200000000000045	17016.262093264995
48.30000000000004	17010.01995877711
48.40000000000004	17003.77254174999
48.50000000000004	16997.51986449187
48.600000000000044	16991.261976070124
48.700000000000045	16984.998941013695
48.80000000000004	16978.73080307243
48.90000000000004	16972.457583669333
49.00000000000004	16966.179330578292
49.100000000000044	16959.89610582071
49.200000000000045	16953.607951640246
49.30000000000004	16947.31490991987
49.40000000000004	16941.01700087342
49.50000000000004	16934.714270652847
49.600000000000044	16928.40677851662
49.700000000000045	16922.09456490312
49.80000000000004	16915.777649218107
49.90000000000004	16909.456076383467
50.00000000000004	16903.129903350316
50.100000000000044	16896.799169159847
50.200000000000045	16890.46391251851
50.30000000000005	16884.124151721586
50.40000000000004	16877.779930156074
50.50000000000004	16871.431302226825
50.600000000000044	16865.07830529898
50.700000000000045	16858.72095692774
50.80000000000005	16852.359299329008
50.90000000000004	16845.993384782498
51.00000000000004	16839.623249355074
51.100000000000044	16833.24892880241
51.200000000000045	16826.87043965681
51.30000000000005	16820.487822679806
51.40000000000005	16814.10112780204
51.50000000000004	16807.710389531672
51.600000000000044	16801.31562372069
51.700000000000045	16794.916870014582
51.80000000000005	16788.514176384844
51.90000000000005	16782.107576131217
52.00000000000004	16775.69710226366
52.100000000000044	16769.28276968885
52.200000000000045	16762.86461667258
52.30000000000005	16756.442689016934
52.40000000000005	16750.017018569593
52.50000000000004	16743.587619609287
52.600000000000044	16737.15452933738
52.700000000000045	16730.717791748106
52.80000000000005	16724.277437562425
52.90000000000005	16717.83349723098
53.00000000000004	16711.385984155808
53.100000000000044	16704.934934228066
53.200000000000045	16698.480389436343
53.30000000000005	16692.022379146547
53.40000000000005	16685.560916178496
53.50000000000005	16679.096035407394
53.600000000000044	16672.627777152014
53.700000000000045	16666.156169725895
53.80000000000005	16659.68124118995
53.90000000000005	16653.203003547842
54.00000000000005	16646.721490429376
54.100000000000044	16640.236740297078
54.200000000000045	16633.748780197722
54.30000000000005	16627.257621592435
54.40000000000005	16620.76329714083
54.50000000000005	16614.26584376161
54.60000000000005	16607.76528751685
54.700000000000045	16601.261654232163
54.80000000000005	16594.75495460572
54.90000000000005	16588.24522011237
55.00000000000005	16581.732485950906
55.10000000000005	16575.216776997066
55.200000000000045	16568.698103440736
55.30000000000005	16562.17649582988
55.40000000000005	16555.65198793449
55.50000000000005	16549.124603707285
55.60000000000005	16542.594366879202
55.700000000000045	16536.061286923716
55.80000000000005	16529.525393260912
55.90000000000005	16522.98671806538
56.00000000000005	16516.445284176752
56.10000000000005	16509.901100589494
56.200000000000045	16503.35419583794
56.30000000000005	16496.804600772943
56.40000000000005	16490.25233736731
56.50000000000005	16483.697427385458
56.60000000000005	16477.139879145918
56.70000000000005	16470.579720108704
56.80000000000005	16464.01697964294
56.90000000000005	16457.451678675116
57.00000000000005	16450.88382506949
57.10000000000005	16444.313445439544
57.20000000000005	16437.740567926634
57.30000000000005	16431.165212641637
57.40000000000005	16424.587399499236
57.50000000000005	16418.007135722717
57.60000000000005	16411.42444690175
57.70000000000005	16404.839359799797
57.800000000000054	16398.251893542263
57.90000000000005	16391.66205491875
58.00000000000005	16385.069868709896
58.10000000000005	16378.475360539058
58.20000000000005	16371.878548762694
58.300000000000054	16365.279451552198
58.40000000000005	16358.67807508609
58.50000000000005	16352.07444316902
58.60000000000005	16345.468580141242
58.70000000000005	16338.860503429194
58.800000000000054	16332.250218794494
58.90000000000005	16325.637749268715
59.00000000000005	16319.02311813208
59.10000000000005	16312.40634208461
59.20000000000005	16305.787437651392
59.300000000000054	16299.166410008158
59.40000000000005	16292.543281255907
59.50000000000005	16285.918073478295
59.60000000000005	16279.290802495843
59.70000000000005	16272.661473080618
59.800000000000054	16266.030106595166
59.900000000000055	16259.396724136197
60.00000000000005	16252.761340836529
60.10000000000005	16246.123971663274
60.20000000000005	16239.48462082351
60.300000000000054	16232.843308792457
60.400000000000055	16226.200055549216
60.50000000000005	16219.554875393082
60.60000000000005	16212.907772137434
60.70000000000005	16206.258765552482
60.800000000000054	16199.607874697056
60.900000000000055	16192.955113217982
61.00000000000006	16186.300494604771
61.10000000000005	16179.64402212272
61.20000000000005	16172.985714696015
61.300000000000054	16166.325590337834
61.400000000000055	16159.663661903305
61.50000000000006	16152.99993227093
61.60000000000005	16146.334419692299
61.70000000000005	16139.667141321093
61.800000000000054	16132.998109391994
61.900000000000055	16126.327335989994
62.00000000000006	16119.65482345867
62.10000000000005	16112.98058924318
62.20000000000005	16106.30464951706
62.300000000000054	16099.62701576129
62.400000000000055	16092.947689936713
62.50000000000006	16086.266688847396
62.60000000000005	16079.584027862684
62.70000000000005	16072.899717872171
62.800000000000054	16066.213769622684
62.900000000000055	16059.526184549824
63.00000000000006	16052.83697868924
63.10000000000006	16046.146166489734
63.20000000000005	16039.45375812165
63.300000000000054	16032.759754639188
63.400000000000055	16026.064171467653
63.50000000000006	16019.367022301923
63.60000000000006	16012.668316747284
63.70000000000005	16005.968064272503
63.800000000000054	15999.266265412954
63.900000000000055	15992.562934862177
64.00000000000006	15985.858085448583
64.10000000000005	15979.151726089354
64.20000000000006	15972.44385693727
64.30000000000005	15965.734492105621
64.40000000000006	15959.02364371445
64.50000000000006	15952.311320139701
64.60000000000005	15945.597529626446
64.70000000000006	15938.882271811888
64.80000000000005	15932.165560113028
64.90000000000006	15925.447405832401
65.00000000000006	15918.727816685963
65.10000000000005	15912.0067919247
65.20000000000006	15905.28434441489
65.30000000000005	15898.560484791944
65.40000000000006	15891.835220251995
65.50000000000006	15885.108557865415
65.60000000000005	15878.380496367943
65.70000000000006	15871.651047963971
65.80000000000005	15864.920222515584
65.90000000000006	15858.188026584225
66.00000000000006	15851.454458513439
66.10000000000005	15844.719529986018
66.20000000000006	15837.983250234069
66.30000000000005	15831.245625318446
66.40000000000006	15824.506661178802
66.50000000000006	15817.766355640953
66.60000000000005	15811.024719759282
66.70000000000006	15804.281762032315
66.80000000000005	15797.537487908856
66.90000000000006	15790.791894814283
67.00000000000006	15784.044993310144
67.10000000000007	15777.296791298357
67.20000000000006	15770.547293744316
67.30000000000005	15763.796505496268
67.40000000000006	15757.044423456662
67.50000000000006	15750.291057591343
67.60000000000007	15743.536415104201
67.70000000000006	15736.78050036874
67.80000000000005	15730.023309876557
67.90000000000006	15723.264853129182
68.00000000000006	15716.505136763704
68.10000000000007	15709.74416468545
68.20000000000006	15702.981940686199
68.30000000000005	15696.218460726772
68.40000000000006	15689.453733745033
68.50000000000006	15682.687765711711
68.60000000000007	15675.920559958047
68.70000000000006	15669.152112021467
68.80000000000005	15662.3824304039
68.90000000000006	15655.611520535704
69.00000000000006	15648.839385293379
69.10000000000007	15642.066027443043
69.20000000000006	15635.291441980933
69.30000000000005	15628.515636876815
69.40000000000006	15621.738616922645
69.50000000000006	15614.960384436468
69.60000000000007	15608.180933976457
69.70000000000006	15601.400273104751
69.80000000000007	15594.618406096222
69.90000000000006	15587.835334825864
70.00000000000006	15581.051061061029
70.10000000000007	15574.265578805805
70.20000000000006	15567.478895121238
70.30000000000007	15560.691013668256
70.40000000000006	15553.901935776918
70.50000000000006	15547.11165499653
70.60000000000007	15540.320178008837
70.70000000000006	15533.527507977966
70.80000000000007	15526.733645800985
70.90000000000006	15519.9385922697
71.00000000000006	15513.14234036396
71.10000000000007	15506.344896295132
71.20000000000006	15499.546262634556
71.30000000000007	15492.746439745928
71.40000000000006	15485.9454201355
71.50000000000006	15479.143209663795
71.60000000000007	15472.339810422765
71.70000000000006	15465.53522235164
71.80000000000007	15458.729445286333
71.90000000000006	15451.92247114582
72.00000000000006	15445.114305350773
72.10000000000007	15438.304949418334
72.20000000000006	15431.494402764005
72.30000000000007	15424.682656812285
72.40000000000006	15417.869716661648
72.50000000000006	15411.055583364552
72.60000000000007	15404.240255919034
72.70000000000006	15397.423733221443
72.80000000000007	15390.606006088752
72.90000000000006	15383.787079209971
73.00000000000006	15376.9669530777
73.10000000000007	15370.145626174084
73.20000000000006	15363.323088798674
73.30000000000007	15356.499345347207
73.40000000000006	15349.674395859673
73.50000000000007	15342.848238406343
73.60000000000007	15336.020870957078
73.70000000000006	15329.19228318119
73.80000000000007	15322.362479095329
73.90000000000006	15315.53145819167
74.00000000000007	15308.699218030684
74.10000000000007	15301.865747739193
74.20000000000006	15295.031051069862
74.30000000000007	15288.195127071822
74.40000000000006	15281.357972897864
74.50000000000007	15274.519585601318
74.60000000000007	15267.679953653615
74.70000000000006	15260.839080458769
74.80000000000007	15253.996964527327
74.90000000000006	15247.153602506676
75.00000000000007	15240.308982298555
75.10000000000007	15233.463107072748
75.20000000000006	15226.615974903869
75.30000000000007	15219.767582034494
75.40000000000006	15212.917924608331
75.50000000000007	15206.06698984408
75.60000000000007	15199.214780593498
75.70000000000006	15192.361294399117
75.80000000000007	15185.506527000847
75.90000000000006	15178.650465018292
76.00000000000007	15171.79311109928
76.10000000000007	15164.934462355144
76.20000000000007	15158.074514122543
76.30000000000007	15151.213261639554
76.40000000000006	15144.350690812567
76.50000000000007	15137.486804002272
76.60000000000007	15130.621597791749
76.70000000000007	15123.755067016134
76.80000000000007	15116.887196951087
76.90000000000006	15110.017989784279
77.00000000000007	15103.147441670033
77.10000000000007	15096.275547040486
77.20000000000007	15089.402300229223
77.30000000000007	15082.52768576589
77.40000000000006	15075.651705582302
77.50000000000007	15068.77435530575
77.60000000000007	15061.895628866425
77.70000000000007	15055.015510129306
77.80000000000007	15048.134000884853
77.90000000000006	15041.251096331733
78.00000000000007	15034.36678999616
78.10000000000007	15027.481075305464
78.20000000000007	15020.593935343202
78.30000000000007	15013.70537167569
78.40000000000006	15006.815378973224
78.50000000000007	14999.923950258091
78.60000000000007	14993.03106791283
78.70000000000007	14986.13673339488
78.80000000000007	14979.240940943815
78.90000000000006	14972.343683175719
79.00000000000007	14965.444952607137
79.10000000000007	14958.544730801048
79.20000000000007	14951.643019023028
79.30000000000007	14944.739810980422
79.40000000000006	14937.83509878182
79.50000000000007	14930.928863250385
79.60000000000007	14924.021105576203
79.70000000000007	14917.111819031574
79.80000000000007	14910.20099531543
79.90000000000008	14903.28862602625
80.00000000000007	14896.374691126635
80.10000000000007	14889.459191647802
80.20000000000007	14882.542120323404
80.30000000000007	14875.623468339816
80.40000000000008	14868.703214878436
80.50000000000007	14861.781360929432
80.60000000000007	14854.857898784843
80.70000000000007	14847.932819216703
80.80000000000007	14841.006112895353
80.90000000000008	14834.07775809774
81.00000000000007	14827.147755688888
81.10000000000007	14820.216097413278
81.20000000000007	14813.282773523782
81.30000000000007	14806.347761472083
81.40000000000008	14799.411062117702
81.50000000000007	14792.472666754742
81.60000000000007	14785.532565215797
81.70000000000007	14778.590747230253
81.80000000000007	14771.647189298394
81.90000000000008	14764.701892189241
82.00000000000007	14757.754846637874
82.10000000000007	14750.806041949592
82.20000000000007	14743.855453752556
82.30000000000007	14736.903082847097
82.40000000000008	14729.948919506896
82.50000000000007	14722.992952609811
82.60000000000008	14716.035170928651
82.70000000000007	14709.075549090074
82.80000000000007	14702.114087839554
82.90000000000008	14695.150776877721
83.00000000000007	14688.18560454545
83.10000000000008	14681.218544547499
83.20000000000007	14674.249597698807
83.30000000000007	14667.278753225335
83.40000000000008	14660.305999032096
83.50000000000007	14653.331322916909
83.60000000000008	14646.354697529612
83.70000000000007	14639.376123667042
83.80000000000007	14632.395589965518
83.90000000000008	14625.413083781807
84.00000000000007	14618.42857679099
84.10000000000008	14611.44206989903
84.20000000000007	14604.453551252012
84.30000000000007	14597.463007761144
84.40000000000008	14590.470426227985
84.50000000000007	14583.475777215832
84.60000000000008	14576.479061650545
84.70000000000007	14569.480267069332
84.80000000000007	14562.47937982229
84.90000000000008	14555.47636944189
85.00000000000007	14548.471237004404
85.10000000000008	14541.46396953887
85.20000000000007	14534.45455293888
85.30000000000007	14527.442972985567
85.40000000000008	14520.42919803912
85.50000000000007	14513.413229235064
85.60000000000008	14506.39505297168
85.70000000000007	14499.374654566938
85.80000000000007	14492.352001290717
85.90000000000008	14485.327094472008
86.00000000000007	14478.299919980625
86.10000000000008	14471.270462665707
86.20000000000007	14464.238707260858
86.30000000000008	14457.204619799406
86.40000000000008	14450.168201710472
86.50000000000007	14443.129438208422
86.60000000000008	14436.088313550643
86.70000000000007	14429.04479261712
86.80000000000008	14421.998877075393
86.90000000000008	14414.950551588588
87.00000000000007	14407.89979993162
87.10000000000008	14400.846605760411
87.20000000000007	14393.790932650094
87.30000000000008	14386.732782410878
87.40000000000008	14379.672139022961
87.50000000000007	14372.60898565164
87.60000000000008	14365.543284651909
87.70000000000007	14358.475038119397
87.80000000000008	14351.40422945778
87.90000000000008	14344.330841334811
88.00000000000007	14337.254856295507
88.10000000000008	14330.176235317515
88.20000000000007	14323.094980683472
88.30000000000008	14316.01107508371
88.40000000000008	14308.92450055677
88.50000000000007	14301.8352167894
88.60000000000008	14294.743226398918
88.70000000000007	14287.648511471198
88.80000000000008	14280.551053530768
88.90000000000008	14273.450833975263
89.00000000000009	14266.34781103718
89.10000000000008	14259.24198756714
89.20000000000007	14252.133344904254
89.30000000000008	14245.021863922388
89.40000000000008	14237.907501488204
89.50000000000009	14230.790260838647
89.60000000000008	14223.670122677746
89.70000000000007	14216.547067347394
89.80000000000008	14209.74538300687
89.90000000000008	14204.238121944229
90.00000000000009	14200.025833008867
