# Supplementary material for: White matter micro- and macrostructure brain charts for the human lifespan
Source: Nature. 2026 May 13;655(8124):979–89. doi: 10.1038/s41586-026-10454-2 (PMC13391363; doi:10.1038/s41586-026-10454-2)
Supplement: Supplementary file 7 — Tract-specific median centiles of brain charts. SDT.T4.1-504 contain the discretized, sex-agnostic brain charts used to derive the myelination plots and assessments in Fig. 4 and Supplementary Fig. S4.F9. Age is expressed in years. Tract measurements are reported in metric-specific units: diffusivities in mm2 s−1, volume in mm3, surface area in mm2, average length in mm, and FA is dimensionless (unitless). [file 41586_2026_10454_MOESM7_ESM.zip › SDT.T4/SDT.T4.217-OR_left_volume.csv]

age	value
1.0	11983.249521843742
1.1	12145.570661132606
1.2000000000000002	12351.412531732938
1.3000000000000003	12598.206423629577
1.4000000000000004	12843.252723914968
1.5000000000000004	13073.88149288321
1.6000000000000005	13291.643491664763
1.7000000000000006	13497.841042080128
1.8000000000000007	13693.520312786211
1.9000000000000008	13879.737382831205
2.000000000000001	14057.304259498684
2.100000000000001	14226.928247510526
2.200000000000001	14389.188300667032
2.300000000000001	14544.702852047485
2.4000000000000012	14693.955793601754
2.5000000000000013	14837.37943038269
2.6000000000000014	14975.360604682697
2.7000000000000015	15108.21670719031
2.8000000000000016	15236.31214499477
2.9000000000000017	15359.931555030473
3.0000000000000018	15479.33332183683
3.100000000000002	15594.729702838245
3.200000000000002	15706.373782707766
3.300000000000002	15814.46388837748
3.400000000000002	15919.18281399854
3.500000000000002	16020.698524199608
3.6000000000000023	16119.147667218991
3.7000000000000024	16214.70291880743
3.8000000000000025	16307.498260674354
3.9000000000000026	16397.657680752414
4.000000000000003	16485.28167306338
4.100000000000003	16570.50109110878
4.200000000000003	16653.41732168304
4.3000000000000025	16734.125454102
4.400000000000003	16812.71402928134
4.5000000000000036	16889.25382484518
4.600000000000003	16963.841815375436
4.700000000000003	17036.552200816874
4.800000000000003	17107.454326527404
4.900000000000004	17176.603332242412
5.0000000000000036	17244.076707385102
5.100000000000003	17309.93355014916
5.200000000000004	17374.229909916783
5.300000000000004	17437.01832679152
5.400000000000004	17498.339944265077
5.5000000000000036	17558.255317965173
5.600000000000004	17616.81001990899
5.700000000000005	17674.04684340484
5.800000000000004	17729.99911381895
5.900000000000004	17784.716973910283
6.000000000000004	17838.238009828572
6.100000000000005	17890.59814650808
6.200000000000005	17941.83115375038
6.300000000000004	17991.96292455796
6.400000000000005	18041.0341155784
6.500000000000005	18089.07479850748
6.600000000000005	18136.113254542684
6.700000000000005	18182.171056404262
6.800000000000005	18227.28274044774
6.900000000000006	18271.473745137024
7.000000000000005	18314.768523972838
7.100000000000005	18357.19006723459
7.2000000000000055	18398.755648106955
7.300000000000006	18439.49403737615
7.400000000000006	18479.426152933815
7.500000000000005	18518.57165255535
7.600000000000006	18556.945239944733
7.700000000000006	18594.571828105705
7.800000000000006	18631.469455675477
7.900000000000006	18667.655539028026
8.000000000000007	18703.146423386315
8.100000000000007	18737.95416006635
8.200000000000006	18772.099936486935
8.300000000000006	18805.5989030045
8.400000000000006	18838.465262170008
8.500000000000007	18870.709448507918
8.600000000000007	18902.350084110443
8.700000000000006	18933.400432735114
8.800000000000008	18963.873345098855
8.900000000000007	18993.780841867298
9.000000000000007	19023.131637173094
9.100000000000007	19051.94182818546
9.200000000000006	19080.222744174283
9.300000000000008	19107.984964709452
9.400000000000007	19135.23614012863
9.500000000000007	19161.99058810994
9.600000000000009	19188.258348597315
9.700000000000008	19214.049176298464
9.800000000000008	19239.37215434329
9.900000000000007	19264.233771344945
10.000000000000007	19288.646567258296
10.100000000000009	19312.619236254282
10.200000000000008	19336.159856394246
10.300000000000008	19359.274190453856
10.40000000000001	19381.973501086595
10.500000000000009	19404.2655705997
10.600000000000009	19426.157977830637
10.700000000000008	19447.657740119772
10.800000000000008	19468.769809369525
10.90000000000001	19489.50415693998
11.000000000000009	19509.867599251364
11.100000000000009	19529.866431416573
11.20000000000001	19549.505094910855
11.30000000000001	19568.792618034255
11.40000000000001	19587.735153692127
11.500000000000009	19606.33870566739
11.600000000000009	19624.60879633555
11.70000000000001	19642.54928527019
11.80000000000001	19660.16823813462
11.90000000000001	19677.471096263325
12.00000000000001	19694.4628499095
12.10000000000001	19711.14699041189
12.20000000000001	19727.530870487273
12.30000000000001	19743.619436943227
12.40000000000001	19759.41752476313
12.50000000000001	19774.929548110806
12.60000000000001	19790.158570753993
12.70000000000001	19805.11121186086
12.800000000000011	19819.791882273028
12.900000000000011	19834.204595689353
13.00000000000001	19848.35214432552
13.10000000000001	19862.240597421005
13.20000000000001	19875.873989603428
13.300000000000011	19889.256269981197
13.400000000000011	19902.391014212586
13.50000000000001	19915.28069386306
13.600000000000012	19927.930808599533
13.700000000000012	19940.344981583898
13.800000000000011	19952.526481550565
13.900000000000011	19964.47757594291
14.00000000000001	19976.20333284421
14.100000000000012	19987.707084089645
14.200000000000012	19998.992094988076
14.300000000000011	20010.061295477888
14.400000000000013	20020.916708205397
14.500000000000012	20031.5629517625
14.600000000000012	20042.0030368231
14.700000000000012	20052.239654346402
14.800000000000011	20062.274670932566
14.900000000000013	20072.11236134181
15.000000000000012	20081.755507134898
15.100000000000012	20091.20683734295
15.200000000000014	20100.46877696656
15.300000000000013	20109.543002746585
15.400000000000013	20118.433429652523
15.500000000000012	20127.142584901096
15.600000000000012	20135.67270482676
15.700000000000014	20144.02534506974
15.800000000000013	20152.204143049566
15.900000000000013	20160.211443323307
16.000000000000014	20168.04954842013
16.100000000000016	20175.72048314962
16.200000000000014	20183.22565381367
16.30000000000001	20190.568406225877
16.400000000000013	20197.75088091122
16.500000000000014	20204.77495190732
16.600000000000016	20211.641930254424
16.700000000000014	20218.35493510287
16.800000000000015	20224.915959579466
16.900000000000013	20231.326962789088
17.000000000000014	20237.589648580702
17.100000000000016	20243.705209031166
17.200000000000014	20249.67652431991
17.300000000000015	20255.50542201841
17.400000000000013	20261.19348417671
17.500000000000014	20266.7418270089
17.600000000000016	20272.153143667354
17.700000000000014	20277.42914148641
17.800000000000015	20282.571499968937
17.900000000000016	20287.581662816578
18.000000000000014	20292.460650381345
18.100000000000016	20297.21095803801
18.200000000000017	20301.834157401958
18.300000000000015	20306.33159282725
18.400000000000016	20310.704223567715
18.500000000000014	20314.95438924524
18.600000000000016	20319.083562435928
18.700000000000017	20323.093192732507
18.800000000000015	20326.984510980987
18.900000000000016	20330.758398373102
19.000000000000014	20334.417029391017
19.100000000000016	20337.961764318272
19.200000000000017	20341.39375226161
19.300000000000015	20344.71382469197
19.400000000000016	20347.92402530269
19.500000000000018	20351.025632078723
19.600000000000016	20354.019903862314
19.700000000000017	20356.907895855093
19.80000000000002	20359.690375344177
19.900000000000016	20362.36924703082
20.000000000000018	20364.945695209022
20.100000000000016	20367.42070730203
20.200000000000017	20369.79500974261
20.30000000000002	20372.070396580115
20.400000000000016	20374.24798317304
20.500000000000018	20376.32886881162
20.600000000000016	20378.31396264519
20.700000000000017	20380.203937860497
20.80000000000002	20382.000470674157
20.900000000000016	20383.704597675896
21.000000000000018	20385.31717141503
21.10000000000002	20386.838831205336
21.200000000000017	20388.27115900967
21.30000000000002	20389.615133253665
21.40000000000002	20390.87171877925
21.500000000000018	20392.041702444134
21.60000000000002	20393.125679021916
21.700000000000017	20394.125129922435
21.80000000000002	20395.04096688514
21.90000000000002	20395.873929198697
22.000000000000018	20396.62458331317
22.10000000000002	20397.294329854267
22.200000000000017	20397.884031157366
22.30000000000002	20398.394537999575
22.40000000000002	20398.826534193522
22.500000000000018	20399.180548641692
22.60000000000002	20399.45789564637
22.70000000000002	20399.659380723922
22.80000000000002	20399.78564747399
22.90000000000002	20399.837200925584
23.00000000000002	20399.815285748937
23.10000000000002	20399.720665238976
23.20000000000002	20399.554092796694
23.30000000000002	20399.316164905384
23.40000000000002	20399.007354710415
23.50000000000002	20398.628832366318
23.60000000000002	20398.181312470333
23.70000000000002	20397.665357329606
23.80000000000002	20397.081419813767
23.90000000000002	20396.43060974583
24.00000000000002	20395.713605435427
24.10000000000002	20394.93107667595
24.20000000000002	20394.083545548776
24.300000000000022	20393.171437663634
24.40000000000002	20392.195798194967
24.50000000000002	20391.157263487647
24.600000000000023	20390.05632643533
24.70000000000002	20388.893395302905
24.800000000000022	20387.669462741826
24.90000000000002	20386.385133745585
25.00000000000002	20385.041005939613
25.100000000000023	20383.63753770953
25.20000000000002	20382.175113862435
25.300000000000022	20380.654670700373
25.40000000000002	20379.07677687134
25.50000000000002	20377.441865721623
25.600000000000023	20375.750307118302
25.70000000000002	20374.00299143687
25.800000000000022	20372.20046010684
25.900000000000023	20370.343248152676
26.00000000000002	20368.431759186384
26.100000000000023	20366.46634276519
26.200000000000024	20364.447839937515
26.300000000000022	20362.376760506377
26.400000000000023	20360.253486514575
26.50000000000002	20358.07835456583
26.600000000000023	20355.85216538646
26.700000000000024	20353.575405042084
26.800000000000022	20351.248554005677
26.900000000000023	20348.87196859423
27.00000000000002	20346.445967724652
27.100000000000023	20343.971308771244
27.200000000000024	20341.448450159092
27.300000000000022	20338.877729554522
27.400000000000023	20336.259454572348
27.500000000000025	20333.594347051905
27.600000000000023	20330.882844629225
27.700000000000024	20328.125380036818
27.800000000000026	20325.32226859892
27.900000000000023	20322.473802442546
28.000000000000025	20319.58066516532
28.100000000000023	20316.64327014764
28.200000000000024	20313.66191653016
28.300000000000026	20310.636886519016
28.400000000000023	20307.568832286026
28.500000000000025	20304.45814893277
28.600000000000023	20301.30522724485
28.700000000000024	20298.110346891266
28.800000000000026	20294.87377644435
28.900000000000023	20291.59613422617
29.000000000000025	20288.277793971625
29.100000000000026	20284.919021261365
29.200000000000024	20281.520075908797
29.300000000000026	20278.081548353675
29.400000000000027	20274.60379619972
29.500000000000025	20271.087173238004
29.600000000000026	20267.53192802373
29.700000000000024	20263.938308308207
29.800000000000026	20260.306874472953
29.900000000000027	20256.637965232345
30.000000000000025	20252.931816840468
30.100000000000026	20249.188669272564
30.200000000000024	20245.409058096804
30.300000000000026	20241.59330774218
30.400000000000027	20237.74173925817
30.500000000000025	20233.85457396705
30.600000000000026	20229.93204112124
30.700000000000028	20225.974649517648
30.800000000000026	20221.98270682975
30.900000000000027	20217.956423609354
31.00000000000003	20213.896022168694
31.100000000000026	20209.80198915999
31.200000000000028	20205.674619564532
31.300000000000026	20201.514205358348
31.400000000000027	20197.3209439605
31.50000000000003	20193.095048107247
31.600000000000026	20188.836980540476
31.700000000000028	20184.54702133147
31.800000000000026	20180.225358444786
31.900000000000027	20175.87219839095
32.00000000000003	20171.487984096584
32.10000000000002	20167.072984321516
32.20000000000003	20162.627465145037
32.300000000000026	20158.151602950657
32.40000000000003	20153.645595659687
32.50000000000003	20149.109864787697
32.60000000000003	20144.544665787012
32.70000000000003	20139.95016672198
32.800000000000026	20135.326559901943
32.90000000000003	20130.674249067688
33.00000000000003	20125.993479561257
33.10000000000003	20121.284494326854
33.20000000000003	20116.54745119091
33.300000000000026	20111.78253472639
33.40000000000003	20106.990129454043
33.50000000000003	20102.170468804987
33.60000000000003	20097.32370326923
33.70000000000003	20092.450012337576
33.800000000000026	20087.549764549385
33.90000000000003	20082.623184274184
34.00000000000003	20077.670493730795
34.10000000000003	20072.691834337602
34.20000000000003	20067.68737858938
34.30000000000003	20062.657477732566
34.40000000000003	20057.60234544714
34.50000000000003	20052.522116668468
34.60000000000003	20047.416959268587
34.70000000000003	20042.287210093753
34.80000000000003	20037.13307468106
34.90000000000003	20031.95475663363
35.00000000000003	20026.75238283113
35.10000000000003	20021.52611479498
35.20000000000003	20016.27627377866
35.30000000000003	20011.00305570152
35.400000000000034	20005.70658170332
35.50000000000003	20000.387009082995
35.60000000000003	19995.04464609212
35.70000000000003	19989.679681314552
35.80000000000003	19984.29230159077
35.900000000000034	19978.88262089238
36.00000000000003	19973.450790732597
36.10000000000003	19967.997105274648
36.20000000000003	19962.521744428013
36.30000000000003	19957.024817073256
36.400000000000034	19951.50647085134
36.50000000000003	19945.966988163553
36.60000000000003	19940.40654229568
36.70000000000003	19934.825304958256
36.80000000000003	19929.22337864111
36.900000000000034	19923.60090569594
37.00000000000003	19917.958155770546
37.10000000000003	19912.295294309137
37.20000000000003	19906.612419278514
37.30000000000003	19900.90966946594
37.400000000000034	19895.187303859762
37.500000000000036	19889.4454819098
37.60000000000003	19883.684361639436
37.70000000000003	19877.90403530746
37.80000000000003	19872.104636849777
37.900000000000034	19866.286413688737
38.000000000000036	19860.449518169982
38.10000000000003	19854.594038527615
38.20000000000003	19848.72010540481
38.30000000000003	19842.827956547233
38.400000000000034	19836.917738864
38.500000000000036	19830.989597969798
38.60000000000004	19825.04361699171
38.70000000000003	19819.0799221093
38.80000000000003	19813.098740561294
38.900000000000034	19807.100212807185
39.000000000000036	19801.084418387596
39.10000000000004	19795.05148043021
39.20000000000003	19789.001617375096
39.30000000000003	19782.93496474111
39.400000000000034	19776.85165687015
39.500000000000036	19770.751768726048
39.60000000000004	19764.635419317427
39.70000000000003	19758.502817524117
39.80000000000003	19752.35409299792
39.900000000000034	19746.189317502394
40.000000000000036	19740.008607208587
40.10000000000004	19733.812162983984
40.20000000000003	19727.60010998167
40.30000000000003	19721.37257228242
40.400000000000034	19715.129617541774
40.500000000000036	19708.871358118988
40.60000000000004	19702.59798616948
40.70000000000004	19696.309621499004
40.80000000000003	19690.006328903666
40.900000000000034	19683.688218096704
41.000000000000036	19677.35547392683
41.10000000000004	19671.00821209576
41.20000000000004	19664.64654732651
41.30000000000003	19658.27054072246
41.400000000000034	19651.880298459982
41.500000000000036	19645.47599743721
41.60000000000004	19639.057748473308
41.70000000000004	19632.625610113664
41.80000000000004	19626.179686060477
41.900000000000034	19619.72014653969
42.000000000000036	19613.247098619824
42.10000000000004	19606.760648474494
42.20000000000004	19600.260851324867
42.30000000000004	19593.74780758317
42.400000000000034	19587.2216802098
42.500000000000036	19580.682571807258
42.60000000000004	19574.13053530571
42.70000000000004	19567.565668797964
42.80000000000004	19560.988129143923
42.900000000000034	19554.39801551247
43.000000000000036	19547.795426252884
43.10000000000004	19541.18041129868
43.20000000000004	19534.553065675085
43.30000000000004	19527.913539593905
43.400000000000034	19521.261928132117
43.500000000000036	19514.59827916909
43.60000000000004	19507.922685550566
43.70000000000004	19501.235291903853
43.80000000000004	19494.536190157385
43.90000000000004	19487.825471487628
44.000000000000036	19481.10318106898
44.10000000000004	19474.369408880597
44.20000000000004	19467.62429345921
44.30000000000004	19460.867922977992
44.40000000000004	19454.100340767527
44.500000000000036	19447.3216347545
44.60000000000004	19440.531938357686
44.70000000000004	19433.7313368585
44.80000000000004	19426.91991484747
44.90000000000004	19420.097713210213
45.00000000000004	19413.264817189054
45.10000000000004	19406.421354616465
45.20000000000004	19399.56740732223
45.30000000000004	19392.70301453521
45.40000000000004	19385.828259560953
45.50000000000004	19378.943265536524
45.60000000000004	19372.048111631695
45.70000000000004	19365.14287638046
45.80000000000004	19358.227596798904
45.90000000000004	19351.302353673927
46.00000000000004	19344.367265013145
46.10000000000004	19337.422406808993
46.20000000000004	19330.46781458726
46.30000000000004	19323.503567303876
46.40000000000004	19316.529778654305
46.50000000000004	19309.546522180528
46.60000000000004	19302.55387083859
46.70000000000004	19295.55185814905
46.80000000000004	19288.54056070035
46.90000000000004	19281.520087473076
47.00000000000004	19274.490509080075
47.100000000000044	19267.45185769995
47.20000000000004	19260.40420818723
47.30000000000004	19253.347665558515
47.40000000000004	19246.28229816604
47.50000000000004	19239.20817382125
47.600000000000044	19232.125322883236
47.70000000000004	19225.03381797733
47.80000000000004	19217.933759782005
47.90000000000004	19210.82521394537
48.00000000000004	19203.708209616776
48.100000000000044	19196.582817777038
48.200000000000045	19189.449135457377
48.30000000000004	19182.30722621747
48.40000000000004	19175.15715311731
48.50000000000004	19167.998943653074
48.600000000000044	19160.832666703296
48.700000000000045	19153.658415303857
48.80000000000004	19146.47625051469
48.90000000000004	19139.286198740232
49.00000000000004	19132.088327297104
49.100000000000044	19124.882725862393
49.200000000000045	19117.669453564165
49.30000000000004	19110.44856906802
49.40000000000004	19103.22009727435
49.50000000000004	19095.984103514256
49.600000000000044	19088.740673781922
49.700000000000045	19081.489864891475
49.80000000000004	19074.23170075682
49.90000000000004	19066.966245223735
50.00000000000004	19059.693581190742
50.100000000000044	19052.41376368254
50.200000000000045	19045.12684729532
50.30000000000005	19037.832854572745
50.40000000000004	19030.531847482864
50.50000000000004	19023.223905526276
50.600000000000044	19015.909081583035
50.700000000000045	19008.587397304287
50.80000000000005	19001.25891324398
50.90000000000004	18993.923706047328
51.00000000000004	18986.58182693482
51.100000000000044	18979.23332672938
51.200000000000045	18971.87822583197
51.30000000000005	18964.516583018572
51.40000000000005	18957.14847179684
51.50000000000004	18949.773941397016
51.600000000000044	18942.393011411463
51.700000000000045	18935.00573926853
51.80000000000005	18927.612195840113
51.90000000000005	18920.21242881541
52.00000000000004	18912.80648551434
52.100000000000044	18905.394384386924
52.200000000000045	18897.976181176105
52.30000000000005	18890.55194385432
52.40000000000005	18883.12171826155
52.50000000000004	18875.685522114152
52.600000000000044	18868.243409869625
52.700000000000045	18860.795447065666
52.80000000000005	18853.341678109573
52.90000000000005	18845.882147065233
53.00000000000004	18838.416870603498
53.100000000000044	18830.9459015826
53.200000000000045	18823.46930285873
53.30000000000005	18815.987117119006
53.40000000000005	18808.499360367423
53.50000000000005	18801.006084235207
53.600000000000044	18793.50734932794
53.700000000000045	18786.003196999227
53.80000000000005	18778.493668282903
53.90000000000005	18770.97877822449
54.00000000000005	18763.458576936326
54.100000000000044	18755.933122542214
54.200000000000045	18748.40245479372
54.30000000000005	18740.86658812911
54.40000000000005	18733.325571488735
54.50000000000005	18725.77946091461
54.60000000000005	18718.228294915687
54.700000000000045	18710.672111702825
54.80000000000005	18703.110924834
54.90000000000005	18695.544781805816
55.00000000000005	18687.973736361757
55.10000000000005	18680.39782551706
55.200000000000045	18672.817062275546
55.30000000000005	18665.231493013824
55.40000000000005	18657.641169548493
55.50000000000005	18650.04612773559
55.60000000000005	18642.446403152957
55.700000000000045	18634.84200799434
55.80000000000005	18627.232987263094
55.90000000000005	18619.61939064548
56.00000000000005	18612.0012526033
56.10000000000005	18604.3785848234
56.200000000000045	18596.751431238357
56.30000000000005	18589.119839749877
56.40000000000005	18581.48384373713
56.50000000000005	18573.84347631944
56.60000000000005	18566.198748436622
56.70000000000005	18558.549702714234
56.80000000000005	18550.896385078206
56.90000000000005	18543.23882760493
57.00000000000005	18535.57704076933
57.10000000000005	18527.911066172943
57.20000000000005	18520.240948087936
57.30000000000005	18512.566717578517
57.40000000000005	18504.888405465877
57.50000000000005	18497.20602153447
57.60000000000005	18489.51960614128
57.70000000000005	18481.829201724813
57.800000000000054	18474.134838130616
57.90000000000005	18466.436524715515
58.00000000000005	18458.734300856984
58.10000000000005	18451.02820746008
58.20000000000005	18443.318273423014
58.300000000000054	18435.604527416504
58.40000000000005	18427.88697815763
58.50000000000005	18420.16566383829
58.60000000000005	18412.440623660656
58.70000000000005	18404.711885381792
58.800000000000054	18396.979457324098
58.90000000000005	18389.243376742485
59.00000000000005	18381.503681416383
59.10000000000005	18373.760398215305
59.20000000000005	18366.013553795558
59.300000000000054	18358.26315588517
59.40000000000005	18350.509240609383
59.50000000000005	18342.75184416514
59.60000000000005	18334.99099235225
59.70000000000005	18327.226692533182
59.800000000000054	18319.45897993683
59.900000000000055	18311.68788943938
60.00000000000005	18303.913446008246
60.10000000000005	18296.135674410816
60.20000000000005	18288.35458145578
60.300000000000054	18280.570201295362
60.400000000000055	18272.782567334227
60.50000000000005	18264.991703536034
60.60000000000005	18257.197616369474
60.70000000000005	18249.400339129465
60.800000000000054	18241.59990399386
60.900000000000055	18233.796334144834
61.00000000000006	18225.989652576725
61.10000000000005	18218.179865240665
61.20000000000005	18210.367004405358
61.300000000000054	18202.551100879413
61.400000000000055	18194.73217690217
61.50000000000006	18186.91023810714
61.60000000000005	18179.085315943266
61.70000000000005	18171.257440078916
61.800000000000054	18163.426632019025
61.900000000000055	18155.59291309195
62.00000000000006	18147.756288445908
62.10000000000005	18139.916788551713
62.20000000000005	18132.07444180281
62.300000000000054	18124.229268817642
62.400000000000055	18116.381274446292
62.50000000000006	18108.53048837596
62.60000000000005	18100.676937939726
62.70000000000005	18092.82064306515
62.800000000000054	18084.96162351366
62.900000000000055	18077.099883678664
63.00000000000006	18069.23545231521
63.10000000000006	18061.36835556848
63.20000000000005	18053.498612531683
63.300000000000054	18045.626227316945
63.400000000000055	18037.751227930636
63.50000000000006	18029.873639531223
63.60000000000006	18021.993480561345
63.70000000000005	18014.110769307157
63.800000000000054	18006.225509449465
63.900000000000055	17998.337728106486
64.00000000000006	17990.447449329113
64.10000000000005	17982.554690773934
64.20000000000006	17974.659455854897
64.30000000000005	17966.76177097536
64.40000000000006	17958.861659267473
64.50000000000006	17950.95913777459
64.60000000000005	17943.054223392523
64.70000000000006	17935.146919126255
64.80000000000005	17927.237250533217
64.90000000000006	17919.325239712125
65.00000000000006	17911.41090296506
65.10000000000005	17903.494243042383
65.20000000000006	17895.575284819453
65.30000000000005	17887.65404953894
65.40000000000006	17879.730552924353
65.50000000000006	17871.8048105599
65.60000000000005	17863.876824806575
65.70000000000006	17855.94661973443
65.80000000000005	17848.01421562119
65.90000000000006	17840.079627490577
66.00000000000006	17832.142857459196
66.10000000000005	17824.203928946892
66.20000000000006	17816.26286143321
66.30000000000005	17808.319669395438
66.40000000000006	17800.374367179313
66.50000000000006	17792.42695652912
66.60000000000005	17784.47746009852
66.70000000000006	17776.525896465344
66.80000000000005	17768.572279445678
66.90000000000006	17760.616610547837
67.00000000000006	17752.65891180629
67.10000000000007	17744.699201054114
67.20000000000006	17736.737491590793
67.30000000000005	17728.773796591417
67.40000000000006	17720.80811720674
67.50000000000006	17712.84047474283
67.60000000000007	17704.87088618945
67.70000000000006	17696.899364220695
67.80000000000005	17688.925909758076
67.90000000000006	17680.950543518727
68.00000000000006	17672.973281796916
68.10000000000007	17664.9941367779
68.20000000000006	17657.013120529187
68.30000000000005	17649.030233627338
68.40000000000006	17641.045496097653
68.50000000000006	17633.058923445016
68.60000000000007	17625.0705272626
68.70000000000006	17617.080307902896
68.80000000000005	17609.088284831818
68.90000000000006	17601.094472904235
69.00000000000006	17593.098883250266
69.10000000000007	17585.101526888462
69.20000000000006	17577.10240383708
69.30000000000005	17569.101532905606
69.40000000000006	17561.09892820933
69.50000000000006	17553.094600317258
69.60000000000007	17545.08854902732
69.70000000000006	17537.080792618563
69.80000000000007	17529.071344598182
69.90000000000006	17521.06021509615
70.00000000000006	17513.047414136614
70.10000000000007	17505.032941192163
70.20000000000006	17497.016813919785
70.30000000000007	17488.99904513311
70.40000000000006	17480.97964442981
70.50000000000006	17472.958611064605
70.60000000000007	17464.935962192387
70.70000000000006	17456.911710057364
70.80000000000007	17448.88586384051
70.90000000000006	17440.85843262237
71.00000000000006	17432.82941533955
71.10000000000007	17424.798828558385
71.20000000000006	17416.76668387189
71.30000000000007	17408.732989955624
71.40000000000006	17400.697745529564
71.50000000000006	17392.660966685788
71.60000000000007	17384.62266448352
71.70000000000006	17376.582847202466
71.80000000000007	17368.541523026866
71.90000000000006	17360.49869036427
72.00000000000006	17352.454364750796
72.10000000000007	17344.408556633643
72.20000000000006	17336.3612738121
72.30000000000007	17328.31251447724
72.40000000000006	17320.262293718286
72.50000000000006	17312.21062148146
72.60000000000007	17304.157505189603
72.70000000000006	17296.102952174748
72.80000000000007	17288.046960319833
72.90000000000006	17279.98954418995
73.00000000000006	17271.930713155383
73.10000000000007	17263.870474181887
73.20000000000006	17255.80882493502
73.30000000000007	17247.74577955994
73.40000000000006	17239.68134695614
73.50000000000007	17231.615533731027
73.60000000000007	17223.54834640555
73.70000000000006	17215.47978234013
73.80000000000007	17207.409855186896
73.90000000000006	17199.33857330265
74.00000000000007	17191.2659428595
74.10000000000007	17183.1919609986
74.20000000000006	17175.116640978755
74.30000000000007	17167.039990713714
74.40000000000006	17158.96201603412
74.50000000000007	17150.882722688206
74.60000000000007	17142.802107513777
74.70000000000006	17134.720183307065
74.80000000000007	17126.636957469764
74.90000000000006	17118.55243541751
75.00000000000007	17110.466613766108
75.10000000000007	17102.379504944714
75.20000000000006	17094.29111593743
75.30000000000007	17086.20145183422
75.40000000000006	17078.110517646404
75.50000000000007	17070.01830968708
75.60000000000007	17061.924839952728
75.70000000000006	17053.83011494355
75.80000000000007	17045.734139353463
75.90000000000006	17037.636909269975
76.00000000000007	17029.538436348466
76.10000000000007	17021.43872669489
76.20000000000007	17013.337784692223
76.30000000000007	17005.235614648354
76.40000000000006	16997.132212347664
76.50000000000007	16989.027589042213
76.60000000000007	16980.921750379923
76.70000000000007	16972.814700365445
76.80000000000007	16964.706434553253
76.90000000000006	16956.59696388
77.00000000000007	16948.48629362075
77.10000000000007	16940.374427482966
77.20000000000007	16932.261369102333
77.30000000000007	16924.147113728828
77.40000000000006	16916.03167192467
77.50000000000007	16907.915048530595
77.60000000000007	16899.797246892325
77.70000000000007	16891.678262024852
77.80000000000007	16883.558104200478
77.90000000000006	16875.436777906605
78.00000000000007	16867.314286204633
78.10000000000007	16859.19063208727
78.20000000000007	16851.065810262695
78.30000000000007	16842.939830657262
78.40000000000006	16834.81269734577
78.50000000000007	16826.684413043364
78.60000000000007	16818.554972217516
78.70000000000007	16810.42438452992
78.80000000000007	16802.292653719873
78.90000000000006	16794.159782230217
79.00000000000007	16786.025772437988
79.10000000000007	16777.89061850072
79.20000000000007	16769.75432976224
79.30000000000007	16761.616909569104
79.40000000000006	16753.478360032364
79.50000000000007	16745.33867506248
79.60000000000007	16737.19786376376
79.70000000000007	16729.055929163424
79.80000000000007	16720.9128731115
79.90000000000008	16712.76869739491
80.00000000000007	16704.623395610226
80.10000000000007	16696.476976571637
80.20000000000007	16688.32944293174
80.30000000000007	16680.18079622232
80.40000000000008	16672.031029785918
80.50000000000007	16663.880152222206
80.60000000000007	16655.728165879103
80.70000000000007	16647.575072037904
80.80000000000007	16639.42087191935
80.90000000000008	16631.265558547406
81.00000000000007	16623.109140259076
81.10000000000007	16614.951619044106
81.20000000000007	16606.792995878273
81.30000000000007	16598.633263524
81.40000000000008	16590.47243012862
81.50000000000007	16582.310497390496
81.60000000000007	16574.14746604478
81.70000000000007	16565.983336768393
81.80000000000007	16557.818101999797
81.90000000000008	16549.65176965086
82.00000000000007	16541.48434107673
82.10000000000007	16533.31581671888
82.20000000000007	16525.14618874619
82.30000000000007	16516.975464905652
82.40000000000008	16508.803646272954
82.50000000000007	16500.630733058195
82.60000000000008	16492.45672541547
82.70000000000007	16484.281615183634
82.80000000000007	16476.105409901218
82.90000000000008	16467.928110314173
83.00000000000007	16459.74971635006
83.10000000000008	16451.570219569603
83.20000000000007	16443.389627371216
83.30000000000007	16435.207940232038
83.40000000000008	16427.02515785692
83.50000000000007	16418.841279896787
83.60000000000008	16410.656297575693
83.70000000000007	16402.47021811035
83.80000000000007	16394.2830416603
83.90000000000008	16386.094767658305
84.00000000000007	16377.9053870413
84.10000000000008	16369.714906910547
84.20000000000007	16361.52332716631
84.30000000000007	16353.330647026734
84.40000000000008	16345.13686565802
84.50000000000007	16336.941973653142
84.60000000000008	16328.745977958311
84.70000000000007	16320.54887816707
84.80000000000007	16312.35067323527
84.90000000000008	16304.151353459316
85.00000000000007	16295.950925694675
85.10000000000008	16287.749389283981
85.20000000000007	16279.54674297609
85.30000000000007	16271.342985469737
85.40000000000008	16263.138106709572
85.50000000000007	16254.932113422503
85.60000000000008	16246.725004654127
85.70000000000007	16238.516778900175
85.80000000000007	16230.30742579887
85.90000000000008	16222.096952011052
86.00000000000007	16213.88535633876
86.10000000000008	16205.67263707788
86.20000000000007	16197.458792475889
86.30000000000008	16189.243811810917
86.40000000000008	16181.027701641662
86.50000000000007	16172.81046048166
86.60000000000008	16164.592086382314
86.70000000000007	16156.372568305052
86.80000000000008	16148.15191276721
86.90000000000008	16139.930118045135
87.00000000000007	16131.707181997079
87.10000000000008	16123.483102434482
87.20000000000007	16115.25786794985
87.30000000000008	16107.031484984724
87.40000000000008	16098.80395153445
87.50000000000007	16090.575265220865
87.60000000000008	16082.345414309137
87.70000000000007	16074.1144052242
87.80000000000008	16065.882235729638
87.90000000000008	16057.648903260446
88.00000000000007	16049.414405206331
88.10000000000008	16041.178729454228
88.20000000000007	16032.941882379573
88.30000000000008	16024.703861471437
88.40000000000008	16016.464663936005
88.50000000000007	16008.224277321886
88.60000000000008	15999.982708012705
88.70000000000007	15991.73995327033
88.80000000000008	15983.496010120027
88.90000000000008	15975.250875543203
89.00000000000009	15967.004536700473
89.10000000000008	15958.756999952244
89.20000000000007	15950.50826229143
89.30000000000008	15942.25832052164
89.40000000000008	15934.007161453801
89.50000000000009	15925.754791481413
89.60000000000008	15917.501207373902
89.70000000000007	15909.246405759517
89.80000000000008	15901.365821916774
89.90000000000008	15894.985829200039
90.00000000000009	15890.106656918879
