# Supplementary material for: White matter micro- and macrostructure brain charts for the human lifespan
Source: Nature. 2026 May 13;655(8124):979–89. doi: 10.1038/s41586-026-10454-2 (PMC13391363; doi:10.1038/s41586-026-10454-2)
Supplement: Supplementary file 7 — Tract-specific median centiles of brain charts. SDT.T4.1-504 contain the discretized, sex-agnostic brain charts used to derive the myelination plots and assessments in Fig. 4 and Supplementary Fig. S4.F9. Age is expressed in years. Tract measurements are reported in metric-specific units: diffusivities in mm2 s−1, volume in mm3, surface area in mm2, average length in mm, and FA is dimensionless (unitless). [file 41586_2026_10454_MOESM7_ESM.zip › SDT.T4/SDT.T4.218-OR_right_ad-mean.csv]

age	value
1.0	0.0014560971139009234
1.1	0.001452616501826045
1.2000000000000002	0.001448230126281458
1.3000000000000003	0.0014430011306516242
1.4000000000000004	0.0014378659943211775
1.5000000000000004	0.0014330908092677458
1.6000000000000005	0.0014286295042071563
1.7000000000000006	0.0014244443294317902
1.8000000000000007	0.0014205052761095379
1.9000000000000008	0.0014167834607429594
2.000000000000001	0.0014132568719132685
2.100000000000001	0.0014099066882365344
2.200000000000001	0.0014067175497543792
2.300000000000001	0.0014036738029445848
2.4000000000000012	0.0014007632295462138
2.5000000000000013	0.0013979750786988973
2.6000000000000014	0.0013952998641230325
2.7000000000000015	0.0013927297736737096
2.8000000000000016	0.0013902562550172995
2.9000000000000017	0.0013878726127576095
3.0000000000000018	0.0013855728386176556
3.100000000000002	0.001383351960711574
3.200000000000002	0.0013812043293237718
3.300000000000002	0.0013791254930208374
3.400000000000002	0.001377111391593348
3.500000000000002	0.001375158328646858
3.6000000000000023	0.001373263263636159
3.7000000000000024	0.0013714225368854761
3.8000000000000025	0.0013696332868752352
3.9000000000000026	0.001367892886228194
4.000000000000003	0.0013661991778905144
4.100000000000003	0.0013645494863523447
4.200000000000003	0.001362941719328396
4.3000000000000025	0.001361373929708413
4.400000000000003	0.001359844316165339
4.5000000000000036	0.0013583514173304504
4.600000000000003	0.0013568933249146966
4.700000000000003	0.0013554685640062324
4.800000000000003	0.0013540757638198916
4.900000000000004	0.001352713817524466
5.0000000000000036	0.0013513812409819328
5.100000000000003	0.0013500768902560837
5.200000000000004	0.0013487996870108117
5.300000000000004	0.0013475486251027715
5.400000000000004	0.001346322904045216
5.5000000000000036	0.0013451213975200604
5.600000000000004	0.0013439432490773141
5.700000000000005	0.001342787657716174
5.800000000000004	0.0013416539899982595
5.900000000000004	0.0013405413326092025
6.000000000000004	0.0013394489940345108
6.100000000000005	0.0013383763165585162
6.200000000000005	0.0013373226840362959
6.300000000000004	0.0013362876171050181
6.400000000000005	0.0013352703919483826
6.500000000000005	0.0013342704683775325
6.600000000000005	0.0013332873399090387
6.700000000000005	0.0013323206151072038
6.800000000000005	0.001331369689113175
6.900000000000006	0.0013304341128461883
7.000000000000005	0.001329513456352508
7.100000000000005	0.0013286073164976535
7.2000000000000055	0.0013277153870330702
7.300000000000006	0.0013268371730196815
7.400000000000006	0.0013259723123968208
7.500000000000005	0.0013251204657737212
7.600000000000006	0.0013242813770930283
7.700000000000006	0.0013234546232515606
7.800000000000006	0.0013226398965063262
7.900000000000006	0.001321836900728817
8.000000000000007	0.0013210453586814845
8.100000000000007	0.0013202650648686614
8.200000000000006	0.0013194956644642546
8.300000000000006	0.0013187369032288917
8.400000000000006	0.001317988543418059
8.500000000000007	0.0013172504100183158
8.600000000000007	0.0013165221942631454
8.700000000000006	0.0013158036762599902
8.800000000000008	0.0013150946435670269
8.900000000000007	0.0013143948979914678
9.000000000000007	0.0013137042962317374
9.100000000000007	0.0013130225742567043
9.200000000000006	0.0013123495468403473
9.300000000000008	0.0013116850415177714
9.400000000000007	0.0013110289344273782
9.500000000000007	0.0013103809925045376
9.600000000000009	0.0013097410532822691
9.700000000000008	0.0013091089592883087
9.800000000000008	0.0013084845643875603
9.900000000000007	0.0013078677655049427
10.000000000000007	0.001307258360167664
10.100000000000009	0.0013066562093381295
10.200000000000008	0.001306061184335386
10.300000000000008	0.0013054731949818435
10.40000000000001	0.0013048920604400859
10.500000000000009	0.0013043176573390239
10.600000000000009	0.001303749865778786
10.700000000000008	0.001303188575263616
10.800000000000008	0.0013026337097416752
10.90000000000001	0.001302085110041962
11.000000000000009	0.0013015426691872119
11.100000000000009	0.0013010062889255143
11.20000000000001	0.0013004759020452514
11.30000000000001	0.0012999513649799327
11.40000000000001	0.0012994325818832659
11.500000000000009	0.0012989194593951107
11.600000000000009	0.0012984119122142913
11.70000000000001	0.0012979098830213324
11.80000000000001	0.001297413244050358
11.90000000000001	0.0012969219112641782
12.00000000000001	0.0012964358081949587
12.10000000000001	0.0012959548837500699
12.20000000000001	0.0012954790217234494
12.30000000000001	0.001295008146200441
12.40000000000001	0.0012945421830929456
12.50000000000001	0.0012940810653981445
12.60000000000001	0.0012936247491288693
12.70000000000001	0.0012931731298911585
12.800000000000011	0.001292726140489427
12.900000000000011	0.0012922837204477967
13.00000000000001	0.0012918458302677701
13.10000000000001	0.0012914123743164873
13.20000000000001	0.0012909832914624183
13.300000000000011	0.0012905585219457093
13.400000000000011	0.0012901380123632403
13.50000000000001	0.0012897217284323498
13.600000000000012	0.0012893095835403846
13.700000000000012	0.001288901523131536
13.800000000000011	0.0012884974987258423
13.900000000000011	0.0012880974793410744
14.00000000000001	0.0012877013851364605
14.100000000000012	0.0012873091661737977
14.200000000000012	0.0012869207735647066
14.300000000000011	0.0012865361642170582
14.400000000000013	0.0012861553110498423
14.500000000000012	0.0012857781412387553
14.600000000000012	0.0012854046098972726
14.700000000000012	0.001285034677713984
14.800000000000011	0.0012846683200764776
14.900000000000013	0.0012843054694853468
15.000000000000012	0.0012839460846314399
15.100000000000012	0.0012835901250226292
15.200000000000014	0.0012832375555214895
15.300000000000013	0.0012828883544815921
15.400000000000013	0.0012825424599503322
15.500000000000012	0.0012821998345628194
15.600000000000012	0.0012818604461312878
15.700000000000014	0.0012815242748833535
15.800000000000013	0.0012811912631171605
15.900000000000013	0.0012808613762817958
16.000000000000014	0.0012805345804715374
16.100000000000016	0.0012802108467807826
16.200000000000014	0.0012798901577246626
16.30000000000001	0.0012795724600493093
16.400000000000013	0.0012792577223278375
16.500000000000014	0.0012789459179884306
16.600000000000016	0.0012786370309874615
16.700000000000014	0.0012783310115099897
16.800000000000015	0.0012780278303727549
16.900000000000013	0.001277727458908755
17.000000000000014	0.001277429873161503
17.100000000000016	0.0012771350588739571
17.200000000000014	0.0012768429698436716
17.300000000000015	0.0012765535793936203
17.400000000000013	0.0012762668654371305
17.500000000000014	0.0012759828148381641
17.600000000000016	0.0012757013842098878
17.700000000000014	0.0012754225486858771
17.800000000000015	0.0012751462838176508
17.900000000000016	0.0012748725696274726
18.000000000000014	0.001274601394390348
18.100000000000016	0.001274332717686975
18.200000000000017	0.0012740665166846752
18.300000000000015	0.0012738027729208656
18.400000000000016	0.0012735414755511362
18.500000000000014	0.0012732825864863067
18.600000000000016	0.0012730260843708528
18.700000000000017	0.0012727719481911922
18.800000000000015	0.0012725201612037395
18.900000000000016	0.0012722707136895786
19.000000000000014	0.0012720235700223958
19.100000000000016	0.001271778710514186
19.200000000000017	0.0012715361196617696
19.300000000000015	0.0012712957884439319
19.400000000000016	0.001271057683181513
19.500000000000018	0.001270821785403507
19.600000000000016	0.0012705880769214059
19.700000000000017	0.00127035654364694
19.80000000000002	0.0012701271774645797
19.900000000000016	0.0012698999467582826
20.000000000000018	0.0012696748344371764
20.100000000000016	0.0012694518274380632
20.200000000000017	0.0012692309182023307
20.30000000000002	0.0012690120767554444
20.400000000000016	0.0012687952870182673
20.500000000000018	0.0012685805331469995
20.600000000000016	0.001268367803253562
20.700000000000017	0.0012681570905137911
20.80000000000002	0.0012679483666961648
20.900000000000016	0.0012677416168735843
21.000000000000018	0.0012675368300123758
21.10000000000002	0.0012673339997358
21.200000000000017	0.0012671330992073866
21.30000000000002	0.001266934114347975
21.40000000000002	0.0012667370312760943
21.500000000000018	0.0012665418399421128
21.60000000000002	0.0012663485345690128
21.700000000000017	0.0012661570898042877
21.80000000000002	0.001265967492538025
21.90000000000002	0.0012657797334384839
22.000000000000018	0.001265593807089994
22.10000000000002	0.0012654096893344256
22.200000000000017	0.0012652273677778924
22.30000000000002	0.0012650468301937676
22.40000000000002	0.0012648680680806493
22.500000000000018	0.0012646910765155245
22.60000000000002	0.00126451583261277
22.70000000000002	0.0012643423247998534
22.80000000000002	0.00126417054518302
22.90000000000002	0.0012640004891323366
23.00000000000002	0.0012638321347917371
23.10000000000002	0.0012636654711974968
23.20000000000002	0.001263500487528367
23.30000000000002	0.0012633371765962045
23.40000000000002	0.0012631755341779736
23.50000000000002	0.0012630155395159887
23.60000000000002	0.001262857182347148
23.70000000000002	0.0012627004560012468
23.80000000000002	0.0012625453564937261
23.90000000000002	0.0012623918639599748
24.00000000000002	0.0012622399686578623
24.10000000000002	0.0012620896609674367
24.20000000000002	0.001261940934822119
24.300000000000022	0.0012617937865748892
24.40000000000002	0.0012616481973150037
24.50000000000002	0.001261504157901717
24.600000000000023	0.0012613616627127904
24.70000000000002	0.0012612207082956931
24.800000000000022	0.0012610812765189098
24.90000000000002	0.0012609433586901653
25.00000000000002	0.0012608069462224708
25.100000000000023	0.0012606720340131883
25.20000000000002	0.0012605386188908967
25.300000000000022	0.001260406683557182
25.40000000000002	0.0012602762198388523
25.50000000000002	0.0012601472230168386
25.600000000000023	0.0012600196900784957
25.70000000000002	0.001259893604409001
25.800000000000022	0.001259768958223336
25.900000000000023	0.001259645743827784
26.00000000000002	0.0012595239569532022
26.100000000000023	0.0012594035948217364
26.200000000000024	0.001259284641550042
26.300000000000022	0.001259167089803602
26.400000000000023	0.0012590509356463259
26.50000000000002	0.001258936176429943
26.600000000000023	0.00125882279687387
26.700000000000024	0.0012587107899813086
26.800000000000022	0.0012586001488349911
26.900000000000023	0.0012584908698905985
27.00000000000002	0.0012583829506964505
27.100000000000023	0.0012582763766174083
27.200000000000024	0.001258171141049562
27.300000000000022	0.0012580672407393946
27.400000000000023	0.0012579646733408105
27.500000000000025	0.0012578634247526932
27.600000000000023	0.0012577634886663865
27.700000000000024	0.0012576648588428344
27.800000000000026	0.0012575675323715108
27.900000000000023	0.0012574715070711633
28.000000000000025	0.0012573767694128268
28.100000000000023	0.0012572833134321024
28.200000000000024	0.0012571911364737695
28.300000000000026	0.0012571002364422737
28.400000000000023	0.0012570106002839177
28.500000000000025	0.001256922222293589
28.600000000000023	0.0012568350968273961
28.700000000000024	0.0012567492215318527
28.800000000000026	0.0012566645944497357
28.900000000000023	0.0012565812030368212
29.000000000000025	0.0012564990418909663
29.100000000000026	0.0012564181088839971
29.200000000000024	0.0012563384021278636
29.300000000000026	0.0012562599095030831
29.400000000000027	0.0012561826258361741
29.500000000000025	0.0012561065460077229
29.600000000000026	0.001256031668156366
29.700000000000024	0.0012559579905101117
29.800000000000026	0.0012558855014049841
29.900000000000027	0.0012558141959352431
30.000000000000025	0.0012557440724393501
30.100000000000026	0.001255675129200666
30.200000000000024	0.0012556073549363175
30.300000000000026	0.001255540744943051
30.400000000000027	0.0012554752945655285
30.500000000000025	0.0012554110023792757
30.600000000000026	0.0012553478667648719
30.700000000000028	0.0012552858768482991
30.800000000000026	0.0012552250281638434
30.900000000000027	0.0012551653194651127
31.00000000000003	0.0012551067491764166
31.100000000000026	0.001255049306767005
31.200000000000028	0.0012549929879511312
31.300000000000026	0.0012549377884856889
31.400000000000027	0.0012548837073358692
31.50000000000003	0.0012548307430072226
31.600000000000026	0.0012547788853373568
31.700000000000028	0.0012547281302520467
31.800000000000026	0.0012546784768759712
31.900000000000027	0.0012546299237485665
32.00000000000003	0.0012545824610177543
32.10000000000002	0.001254536084769835
32.20000000000003	0.0012544907911291995
32.300000000000026	0.0012544465794102383
32.40000000000003	0.0012544034482200044
32.50000000000003	0.001254361388039445
32.60000000000003	0.0012543203951438746
32.70000000000003	0.0012542804689911853
32.800000000000026	0.0012542416082139574
32.90000000000003	0.0012542038035746046
33.00000000000003	0.0012541670514921624
33.10000000000003	0.00125413134841974
33.20000000000003	0.0012540966939860862
33.300000000000026	0.0012540630868797089
33.40000000000003	0.0012540305181651717
33.50000000000003	0.00125399898443095
33.60000000000003	0.0012539684854354738
33.70000000000003	0.0012539390198856636
33.800000000000026	0.0012539105791022243
33.90000000000003	0.0012538831598026816
34.00000000000003	0.0012538567587352123
34.10000000000003	0.0012538313758127724
34.20000000000003	0.0012538070097881588
34.30000000000003	0.0012537836522570713
34.40000000000003	0.0012537613000894378
34.50000000000003	0.0012537399533159798
34.60000000000003	0.001253719610701771
34.70000000000003	0.0012537002640763658
34.80000000000003	0.0012536819104259445
34.90000000000003	0.0012536645467643263
35.00000000000003	0.0012536481732625924
35.10000000000003	0.0012536327887229894
35.20000000000003	0.0012536183852261324
35.30000000000003	0.0012536049598957052
35.400000000000034	0.0012535925130101825
35.50000000000003	0.0012535810433788248
35.60000000000003	0.0012535705432964175
35.70000000000003	0.001253561009991646
35.80000000000003	0.0012535524407181937
35.900000000000034	0.0012535448358825842
36.00000000000003	0.0012535381943237017
36.10000000000003	0.001253532508566198
36.20000000000003	0.0012535277759631752
36.30000000000003	0.0012535239970195623
36.400000000000034	0.001253521170576665
36.50000000000003	0.0012535192893558392
36.60000000000003	0.0012535183508053322
36.70000000000003	0.0012535183523960584
36.80000000000003	0.0012535192947502063
36.900000000000034	0.0012535211767321563
37.00000000000003	0.0012535239912743333
37.10000000000003	0.0012535277359378726
37.20000000000003	0.0012535324114355117
37.30000000000003	0.0012535380166300723
37.400000000000034	0.0012535445446351307
37.500000000000036	0.0012535519930982743
37.60000000000003	0.0012535603596877055
37.70000000000003	0.0012535696452239944
37.80000000000003	0.001253579848587246
37.900000000000034	0.0012535909630854247
38.000000000000036	0.00125360298646882
38.10000000000003	0.0012536159196416996
38.20000000000003	0.00125362976147915
38.30000000000003	0.0012536445054564078
38.400000000000034	0.0012536601494025255
38.500000000000036	0.0012536766911653442
38.60000000000004	0.0012536941317486702
38.70000000000003	0.0012537124700398039
38.80000000000003	0.0012537316996934851
38.900000000000034	0.0012537518186324418
39.000000000000036	0.0012537728279381655
39.10000000000004	0.0012537947264898888
39.20000000000003	0.0012538175080972246
39.30000000000003	0.0012538411707548281
39.400000000000034	0.001253865712474527
39.500000000000036	0.0012538911344301064
39.60000000000004	0.0012539174355085361
39.70000000000003	0.0012539446096855986
39.80000000000003	0.0012539726550416085
39.900000000000034	0.0012540015728227626
40.000000000000036	0.0012540313619052803
40.10000000000004	0.0012540620164087101
40.20000000000003	0.0012540935344792148
40.30000000000003	0.001254125914278672
40.400000000000034	0.0012541591571392095
40.500000000000036	0.0012541932619407785
40.60000000000004	0.0012542282229571363
40.70000000000004	0.0012542640384129783
40.80000000000003	0.0012543007097082287
40.900000000000034	0.0012543382357096701
41.000000000000036	0.0012543766108248544
41.10000000000004	0.0012544158333389244
41.20000000000004	0.0012544559015514353
41.30000000000003	0.0012544968169425422
41.400000000000034	0.0012545385783792643
41.500000000000036	0.001254581180412656
41.60000000000004	0.0012546246213999696
41.70000000000004	0.0012546689028850974
41.80000000000004	0.0012547140237197864
41.900000000000034	0.0012547599785798713
42.000000000000036	0.0012548067658782183
42.10000000000004	0.0012548543840409851
42.20000000000004	0.00125490283468735
42.30000000000004	0.00125495211666607
42.400000000000034	0.0012550022247868203
42.500000000000036	0.0012550531575289013
42.60000000000004	0.001255104916571636
42.70000000000004	0.0012551575007465946
42.80000000000004	0.001255210904980156
42.900000000000034	0.001255265127802875
43.000000000000036	0.0012553201677575564
43.10000000000004	0.0012553760265944318
43.20000000000004	0.0012554327031392817
43.30000000000004	0.0012554901924435565
43.400000000000034	0.001255548493099115
43.500000000000036	0.001255607606913203
43.60000000000004	0.001255667532692677
43.70000000000004	0.0012557282655983497
43.80000000000004	0.001255789804269458
43.90000000000004	0.0012558521473565866
44.000000000000036	0.0012559152967339695
44.10000000000004	0.0012559792512000807
44.20000000000004	0.0012560440060329428
44.30000000000004	0.00125610955992852
44.40000000000004	0.0012561759148152932
44.500000000000036	0.0012562430694712692
44.60000000000004	0.0012563110192771738
44.70000000000004	0.0012563797629728498
44.80000000000004	0.001256449299308629
44.90000000000004	0.0012565196302765404
45.00000000000004	0.0012565907546438877
45.10000000000004	0.0012566626679014821
45.20000000000004	0.0012567353688417442
45.30000000000004	0.0012568088595084981
45.40000000000004	0.001256883138647146
45.50000000000004	0.0012569582018452088
45.60000000000004	0.0012570340479357853
45.70000000000004	0.0012571106757617628
45.80000000000004	0.0012571880874274926
45.90000000000004	0.0012572662816655914
46.00000000000004	0.0012573452541671175
46.10000000000004	0.0012574250038140328
46.20000000000004	0.0012575055327603772
46.30000000000004	0.0012575868397155384
46.40000000000004	0.001257668920461797
46.50000000000004	0.001257751773918988
46.60000000000004	0.0012578353990160308
46.70000000000004	0.0012579197979647983
46.80000000000004	0.0012580049694598916
46.90000000000004	0.0012580909093813106
47.00000000000004	0.0012581776166943732
47.100000000000044	0.0012582650936587283
47.20000000000004	0.0012583533389445723
47.30000000000004	0.0012584423485181566
47.40000000000004	0.001258532121380077
47.50000000000004	0.0012586226565393808
47.600000000000044	0.0012587139563111829
47.70000000000004	0.0012588060193491582
47.80000000000004	0.0012588988417118756
47.90000000000004	0.0012589924224423515
48.00000000000004	0.0012590867639018432
48.100000000000044	0.001259181864718491
48.200000000000045	0.0012592777210325874
48.30000000000004	0.0012593743319200875
48.40000000000004	0.0012594716964648618
48.50000000000004	0.0012595698170815373
48.600000000000044	0.0012596686923800932
48.700000000000045	0.0012597683185882457
48.80000000000004	0.0012598686948216214
48.90000000000004	0.0012599698235395739
49.00000000000004	0.0012600717033254757
49.100000000000044	0.0012601743304846242
49.200000000000045	0.0012602777041634732
49.30000000000004	0.0012603818235158823
49.40000000000004	0.0012604866910527245
49.50000000000004	0.001260592305337672
49.600000000000044	0.0012606986627590395
49.700000000000045	0.0012608057625004363
49.80000000000004	0.001260913607116204
49.90000000000004	0.0012610221951424448
50.00000000000004	0.001261131523041258
50.100000000000044	0.0012612415900251609
50.200000000000045	0.001261352395313592
50.30000000000005	0.0012614639415108166
50.40000000000004	0.0012615762271318172
50.50000000000004	0.0012616892487176453
50.600000000000044	0.001261803005515675
50.700000000000045	0.0012619175001725685
50.80000000000005	0.0012620327311747767
50.90000000000004	0.001262148695133716
51.00000000000004	0.0012622653913239037
51.100000000000044	0.0012623828190264006
51.200000000000045	0.0012625009809363813
51.30000000000005	0.0012626198755178683
51.40000000000005	0.0012627394994574768
51.50000000000004	0.0012628598520625267
51.600000000000044	0.00126298093606967
51.700000000000045	0.0012631027499135088
51.80000000000005	0.0012632252903478605
51.90000000000005	0.001263348556705614
52.00000000000004	0.0012634725483258375
52.100000000000044	0.0012635972679924258
52.200000000000045	0.0012637227141163005
52.30000000000005	0.0012638488835231107
52.40000000000005	0.0012639757755766561
52.50000000000004	0.001264103393101535
52.600000000000044	0.0012642317344784063
52.700000000000045	0.001264360796597228
52.80000000000005	0.0012644905788459274
52.90000000000005	0.0012646210806182244
53.00000000000004	0.0012647523047849335
53.100000000000044	0.0012648842497018468
53.200000000000045	0.0012650169123276395
53.30000000000005	0.0012651502920794063
53.40000000000005	0.0012652843918680016
53.50000000000005	0.0012654192100181405
53.600000000000044	0.001265554743550158
53.700000000000045	0.0012656909919039551
53.80000000000005	0.0012658279545249452
53.90000000000005	0.001265965634369263
54.00000000000005	0.0012661040297356249
54.100000000000044	0.0012662431377102401
54.200000000000045	0.0012663829577606407
54.30000000000005	0.0012665234928824752
54.40000000000005	0.0012666647413425815
54.50000000000005	0.0012668067002864181
54.60000000000005	0.001266949369203112
54.700000000000045	0.001267092747586995
54.80000000000005	0.0012672368384782158
54.90000000000005	0.001267381640116563
55.00000000000005	0.0012675271497107664
55.10000000000005	0.0012676733667761424
55.200000000000045	0.0012678202943919186
55.30000000000005	0.0012679679307652284
55.40000000000005	0.0012681162731618203
55.50000000000005	0.001268265321117518
55.60000000000005	0.0012684150741730845
55.700000000000045	0.0012685655354516012
55.80000000000005	0.0012687167031321406
55.90000000000005	0.001268868574541342
56.00000000000005	0.001269021149239901
56.10000000000005	0.001269174430389647
56.200000000000045	0.0012693284161362326
56.30000000000005	0.0012694831038612808
56.40000000000005	0.0012696384931450094
56.50000000000005	0.0012697945835723323
56.60000000000005	0.001269951378348393
56.70000000000005	0.0012701088755897908
56.80000000000005	0.0012702670727368732
56.90000000000005	0.0012704259693935396
57.00000000000005	0.001270585568803424
57.10000000000005	0.0012707458690489964
57.20000000000005	0.001270906867623708
57.30000000000005	0.001271068564150053
57.40000000000005	0.0012712309582550195
57.50000000000005	0.0012713940532251568
57.60000000000005	0.00127155784711291
57.70000000000005	0.0012717223374684571
57.800000000000054	0.0012718875239369047
57.90000000000005	0.0012720534098431273
58.00000000000005	0.0012722199932046986
58.10000000000005	0.0012723872716232237
58.20000000000005	0.0012725552447615507
58.300000000000054	0.0012727239122868612
58.40000000000005	0.001272893277566631
58.50000000000005	0.0012730633385874754
58.60000000000005	0.0012732340930058726
58.70000000000005	0.0012734055405063396
58.800000000000054	0.0012735776844946007
58.90000000000005	0.001273750522921665
59.00000000000005	0.0012739240534938856
59.10000000000005	0.0012740982759127805
59.20000000000005	0.0012742731898839474
59.300000000000054	0.0012744487988554784
59.40000000000005	0.001274625100746542
59.50000000000005	0.0012748020933167439
59.60000000000005	0.0012749797762883085
59.70000000000005	0.00127515815314756
59.800000000000054	0.0012753372217773513
59.900000000000055	0.0012755169799857288
60.00000000000005	0.0012756974275112338
60.10000000000005	0.0012758785640963576
60.20000000000005	0.0012760603932696535
60.300000000000054	0.0012762429128812466
60.400000000000055	0.0012764261207908838
60.50000000000005	0.0012766100167570316
60.60000000000005	0.001276794604346546
60.70000000000005	0.0012769798813725176
60.800000000000054	0.0012771658457418527
60.900000000000055	0.0012773524972287042
61.00000000000006	0.0012775398356110218
61.10000000000005	0.0012777278644978164
61.20000000000005	0.0012779165816685933
61.300000000000054	0.0012781059850805912
61.400000000000055	0.001278296074527139
61.50000000000006	0.0012784868536556786
61.60000000000005	0.0012786783202079705
61.70000000000005	0.0012788704721871979
61.800000000000054	0.0012790633094018355
61.900000000000055	0.0012792568316639962
62.00000000000006	0.0012794510426633393
62.10000000000005	0.0012796459401071619
62.20000000000005	0.001279841522047742
62.300000000000054	0.001280037788312061
62.400000000000055	0.0012802347426283725
62.50000000000006	0.0012804323826654943
62.60000000000005	0.001280630706520626
62.70000000000005	0.0012808297140353545
62.800000000000054	0.0012810294050547941
62.900000000000055	0.0012812297833495149
63.00000000000006	0.0012814308465530684
63.10000000000006	0.001281632592810575
63.20000000000005	0.001281835021981518
63.300000000000054	0.0012820381378753501
63.400000000000055	0.0012822419380864015
63.50000000000006	0.0012824464208037463
63.60000000000006	0.0012826515859010396
63.70000000000005	0.0012828574332553514
63.800000000000054	0.0012830639667186104
63.900000000000055	0.0012832711838490346
64.00000000000006	0.0012834790828826037
64.10000000000005	0.0012836876637103267
64.20000000000006	0.0012838969302233242
64.30000000000005	0.00128410687993987
64.40000000000006	0.0012843175111390268
64.50000000000006	0.0012845288237255733
64.60000000000005	0.001284740817607604
64.70000000000006	0.0012849534967189448
64.80000000000005	0.0012851668585409212
64.90000000000006	0.0012853809013986034
65.00000000000006	0.0012855956252136363
65.10000000000005	0.0012858110339594158
65.20000000000006	0.001286027125076594
65.30000000000005	0.0012862438969325437
65.40000000000006	0.0012864613494622881
65.50000000000006	0.0012866794826041186
65.60000000000005	0.0012868983003744554
65.70000000000006	0.001287117800176183
65.80000000000005	0.001287337980421837
65.90000000000006	0.0012875588410629175
66.00000000000006	0.0012877803861558543
66.10000000000005	0.0012880026130620945
66.20000000000006	0.0012882255202357868
66.30000000000005	0.001288449107641494
66.40000000000006	0.0012886733752469663
66.50000000000006	0.0012888983271520165
66.60000000000005	0.001289123960679509
66.70000000000006	0.0012893502743280437
66.80000000000005	0.0012895772680782756
66.90000000000006	0.0012898049460705135
67.00000000000006	0.0012900333055854425
67.10000000000007	0.0012902623451626586
67.20000000000006	0.0012904920647956056
67.30000000000005	0.0012907224644808477
67.40000000000006	0.0012909535484025411
67.50000000000006	0.0012911853138019391
67.60000000000007	0.0012914177592624504
67.70000000000006	0.0012916508847932995
67.80000000000005	0.001291884694619678
67.90000000000006	0.001292119185939884
68.00000000000006	0.001292354357377808
68.10000000000007	0.0012925902089552233
68.20000000000006	0.0012928267406969419
68.30000000000005	0.0012930639568725212
68.40000000000006	0.0012933018546399985
68.50000000000006	0.0012935404326665397
68.60000000000007	0.0012937796909893984
68.70000000000006	0.0012940196339197713
68.80000000000005	0.0012942602585719752
68.90000000000006	0.0012945015636531751
69.00000000000006	0.0012947435492129905
69.10000000000007	0.0012949862153040482
69.20000000000006	0.0012952295662824827
69.30000000000005	0.0012954735992214902
69.40000000000006	0.0012957183128710682
69.50000000000006	0.0012959637072961065
69.60000000000007	0.0012962097868950179
69.70000000000006	0.001296456548696479
69.80000000000007	0.0012967039914901315
69.90000000000006	0.0012969521153530321
70.00000000000006	0.001297200920365224
70.10000000000007	0.0012974504109707443
70.20000000000006	0.0012977005841563166
70.30000000000007	0.0012979514387539957
70.40000000000006	0.0012982029748559388
70.50000000000006	0.0012984551969491972
70.60000000000007	0.001298708101975129
70.70000000000006	0.0012989616888051112
70.80000000000007	0.0012992159575433895
70.90000000000006	0.0012994709082971266
71.00000000000006	0.00129972654559968
71.10000000000007	0.001299982866349599
71.20000000000006	0.0013002398694604263
71.30000000000007	0.0013004975550513355
71.40000000000006	0.001300755927699451
71.50000000000006	0.0013010149842571474
71.60000000000007	0.0013012747236770565
71.70000000000006	0.0013015351460903182
71.80000000000007	0.0013017962516310188
71.90000000000006	0.0013020580449233938
72.00000000000006	0.001302320522776157
72.10000000000007	0.0013025836841838272
72.20000000000006	0.0013028475292924174
72.30000000000007	0.001303112062770788
72.40000000000006	0.0013033772813806214
72.50000000000006	0.0013036431841553413
72.60000000000007	0.0013039097712528938
72.70000000000006	0.0013041770428341261
72.80000000000007	0.0013044450036158572
72.90000000000006	0.0013047136503152065
73.00000000000006	0.001304982982007373
73.10000000000007	0.001305252998865122
73.20000000000006	0.001305523705650777
73.30000000000007	0.0013057950990335717
73.40000000000006	0.0013060671781275042
73.50000000000007	0.0013063399431172528
73.60000000000007	0.0013066133941903614
73.70000000000006	0.0013068875361580668
73.80000000000007	0.0013071623656441618
73.90000000000006	0.0013074378818043362
74.00000000000007	0.0013077140848380654
74.10000000000007	0.0013079909796030514
74.20000000000006	0.0013082685626742807
74.30000000000007	0.0013085468332462102
74.40000000000006	0.0013088257915302396
74.50000000000007	0.0013091054377406773
74.60000000000007	0.0013093857767851253
74.70000000000006	0.0013096668051922635
74.80000000000007	0.001309948522198226
74.90000000000006	0.0013102309280292649
75.00000000000007	0.0013105140276404867
75.10000000000007	0.0013107978175108516
75.20000000000006	0.0013110822969152657
75.30000000000007	0.001311367466091973
75.40000000000006	0.0013116533252821516
75.50000000000007	0.0013119398794918945
75.60000000000007	0.0013122271251529
75.70000000000006	0.0013125150615818457
75.80000000000007	0.001312803689031922
75.90000000000006	0.0013130930125578423
76.00000000000007	0.0013133830285406449
76.10000000000007	0.0013136737363358842
76.20000000000007	0.00131396513620881
76.30000000000007	0.0013142572284276493
76.40000000000006	0.0013145500180992667
76.50000000000007	0.0013148435015565003
76.60000000000007	0.0013151376781968325
76.70000000000007	0.0013154325483006116
76.80000000000007	0.0013157281170245107
76.90000000000006	0.0013160243806497318
77.00000000000007	0.0013163213386127711
77.10000000000007	0.001316618991206174
77.20000000000007	0.0013169173387254823
77.30000000000007	0.0013172163863807743
77.40000000000006	0.0013175161304041043
77.50000000000007	0.0013178165702741297
77.60000000000007	0.0013181177062986807
77.70000000000007	0.0013184195437388785
77.80000000000007	0.001318722078774153
77.90000000000006	0.0013190253109224123
78.00000000000007	0.001319329240503831
78.10000000000007	0.001319633867841634
78.20000000000007	0.0013199391982517163
78.30000000000007	0.0013202452278633856
78.40000000000006	0.0013205519562369849
78.50000000000007	0.001320859383708214
78.60000000000007	0.001321167515645386
78.70000000000007	0.0013214763481241279
78.80000000000007	0.001321785880744347
78.90000000000006	0.001322096113854303
79.00000000000007	0.0013224070478053416
79.10000000000007	0.0013227186880219893
79.20000000000007	0.0013230310305287476
79.30000000000007	0.001323344074968352
79.40000000000006	0.0013236578217048593
79.50000000000007	0.001323972276216652
79.60000000000007	0.0013242874344734814
79.70000000000007	0.0013246032961580128
79.80000000000007	0.0013249198616471236
79.90000000000008	0.001325237131320838
80.00000000000007	0.0013255551107152724
80.10000000000007	0.0013258737957480575
80.20000000000007	0.0013261931861451575
80.30000000000007	0.0013265132822995753
80.40000000000008	0.0013268340898028234
80.50000000000007	0.0013271556045166908
80.60000000000007	0.0013274778262074977
80.70000000000007	0.0013278007552813501
80.80000000000007	0.0013281243921476002
80.90000000000008	0.0013284487424571742
81.00000000000007	0.0013287738020186456
81.10000000000007	0.0013290995706422037
81.20000000000007	0.0013294260487505087
81.30000000000007	0.0013297532420515098
81.40000000000008	0.0013300811462967825
81.50000000000007	0.0013304097613374107
81.60000000000007	0.0013307390876094837
81.70000000000007	0.0013310691255524114
81.80000000000007	0.0013313998809353221
81.90000000000008	0.0013317313494555672
82.00000000000007	0.0013320635310087052
82.10000000000007	0.0013323964260478173
82.20000000000007	0.00133273004040081
82.30000000000007	0.0013330643697068417
82.40000000000008	0.0013333994139029437
82.50000000000007	0.0013337351734560548
82.60000000000008	0.0013340716488365197
82.70000000000007	0.0013344088459353253
82.80000000000007	0.00133474676033627
82.90000000000008	0.0013350853920216404
83.00000000000007	0.0013354247414758557
83.10000000000008	0.0013357648146505384
83.20000000000007	0.001336105607070087
83.30000000000007	0.0013364471187589462
83.40000000000008	0.0013367893502158217
83.50000000000007	0.0013371323019429418
83.60000000000008	0.0013374759799570804
83.70000000000007	0.0013378203797261416
83.80000000000007	0.001338165501320622
83.90000000000008	0.0013385113452573077
84.00000000000007	0.0013388579176156008
84.10000000000008	0.0013392052138027273
84.20000000000007	0.0013395532339321036
84.30000000000007	0.0013399019785353045
84.40000000000008	0.001340251448147584
84.50000000000007	0.001340601648915655
84.60000000000008	0.001340952576189075
84.70000000000007	0.0013413042301282517
84.80000000000007	0.0013416566112835235
84.90000000000008	0.0013420097258663587
85.00000000000007	0.0013423635691643277
85.10000000000008	0.001342718141381619
85.20000000000007	0.0013430734430839252
85.30000000000007	0.0013434294748407287
85.40000000000008	0.0013437862429331363
85.50000000000007	0.0013441437425898276
85.60000000000008	0.0013445019740630725
85.70000000000007	0.001344860937938023
85.80000000000007	0.0013452206405628435
85.90000000000008	0.0013455810771028564
86.00000000000007	0.001345942247855067
86.10000000000008	0.001346304153420591
86.20000000000007	0.0013466667944044986
86.30000000000008	0.0013470301772271357
86.40000000000008	0.0013473942969936788
86.50000000000007	0.0013477591540503524
86.60000000000008	0.0013481247490185907
86.70000000000007	0.0013484910883882176
86.80000000000008	0.0013488581671996125
86.90000000000008	0.0013492259858447885
87.00000000000007	0.0013495945449618569
87.10000000000008	0.0013499638451930029
87.20000000000007	0.0013503338931029171
87.30000000000008	0.0013507046836705669
87.40000000000008	0.0013510762173385197
87.50000000000007	0.0013514484947660498
87.60000000000008	0.0013518215225899399
87.70000000000007	0.001352195295722855
87.80000000000008	0.0013525698146543148
87.90000000000008	0.0013529450800610426
88.00000000000007	0.001353321092624065
88.10000000000008	0.0013536978590579425
88.20000000000007	0.0013540753742125877
88.30000000000008	0.0013544536386294805
88.40000000000008	0.0013548326530075597
88.50000000000007	0.0013552124241362595
88.60000000000008	0.00135559294679763
88.70000000000007	0.0013559742215814173
88.80000000000008	0.0013563562492048345
88.90000000000008	0.001356739030389623
89.00000000000009	0.0013571225720060988
89.10000000000008	0.0013575068687721801
89.20000000000007	0.0013578919213311472
89.30000000000008	0.0013582777304235313
89.40000000000008	0.001358664302997568
89.50000000000009	0.0013590516337016528
89.60000000000008	0.0013594397232287955
89.70000000000007	0.0013598285723387278
89.80000000000008	0.0013602003698461687
89.90000000000008	0.001360501643123297
90.00000000000009	0.0013607322490354742
