# Supplementary material for: White matter micro- and macrostructure brain charts for the human lifespan
Source: Nature. 2026 May 13;655(8124):979–89. doi: 10.1038/s41586-026-10454-2 (PMC13391363; doi:10.1038/s41586-026-10454-2)
Supplement: Supplementary file 7 — Tract-specific median centiles of brain charts. SDT.T4.1-504 contain the discretized, sex-agnostic brain charts used to derive the myelination plots and assessments in Fig. 4 and Supplementary Fig. S4.F9. Age is expressed in years. Tract measurements are reported in metric-specific units: diffusivities in mm2 s−1, volume in mm3, surface area in mm2, average length in mm, and FA is dimensionless (unitless). [file 41586_2026_10454_MOESM7_ESM.zip › SDT.T4/SDT.T4.219-OR_right_avg_length.csv]

age	value
1.0	77.76704380839404
1.1	78.09060319983998
1.2000000000000002	78.49606365368
1.3000000000000003	78.97679537815759
1.4000000000000004	79.44395232572566
1.5000000000000004	79.87308244944866
1.6000000000000005	80.26936622848406
1.7000000000000006	80.63701845308626
1.8000000000000007	80.97938083869487
1.9000000000000008	81.29961834933722
2.000000000000001	81.60013683396915
2.100000000000001	81.88298042088664
2.200000000000001	82.14981668321965
2.300000000000001	82.40231374344354
2.4000000000000012	82.64177327497714
2.5000000000000013	82.86933387551086
2.6000000000000014	83.08599465803144
2.7000000000000015	83.29258057687368
2.8000000000000016	83.48997507333188
2.9000000000000017	83.67887120174613
3.0000000000000018	83.85988782992379
3.100000000000002	84.03353958774139
3.200000000000002	84.20039682939857
3.300000000000002	84.3609108089803
3.400000000000002	84.51549112774441
3.500000000000002	84.66450909403079
3.6000000000000023	84.80827258103378
3.7000000000000024	84.94714153792317
3.8000000000000025	85.08139921886891
3.9000000000000026	85.2113047230377
4.000000000000003	85.3370729718447
4.100000000000003	85.45896201412945
4.200000000000003	85.5771753533279
4.3000000000000025	85.69190159467122
4.400000000000003	85.80331466666614
4.5000000000000036	85.91155760201435
4.600000000000003	86.01681034964284
4.700000000000003	86.11921348185871
4.800000000000003	86.21889729226169
4.900000000000004	86.31596868794259
5.0000000000000036	86.4105652351727
5.100000000000003	86.50279431969916
5.200000000000004	86.59275680768987
5.300000000000004	86.68054660995578
5.400000000000004	86.76623992249708
5.5000000000000036	86.84993907596645
5.600000000000004	86.93172305671497
5.700000000000005	87.01166561395888
5.800000000000004	87.08982638473312
5.900000000000004	87.1662870745961
6.000000000000004	87.24111061164473
6.100000000000005	87.31435665900014
6.200000000000005	87.3860810487297
6.300000000000004	87.45632837401982
6.400000000000005	87.52516222345287
6.500000000000005	87.59263098675522
6.600000000000005	87.65878000966008
6.700000000000005	87.7236453759568
6.800000000000005	87.78727947648078
6.900000000000006	87.84972206098573
7.000000000000005	87.91101107809703
7.100000000000005	87.97118211367915
7.2000000000000055	88.03026312500593
7.300000000000006	88.08829627089075
7.400000000000006	88.14531314750177
7.500000000000005	88.20134339432931
7.600000000000006	88.25641021242147
7.700000000000006	88.31054917008927
7.800000000000006	88.36378683368082
7.900000000000006	88.41614870089587
8.000000000000007	88.46765867880858
8.100000000000007	88.51833524365793
8.200000000000006	88.56820776129581
8.300000000000006	88.61729789778073
8.400000000000006	88.6656259585376
8.500000000000007	88.71320758435003
8.600000000000007	88.76006801405475
8.700000000000006	88.80622580170444
8.800000000000008	88.851698830217
8.900000000000007	88.89650383545731
9.000000000000007	88.9406535489957
9.100000000000007	88.984169236278
9.200000000000006	89.0270663420094
9.300000000000008	89.06935930430643
9.400000000000007	89.11105907580476
9.500000000000007	89.15218420744154
9.600000000000009	89.19274812281262
9.700000000000008	89.2327638043551
9.800000000000008	89.27224336122566
9.900000000000007	89.31119587036802
10.000000000000007	89.34963722188807
10.100000000000009	89.38757877818799
10.200000000000008	89.42503111969228
10.300000000000008	89.46200215998837
10.40000000000001	89.49850593108684
10.500000000000009	89.53455242982159
10.600000000000009	89.57015135197938
10.700000000000008	89.60531169939047
10.800000000000008	89.64004012971627
10.90000000000001	89.67434882709786
11.000000000000009	89.7082463718726
11.100000000000009	89.74174071294779
11.20000000000001	89.77483772057185
11.30000000000001	89.80754826431604
11.40000000000001	89.8398799710352
11.500000000000009	89.87184025562505
11.600000000000009	89.90343596250085
11.70000000000001	89.93467209395534
11.80000000000001	89.96555819669103
11.90000000000001	89.99610089427937
12.00000000000001	90.02630628455991
12.10000000000001	90.05617882118447
12.20000000000001	90.08572709462608
12.30000000000001	90.11495704396526
12.40000000000001	90.14387445503762
12.50000000000001	90.17248463189735
12.60000000000001	90.20079141203426
12.70000000000001	90.22880241420137
12.800000000000011	90.2565228483917
12.900000000000011	90.2839574760614
13.00000000000001	90.31110974282491
13.10000000000001	90.3379865551945
13.20000000000001	90.36459261996382
13.300000000000011	90.39093253057962
13.400000000000011	90.4170104647635
13.50000000000001	90.4428294204877
13.600000000000012	90.46839557454125
13.700000000000012	90.49371309205236
13.800000000000011	90.51878574791942
13.900000000000011	90.54361625413324
14.00000000000001	90.56821024602564
14.100000000000012	90.59257151111481
14.200000000000012	90.61670375140855
14.300000000000011	90.6406103039223
14.400000000000013	90.66429354882455
14.500000000000012	90.68775856285455
14.600000000000012	90.71100872329832
14.700000000000012	90.73404706253876
14.800000000000011	90.75687574808049
14.900000000000013	90.77949943764588
15.000000000000012	90.80192122001587
15.100000000000012	90.82414411833335
15.200000000000014	90.84617083075497
15.300000000000013	90.86800327442641
15.400000000000013	90.8896456722446
15.500000000000012	90.91110079701247
15.600000000000012	90.93237111274622
15.700000000000014	90.95345837579953
15.800000000000013	90.97436647969326
15.900000000000013	90.99509797328314
16.000000000000014	91.01565535426353
16.100000000000016	91.0360408276114
16.200000000000014	91.0562559577987
16.30000000000001	91.07630429481809
16.400000000000013	91.09618814048433
16.500000000000014	91.11590951721837
16.600000000000016	91.1354698661065
16.700000000000014	91.15487247461853
16.800000000000015	91.17411946826921
16.900000000000013	91.19321293214873
17.000000000000014	91.21215468516877
17.100000000000016	91.23094601927605
17.200000000000014	91.24958994694639
17.300000000000015	91.26808839796281
17.400000000000013	91.2864430470758
17.500000000000014	91.30465509028365
17.600000000000016	91.32272732822393
17.700000000000014	91.34066155013133
17.800000000000015	91.35845951290696
17.900000000000016	91.37612272946882
18.000000000000014	91.39365227842478
18.100000000000016	91.41105073767432
18.200000000000017	91.42831973951043
18.300000000000015	91.44546068170423
18.400000000000016	91.46247456734929
18.500000000000014	91.47936380150232
18.600000000000016	91.49612990313359
18.700000000000017	91.51277436506535
18.800000000000015	91.52929845496985
18.900000000000016	91.54570308247818
19.000000000000014	91.56199047031507
19.100000000000016	91.57816201024929
19.200000000000017	91.59421887703277
19.300000000000015	91.61016192021128
19.400000000000016	91.62599322006878
19.500000000000018	91.6417140760624
19.600000000000016	91.6573257662918
19.700000000000017	91.67282935988848
19.80000000000002	91.6882256312078
19.900000000000016	91.70351650984193
20.000000000000018	91.71870319113962
20.100000000000016	91.73378666855002
20.200000000000017	91.74876766813877
20.30000000000002	91.76364800104483
20.400000000000016	91.77842878671765
20.500000000000018	91.79311112700313
20.600000000000016	91.8076959288355
20.700000000000017	91.82218385721016
20.80000000000002	91.8365765976362
20.900000000000016	91.85087518359435
21.000000000000018	91.86508045985533
21.10000000000002	91.87919305224602
21.200000000000017	91.89321454695573
21.30000000000002	91.90714591452759
21.40000000000002	91.92098811087456
21.500000000000018	91.93474190932513
21.60000000000002	91.94840788566725
21.700000000000017	91.96198752051976
21.80000000000002	91.97548171285635
21.90000000000002	91.98889118455307
22.000000000000018	92.00221647935584
22.10000000000002	92.0154589939776
22.200000000000017	92.02861957479479
22.30000000000002	92.04169905593199
22.40000000000002	92.05469809983047
22.500000000000018	92.06761720890226
22.60000000000002	92.08045769049929
22.70000000000002	92.09322033096933
22.80000000000002	92.1059057498671
22.90000000000002	92.11851442318431
23.00000000000002	92.13104758689764
23.10000000000002	92.14350598308314
23.20000000000002	92.15589034348466
23.30000000000002	92.16820123787434
23.40000000000002	92.18043910784249
23.50000000000002	92.19260511321845
23.60000000000002	92.20469994538196
23.70000000000002	92.21672413812773
23.80000000000002	92.22867811109958
23.90000000000002	92.24056296302413
24.00000000000002	92.25237934776972
24.10000000000002	92.26412791043496
24.20000000000002	92.27580914285508
24.300000000000022	92.2874234358408
24.40000000000002	92.29897182283031
24.50000000000002	92.31045491460395
24.600000000000023	92.32187317263646
24.70000000000002	92.33322696938188
24.800000000000022	92.34451728566184
24.90000000000002	92.3557447002784
25.00000000000002	92.36690978454503
25.100000000000023	92.37801296436618
25.20000000000002	92.38905458787067
25.300000000000022	92.40003557958245
25.40000000000002	92.41095648146523
25.50000000000002	92.42181769366275
25.600000000000023	92.43261954884953
25.70000000000002	92.44336292599374
25.800000000000022	92.45404833964238
25.900000000000023	92.46467629791238
26.00000000000002	92.475247170632
26.100000000000023	92.48576126982708
26.200000000000024	92.49621942566344
26.300000000000022	92.50662212101992
26.400000000000023	92.51696970375654
26.50000000000002	92.52726247280809
26.600000000000023	92.53750121869854
26.700000000000024	92.54768640067607
26.800000000000022	92.55781847243902
26.900000000000023	92.5678977558824
27.00000000000002	92.57792453231133
27.100000000000023	92.58789954973643
27.200000000000024	92.59782324004286
27.300000000000022	92.60769590630382
27.400000000000023	92.61751781867041
27.500000000000025	92.62728969049545
27.600000000000023	92.63701193319585
27.700000000000024	92.64668495337496
27.800000000000026	92.65630903176466
27.900000000000023	92.66588442338154
28.000000000000025	92.67541180437367
28.100000000000023	92.68489156240146
28.200000000000024	92.69432396200071
28.300000000000026	92.70370924863172
28.400000000000023	92.71304806800906
28.500000000000025	92.72234078998203
28.600000000000023	92.73158778020613
28.700000000000024	92.74078928391125
28.800000000000026	92.74994553349785
28.900000000000023	92.75905714198187
29.000000000000025	92.7681244584949
29.100000000000026	92.77714771427385
29.200000000000024	92.78612713348858
29.300000000000026	92.7950633023212
29.400000000000027	92.80395655433716
29.500000000000025	92.81280721943234
29.600000000000026	92.82161551209408
29.700000000000024	92.8303816451673
29.800000000000026	92.83910617598039
29.900000000000027	92.84778941995512
30.000000000000025	92.85643157944381
30.100000000000026	92.86503286016672
30.200000000000024	92.87359379570154
30.300000000000026	92.88211468781027
30.400000000000027	92.89059583503135
30.500000000000025	92.89903742513101
30.600000000000026	92.90743965396311
30.700000000000028	92.91580302954856
30.800000000000026	92.92412783769703
30.900000000000027	92.93241425561423
31.00000000000003	92.94066247295694
31.100000000000026	92.94887297664823
31.200000000000028	92.95704604046509
31.300000000000026	92.96518193534196
31.400000000000027	92.97328082573787
31.50000000000003	92.98134289267581
31.600000000000026	92.98936860036213
31.700000000000028	92.99735820849587
31.800000000000026	93.00531187231567
31.900000000000027	93.01322976742927
32.00000000000003	93.0211123392381
32.10000000000002	93.0289598368034
32.20000000000003	93.03677250667097
32.300000000000026	93.04455049290384
32.40000000000003	93.05229396352227
32.50000000000003	93.06000334366821
32.60000000000003	93.0676788699355
32.70000000000003	93.07532067831212
32.800000000000026	93.08292893206529
32.90000000000003	93.09050403952223
33.00000000000003	93.09804622783994
33.10000000000003	93.10555572194193
33.20000000000003	93.11303264798774
33.300000000000026	93.12047716254975
33.40000000000003	93.1278896558303
33.50000000000003	93.13527034390857
33.60000000000003	93.14261934585187
33.70000000000003	93.149936814043
33.800000000000026	93.1572231236037
33.90000000000003	93.1644784822145
34.00000000000003	93.1717030955666
34.10000000000003	93.17889707405881
34.20000000000003	93.18606056414365
34.30000000000003	93.1931939246795
34.40000000000003	93.2002973534728
34.50000000000003	93.2073709546768
34.60000000000003	93.21441487103571
34.70000000000003	93.22142944784403
34.80000000000003	93.22841487541092
34.90000000000003	93.2353713422679
35.00000000000003	93.24229894490175
35.10000000000003	93.24919782078435
35.20000000000003	93.25606830057617
35.30000000000003	93.26291056575883
35.400000000000034	93.26972470730513
35.50000000000003	93.27651085939164
35.60000000000003	93.28326934044625
35.70000000000003	93.2900003252382
35.80000000000003	93.29670398694401
35.900000000000034	93.30338040973893
36.00000000000003	93.31002972309531
36.10000000000003	93.31665223223814
36.20000000000003	93.32324810402234
36.30000000000003	93.32981741774378
36.400000000000034	93.33636029993531
36.50000000000003	93.34287704476155
36.60000000000003	93.34936781305144
36.70000000000003	93.35583276420287
36.80000000000003	93.36227197146984
36.900000000000034	93.36868555717354
37.00000000000003	93.3750738035368
37.10000000000003	93.38143686427382
37.20000000000003	93.38777480831125
37.30000000000003	93.39408775533843
37.400000000000034	93.40037597755361
37.500000000000036	93.40663962324673
37.60000000000003	93.41287883941885
37.70000000000003	93.41909368961419
37.80000000000003	93.4252842897391
37.900000000000034	93.43145090116457
38.000000000000036	93.4375936657684
38.10000000000003	93.44371264324899
38.20000000000003	93.449807947148
38.30000000000003	93.45587982972944
38.400000000000034	93.46192842797643
38.500000000000036	93.46795387770817
38.60000000000004	93.47395623381765
38.70000000000003	93.47993560643775
38.80000000000003	93.48589223799357
38.900000000000034	93.49182625967505
39.000000000000036	93.49773772295063
39.10000000000004	93.50362673582117
39.20000000000003	93.50949353242038
39.30000000000003	93.51533823951061
39.400000000000034	93.5211609828008
39.500000000000036	93.52696180946049
39.60000000000004	93.53274082440971
39.70000000000003	93.53849825282177
39.80000000000003	93.54423421621283
39.900000000000034	93.54994875869757
40.000000000000036	93.5556419832673
40.10000000000004	93.56131410753058
40.20000000000003	93.56696524898955
40.30000000000003	93.57259552419075
40.400000000000034	93.57820497339546
40.500000000000036	93.58379369680247
40.60000000000004	93.58936190384316
40.70000000000004	93.59490970725814
40.80000000000003	93.6004371445789
40.900000000000034	93.6059443142539
41.000000000000036	93.61143141879894
41.10000000000004	93.61689856730759
41.20000000000004	93.62234586800466
41.30000000000003	93.62777335496129
41.400000000000034	93.63318112408759
41.500000000000036	93.63856937042212
41.60000000000004	93.64393819872771
41.70000000000004	93.64928764063207
41.80000000000004	93.65461779045201
41.900000000000034	93.65992883689195
42.000000000000036	93.6652208813941
42.10000000000004	93.67049402460918
42.20000000000004	93.67574829505217
42.30000000000004	93.6809837847263
42.400000000000034	93.68620067548586
42.500000000000036	93.691399064826
42.60000000000004	93.6965789790713
42.70000000000004	93.70174050877037
42.80000000000004	93.70688382996526
42.900000000000034	93.7120090371217
43.000000000000036	93.71711622398291
43.10000000000004	93.72220541406871
43.20000000000004	93.72727669581353
43.30000000000004	93.73233023897248
43.400000000000034	93.73736613440687
43.500000000000036	93.74238440367013
43.60000000000004	93.74738513386487
43.70000000000004	93.75236848940355
43.80000000000004	93.75733455837837
43.90000000000004	93.7622834282208
44.000000000000036	93.76721511795293
44.10000000000004	93.77212971274078
44.20000000000004	93.77702737121656
44.30000000000004	93.78190817817485
44.40000000000004	93.78677215087015
44.500000000000036	93.79161937324558
44.60000000000004	93.79644999901427
44.70000000000004	93.80126411043489
44.80000000000004	93.80606178916076
44.90000000000004	93.8108430501585
45.00000000000004	93.81560797559285
45.10000000000004	93.82035671385393
45.20000000000004	93.82508934417783
45.30000000000004	93.82980587994021
45.40000000000004	93.83450640218018
45.50000000000004	93.83919105475127
45.60000000000004	93.84385991456327
45.70000000000004	93.84851305797051
45.80000000000004	93.85315049627764
45.90000000000004	93.857772308887
46.00000000000004	93.86237863474221
46.10000000000004	93.86696954797799
46.20000000000004	93.87154505846524
46.30000000000004	93.87610524456764
46.40000000000004	93.88065024103855
46.50000000000004	93.88518011987497
46.60000000000004	93.88969495256308
46.70000000000004	93.89419474709663
46.80000000000004	93.89867958032954
46.90000000000004	93.90314958247946
47.00000000000004	93.90760482299108
47.100000000000044	93.91204530856471
47.20000000000004	93.91647111509337
47.30000000000004	93.92088236891861
47.40000000000004	93.92527913751749
47.50000000000004	93.92966148789671
47.600000000000044	93.93402942505277
47.70000000000004	93.9383830234832
47.80000000000004	93.94272240533333
47.90000000000004	93.94704763572904
48.00000000000004	93.95135871849868
48.100000000000044	93.95565572724887
48.200000000000045	93.95993878053439
48.30000000000004	93.96420794166718
48.40000000000004	93.9684632735253
48.50000000000004	93.97270477838882
48.600000000000044	93.97693252857181
48.700000000000045	93.98114663874127
48.80000000000004	93.98534717003996
48.90000000000004	93.98953412369174
49.00000000000004	93.9937075711829
49.100000000000044	93.9978676238498
49.200000000000045	94.00201434116035
49.30000000000004	94.00614778218167
49.40000000000004	94.01026794672885
49.50000000000004	94.01437490508877
49.600000000000044	94.01846876499084
49.700000000000045	94.02254958389872
49.80000000000004	94.02661736067168
49.90000000000004	94.03067216482577
50.00000000000004	94.03471410099682
50.100000000000044	94.0387432250997
50.200000000000045	94.0427595926787
50.30000000000005	94.04676320130963
50.40000000000004	94.05075411939352
50.50000000000004	94.05473244821543
50.600000000000044	94.05869824183566
50.700000000000045	94.06265149696432
50.80000000000005	94.06659228128335
50.90000000000004	94.07052069320059
51.00000000000004	94.07443678534223
51.100000000000044	94.07834060999113
51.200000000000045	94.08223216268698
51.30000000000005	94.0861115100731
51.40000000000005	94.08997874744063
51.50000000000004	94.09383392569724
51.600000000000044	94.09767703959771
51.700000000000045	94.10150815511336
51.80000000000005	94.10532736485605
51.90000000000005	94.10913471840371
52.00000000000004	94.11293026501572
52.100000000000044	94.11671399837815
52.200000000000045	94.12048598349348
52.30000000000005	94.12424631007096
52.40000000000005	94.12799502609387
52.50000000000004	94.1317321245361
52.600000000000044	94.13545766977087
52.700000000000045	94.13917174900955
52.80000000000005	94.14287440900078
52.90000000000005	94.14656569619736
53.00000000000004	94.15024560259627
53.100000000000044	94.15391419166556
53.200000000000045	94.15757154791005
53.30000000000005	94.16121771659687
53.40000000000005	94.16485268907627
53.50000000000005	94.16847652822615
53.600000000000044	94.17208931621983
53.700000000000045	94.17569109717657
53.80000000000005	94.17928191494047
53.90000000000005	94.18286175996789
54.00000000000005	94.1864306942897
54.100000000000044	94.18998879755276
54.200000000000045	94.19353611249794
54.30000000000005	94.1970726289939
54.40000000000005	94.20059840851724
54.50000000000005	94.20411352853608
54.60000000000005	94.20761803072291
54.700000000000045	94.21111195649405
54.80000000000005	94.2145952948992
54.90000000000005	94.21806810662129
55.00000000000005	94.22153046676726
55.10000000000005	94.22498241572588
55.200000000000045	94.22842394201218
55.30000000000005	94.23185510578777
55.40000000000005	94.2352759801216
55.50000000000005	94.23868660440654
55.60000000000005	94.24208701779668
55.700000000000045	94.24547720805623
55.80000000000005	94.24885723460208
55.90000000000005	94.25222716829401
56.00000000000005	94.2555870473278
56.10000000000005	94.25893685898099
56.200000000000045	94.26227666217943
56.30000000000005	94.26560652587442
56.40000000000005	94.26892648733252
56.50000000000005	94.27223658359745
56.60000000000005	94.2755368012574
56.70000000000005	94.27882719853862
56.80000000000005	94.28210784232343
56.90000000000005	94.28537876876072
57.00000000000005	94.28863996399531
57.10000000000005	94.2918914857905
57.20000000000005	94.29513339923946
57.30000000000005	94.29836573962314
57.40000000000005	94.30158854201409
57.50000000000005	94.30480179192382
57.60000000000005	94.30800554645751
57.70000000000005	94.31119986876861
57.800000000000054	94.31438479309338
57.90000000000005	94.31756030453894
58.00000000000005	94.32072645977343
58.10000000000005	94.32388332027149
58.20000000000005	94.32703091945766
58.300000000000054	94.33016929056151
58.40000000000005	94.33329841810763
58.50000000000005	94.33641835814444
58.60000000000005	94.33952917032623
58.70000000000005	94.34263088709997
58.800000000000054	94.34572349262118
58.90000000000005	94.34880704252542
59.00000000000005	94.35188159489
59.10000000000005	94.35494718140197
59.20000000000005	94.35800383356589
59.300000000000054	94.36105153500075
59.40000000000005	94.3640903407581
59.50000000000005	94.36712030720504
59.60000000000005	94.37014146511306
59.70000000000005	94.3731537977641
59.800000000000054	94.37615735981915
59.900000000000055	94.37915220616277
60.00000000000005	94.38213836685422
60.10000000000005	94.38511587178158
60.20000000000005	94.38808470373218
60.300000000000054	94.39104491681599
60.400000000000055	94.39399656430957
60.50000000000005	94.39693967541359
60.60000000000005	94.39987423260715
60.70000000000005	94.40280028963068
60.800000000000054	94.40571789836547
60.900000000000055	94.40862708734397
61.00000000000006	94.41152788493814
61.10000000000005	94.41442027317056
61.20000000000005	94.4173043052614
61.300000000000054	94.42018003157848
61.400000000000055	94.4230474798484
61.50000000000006	94.42590663181176
61.60000000000005	94.42875754033862
61.70000000000005	94.4316002544826
61.800000000000054	94.4344348013428
61.900000000000055	94.43726120786754
62.00000000000006	94.4400794553755
62.10000000000005	94.44288959624521
62.20000000000005	94.44569167810452
62.300000000000054	94.44848572729538
62.400000000000055	94.45127172487803
62.50000000000006	94.45404972289928
62.60000000000005	94.45681976774797
62.70000000000005	94.45958188517619
62.800000000000054	94.46233610079418
62.900000000000055	94.46508239527196
63.00000000000006	94.46782082019155
63.10000000000006	94.47055142059729
63.20000000000005	94.47327422152927
63.300000000000054	94.47598920342038
63.400000000000055	94.47869641753812
63.50000000000006	94.48139590775772
63.60000000000006	94.48408769856418
63.70000000000005	94.48677181430907
63.800000000000054	94.48944823506375
63.900000000000055	94.49211701165595
64.00000000000006	94.49477818669214
64.10000000000005	94.49743178398704
64.20000000000006	94.50007778339423
64.30000000000005	94.50271623544322
64.40000000000006	94.5053471816362
64.50000000000006	94.5079706452652
64.60000000000005	94.51058664949645
64.70000000000006	94.51319517384825
64.80000000000005	94.51579626843375
64.90000000000006	94.51838997355672
65.00000000000006	94.52097631187767
65.10000000000005	94.52355526271444
65.20000000000006	94.5261268758973
65.30000000000005	94.5286911906863
65.40000000000006	94.5312482292491
65.50000000000006	94.5337980136348
65.60000000000005	94.53634052284981
65.70000000000006	94.53887580633015
65.80000000000005	94.54140390220292
65.90000000000006	94.54392483204015
66.00000000000006	94.54643857466367
66.10000000000005	94.54894517924106
66.20000000000006	94.55144468291188
66.30000000000005	94.55393710678334
66.40000000000006	94.55642247185064
66.50000000000006	94.55890075664578
66.60000000000005	94.56137200996295
66.70000000000006	94.56383626786973
66.80000000000005	94.56629355091107
66.90000000000006	94.56874383744857
67.00000000000006	94.57118717602174
67.10000000000007	94.57362360176316
67.20000000000006	94.57605313477877
67.30000000000005	94.57847579506875
67.40000000000006	94.58089156072461
67.50000000000006	94.58330047993212
67.60000000000007	94.5857025868087
67.70000000000006	94.58809790092906
67.80000000000005	94.5904864002272
67.90000000000006	94.59286813264727
68.00000000000006	94.59524313142066
68.10000000000007	94.59761141570712
68.20000000000006	94.59997300456662
68.30000000000005	94.60232787568096
68.40000000000006	94.60467607665903
68.50000000000006	94.60701763977012
68.60000000000007	94.60935258367181
68.70000000000006	94.61168088589993
68.80000000000005	94.61400259383421
68.90000000000006	94.61631773890362
69.00000000000006	94.6186263393732
69.10000000000007	94.62092841341348
69.20000000000006	94.62322393832456
69.30000000000005	94.62551296116841
69.40000000000006	94.62779551246143
69.50000000000006	94.63007160999345
69.60000000000007	94.63234123092879
69.70000000000006	94.63460442211226
69.80000000000007	94.63686121326268
69.90000000000006	94.63911162179812
70.00000000000006	94.64135566504726
70.10000000000007	94.64359331995362
70.20000000000006	94.64582463306097
70.30000000000007	94.64804963322169
70.40000000000006	94.65026833740379
70.50000000000006	94.65248072242446
70.60000000000007	94.65468683462154
70.70000000000006	94.65688670208976
70.80000000000007	94.65908034144503
70.90000000000006	94.66126776921843
71.00000000000006	94.66344896201971
71.10000000000007	94.66562396590159
71.20000000000006	94.6677928081356
71.30000000000007	94.66995550491106
71.40000000000006	94.6721120327196
71.50000000000006	94.67426243741899
71.60000000000007	94.67640674556044
71.70000000000006	94.67854497299933
71.80000000000007	94.68067713551052
71.90000000000006	94.6828032093906
72.00000000000006	94.68492324022714
72.10000000000007	94.68703725378876
72.20000000000006	94.68914526552604
72.30000000000007	94.69124725162492
72.40000000000006	94.69334325748852
72.50000000000006	94.69543330820007
72.60000000000007	94.69751741889326
72.70000000000006	94.6995956046254
72.80000000000007	94.7016678413984
72.90000000000006	94.7037341743597
73.00000000000006	94.70579462784764
73.10000000000007	94.70784921661175
73.20000000000006	94.70989791654975
73.30000000000007	94.71194077263485
73.40000000000006	94.71397780855266
73.50000000000007	94.71600903875171
73.60000000000007	94.71803447760793
73.70000000000006	94.72005410084513
73.80000000000007	94.72206795319444
73.90000000000006	94.72407605763227
74.00000000000007	94.72607842824199
74.10000000000007	94.7280750406492
74.20000000000006	94.73006593942046
74.30000000000007	94.73205114691017
74.40000000000006	94.73403067691557
74.50000000000007	94.73600454316507
74.60000000000007	94.73797272111928
74.70000000000006	94.73993525511597
74.80000000000007	94.74189216683347
74.90000000000006	94.74384346972191
75.00000000000007	94.74578913914888
75.10000000000007	94.74772921929704
75.20000000000006	94.74966373125135
75.30000000000007	94.75159268818987
75.40000000000006	94.75351610322501
75.50000000000007	94.75543395156757
75.60000000000007	94.75734627718407
75.70000000000006	94.7592531005146
75.80000000000007	94.76115443440685
75.90000000000006	94.76305025398301
76.00000000000007	94.76494060306361
76.10000000000007	94.76682550152236
76.20000000000007	94.76870496194798
76.30000000000007	94.77057899686656
76.40000000000006	94.77244758125101
76.50000000000007	94.77431075871775
76.60000000000007	94.77616854852491
76.70000000000007	94.77802096294648
76.80000000000007	94.77986797687066
76.90000000000006	94.78170963377674
77.00000000000007	94.78354595238179
77.10000000000007	94.7853769447131
77.20000000000007	94.78720262273845
77.30000000000007	94.78902296120312
77.40000000000006	94.79083800339419
77.50000000000007	94.79264776744041
77.60000000000007	94.79445226506925
77.70000000000007	94.7962514709447
77.80000000000007	94.79804542822531
77.90000000000006	94.79983415452253
78.00000000000007	94.80161766132859
78.10000000000007	94.80339596007899
78.20000000000007	94.80516902530076
78.30000000000007	94.8069368999714
78.40000000000006	94.8086996011399
78.50000000000007	94.81045714001253
78.60000000000007	94.81220949103778
78.70000000000007	94.81395669707315
78.80000000000007	94.8156987746725
78.90000000000006	94.81743573481775
79.00000000000007	94.81916758843658
79.10000000000007	94.82089430984583
79.20000000000007	94.82261594173282
79.30000000000007	94.8243325001131
79.40000000000006	94.82604399569567
79.50000000000007	94.82775040272114
79.60000000000007	94.82945176376505
79.70000000000007	94.83114809436874
79.80000000000007	94.83283940502702
79.90000000000008	94.83452570618289
80.00000000000007	94.83620697194986
80.10000000000007	94.83788324474386
80.20000000000007	94.83955453959071
80.30000000000007	94.84122086672446
80.40000000000008	94.84288220018448
80.50000000000007	94.84453858228284
80.60000000000007	94.84619002759082
80.70000000000007	94.84783654613787
80.80000000000007	94.84947814790394
80.90000000000008	94.85111480680534
81.00000000000007	94.85274656500474
81.10000000000007	94.85437343657917
81.20000000000007	94.855995431309
81.30000000000007	94.85761252303774
81.40000000000008	94.85922475383224
81.50000000000007	94.86083213733342
81.60000000000007	94.86243468312594
81.70000000000007	94.8640324007471
81.80000000000007	94.86562526392096
81.90000000000008	94.86721331457484
82.00000000000007	94.86879656587554
82.10000000000007	94.87037502716942
82.20000000000007	94.871948672109
82.30000000000007	94.87351754253335
82.40000000000008	94.87508165119061
82.50000000000007	94.87664100723988
82.60000000000008	94.87819561979497
82.70000000000007	94.87974546239192
82.80000000000007	94.8812905767401
82.90000000000008	94.88283097513225
83.00000000000007	94.88436666649936
83.10000000000008	94.88589762430686
83.20000000000007	94.88742389018334
83.30000000000007	94.88894547601922
83.40000000000008	94.89046239056619
83.50000000000007	94.89197464253273
83.60000000000008	94.89348220527027
83.70000000000007	94.89498512028709
83.80000000000007	94.89648339903597
83.90000000000008	94.89797705005019
84.00000000000007	94.89946604661107
84.10000000000008	94.90095043015357
84.20000000000007	94.90243021174346
84.30000000000007	94.90390539974223
84.40000000000008	94.90537600246995
84.50000000000007	94.90684199309614
84.60000000000008	94.90830341294463
84.70000000000007	94.90976027266015
84.80000000000007	94.9112125803949
84.90000000000008	94.91266030924842
85.00000000000007	94.91410350047862
85.10000000000008	94.91554216435762
85.20000000000007	94.91697630887292
85.30000000000007	94.9184059419722
85.40000000000008	94.91983103664495
85.50000000000007	94.92125163404693
85.60000000000008	94.92266774404493
85.70000000000007	94.92407937442566
85.80000000000007	94.92548649810857
85.90000000000008	94.92688915619067
86.00000000000007	94.92828735817969
86.10000000000008	94.92968111170431
86.20000000000007	94.93107042435497
86.30000000000008	94.93245526894248
86.40000000000008	94.93383568647053
86.50000000000007	94.93521168605623
86.60000000000008	94.93658327513552
86.70000000000007	94.9379504264488
86.80000000000008	94.9393131809481
86.90000000000008	94.94067154740429
87.00000000000007	94.94202553310157
87.10000000000008	94.94337514528742
87.20000000000007	94.94472035659462
87.30000000000008	94.94606120789052
87.40000000000008	94.94739770756921
87.50000000000007	94.94872986272972
87.60000000000008	94.95005764593381
87.70000000000007	94.95138109800432
87.80000000000008	94.95270022700095
87.90000000000008	94.954015039877
88.00000000000007	94.95532554355052
88.10000000000008	94.9566317104763
88.20000000000007	94.95793358140094
88.30000000000008	94.95923116402041
88.40000000000008	94.96052446511004
88.50000000000007	94.96181345705286
88.60000000000008	94.96309818055784
88.70000000000007	94.96437864299784
88.80000000000008	94.96565485100811
88.90000000000008	94.96692681118986
89.00000000000009	94.96819449581967
89.10000000000008	94.96945794553854
89.20000000000007	94.97071716736782
89.30000000000008	94.97197216777161
89.40000000000008	94.9732229189534
89.50000000000009	94.97446946152365
89.60000000000008	94.97571180219124
89.70000000000007	94.97694994728533
89.80000000000008	94.97812837634761
89.90000000000008	94.97908072020813
90.00000000000009	94.97980776999383
