# Supplementary material for: White matter micro- and macrostructure brain charts for the human lifespan
Source: Nature. 2026 May 13;655(8124):979–89. doi: 10.1038/s41586-026-10454-2 (PMC13391363; doi:10.1038/s41586-026-10454-2)
Supplement: Supplementary file 7 — Tract-specific median centiles of brain charts. SDT.T4.1-504 contain the discretized, sex-agnostic brain charts used to derive the myelination plots and assessments in Fig. 4 and Supplementary Fig. S4.F9. Age is expressed in years. Tract measurements are reported in metric-specific units: diffusivities in mm2 s−1, volume in mm3, surface area in mm2, average length in mm, and FA is dimensionless (unitless). [file 41586_2026_10454_MOESM7_ESM.zip › SDT.T4/SDT.T4.22-ATR_right_ad-mean.csv]

age	value
1.0	0.0012512733605126922
1.1	0.0012487562478974475
1.2000000000000002	0.0012455828155056253
1.3000000000000003	0.0012417982657470922
1.4000000000000004	0.001238078819097009
1.5000000000000004	0.0012346169883331725
1.6000000000000005	0.0012313798801953293
1.7000000000000006	0.0012283405335128585
1.8000000000000007	0.0012254775117575242
1.9000000000000008	0.001222770168166451
2.000000000000001	0.0012202027652380993
2.100000000000001	0.0012177618418311468
2.200000000000001	0.001215436410768883
2.300000000000001	0.0012132152672662295
2.4000000000000012	0.001211089664144105
2.5000000000000013	0.0012090519024227685
2.6000000000000014	0.0012070951867536883
2.7000000000000015	0.0012052139202866517
2.8000000000000016	0.0012034019723327284
2.9000000000000017	0.0012016545426022922
3.0000000000000018	0.0011999673223334055
3.100000000000002	0.0011983367454185875
3.200000000000002	0.001196758757885534
3.300000000000002	0.0011952301650311667
3.400000000000002	0.001193748052264141
3.500000000000002	0.001192309765572061
3.6000000000000023	0.0011909131212964061
3.7000000000000024	0.0011895554908177767
3.8000000000000025	0.0011882348182725019
3.9000000000000026	0.001186949215650736
4.000000000000003	0.0011856971323390185
4.100000000000003	0.0011844766454146643
4.200000000000003	0.0011832862505941513
4.3000000000000025	0.0011821245477513852
4.400000000000003	0.0011809902413724965
4.5000000000000036	0.0011798822798385626
4.600000000000003	0.0011787992908729881
4.700000000000003	0.0011777402133015219
4.800000000000003	0.001176704060717412
4.900000000000004	0.0011756900360329655
5.0000000000000036	0.0011746970716819479
5.100000000000003	0.0011737243442619101
5.200000000000004	0.001172771077520721
5.300000000000004	0.0011718365470752218
5.400000000000004	0.0011709201759804782
5.5000000000000036	0.0011700211539293754
5.600000000000004	0.001169138864221381
5.700000000000005	0.0011682727300068524
5.800000000000004	0.0011674222944886598
5.900000000000004	0.0011665869006213729
6.000000000000004	0.001165766050389071
6.100000000000005	0.0011649592701074936
6.200000000000005	0.0011641661159739979
6.300000000000004	0.0011633862421072778
6.400000000000005	0.0011626191279007277
6.500000000000005	0.0011618643843104067
6.600000000000005	0.0011611216465184373
6.700000000000005	0.0011603906319984558
6.800000000000005	0.0011596709058450925
6.900000000000006	0.0011589621446701241
7.000000000000005	0.0011582640388742213
7.100000000000005	0.0011575762981293743
7.2000000000000055	0.0011568987013402365
7.300000000000006	0.0011562308928360731
7.400000000000006	0.0011555726119799323
7.500000000000005	0.0011549236144176244
7.600000000000006	0.0011542837152863031
7.700000000000006	0.0011536526107185274
7.800000000000006	0.001153030079271785
7.900000000000006	0.0011524159078872332
8.000000000000007	0.0011518098970656578
8.100000000000007	0.001151211898470804
8.200000000000006	0.0011506216574960191
8.300000000000006	0.0011500389913288508
8.400000000000006	0.0011494637289883227
8.500000000000007	0.0011488957441876367
8.600000000000007	0.0011483348155575013
8.700000000000006	0.0011477807850985091
8.800000000000008	0.0011472335001955552
8.900000000000007	0.0011466928184447971
9.000000000000007	0.0011461586365122023
9.100000000000007	0.0011456307653241104
9.200000000000006	0.001145109071938654
9.300000000000008	0.0011445934325511995
9.400000000000007	0.001144083757921677
9.500000000000007	0.0011435798813304366
9.600000000000009	0.0011430816862948393
9.700000000000008	0.001142589059945448
9.800000000000008	0.0011421018975221271
9.900000000000007	0.0011416201248612688
10.000000000000007	0.0011411435973355173
10.100000000000009	0.0011406722154145249
10.200000000000008	0.0011402058869695259
10.300000000000008	0.0011397445472119893
10.40000000000001	0.0011392880671332226
10.500000000000009	0.0011388363585437624
10.600000000000009	0.001138389335767603
10.700000000000008	0.0011379469198429693
10.800000000000008	0.0011375090562505835
10.90000000000001	0.0011370756316289015
11.000000000000009	0.001136646569661154
11.100000000000009	0.0011362218002554491
11.20000000000001	0.001135801275337867
11.30000000000001	0.001135384892808461
11.40000000000001	0.0011349725844151859
11.500000000000009	0.0011345642837076926
11.600000000000009	0.001134159929980478
11.70000000000001	0.0011337594823700584
11.80000000000001	0.0011333628501842754
11.90000000000001	0.0011329699737306022
12.00000000000001	0.001132580798709484
12.10000000000001	0.0011321952888134086
12.20000000000001	0.001131813361687397
12.30000000000001	0.0011314349635286605
12.40000000000001	0.001131060041859142
12.50000000000001	0.0011306885492463076
12.60000000000001	0.0011303204545773824
12.70000000000001	0.0011299556840204017
12.800000000000011	0.0011295941900972251
12.900000000000011	0.0011292359301139376
13.00000000000001	0.0011288808762555229
13.10000000000001	0.0011285289610022142
13.20000000000001	0.0011281801412762475
13.300000000000011	0.0011278343749954048
13.400000000000011	0.0011274916246027157
13.50000000000001	0.001127151866109378
13.600000000000012	0.001126815038498059
13.700000000000012	0.0011264811034643071
13.800000000000011	0.0011261500270297955
13.900000000000011	0.0011258217876421001
14.00000000000001	0.0011254963291560665
14.100000000000012	0.0011251736166202615
14.200000000000012	0.0011248536158457289
14.300000000000011	0.0011245362967719538
14.400000000000013	0.0011242216407194392
14.500000000000012	0.0011239095965944943
14.600000000000012	0.0011236001331151096
14.700000000000012	0.001123293222972887
14.800000000000011	0.0011229888493206877
14.900000000000013	0.0011226869648890186
15.000000000000012	0.0011223875409952313
15.100000000000012	0.001122090549550361
15.200000000000014	0.0011217959662853038
15.300000000000013	0.0011215037765466265
15.400000000000013	0.0011212139370516871
15.500000000000012	0.0011209264219845714
15.600000000000012	0.0011206412092269018
15.700000000000014	0.0011203582855250993
15.800000000000013	0.0011200776106425263
15.900000000000013	0.0011197991608091437
16.000000000000014	0.0011195229127241237
16.100000000000016	0.0011192488466627666
16.200000000000014	0.001118976951071585
16.30000000000001	0.001118707188904578
16.400000000000013	0.00111843953866369
16.500000000000014	0.0011181739823293401
16.600000000000016	0.0011179105094323012
16.700000000000014	0.001117649085384407
16.800000000000015	0.001117389690319734
16.900000000000013	0.0011171323047479832
17.000000000000014	0.0011168769125605926
17.100000000000016	0.0011166235046233207
17.200000000000014	0.0011163720489331059
17.300000000000015	0.0011161225274477441
17.400000000000013	0.0011158749254281564
17.500000000000014	0.0011156292345902525
17.600000000000016	0.001115385424937157
17.700000000000014	0.0011151434797445753
17.800000000000015	0.0011149033825924382
17.900000000000016	0.0011146651202861796
18.000000000000014	0.0011144286856023492
18.100000000000016	0.0011141940506617773
18.200000000000017	0.0011139612002209125
18.300000000000015	0.0011137301221982672
18.400000000000016	0.0011135008100442033
18.500000000000014	0.0011132732375340336
18.600000000000016	0.0011130473905000017
18.700000000000017	0.001112823255023434
18.800000000000015	0.0011126008202852746
18.900000000000016	0.0011123800805873845
19.000000000000014	0.0011121610114571208
19.100000000000016	0.0011119435999415593
19.200000000000017	0.0011117278361362777
19.300000000000015	0.0011115137148822803
19.400000000000016	0.0011113012130840728
19.500000000000018	0.0011110903186756112
19.600000000000016	0.0011108810197967241
19.700000000000017	0.0011106733075856381
19.80000000000002	0.001110467177573332
19.900000000000016	0.0011102626081268348
20.000000000000018	0.0011100595881861743
20.100000000000016	0.001109858109648857
20.200000000000017	0.0011096581684808787
20.30000000000002	0.0011094597442052496
20.400000000000016	0.0011092628264997323
20.500000000000018	0.0011090674052137417
20.600000000000016	0.0011088734731143333
20.700000000000017	0.0011086810267311922
20.80000000000002	0.0011084900468181027
20.900000000000016	0.0011083005238932179
21.000000000000018	0.0011081124513599864
21.10000000000002	0.001107925826101638
21.200000000000017	0.0011077406298497044
21.30000000000002	0.001107556853741112
21.40000000000002	0.001107374489057075
21.500000000000018	0.0011071935299328177
21.60000000000002	0.0011070139737154683
21.700000000000017	0.0011068358031800082
21.80000000000002	0.0011066590101709566
21.90000000000002	0.0011064835893617954
22.000000000000018	0.0011063095383887515
22.10000000000002	0.0011061368408596143
22.200000000000017	0.0011059654891418338
22.30000000000002	0.0011057954757250404
22.40000000000002	0.001105626795903915
22.500000000000018	0.0011054594476989001
22.60000000000002	0.0011052934156084526
22.70000000000002	0.0011051286926001495
22.80000000000002	0.0011049652744279583
22.90000000000002	0.0011048031593498696
23.00000000000002	0.0011046423325782853
23.10000000000002	0.0011044827875258281
23.20000000000002	0.0011043245177093325
23.30000000000002	0.0011041675194144434
23.40000000000002	0.001104011791219149
23.50000000000002	0.0011038573191008685
23.60000000000002	0.0011037040969846825
23.70000000000002	0.0011035521215514749
23.80000000000002	0.0011034013915752034
23.90000000000002	0.0011032518936489374
24.00000000000002	0.0011031036220790376
24.10000000000002	0.001102956571261316
24.20000000000002	0.0011028107383353471
24.300000000000022	0.0011026661223427947
24.40000000000002	0.0011025227105376765
24.50000000000002	0.0011023804976667433
24.600000000000023	0.0011022394812124697
24.70000000000002	0.0011020996603786236
24.800000000000022	0.0011019610229530685
24.90000000000002	0.0011018235640111846
25.00000000000002	0.0011016872787055875
25.100000000000023	0.0011015521649175933
25.20000000000002	0.0011014182220757537
25.300000000000022	0.0011012854385420525
25.40000000000002	0.0011011538097725926
25.50000000000002	0.0011010233339485895
25.600000000000023	0.0011008940106328592
25.70000000000002	0.0011007658286526785
25.800000000000022	0.0011006387837490708
25.900000000000023	0.0011005128717300617
26.00000000000002	0.001100388091126277
26.100000000000023	0.0011002644416897996
26.200000000000024	0.001100141912749193
26.300000000000022	0.0011000205003763987
26.400000000000023	0.0010999002033664526
26.50000000000002	0.0010997810215825957
26.600000000000023	0.0010996629447609088
26.700000000000024	0.0010995459692216916
26.800000000000022	0.0010994300913437297
26.900000000000023	0.0010993153102304893
27.00000000000002	0.0010992016259048299
27.100000000000023	0.0010990890285425964
27.200000000000024	0.0010989775147533002
27.300000000000022	0.0010988670838753332
27.400000000000023	0.001098757736023396
27.500000000000025	0.0010986494617318847
27.600000000000023	0.001098542257827927
27.700000000000024	0.0010984361211899554
27.800000000000026	0.001098331051430585
27.900000000000023	0.0010982270487992557
28.000000000000025	0.0010981241042179255
28.100000000000023	0.0010980222147677317
28.200000000000024	0.0010979213802716978
28.300000000000026	0.0010978216010547833
28.400000000000023	0.0010977228683558137
28.500000000000025	0.001097625179447526
28.600000000000023	0.001097528531647942
28.700000000000024	0.001097432925025692
28.800000000000026	0.0010973383600193572
28.900000000000023	0.0010972448282107836
29.000000000000025	0.001097152327096943
29.100000000000026	0.0010970608569363563
29.200000000000024	0.00109697041822927
29.300000000000026	0.0010968810028387135
29.400000000000027	0.0010967926084311879
29.500000000000025	0.0010967052327132722
29.600000000000026	0.0010966188761650703
29.700000000000024	0.0010965335393824343
29.800000000000026	0.0010964492145332989
29.900000000000027	0.0010963658994829698
30.000000000000025	0.0010962835948842584
30.100000000000026	0.0010962023013827813
30.200000000000024	0.001096122011397013
30.300000000000026	0.001096042722942922
30.400000000000027	0.0010959644340721754
30.500000000000025	0.001095887145638921
30.600000000000026	0.0010958108583688769
30.700000000000028	0.0010957355649526233
30.800000000000026	0.001095661263583257
30.900000000000027	0.0010955879552732193
31.00000000000003	0.0010955156407876873
31.100000000000026	0.0010954443130413555
31.200000000000028	0.0010953739703618204
31.300000000000026	0.0010953046111085302
31.400000000000027	0.0010952362364781885
31.50000000000003	0.001095168847302703
31.600000000000026	0.001095102436740579
31.700000000000028	0.0010950370032778397
31.800000000000026	0.001094972548257341
31.900000000000027	0.0010949090725414711
32.00000000000003	0.001094846569489938
32.10000000000002	0.0010947850377093869
32.20000000000003	0.001094724475835056
32.300000000000026	0.0010946648853796352
32.40000000000003	0.0010946062672605532
32.50000000000003	0.001094548615056804
32.60000000000003	0.0010944919275173968
32.70000000000003	0.0010944362062909835
32.800000000000026	0.0010943814523175462
32.90000000000003	0.0010943276593574677
33.00000000000003	0.0010942748262683334
33.10000000000003	0.001094222951933535
33.20000000000003	0.0010941720381593555
33.300000000000026	0.0010941220859305486
33.40000000000003	0.0010940730892054903
33.50000000000003	0.001094025046970222
33.60000000000003	0.0010939779611584492
33.70000000000003	0.001093931832770465
33.800000000000026	0.0010938866559287485
33.90000000000003	0.0010938424297175211
34.00000000000003	0.0010937991532443778
34.10000000000003	0.0010937568285903452
34.20000000000003	0.0010937154567914043
34.30000000000003	0.0010936750321494586
34.40000000000003	0.0010936355538651334
34.50000000000003	0.001093597024139718
34.60000000000003	0.001093559444018451
34.70000000000003	0.0010935228079522747
34.80000000000003	0.0010934871152309658
34.90000000000003	0.0010934523651655096
35.00000000000003	0.001093418560095814
35.10000000000003	0.0010933857010947295
35.20000000000003	0.0010933537827764322
35.30000000000003	0.001093322804536576
35.400000000000034	0.0010932927688293548
35.50000000000003	0.0010932636767312094
35.60000000000003	0.0010932355229921558
35.70000000000003	0.0010932083070891397
35.80000000000003	0.0010931820285184895
35.900000000000034	0.001093156689865648
36.00000000000003	0.0010931322922274182
36.10000000000003	0.0010931088305028993
36.20000000000003	0.0010930863042657825
36.30000000000003	0.00109306471621084
36.400000000000034	0.0010930440674333107
36.50000000000003	0.0010930243529565804
36.60000000000003	0.0010930055724287673
36.70000000000003	0.0010929877255157307
36.80000000000003	0.0010929708150373316
36.900000000000034	0.0010929548421026395
37.00000000000003	0.0010929398018717344
37.10000000000003	0.0010929256940814499
37.20000000000003	0.0010929125216568789
37.30000000000003	0.001092900285700816
37.400000000000034	0.0010928889814874941
37.500000000000036	0.0010928786088221603
37.60000000000003	0.00109286916752641
37.70000000000003	0.001092860660645335
37.80000000000003	0.0010928530892895655
37.900000000000034	0.001092846448859123
38.000000000000036	0.0010928407392410166
38.10000000000003	0.0010928359635822354
38.20000000000003	0.0010928321229827626
38.30000000000003	0.0010928292129479074
38.400000000000034	0.0010928272334278044
38.500000000000036	0.001092826184387707
38.60000000000004	0.0010928260690903292
38.70000000000003	0.0010928268886380476
38.80000000000003	0.0010928286386524216
38.900000000000034	0.0010928313191592134
39.000000000000036	0.0010928349335203806
39.10000000000004	0.001092839482823579
39.20000000000003	0.0010928449627878617
39.30000000000003	0.001092851373497484
39.400000000000034	0.001092858715050739
39.500000000000036	0.001092866990921856
39.60000000000004	0.0010928762021958748
39.70000000000003	0.001092886344699677
39.80000000000003	0.0010928974185877636
39.900000000000034	0.0010929094274315522
40.000000000000036	0.0010929223722975282
40.10000000000004	0.0010929362491032036
40.20000000000003	0.0010929510580575392
40.30000000000003	0.0010929667993825637
40.400000000000034	0.0010929834767591713
40.500000000000036	0.0010930010912465673
40.60000000000004	0.0010930196388627314
40.70000000000004	0.0010930391198821375
40.80000000000003	0.0010930595380812824
40.900000000000034	0.0010930808944972228
41.000000000000036	0.0010931031852325157
41.10000000000004	0.0010931264106125748
41.20000000000004	0.0010931505709750055
41.30000000000003	0.0010931756702036088
41.400000000000034	0.0010932017093237898
41.500000000000036	0.0010932286845321308
41.60000000000004	0.0010932565962153845
41.70000000000004	0.0010932854483518238
41.80000000000004	0.001093315241941284
41.900000000000034	0.0010933459732596384
42.000000000000036	0.0010933776427414484
42.10000000000004	0.0010934102508327378
42.20000000000004	0.0010934438016174759
42.30000000000004	0.0010934782960797293
42.400000000000034	0.001093513730583712
42.500000000000036	0.0010935501056216963
42.60000000000004	0.0010935874253714234
42.70000000000004	0.0010936256907880687
42.80000000000004	0.001093664898310544
42.900000000000034	0.0010937050484761603
43.000000000000036	0.0010937461418330978
43.10000000000004	0.0010937881826636076
43.20000000000004	0.0010938311719032342
43.30000000000004	0.001093875106074244
43.400000000000034	0.0010939199857684988
43.500000000000036	0.0010939658153617208
43.60000000000004	0.0010940125957573704
43.70000000000004	0.0010940603235483713
43.80000000000004	0.0010941089993692398
43.90000000000004	0.0010941586238647858
44.000000000000036	0.001094209201514461
44.10000000000004	0.0010942607331984285
44.20000000000004	0.0010943132155886417
44.30000000000004	0.0010943666493713497
44.40000000000004	0.0010944210391194906
44.500000000000036	0.0010944763856780807
44.60000000000004	0.0010945326857861699
44.70000000000004	0.001094589940170596
44.80000000000004	0.0010946481495679864
44.90000000000004	0.0010947073186546637
45.00000000000004	0.0010947674482487775
45.10000000000004	0.0010948285351646823
45.20000000000004	0.001094890580178517
45.30000000000004	0.0010949535880603576
45.40000000000004	0.0010950175595902194
45.50000000000004	0.0010950824916465126
45.60000000000004	0.001095148385044103
45.70000000000004	0.001095215240607218
45.80000000000004	0.00109528306320937
45.90000000000004	0.001095351853600326
46.00000000000004	0.0010954216087304845
46.10000000000004	0.0010954923294619074
46.20000000000004	0.0010955640207624586
46.30000000000004	0.0010956366833407983
46.40000000000004	0.001095710314208764
46.50000000000004	0.001095784914265575
46.60000000000004	0.0010958604844194498
46.70000000000004	0.0010959370297419714
46.80000000000004	0.001096014550908265
46.90000000000004	0.0010960930449993782
47.00000000000004	0.001096172512959901
47.100000000000044	0.0010962529599565873
47.20000000000004	0.0010963343866205889
47.30000000000004	0.0010964167900921022
47.40000000000004	0.0010965001713515135
47.50000000000004	0.001096584531387875
47.600000000000044	0.001096669875472328
47.70000000000004	0.001096756204199264
47.80000000000004	0.0010968435147757066
47.90000000000004	0.0010969318082258547
48.00000000000004	0.0010970210899170756
48.100000000000044	0.001097111360396901
48.200000000000045	0.001097202616929636
48.30000000000004	0.001097294860574086
48.40000000000004	0.0010973880923974468
48.50000000000004	0.0010974823178723952
48.600000000000044	0.0010975775375065837
48.700000000000045	0.0010976737486291333
48.80000000000004	0.0010977709523412986
48.90000000000004	0.001097869154213294
49.00000000000004	0.001097968354703074
49.100000000000044	0.001098068551195444
49.200000000000045	0.001098169744825296
49.30000000000004	0.001098271936735687
49.40000000000004	0.0010983751326033087
49.50000000000004	0.001098479332843157
49.600000000000044	0.001098584534903165
49.700000000000045	0.0010986907399595691
49.80000000000004	0.0010987979537881198
49.90000000000004	0.0010989061767512677
50.00000000000004	0.0010990154063513344
50.100000000000044	0.001099125643797382
50.200000000000045	0.00109923689030643
50.30000000000005	0.0010993491517620783
50.40000000000004	0.0010994624284807982
50.50000000000004	0.0010995767180267478
50.600000000000044	0.0010996920216493698
50.700000000000045	0.001099808345333034
50.80000000000005	0.0010999256893388417
50.90000000000004	0.0011000440512842961
51.00000000000004	0.0011001634324509864
51.100000000000044	0.001100283834128313
51.200000000000045	0.0011004052624102093
51.30000000000005	0.001100527717508786
51.40000000000005	0.0011006511971022794
51.50000000000004	0.0011007757025119304
51.600000000000044	0.0011009012399343463
51.700000000000045	0.001101027809523395
51.80000000000005	0.00110115540900991
51.90000000000005	0.0011012840397467331
52.00000000000004	0.001101413703094435
52.100000000000044	0.001101544405361033
52.200000000000045	0.0011016761466484304
52.30000000000005	0.0011018089247474133
52.40000000000005	0.001101942741049902
52.50000000000004	0.0011020776019687111
52.600000000000044	0.0011022135075446423
52.700000000000045	0.0011023504556205033
52.80000000000005	0.0011024884476194196
52.90000000000005	0.0011026274849721262
53.00000000000004	0.0011027675742049715
53.100000000000044	0.0011029087153038072
53.200000000000045	0.0011030509061708655
53.30000000000005	0.0011031941482679284
53.40000000000005	0.0011033384482284137
53.50000000000005	0.0011034838059741667
53.600000000000044	0.0011036302194591028
53.700000000000045	0.001103777690175928
53.80000000000005	0.0011039262196248934
53.90000000000005	0.0011040758145552205
54.00000000000005	0.0011042264748308591
54.100000000000044	0.0011043781984648722
54.200000000000045	0.0011045309869883223
54.30000000000005	0.0011046848472599695
54.40000000000005	0.0011048397790768545
54.50000000000005	0.0011049957805035586
54.60000000000005	0.0011051528531019063
54.700000000000045	0.0011053109984412357
54.80000000000005	0.0011054702234986466
54.90000000000005	0.0011056305280102948
55.00000000000005	0.001105791910099822
55.10000000000005	0.0011059543713672812
55.200000000000045	0.0011061179189019504
55.30000000000005	0.001106282552370084
55.40000000000005	0.001106448269946917
55.50000000000005	0.0011066150732631872
55.60000000000005	0.001106782963957136
55.700000000000045	0.0011069519492391282
55.80000000000005	0.0011071220287115252
55.90000000000005	0.0011072932006087712
56.00000000000005	0.001107465466599794
56.10000000000005	0.0011076388340099876
56.200000000000045	0.0011078133023687809
56.30000000000005	0.001107988869962463
56.40000000000005	0.0011081655384906886
56.50000000000005	0.001108343309660641
56.60000000000005	0.001108522190921709
56.70000000000005	0.001108702181736406
56.80000000000005	0.0011088832804505727
56.90000000000005	0.001109065488802166
57.00000000000005	0.0011092488143586087
57.10000000000005	0.001109433256506445
57.20000000000005	0.0011096188136437363
57.30000000000005	0.0011098054875393075
57.40000000000005	0.001109993279969529
57.50000000000005	0.0011101821986289973
57.60000000000005	0.0011103722428342424
57.70000000000005	0.001110563411043421
57.800000000000054	0.0011107557050638922
57.90000000000005	0.0011109491327114436
58.00000000000005	0.0011111436932234996
58.10000000000005	0.0011113393851110386
58.20000000000005	0.0011115362102124958
58.300000000000054	0.0011117341703739555
58.40000000000005	0.0011119332735416935
58.50000000000005	0.0011121335188800613
58.60000000000005	0.001112334904960822
58.70000000000005	0.001112537433661304
58.800000000000054	0.0011127411130523663
58.90000000000005	0.0011129459422160486
59.00000000000005	0.001113151919777667
59.10000000000005	0.0011133590476459525
59.20000000000005	0.0011135673277373555
59.300000000000054	0.0011137767682568049
59.40000000000005	0.0011139873682100747
59.50000000000005	0.0011141991262841942
59.60000000000005	0.001114412044427243
59.70000000000005	0.0011146261309723008
59.800000000000054	0.0011148413848395408
59.900000000000055	0.0011150578047704714
60.00000000000005	0.0011152753927449696
60.10000000000005	0.001115494150750719
60.20000000000005	0.001115714087258613
60.300000000000054	0.0011159352011094023
60.400000000000055	0.001116157491107366
60.50000000000005	0.0011163809592722677
60.60000000000005	0.0011166056142069341
60.70000000000005	0.001116831454663165
60.800000000000054	0.0011170584795007347
60.900000000000055	0.001117286690771739
61.00000000000006	0.0011175160905362099
61.10000000000005	0.001117746687538749
61.20000000000005	0.0011179784804484518
61.300000000000054	0.0011182114681891396
61.400000000000055	0.001118445652853462
61.50000000000006	0.0011186810433218995
61.60000000000005	0.001118917638171163
61.70000000000005	0.0011191554363817755
61.800000000000054	0.0011193944400792976
61.900000000000055	0.0011196346513973746
62.00000000000006	0.0011198760793625013
62.10000000000005	0.001120118722465315
62.20000000000005	0.0011203625797518405
62.300000000000054	0.0011206076533889777
62.400000000000055	0.0011208539525432567
62.50000000000006	0.0011211014756093835
62.60000000000005	0.001121350221691467
62.70000000000005	0.0011216001929899562
62.800000000000054	0.0011218513917135831
62.900000000000055	0.0011221038271793057
63.00000000000006	0.0011223574976923982
63.10000000000006	0.0011226124024240316
63.20000000000005	0.0011228685436168982
63.300000000000054	0.0011231259307323915
63.400000000000055	0.0011233845619762098
63.50000000000006	0.001123644436579108
63.60000000000006	0.0011239055568181106
63.70000000000005	0.001124167924978677
63.800000000000054	0.0011244315506773236
63.900000000000055	0.0011246964320267892
64.00000000000006	0.0011249625683266956
64.10000000000005	0.0011252299618972853
64.20000000000006	0.0011254986225041007
64.30000000000005	0.0011257685481565719
64.40000000000006	0.0011260397382155743
64.50000000000006	0.0011263121950365184
64.60000000000005	0.0011265859209834885
64.70000000000006	0.0011268609259820455
64.80000000000005	0.0011271372079450608
64.90000000000006	0.0011274147663042561
65.00000000000006	0.0011276936034593716
65.10000000000005	0.0011279737294898366
65.20000000000006	0.0011282551422013604
65.30000000000005	0.0011285378410887457
65.40000000000006	0.0011288218285878259
65.50000000000006	0.0011291071071433505
65.60000000000005	0.0011293936869999663
65.70000000000006	0.0011296815658631528
65.80000000000005	0.0011299707433006581
65.90000000000006	0.001130261221793877
66.00000000000006	0.0011305530117463828
66.10000000000005	0.001130846110752523
66.20000000000006	0.0011311405184451023
66.30000000000005	0.0011314362373426427
66.40000000000006	0.0011317332699728258
66.50000000000006	0.001132031626909885
66.60000000000005	0.0011323313056441479
66.70000000000006	0.0011326323058837068
66.80000000000005	0.0011329346301939696
66.90000000000006	0.0011332382893134358
67.00000000000006	0.0011335432806171782
67.10000000000007	0.00113384960388049
67.20000000000006	0.0011341572617070193
67.30000000000005	0.0011344662567098654
67.40000000000006	0.0011347765998039265
67.50000000000006	0.001135088288256349
67.60000000000007	0.001135401321920231
67.70000000000006	0.001135715703447565
67.80000000000005	0.001136031443923082
67.90000000000006	0.0011363485404944325
68.00000000000006	0.0011366669930842307
68.10000000000007	0.0011369868043839288
68.20000000000006	0.001137307977094711
68.30000000000005	0.001137630522483753
68.40000000000006	0.001137954437586801
68.50000000000006	0.0011382797224069366
68.60000000000007	0.0011386063796855258
68.70000000000006	0.0011389344208654441
68.80000000000005	0.0011392638428585496
68.90000000000006	0.0011395946457399084
69.00000000000006	0.001139926832291685
69.10000000000007	0.0011402604053060855
69.20000000000006	0.0011405953764147738
69.30000000000005	0.0011409317424135408
69.40000000000006	0.0011412695034608475
69.50000000000006	0.0011416086623904588
69.60000000000007	0.0011419492310159067
69.70000000000006	0.0011422912060045514
69.80000000000007	0.0011426345875894892
69.90000000000006	0.00114297937864671
70.00000000000006	0.0011433255820626077
70.10000000000007	0.0011436732098461507
70.20000000000006	0.0011440222585443463
70.30000000000007	0.001144372728476825
70.40000000000006	0.001144724622573015
70.50000000000006	0.0011450779530302292
70.60000000000007	0.0011454327162623513
70.70000000000006	0.0011457889126665053
70.80000000000007	0.0011461465452158486
70.90000000000006	0.0011465056168943502
71.00000000000006	0.0011468661401017868
71.10000000000007	0.0011472281111272623
71.20000000000006	0.0011475915304577464
71.30000000000007	0.0011479564011218294
71.40000000000006	0.0011483227357144447
71.50000000000006	0.0011486905303866898
71.60000000000007	0.0011490597857060636
71.70000000000006	0.0011494305047465543
71.80000000000007	0.0011498026905933394
71.90000000000006	0.0011501763560512156
72.00000000000006	0.0011505514971419293
72.10000000000007	0.0011509281145263871
72.20000000000006	0.001151306211336126
72.30000000000007	0.001151685800578232
72.40000000000006	0.0011520668781313643
72.50000000000006	0.0011524494447402115
72.60000000000007	0.001152833503583467
72.70000000000006	0.001153219057851475
72.80000000000007	0.0011536061207689315
72.90000000000006	0.0011539946880804747
73.00000000000006	0.0011543847606279968
73.10000000000007	0.0011547763416500155
73.20000000000006	0.0011551694445810447
73.30000000000007	0.0011555640650173808
73.40000000000006	0.0011559602038881324
73.50000000000007	0.0011563578644808736
73.60000000000007	0.001156757050095321
73.70000000000006	0.0011571577743918102
73.80000000000007	0.0011575600328276913
73.90000000000006	0.0011579638264333154
74.00000000000007	0.001158369158558563
74.10000000000007	0.0011587760430815013
74.20000000000006	0.0011591844753056691
74.30000000000007	0.0011595944563523586
74.40000000000006	0.001160005989622522
74.50000000000007	0.00116041907852976
74.60000000000007	0.0011608337371865729
74.70000000000006	0.001161249960752502
74.80000000000007	0.0011616677504543665
74.90000000000006	0.0011620871097580486
75.00000000000007	0.0011625080530021335
75.10000000000007	0.0011629305751866426
75.20000000000006	0.0011633546776332702
75.30000000000007	0.00116378036386118
75.40000000000006	0.0011642076374027144
75.50000000000007	0.0011646365128399473
75.60000000000007	0.0011650669850236657
75.70000000000006	0.0011654990553857237
75.80000000000007	0.0011659327275129914
75.90000000000006	0.0011663680162224152
76.00000000000007	0.0011668049161993506
76.10000000000007	0.0011672434289746968
76.20000000000007	0.0011676835581909378
76.30000000000007	0.0011681253075043413
76.40000000000006	0.0011685686919849388
76.50000000000007	0.0011690137061634027
76.60000000000007	0.0011694603516856895
76.70000000000007	0.0011699086322650178
76.80000000000007	0.0011703585632155341
76.90000000000006	0.0011708101388963415
77.00000000000007	0.0011712633610568666
77.10000000000007	0.0011717182334684524
77.20000000000007	0.001172174759916834
77.30000000000007	0.0011726329559794072
77.40000000000006	0.0011730928158548931
77.50000000000007	0.001173554341413011
77.60000000000007	0.0011740175364990848
77.70000000000007	0.0011744824169443494
77.80000000000007	0.0011749489767695351
77.90000000000006	0.001175417217952592
78.00000000000007	0.0011758871443996357
78.10000000000007	0.0011763587600318324
78.20000000000007	0.0011768320809543583
78.30000000000007	0.0011773071010217245
78.40000000000006	0.0011777838223377159
78.50000000000007	0.001178262248885857
78.60000000000007	0.0011787423970354852
78.70000000000007	0.00117922426045643
78.80000000000007	0.001179707841365749
78.90000000000006	0.001180193143810651
79.00000000000007	0.0011806801718541333
79.10000000000007	0.0011811689421507596
79.20000000000007	0.0011816594481979983
79.30000000000007	0.0011821516923446807
79.40000000000006	0.0011826456787191585
79.50000000000007	0.0011831414242510416
79.60000000000007	0.001183638922246153
79.70000000000007	0.001184138175171973
79.80000000000007	0.0011846391872236022
79.90000000000008	0.0011851419626126905
80.00000000000007	0.001185646518566041
80.10000000000007	0.0011861528482107549
80.20000000000007	0.0011866609541524157
80.30000000000007	0.001187170840671232
80.40000000000008	0.0011876825252805547
80.50000000000007	0.0011881960009085461
80.60000000000007	0.0011887112702851656
80.70000000000007	0.0011892283377607038
80.80000000000007	0.001189747207702774
80.90000000000008	0.0011902678979345755
81.00000000000007	0.0011907904011989588
81.10000000000007	0.001191314720370731
81.20000000000007	0.0011918408598895161
81.30000000000007	0.0011923688378772382
81.40000000000008	0.0011928986468702138
81.50000000000007	0.001193430289873719
81.60000000000007	0.0011939637714009962
81.70000000000007	0.0011944990959835554
81.80000000000007	0.0011950362820665583
81.90000000000008	0.0011955753219940871
82.00000000000007	0.001196116218923472
82.10000000000007	0.0011966589774619072
82.20000000000007	0.0011972036163661604
82.30000000000007	0.0011977501277658322
82.40000000000008	0.0011982985149552668
82.50000000000007	0.0011988487826190624
82.60000000000008	0.0011994009354610276
82.70000000000007	0.00119995499257539
82.80000000000007	0.0012005109458923646
82.90000000000008	0.001201068798866012
83.00000000000007	0.001201628556279794
83.10000000000008	0.00120219023755323
83.20000000000007	0.0012027538343937201
83.30000000000007	0.0012033193503992916
83.40000000000008	0.001203886790434903
83.50000000000007	0.0012044561593857305
83.60000000000008	0.0012050274770238404
83.70000000000007	0.0012056007348497546
83.80000000000007	0.0012061759366294614
83.90000000000008	0.0012067530873320334
84.00000000000007	0.0012073322070693445
84.10000000000008	0.0012079132871103849
84.20000000000007	0.0012084963313725432
84.30000000000007	0.0012090813449107862
84.40000000000008	0.0012096683328014111
84.50000000000007	0.001210257315524869
84.60000000000008	0.0012108482841354593
84.70000000000007	0.0012114412427273091
84.80000000000007	0.0012120361964651901
84.90000000000008	0.001212633166184754
85.00000000000007	0.0012132321426996586
85.10000000000008	0.0012138331302633696
85.20000000000007	0.001214436134131296
85.30000000000007	0.0012150411595813226
85.40000000000008	0.0012156482278347144
85.50000000000007	0.001216257329482304
85.60000000000008	0.0012168684689637184
85.70000000000007	0.0012174816516502408
85.80000000000007	0.0012180968991347145
85.90000000000008	0.0012187142017577855
86.00000000000007	0.0012193335641268982
86.10000000000008	0.0012199549917090741
86.20000000000007	0.0012205784899950902
86.30000000000008	0.001221204080981555
86.40000000000008	0.0012218317547777427
86.50000000000007	0.00122246151618735
86.60000000000008	0.0012230933707998615
86.70000000000007	0.0012237273410008697
86.80000000000008	0.0012243634166394502
86.90000000000008	0.00122500160269623
87.00000000000007	0.0012256419048619065
87.10000000000008	0.0012262843288523226
87.20000000000007	0.0012269288974761663
87.30000000000008	0.0012275756003422567
87.40000000000008	0.0012282244426382672
87.50000000000007	0.0012288754301844444
87.60000000000008	0.001229528586197023
87.70000000000007	0.0012301839000140999
87.80000000000008	0.0012308413770100385
87.90000000000008	0.0012315010231122212
88.00000000000007	0.0012321628442746595
88.10000000000008	0.0012328268641573284
88.20000000000007	0.0012334930718487442
88.30000000000008	0.0012341614729419147
88.40000000000008	0.0012348320735014345
88.50000000000007	0.0012355048976145943
88.60000000000008	0.0012361799340881489
88.70000000000007	0.0012368571887122865
88.80000000000008	0.0012375366676651046
88.90000000000008	0.00123821837715293
89.00000000000009	0.0012389023417288263
89.10000000000008	0.001239588549940255
89.20000000000007	0.0012402770078084645
89.30000000000008	0.0012409677216570435
89.40000000000008	0.0012416607164875296
89.50000000000009	0.0012423559805539736
89.60000000000008	0.0012430535200860559
89.70000000000007	0.001243753341527785
89.80000000000008	0.001244423228114199
89.90000000000008	0.0012449664028070147
90.00000000000009	0.0012453824358165887
