# Supplementary material for: White matter micro- and macrostructure brain charts for the human lifespan
Source: Nature. 2026 May 13;655(8124):979–89. doi: 10.1038/s41586-026-10454-2 (PMC13391363; doi:10.1038/s41586-026-10454-2)
Supplement: Supplementary file 7 — Tract-specific median centiles of brain charts. SDT.T4.1-504 contain the discretized, sex-agnostic brain charts used to derive the myelination plots and assessments in Fig. 4 and Supplementary Fig. S4.F9. Age is expressed in years. Tract measurements are reported in metric-specific units: diffusivities in mm2 s−1, volume in mm3, surface area in mm2, average length in mm, and FA is dimensionless (unitless). [file 41586_2026_10454_MOESM7_ESM.zip › SDT.T4/SDT.T4.220-OR_right_fa-mean.csv]

age	value
1.0	0.37339313532011664
1.1	0.37615901446492844
1.2000000000000002	0.37966286531887855
1.3000000000000003	0.38385952926594435
1.4000000000000004	0.38801852841298
1.5000000000000004	0.3919239896092554
1.6000000000000005	0.3956033399200223
1.7000000000000006	0.3990796182090689
1.8000000000000007	0.40237134728957735
1.9000000000000008	0.4054972027817375
2.000000000000001	0.4084715550804226
2.100000000000001	0.4113069223230524
2.200000000000001	0.4140135630691276
2.300000000000001	0.41660240891332545
2.4000000000000012	0.4190820224419524
2.5000000000000013	0.4214600524945349
2.6000000000000014	0.4237433428922663
2.7000000000000015	0.4259375192131482
2.8000000000000016	0.4280490134739116
2.9000000000000017	0.4300828578726788
3.0000000000000018	0.4320436197373188
3.100000000000002	0.433935060656009
3.200000000000002	0.4357616399202299
3.300000000000002	0.4375268597043333
3.400000000000002	0.43923394680445316
3.500000000000002	0.44088586562412535
3.6000000000000023	0.4424850366981665
3.7000000000000024	0.44403449435241327
3.8000000000000025	0.4455366000249664
3.9000000000000026	0.4469935385605246
4.000000000000003	0.448407089005137
4.100000000000003	0.4497795449154792
4.200000000000003	0.45111269001803145
4.3000000000000025	0.45240819645248886
4.400000000000003	0.4536676209271895
4.5000000000000036	0.4548922153725062
4.600000000000003	0.4560836736151061
4.700000000000003	0.45724329777138845
4.800000000000003	0.45837230461474443
4.900000000000004	0.4594716686501513
5.0000000000000036	0.46054273919510613
5.100000000000003	0.4615865510441223
5.200000000000004	0.4626040850513719
5.300000000000004	0.46359626062821807
5.400000000000004	0.4645638041798439
5.5000000000000036	0.4655077659143152
5.600000000000004	0.4664289414180048
5.700000000000005	0.4673280778209259
5.800000000000004	0.46820576292259136
5.900000000000004	0.4690628633317606
6.000000000000004	0.46990003356527393
6.100000000000005	0.4707178988153097
6.200000000000005	0.4715170468995536
6.300000000000004	0.47229793402345227
6.400000000000005	0.4730612597422103
6.500000000000005	0.4738075459963477
6.600000000000005	0.4745372838359471
6.700000000000005	0.4752508529469829
6.800000000000005	0.475948845348616
6.900000000000006	0.4766317013530508
7.000000000000005	0.4772998439340058
7.100000000000005	0.4779536709911476
7.2000000000000055	0.478593486196747
7.300000000000006	0.4792197804073713
7.400000000000006	0.47983291441068393
7.500000000000005	0.48043322753244516
7.600000000000006	0.48102097798548094
7.700000000000006	0.48159658912038367
7.800000000000006	0.4821603711563564
7.900000000000006	0.482712623394199
8.000000000000007	0.4832536270303931
8.100000000000007	0.4837835934625442
8.200000000000006	0.48430288094534857
8.300000000000006	0.48481174905677654
8.400000000000006	0.48531044146386915
8.500000000000007	0.4857991409925306
8.600000000000007	0.48627816121302225
8.700000000000006	0.48674772868476246
8.800000000000008	0.48720806274585293
8.900000000000007	0.4876593689147769
9.000000000000007	0.4881017997055754
9.100000000000007	0.4885356247750513
9.200000000000006	0.4889610368886914
9.300000000000008	0.489378216420595
9.400000000000007	0.48978729710623947
9.500000000000007	0.4901885177607181
9.600000000000009	0.4905820486701644
9.700000000000008	0.4909680551532191
9.800000000000008	0.4913466915235151
9.900000000000007	0.4917180710847567
10.000000000000007	0.49208240188814334
10.100000000000009	0.49243983080301573
10.200000000000008	0.4927904946788407
10.300000000000008	0.4931344940192768
10.40000000000001	0.49347201485588443
10.500000000000009	0.49380318822444874
10.600000000000009	0.4941281416319212
10.700000000000008	0.4944469935334526
10.800000000000008	0.49475983019709585
10.90000000000001	0.49506681542701286
11.000000000000009	0.4953680635227432
11.100000000000009	0.49566368044489967
11.20000000000001	0.4959537434678195
11.30000000000001	0.49623840022994103
11.40000000000001	0.4965177535591142
11.500000000000009	0.4967919037081864
11.600000000000009	0.4970609432972539
11.70000000000001	0.4973249394027708
11.80000000000001	0.49758402318577977
11.90000000000001	0.49783828519879625
12.00000000000001	0.49808780889853727
12.10000000000001	0.49833265487743306
12.20000000000001	0.49857294214776493
12.30000000000001	0.4988087527505077
12.40000000000001	0.49904016680447444
12.50000000000001	0.4992672578671907
12.60000000000001	0.4994900790505156
12.70000000000001	0.4997087368840797
12.800000000000011	0.49992330420532954
12.900000000000011	0.5001338477086702
13.00000000000001	0.5003404157264895
13.10000000000001	0.5005431054753361
13.20000000000001	0.5007419833477327
13.300000000000011	0.500937114273139
13.400000000000011	0.5011285574554026
13.50000000000001	0.5013163556259709
13.600000000000012	0.5015005963680059
13.700000000000012	0.5016813390420105
13.800000000000011	0.5018586376179435
13.900000000000011	0.5020325312353446
14.00000000000001	0.5022031002152028
14.100000000000012	0.5023703989514228
14.200000000000012	0.5025344807053241
14.300000000000011	0.5026953936824315
14.400000000000013	0.5028531727527448
14.500000000000012	0.503007890682637
14.600000000000012	0.5031595964042432
14.700000000000012	0.5033083340687347
14.800000000000011	0.5034541358000932
14.900000000000013	0.5035970686172715
15.000000000000012	0.5037371775658734
15.100000000000012	0.5038745068016885
15.200000000000014	0.5040090959740892
15.300000000000013	0.5041409739003274
15.400000000000013	0.5042702015915166
15.500000000000012	0.5043968197896194
15.600000000000012	0.504520864960104
15.700000000000014	0.5046423637885455
15.800000000000013	0.5047613726780701
15.900000000000013	0.5048779292879414
16.000000000000014	0.5049920705691612
16.100000000000016	0.5051038294257406
16.200000000000014	0.505213229945618
16.30000000000001	0.5053203236950511
16.400000000000013	0.5054251448988126
16.500000000000014	0.5055277239302599
16.600000000000016	0.5056280831995802
16.700000000000014	0.5057262705360825
16.800000000000015	0.5058223176899435
16.900000000000013	0.5059162558410107
17.000000000000014	0.5060081125127008
17.100000000000016	0.5060979080483474
17.200000000000014	0.5061856863404942
17.300000000000015	0.5062714763672371
17.400000000000013	0.5063553036189461
17.500000000000014	0.5064371871018052
17.600000000000016	0.5065171676468615
17.700000000000014	0.5065952722243867
17.800000000000015	0.5066715273406027
17.900000000000016	0.5067459561819636
18.000000000000014	0.506818576090932
18.100000000000016	0.5068894246631457
18.200000000000017	0.5069585266086359
18.300000000000015	0.507025903464929
18.400000000000016	0.5070915714964734
18.500000000000014	0.5071555657679204
18.600000000000016	0.5072179093444622
18.700000000000017	0.5072786249101731
18.800000000000015	0.5073377321230118
18.900000000000016	0.5073952458939308
19.000000000000014	0.5074511986053541
19.100000000000016	0.5075056114626484
19.200000000000017	0.5075585027749135
19.300000000000015	0.5076098865747353
19.400000000000016	0.5076597931350236
19.500000000000018	0.507708242301912
19.600000000000016	0.5077552536058708
19.700000000000017	0.5078008438099876
19.80000000000002	0.5078450258349425
19.900000000000016	0.5078878277125365
20.000000000000018	0.507929267745839
20.100000000000016	0.5079693615860212
20.200000000000017	0.5080081214309873
20.30000000000002	0.5080455735413484
20.400000000000016	0.5080817350880626
20.500000000000018	0.5081166229786231
20.600000000000016	0.5081502515830837
20.700000000000017	0.5081826321776398
20.80000000000002	0.5082137891370541
20.900000000000016	0.5082437383423574
21.000000000000018	0.5082724932406127
21.10000000000002	0.5083000645077782
21.200000000000017	0.5083264750215645
21.30000000000002	0.5083517397132579
21.40000000000002	0.5083758732926988
21.500000000000018	0.5083988881381732
21.60000000000002	0.5084207941551685
21.700000000000017	0.50844161262425
21.80000000000002	0.5084613573909448
21.90000000000002	0.5084800400625261
22.000000000000018	0.5084976700416936
22.10000000000002	0.5085142673359931
22.200000000000017	0.5085298449889354
22.30000000000002	0.5085444158567037
22.40000000000002	0.5085579906494611
22.500000000000018	0.5085705781208072
22.60000000000002	0.5085821969176948
22.70000000000002	0.5085928591639445
22.80000000000002	0.5086025749219558
22.90000000000002	0.5086113525207391
23.00000000000002	0.5086192095187454
23.10000000000002	0.5086261573584216
23.20000000000002	0.5086322073228101
23.30000000000002	0.5086373687170676
23.40000000000002	0.5086416493193402
23.50000000000002	0.508645065522773
23.60000000000002	0.5086476279862555
23.70000000000002	0.5086493454678738
23.80000000000002	0.508650225384464
23.90000000000002	0.5086502831937334
24.00000000000002	0.5086495289724567
24.10000000000002	0.5086479726610231
24.20000000000002	0.5086456223750526
24.300000000000022	0.5086424850606612
24.40000000000002	0.5086385751725889
24.50000000000002	0.5086339021164474
24.600000000000023	0.5086284735436112
24.70000000000002	0.508622296090497
24.800000000000022	0.5086153834042172
24.90000000000002	0.5086077443904974
25.00000000000002	0.5085993878377829
25.100000000000023	0.5085903208497909
25.20000000000002	0.5085805496580864
25.300000000000022	0.5085700870426291
25.40000000000002	0.5085589413313928
25.50000000000002	0.5085471192324048
25.600000000000023	0.5085346267099372
25.70000000000002	0.5085214758436939
25.800000000000022	0.5085076745303193
25.900000000000023	0.5084932305651325
26.00000000000002	0.5084781501872949
26.100000000000023	0.5084624390107404
26.200000000000024	0.508446108362315
26.300000000000022	0.5084291656390233
26.400000000000023	0.5084116167414108
26.50000000000002	0.5083934670512046
26.600000000000023	0.5083747272857065
26.700000000000024	0.5083554044680875
26.800000000000022	0.5083355055335945
26.900000000000023	0.5083150359797565
27.00000000000002	0.508294000883374
27.100000000000023	0.5082724103056029
27.200000000000024	0.5082502708356661
27.300000000000022	0.5082275876802456
27.400000000000023	0.5082043657131576
27.500000000000025	0.5081806144630496
27.600000000000023	0.5081563401937963
27.700000000000024	0.5081315490926679
27.800000000000026	0.5081062460186497
27.900000000000023	0.5080804355786941
28.000000000000025	0.5080541267275526
28.100000000000023	0.5080273253506944
28.200000000000024	0.5080000360564375
28.300000000000026	0.5079722632732419
28.400000000000023	0.5079440154890901
28.500000000000025	0.5079152983052009
28.600000000000023	0.5078861172557954
28.700000000000024	0.507856476648196
28.800000000000026	0.5078263806760877
28.900000000000023	0.5077958373238394
29.000000000000025	0.5077648518614577
29.100000000000026	0.5077334283795495
29.200000000000024	0.5077015709139574
29.300000000000026	0.5076692870386346
29.400000000000027	0.5076365817743407
29.500000000000025	0.5076034600830309
29.600000000000026	0.5075699257939185
29.700000000000024	0.5075359827352729
29.800000000000026	0.5075016380377557
29.900000000000027	0.5074668964312007
30.000000000000025	0.5074317615569177
30.100000000000026	0.5073962371028446
30.200000000000024	0.5073603298377382
30.300000000000026	0.5073240442721324
30.400000000000027	0.5072873848647753
30.500000000000025	0.507250355029306
30.600000000000026	0.5072129582692715
30.700000000000028	0.5071752009621219
30.800000000000026	0.5071370873620064
30.900000000000027	0.5070986207192084
31.00000000000003	0.5070598044118733
31.100000000000026	0.5070206444974708
31.200000000000028	0.5069811450365803
31.300000000000026	0.5069413100440311
31.400000000000027	0.506901142571266
31.50000000000003	0.5068606458318937
31.600000000000026	0.5068198255370523
31.700000000000028	0.5067786855206716
31.800000000000026	0.5067372286918306
31.900000000000027	0.5066954581515328
32.00000000000003	0.5066533793273026
32.10000000000002	0.5066109958816938
32.20000000000003	0.5065683114367231
32.300000000000026	0.5065253287273658
32.40000000000003	0.5064820507071747
32.50000000000003	0.506438482496392
32.60000000000003	0.5063946275566207
32.70000000000003	0.5063504884984851
32.800000000000026	0.5063060681739561
32.90000000000003	0.5062613714513171
33.00000000000003	0.5062164016400106
33.10000000000003	0.5061711620134591
33.20000000000003	0.5061256550294808
33.300000000000026	0.5060798834073674
33.40000000000003	0.506033851742141
33.50000000000003	0.5059875631645818
33.60000000000003	0.5059410200236636
33.70000000000003	0.5058942249466389
33.800000000000026	0.5058471823042129
33.90000000000003	0.5057998950917015
34.00000000000003	0.5057523662723307
34.10000000000003	0.5057045980606616
34.20000000000003	0.5056565929640935
34.30000000000003	0.505608355109805
34.40000000000003	0.5055598873338485
34.50000000000003	0.5055111917553301
34.60000000000003	0.5054622707979097
34.70000000000003	0.5054131283886606
34.80000000000003	0.5053637672427261
34.90000000000003	0.5053141900465877
35.00000000000003	0.5052643988008735
35.10000000000003	0.5052143958205745
35.20000000000003	0.5051641848153027
35.30000000000003	0.5051137683578761
35.400000000000034	0.5050631483650591
35.50000000000003	0.5050123270753548
35.60000000000003	0.5049613080195389
35.70000000000003	0.5049100936622486
35.80000000000003	0.5048586864424591
35.900000000000034	0.5048070881722996
36.00000000000003	0.5047553009913959
36.10000000000003	0.5047033282359763
36.20000000000003	0.5046511722431871
36.30000000000003	0.504598834751356
36.400000000000034	0.504546317829984
36.50000000000003	0.5044936246551973
36.60000000000003	0.5044407574671251
36.70000000000003	0.5043877184828682
36.80000000000003	0.504334509348175
36.900000000000034	0.5042811320422751
37.00000000000003	0.5042275895669455
37.10000000000003	0.5041738840478537
37.20000000000003	0.504120017065701
37.30000000000003	0.5040659905352013
37.400000000000034	0.5040118073145714
37.500000000000036	0.5039574694422816
37.60000000000003	0.5039029789360926
37.70000000000003	0.503848337294651
37.80000000000003	0.5037935463499922
37.900000000000034	0.5037386088038313
38.000000000000036	0.5036835265916527
38.10000000000003	0.5036283011546914
38.20000000000003	0.503572934265429
38.30000000000003	0.5035174284966637
38.400000000000034	0.503461785705343
38.500000000000036	0.5034060077297503
38.60000000000004	0.503350095938275
38.70000000000003	0.5032940520274432
38.80000000000003	0.50323787842936
38.900000000000034	0.5031815769081204
39.000000000000036	0.503125148781372
39.10000000000004	0.5030685956904971
39.20000000000003	0.5030119199516746
39.30000000000003	0.5029551232581186
39.400000000000034	0.5028982072861905
39.500000000000036	0.502841173288767
39.60000000000004	0.5027840228372479
39.70000000000003	0.5027267581211528
39.80000000000003	0.5026693807498136
39.900000000000034	0.502611891931205
40.000000000000036	0.5025542931855155
40.10000000000004	0.5024965865978877
40.20000000000003	0.5024387737135589
40.30000000000003	0.5023808560625186
40.400000000000034	0.5023228347950638
40.500000000000036	0.502264711366726
40.60000000000004	0.5022064877484727
40.70000000000004	0.502148165409618
40.80000000000003	0.5020897454606758
40.900000000000034	0.5020312293094871
41.000000000000036	0.5019726188329318
41.10000000000004	0.5019139154422563
41.20000000000004	0.5018551205348861
41.30000000000003	0.5017962351698994
41.400000000000034	0.5017372606952443
41.500000000000036	0.5016781988847526
41.60000000000004	0.5016190510808249
41.70000000000004	0.5015598183072515
41.80000000000004	0.5015005018674535
41.900000000000034	0.5014411034503585
42.000000000000036	0.5013816243456645
42.10000000000004	0.501322065830519
42.20000000000004	0.5012624288827782
42.30000000000004	0.5012027147502446
42.400000000000034	0.5011429250287351
42.500000000000036	0.5010830609454078
42.60000000000004	0.5010231234467821
42.70000000000004	0.5009631137389874
42.80000000000004	0.500903033341146
42.900000000000034	0.5008428834324993
43.000000000000036	0.5007826651808718
43.10000000000004	0.5007223794917052
43.20000000000004	0.5006620275193562
43.30000000000004	0.5006016106987269
43.400000000000034	0.5005411301521484
43.500000000000036	0.5004805867572037
43.60000000000004	0.5004199816291574
43.70000000000004	0.5003593161335707
43.80000000000004	0.5002985913491342
43.90000000000004	0.5002378083441368
44.000000000000036	0.5001769679593737
44.10000000000004	0.5001160712618102
44.20000000000004	0.5000551195407523
44.30000000000004	0.4999941138230169
44.40000000000004	0.49993305492460477
44.500000000000036	0.4998719438757314
44.60000000000004	0.4998107819029589
44.70000000000004	0.49974956999329206
44.80000000000004	0.4996883091242417
44.90000000000004	0.4996270000788165
45.00000000000004	0.4995656438420767
45.10000000000004	0.49950424157147755
45.20000000000004	0.4994427942066621
45.30000000000004	0.4993813025085446
45.40000000000004	0.49931976742757
45.50000000000004	0.49925819006437483
45.60000000000004	0.49919657132222334
45.70000000000004	0.4991349120957004
45.80000000000004	0.4990732131160885
45.90000000000004	0.4990114752915312
46.00000000000004	0.4989496996599832
46.10000000000004	0.4988878870813963
46.20000000000004	0.49882603826733923
46.30000000000004	0.4987641540932898
46.40000000000004	0.498702235545714
46.50000000000004	0.4986402834512687
46.60000000000004	0.49857829862866354
46.70000000000004	0.4985162817628119
46.80000000000004	0.4984542336894883
46.90000000000004	0.4983921553382587
47.00000000000004	0.4983300474961072
47.100000000000044	0.4982679108303329
47.20000000000004	0.4982057461458313
47.30000000000004	0.4981435543254802
47.40000000000004	0.4980813361257421
47.50000000000004	0.4980190922957918
47.600000000000044	0.49795682347891024
47.70000000000004	0.4978945304426615
47.80000000000004	0.4978322140182324
47.90000000000004	0.49776987492568914
48.00000000000004	0.4977075137925499
48.100000000000044	0.49764513135714095
48.200000000000045	0.4975827284082899
48.30000000000004	0.4975203056380396
48.40000000000004	0.49745786373173817
48.50000000000004	0.4973954032952241
48.600000000000044	0.49733292503166127
48.700000000000045	0.49727042968288604
48.80000000000004	0.49720791790749713
48.90000000000004	0.4971453902972003
49.00000000000004	0.49708284752743565
49.100000000000044	0.49702029030158756
49.200000000000045	0.49695771925248394
49.30000000000004	0.4968951350067937
49.40000000000004	0.4968325381366146
49.50000000000004	0.49676992928421443
49.600000000000044	0.4967073091102293
49.700000000000045	0.4966446782167075
49.80000000000004	0.4965820371630494
49.90000000000004	0.49651938656519706
50.00000000000004	0.4964567270488655
50.100000000000044	0.49639405919236557
50.200000000000045	0.4963313835683326
50.30000000000005	0.4962687007183937
50.40000000000004	0.496206011227149
50.50000000000004	0.4961433156813998
50.600000000000044	0.49608061463108344
50.700000000000045	0.49601790860639083
50.80000000000005	0.49595519816689315
50.90000000000004	0.4958924838676623
51.00000000000004	0.4958297662367361
51.100000000000044	0.49576704579691394
51.200000000000045	0.49570432306223694
51.30000000000005	0.4956415985626202
51.40000000000005	0.4955788728176911
51.50000000000004	0.4955161463292891
51.600000000000044	0.49545341960112543
51.700000000000045	0.49539069313929046
51.80000000000005	0.495327967434571
51.90000000000005	0.49526524296856916
52.00000000000004	0.4952025202180436
52.100000000000044	0.4951397996719899
52.200000000000045	0.4950770818084003
52.30000000000005	0.4950143670857568
52.40000000000005	0.49495165596143104
52.50000000000004	0.49488894891505525
52.600000000000044	0.4948262464019195
52.700000000000045	0.4947635488542804
52.80000000000005	0.49470085671077624
52.90000000000005	0.49463817040555974
53.00000000000004	0.4945754904048127
53.100000000000044	0.4945128171371688
53.200000000000045	0.49445015100542317
53.30000000000005	0.49438749242576496
53.40000000000005	0.4943248418558549
53.50000000000005	0.4942621997026727
53.600000000000044	0.49419956634515694
53.700000000000045	0.49413694218212567
53.80000000000005	0.49407432760823544
53.90000000000005	0.49401172306880825
54.00000000000005	0.49394912894550574
54.100000000000044	0.49388654559038037
54.200000000000045	0.4938239733814148
54.30000000000005	0.49376141275613994
54.40000000000005	0.49369886407554414
54.50000000000005	0.4936363276699707
54.60000000000005	0.49357380390126404
54.700000000000045	0.493511293127401
54.80000000000005	0.49344879577454825
54.90000000000005	0.4933863121796205
55.00000000000005	0.49332384264840845
55.10000000000005	0.4932613875233827
55.200000000000045	0.493198947223547
55.30000000000005	0.49313652206606395
55.40000000000005	0.49307411233696025
55.50000000000005	0.4930117183636859
55.60000000000005	0.49294934047008904
55.700000000000045	0.4928869790646591
55.80000000000005	0.49282463444164337
55.90000000000005	0.4927623068646316
56.00000000000005	0.49269999664302344
56.10000000000005	0.4926377041786813
56.200000000000045	0.4925754297469672
56.30000000000005	0.4925131735934692
56.40000000000005	0.49245093601357864
56.50000000000005	0.49238871729932593
56.60000000000005	0.49232651784279524
56.70000000000005	0.49226433789751556
56.80000000000005	0.4922021776885542
56.90000000000005	0.49214003749445095
57.00000000000005	0.49207791770111486
57.10000000000005	0.49201581854400706
57.20000000000005	0.4919537402317896
57.30000000000005	0.4918916830299109
57.40000000000005	0.49182964720067524
57.50000000000005	0.4917676331208466
57.60000000000005	0.49170564100506553
57.70000000000005	0.4916436710432088
57.800000000000054	0.4915817234849578
57.90000000000005	0.49151979870127577
58.00000000000005	0.49145789688950814
58.10000000000005	0.49139601822457263
58.20000000000005	0.4913341629438877
58.300000000000054	0.4912723312819256
58.40000000000005	0.49121052360104234
58.50000000000005	0.4911487400787123
58.60000000000005	0.49108698087263786
58.70000000000005	0.49102524620545196
58.800000000000054	0.4909635364340142
58.90000000000005	0.49090185171923567
59.00000000000005	0.49084019220516817
59.10000000000005	0.49077855810293075
59.20000000000005	0.49071694962087453
59.300000000000054	0.4906553671077026
59.40000000000005	0.49059381070534624
59.50000000000005	0.49053228054206205
59.60000000000005	0.4904707768150696
59.70000000000005	0.490409299867814
59.800000000000054	0.49034784982635893
59.900000000000055	0.4902864268064919
60.00000000000005	0.49022503099459497
60.10000000000005	0.4901636625744423
60.20000000000005	0.49010232188169245
60.300000000000054	0.49004100902426856
60.400000000000055	0.4899797241034449
60.50000000000005	0.48991846729250255
60.60000000000005	0.48985723892201916
60.70000000000005	0.4897960390847127
60.800000000000054	0.4897348678704552
60.900000000000055	0.48967372544229837
61.00000000000006	0.4896126119608309
61.10000000000005	0.48955152774913846
61.20000000000005	0.4894904728825901
61.300000000000054	0.4894294474376995
61.400000000000055	0.48936845156513564
61.50000000000006	0.489307485583024
61.60000000000005	0.48924654955216024
61.70000000000005	0.4891856435386162
61.800000000000054	0.48912476768337826
61.900000000000055	0.4890639221250989
62.00000000000006	0.489003107174636
62.10000000000005	0.4889423228761839
62.20000000000005	0.48888156928349474
62.300000000000054	0.4888208465258159
62.400000000000055	0.4887601549091104
62.50000000000006	0.48869949446360494
62.60000000000005	0.4886388652334721
62.70000000000005	0.48857826733876525
62.800000000000054	0.4885177008973202
62.900000000000055	0.4884571662079896
63.00000000000006	0.48839666328510756
63.10000000000006	0.48833619216145724
63.20000000000005	0.48827575294592795
63.300000000000054	0.4882153459324927
63.400000000000055	0.48815497112209827
63.50000000000006	0.48809462853872015
63.60000000000006	0.4880343182824891
63.70000000000005	0.4879740404514209
63.800000000000054	0.48791379533247264
63.900000000000055	0.48785358291137043
64.00000000000006	0.48779340320153164
64.10000000000005	0.4877332562924327
64.20000000000006	0.4876731424661168
64.30000000000005	0.48761306169548146
64.40000000000006	0.48755301398582374
64.50000000000006	0.48749299941824703
64.60000000000005	0.48743301807183065
64.70000000000006	0.4873730702216359
64.80000000000005	0.48731315582597884
64.90000000000006	0.48725327488033615
65.00000000000006	0.4871934274556068
65.10000000000005	0.4871336138218563
65.20000000000006	0.48707383392511094
65.30000000000005	0.48701408775333654
65.40000000000006	0.4869543753693972
65.50000000000006	0.48689469683421316
65.60000000000005	0.4868350524108434
65.70000000000006	0.4867754420313425
65.80000000000005	0.48671586567450636
65.90000000000006	0.4866563233933883
66.00000000000006	0.4865968154459234
66.10000000000005	0.4865373417523974
66.20000000000006	0.4864779022846317
66.30000000000005	0.48641849708793894
66.40000000000006	0.4863591262057563
66.50000000000006	0.4862997898889316
66.60000000000005	0.4862404880443612
66.70000000000006	0.48618122063526586
66.80000000000005	0.4861219876974867
66.90000000000006	0.48606278947657355
67.00000000000006	0.48600362586815954
67.10000000000007	0.4859444968289584
67.20000000000006	0.48588540238732275
67.30000000000005	0.48582634256978874
67.40000000000006	0.4857673176146824
67.50000000000006	0.4857083274048049
67.60000000000007	0.48564937188876184
67.70000000000006	0.48559045108572274
67.80000000000005	0.48553156522849655
67.90000000000006	0.4854727141891137
68.00000000000006	0.4854138979100749
68.10000000000007	0.4853551164032731
68.20000000000006	0.48529636967883477
68.30000000000005	0.4852376579621533
68.40000000000006	0.4851789811129626
68.50000000000006	0.4851203390660744
68.60000000000007	0.4850617318244388
68.70000000000006	0.48500315960766804
68.80000000000005	0.4849446222652056
68.90000000000006	0.4848861197260992
69.00000000000006	0.484827651986196
69.10000000000007	0.4847692190396163
69.20000000000006	0.48471082109831054
69.30000000000005	0.4846524579999412
69.40000000000006	0.48459412966621673
69.50000000000006	0.4845358360842344
69.60000000000007	0.4844775774598534
69.70000000000006	0.4844193536209163
69.80000000000007	0.48436116448364946
69.90000000000006	0.48430301002818354
70.00000000000006	0.48424489023295314
70.10000000000007	0.48418680529585456
70.20000000000006	0.48412875503344655
70.30000000000007	0.48407073935489986
70.40000000000006	0.48401275823174206
70.50000000000006	0.483954811855422
70.60000000000007	0.48389690003314134
70.70000000000006	0.4838390226688137
70.80000000000007	0.4837811797271007
70.90000000000006	0.48372337117098996
71.00000000000006	0.48366559718361074
71.10000000000007	0.4836078575613619
71.20000000000006	0.48355015220132036
71.30000000000007	0.4834924810596477
71.40000000000006	0.4834348443126212
71.50000000000006	0.4833772417477393
71.60000000000007	0.48331967325699215
71.70000000000006	0.48326213878974056
71.80000000000007	0.4832046382936847
71.90000000000006	0.483147171936368
72.00000000000006	0.48308973949495404
72.10000000000007	0.48303234085475233
72.20000000000006	0.4829749759566828
72.30000000000007	0.48291764496098416
72.40000000000006	0.48286034763637087
72.50000000000006	0.48280308386318316
72.60000000000007	0.48274585357557015
72.70000000000006	0.48268865670602573
72.80000000000007	0.4826314934055821
72.90000000000006	0.4825743634330738
73.00000000000006	0.48251726666225586
73.10000000000007	0.48246020301885284
73.20000000000006	0.4824031726460878
73.30000000000007	0.48234617529479556
73.40000000000006	0.4822892108338269
73.50000000000007	0.4822322791821307
73.60000000000007	0.4821753802569969
73.70000000000006	0.48211851419190976
73.80000000000007	0.48206168072826877
73.90000000000006	0.48200487972837414
74.00000000000007	0.48194811110272284
74.10000000000007	0.48189137497643253
74.20000000000006	0.48183467108335054
74.30000000000007	0.48177799928088655
74.40000000000006	0.48172135947272277
74.50000000000007	0.48166475156087074
74.60000000000007	0.4816081756601125
74.70000000000006	0.4815516314952969
74.80000000000007	0.4814951189172573
74.90000000000006	0.481438637821154
75.00000000000007	0.4813821883127885
75.10000000000007	0.48132577010990646
75.20000000000006	0.4812693830584126
75.30000000000007	0.481213027046578
75.40000000000006	0.48115670196098276
75.50000000000007	0.4811004078964304
75.60000000000007	0.48104414456209726
75.70000000000006	0.4809879117972266
75.80000000000007	0.4809317094814532
75.90000000000006	0.48087553769992764
76.00000000000007	0.48081939615517433
76.10000000000007	0.480763284681418
76.20000000000007	0.4807072031512947
76.30000000000007	0.48065115143572024
76.40000000000006	0.4805951296081147
76.50000000000007	0.4805391373628575
76.60000000000007	0.4804831745273663
76.70000000000007	0.48042724096548156
76.80000000000007	0.48037133674023474
76.90000000000006	0.48031546153980925
77.00000000000007	0.4802596151864624
77.10000000000007	0.48020379753688996
77.20000000000007	0.48014800844602934
77.30000000000007	0.48009224796437566
77.40000000000006	0.4800365157723882
77.50000000000007	0.47998081168530915
77.60000000000007	0.4799251355508344
77.70000000000007	0.4798694874082673
77.80000000000007	0.4798138669323335
77.90000000000006	0.4797582739329203
78.00000000000007	0.47970270825039485
78.10000000000007	0.47964716972331894
78.20000000000007	0.47959165837757534
78.30000000000007	0.4795361738805846
78.40000000000006	0.47948071603494813
78.50000000000007	0.47942528467178125
78.60000000000007	0.47936987980490076
78.70000000000007	0.4793145010964649
78.80000000000007	0.47925914834347005
78.90000000000006	0.4792038213694811
79.00000000000007	0.4791485199961997
79.10000000000007	0.4790932442230539
79.20000000000007	0.4790379937053164
79.30000000000007	0.478982768232362
79.40000000000006	0.478927567618202
79.50000000000007	0.47887239184924696
79.60000000000007	0.4788172405759896
79.70000000000007	0.47876211358189336
79.80000000000007	0.47870701067315635
79.90000000000008	0.4786519316540466
80.00000000000007	0.4785968764955286
80.10000000000007	0.4785418448416303
80.20000000000007	0.47848683646779044
80.30000000000007	0.47843185117030074
80.40000000000008	0.4783768889060746
80.50000000000007	0.4783219493148551
80.60000000000007	0.47826703216580474
80.70000000000007	0.4782121372470971
80.80000000000007	0.47815726434489825
80.90000000000008	0.4781024133995215
81.00000000000007	0.4780475840446703
81.10000000000007	0.47799277604100865
81.20000000000007	0.4779379891663968
81.30000000000007	0.47788322334597433
81.40000000000008	0.4778284782096706
81.50000000000007	0.477773753511447
81.60000000000007	0.477719049020696
81.70000000000007	0.47766436450471395
81.80000000000007	0.4776096998707833
81.90000000000008	0.47755505474322457
82.00000000000007	0.47750042886695243
82.10000000000007	0.47744582200058205
82.20000000000007	0.4773912340350029
82.30000000000007	0.47733666459129087
82.40000000000008	0.47728211340716675
82.50000000000007	0.47722758023238115
82.60000000000008	0.47717306481448807
82.70000000000007	0.4771185670251508
82.80000000000007	0.47706408648027565
82.90000000000008	0.4770096229079096
83.00000000000007	0.4769551760465014
83.10000000000008	0.4769007457499986
83.20000000000007	0.47684633163161266
83.30000000000007	0.47679193341163717
83.40000000000008	0.47673755081920927
83.50000000000007	0.47668318358115647
83.60000000000008	0.47662883153071023
83.70000000000007	0.4765744942763615
83.80000000000007	0.4765201715280204
83.90000000000008	0.4764658630029327
84.00000000000007	0.47641156851517813
84.10000000000008	0.4763572876711276
84.20000000000007	0.47630302017230464
84.30000000000007	0.47624876572614305
84.40000000000008	0.4761945240376405
84.50000000000007	0.4761402948985399
84.60000000000008	0.476086077910953
84.70000000000007	0.47603187276522113
84.80000000000007	0.47597767915622846
84.90000000000008	0.4759234968550076
85.00000000000007	0.4758693254621523
85.10000000000008	0.47581516465890655
85.20000000000007	0.47576101412978394
85.30000000000007	0.4757068735567218
85.40000000000008	0.4756527426866532
85.50000000000007	0.47559862111638934
85.60000000000008	0.47554450851509766
85.70000000000007	0.4754904045540101
85.80000000000007	0.4754363089576575
85.90000000000008	0.4753822213219662
86.00000000000007	0.47532814130621187
86.10000000000008	0.47527406857063564
86.20000000000007	0.4752200027727466
86.30000000000008	0.47516594361105885
86.40000000000008	0.47511189067821
86.50000000000007	0.4750578436204031
86.60000000000008	0.4750038020837851
86.70000000000007	0.4749497657426312
86.80000000000008	0.47489573418936215
86.90000000000008	0.4748417070594044
87.00000000000007	0.47478768398722776
87.10000000000008	0.4747336646043972
87.20000000000007	0.4746796485570857
87.30000000000008	0.4746256354349402
87.40000000000008	0.47457162485920684
87.50000000000007	0.47451761644936324
87.60000000000008	0.47446360982534797
87.70000000000007	0.47440960457729814
87.80000000000008	0.4743556003147016
87.90000000000008	0.4743015966445997
88.00000000000007	0.47424759317093845
88.10000000000008	0.4741935894832857
88.20000000000007	0.4741395851695425
88.30000000000008	0.4740855798237903
88.40000000000008	0.47403157303708615
88.50000000000007	0.47397756437059557
88.60000000000008	0.47392355341346093
88.70000000000007	0.47386953974691753
88.80000000000008	0.47381552294874973
88.90000000000008	0.47376150259343613
89.00000000000009	0.47370747820930287
89.10000000000008	0.4736534493838211
89.20000000000007	0.47359941568146324
89.30000000000008	0.4735453766629365
89.40000000000008	0.47349133182580716
89.50000000000009	0.4734372807595881
89.60000000000008	0.47338322301470304
89.70000000000007	0.47332915813766446
89.80000000000008	0.4732775446283228
89.90000000000008	0.47323575936055867
90.00000000000009	0.47320380365535486
