# Supplementary material for: White matter micro- and macrostructure brain charts for the human lifespan
Source: Nature. 2026 May 13;655(8124):979–89. doi: 10.1038/s41586-026-10454-2 (PMC13391363; doi:10.1038/s41586-026-10454-2)
Supplement: Supplementary file 7 — Tract-specific median centiles of brain charts. SDT.T4.1-504 contain the discretized, sex-agnostic brain charts used to derive the myelination plots and assessments in Fig. 4 and Supplementary Fig. S4.F9. Age is expressed in years. Tract measurements are reported in metric-specific units: diffusivities in mm2 s−1, volume in mm3, surface area in mm2, average length in mm, and FA is dimensionless (unitless). [file 41586_2026_10454_MOESM7_ESM.zip › SDT.T4/SDT.T4.221-OR_right_md-mean.csv]

age	value
1.0	0.0009860209739184608
1.1	0.0009811401310019553
1.2000000000000002	0.0009750098030001982
1.3000000000000003	0.000967725597636573
1.4000000000000004	0.0009606169815170823
1.5000000000000004	0.0009540550580215104
1.6000000000000005	0.0009479676888464451
1.7000000000000006	0.0009422960093007376
1.8000000000000007	0.0009369933108002529
1.9000000000000008	0.0009320149960860065
2.000000000000001	0.0009273271305539489
2.100000000000001	0.0009229007899796182
2.200000000000001	0.000918712378931712
2.300000000000001	0.0009147380551111162
2.4000000000000012	0.0009109592130481767
2.5000000000000013	0.0009073595258311163
2.6000000000000014	0.0009039246228249158
2.7000000000000015	0.0009006426559316254
2.8000000000000016	0.0008975007788517448
2.9000000000000017	0.0008944889250319917
3.0000000000000018	0.0008915980798231083
3.100000000000002	0.0008888207668073799
3.200000000000002	0.0008861485814716887
3.300000000000002	0.0008835748890619471
3.400000000000002	0.0008810936498644048
3.500000000000002	0.0008786993747270741
3.6000000000000023	0.0008763875317082699
3.7000000000000024	0.0008741527340979795
3.8000000000000025	0.0008719907573236154
3.9000000000000026	0.000869897728079332
4.000000000000003	0.0008678704510298883
4.100000000000003	0.0008659050186006547
4.200000000000003	0.0008639983628684954
4.3000000000000025	0.0008621476332804343
4.400000000000003	0.0008603501957612111
4.5000000000000036	0.0008586038995427219
4.600000000000003	0.0008569059820973262
4.700000000000003	0.0008552542973738645
4.800000000000003	0.0008536468526878253
4.900000000000004	0.0008520820265767265
5.0000000000000036	0.0008505576848792366
5.100000000000003	0.0008490721725320859
5.200000000000004	0.0008476239314506174
5.300000000000004	0.0008462115088252153
5.400000000000004	0.0008448337376252596
5.5000000000000036	0.0008434890107839949
5.600000000000004	0.000842176097249824
5.700000000000005	0.0008408938461675268
5.800000000000004	0.0008396413372426784
5.900000000000004	0.0008384172751687476
6.000000000000004	0.0008372206708145544
6.100000000000005	0.0008360505844777317
6.200000000000005	0.0008349061359681066
6.300000000000004	0.0008337866312662772
6.400000000000005	0.0008326910511023568
6.500000000000005	0.0008316186271990453
6.600000000000005	0.0008305686391184863
6.700000000000005	0.0008295405215609692
6.800000000000005	0.0008285334275392447
6.900000000000006	0.0008275467211066557
7.000000000000005	0.0008265797940260275
7.100000000000005	0.000825632075722896
7.2000000000000055	0.0008247031249444315
7.300000000000006	0.0008237922532477056
7.400000000000006	0.0008228989505236609
7.500000000000005	0.0008220227382123785
7.600000000000006	0.0008211632479878398
7.700000000000006	0.0008203198944682526
7.800000000000006	0.0008194922457570252
7.900000000000006	0.0008186798866428165
8.000000000000007	0.0008178824279155672
8.100000000000007	0.0008170995743399134
8.200000000000006	0.0008163308381422757
8.300000000000006	0.0008155758641619622
8.400000000000006	0.0008148343197279603
8.500000000000007	0.0008141059536140213
8.600000000000007	0.0008133903435618119
8.700000000000006	0.0008126871834815539
8.800000000000008	0.000811996177906068
8.900000000000007	0.0008113170505766833
9.000000000000007	0.0008106495958206216
9.100000000000007	0.0008099934548133683
9.200000000000006	0.0008093483708144782
9.300000000000008	0.0008087141041188589
9.400000000000007	0.0008080904769702792
9.500000000000007	0.000807477174242473
9.600000000000009	0.0008068739714790733
9.700000000000008	0.0008062806512952248
9.800000000000008	0.0008056970112673283
9.900000000000007	0.0008051229033362133
10.000000000000007	0.0008045580554267334
10.100000000000009	0.0008040022762070574
10.200000000000008	0.0008034553878765086
10.300000000000008	0.0008029172608150901
10.40000000000001	0.0008023876532519108
10.500000000000009	0.0008018663959321698
10.600000000000009	0.0008013533244839445
10.700000000000008	0.0008008482866805995
10.800000000000008	0.0008003511729890948
10.90000000000001	0.0007998617719125978
11.000000000000009	0.0007993799372267834
11.100000000000009	0.0007989055338619068
11.20000000000001	0.0007984384648785594
11.30000000000001	0.0007979785404833399
11.40000000000001	0.0007975256300413293
11.500000000000009	0.0007970796063937347
11.600000000000009	0.0007966403525660049
11.70000000000001	0.0007962077856301006
11.80000000000001	0.0007957817377216379
11.90000000000001	0.0007953620946968348
12.00000000000001	0.0007949487518794776
12.10000000000001	0.000794541635188297
12.20000000000001	0.0007941405927289177
12.30000000000001	0.0007937455216678818
12.40000000000001	0.0007933563217111726
12.50000000000001	0.0007929729013254395
12.60000000000001	0.0007925951964613445
12.70000000000001	0.0007922230715120504
12.800000000000011	0.0007918564357518445
12.900000000000011	0.0007914952066780026
13.00000000000001	0.0007911393266069487
13.10000000000001	0.0007907886719570475
13.20000000000001	0.0007904431604005393
13.300000000000011	0.0007901027115064578
13.400000000000011	0.0007897672525340625
13.50000000000001	0.0007894367331453608
13.600000000000012	0.0007891110421189391
13.700000000000012	0.0007887901062098809
13.800000000000011	0.0007884738594474192
13.900000000000011	0.0007881622561701821
14.00000000000001	0.0007878551943932065
14.100000000000012	0.0007875526072332119
14.200000000000012	0.0007872544292511826
14.300000000000011	0.000786960601868906
14.400000000000013	0.0007866710849094715
14.500000000000012	0.0007863857859441009
14.600000000000012	0.0007861046450318101
14.700000000000012	0.0007858276087618412
14.800000000000011	0.0007855546404557824
14.900000000000013	0.0007852856549030346
15.000000000000012	0.0007850205970667108
15.100000000000012	0.0007847594130283301
15.200000000000014	0.0007845020550708328
15.300000000000013	0.0007842484906812777
15.400000000000013	0.0007839986421587596
15.500000000000012	0.0007837524598604046
15.600000000000012	0.0007835099000761889
15.700000000000014	0.0007832709329524506
15.800000000000013	0.0007830354865155381
15.900000000000013	0.0007828035149617478
16.000000000000014	0.0007825749733664493
16.100000000000016	0.0007823498224706792
16.200000000000014	0.0007821280356327972
16.30000000000001	0.0007819095468659647
16.400000000000013	0.0007816943146187828
16.500000000000014	0.000781482302783175
16.600000000000016	0.0007812734867677231
16.700000000000014	0.0007810678051913285
16.800000000000015	0.0007808652195495273
16.900000000000013	0.0007806656920380179
17.000000000000014	0.0007804691900746421
17.100000000000016	0.0007802756915784126
17.200000000000014	0.0007800851400023419
17.300000000000015	0.0007798975002378566
17.400000000000013	0.0007797127422114175
17.500000000000014	0.0007795308454428694
17.600000000000016	0.0007793517571337224
17.700000000000014	0.0007791754446232801
17.800000000000015	0.0007790018758151996
17.900000000000016	0.0007788310234621851
18.000000000000014	0.0007786628690701113
18.100000000000016	0.0007784973637886455
18.200000000000017	0.0007783344777006887
18.300000000000015	0.0007781741855785744
18.400000000000016	0.0007780164701924768
18.500000000000014	0.0007778612857757619
18.600000000000016	0.0007777086043997234
18.700000000000017	0.0007775583985953773
18.800000000000015	0.0007774106454246275
18.900000000000016	0.0007772653292461095
19.000000000000014	0.0007771224075510568
19.100000000000016	0.0007769818546506482
19.200000000000017	0.0007768436492490731
19.300000000000015	0.0007767077767138852
19.400000000000016	0.0007765741970977969
19.500000000000018	0.0007764428863432602
19.600000000000016	0.0007763138207708651
19.700000000000017	0.0007761869809574996
19.80000000000002	0.0007760623535539082
19.900000000000016	0.0007759399013261161
20.000000000000018	0.0007758196020626329
20.100000000000016	0.0007757014376879892
20.200000000000017	0.0007755853956656288
20.30000000000002	0.0007754714409080289
20.400000000000016	0.0007753595525541654
20.500000000000018	0.0007752497100567812
20.600000000000016	0.000775141896885485
20.700000000000017	0.0007750361015497496
20.80000000000002	0.0007749322912410191
20.900000000000016	0.0007748304466329204
21.000000000000018	0.000774730552310066
21.10000000000002	0.0007746325974422853
21.200000000000017	0.0007745365510340949
21.30000000000002	0.0007744423948863303
21.40000000000002	0.000774350111062339
21.500000000000018	0.0007742596854317065
21.60000000000002	0.0007741711080240831
21.700000000000017	0.0007740843497728662
21.80000000000002	0.0007739993937648144
21.90000000000002	0.0007739162267990476
22.000000000000018	0.0007738348394459863
22.10000000000002	0.0007737552041817529
22.200000000000017	0.0007736773050411361
22.30000000000002	0.0007736011262801325
22.40000000000002	0.0007735266557743198
22.500000000000018	0.0007734538848063161
22.60000000000002	0.0007733827874964013
22.70000000000002	0.0007733133489646631
22.80000000000002	0.0007732455578669424
22.90000000000002	0.0007731794059319886
23.00000000000002	0.0007731148686015339
23.10000000000002	0.0007730519317985928
23.20000000000002	0.0007729905816338549
23.30000000000002	0.0007729308076709622
23.40000000000002	0.0007728726022327857
23.50000000000002	0.0007728159421716265
23.60000000000002	0.00077276081433265
23.70000000000002	0.000772707208938639
23.80000000000002	0.0007726551186830193
23.90000000000002	0.0007726045215570426
24.00000000000002	0.0007725554050902242
24.10000000000002	0.0007725077569723292
24.20000000000002	0.0007724615681964797
24.300000000000022	0.0007724168319549992
24.40000000000002	0.0007723735274565409
24.50000000000002	0.0007723316430189929
24.600000000000023	0.0007722911701956497
24.70000000000002	0.0007722521024884765
24.800000000000022	0.0007722144200934071
24.90000000000002	0.0007721781119151181
25.00000000000002	0.0007721431669959493
25.100000000000023	0.0007721095775466136
25.20000000000002	0.0007720773374905806
25.300000000000022	0.0007720464280803118
25.40000000000002	0.0007720168388983773
25.50000000000002	0.0007719885626341216
25.600000000000023	0.0007719615934713379
25.70000000000002	0.0007719359135227737
25.800000000000022	0.0007719115128769461
25.900000000000023	0.0007718883817412464
26.00000000000002	0.0007718665133690887
26.100000000000023	0.00077184590230236
26.200000000000024	0.000771826531575479
26.300000000000022	0.0007718083918629929
26.400000000000023	0.0007717914768293609
26.50000000000002	0.0007717757812364906
26.600000000000023	0.0007717612888721576
26.700000000000024	0.0007717479908493778
26.800000000000022	0.0007717358783843085
26.900000000000023	0.0007717249456277809
27.00000000000002	0.0007717151876476304
27.100000000000023	0.0007717065890394919
27.200000000000024	0.0007716991414254844
27.300000000000022	0.0007716928393111343
27.400000000000023	0.0007716876779511926
27.500000000000025	0.000771683642604023
27.600000000000023	0.0007716807252735752
27.700000000000024	0.0007716789180537698
27.800000000000026	0.0007716782158714896
27.900000000000023	0.0007716786142440921
28.000000000000025	0.000771680099141205
28.100000000000023	0.0007716826630111591
28.200000000000024	0.0007716863010882969
28.300000000000026	0.0007716910090495114
28.400000000000023	0.0007716967734499382
28.500000000000025	0.0007717035870719361
28.600000000000023	0.0007717114427766558
28.700000000000024	0.0007717203361650518
28.800000000000026	0.0007717302631405078
28.900000000000023	0.000771741210887037
29.000000000000025	0.0007717531725765737
29.100000000000026	0.0007717661440776814
29.200000000000024	0.0007717801214305452
29.300000000000026	0.0007717950923385326
29.400000000000027	0.0007718110502670105
29.500000000000025	0.0007718279887506444
29.600000000000026	0.0007718459039783252
29.700000000000024	0.000771864792186433
29.800000000000026	0.0007718846416365352
29.900000000000027	0.0007719054461369304
30.000000000000025	0.0007719272021104
30.100000000000026	0.0007719499059110874
30.200000000000024	0.0007719735462629977
30.300000000000026	0.0007719981172332405
30.400000000000027	0.000772023612950135
30.500000000000025	0.0007720500301174197
30.600000000000026	0.0007720773652599331
30.700000000000028	0.0007721056075989617
30.800000000000026	0.0007721347515046692
30.900000000000027	0.0007721647938859909
31.00000000000003	0.0007721957313695603
31.100000000000026	0.0007722275535898197
31.200000000000028	0.000772260255146115
31.300000000000026	0.0007722938306920246
31.400000000000027	0.0007723282773838391
31.50000000000003	0.0007723635919972186
31.600000000000026	0.000772399764611238
31.700000000000028	0.0007724367900940255
31.800000000000026	0.0007724746657825157
31.900000000000027	0.0007725133885407158
32.00000000000003	0.0007725529488181066
32.10000000000002	0.0007725933416864348
32.20000000000003	0.0007726345622657015
32.300000000000026	0.0007726766081114276
32.40000000000003	0.0007727194762182261
32.50000000000003	0.0007727631574343575
32.60000000000003	0.0007728076470708497
32.70000000000003	0.0007728529428428217
32.800000000000026	0.0007728990418217792
32.90000000000003	0.0007729459351891463
33.00000000000003	0.0007729936184374647
33.10000000000003	0.0007730420871023527
33.20000000000003	0.0007730913390927154
33.300000000000026	0.000773141371594945
33.40000000000003	0.0007731921761492861
33.50000000000003	0.0007732437484619531
33.60000000000003	0.0007732960865833626
33.70000000000003	0.0007733491877670557
33.800000000000026	0.0007734030438537948
33.90000000000003	0.000773457650712191
34.00000000000003	0.0007735130042493823
34.10000000000003	0.0007735691026881754
34.20000000000003	0.0007736259433834849
34.30000000000003	0.000773683518499886
34.40000000000003	0.0007737418240974117
34.50000000000003	0.00077380085852471
34.60000000000003	0.000773860619195535
34.70000000000003	0.0007739210985463102
34.80000000000003	0.000773982292782789
34.90000000000003	0.0007740441981453035
35.00000000000003	0.0007741068131363377
35.10000000000003	0.0007741701352593634
35.20000000000003	0.0007742341572438799
35.30000000000003	0.0007742988754676296
35.400000000000034	0.0007743642885453979
35.50000000000003	0.0007744303940323328
35.60000000000003	0.0007744971849045541
35.70000000000003	0.0007745646576709243
35.80000000000003	0.0007746328088714759
35.900000000000034	0.0007747016372587148
36.00000000000003	0.000774771140467446
36.10000000000003	0.0007748413117397209
36.20000000000003	0.0007749121477394157
36.30000000000003	0.0007749836473195631
36.400000000000034	0.0007750558081604805
36.50000000000003	0.0007751286237285076
36.60000000000003	0.0007752020908058651
36.70000000000003	0.000775276206202926
36.80000000000003	0.0007753509688963902
36.900000000000034	0.0007754263766374818
37.00000000000003	0.0007755024231344762
37.10000000000003	0.0007755791053096944
37.20000000000003	0.0007756564222301042
37.30000000000003	0.0007757343716871155
37.400000000000034	0.0007758129475934976
37.500000000000036	0.0007758921469786738
37.60000000000003	0.0007759719668975708
37.70000000000003	0.0007760524065285179
37.80000000000003	0.0007761334637262134
37.900000000000034	0.0007762151326240997
38.000000000000036	0.0007762974103785779
38.10000000000003	0.0007763802962492663
38.20000000000003	0.0007764637881264379
38.30000000000003	0.0007765478803304286
38.400000000000034	0.0007766325701148117
38.500000000000036	0.0007767178547562801
38.60000000000004	0.0007768037336151198
38.70000000000003	0.0007768902046382349
38.80000000000003	0.0007769772623476773
38.900000000000034	0.0007770649041123783
39.000000000000036	0.0007771531293660847
39.10000000000004	0.0007772419360872071
39.20000000000003	0.000777331318968998
39.30000000000003	0.0007774212754688249
39.400000000000034	0.0007775118030650679
39.500000000000036	0.000777602901282689
39.60000000000004	0.0007776945681508779
39.70000000000003	0.0007777867985477838
39.80000000000003	0.0007778795900358116
39.900000000000034	0.0007779729422065077
40.000000000000036	0.0007780668531170596
40.10000000000004	0.0007781613178027786
40.20000000000003	0.0007782563339067277
40.30000000000003	0.0007783518990911833
40.400000000000034	0.0007784480130306248
40.500000000000036	0.0007785446738278721
40.60000000000004	0.0007786418766880018
40.70000000000004	0.0007787396193500394
40.80000000000003	0.0007788379015490035
40.900000000000034	0.000778936721412638
41.000000000000036	0.0007790360742906143
41.10000000000004	0.0007791359579957071
41.20000000000004	0.0007792363703582716
41.30000000000003	0.0007793373111889347
41.400000000000034	0.0007794387786565483
41.500000000000036	0.0007795407682670358
41.60000000000004	0.0007796432779210251
41.70000000000004	0.0007797463074844147
41.80000000000004	0.0007798498551482301
41.900000000000034	0.0007799539165517218
42.000000000000036	0.0007800584896631097
42.10000000000004	0.0007801635724667394
42.20000000000004	0.0007802691648976622
42.30000000000004	0.0007803752651839997
42.400000000000034	0.0007804818691091363
42.500000000000036	0.0007805889747219049
42.60000000000004	0.0007806965820079685
42.70000000000004	0.0007808046892152357
42.80000000000004	0.0007809132922502518
42.900000000000034	0.0007810223892239576
43.000000000000036	0.0007811319782621413
43.10000000000004	0.0007812420594139511
43.20000000000004	0.000781352630960836
43.30000000000004	0.0007814636889425311
43.400000000000034	0.0007815752315441589
43.500000000000036	0.0007816872588613692
43.60000000000004	0.0007817997691932691
43.70000000000004	0.0007819127586936117
43.80000000000004	0.0007820262256047117
43.90000000000004	0.0007821401681825884
44.000000000000036	0.0007822545865813635
44.10000000000004	0.0007823694791305025
44.20000000000004	0.0007824848421071127
44.30000000000004	0.0007826006738219393
44.40000000000004	0.0007827169744720161
44.500000000000036	0.0007828337424025563
44.60000000000004	0.0007829509739964542
44.70000000000004	0.0007830686676172459
44.80000000000004	0.0007831868216411156
44.90000000000004	0.0007833054363191339
45.00000000000004	0.0007834245100240804
45.10000000000004	0.000783544039253304
45.20000000000004	0.0007836640224335805
45.30000000000004	0.0007837844598557232
45.40000000000004	0.0007839053499065967
45.50000000000004	0.0007840266891818436
45.60000000000004	0.0007841484761571246
45.70000000000004	0.0007842707093198092
45.80000000000004	0.0007843933890108529
45.90000000000004	0.0007845165136421354
46.00000000000004	0.0007846400799157266
46.10000000000004	0.0007847640863658908
46.20000000000004	0.0007848885333705514
46.30000000000004	0.0007850134193541591
46.40000000000004	0.0007851387411103161
46.50000000000004	0.0007852644972186466
46.60000000000004	0.0007853906862696334
46.70000000000004	0.0007855173086878972
46.80000000000004	0.000785644362920654
46.90000000000004	0.0007857718458606607
47.00000000000004	0.0007858997561419863
47.100000000000044	0.000786028094223779
47.20000000000004	0.0007861568585644818
47.30000000000004	0.0007862860461422254
47.40000000000004	0.0007864156556332896
47.50000000000004	0.0007865456857240554
47.600000000000044	0.0007866761369173198
47.70000000000004	0.0007868070076922711
47.80000000000004	0.00078693829511961
47.90000000000004	0.0007870699979263159
48.00000000000004	0.0007872021166476026
48.100000000000044	0.0007873346497726777
48.200000000000045	0.0007874675944520382
48.30000000000004	0.0007876009494520231
48.40000000000004	0.0007877347135484243
48.50000000000004	0.0007878688873174313
48.600000000000044	0.0007880034692671616
48.700000000000045	0.0007881384566347158
48.80000000000004	0.0007882738482337975
48.90000000000004	0.0007884096446711612
49.00000000000004	0.00078854584446386
49.100000000000044	0.0007886824449237418
49.200000000000045	0.0007888194449013005
49.30000000000004	0.0007889568432558608
49.40000000000004	0.0007890946406328714
49.50000000000004	0.0007892328355666522
49.600000000000044	0.0007893714254501804
49.700000000000045	0.0007895104091782999
49.80000000000004	0.0007896497874254554
49.90000000000004	0.0007897895587338935
50.00000000000004	0.0007899297205667452
50.100000000000044	0.0007900702718533608
50.200000000000045	0.0007902112115313839
50.30000000000005	0.0007903525403118846
50.40000000000004	0.0007904942567529092
50.50000000000004	0.0007906363583938067
50.600000000000044	0.0007907788442055702
50.700000000000045	0.0007909217149269068
50.80000000000005	0.000791064969122909
50.90000000000004	0.0007912086043988612
51.00000000000004	0.0007913526197582085
51.100000000000044	0.0007914970142122042
51.200000000000045	0.0007916417885344715
51.30000000000005	0.0007917869413045242
51.40000000000005	0.0007919324701993863
51.50000000000004	0.000792078374261737
51.600000000000044	0.000792224654291677
51.700000000000045	0.0007923713088749482
51.80000000000005	0.0007925183357507233
51.90000000000005	0.000792665733992276
52.00000000000004	0.0007928135026802488
52.100000000000044	0.0007929616426481587
52.200000000000045	0.0007931101524949847
52.30000000000005	0.0007932590300275423
52.40000000000005	0.0007934082743561535
52.50000000000004	0.0007935578863398925
52.600000000000044	0.0007937078645832011
52.700000000000045	0.0007938582069515619
52.80000000000005	0.0007940089125842689
52.90000000000005	0.0007941599806275984
53.00000000000004	0.0007943114119727726
53.100000000000044	0.0007944632052363531
53.200000000000045	0.0007946153583477996
53.30000000000005	0.0007947678704815227
53.40000000000005	0.0007949207425535037
53.50000000000005	0.0007950739731851066
53.600000000000044	0.0007952275603612829
53.700000000000045	0.0007953815032839516
53.80000000000005	0.0007955358011616526
53.90000000000005	0.00079569045494148
54.00000000000005	0.0007958454632559249
54.100000000000044	0.0007960008241505685
54.200000000000045	0.0007961565368606939
54.30000000000005	0.000796312602357573
54.40000000000005	0.0007964690192778695
54.50000000000005	0.0007966257857198015
54.60000000000005	0.0007967829009448571
54.700000000000045	0.0007969403642208407
54.80000000000005	0.0007970981765493239
54.90000000000005	0.0007972563365771557
55.00000000000005	0.0007974148424601375
55.10000000000005	0.0007975736934916099
55.200000000000045	0.0007977328906968802
55.30000000000005	0.0007978924327263993
55.40000000000005	0.0007980523177860103
55.50000000000005	0.0007982125451940787
55.60000000000005	0.0007983731142750788
55.700000000000045	0.0007985340260839418
55.80000000000005	0.0007986952792804995
55.90000000000005	0.0007988568721254147
56.00000000000005	0.0007990188039676033
56.10000000000005	0.0007991810758854684
56.200000000000045	0.0007993436865418937
56.30000000000005	0.0007995066342452045
56.40000000000005	0.0007996699183683584
56.50000000000005	0.0007998335382901159
56.60000000000005	0.0007999974951180822
56.70000000000005	0.0008001617875237527
56.80000000000005	0.0008003264138678264
56.90000000000005	0.0008004913735526068
57.00000000000005	0.0008006566677089902
57.10000000000005	0.0008008222950110426
57.20000000000005	0.0008009882538650074
57.30000000000005	0.0008011545436963398
57.40000000000005	0.0008013211639361221
57.50000000000005	0.0008014881157441787
57.60000000000005	0.0008016553978025094
57.70000000000005	0.0008018230085674896
57.800000000000054	0.0008019909474929154
57.90000000000005	0.000802159215761948
58.00000000000005	0.0008023278120586636
58.10000000000005	0.0008024967348830635
58.20000000000005	0.0008026659837113559
58.300000000000054	0.0008028355580251979
58.40000000000005	0.0008030054590365771
58.50000000000005	0.0008031756854368584
58.60000000000005	0.0008033462357742181
58.70000000000005	0.0008035171095523611
58.800000000000054	0.00080368830800672
58.90000000000005	0.0008038598298303277
59.00000000000005	0.0008040316736132604
59.10000000000005	0.0008042038388809924
59.20000000000005	0.0008043763251642882
59.300000000000054	0.0008045491337275028
59.40000000000005	0.0008047222632703851
59.50000000000005	0.0008048957124294048
59.60000000000005	0.0008050694807568193
59.70000000000005	0.0008052435695407508
59.800000000000054	0.000805417977482173
59.900000000000055	0.000805592703257942
60.00000000000005	0.0008057677464415815
60.10000000000005	0.0008059431066117823
60.20000000000005	0.0008061187850857939
60.300000000000054	0.0008062947805707944
60.400000000000055	0.0008064710917885035
60.50000000000005	0.0008066477183386474
60.60000000000005	0.0008068246615626569
60.70000000000005	0.0008070019201685648
60.800000000000054	0.0008071794929171156
60.900000000000055	0.0008073573794289046
61.00000000000006	0.0008075355793295932
61.10000000000005	0.0008077140939901687
61.20000000000005	0.0008078929221243889
61.300000000000054	0.0008080720625365181
61.400000000000055	0.0008082515148729061
61.50000000000006	0.0008084312805293035
61.60000000000005	0.0008086113582199312
61.70000000000005	0.0008087917467869265
61.800000000000054	0.0008089724458971898
61.900000000000055	0.0008091534552226824
62.00000000000006	0.0008093347761892804
62.10000000000005	0.0008095164075165066
62.20000000000005	0.000809698348088847
62.300000000000054	0.0008098805975986967
62.400000000000055	0.0008100631574974053
62.50000000000006	0.0008102460265046145
62.60000000000005	0.0008104292035416627
62.70000000000005	0.0008106126883213365
62.800000000000054	0.0008107964805613879
62.900000000000055	0.0008109805817440519
63.00000000000006	0.0008111649905938681
63.10000000000006	0.0008113497060735775
63.20000000000005	0.0008115347279212684
63.300000000000054	0.0008117200576455275
63.400000000000055	0.0008119056939706608
63.50000000000006	0.0008120916358954315
63.60000000000006	0.0008122778831782264
63.70000000000005	0.0008124644355824113
63.800000000000054	0.0008126512946483621
63.900000000000055	0.0008128384591049292
64.00000000000006	0.0008130259279915269
64.10000000000005	0.0008132137010918039
64.20000000000006	0.0008134017799735212
64.30000000000005	0.0008135901633649593
64.40000000000006	0.0008137788503408682
64.50000000000006	0.0008139678407052286
64.60000000000005	0.0008141571342670209
64.70000000000006	0.000814346732626935
64.80000000000005	0.0008145366345174663
64.90000000000006	0.0008147268390534089
65.00000000000006	0.0008149173460641236
65.10000000000005	0.0008151081571788493
65.20000000000006	0.0008152992711291809
65.30000000000005	0.0008154906870647566
65.40000000000006	0.0008156824048353834
65.50000000000006	0.0008158744242959134
65.60000000000005	0.0008160667471098288
65.70000000000006	0.000816259372012675
65.80000000000005	0.0008164522981937005
65.90000000000006	0.0008166455255283477
66.00000000000006	0.0008168390557100257
66.10000000000005	0.0008170328874730281
66.20000000000006	0.0008172270200410785
66.30000000000005	0.0008174214533103262
66.40000000000006	0.0008176161871819827
66.50000000000006	0.0008178112233852126
66.60000000000005	0.0008180065606580148
66.70000000000006	0.0008182021982635365
66.80000000000005	0.000818398136123905
66.90000000000006	0.0008185943759997465
67.00000000000006	0.0008187909166274933
67.10000000000007	0.0008189877573045407
67.20000000000006	0.0008191848979740861
67.30000000000005	0.0008193823385844859
67.40000000000006	0.000819580080933861
67.50000000000006	0.0008197781237621155
67.60000000000007	0.0008199764664060482
67.70000000000006	0.0008201751088353393
67.80000000000005	0.0008203740528813256
67.90000000000006	0.0008205732972820156
68.00000000000006	0.0008207728414084316
68.10000000000007	0.0008209726852517793
68.20000000000006	0.0008211728288086029
68.30000000000005	0.0008213732739496982
68.40000000000006	0.0008215740194163353
68.50000000000006	0.0008217750646190865
68.60000000000007	0.0008219764095763486
68.70000000000006	0.000822178056194089
68.80000000000005	0.0008223800032113554
68.90000000000006	0.0008225822500730693
69.00000000000006	0.0008227847968197502
69.10000000000007	0.0008229876434973899
69.20000000000006	0.0008231907920536316
69.30000000000005	0.0008233942412306117
69.40000000000006	0.0008235979905131791
69.50000000000006	0.0008238020399698541
69.60000000000007	0.0008240063915856353
69.70000000000006	0.0008242110441001038
69.80000000000007	0.0008244159970327404
69.90000000000006	0.0008246212504749402
70.00000000000006	0.0008248268045237426
70.10000000000007	0.0008250326612082946
70.20000000000006	0.000825238819271107
70.30000000000007	0.0008254452782721901
70.40000000000006	0.0008256520383319149
70.50000000000006	0.0008258591015191994
70.60000000000007	0.0008260664665736689
70.70000000000006	0.0008262741330904333
70.80000000000007	0.0008264821012136074
70.90000000000006	0.000826690371093169
71.00000000000006	0.0008268989448449696
71.10000000000007	0.0008271078212114467
71.20000000000006	0.0008273169998290223
71.30000000000007	0.0008275264808719569
71.40000000000006	0.0008277362664985518
71.50000000000006	0.0008279463554479998
71.60000000000007	0.0008281567473925051
71.70000000000006	0.0008283674425310668
71.80000000000007	0.0008285784410688568
71.90000000000006	0.0008287897452141997
72.00000000000006	0.0008290013537089915
72.10000000000007	0.0008292132662677456
72.20000000000006	0.0008294254831210136
72.30000000000007	0.0008296380065225544
72.40000000000006	0.0008298508352106613
72.50000000000006	0.0008300639689364958
72.60000000000007	0.0008302774079565289
72.70000000000006	0.000830491152533662
72.80000000000007	0.0008307052049750858
72.90000000000006	0.0008309195640217342
73.00000000000006	0.0008311342294683671
73.10000000000007	0.0008313492016045484
73.20000000000006	0.0008315644827862192
73.30000000000007	0.0008317800717503044
73.40000000000006	0.0008319959683293086
73.50000000000007	0.0008322121728400381
73.60000000000007	0.0008324286856060815
73.70000000000006	0.0008326455090406338
73.80000000000007	0.0008328626418832271
73.90000000000006	0.000833080084011478
74.00000000000007	0.0008332978357770609
74.10000000000007	0.00083351589964558
74.20000000000006	0.0008337342743521566
74.30000000000007	0.0008339529598134206
74.40000000000006	0.000834171956409872
74.50000000000007	0.00083439126452915
74.60000000000007	0.0008346108866983239
74.70000000000006	0.0008348308216550538
74.80000000000007	0.0008350510693629431
74.90000000000006	0.0008352716302393848
75.00000000000007	0.0008354925068678547
75.10000000000007	0.0008357136979811925
75.20000000000006	0.0008359352035835693
75.30000000000007	0.0008361570241229258
75.40000000000006	0.0008363791600547535
75.50000000000007	0.0008366016140286557
75.60000000000007	0.0008368243847800402
75.70000000000006	0.0008370474723621815
75.80000000000007	0.0008372708772621657
75.90000000000006	0.0008374946021904778
76.00000000000007	0.0008377186458772422
76.10000000000007	0.0008379430084181098
76.20000000000007	0.0008381676903326704
76.30000000000007	0.0008383926921486093
76.40000000000006	0.000838618016647672
76.50000000000007	0.000838843662562557
76.60000000000007	0.0008390696300404934
76.70000000000007	0.000839295919642818
76.80000000000007	0.0008395225342170603
76.90000000000006	0.0008397494724901705
77.00000000000007	0.0008399767346538681
77.10000000000007	0.000840204321304172
77.20000000000007	0.0008404322330457469
77.30000000000007	0.0008406604728031339
77.40000000000006	0.0008408890393058904
77.50000000000007	0.0008411179328001263
77.60000000000007	0.0008413471539265032
77.70000000000007	0.0008415767056807606
77.80000000000007	0.0008418065867861887
77.90000000000006	0.0008420367975358299
78.00000000000007	0.0008422673386074859
78.10000000000007	0.000842498210688224
78.20000000000007	0.0008427294168571123
78.30000000000007	0.0008429609558401223
78.40000000000006	0.000843192827987895
78.50000000000007	0.0008434250340261288
78.60000000000007	0.0008436575771110829
78.70000000000007	0.0008438904559618828
78.80000000000007	0.0008441236709789066
78.90000000000006	0.0008443572229277389
79.00000000000007	0.0008445911125839274
79.10000000000007	0.0008448253431940133
79.20000000000007	0.0008450599134799266
79.30000000000007	0.0008452948239033217
79.40000000000006	0.0008455300752812848
79.50000000000007	0.0008457656709441824
79.60000000000007	0.0008460016096064999
79.70000000000007	0.0008462378917827871
79.80000000000007	0.0008464745183330882
79.90000000000008	0.0008467114901281839
80.00000000000007	0.0008469488105964622
80.10000000000007	0.0008471864784553538
80.20000000000007	0.0008474244942848432
80.30000000000007	0.0008476628590005391
80.40000000000008	0.0008479015761219703
80.50000000000007	0.0008481406443584312
80.60000000000007	0.0008483800643463928
80.70000000000007	0.0008486198370478407
80.80000000000007	0.0008488599634363801
80.90000000000008	0.0008491004471381022
81.00000000000007	0.0008493412868654369
81.10000000000007	0.000849582483325008
81.20000000000007	0.0008498240375388758
81.30000000000007	0.0008500659532323528
81.40000000000008	0.0008503082291090177
81.50000000000007	0.000850550865936052
81.60000000000007	0.0008507938647857444
81.70000000000007	0.0008510372267429224
81.80000000000007	0.0008512809556489787
81.90000000000008	0.0008515250502108192
82.00000000000007	0.0008517695112710564
82.10000000000007	0.0008520143399670757
82.20000000000007	0.0008522595402484354
82.30000000000007	0.0008525051108123973
82.40000000000008	0.0008527510525667329
82.50000000000007	0.0008529973667033416
82.60000000000008	0.0008532440544277488
82.70000000000007	0.0008534911198160233
82.80000000000007	0.0008537385615690399
82.90000000000008	0.0008539863806759864
83.00000000000007	0.0008542345783994771
83.10000000000008	0.0008544831589336709
83.20000000000007	0.0008547321209689406
83.30000000000007	0.0008549814655648019
83.40000000000008	0.0008552311940431587
83.50000000000007	0.0008554813077407079
83.60000000000008	0.0008557318109897819
83.70000000000007	0.000855982702484658
83.80000000000007	0.0008562339833729887
83.90000000000008	0.0008564856550536316
84.00000000000007	0.000856737721988007
84.10000000000008	0.0008569901828589338
84.20000000000007	0.0008572430388902328
84.30000000000007	0.0008574962915453621
84.40000000000008	0.0008577499423039853
84.50000000000007	0.0008580039957785698
84.60000000000008	0.0008582584506561786
84.70000000000007	0.0008585133082563234
84.80000000000007	0.0008587685701264638
84.90000000000008	0.0008590242410203429
85.00000000000007	0.0008592803196125382
85.10000000000008	0.0008595368073053134
85.20000000000007	0.0008597937057166445
85.30000000000007	0.0008600510164821966
85.40000000000008	0.0008603087445211133
85.50000000000007	0.0008605668885126335
85.60000000000008	0.0008608254499631796
85.70000000000007	0.0008610844305825267
85.80000000000007	0.0008613438354446478
85.90000000000008	0.0008616036632151538
86.00000000000007	0.0008618639154906107
86.10000000000008	0.0008621245940579663
86.20000000000007	0.0008623857007235061
86.30000000000008	0.000862647240742509
86.40000000000008	0.0008629092127857321
86.50000000000007	0.0008631716185634356
86.60000000000008	0.0008634344599630829
86.70000000000007	0.000863697742409828
86.80000000000008	0.0008639614645595694
86.90000000000008	0.0008642256282209966
87.00000000000007	0.000864490235366162
87.10000000000008	0.0008647552879883362
87.20000000000007	0.0008650207917116896
87.30000000000008	0.0008652867451977979
87.40000000000008	0.0008655531503798078
87.50000000000007	0.0008658200093400305
87.60000000000008	0.0008660873278892361
87.70000000000007	0.0008663551046727723
87.80000000000008	0.0008666233417315931
87.90000000000008	0.0008668920412408531
88.00000000000007	0.0008671612053990616
88.10000000000008	0.0008674308402357545
88.20000000000007	0.0008677009444026228
88.30000000000008	0.0008679715200770723
88.40000000000008	0.0008682425695554705
88.50000000000007	0.0008685140990726075
88.60000000000008	0.0008687861072624066
88.70000000000007	0.0008690585964206331
88.80000000000008	0.0008693315689457811
88.90000000000008	0.0008696050272619797
89.00000000000009	0.0008698789778447967
89.10000000000008	0.0008701534193352608
89.20000000000007	0.0008704283541791464
89.30000000000008	0.0008707037849083249
89.40000000000008	0.0008709797182244033
89.50000000000009	0.0008712561527489906
89.60000000000008	0.0008715330910580594
89.70000000000007	0.0008718105357960296
89.80000000000008	0.0008720757863281005
89.90000000000008	0.0008722907098605653
90.00000000000009	0.0008724552110749731
