# Supplementary material for: White matter micro- and macrostructure brain charts for the human lifespan
Source: Nature. 2026 May 13;655(8124):979–89. doi: 10.1038/s41586-026-10454-2 (PMC13391363; doi:10.1038/s41586-026-10454-2)
Supplement: Supplementary file 7 — Tract-specific median centiles of brain charts. SDT.T4.1-504 contain the discretized, sex-agnostic brain charts used to derive the myelination plots and assessments in Fig. 4 and Supplementary Fig. S4.F9. Age is expressed in years. Tract measurements are reported in metric-specific units: diffusivities in mm2 s−1, volume in mm3, surface area in mm2, average length in mm, and FA is dimensionless (unitless). [file 41586_2026_10454_MOESM7_ESM.zip › SDT.T4/SDT.T4.222-OR_right_rd-mean.csv]

age	value
1.0	0.0007505096526080259
1.1	0.0007451398138166095
1.2000000000000002	0.0007384061566301407
1.3000000000000003	0.000730417240163241
1.4000000000000004	0.0007226441046266382
1.5000000000000004	0.0007154932363800868
1.6000000000000005	0.0007088806275660057
1.7000000000000006	0.0007027379601469046
1.8000000000000007	0.000697011117645899
1.9000000000000008	0.0006916487448342897
2.000000000000001	0.0006866118222097922
2.100000000000001	0.0006818671779228948
2.200000000000001	0.0006773877696708669
2.300000000000001	0.0006731464417786515
2.4000000000000012	0.0006691220144083956
2.5000000000000013	0.0006652959420252923
2.6000000000000014	0.000661651934229659
2.7000000000000015	0.0006581765553668788
2.8000000000000016	0.0006548553343943005
2.9000000000000017	0.000651676928862448
3.0000000000000018	0.0006486311987854275
3.100000000000002	0.0006457097260225402
3.200000000000002	0.0006429031143104899
3.300000000000002	0.0006402039398370585
3.400000000000002	0.0006376054552139272
3.500000000000002	0.0006351015367054696
3.6000000000000023	0.0006326871194815861
3.7000000000000024	0.0006303562298560339
3.8000000000000025	0.0006281041764764375
3.9000000000000026	0.0006259266632465212
4.000000000000003	0.0006238201379339067
4.100000000000003	0.0006217802923459928
4.200000000000003	0.0006198037378463687
4.3000000000000025	0.0006178873297872121
4.400000000000003	0.0006160281652526751
4.5000000000000036	0.0006142238669367368
4.600000000000003	0.0006124714087367675
4.700000000000003	0.0006107684345174439
4.800000000000003	0.0006091127584072297
4.900000000000004	0.0006075025956699437
5.0000000000000036	0.0006059356196633919
5.100000000000003	0.0006044100212822235
5.200000000000004	0.0006029240991711339
5.300000000000004	0.0006014762680485203
5.400000000000004	0.0006000652493243851
5.5000000000000036	0.0005986893004410581
5.600000000000004	0.0005973470825304501
5.700000000000005	0.0005960373446757373
5.800000000000004	0.0005947590821142258
5.900000000000004	0.0005935108960288813
6.000000000000004	0.0005922917146725315
6.100000000000005	0.0005911005207487754
6.200000000000005	0.000589936361814447
6.300000000000004	0.0005887984830929175
6.400000000000005	0.0005876857889789291
6.500000000000005	0.0005865974506285072
6.600000000000005	0.0005855326910709701
6.700000000000005	0.0005844908973443141
6.800000000000005	0.0005834711622497369
6.900000000000006	0.0005824728019372104
7.000000000000005	0.0005814951628566844
7.100000000000005	0.0005805376320555212
7.2000000000000055	0.0005795997326734098
7.300000000000006	0.0005786807303424361
7.400000000000006	0.0005777800786193774
7.500000000000005	0.0005768972649104847
7.600000000000006	0.0005760318922016178
7.700000000000006	0.0005751833380229697
7.800000000000006	0.0005743511410514331
7.900000000000006	0.0005735348580904376
8.000000000000007	0.0005727340736885789
8.100000000000007	0.0005719484705455964
8.200000000000006	0.0005711775318791161
8.300000000000006	0.0005704208796244114
8.400000000000006	0.0005696781596118111
8.500000000000007	0.0005689491024652594
8.600000000000007	0.0005682332620786207
8.700000000000006	0.0005675303134712851
8.800000000000008	0.0005668399431356496
8.900000000000007	0.0005661618578717346
9.000000000000007	0.000565495837722911
9.100000000000007	0.0005648415048509426
9.200000000000006	0.0005641985875136276
9.300000000000008	0.0005635668319084159
9.400000000000007	0.0005629460483341489
9.500000000000007	0.0005623359058187455
9.600000000000009	0.000561736167354888
9.700000000000008	0.0005611466035325299
9.800000000000008	0.0005605670006267973
9.900000000000007	0.0005599972010024416
10.000000000000007	0.0005594369197632255
10.100000000000009	0.0005588859554514985
10.200000000000008	0.0005583441207453695
10.300000000000008	0.000557811277909324
10.40000000000001	0.0005572871743748961
10.500000000000009	0.000556771632319629
10.600000000000009	0.000556264479141624
10.700000000000008	0.0005557655548766218
10.800000000000008	0.0005552747433866065
10.90000000000001	0.00055479182433945
11.000000000000009	0.0005543166445117228
11.100000000000009	0.0005538490622500538
11.20000000000001	0.000553388974956321
11.30000000000001	0.0005529361853369057
11.40000000000001	0.0005524905567818189
11.500000000000009	0.000552051956380958
11.600000000000009	0.0005516202617508604
11.70000000000001	0.0005511953853007076
11.80000000000001	0.0005507771529771419
11.90000000000001	0.000550365445706943
12.00000000000001	0.0005499601541752408
12.10000000000001	0.0005495612002704949
12.20000000000001	0.0005491684268139482
12.30000000000001	0.000548781726734595
12.40000000000001	0.0005484009956531375
12.50000000000001	0.0005480261381921636
12.60000000000001	0.0005476570869475596
12.70000000000001	0.0005472937019260501
12.800000000000011	0.0005469358888793679
12.900000000000011	0.0005465835619875455
13.00000000000001	0.0005462366606465444
13.10000000000001	0.0005458950575148276
13.20000000000001	0.000545558667220563
13.300000000000011	0.0005452274063945766
13.400000000000011	0.0005449011995286295
13.50000000000001	0.0005445799938337848
13.600000000000012	0.0005442636749562607
13.700000000000012	0.000543952167106529
13.800000000000011	0.000543645401914198
13.900000000000011	0.0005433433315722128
14.00000000000001	0.000543045851405174
14.100000000000012	0.0005427528923226491
14.200000000000012	0.0005424643867535899
14.300000000000011	0.0005421802741078313
14.400000000000013	0.0005419005123960794
14.500000000000012	0.0005416250069452056
14.600000000000012	0.0005413536959624486
14.700000000000012	0.0005410865242865976
14.800000000000011	0.0005408234536458139
14.900000000000013	0.0005405643969016622
15.000000000000012	0.0005403092974074964
15.100000000000012	0.0005400580996892076
15.200000000000014	0.0005398107545572259
15.300000000000013	0.0005395672281462694
15.400000000000013	0.000539327441149114
15.500000000000012	0.0005390913425699227
15.600000000000012	0.0005388588874148746
15.700000000000014	0.0005386300446379393
15.800000000000013	0.0005384047408885946
15.900000000000013	0.0005381829291863255
16.000000000000014	0.0005379645634691958
16.100000000000016	0.0005377496033965208
16.200000000000014	0.000537538021311506
16.30000000000001	0.0005373297500849151
16.400000000000013	0.0005371247471765695
16.500000000000014	0.000536922975534631
16.600000000000016	0.000536724409671321
16.700000000000014	0.000536528987231151
16.800000000000015	0.0005363366688506001
16.900000000000013	0.0005361474158955357
17.000000000000014	0.0005359611949887604
17.100000000000016	0.0005357779832851052
17.200000000000014	0.0005355977234357335
17.300000000000015	0.0005354203796123055
17.400000000000013	0.0005352459210482514
17.500000000000014	0.0005350743265887222
17.600000000000016	0.0005349055427573385
17.700000000000014	0.0005347395362702044
17.800000000000015	0.0005345762744295491
17.900000000000016	0.0005344157294056428
18.000000000000014	0.0005342578821295528
18.100000000000016	0.0005341026832009309
18.200000000000017	0.0005339501021835809
18.300000000000015	0.0005338001133435618
18.400000000000016	0.0005336526989445259
18.500000000000014	0.0005335078127617941
18.600000000000016	0.0005333654264200578
18.700000000000017	0.0005332255120201465
18.800000000000015	0.0005330880462006779
18.900000000000016	0.0005329530128901015
19.000000000000014	0.0005328203692168274
19.100000000000016	0.0005326900891238939
19.200000000000017	0.0005325621509495531
19.300000000000015	0.0005324365396838862
19.400000000000016	0.0005323132150852264
19.500000000000018	0.0005321921527827177
19.600000000000016	0.0005320733287960717
19.700000000000017	0.0005319567233989403
19.80000000000002	0.0005318423229235376
19.900000000000016	0.0005317300899126514
20.000000000000018	0.0005316200019009825
20.100000000000016	0.0005315120405533085
20.200000000000017	0.0005314061930556719
20.30000000000002	0.0005313024241482701
20.400000000000016	0.0005312007127579457
20.500000000000018	0.0005311010381347759
20.600000000000016	0.0005310033835363634
20.700000000000017	0.0005309077372406797
20.80000000000002	0.0005308140663200276
20.900000000000016	0.0005307223512812428
21.000000000000018	0.0005306325765301153
21.10000000000002	0.0005305447310373205
21.200000000000017	0.0005304587837261227
21.30000000000002	0.000530374716262405
21.40000000000002	0.0005302925105817854
21.500000000000018	0.0005302121524115026
21.60000000000002	0.0005301336316180909
21.700000000000017	0.0005300569190933242
21.80000000000002	0.000529981997823676
21.90000000000002	0.0005299088544913452
22.000000000000018	0.0005298374795293356
22.10000000000002	0.0005297678454001353
22.200000000000017	0.0005296999360625923
22.30000000000002	0.0005296337357023065
22.40000000000002	0.0005295692321059648
22.500000000000018	0.0005295064164472299
22.60000000000002	0.0005294452628621057
22.70000000000002	0.0005293857564213248
22.80000000000002	0.0005293278857114134
22.90000000000002	0.0005292716423726565
23.00000000000002	0.0005292170018830502
23.10000000000002	0.0005291639501348663
23.20000000000002	0.0005291124732123031
23.30000000000002	0.0005290625606312913
23.40000000000002	0.0005290142046488322
23.50000000000002	0.0005289673821750405
23.60000000000002	0.0005289220800446766
23.70000000000002	0.0005288782884479739
23.80000000000002	0.0005288360000288875
23.90000000000002	0.0005287951928512963
24.00000000000002	0.0005287558544485914
24.10000000000002	0.0005287179725176558
24.20000000000002	0.0005286815380356935
24.300000000000022	0.0005286465441635676
24.40000000000002	0.0005286129701981735
24.50000000000002	0.0005285808044767924
24.600000000000023	0.0005285500385485001
24.70000000000002	0.0005285206658970805
24.800000000000022	0.0005284926668170752
24.90000000000002	0.0005284660302434668
25.00000000000002	0.0005284407452513159
25.100000000000023	0.0005284168040599904
25.20000000000002	0.0005283942005891316
25.300000000000022	0.0005283729162008564
25.40000000000002	0.0005283529405198188
25.50000000000002	0.000528334266253087
25.600000000000023	0.0005283168875913246
25.70000000000002	0.00052830078676397
25.800000000000022	0.0005282859539098504
25.900000000000023	0.0005282723792885125
26.00000000000002	0.0005282600561810162
26.100000000000023	0.0005282489791476138
26.200000000000024	0.0005282391313469065
26.300000000000022	0.0005282305035126
26.400000000000023	0.0005282230893438626
26.50000000000002	0.0005282168836296248
26.600000000000023	0.0005282118702862738
26.700000000000024	0.0005282080404921626
26.800000000000022	0.0005282053855301821
26.900000000000023	0.0005282038995935524
27.00000000000002	0.0005282035777862284
27.100000000000023	0.000528204404837183
27.200000000000024	0.0005282063724404979
27.300000000000022	0.0005282094751495377
27.400000000000023	0.0005282137082621579
27.500000000000025	0.0005282190571725144
27.600000000000023	0.0005282255139610625
27.700000000000024	0.0005282330707992189
27.800000000000026	0.0005282417226675739
27.900000000000023	0.000528251465133832
28.000000000000025	0.0005282622843060693
28.100000000000023	0.0005282741727139081
28.200000000000024	0.0005282871256496227
28.300000000000026	0.0005283011388460495
28.400000000000023	0.0005283161989976952
28.500000000000025	0.0005283322989714667
28.600000000000023	0.0005283494317137473
28.700000000000024	0.0005283675928879358
28.800000000000026	0.0005283867784590546
28.900000000000023	0.0005284069757514738
29.000000000000025	0.0005284281780250406
29.100000000000026	0.000528450381214019
29.200000000000024	0.0005284735814246893
29.300000000000026	0.0005284977665005312
29.400000000000027	0.0005285229299970691
29.500000000000025	0.0005285490655395816
29.600000000000026	0.0005285761693860491
29.700000000000024	0.0005286042378433807
29.800000000000026	0.000528633259312978
29.900000000000027	0.000528663227695548
30.000000000000025	0.0005286941394854639
30.100000000000026	0.0005287259911108886
30.200000000000024	0.0005287587714344977
30.300000000000026	0.0005287924746172663
30.400000000000027	0.0005288270948816025
30.500000000000025	0.0005288626290053551
30.600000000000026	0.0005288990735907248
30.700000000000028	0.0005289364179965012
30.800000000000026	0.0005289746566880304
30.900000000000027	0.0005290137866502408
31.00000000000003	0.000529053804589811
31.100000000000026	0.0005290947002768802
31.200000000000028	0.0005291364684067477
31.300000000000026	0.0005291791037290529
31.400000000000027	0.0005292226034779179
31.50000000000003	0.0005292669645115496
31.600000000000026	0.0005293121770427427
31.700000000000028	0.0005293582360362024
31.800000000000026	0.0005294051389081349
31.900000000000027	0.000529452882607049
32.00000000000003	0.0005295014577138332
32.10000000000002	0.0005295508593970789
32.20000000000003	0.0005296010828736282
32.300000000000026	0.0005296521257795317
32.40000000000003	0.0005297039851956294
32.50000000000003	0.000529756652099122
32.60000000000003	0.0005298101218978974
32.70000000000003	0.0005298643923886816
32.800000000000026	0.0005299194607305925
32.90000000000003	0.0005299753182312911
33.00000000000003	0.0005300319604800407
33.10000000000003	0.0005300893831090776
33.20000000000003	0.0005301475841097629
33.300000000000026	0.0005302065607571506
33.40000000000003	0.0005302663047148144
33.50000000000003	0.0005303268117852684
33.60000000000003	0.0005303880801021377
33.70000000000003	0.0005304501070084959
33.800000000000026	0.0005305128844654871
33.90000000000003	0.0005305764084375229
34.00000000000003	0.000530640674927373
34.10000000000003	0.0005307056822415303
34.20000000000003	0.0005307714278249572
34.30000000000003	0.0005308379039594279
34.40000000000003	0.0005309051067999427
34.50000000000003	0.0005309730347793589
34.60000000000003	0.0005310416854018888
34.70000000000003	0.0005311110512180239
34.80000000000003	0.0005311811285277155
34.90000000000003	0.000531251913665278
35.00000000000003	0.000531323405217628
35.10000000000003	0.0005313956007787221
35.20000000000003	0.0005314684931886966
35.30000000000003	0.0005315420789183631
35.400000000000034	0.0005316163566672537
35.50000000000003	0.0005316913240810328
35.60000000000003	0.0005317669742431786
35.70000000000003	0.0005318433037546527
35.80000000000003	0.0005319203092473114
35.900000000000034	0.0005319979895583825
36.00000000000003	0.0005320763424127338
36.10000000000003	0.0005321553611562521
36.20000000000003	0.0005322350425435435
36.30000000000003	0.0005323153855124863
36.400000000000034	0.000532396387833148
36.50000000000003	0.0005324780430723648
36.60000000000003	0.000532560348101901
36.70000000000003	0.0005326432998213598
36.80000000000003	0.000532726897292066
36.900000000000034	0.0005328111383541984
37.00000000000003	0.0005328960168128984
37.10000000000003	0.0005329815296784417
37.20000000000003	0.0005330676761024098
37.30000000000003	0.0005331544539645221
37.400000000000034	0.0005332418572710529
37.500000000000036	0.0005333298831380258
37.60000000000003	0.0005334185287066358
37.70000000000003	0.0005335077932394845
37.80000000000003	0.0005335976746784171
37.900000000000034	0.000533688167246675
38.000000000000036	0.0005337792681854958
38.10000000000003	0.0005338709768386576
38.20000000000003	0.0005339632911826087
38.30000000000003	0.0005340562056241349
38.400000000000034	0.000534149717500183
38.500000000000036	0.0005342438241704858
38.60000000000004	0.0005343385250789224
38.70000000000003	0.0005344338182571235
38.80000000000003	0.0005345296983098934
38.900000000000034	0.000534626162687617
39.000000000000036	0.0005347232109073799
39.10000000000004	0.0005348208410311459
39.20000000000003	0.0005349190478315768
39.30000000000003	0.0005350178288458859
39.400000000000034	0.0005351171816319923
39.500000000000036	0.0005352171057975155
39.60000000000004	0.0005353175994534763
39.70000000000003	0.0005354186575536465
39.80000000000003	0.0005355202777383019
39.900000000000034	0.0005356224596813259
40.000000000000036	0.0005357252015202686
40.10000000000004	0.0005358284983627837
40.20000000000003	0.0005359323479281154
40.30000000000003	0.0005360367479542828
40.400000000000034	0.0005361416981972784
40.500000000000036	0.0005362471968382958
40.60000000000004	0.0005363532391510864
40.70000000000004	0.0005364598229486583
40.80000000000003	0.0005365669480471238
40.900000000000034	0.0005366746126509118
41.000000000000036	0.0005367828121751024
41.10000000000004	0.0005368915445046919
41.20000000000004	0.0005370008075418213
41.30000000000003	0.0005371106011772714
41.400000000000034	0.0005372209236543523
41.500000000000036	0.0005373317705407157
41.60000000000004	0.0005374431398069324
41.70000000000004	0.0005375550313984956
41.80000000000004	0.0005376674435790389
41.900000000000034	0.0005377803720463089
42.000000000000036	0.0005378938148366339
42.10000000000004	0.0005380077700019857
42.20000000000004	0.000538122237555963
42.30000000000004	0.0005382372157968208
42.400000000000034	0.0005383527005628035
42.500000000000036	0.0005384686899684681
42.60000000000004	0.0005385851840773657
42.70000000000004	0.0005387021812054627
42.80000000000004	0.0005388196773110172
42.900000000000034	0.0005389376705687485
43.000000000000036	0.0005390561591677285
43.10000000000004	0.0005391751432338125
43.20000000000004	0.0005392946211138605
43.30000000000004	0.0005394145888957025
43.400000000000034	0.0005395350448257481
43.500000000000036	0.000539655989075594
43.60000000000004	0.000539777420007488
43.70000000000004	0.0005398993338201664
43.80000000000004	0.0005400217288152378
43.90000000000004	0.0005401446033074922
44.000000000000036	0.0005402679575256689
44.10000000000004	0.0005403917898595241
44.20000000000004	0.000540516096627579
44.30000000000004	0.0005406408761972657
44.40000000000004	0.0005407661288393438
44.500000000000036	0.0005408918529568985
44.60000000000004	0.000541018044971153
44.70000000000004	0.0005411447033002568
44.80000000000004	0.0005412718263744914
44.90000000000004	0.0005413994145171957
45.00000000000004	0.000541527466155928
45.10000000000004	0.0005416559778228434
45.20000000000004	0.0005417849479966655
45.30000000000004	0.000541914377039457
45.40000000000004	0.0005420442633902456
45.50000000000004	0.000542174603676485
45.60000000000004	0.0005423053964235876
45.70000000000004	0.0005424366401681572
45.80000000000004	0.0005425683353207346
45.90000000000004	0.0005427004803421493
46.00000000000004	0.0005428330719627525
46.10000000000004	0.0005429661087637974
46.20000000000004	0.0005430995911916427
46.30000000000004	0.0005432335177169291
46.40000000000004	0.0005433678851585748
46.50000000000004	0.0005435026921409432
46.60000000000004	0.0005436379372986587
46.70000000000004	0.0005437736211229658
46.80000000000004	0.0005439097421038493
46.90000000000004	0.0005440462971558739
47.00000000000004	0.0005441832849549359
47.100000000000044	0.0005443207060254942
47.20000000000004	0.0005444585588658489
47.30000000000004	0.000544596840473031
47.40000000000004	0.0005447355495627813
47.50000000000004	0.0005448746848603659
47.600000000000044	0.0005450142469318922
47.70000000000004	0.0005451542342928045
47.80000000000004	0.0005452946440292076
47.90000000000004	0.0005454354749045301
48.00000000000004	0.0005455767275158167
48.100000000000044	0.0005457184003854538
48.200000000000045	0.0005458604906764504
48.30000000000004	0.000546002997189149
48.40000000000004	0.0005461459187326948
48.50000000000004	0.0005462892559429255
48.600000000000044	0.0005464330073573709
48.700000000000045	0.0005465771702221381
48.80000000000004	0.0005467217433817885
48.90000000000004	0.0005468667275010384
49.00000000000004	0.0005470121211231273
49.100000000000044	0.0005471579215660262
49.200000000000045	0.0005473041277085214
49.30000000000004	0.0005474507384376048
49.40000000000004	0.0005475977544542105
49.50000000000004	0.0005477451743149291
49.600000000000044	0.0005478929954153737
49.700000000000045	0.0005480412166754111
49.80000000000004	0.0005481898388230711
49.90000000000004	0.0005483388604195025
50.00000000000004	0.0005484882789275969
50.100000000000044	0.0005486380932990411
50.200000000000045	0.0005487883024931487
50.30000000000005	0.0005489389072718849
50.40000000000004	0.0005490899062081119
50.50000000000004	0.0005492412968373965
50.600000000000044	0.0005493930781496273
50.700000000000045	0.000549545250932288
50.80000000000005	0.0005496978137617816
50.90000000000004	0.0005498507642367438
51.00000000000004	0.0005500041013767115
51.100000000000044	0.00055015782420832
51.200000000000045	0.0005503119335509953
51.30000000000005	0.0005504664279913095
51.40000000000005	0.0005506213051960321
51.50000000000004	0.000550776564220331
51.600000000000044	0.0005509322059077255
51.700000000000045	0.0005510882288473766
51.80000000000005	0.0005512446307652873
51.90000000000005	0.0005514014107442727
52.00000000000004	0.0005515585678738356
52.100000000000044	0.0005517161030275762
52.200000000000045	0.0005518740148034669
52.30000000000005	0.0005520323009915404
52.40000000000005	0.0005521909607079146
52.50000000000004	0.0005523499948490542
52.600000000000044	0.0005525094020146374
52.700000000000045	0.000552669180050424
52.80000000000005	0.0005528293280983686
52.90000000000005	0.0005529898453066657
53.00000000000004	0.000553150732600312
53.100000000000044	0.0005533119885865292
53.200000000000045	0.0005534736111713112
53.30000000000005	0.0005536355995277633
53.40000000000005	0.0005537979546026426
53.50000000000005	0.0005539606750040859
53.600000000000044	0.0005541237586905807
53.700000000000045	0.0005542872048594663
53.80000000000005	0.0005544510127138881
53.90000000000005	0.0005546151832277589
54.00000000000005	0.0005547797150155518
54.100000000000044	0.000554944606092524
54.200000000000045	0.0005551098556852218
54.30000000000005	0.0005552754647883527
54.40000000000005	0.000555441432016558
54.50000000000005	0.0005556077554346597
54.60000000000005	0.0005557744342919507
54.700000000000045	0.0005559414678431712
54.80000000000005	0.0005561088571089059
54.90000000000005	0.0005562766007090497
55.00000000000005	0.0005564446967620609
55.10000000000005	0.0005566131445446622
55.200000000000045	0.0005567819450974194
55.30000000000005	0.000556951097039692
55.40000000000005	0.0005571205985367933
55.50000000000005	0.0005572904488868215
55.60000000000005	0.000557460647393041
55.700000000000045	0.000557631195120794
55.80000000000005	0.0005578020906937088
55.90000000000005	0.0005579733323278298
56.00000000000005	0.0005581449193471096
56.10000000000005	0.0005583168528361503
56.200000000000045	0.0005584891314173813
56.30000000000005	0.0005586617533512343
56.40000000000005	0.000558834717981805
56.50000000000005	0.0005590080246580645
56.60000000000005	0.0005591816744884492
56.70000000000005	0.0005593556660987121
56.80000000000005	0.000559529997797363
56.90000000000005	0.0005597046689528891
57.00000000000005	0.0005598796806923797
57.10000000000005	0.0005600550316397721
57.20000000000005	0.0005602307201457177
57.30000000000005	0.0005604067455977259
57.40000000000005	0.000560583107387907
57.50000000000005	0.0005607598066663692
57.60000000000005	0.0005609368420595169
57.70000000000005	0.0005611142119636232
57.800000000000054	0.0005612919157892587
57.90000000000005	0.0005614699547046752
58.00000000000005	0.0005616483273338755
58.10000000000005	0.0005618270321131978
58.20000000000005	0.00056200606847124
58.300000000000054	0.0005621854358409241
58.40000000000005	0.0005623651354128187
58.50000000000005	0.0005625451658125895
58.60000000000005	0.0005627255255199502
58.70000000000005	0.0005629062139853473
58.800000000000054	0.0005630872324170767
58.90000000000005	0.0005632685794378456
59.00000000000005	0.0005634502535655211
59.10000000000005	0.0005636322542676689
59.20000000000005	0.0005638145810159577
59.300000000000054	0.0005639972350403583
59.40000000000005	0.000564180214964488
59.50000000000005	0.0005643635193475932
59.60000000000005	0.0005645471476779758
59.70000000000005	0.0005647311012030152
59.800000000000054	0.0005649153785428506
59.900000000000055	0.0005650999782931199
60.00000000000005	0.0005652848999583987
60.10000000000005	0.0005654701430471904
60.20000000000005	0.000565655708828083
60.300000000000054	0.0005658415959213916
60.400000000000055	0.0005660278029622556
60.50000000000005	0.0005662143294750234
60.60000000000005	0.0005664011767454177
60.70000000000005	0.0005665883433897778
60.800000000000054	0.0005667758280780426
60.900000000000055	0.0005669636303500928
61.00000000000006	0.0005671517497495164
61.10000000000005	0.0005673401875828679
61.20000000000005	0.0005675289424660054
61.300000000000054	0.000567718013106655
61.400000000000055	0.0005679073990635461
61.50000000000006	0.0005680971016601872
61.60000000000005	0.0005682871195079825
61.70000000000005	0.0005684774513479904
61.800000000000054	0.0005686680967537943
61.900000000000055	0.0005688590553025526
62.00000000000006	0.0005690503283383014
62.10000000000005	0.0005692419144713041
62.20000000000005	0.0005694338124788424
62.300000000000054	0.0005696260219525844
62.400000000000055	0.000569818544253408
62.50000000000006	0.0005700113779866434
62.60000000000005	0.0005702045219615935
62.70000000000005	0.0005703979757841578
62.800000000000054	0.000570591739063683
62.900000000000055	0.0005707858131813115
63.00000000000006	0.0005709801967406672
63.10000000000006	0.0005711748885858657
63.20000000000005	0.000571369888340162
63.300000000000054	0.0005715651974015336
63.400000000000055	0.0005717608143682157
63.50000000000006	0.0005719567381151224
63.60000000000006	0.0005721529682791968
63.70000000000005	0.0005723495045007034
63.800000000000054	0.0005725463481977774
63.900000000000055	0.0005727434979663704
64.00000000000006	0.0005729409527149035
64.10000000000005	0.0005731387120970393
64.20000000000006	0.0005733367775477729
64.30000000000005	0.0005735351476572319
64.40000000000006	0.0005737338213635227
64.50000000000006	0.000573932798333525
64.60000000000005	0.0005741320782373243
64.70000000000006	0.0005743316625300264
64.80000000000005	0.0005745315497989099
64.90000000000006	0.0005747317390144457
65.00000000000006	0.0005749322298596794
65.10000000000005	0.0005751330238066501
65.20000000000006	0.0005753341194364076
65.30000000000005	0.0005755355157480936
65.40000000000006	0.0005757372124375372
65.50000000000006	0.0005759392092036964
65.60000000000005	0.0005761415075387247
65.70000000000006	0.0005763441060203259
65.80000000000005	0.0005765470036789438
65.90000000000006	0.0005767502002260924
66.00000000000006	0.000576953697171048
66.10000000000005	0.0005771574930848345
66.20000000000006	0.0005773615870256921
66.30000000000005	0.000577565978717544
66.40000000000006	0.0005777706678873468
66.50000000000006	0.0005779756560646223
66.60000000000005	0.0005781809418165372
66.70000000000006	0.0005783865242316969
66.80000000000005	0.0005785924030492806
66.90000000000006	0.0005787985798161486
67.00000000000006	0.0005790050530923879
67.10000000000007	0.0005792118219935645
67.20000000000006	0.0005794188862709747
67.30000000000005	0.0005796262456788687
67.40000000000006	0.0005798339017845125
67.50000000000006	0.0005800418531436699
67.60000000000007	0.0005802500989014376
67.70000000000006	0.0005804586388240183
67.80000000000005	0.0005806674744963064
67.90000000000006	0.0005808766044665908
68.00000000000006	0.0005810860279062261
68.10000000000007	0.0005812957445932476
68.20000000000006	0.0005815057543085818
68.30000000000005	0.0005817160586578053
68.40000000000006	0.0005819266561844107
68.50000000000006	0.0005821375460885405
68.60000000000007	0.0005823487281628331
68.70000000000006	0.0005825602040308714
68.80000000000005	0.0005827719722282557
68.90000000000006	0.0005829840319807502
69.00000000000006	0.0005831963830926454
69.10000000000007	0.0005834090253710547
69.20000000000006	0.0005836219604605806
69.30000000000005	0.0005838351868915668
69.40000000000006	0.0005840487039179417
69.50000000000006	0.0005842625113583559
69.60000000000007	0.0005844766108758178
69.70000000000006	0.0005846910009924049
69.80000000000007	0.0005849056809871172
69.90000000000006	0.0005851206506900892
70.00000000000006	0.0005853359099342478
70.10000000000007	0.0005855514604040529
70.20000000000006	0.0005857673006158827
70.30000000000007	0.0005859834298763521
70.40000000000006	0.0005861998480298014
70.50000000000006	0.0005864165567795995
70.60000000000007	0.0005866335546334215
70.70000000000006	0.000586850840922507
70.80000000000007	0.000587068415502545
70.90000000000006	0.0005872862782320232
71.00000000000006	0.0005875044308362392
71.10000000000007	0.0005877228718167857
71.20000000000006	0.0005879416005320584
71.30000000000007	0.0005881606168518477
71.40000000000006	0.0005883799225209453
71.50000000000006	0.0005885995160318296
71.60000000000007	0.0005888193967671233
71.70000000000006	0.0005890395646079125
71.80000000000007	0.0005892600194380541
71.90000000000006	0.0005894807630248906
72.00000000000006	0.0005897017938543637
72.10000000000007	0.0005899231113358961
72.20000000000006	0.0005901447153646364
72.30000000000007	0.000590366607728042
72.40000000000006	0.0005905887869025475
72.50000000000006	0.0005908112523214828
72.60000000000007	0.0005910340038912845
72.70000000000006	0.0005912570415211366
72.80000000000007	0.0005914803670217122
72.90000000000006	0.0005917039788625127
73.00000000000006	0.0005919278765034186
73.10000000000007	0.0005921520598649093
73.20000000000006	0.0005923765307785026
73.30000000000007	0.0005926012877037838
73.40000000000006	0.0005928263301242943
73.50000000000007	0.0005930516579718528
73.60000000000007	0.0005932772711810287
73.70000000000006	0.0005935031716073508
73.80000000000007	0.0005937293577030307
73.90000000000006	0.0005939558289779854
74.00000000000007	0.0005941825853781616
74.10000000000007	0.0005944096287807022
74.20000000000006	0.0005946369576274915
74.30000000000007	0.0005948645714519652
74.40000000000006	0.0005950924702114925
74.50000000000007	0.0005953206538662048
74.60000000000007	0.0005955491243181157
74.70000000000006	0.0005957778800013743
74.80000000000007	0.0005960069204756773
74.90000000000006	0.0005962362457126583
75.00000000000007	0.0005964658576368399
75.10000000000007	0.0005966957546716102
75.20000000000006	0.000596925936400101
75.30000000000007	0.0005971564028055055
75.40000000000006	0.0005973871538738148
75.50000000000007	0.0005976181915553941
75.60000000000007	0.0005978495142654717
75.70000000000006	0.0005980811216134763
75.80000000000007	0.0005983130135970629
75.90000000000006	0.0005985451921901051
76.00000000000007	0.0005987776557966122
76.10000000000007	0.0005990104040494655
76.20000000000007	0.0005992434369580306
76.30000000000007	0.0005994767545345806
76.40000000000006	0.0005997103587799237
76.50000000000007	0.0005999442480895125
76.60000000000007	0.0006001784221225945
76.70000000000007	0.0006004128809033115
76.80000000000007	0.0006006476264570592
76.90000000000006	0.0006008826571676154
77.00000000000007	0.0006011179727177675
77.10000000000007	0.0006013535731436317
77.20000000000007	0.0006015894584842684
77.30000000000007	0.0006018256307931874
77.40000000000006	0.0006020620884452111
77.50000000000007	0.0006022988311496953
77.60000000000007	0.000602535858957849
77.70000000000007	0.0006027731739489698
77.80000000000007	0.0006030107744857528
77.90000000000006	0.0006032486603012527
78.00000000000007	0.0006034868314589677
78.10000000000007	0.0006037252880253977
78.20000000000007	0.0006039640321092856
78.30000000000007	0.000604203062063956
78.40000000000006	0.0006044423776493332
78.50000000000007	0.0006046819789444146
78.60000000000007	0.000604921868085029
78.70000000000007	0.0006051620434118661
78.80000000000007	0.0006054025047088261
78.90000000000006	0.0006056432520675452
79.00000000000007	0.0006058842855827853
79.10000000000007	0.0006061256074212753
79.20000000000007	0.0006063672159139443
79.30000000000007	0.0006066091108719361
79.40000000000006	0.0006068512924028898
79.50000000000007	0.0006070937627020587
79.60000000000007	0.0006073365200872169
79.70000000000007	0.0006075795643938428
79.80000000000007	0.000607822895742642
79.90000000000008	0.0006080665142575627
80.00000000000007	0.0006083104221663636
80.10000000000007	0.0006085546177766504
80.20000000000007	0.0006087991009516443
80.30000000000007	0.0006090438718286413
80.40000000000008	0.0006092889326654863
80.50000000000007	0.0006095342817560907
80.60000000000007	0.0006097799189884443
80.70000000000007	0.0006100258445134065
80.80000000000007	0.000610272058485194
80.90000000000008	0.0006105185631959356
81.00000000000007	0.0006107653569289246
81.10000000000007	0.0006110124396005419
81.20000000000007	0.0006112598113788938
81.30000000000007	0.0006115074745879064
81.40000000000008	0.0006117554274966119
81.50000000000007	0.0006120036700467237
81.60000000000007	0.0006122522024204686
81.70000000000007	0.0006125010248035904
81.80000000000007	0.0006127501395562159
81.90000000000008	0.0006129995449363434
82.00000000000007	0.0006132492409148013
82.10000000000007	0.0006134992276918361
82.20000000000007	0.0006137495076612501
82.30000000000007	0.0006140000790661744
82.40000000000008	0.0006142509419034104
82.50000000000007	0.0006145020963880005
82.60000000000008	0.0006147535427386461
82.70000000000007	0.0006150052833874306
82.80000000000007	0.0006152573165660211
82.90000000000008	0.0006155096423012625
83.00000000000007	0.0006157622608270208
83.10000000000008	0.0006160151746111031
83.20000000000007	0.0006162683818696935
83.30000000000007	0.0006165218826563742
83.40000000000008	0.000616775677220526
83.50000000000007	0.0006170297658154223
83.60000000000008	0.0006172841509495048
83.70000000000007	0.0006175388308270115
83.80000000000007	0.0006177938055325365
83.90000000000008	0.0006180490753353038
84.00000000000007	0.000618304642781702
84.10000000000008	0.0006185605060598346
84.20000000000007	0.0006188166652819202
84.30000000000007	0.0006190731207335185
84.40000000000008	0.0006193298727042822
84.50000000000007	0.0006195869237837713
84.60000000000008	0.0006198442721476363
84.70000000000007	0.0006201019179403053
84.80000000000007	0.0006203598614682756
84.90000000000008	0.0006206181053614766
85.00000000000007	0.0006208766477787107
85.10000000000008	0.0006211354888930728
85.20000000000007	0.0006213946290283138
85.30000000000007	0.000621654068512462
85.40000000000008	0.0006219138100214297
85.50000000000007	0.0006221738517010885
85.60000000000008	0.0006224341937580456
85.70000000000007	0.0006226948365381691
85.80000000000007	0.000622955782760409
85.90000000000008	0.0006232170305530271
86.00000000000007	0.000623478580152462
86.10000000000008	0.0006237404319228853
86.20000000000007	0.0006240025862330287
86.30000000000008	0.0006242650458508381
86.40000000000008	0.0006245278088910929
86.50000000000007	0.0006247908756252818
86.60000000000008	0.0006250542464410629
86.70000000000007	0.000625317924152323
86.80000000000008	0.0006255819068554225
86.90000000000008	0.0006258461948529977
87.00000000000007	0.0006261107885521713
87.10000000000008	0.0006263756883648615
87.20000000000007	0.0006266408971572811
87.30000000000008	0.0006269064130118047
87.40000000000008	0.0006271722362678172
87.50000000000007	0.0006274383673573925
87.60000000000008	0.0006277048091958568
87.70000000000007	0.0006279715598463035
87.80000000000008	0.0006282386196807541
87.90000000000008	0.0006285059891520094
88.00000000000007	0.0006287736687180426
88.10000000000008	0.0006290416613501386
88.20000000000007	0.0006293099650968004
88.30000000000008	0.0006295785803687045
88.40000000000008	0.0006298475076453199
88.50000000000007	0.0006301167499505322
88.60000000000008	0.0006303863053126328
88.70000000000007	0.0006306561741766252
88.80000000000008	0.0006309263570441093
88.90000000000008	0.0006311968544221793
89.00000000000009	0.000631467669394685
89.10000000000008	0.0006317387999747325
89.20000000000007	0.0006320102466481084
89.30000000000008	0.0006322820099449039
89.40000000000008	0.00063255409300539
89.50000000000009	0.0006328264938214427
89.60000000000008	0.000633099212915053
89.70000000000007	0.0006333722508400219
89.80000000000008	0.0006336331397462955
89.90000000000008	0.0006338444591498044
90.00000000000009	0.000634006148983074
