# Supplementary material for: White matter micro- and macrostructure brain charts for the human lifespan
Source: Nature. 2026 May 13;655(8124):979–89. doi: 10.1038/s41586-026-10454-2 (PMC13391363; doi:10.1038/s41586-026-10454-2)
Supplement: Supplementary file 7 — Tract-specific median centiles of brain charts. SDT.T4.1-504 contain the discretized, sex-agnostic brain charts used to derive the myelination plots and assessments in Fig. 4 and Supplementary Fig. S4.F9. Age is expressed in years. Tract measurements are reported in metric-specific units: diffusivities in mm2 s−1, volume in mm3, surface area in mm2, average length in mm, and FA is dimensionless (unitless). [file 41586_2026_10454_MOESM7_ESM.zip › SDT.T4/SDT.T4.223-OR_right_surface_area.csv]

age	value
1.0	8894.161053270172
1.1	9007.659964971313
1.2000000000000002	9151.615562960511
1.3000000000000003	9324.24015052001
1.4000000000000004	9495.697080020742
1.5000000000000004	9657.123608543794
1.6000000000000005	9809.593407739281
1.7000000000000006	9954.008558676282
1.8000000000000007	10091.093736174806
1.9000000000000008	10221.58142531897
2.000000000000001	10346.034844568105
2.100000000000001	10464.944781869026
2.200000000000001	10578.71290119141
2.300000000000001	10687.768891786538
2.4000000000000012	10792.448917125732
2.5000000000000013	10893.053410351376
2.6000000000000014	10989.851298178934
2.7000000000000015	11083.063139628415
2.8000000000000016	11172.94260717757
2.9000000000000017	11259.687782795814
3.0000000000000018	11343.478530564364
3.100000000000002	11424.462522985708
3.200000000000002	11502.816182116952
3.300000000000002	11578.677697786983
3.400000000000002	11652.174473782243
3.500000000000002	11723.423606619546
3.6000000000000023	11792.520287341602
3.7000000000000024	11859.585074067189
3.8000000000000025	11924.711455145825
3.9000000000000026	11987.985964093266
4.000000000000003	12049.478673163074
4.100000000000003	12109.281048548213
4.200000000000003	12167.463909805261
4.3000000000000025	12224.093694245974
4.400000000000003	12279.232275148726
4.5000000000000036	12332.929057347184
4.600000000000003	12385.251917769328
4.700000000000003	12436.252750055475
4.800000000000003	12485.9800602156
4.900000000000004	12534.472369412371
5.0000000000000036	12581.783972450874
5.100000000000003	12627.956240171832
5.200000000000004	12673.028417954294
5.300000000000004	12717.037298665557
5.400000000000004	12760.011653093492
5.5000000000000036	12801.993962553574
5.600000000000004	12843.01616489522
5.700000000000005	12883.108253666847
5.800000000000004	12922.293550344799
5.900000000000004	12960.607264483075
6.000000000000004	12998.075760026153
6.100000000000005	13034.724240910733
6.200000000000005	13070.57640087466
6.300000000000004	13105.650376209669
6.400000000000005	13139.974747056887
6.500000000000005	13173.570628405643
6.600000000000005	13206.457879071539
6.700000000000005	13238.651620168463
6.800000000000005	13270.176150443816
6.900000000000006	13301.049346014828
7.000000000000005	13331.288394167594
7.100000000000005	13360.909454172088
7.2000000000000055	13389.92464367628
7.300000000000006	13418.354225528426
7.400000000000006	13446.21291343103
7.500000000000005	13473.514534767075
7.600000000000006	13500.26941182643
7.700000000000006	13526.495104426545
7.800000000000006	13552.204310599072
7.900000000000006	13577.409292576516
8.000000000000007	13602.12155819147
8.100000000000007	13626.34957467731
8.200000000000006	13650.108289891885
8.300000000000006	13673.408378481778
8.400000000000006	13696.259846870962
8.500000000000007	13718.670031394895
8.600000000000007	13740.652079701013
8.700000000000006	13762.215343867723
8.800000000000008	13783.368886308323
8.900000000000007	13804.121183537623
9.000000000000007	13824.47836731513
9.100000000000007	13844.451812466586
9.200000000000006	13864.049514032798
9.300000000000008	13883.278937380494
9.400000000000007	13902.145469432464
9.500000000000007	13920.659234418188
9.600000000000009	13938.82732232014
9.700000000000008	13956.656622822398
9.800000000000008	13974.15355063406
9.900000000000007	13991.322678398123
10.000000000000007	14008.172880366883
10.100000000000009	14024.710301236279
10.200000000000008	14040.940649603182
10.300000000000008	14056.86798941833
10.40000000000001	14072.500295990612
10.500000000000009	14087.843073101178
10.600000000000009	14102.901681469237
10.700000000000008	14117.681084014506
10.800000000000008	14132.184775741578
10.90000000000001	14146.419822752308
11.000000000000009	14160.391049520214
11.100000000000009	14174.102910935926
11.20000000000001	14187.558543950345
11.30000000000001	14200.764350042966
11.40000000000001	14213.724686746682
11.500000000000009	14226.443806615096
11.600000000000009	14238.92562064835
11.70000000000001	14251.17285709699
11.80000000000001	14263.19123873601
11.90000000000001	14274.984622035681
12.00000000000001	14286.5565432433
12.10000000000001	14297.909472068004
12.20000000000001	14309.04862816757
12.30000000000001	14319.977519572532
12.40000000000001	14330.699575496541
12.50000000000001	14341.217926227271
12.60000000000001	14351.53474086963
12.70000000000001	14361.654721225468
12.800000000000011	14371.580997464825
12.900000000000011	14381.316417517302
13.00000000000001	14390.862959657657
13.10000000000001	14400.22493711203
13.20000000000001	14409.405214659142
13.300000000000011	14418.406596730476
13.400000000000011	14427.231622222322
13.50000000000001	14435.882043752836
13.600000000000012	14444.36177194934
13.700000000000012	14452.673381164206
13.800000000000011	14460.819193646794
13.900000000000011	14468.800818441348
14.00000000000001	14476.621860843563
14.100000000000012	14484.284689458485
14.200000000000012	14491.79162589242
14.300000000000011	14499.144753111632
14.400000000000013	14506.345507713939
14.500000000000012	14513.397176890528
14.600000000000012	14520.30190230074
14.700000000000012	14527.06159804091
14.800000000000011	14533.677590849182
14.900000000000013	14540.15292437655
15.000000000000012	14546.48957828999
15.100000000000012	14552.689495104269
15.200000000000014	14558.754400873377
15.300000000000013	14564.685488455203
15.400000000000013	14570.485546580143
15.500000000000012	14576.156374984386
15.600000000000012	14581.69956626509
15.700000000000014	14587.11622794185
15.800000000000013	14592.408951927375
15.900000000000013	14597.579408667347
16.000000000000014	14602.629238850117
16.100000000000016	14607.559885361008
16.200000000000014	14612.372350305026
16.30000000000001	14617.069018752656
16.400000000000013	14621.651416653403
16.500000000000014	14626.12088013319
16.600000000000016	14630.478344100726
16.700000000000014	14634.726032716811
16.800000000000015	14638.865367486702
16.900000000000013	14642.89774580099
17.000000000000014	14646.824383208877
17.100000000000016	14650.646130557287
17.200000000000014	14654.36504231683
17.300000000000015	14657.98242262083
17.400000000000013	14661.49940069049
17.500000000000014	14664.916773804487
17.600000000000016	14668.23646352169
17.700000000000014	14671.459688687271
17.800000000000015	14674.587648398907
17.900000000000016	14677.621373763963
18.000000000000014	14680.561594249866
18.100000000000016	14683.410090830614
18.200000000000017	14686.167986031982
18.300000000000015	14688.836240480367
18.400000000000016	14691.415540453003
18.500000000000014	14693.907556125778
18.600000000000016	14696.313339700351
18.700000000000017	14698.63392705412
18.800000000000015	14700.870198240153
18.900000000000016	14703.022784254066
19.000000000000014	14705.09323777026
19.100000000000016	14707.082531215561
19.200000000000017	14708.991486601979
19.300000000000015	14710.820699736418
19.400000000000016	14712.571630164568
19.500000000000018	14714.245191817377
19.600000000000016	14715.84228501582
19.700000000000017	14717.363665053292
19.80000000000002	14718.809882230496
19.900000000000016	14720.182297102776
20.000000000000018	14721.4817569751
20.100000000000016	14722.708968971607
20.200000000000017	14723.86445444319
20.30000000000002	14724.949495083212
20.400000000000016	14725.964889150855
20.500000000000018	14726.911423470068
20.600000000000016	14727.789749503709
20.700000000000017	14728.600350805662
20.80000000000002	14729.344425072997
20.900000000000016	14730.02271449618
21.000000000000018	14730.635830280013
21.10000000000002	14731.184231943535
21.200000000000017	14731.669049950824
21.30000000000002	14732.090985070525
21.40000000000002	14732.450728395044
21.500000000000018	14732.748844376163
21.60000000000002	14732.985760875848
21.700000000000017	14733.162536618263
21.80000000000002	14733.279824859008
21.90000000000002	14733.338156188685
22.000000000000018	14733.33793834328
22.10000000000002	14733.280172375122
22.200000000000017	14733.1654763236
22.30000000000002	14732.994459986987
22.40000000000002	14732.767614441593
22.500000000000018	14732.485320701124
22.60000000000002	14732.148518180202
22.70000000000002	14731.757784397989
22.80000000000002	14731.313581784443
22.90000000000002	14730.81627436335
23.00000000000002	14730.266751800827
23.10000000000002	14729.665561492304
23.20000000000002	14729.013243772411
23.30000000000002	14728.310227485292
23.40000000000002	14727.55685393208
23.50000000000002	14726.753959531536
23.60000000000002	14725.902056919256
23.70000000000002	14725.001550576057
23.80000000000002	14724.052767349873
23.90000000000002	14723.056500524719
24.00000000000002	14722.013236822966
24.10000000000002	14720.923456883975
24.20000000000002	14719.78753649335
24.300000000000022	14718.605783043473
24.40000000000002	14717.378943588534
24.50000000000002	14716.10747487053
24.600000000000023	14714.791731853722
24.70000000000002	14713.432009544857
24.800000000000022	14712.029017420977
24.90000000000002	14710.583189816323
25.00000000000002	14709.094955797706
25.100000000000023	14707.564645695404
25.20000000000002	14705.992537748849
25.300000000000022	14704.379301112695
25.40000000000002	14702.725344132892
25.50000000000002	14701.030979266103
25.600000000000023	14699.296474063452
25.70000000000002	14697.522464801315
25.800000000000022	14695.709340355166
25.900000000000023	14693.857485017625
26.00000000000002	14691.96719000465
26.100000000000023	14690.038708327154
26.200000000000024	14688.072640941784
26.300000000000022	14686.069354090856
26.400000000000023	14684.02912358424
26.50000000000002	14681.952193147328
26.600000000000023	14679.839134854032
26.700000000000024	14677.690297952091
26.800000000000022	14675.506027684343
26.900000000000023	14673.286581471277
27.00000000000002	14671.032190354952
27.100000000000023	14668.743395349591
27.200000000000024	14666.420525905822
27.300000000000022	14664.06382611476
27.400000000000023	14661.673518899743
27.500000000000025	14659.250119807763
27.600000000000023	14656.793943393452
27.700000000000024	14654.305300697108
27.800000000000026	14651.78441982901
27.900000000000023	14649.23151258682
28.000000000000025	14646.647067104182
28.100000000000023	14644.031380548728
28.200000000000024	14641.384669457942
28.300000000000026	14638.707138487172
28.400000000000023	14635.999253236861
28.500000000000025	14633.26129776665
28.600000000000023	14630.493553040413
28.700000000000024	14627.69622165928
28.800000000000026	14624.869498467013
28.900000000000023	14622.013824786767
29.000000000000025	14619.129469349642
29.100000000000026	14616.216624676661
29.200000000000024	14613.275479291127
29.300000000000026	14610.306454515021
29.400000000000027	14607.309807502188
29.500000000000025	14604.28579266954
29.600000000000026	14601.234590345084
29.700000000000024	14598.156380355229
29.800000000000026	14595.051562453926
29.900000000000027	14591.920380232823
30.000000000000025	14588.76300521377
30.100000000000026	14585.579611598285
30.200000000000024	14582.370581333602
30.300000000000026	14579.1361477506
30.400000000000027	14575.876541752186
30.500000000000025	14572.591924160057
30.600000000000026	14569.282461429266
30.700000000000028	14565.948516289362
30.800000000000026	14562.590310031397
30.900000000000027	14559.20799576248
31.00000000000003	14555.801734904648
31.100000000000026	14552.371874290257
31.200000000000028	14548.918626086595
31.300000000000026	14545.44220030012
31.400000000000027	14541.942740621203
31.50000000000003	14538.420401539795
31.600000000000026	14534.87551271759
31.700000000000028	14531.308275599516
31.800000000000026	14527.718827100205
31.900000000000027	14524.107317182796
32.00000000000003	14520.474061279603
32.10000000000002	14516.819252697733
32.20000000000003	14513.143082815384
32.300000000000026	14509.445680237875
32.40000000000003	14505.727188697363
32.50000000000003	14501.987908244853
32.60000000000003	14498.22802260972
32.70000000000003	14494.447654431777
32.800000000000026	14490.646943351496
32.90000000000003	14486.826176652348
33.00000000000003	14482.985530784057
33.10000000000003	14479.125180469495
33.20000000000003	14475.245240998003
33.300000000000026	14471.345846385393
33.40000000000003	14467.427270103393
33.50000000000003	14463.489680022034
33.60000000000003	14459.533186166684
33.70000000000003	14455.5579188373
33.800000000000026	14451.564140023596
33.90000000000003	14447.552011065587
34.00000000000003	14443.521691753094
34.10000000000003	14439.47328559385
34.20000000000003	14435.406917789815
34.30000000000003	14431.322837900174
34.40000000000003	14427.22119955853
34.50000000000003	14423.102101617847
34.60000000000003	14418.96566589033
34.70000000000003	14414.812131587196
34.80000000000003	14410.641646469005
34.90000000000003	14406.454356901086
35.00000000000003	14402.250355944332
35.10000000000003	14398.02976077234
35.20000000000003	14393.792799384999
35.30000000000003	14389.53961260302
35.400000000000034	14385.270289363036
35.50000000000003	14380.984943733187
35.60000000000003	14376.683794368697
35.70000000000003	14372.366976794852
35.80000000000003	14368.034625278075
35.900000000000034	14363.68682359677
36.00000000000003	14359.323681582791
36.10000000000003	14354.94540775935
36.20000000000003	14350.552131386852
36.30000000000003	14346.143932582596
36.400000000000034	14341.72091832192
36.50000000000003	14337.283288673472
36.60000000000003	14332.831168111588
36.70000000000003	14328.364679972086
36.80000000000003	14323.883899769218
36.900000000000034	14319.388930595787
37.00000000000003	14314.879963346435
37.10000000000003	14310.357116826703
37.20000000000003	14305.820463295
37.30000000000003	14301.270103206578
37.400000000000034	14296.706219793237
37.500000000000036	14292.128927524875
37.60000000000003	14287.538339839384
37.70000000000003	14282.934524879529
37.80000000000003	14278.31757953025
37.900000000000034	14273.687678701928
38.000000000000036	14269.044931723494
38.10000000000003	14264.389403837291
38.20000000000003	14259.721189484088
38.30000000000003	14255.040456617395
38.400000000000034	14250.347310629884
38.500000000000036	14245.641855976723
38.60000000000004	14240.92415421349
38.70000000000003	14236.194296487236
38.80000000000003	14231.452443190605
38.900000000000034	14226.698695043911
39.000000000000036	14221.933111014621
39.10000000000004	14217.155779977149
39.20000000000003	14212.366855998229
39.30000000000003	14207.566436216943
39.400000000000034	14202.754616918937
39.500000000000036	14197.931453763009
39.60000000000004	14193.097032575792
39.70000000000003	14188.251500543181
39.80000000000003	14183.394950548975
39.900000000000034	14178.52743593875
40.000000000000036	14173.649040419292
40.10000000000004	14168.759905415714
40.20000000000003	14163.860120546935
40.30000000000003	14158.949774653403
40.400000000000034	14154.028918106003
40.500000000000036	14149.097631783172
40.60000000000004	14144.156050838525
40.70000000000004	14139.204261007757
40.80000000000003	14134.242310590871
40.900000000000034	14129.27027848312
41.000000000000036	14124.288294584563
41.10000000000004	14119.296441648563
41.20000000000004	14114.294801716975
41.30000000000003	14109.283420410608
41.400000000000034	14104.262373992791
41.500000000000036	14099.231786639208
41.60000000000004	14094.191737552626
41.70000000000004	14089.142270496917
41.80000000000004	14084.083459874944
41.900000000000034	14079.01542506499
42.000000000000036	14073.938242540351
42.10000000000004	14068.85198812281
42.20000000000004	14063.75670315886
42.30000000000004	14058.652459595913
42.400000000000034	14053.53937158007
42.500000000000036	14048.417512332042
42.60000000000004	14043.286921530473
42.70000000000004	14038.147669372931
42.80000000000004	14032.999865619091
42.900000000000034	14027.843580986972
43.000000000000036	14022.678885596906
43.10000000000004	14017.50581694246
43.20000000000004	14012.324442924817
43.30000000000004	14007.134868515017
43.400000000000034	14001.937161446032
43.500000000000036	13996.731357710816
43.60000000000004	13991.517523560862
43.70000000000004	13986.29575995168
43.80000000000004	13981.066132317308
43.90000000000004	13975.828705542508
44.000000000000036	13970.583513641479
44.10000000000004	13965.330620713132
44.20000000000004	13960.070123324786
44.30000000000004	13954.802084166047
44.40000000000004	13949.52653589857
44.500000000000036	13944.243541062562
44.60000000000004	13938.953192545103
44.70000000000004	13933.655550920279
44.80000000000004	13928.350676256472
44.90000000000004	13923.038599419995
45.00000000000004	13917.719380928931
45.10000000000004	13912.393109644256
45.20000000000004	13907.059843612375
45.30000000000004	13901.719612478191
45.40000000000004	13896.372475284075
45.50000000000004	13891.018517514322
45.60000000000004	13885.657795265202
45.70000000000004	13880.2903641666
45.80000000000004	13874.916252231242
45.90000000000004	13869.535516598089
46.00000000000004	13864.148239053198
46.10000000000004	13858.754473360772
46.20000000000004	13853.35424642826
46.30000000000004	13847.947613994904
46.40000000000004	13842.534654745303
46.50000000000004	13837.11542064289
46.60000000000004	13831.689963220208
46.70000000000004	13826.258307897762
46.80000000000004	13820.820508619723
46.90000000000004	13815.376640669792
47.00000000000004	13809.926753856103
47.100000000000044	13804.470872596747
47.20000000000004	13799.009049505996
47.30000000000004	13793.541357015964
47.40000000000004	13788.0678432691
47.50000000000004	13782.58855600912
47.600000000000044	13777.103518296393
47.70000000000004	13771.61278104933
47.80000000000004	13766.116413569154
47.90000000000004	13760.614462003015
48.00000000000004	13755.106948499899
48.100000000000044	13749.593922712762
48.200000000000045	13744.075451318338
48.30000000000004	13738.551578920438
48.40000000000004	13733.02234975324
48.50000000000004	13727.487784723096
48.600000000000044	13721.947931878172
48.700000000000045	13716.402855009752
48.80000000000004	13710.852596871351
48.90000000000004	13705.29717753841
49.00000000000004	13699.736643853314
49.100000000000044	13694.171057189533
49.200000000000045	13688.600458868183
49.30000000000004	13683.024889867154
49.40000000000004	13677.444369121607
49.50000000000004	13671.85894195303
49.600000000000044	13666.268667072824
49.700000000000045	13660.67358408337
49.80000000000004	13655.073711160005
49.90000000000004	13649.469092473859
50.00000000000004	13643.859784506809
50.100000000000044	13638.24582552956
50.200000000000045	13632.627253493567
50.30000000000005	13627.00408552485
50.40000000000004	13621.37636435117
50.50000000000004	13615.744143995831
50.600000000000044	13610.107461130288
50.700000000000045	13604.466332183398
50.80000000000005	13598.820798784245
50.90000000000004	13593.170912898295
51.00000000000004	13587.516709956848
51.100000000000044	13581.85822509377
51.200000000000045	13576.195473769381
51.30000000000005	13570.528496241206
51.40000000000005	13564.857342201693
51.50000000000004	13559.182045591562
51.600000000000044	13553.502621228985
51.700000000000045	13547.81910832123
51.80000000000005	13542.131554659543
51.90000000000005	13536.439993027761
52.00000000000004	13530.7444559321
52.100000000000044	13525.04495729378
52.200000000000045	13519.341535015234
52.30000000000005	13513.63423478403
52.40000000000005	13507.92308799228
52.50000000000004	13502.208107967273
52.600000000000044	13496.489331606632
52.700000000000045	13490.76680283981
52.80000000000005	13485.040551977809
52.90000000000005	13479.310609072085
53.00000000000004	13473.576986616252
53.100000000000044	13467.839720265281
53.200000000000045	13462.098851999584
53.30000000000005	13456.354410828473
53.40000000000005	13450.606408693644
53.50000000000005	13444.854880288129
53.600000000000044	13439.099865964943
53.700000000000045	13433.341393721319
53.80000000000005	13427.579491311397
53.90000000000005	13421.814169898973
54.00000000000005	13416.045462992564
54.100000000000044	13410.27340913741
54.200000000000045	13404.498035111084
54.30000000000005	13398.719351561878
54.40000000000005	13392.937391076912
54.50000000000005	13387.152190693536
54.60000000000005	13381.363776240154
54.700000000000045	13375.572173317083
54.80000000000005	13369.777391843654
54.90000000000005	13363.979463276946
55.00000000000005	13358.178422975694
55.10000000000005	13352.374295623404
55.200000000000045	13346.567090655206
55.30000000000005	13340.756838645277
55.40000000000005	13334.943573553755
55.50000000000005	13329.127319172332
55.60000000000005	13323.30809907828
55.700000000000045	13317.485922020507
55.80000000000005	13311.66081749438
55.90000000000005	13305.832817899476
56.00000000000005	13300.001945950755
56.10000000000005	13294.168209939548
56.200000000000045	13288.331638515
56.30000000000005	13282.492262778069
56.40000000000005	13276.650104604192
56.50000000000005	13270.805185666846
56.60000000000005	13264.957513608173
56.70000000000005	13259.107116046827
56.80000000000005	13253.254022631158
56.90000000000005	13247.39825422202
57.00000000000005	13241.539818026338
57.10000000000005	13235.678740851608
57.20000000000005	13229.81505113901
57.30000000000005	13223.948768957547
57.40000000000005	13218.079914185613
57.50000000000005	13212.20849341277
57.60000000000005	13206.334532461697
57.70000000000005	13200.458058419701
57.800000000000054	13194.579090397847
57.90000000000005	13188.697634568904
58.00000000000005	13182.813715978014
58.10000000000005	13176.927360588965
58.20000000000005	13171.038586764405
58.300000000000054	13165.147412686747
58.40000000000005	13159.253843938426
58.50000000000005	13153.35790462312
58.60000000000005	13147.459619440964
58.70000000000005	13141.559005848305
58.800000000000054	13135.656069025548
58.90000000000005	13129.750832331225
59.00000000000005	13123.843319418405
59.10000000000005	13117.933547034609
59.20000000000005	13112.021531756542
59.300000000000054	13106.107278196869
59.40000000000005	13100.190808813886
59.50000000000005	13094.272146079466
59.60000000000005	13088.35130588182
59.70000000000005	13082.428292442988
59.800000000000054	13076.503127507389
59.900000000000055	13070.575832569702
60.00000000000005	13064.64642284534
60.10000000000005	13058.7149133875
60.20000000000005	13052.781307868916
60.300000000000054	13046.845627173136
60.400000000000055	13040.907891688925
60.50000000000005	13034.96811581516
60.60000000000005	13029.026302842189
60.70000000000005	13023.082472969985
60.800000000000054	13017.136645673934
60.900000000000055	13011.188834712857
61.00000000000006	13005.239053691137
61.10000000000005	12999.287305364447
61.20000000000005	12993.333609109586
61.300000000000054	12987.377983364655
61.400000000000055	12981.420441110778
61.50000000000006	12975.460984726511
61.60000000000005	12969.49963293456
61.70000000000005	12963.536403317825
61.800000000000054	12957.571308247108
61.900000000000055	12951.604359945859
62.00000000000006	12945.635560268958
62.10000000000005	12939.664927152106
62.20000000000005	12933.692477203458
62.300000000000054	12927.718222051359
62.400000000000055	12921.74216317605
62.50000000000006	12915.764317887903
62.60000000000005	12909.784701992867
62.70000000000005	12903.803326535874
62.800000000000054	12897.820202420906
62.900000000000055	12891.835330612153
63.00000000000006	12885.848727667853
63.10000000000006	12879.860408476048
63.20000000000005	12873.870383371092
63.300000000000054	12867.878652942356
63.400000000000055	12861.885233150917
63.50000000000006	12855.890138130751
63.60000000000006	12849.893377657145
63.70000000000005	12843.894961370193
63.800000000000054	12837.894889347603
63.900000000000055	12831.893176831989
64.00000000000006	12825.889837091041
64.10000000000005	12819.884879218185
64.20000000000006	12813.878302913608
64.30000000000005	12807.87012285044
64.40000000000006	12801.860351585952
64.50000000000006	12795.84899767642
64.60000000000005	12789.83606954812
64.70000000000006	12783.821566390914
64.80000000000005	12777.805502192148
64.90000000000006	12771.78788868944
65.00000000000006	12765.76873378305
65.10000000000005	12759.74803628018
65.20000000000006	12753.725809625952
65.30000000000005	12747.702064887044
65.40000000000006	12741.676809446197
65.50000000000006	12735.65005056083
65.60000000000005	12729.621786526202
65.70000000000006	12723.592030133432
65.80000000000005	12717.56079167161
65.90000000000006	12711.528077890585
66.00000000000006	12705.49388669546
66.10000000000005	12699.45823036212
66.20000000000006	12693.421118544233
66.30000000000005	12687.38255749166
66.40000000000006	12681.342553333072
66.50000000000006	12675.301103457217
66.60000000000005	12669.258219516969
66.70000000000006	12663.213910426159
66.80000000000005	12657.168181822302
66.90000000000006	12651.12103069421
67.00000000000006	12645.072468206303
67.10000000000007	12639.022502668824
67.20000000000006	12632.97113923484
67.30000000000005	12626.918382939893
67.40000000000006	12620.86423024924
67.50000000000006	12614.808691734659
67.60000000000007	12608.751775000263
67.70000000000006	12602.6934846049
67.80000000000005	12596.63381660191
67.90000000000006	12590.572781101246
68.00000000000006	12584.510385131798
68.10000000000007	12578.446632781608
68.20000000000006	12572.381528024429
68.30000000000005	12566.315066380177
68.40000000000006	12560.247257395999
68.50000000000006	12554.178107424525
68.60000000000007	12548.107619975453
68.70000000000006	12542.035790142552
68.80000000000005	12535.962627037772
68.90000000000006	12529.88813646359
69.00000000000006	12523.812321470756
69.10000000000007	12517.735184998499
69.20000000000006	12511.6567215947
69.30000000000005	12505.576939837933
69.40000000000006	12499.495844880626
69.50000000000006	12493.413439208876
69.60000000000007	12487.329716928012
69.70000000000006	12481.244686208072
69.80000000000007	12475.158351673283
69.90000000000006	12469.070715360944
70.00000000000006	12462.981779199232
70.10000000000007	12456.89153673253
70.20000000000006	12450.799995626552
70.30000000000007	12444.707159878277
70.40000000000006	12438.613030971997
70.50000000000006	12432.517601990954
70.60000000000007	12426.420880219128
70.70000000000006	12420.322869144291
70.80000000000007	12414.223569810469
70.90000000000006	12408.122983154522
71.00000000000006	12402.021101681083
71.10000000000007	12395.917932198727
71.20000000000006	12389.813477587437
71.30000000000007	12383.70773834786
71.40000000000006	12377.600706502739
71.50000000000006	12371.49238850591
71.60000000000007	12365.382786744283
71.70000000000006	12359.271901285227
71.80000000000007	12353.159732090544
71.90000000000006	12347.046270584144
72.00000000000006	12340.931522773197
72.10000000000007	12334.81549045316
72.20000000000006	12328.698173155759
72.30000000000007	12322.579561800023
72.40000000000006	12316.459662065725
72.50000000000006	12310.33847526864
72.60000000000007	12304.216000512673
72.70000000000006	12298.09223679742
72.80000000000007	12291.96717442028
72.90000000000006	12285.840818643086
73.00000000000006	12279.713170203424
73.10000000000007	12273.584227675467
73.20000000000006	12267.453980826524
73.30000000000007	12261.322434618723
73.40000000000006	12255.189589320731
73.50000000000007	12249.05544308292
73.60000000000007	12242.919993952222
73.70000000000006	12236.783231048877
73.80000000000007	12230.645158945903
73.90000000000006	12224.505777344106
74.00000000000007	12218.365083868215
74.10000000000007	12212.22306708089
74.20000000000006	12206.079731283631
74.30000000000007	12199.935075716507
74.40000000000006	12193.789097583038
74.50000000000007	12187.641793983836
74.60000000000007	12181.493152806452
74.70000000000006	12175.343177992216
74.80000000000007	12169.191868220802
74.90000000000006	12163.039220172444
75.00000000000007	12156.885221147277
75.10000000000007	12150.729874843846
75.20000000000006	12144.573179486804
75.30000000000007	12138.415131336369
75.40000000000006	12132.25572655007
75.50000000000007	12126.094951722123
75.60000000000007	12119.932810220193
75.70000000000006	12113.769299713145
75.80000000000007	12107.604415938567
75.90000000000006	12101.438144871056
76.00000000000007	12095.27048966485
76.10000000000007	12089.101447537074
76.20000000000007	12082.931013805131
76.30000000000007	12076.759183683598
76.40000000000006	12070.585942407599
76.50000000000007	12064.41129283009
76.60000000000007	12058.235231614319
76.70000000000007	12052.057753553998
76.80000000000007	12045.878843229913
76.90000000000006	12039.698503311756
77.00000000000007	12033.516730011863
77.10000000000007	12027.333517702247
77.20000000000007	12021.148860651645
77.30000000000007	12014.962742664964
77.40000000000006	12008.775166140695
77.50000000000007	12002.586126736434
77.60000000000007	11996.395618297807
77.70000000000007	11990.203623938127
77.80000000000007	11984.01014590356
77.90000000000006	11977.81517939929
78.00000000000007	11971.618717846377
78.10000000000007	11965.420754561808
78.20000000000007	11959.221271843651
78.30000000000007	11953.02027169753
78.40000000000006	11946.817748770362
78.50000000000007	11940.613695952416
78.60000000000007	11934.408094810218
78.70000000000007	11928.200947228997
78.80000000000007	11921.992247399354
78.90000000000006	11915.781987782795
79.00000000000007	11909.570160735642
79.10000000000007	11903.356746966805
79.20000000000007	11897.141748152253
79.30000000000007	11890.925157918093
79.40000000000006	11884.706968188997
79.50000000000007	11878.487158899588
79.60000000000007	11872.265731638417
79.70000000000007	11866.042679569022
79.80000000000007	11859.817994181765
79.90000000000008	11853.591666860393
80.00000000000007	11847.363676636342
80.10000000000007	11841.134024920992
80.20000000000007	11834.902704304448
80.30000000000007	11828.669705732527
80.40000000000008	11822.435007416749
80.50000000000007	11816.198610715202
80.60000000000007	11809.960507746773
80.70000000000007	11803.720689016092
80.80000000000007	11797.479144919378
80.90000000000008	11791.235852716078
81.00000000000007	11784.990813620108
81.10000000000007	11778.744019165288
81.20000000000007	11772.495459302258
81.30000000000007	11766.245110421893
81.40000000000008	11759.992973720204
81.50000000000007	11753.739040248765
81.60000000000007	11747.483299508785
81.70000000000007	11741.225740890955
81.80000000000007	11734.966339781764
81.90000000000008	11728.70509726702
82.00000000000007	11722.442003798831
82.10000000000007	11716.177048313299
82.20000000000007	11709.910205276452
82.30000000000007	11703.641475793034
82.40000000000008	11697.370849819423
82.50000000000007	11691.098315832658
82.60000000000008	11684.823862196814
82.70000000000007	11678.547462317578
82.80000000000007	11672.269117224607
82.90000000000008	11665.98881625763
83.00000000000007	11659.706547315724
83.10000000000008	11653.422282828902
83.20000000000007	11647.136023884079
83.30000000000007	11640.84775930933
83.40000000000008	11634.557476533613
83.50000000000007	11628.265162870113
83.60000000000008	11621.9707896288
83.70000000000007	11615.674357857866
83.80000000000007	11609.37585574869
83.90000000000008	11603.075270137626
84.00000000000007	11596.772571300207
84.10000000000008	11590.467760381915
84.20000000000007	11584.160825043997
84.30000000000007	11577.85175164021
84.40000000000008	11571.54052640538
84.50000000000007	11565.227118431265
84.60000000000008	11558.911528862389
84.70000000000007	11552.593744700365
84.80000000000007	11546.273751689876
84.90000000000008	11539.95151782577
85.00000000000007	11533.627044391706
85.10000000000008	11527.300317838095
85.20000000000007	11520.971323413052
85.30000000000007	11514.640046242264
85.40000000000008	11508.3064530689
85.50000000000007	11501.970545214961
85.60000000000008	11495.63230844526
85.70000000000007	11489.291727380536
85.80000000000007	11482.948767600637
85.90000000000008	11476.603430610518
86.00000000000007	11470.255701600056
86.10000000000008	11463.905564677923
86.20000000000007	11457.553003826473
86.30000000000008	11451.197983301568
86.40000000000008	11444.840504687489
86.50000000000007	11438.480552459465
86.60000000000008	11432.118110078554
86.70000000000007	11425.753140566732
86.80000000000008	11419.385645737204
86.90000000000008	11413.015609463759
87.00000000000007	11406.643014678328
87.10000000000008	11400.267844182246
87.20000000000007	11393.890059596546
87.30000000000008	11387.509662856579
87.40000000000008	11381.126637089248
87.50000000000007	11374.74096455664
87.60000000000008	11368.352605570955
87.70000000000007	11361.961562344764
87.80000000000008	11355.567817374163
87.90000000000008	11349.17135237344
88.00000000000007	11342.77214892158
88.10000000000008	11336.37016584797
88.20000000000007	11329.965405532188
88.30000000000008	11323.557849687877
88.40000000000008	11317.147479335177
88.50000000000007	11310.73425191505
88.60000000000008	11304.318170135108
88.70000000000007	11297.899215045836
88.80000000000008	11291.477367099222
88.90000000000008	11285.052606606878
89.00000000000009	11278.624889439872
89.10000000000008	11272.194218519871
89.20000000000007	11265.760574075895
89.30000000000008	11259.323935839391
89.40000000000008	11252.884258208489
89.50000000000009	11246.44154448644
89.60000000000008	11239.995774203664
89.70000000000007	11233.546926501342
89.80000000000008	11227.388671837158
89.90000000000008	11222.402219994732
90.00000000000009	11218.58814996577
