# Supplementary material for: White matter micro- and macrostructure brain charts for the human lifespan
Source: Nature. 2026 May 13;655(8124):979–89. doi: 10.1038/s41586-026-10454-2 (PMC13391363; doi:10.1038/s41586-026-10454-2)
Supplement: Supplementary file 7 — Tract-specific median centiles of brain charts. SDT.T4.1-504 contain the discretized, sex-agnostic brain charts used to derive the myelination plots and assessments in Fig. 4 and Supplementary Fig. S4.F9. Age is expressed in years. Tract measurements are reported in metric-specific units: diffusivities in mm2 s−1, volume in mm3, surface area in mm2, average length in mm, and FA is dimensionless (unitless). [file 41586_2026_10454_MOESM7_ESM.zip › SDT.T4/SDT.T4.224-OR_right_volume.csv]

age	value
1.0	9677.849955072797
1.1	9813.873998755542
1.2000000000000002	9986.576255019607
1.3000000000000003	10193.875729964839
1.4000000000000004	10400.153407182606
1.5000000000000004	10594.772103433876
1.6000000000000005	10778.955240626861
1.7000000000000006	10953.73301651571
1.8000000000000007	11119.933398569621
1.9000000000000008	11278.397828879348
2.000000000000001	11429.773553183693
2.100000000000001	11574.625568951848
2.200000000000001	11713.416104001559
2.300000000000001	11846.642514545463
2.4000000000000012	11974.693777708868
2.5000000000000013	12097.918051076518
2.6000000000000014	12216.627410491641
2.7000000000000015	12331.077489337109
2.8000000000000016	12441.564190733583
2.9000000000000017	12548.318358036213
3.0000000000000018	12651.549846284486
3.100000000000002	12751.430644534905
3.200000000000002	12848.167652404654
3.300000000000002	12941.92270701038
3.400000000000002	13032.845179831258
3.500000000000002	13121.072488190728
3.6000000000000023	13206.716068087637
3.7000000000000024	13289.918127463703
3.8000000000000025	13370.788742368673
3.9000000000000026	13449.429882263854
4.000000000000003	13525.9238793958
4.100000000000003	13600.379078515307
4.200000000000003	13672.879185582391
4.3000000000000025	13743.502796546052
4.400000000000003	13812.323156324821
4.5000000000000036	13879.39854588547
4.600000000000003	13944.809743150738
4.700000000000003	14008.618350261788
4.800000000000003	14070.881979573385
4.900000000000004	14131.646207172758
5.0000000000000036	14190.975870290926
5.100000000000003	14248.920235174079
5.200000000000004	14305.526071450391
5.300000000000004	14360.837244813534
5.400000000000004	14414.887906060929
5.5000000000000036	14467.728982935008
5.600000000000004	14519.398646514292
5.700000000000005	14569.932756042437
5.800000000000004	14619.359062160633
5.900000000000004	14667.719898583586
6.000000000000004	14715.046859470162
6.100000000000005	14761.370167916564
6.200000000000005	14806.718242470879
6.300000000000004	14851.112722758693
6.400000000000005	14894.588086646485
6.500000000000005	14937.169717009263
6.600000000000005	14978.881489897238
6.700000000000005	15019.741485361765
6.800000000000005	15059.779090831502
6.900000000000006	15099.015845921956
7.000000000000005	15137.472471672058
7.100000000000005	15175.168450413737
7.2000000000000055	15212.118304909462
7.300000000000006	15248.346613153424
7.400000000000006	15283.871152743926
7.500000000000005	15318.708629531879
7.600000000000006	15352.871437358437
7.700000000000006	15386.380923287243
7.800000000000006	15419.25246121165
7.900000000000006	15451.50090464918
8.000000000000007	15483.140191179333
8.100000000000007	15514.180508012729
8.200000000000006	15544.640074071158
8.300000000000006	15574.531844896195
8.400000000000006	15603.867962129898
8.500000000000007	15632.657266777429
8.600000000000007	15660.915815711967
8.700000000000006	15688.654980275785
8.800000000000008	15715.885784434773
8.900000000000007	15742.618535940284
9.000000000000007	15768.860637433563
9.100000000000007	15794.626013056404
9.200000000000006	15819.924405345748
9.300000000000008	15844.764907498718
9.400000000000007	15869.154032479672
9.500000000000007	15893.10419598621
9.600000000000009	15916.62405208529
9.700000000000008	15939.722013696137
9.800000000000008	15962.405909584611
9.900000000000007	15984.681277058211
10.000000000000007	16006.559021915738
10.100000000000009	16028.046659255942
10.200000000000008	16049.151166460475
10.300000000000008	16069.877471372316
10.40000000000001	16090.235391231201
10.500000000000009	16110.231667497817
10.600000000000009	16129.87286877511
10.700000000000008	16149.16507177681
10.800000000000008	16168.112520528339
10.90000000000001	16186.723929878915
11.000000000000009	16205.005219903009
11.100000000000009	16222.961852624028
11.20000000000001	16240.5976419088
11.30000000000001	16257.920494879128
11.40000000000001	16274.935766060491
11.500000000000009	16291.648682714054
11.600000000000009	16308.064047716749
11.70000000000001	16324.185182329595
11.80000000000001	16340.019167913
11.90000000000001	16355.570751153273
12.00000000000001	16370.844280028065
12.10000000000001	16385.842764423734
12.20000000000001	16400.57267220505
12.30000000000001	16415.038326708673
12.40000000000001	16429.243955429032
12.50000000000001	16443.19341282377
12.60000000000001	16456.8893455233
12.70000000000001	16470.337589307383
12.800000000000011	16483.54200773976
12.900000000000011	16496.506111501913
13.00000000000001	16509.2323168814
13.10000000000001	16521.72598435761
13.20000000000001	16533.990654103447
13.300000000000011	16546.02979269818
13.400000000000011	16557.84653404315
13.50000000000001	16569.44302108736
13.600000000000012	16580.82412143483
13.700000000000012	16591.99302087304
13.800000000000011	16602.95258878898
13.900000000000011	16613.704794474346
14.00000000000001	16624.25413097015
14.100000000000012	16634.6035326651
14.200000000000012	16644.755876478674
14.300000000000011	16654.7137392636
14.400000000000013	16664.478880964885
14.500000000000012	16674.05540409813
14.600000000000012	16683.445965392133
14.700000000000012	16692.652934972713
14.800000000000011	16701.677939656158
14.900000000000013	16710.524782383345
15.000000000000012	16719.195921438306
15.100000000000012	16727.693769561054
15.200000000000014	16736.020466397204
15.300000000000013	16744.177475900622
15.400000000000013	16752.16828723204
15.500000000000012	16759.995137986523
15.600000000000012	16767.66000402639
15.700000000000014	16775.16424571286
15.800000000000013	16782.511109484392
15.900000000000013	16789.70267416752
16.000000000000014	16796.740982022864
16.100000000000016	16803.627824968135
16.200000000000014	16810.36443488346
16.30000000000001	16816.953802975364
16.400000000000013	16823.397830424394
16.500000000000014	16829.698177818438
16.600000000000016	16835.855995337013
16.700000000000014	16841.87407526789
16.800000000000015	16847.75419023971
16.900000000000013	16853.498083181923
17.000000000000014	16859.107266193325
17.100000000000016	16864.582786812705
17.200000000000014	16869.92722744886
17.300000000000015	16875.142216108616
17.400000000000013	16880.229158454742
17.500000000000014	16885.189036798183
17.600000000000016	16890.024268864872
17.700000000000014	16894.736377458587
17.800000000000015	16899.326861010148
17.900000000000016	16903.797004090353
18.000000000000014	16908.147706070908
18.100000000000016	16912.38121041117
18.200000000000017	16916.498920980885
18.300000000000015	16920.502035265163
18.400000000000016	16924.39139997184
18.500000000000014	16928.169120979404
18.600000000000016	16931.836515232626
18.700000000000017	16935.39487948711
18.800000000000015	16938.845311575034
18.900000000000016	16942.18859048128
19.000000000000014	16945.42667612409
19.100000000000016	16948.560786743437
19.200000000000017	16951.59194830734
19.300000000000015	16954.52089683763
19.400000000000016	16957.349476373784
19.500000000000018	16960.07883270785
19.600000000000016	16962.710094766706
19.700000000000017	16965.24420583361
19.80000000000002	16967.68184609796
19.900000000000016	16970.024736386233
20.000000000000018	16972.273939894687
20.100000000000016	16974.430340145496
20.200000000000017	16976.494581939
20.30000000000002	16978.468287781856
20.400000000000016	16980.35246001109
20.500000000000018	16982.14808676682
20.600000000000016	16983.85598245469
20.700000000000017	16985.476745433913
20.80000000000002	16987.01189346033
20.900000000000016	16988.46235923355
21.000000000000018	16989.828907115567
21.10000000000002	16991.112106050707
21.200000000000017	16992.313389815703
21.30000000000002	16993.43363961737
21.40000000000002	16994.47372462775
21.500000000000018	16995.4343510434
21.60000000000002	16996.316048857796
21.700000000000017	16997.12016221702
21.80000000000002	16997.84751321085
21.90000000000002	16998.498765863624
22.000000000000018	16999.074425510596
22.10000000000002	16999.575764131598
22.200000000000017	17000.00355996096
22.30000000000002	17000.358580965294
22.40000000000002	17000.64144191767
22.500000000000018	17000.852615230622
22.60000000000002	17000.993295738754
22.70000000000002	17001.06421117278
22.80000000000002	17001.06594056121
22.90000000000002	17000.998935478736
23.00000000000002	17000.864328400625
23.10000000000002	17000.662809480018
23.20000000000002	17000.39506005802
23.30000000000002	17000.0616172246
23.40000000000002	16999.662904523626
23.50000000000002	16999.199987673048
23.60000000000002	16998.673513429323
23.70000000000002	16998.083988425522
23.80000000000002	16997.431818460944
23.90000000000002	16996.718015094353
24.00000000000002	16995.943192703537
24.10000000000002	16995.107958062104
24.20000000000002	16994.21278190646
24.300000000000022	16993.258046005813
24.40000000000002	16992.244703864428
24.50000000000002	16991.173332369333
24.600000000000023	16990.04437617945
24.70000000000002	16988.85820184294
24.800000000000022	16987.61571560687
24.90000000000002	16986.317466314576
25.00000000000002	16984.9639962142
25.100000000000023	16983.555719092696
25.20000000000002	16982.092980763722
25.300000000000022	16980.576636757734
25.40000000000002	16979.007203367633
25.50000000000002	16977.385071952718
25.600000000000023	16975.710575178986
25.70000000000002	16973.9845271645
25.800000000000022	16972.20741979606
25.900000000000023	16970.37973921337
26.00000000000002	16968.50185010797
26.100000000000023	16966.574067144487
26.200000000000024	16964.597159947934
26.300000000000022	16962.571592012646
26.400000000000023	16960.497708661827
26.50000000000002	16958.375813127375
26.600000000000023	16956.206638599408
26.700000000000024	16953.990627236606
26.800000000000022	16951.728216167576
26.900000000000023	16949.419727584987
27.00000000000002	16947.065449000536
27.100000000000023	16944.66607441881
27.200000000000024	16942.222021125406
27.300000000000022	16939.73359452268
27.400000000000023	16937.201072117074
27.500000000000025	16934.625115739334
27.600000000000023	16932.00612394538
27.700000000000024	16929.34449087045
27.800000000000026	16926.640501777994
27.900000000000023	16923.894420369546
28.000000000000025	16921.10687383965
28.100000000000023	16918.27823886584
28.200000000000024	16915.408786104286
28.300000000000026	16912.498770446655
28.400000000000023	16909.548790579185
28.500000000000025	16906.559206672733
28.600000000000023	16903.530374998085
28.700000000000024	16900.462548614734
28.800000000000026	16897.355970226763
28.900000000000023	16894.211207802153
29.000000000000025	16891.0286021942
29.100000000000026	16887.80839371216
29.200000000000024	16884.55081725701
29.300000000000026	16881.256415455922
29.400000000000027	16877.925514560964
29.500000000000025	16874.558437370906
29.600000000000026	16871.155408768314
29.700000000000024	16867.71665283963
29.800000000000026	16864.24268488287
29.900000000000027	16860.733814032454
30.000000000000025	16857.19025400702
30.100000000000026	16853.612221942527
30.200000000000024	16850.000210544888
30.300000000000026	16846.35451598782
30.400000000000027	16842.67543137685
30.500000000000025	16838.96315686384
30.600000000000026	16835.217899941825
30.700000000000028	16831.440128931332
30.800000000000026	16827.63012478649
30.900000000000027	16823.78807785553
31.00000000000003	16819.914189406936
31.100000000000026	16816.00890756384
31.200000000000028	16812.072501737995
31.300000000000026	16808.105238606317
31.400000000000027	16804.10729655046
31.50000000000003	16800.078868200653
31.600000000000026	16796.02037986148
31.700000000000028	16791.932087369343
31.800000000000026	16787.814160473
31.900000000000027	16783.666786199323
32.00000000000003	16779.490372749533
32.10000000000002	16775.28516564872
32.20000000000003	16771.05140797677
32.300000000000026	16766.789258897516
32.40000000000003	16762.498897665133
32.50000000000003	16758.18071290852
32.60000000000003	16753.834938007232
32.70000000000003	16749.461724503057
32.800000000000026	16745.06124658104
32.90000000000003	16740.63387660417
33.00000000000003	16736.17983871312
33.10000000000003	16731.699354855948
33.20000000000003	16727.19256718638
33.300000000000026	16722.65964286583
33.40000000000003	16718.100936657327
33.50000000000003	16713.516661803777
33.60000000000003	16708.90695371237
33.70000000000003	16704.271974937026
33.800000000000026	16699.6120655924
33.90000000000003	16694.927430620046
34.00000000000003	16690.218272989874
34.10000000000003	16685.484719760927
34.20000000000003	16680.72692711457
34.30000000000003	16675.94521930291
34.40000000000003	16671.13979146226
34.50000000000003	16666.310764665468
34.60000000000003	16661.458290887247
34.70000000000003	16656.582681159594
34.80000000000003	16651.684123139705
34.90000000000003	16646.762802707115
35.00000000000003	16641.81883349264
35.10000000000003	16636.852361666635
35.20000000000003	16631.86368393358
35.30000000000003	16626.852979105115
35.400000000000034	16621.820355487864
35.50000000000003	16616.765955395134
35.60000000000003	16611.690063576112
35.70000000000003	16606.59285208663
35.80000000000003	16601.474491375615
35.900000000000034	16596.335083099166
36.00000000000003	16591.17476426421
36.10000000000003	16585.99380665242
36.20000000000003	16580.7923743195
36.30000000000003	16575.57056417506
36.400000000000034	16570.328509675317
36.50000000000003	16565.066471769678
36.60000000000003	16559.784608396178
36.70000000000003	16554.483076036762
36.80000000000003	16549.161965643507
36.900000000000034	16543.821405804312
37.00000000000003	16538.461645709212
37.10000000000003	16533.082836043046
37.20000000000003	16527.685063516565
37.30000000000003	16522.268453436533
37.400000000000034	16516.833245160447
37.500000000000036	16511.379583819966
37.60000000000003	16505.90761322415
37.70000000000003	16500.41741473425
37.80000000000003	16494.909109175576
37.900000000000034	16489.382925222144
38.000000000000036	16483.83900141399
38.10000000000003	16478.27741531357
38.20000000000003	16472.69828470334
38.30000000000003	16467.101829316798
38.400000000000034	16461.48818264145
38.500000000000036	16455.857476960682
38.60000000000004	16450.209785021863
38.70000000000003	16444.54522046895
38.80000000000003	16438.863993312305
38.900000000000034	16433.166231035255
39.000000000000036	16427.452002974598
39.10000000000004	16421.721419942958
39.20000000000003	16415.97468380791
39.30000000000003	16410.21191744531
39.400000000000034	16404.43324263225
39.500000000000036	16398.638724361037
39.60000000000004	16392.82846961082
39.70000000000003	16387.00267138516
39.80000000000003	16381.161447078513
39.900000000000034	16375.304858613612
40.000000000000036	16369.433010326858
40.10000000000004	16363.546087793924
40.20000000000003	16357.644204198317
40.30000000000003	16351.727471718745
40.400000000000034	16345.795948348281
40.500000000000036	16339.849734862215
40.60000000000004	16333.889008742286
40.70000000000004	16327.913878156896
40.80000000000003	16321.924398329338
40.900000000000034	16315.920667561022
41.000000000000036	16309.90285654769
41.10000000000004	16303.871069600813
41.20000000000004	16297.82541011099
41.30000000000003	16291.765929738032
41.400000000000034	16285.692723466203
41.500000000000036	16279.605954588927
41.60000000000004	16273.505722819295
41.70000000000004	16267.392077311055
41.80000000000004	16261.26511072641
41.900000000000034	16255.12498015023
42.000000000000036	16248.971781755337
42.10000000000004	16242.805610868767
42.20000000000004	16236.626513404239
42.30000000000004	16230.434578926142
42.400000000000034	16224.229957739315
42.500000000000036	16218.012741791246
42.60000000000004	16211.782974721686
42.70000000000004	16205.540743910029
42.80000000000004	16199.286193972861
42.900000000000034	16193.01941360119
43.000000000000036	16186.740490707583
43.10000000000004	16180.449465977592
43.20000000000004	16174.146423890614
43.30000000000004	16167.831502844001
43.400000000000034	16161.504787638023
43.500000000000036	16155.166316888455
43.60000000000004	16148.81617301399
43.70000000000004	16142.454489193322
43.80000000000004	16136.08134722493
43.90000000000004	16129.696828189319
44.000000000000036	16123.300968000762
44.10000000000004	16116.89384635695
44.20000000000004	16110.475590723503
44.30000000000004	16104.046279308697
44.40000000000004	16097.605946136571
44.500000000000036	16091.154668957273
44.60000000000004	16084.692570442206
44.70000000000004	16078.219726026788
44.80000000000004	16071.736210482832
44.90000000000004	16065.242055356197
45.00000000000004	16058.737335838576
45.10000000000004	16052.222169345732
45.20000000000004	16045.696627993235
45.30000000000004	16039.160741594376
45.40000000000004	16032.614583496772
45.50000000000004	16026.058266706097
45.60000000000004	16019.491860771113
45.70000000000004	16012.915434625933
45.80000000000004	16006.32901580286
45.90000000000004	15999.732675239116
46.00000000000004	15993.126521098768
46.10000000000004	15986.510619854158
46.20000000000004	15979.8849974433
46.30000000000004	15973.24972305433
46.40000000000004	15966.604900789263
46.50000000000004	15959.950594739319
46.60000000000004	15953.286868425193
46.70000000000004	15946.61374567787
46.80000000000004	15939.931293410393
46.90000000000004	15933.239611258261
47.00000000000004	15926.538760455769
47.100000000000044	15919.8287633605
47.20000000000004	15913.109685224004
47.30000000000004	15906.381621935434
47.40000000000004	15899.644632515423
47.50000000000004	15892.898775453883
47.600000000000044	15886.144071154537
47.70000000000004	15879.380582717928
47.80000000000004	15872.608401906862
47.90000000000004	15865.827585083078
48.00000000000004	15859.038151282246
48.100000000000044	15852.240162024527
48.200000000000045	15845.433705613008
48.30000000000004	15838.618836346932
48.40000000000004	15831.795608030763
48.50000000000004	15824.964037880873
48.600000000000044	15818.124185380511
48.700000000000045	15811.276135015156
48.80000000000004	15804.419938603993
48.90000000000004	15797.555612086711
49.00000000000004	15790.6832134416
49.100000000000044	15783.802823954868
49.200000000000045	15776.914493519731
49.30000000000004	15770.01827156709
49.40000000000004	15763.114172335056
49.50000000000004	15756.202251870356
49.600000000000044	15749.282587922022
49.700000000000045	15742.355228064735
49.80000000000004	15735.4201853387
49.90000000000004	15728.477514356127
50.00000000000004	15721.527289903548
50.100000000000044	15714.569557753033
50.200000000000045	15707.604363243687
50.30000000000005	15700.631717816712
50.40000000000004	15693.651674250263
50.50000000000004	15686.664304048523
50.600000000000044	15679.66965081102
50.700000000000045	15672.66772484838
50.80000000000005	15665.65857757031
50.90000000000004	15658.642277733867
51.00000000000004	15651.61886724744
51.100000000000044	15644.58838761291
51.200000000000045	15637.550847630719
51.30000000000005	15630.506296967114
51.40000000000005	15623.45480132849
51.50000000000004	15616.396400582531
51.600000000000044	15609.331102456013
51.700000000000045	15602.258955309007
51.80000000000005	15595.18002229672
51.90000000000005	15588.094341696395
52.00000000000004	15581.00195140273
52.100000000000044	15573.902857708608
52.200000000000045	15566.797107315104
52.30000000000005	15559.684760537324
52.40000000000005	15552.565853730957
52.50000000000004	15545.440392162644
52.600000000000044	15538.308421286147
52.700000000000045	15531.169999043688
52.80000000000005	15524.025160291456
52.90000000000005	15516.87393952469
53.00000000000004	15509.716340640933
53.100000000000044	15502.552407513962
53.200000000000045	15495.382195437343
53.30000000000005	15488.205737453225
53.40000000000005	15481.023036471563
53.50000000000005	15473.834135174799
53.600000000000044	15466.6390866458
53.700000000000045	15459.437922509247
53.80000000000005	15452.230674048393
53.90000000000005	15445.017342858366
54.00000000000005	15437.797970115786
54.100000000000044	15430.572606428792
54.200000000000045	15423.341281705012
54.30000000000005	15416.103996582558
54.40000000000005	15408.860791100158
54.50000000000005	15401.611713802717
54.60000000000005	15394.356793254321
54.700000000000045	15387.096057695171
54.80000000000005	15379.82950649308
54.90000000000005	15372.557178250803
55.00000000000005	15365.27911919649
55.10000000000005	15357.995356264451
55.200000000000045	15350.705887888562
55.30000000000005	15343.41075158491
55.40000000000005	15336.109991652429
55.50000000000005	15328.803633748366
55.60000000000005	15321.491703221895
55.700000000000045	15314.174197272052
55.80000000000005	15306.851152045027
55.90000000000005	15299.522609666252
56.00000000000005	15292.188594241643
56.10000000000005	15284.84910205237
56.200000000000045	15277.504168207304
56.30000000000005	15270.153833024253
56.40000000000005	15262.798119391753
56.50000000000005	15255.437049904389
56.60000000000005	15248.070619635522
56.70000000000005	15240.69886238681
56.80000000000005	15233.321816432348
56.90000000000005	15225.939503179598
57.00000000000005	15218.551916793494
57.10000000000005	15211.159090086145
57.20000000000005	15203.761059634224
57.30000000000005	15196.357845681167
57.40000000000005	15188.949468189128
57.50000000000005	15181.535920134334
57.60000000000005	15174.117233081382
57.70000000000005	15166.693441680554
57.800000000000054	15159.264564756959
57.90000000000005	15151.830594381609
58.00000000000005	15144.391561175982
58.10000000000005	15136.94749819259
58.20000000000005	15129.498423140072
58.300000000000054	15122.044353457019
58.40000000000005	15114.585280037329
58.50000000000005	15107.121232312062
58.60000000000005	15099.652241513146
58.70000000000005	15092.178323986636
58.800000000000054	15084.69946971847
58.90000000000005	15077.215707241925
59.00000000000005	15069.727066281052
59.10000000000005	15062.233562107564
59.20000000000005	15054.735209733073
59.300000000000054	15047.23199797087
59.40000000000005	15039.723954218663
59.50000000000005	15032.211106474992
59.60000000000005	15024.693468698235
59.70000000000005	15017.171028785257
59.800000000000054	15009.643813280452
59.900000000000055	15002.11184875528
60.00000000000005	14994.575148130883
60.10000000000005	14987.033724077037
60.20000000000005	14979.487563315588
60.300000000000054	14971.93669130822
60.400000000000055	14964.381132985993
60.50000000000005	14956.8208999999
60.60000000000005	14949.255978141375
60.70000000000005	14941.686392062613
60.800000000000054	14934.112165339913
60.900000000000055	14926.533308619391
61.00000000000006	14918.949832303406
61.10000000000005	14911.361720999425
61.20000000000005	14903.76899832811
61.300000000000054	14896.171686301142
61.400000000000055	14888.569794331981
61.50000000000006	14880.963306078314
61.60000000000005	14873.352244394686
61.70000000000005	14865.736630002402
61.800000000000054	14858.116471337962
61.900000000000055	14850.491776600666
62.00000000000006	14842.862528248881
62.10000000000005	14835.22874815539
62.20000000000005	14827.590455543883
62.300000000000054	14819.947657650331
62.400000000000055	14812.300335958707
62.50000000000006	14804.648511618789
62.60000000000005	14796.992202620793
62.70000000000005	14789.331415247476
62.800000000000054	14781.666155549909
62.900000000000055	14773.996403791138
63.00000000000006	14766.32218018777
63.10000000000006	14758.64350129118
63.20000000000005	14750.960372210613
63.300000000000054	14743.272772204882
63.400000000000055	14735.580720810674
63.50000000000006	14727.884233395727
63.60000000000006	14720.183314135817
63.70000000000005	14712.477966979608
63.800000000000054	14704.768169937246
63.900000000000055	14697.053941659919
64.00000000000006	14689.335296127434
64.10000000000005	14681.612236364264
64.20000000000006	14673.884739341322
64.30000000000005	14666.152823073051
64.40000000000006	14658.416500398773
64.50000000000006	14650.675773425437
64.60000000000005	14642.930644036536
64.70000000000006	14635.181087920484
64.80000000000005	14627.427122253175
64.90000000000006	14619.6687585295
65.00000000000006	14611.90599772267
65.10000000000005	14604.138814441685
65.20000000000006	14596.367225269198
65.30000000000005	14588.591240596388
65.40000000000006	14580.810860491243
65.50000000000006	14573.026084801058
65.60000000000005	14565.236886812427
65.70000000000006	14557.443282315953
65.80000000000005	14549.645280394727
65.90000000000006	14541.842879996115
66.00000000000006	14534.036053281921
66.10000000000005	14526.22481549348
66.20000000000006	14518.409174640832
66.30000000000005	14510.589128774905
66.40000000000006	14502.764675727878
66.50000000000006	14494.935786293134
66.60000000000005	14487.102474966174
66.70000000000006	14479.264748478463
66.80000000000005	14471.422603769144
66.90000000000006	14463.576010456147
67.00000000000006	14455.724982530372
67.10000000000007	14447.86952567502
67.20000000000006	14440.00963593817
67.30000000000005	14432.145309150219
67.40000000000006	14424.276513508561
67.50000000000006	14416.403262304413
67.60000000000007	14408.525559965305
67.70000000000006	14400.643401432148
67.80000000000005	14392.756753670854
67.90000000000006	14384.865629513544
68.00000000000006	14376.970032358564
68.10000000000007	14369.069956257847
68.20000000000006	14361.165395045928
68.30000000000005	14353.256314209772
68.40000000000006	14345.342725928145
68.50000000000006	14337.424632360211
68.60000000000007	14329.50202645127
68.70000000000006	14321.574872395304
68.80000000000005	14313.643181958543
68.90000000000006	14305.7069562845
69.00000000000006	14297.766187428319
69.10000000000007	14289.820867227247
69.20000000000006	14281.870958331574
69.30000000000005	14273.916471900819
69.40000000000006	14265.957407849546
69.50000000000006	14257.993757122815
69.60000000000007	14250.025481010749
69.70000000000006	14242.05259030816
69.80000000000007	14234.075083922078
69.90000000000006	14226.092951903012
70.00000000000006	14218.10618408228
70.10000000000007	14210.114740135068
70.20000000000006	14202.118630296694
70.30000000000007	14194.117852249314
70.40000000000006	14186.112394925918
70.50000000000006	14178.10221656852
70.60000000000007	14170.087327097011
70.70000000000006	14162.067723188786
70.80000000000007	14154.043392874739
70.90000000000006	14146.014323964515
71.00000000000006	14137.980473007192
71.10000000000007	14129.941849411183
71.20000000000006	14121.898448627022
71.30000000000007	14113.850257556704
71.40000000000006	14105.79723123711
71.50000000000006	14097.739378812144
71.60000000000007	14089.676694725094
71.70000000000006	14081.609164965159
71.80000000000007	14073.536775297453
71.90000000000006	14065.459478981018
72.00000000000006	14057.377284697286
72.10000000000007	14049.290185654645
72.20000000000006	14041.198166698123
72.30000000000007	14033.101179489222
72.40000000000006	14024.999232497681
72.50000000000006	14016.89231791691
72.60000000000007	14008.780419665258
72.70000000000006	14000.663521433407
72.80000000000007	13992.541573012926
72.90000000000006	13984.414582461332
73.00000000000006	13976.28254072307
73.10000000000007	13968.145430553128
73.20000000000006	13960.00320005366
73.30000000000007	13951.855857125398
73.40000000000006	13943.70339168484
73.50000000000007	13935.545785543267
73.60000000000007	13927.383020279878
73.70000000000006	13919.215042027336
73.80000000000007	13911.04185832586
73.90000000000006	13902.863457822918
74.00000000000007	13894.679821143214
74.10000000000007	13886.490892631271
74.20000000000006	13878.296679727824
74.30000000000007	13870.097170034136
74.40000000000006	13861.892343210986
74.50000000000007	13853.68217868192
74.60000000000007	13845.466618714625
74.70000000000006	13837.245670442706
74.80000000000007	13829.01932017224
74.90000000000006	13820.78754635027
75.00000000000007	13812.550289350429
75.10000000000007	13804.307556266755
75.20000000000006	13796.059332335553
75.30000000000007	13787.805595016476
75.40000000000006	13779.546321525975
75.50000000000007	13771.28145004535
75.60000000000007	13763.010987416877
75.70000000000006	13754.734917549387
75.80000000000007	13746.453216657543
75.90000000000006	13738.16582091518
76.00000000000007	13729.872737187814
76.10000000000007	13721.573948285537
76.20000000000007	13713.26942940886
76.30000000000007	13704.959155508335
76.40000000000006	13696.64306044146
76.50000000000007	13688.321150879587
76.60000000000007	13679.993408266764
76.70000000000007	13671.659806523161
76.80000000000007	13663.320277377466
76.90000000000006	13654.974827590282
77.00000000000007	13646.623437472452
77.10000000000007	13638.266079899877
77.20000000000007	13629.902727490919
77.30000000000007	13621.533309524953
77.40000000000006	13613.157832628562
77.50000000000007	13604.776275701617
77.60000000000007	13596.388610300088
77.70000000000007	13587.994763444876
77.80000000000007	13579.59474192134
77.90000000000006	13571.188523456056
78.00000000000007	13562.77607852719
78.10000000000007	13554.357377346914
78.20000000000007	13545.932344344497
78.30000000000007	13537.500986234245
78.40000000000006	13529.063279280268
78.50000000000007	13520.619192596885
78.60000000000007	13512.168648216442
78.70000000000007	13503.711653085404
78.80000000000007	13495.24818224872
78.90000000000006	13486.77820370587
79.00000000000007	13478.301685181008
79.10000000000007	13469.818545962646
79.20000000000007	13461.328792992324
79.30000000000007	13452.832399794332
79.40000000000006	13444.329332955938
79.50000000000007	13435.81950922106
79.60000000000007	13427.302935840979
79.70000000000007	13418.779585069018
79.80000000000007	13410.249422336947
79.90000000000008	13401.712412791045
80.00000000000007	13393.168470268782
80.10000000000007	13384.617602086164
80.20000000000007	13376.059778910732
80.30000000000007	13367.494964709167
80.40000000000008	13358.923070616898
80.50000000000007	13350.344104341888
80.60000000000007	13341.758035222778
80.70000000000007	13333.16482602637
80.80000000000007	13324.564439222866
80.90000000000008	13315.956782867735
81.00000000000007	13307.34186480723
81.10000000000007	13298.719652721902
81.20000000000007	13290.0901078559
81.30000000000007	13281.45313539492
81.40000000000008	13272.808743664382
81.50000000000007	13264.156898951678
81.60000000000007	13255.497561252867
81.70000000000007	13246.830690255365
81.80000000000007	13238.156187879888
81.90000000000008	13229.474062668014
82.00000000000007	13220.784279169346
82.10000000000007	13212.086795794885
82.20000000000007	13203.381511416974
82.30000000000007	13194.668435149104
82.40000000000008	13185.947530076835
82.50000000000007	13177.218753310963
82.60000000000008	13168.482061640616
82.70000000000007	13159.737350476002
82.80000000000007	13150.984629229382
82.90000000000008	13142.22385916116
83.00000000000007	13133.454995729693
83.10000000000008	13124.677931106788
83.20000000000007	13115.892675375302
83.30000000000007	13107.099188253898
83.40000000000008	13098.29742384454
83.50000000000007	13089.48733591352
83.60000000000008	13080.66881296059
83.70000000000007	13071.841865455252
83.80000000000007	13063.00645119564
83.90000000000008	13054.16252255881
84.00000000000007	13045.309964603977
84.10000000000008	13036.448788576436
84.20000000000007	13027.57895064778
84.30000000000007	13018.700401778307
84.40000000000008	13009.813092577602
84.50000000000007	13000.916904209469
84.60000000000008	12992.011848399474
84.70000000000007	12983.097879295061
84.80000000000007	12974.174946053841
84.90000000000008	12965.242926184243
85.00000000000007	12956.301832299898
85.10000000000008	12947.351616829481
85.20000000000007	12938.392227449227
85.30000000000007	12929.42361146852
85.40000000000008	12920.4456422629
85.50000000000007	12911.458333026216
85.60000000000008	12902.461634050762
85.70000000000007	12893.45549112689
85.80000000000007	12884.439773746466
85.90000000000008	12875.414496111409
86.00000000000007	12866.379606695331
86.10000000000008	12857.335049738133
86.20000000000007	12848.280769095694
86.30000000000008	12839.216629874676
86.40000000000008	12830.142646964094
86.50000000000007	12821.058766579981
86.60000000000008	12811.96493098764
86.70000000000007	12802.861001167648
86.80000000000008	12793.746993145449
86.90000000000008	12784.62285121048
87.00000000000007	12775.48851600399
87.10000000000008	12766.34392776493
87.20000000000007	12757.18894282076
87.30000000000008	12748.02357799852
87.40000000000008	12738.847775199585
87.50000000000007	12729.661472996193
87.60000000000008	12720.464523332488
87.70000000000007	12711.256944309387
87.80000000000008	12702.03867578541
87.90000000000008	12692.809654630539
88.00000000000007	12683.569817292977
88.10000000000008	12674.319010779524
88.20000000000007	12665.057254115558
88.30000000000008	12655.784484631404
88.40000000000008	12646.500637027775
88.50000000000007	12637.205553655347
88.60000000000008	12627.899254960703
88.70000000000007	12618.581676106378
88.80000000000008	12609.25275000793
88.90000000000008	12599.912409138538
89.00000000000009	12590.56049061016
89.10000000000008	12581.197015925847
89.20000000000007	12571.821917569865
89.30000000000008	12562.435126182321
89.40000000000008	12553.036473929951
89.50000000000009	12543.62598389509
89.60000000000008	12534.203586260293
89.70000000000007	12524.769209792825
89.80000000000008	12515.753801806968
89.90000000000008	12508.45095403315
90.00000000000009	12502.862920711981
