# Supplementary material for: White matter micro- and macrostructure brain charts for the human lifespan
Source: Nature. 2026 May 13;655(8124):979–89. doi: 10.1038/s41586-026-10454-2 (PMC13391363; doi:10.1038/s41586-026-10454-2)
Supplement: Supplementary file 7 — Tract-specific median centiles of brain charts. SDT.T4.1-504 contain the discretized, sex-agnostic brain charts used to derive the myelination plots and assessments in Fig. 4 and Supplementary Fig. S4.F9. Age is expressed in years. Tract measurements are reported in metric-specific units: diffusivities in mm2 s−1, volume in mm3, surface area in mm2, average length in mm, and FA is dimensionless (unitless). [file 41586_2026_10454_MOESM7_ESM.zip › SDT.T4/SDT.T4.225-POPT_left_ad-mean.csv]

age	value
1.0	0.0014043917249700352
1.1	0.0014018900638667375
1.2000000000000002	0.0013987357680671335
1.3000000000000003	0.0013949736630450966
1.4000000000000004	0.0013912755534039758
1.5000000000000004	0.0013878328425555146
1.6000000000000005	0.001384612998357077
1.7000000000000006	0.0013815893419535587
1.8000000000000007	0.001378740654506588
1.9000000000000008	0.001376046484850275
2.000000000000001	0.001373491240680611
2.100000000000001	0.001371061580789779
2.200000000000001	0.0013687466140524837
2.300000000000001	0.0013665352278089805
2.4000000000000012	0.0013644187456168348
2.5000000000000013	0.0013623895290372575
2.6000000000000014	0.0013604408347715725
2.7000000000000015	0.001358567108334628
2.8000000000000016	0.0013567622631190574
2.9000000000000017	0.0013550215329232688
3.0000000000000018	0.0013533406389212223
3.100000000000002	0.0013517160394981831
3.200000000000002	0.001350143707429254
3.300000000000002	0.0013486204688295382
3.400000000000002	0.0013471434277381189
3.500000000000002	0.0013457099467953228
3.6000000000000023	0.0013443178558163558
3.7000000000000024	0.0013429645420850384
3.8000000000000025	0.0013416479619476362
3.9000000000000026	0.001340366238416329
4.000000000000003	0.0013391178296876388
4.100000000000003	0.0013379008238168595
4.200000000000003	0.0013367137248761066
4.3000000000000025	0.0013355551403950187
4.400000000000003	0.0013344237818244105
4.5000000000000036	0.0013333186029286861
4.600000000000003	0.0013322382388067638
4.700000000000003	0.0013311816337333385
4.800000000000003	0.0013301478062762659
4.900000000000004	0.0013291359630720955
5.0000000000000036	0.0013281450420611744
5.100000000000003	0.0013271742238157378
5.200000000000004	0.0013262227357741258
5.300000000000004	0.001325289856925191
5.400000000000004	0.0013243750126864162
5.5000000000000036	0.0013234773967521222
5.600000000000004	0.0013225963951729134
5.700000000000005	0.0013217314336076823
5.800000000000004	0.0013208820569024537
5.900000000000004	0.0013200476111618709
6.000000000000004	0.001319227600447149
6.100000000000005	0.0013184215530158666
6.200000000000005	0.0013176290268240298
6.300000000000004	0.0013168496769954453
6.400000000000005	0.0013160829853419889
6.500000000000005	0.0013153285642990447
6.600000000000005	0.0013145860503756066
6.700000000000005	0.001313855161691843
6.800000000000005	0.001313135465321685
6.900000000000006	0.0013124266390068993
7.000000000000005	0.0013117283742059686
7.100000000000005	0.001311040381521596
7.2000000000000055	0.00131036244016804
7.300000000000006	0.0013096941960584552
7.400000000000006	0.0013090353893605122
7.500000000000005	0.0013083857764108625
7.600000000000006	0.0013077451724575742
7.700000000000006	0.0013071132749696236
7.800000000000006	0.0013064898631104207
7.900000000000006	0.0013058747243850234
8.000000000000007	0.0013052676597555706
8.100000000000007	0.0013046685208015372
8.200000000000006	0.0013040770540219378
8.300000000000006	0.0013034930770180386
8.400000000000006	0.0013029164191254352
8.500000000000007	0.0013023469538533598
8.600000000000007	0.0013017844607895223
8.700000000000006	0.001301228782226771
8.800000000000008	0.0013006797658160932
8.900000000000007	0.0013001372693271108
9.000000000000007	0.0012996011891000187
9.100000000000007	0.0012990713368757076
9.200000000000006	0.0012985475798834968
9.300000000000008	0.001298029794398692
9.400000000000007	0.001297517890778163
9.500000000000007	0.0012970117030233286
9.600000000000009	0.0012965111147440777
9.700000000000008	0.0012960160131463025
9.800000000000008	0.0012955262934549196
9.900000000000007	0.0012950418810224454
10.000000000000007	0.0012945626318509457
10.100000000000009	0.0012940884464222938
10.200000000000008	0.0012936192325287005
10.300000000000008	0.0012931549248448952
10.40000000000001	0.0012926953949309187
10.500000000000009	0.0012922405545561276
10.600000000000009	0.001291790317991516
10.700000000000008	0.0012913446061298948
10.800000000000008	0.0012909033638588805
10.90000000000001	0.001290466478324938
11.000000000000009	0.0012900338731144571
11.100000000000009	0.0012896054779439566
11.20000000000001	0.0012891812441084244
11.30000000000001	0.001288761069975732
11.40000000000001	0.001288344887159299
11.500000000000009	0.0012879326290658219
11.600000000000009	0.0012875242347495652
11.70000000000001	0.0012871196626747855
11.80000000000001	0.0012867188225761511
11.90000000000001	0.0012863216545866377
12.00000000000001	0.0012859281041315202
12.10000000000001	0.0012855381342026374
12.20000000000001	0.001285151662845014
12.30000000000001	0.001284768636053817
12.40000000000001	0.0012843890011427594
12.50000000000001	0.0012840127103668554
12.60000000000001	0.0012836397318815801
12.70000000000001	0.0012832699922270135
12.800000000000011	0.0012829034436933414
12.900000000000011	0.0012825400432466432
13.00000000000001	0.0012821797623181635
13.10000000000001	0.0012818225337423482
13.20000000000001	0.0012814683141890498
13.300000000000011	0.0012811170613189855
13.400000000000011	0.0012807687372054385
13.50000000000001	0.0012804233170816282
13.600000000000012	0.0012800807402654206
13.700000000000012	0.0012797409681773813
13.800000000000011	0.001279403966446782
13.900000000000011	0.0012790697127257463
14.00000000000001	0.0012787381511926857
14.100000000000012	0.0012784092466052116
14.200000000000012	0.0012780829644797416
14.300000000000011	0.0012777592743387675
14.400000000000013	0.0012774381566879507
14.500000000000012	0.0012771195607444111
14.600000000000012	0.0012768034549174951
14.700000000000012	0.0012764898114624658
14.800000000000011	0.0012761786127031933
14.900000000000013	0.0012758698116737892
15.000000000000012	0.001275563379370279
15.100000000000012	0.001275259287379519
15.200000000000014	0.0012749575109750068
15.300000000000013	0.001274658034658534
15.400000000000013	0.001274360815442664
15.500000000000012	0.0012740658271760707
15.600000000000012	0.00127377304726595
15.700000000000014	0.0012734824616022465
15.800000000000013	0.0012731940302395013
15.900000000000013	0.0012729077290620301
16.000000000000014	0.001272623534420949
16.100000000000016	0.0012723414260985039
16.200000000000014	0.0012720613916717464
16.30000000000001	0.001271783394380686
16.400000000000013	0.0012715074123700362
16.500000000000014	0.0012712334271117076
16.600000000000016	0.0012709614272572633
16.700000000000014	0.0012706913785027819
16.800000000000015	0.0012704232606166818
16.900000000000013	0.001270157053741017
17.000000000000014	0.0012698927412417543
17.100000000000016	0.001269630313094603
17.200000000000014	0.0012693697375779803
17.300000000000015	0.0012691109962743219
17.400000000000013	0.0012688540739047038
17.500000000000014	0.0012685989612868298
17.600000000000016	0.0012683456287052
17.700000000000014	0.001268094059053043
17.800000000000015	0.001267844235526165
17.900000000000016	0.0012675961443744238
18.000000000000014	0.0012673497774670338
18.100000000000016	0.001267105107205145
18.200000000000017	0.001266862117954504
18.300000000000015	0.0012666207970643316
18.400000000000016	0.0012663811370708217
18.500000000000014	0.0012661431120307566
18.600000000000016	0.001265906707379561
18.700000000000017	0.0012656719088002919
18.800000000000015	0.0012654387048896857
18.900000000000016	0.0012652070890277365
19.000000000000014	0.0012649770370234724
19.100000000000016	0.00126474853551999
19.200000000000017	0.0012645215740153925
19.300000000000015	0.0012642961464231133
19.400000000000016	0.0012640722299314003
19.500000000000018	0.0012638498120648572
19.600000000000016	0.0012636288805527001
19.700000000000017	0.0012634094259212428
19.80000000000002	0.0012631914427674324
19.900000000000016	0.0012629749097431764
20.000000000000018	0.001262759815372848
20.100000000000016	0.00126254615092899
20.200000000000017	0.0012623339114388606
20.30000000000002	0.0012621230767130428
20.400000000000016	0.001261913636008847
20.500000000000018	0.0012617055787540903
20.600000000000016	0.0012614988970766836
20.700000000000017	0.0012612935865622225
20.80000000000002	0.0012610896282538857
20.900000000000016	0.0012608870122436692
21.000000000000018	0.0012606857312829137
21.10000000000002	0.0012604857813069484
21.200000000000017	0.001260287144339855
21.30000000000002	0.0012600898110880275
21.40000000000002	0.0012598937724011248
21.500000000000018	0.001259699021748232
21.60000000000002	0.0012595055555241525
21.700000000000017	0.001259313356798692
21.80000000000002	0.0012591224169806285
21.90000000000002	0.001258932730064296
22.000000000000018	0.0012587442927305993
22.10000000000002	0.0012585570888856063
22.200000000000017	0.0012583711104569898
22.30000000000002	0.0012581863494936338
22.40000000000002	0.001258002800597022
22.500000000000018	0.00125782046082871
22.60000000000002	0.0012576393149880312
22.70000000000002	0.0012574593555979134
22.80000000000002	0.0012572805777059715
22.90000000000002	0.0012571029786090971
23.00000000000002	0.0012569265438241715
23.10000000000002	0.0012567512663154096
23.20000000000002	0.0012565771391503
23.30000000000002	0.0012564041578939757
23.40000000000002	0.001256232320160506
23.50000000000002	0.0012560616122345954
23.60000000000002	0.0012558920275883075
23.70000000000002	0.0012557235621686112
23.80000000000002	0.001255556213784054
23.90000000000002	0.0012553899693387022
24.00000000000002	0.001255224822682305
24.10000000000002	0.0012550607677531424
24.20000000000002	0.0012548978009425049
24.300000000000022	0.0012547359203245938
24.40000000000002	0.001254575113467306
24.50000000000002	0.001254415374656333
24.600000000000023	0.0012542567006122044
24.70000000000002	0.0012540990895703952
24.800000000000022	0.00125394252963637
24.90000000000002	0.0012537870154209752
25.00000000000002	0.001253632541611424
25.100000000000023	0.0012534791053124142
25.20000000000002	0.0012533267049828622
25.300000000000022	0.0012531753293052404
25.40000000000002	0.0012530249732667894
25.50000000000002	0.0012528756342581136
25.600000000000023	0.0012527273108722027
25.70000000000002	0.00125257999226051
25.800000000000022	0.0012524336736917697
25.900000000000023	0.0012522883505009246
26.00000000000002	0.0012521440204130018
26.100000000000023	0.001252000682209552
26.200000000000024	0.0012518583255460881
26.300000000000022	0.001251716946018069
26.400000000000023	0.0012515765416005482
26.50000000000002	0.0012514371111866788
26.600000000000023	0.0012512986448430757
26.700000000000024	0.0012511611384101872
26.800000000000022	0.0012510245877861259
26.900000000000023	0.0012508889912389238
27.00000000000002	0.0012507543478212893
27.100000000000023	0.0012506206480423106
27.200000000000024	0.0012504878880274391
27.300000000000022	0.0012503560662648371
27.400000000000023	0.001250225181900133
27.500000000000025	0.0012500952258043957
27.600000000000023	0.0012499661943173174
27.700000000000024	0.001249838083829084
27.800000000000026	0.001249710893086207
27.900000000000023	0.0012495846213695845
28.000000000000025	0.0012494592599403482
28.100000000000023	0.0012493348053880227
28.200000000000024	0.0012492112566542452
28.300000000000026	0.0012490886130971067
28.400000000000023	0.0012489668662978648
28.500000000000025	0.0012488460130342489
28.600000000000023	0.0012487260501284079
28.700000000000024	0.0012486069767512283
28.800000000000026	0.0012484887923755784
28.900000000000023	0.0012483714889280472
29.000000000000025	0.001248255063406322
29.100000000000026	0.0012481395151554334
29.200000000000024	0.0012480248437121402
29.300000000000026	0.0012479110412872562
29.400000000000027	0.0012477981050445586
29.500000000000025	0.0012476860321870668
29.600000000000026	0.0012475748222644917
29.700000000000024	0.0012474644749109107
29.800000000000026	0.0012473549826441173
29.900000000000027	0.001247246342822377
30.000000000000025	0.0012471385551518224
30.100000000000026	0.0012470316193191346
30.200000000000024	0.001246925528095414
30.300000000000026	0.0012468202789861127
30.400000000000027	0.0012467158695314714
30.500000000000025	0.0012466122996215008
30.600000000000026	0.0012465095690252744
30.700000000000028	0.0012464076707878117
30.800000000000026	0.0012463066025872336
30.900000000000027	0.0012462063644549698
31.00000000000003	0.0012461069562029934
31.100000000000026	0.0012460083711029412
31.200000000000028	0.001245910606963834
31.300000000000026	0.0012458136616257062
31.400000000000027	0.0012457175352862115
31.50000000000003	0.0012456222278268642
31.600000000000026	0.001245527732764591
31.700000000000028	0.0012454340480623461
31.800000000000026	0.0012453411740464824
31.900000000000027	0.0012452491106329777
32.00000000000003	0.0012451578515422202
32.10000000000002	0.001245067394854062
32.20000000000003	0.0012449777386760656
32.300000000000026	0.0012448888834857372
32.40000000000003	0.0012448008292574872
32.50000000000003	0.001244713569932157
32.60000000000003	0.0012446271037272894
32.70000000000003	0.0012445414312382758
32.800000000000026	0.0012444565524666609
32.90000000000003	0.0012443724615365769
33.00000000000003	0.0012442891567703575
33.10000000000003	0.001244206636515189
33.20000000000003	0.0012441249015047314
33.300000000000026	0.0012440439517892499
33.40000000000003	0.001243963781691686
33.50000000000003	0.001243884389657989
33.60000000000003	0.001243805776530514
33.70000000000003	0.001243727942380232
33.800000000000026	0.0012436508816957717
33.90000000000003	0.0012435745930173222
34.00000000000003	0.0012434990749074838
34.10000000000003	0.0012434243283358628
34.20000000000003	0.001243350353413578
34.30000000000003	0.0012432771448091676
34.40000000000003	0.0012432047011742258
34.50000000000003	0.0012431330235791957
34.60000000000003	0.001243062112150217
34.70000000000003	0.0012429919617061144
34.80000000000003	0.0012429225709835038
34.90000000000003	0.001242853938739245
35.00000000000003	0.0012427860661616437
35.10000000000003	0.001242718953409462
35.20000000000003	0.001242652595464796
35.30000000000003	0.0012425869911650016
35.400000000000034	0.0012425221417925304
35.50000000000003	0.001242458047516056
35.60000000000003	0.001242394703454423
35.70000000000003	0.0012423321085220055
35.80000000000003	0.001242270261651508
35.900000000000034	0.0012422091642350825
36.00000000000003	0.0012421488164673536
36.10000000000003	0.001242089213615907
36.20000000000003	0.001242030354686461
36.30000000000003	0.001241972241159627
36.400000000000034	0.0012419148732353883
36.50000000000003	0.0012418582463061512
36.60000000000003	0.0012418023594476019
36.70000000000003	0.0012417472117521062
36.80000000000003	0.0012416928048030568
36.900000000000034	0.0012416391388203603
37.00000000000003	0.0012415862093323315
37.10000000000003	0.0012415340154977837
37.20000000000003	0.0012414825589837073
37.30000000000003	0.0012414318400112436
37.400000000000034	0.0012413818542230145
37.500000000000036	0.0012413326008416073
37.60000000000003	0.001241284079104825
37.70000000000003	0.0012412362907765063
37.80000000000003	0.0012411892360923006
37.900000000000034	0.0012411429108194006
38.000000000000036	0.0012410973142562985
38.10000000000003	0.0012410524482462954
38.20000000000003	0.0012410083130225086
38.30000000000003	0.001240964904457145
38.400000000000034	0.0012409222219070244
38.500000000000036	0.00124088026474285
38.60000000000004	0.0012408390348996581
38.70000000000003	0.0012407985326202088
38.80000000000003	0.0012407587538912717
38.900000000000034	0.0012407196981391536
39.000000000000036	0.0012406813673748651
39.10000000000004	0.0012406437618351716
39.20000000000003	0.0012406068776036254
39.30000000000003	0.0012405707141600099
39.400000000000034	0.0012405352709969261
39.500000000000036	0.0012405005502127472
39.60000000000004	0.0012404665520494042
39.70000000000003	0.0012404332726961415
39.80000000000003	0.00124040071169662
39.900000000000034	0.00124036887122227
40.000000000000036	0.0012403377515058027
40.10000000000004	0.0012403073488259793
40.20000000000003	0.0012402776627756828
40.30000000000003	0.0012402486929595615
40.400000000000034	0.0012402204416326675
40.500000000000036	0.0012401929090288168
40.60000000000004	0.0012401660915246002
40.70000000000004	0.0012401399887717285
40.80000000000003	0.0012401146030958624
40.900000000000034	0.0012400899347186332
41.000000000000036	0.0012400659800996616
41.10000000000004	0.001240042738936093
41.20000000000004	0.0012400202109359702
41.30000000000003	0.0012399983985054348
41.400000000000034	0.001239977301863414
41.500000000000036	0.0012399569175603805
41.60000000000004	0.001239937245347886
41.70000000000004	0.0012399182877006374
41.80000000000004	0.0012399000448225874
41.900000000000034	0.001239882513341494
42.000000000000036	0.0012398656930509753
42.10000000000004	0.001239849583754745
42.20000000000004	0.0012398341880053214
42.30000000000004	0.0012398195060004677
42.400000000000034	0.0012398055344525964
42.500000000000036	0.0012397922732057744
42.60000000000004	0.001239779724879423
42.70000000000004	0.0012397678896537052
42.80000000000004	0.0012397567643132146
42.900000000000034	0.001239746348741086
43.000000000000036	0.0012397366428298097
43.10000000000004	0.0012397276492744544
43.20000000000004	0.0012397193682456794
43.30000000000004	0.0012397117966072102
43.400000000000034	0.0012397049342891121
43.500000000000036	0.0012396987840519885
43.60000000000004	0.0012396933460464175
43.70000000000004	0.001239688617203783
43.80000000000004	0.0012396845974905425
43.90000000000004	0.0012396812868819052
44.000000000000036	0.0012396786882122558
44.10000000000004	0.0012396768016196254
44.20000000000004	0.0012396756241096177
44.30000000000004	0.0012396751556925005
44.40000000000004	0.0012396753992671712
44.500000000000036	0.00123967635494916
44.60000000000004	0.0012396780198077012
44.70000000000004	0.0012396803938870915
44.80000000000004	0.0012396834772397712
44.90000000000004	0.0012396872728369505
45.00000000000004	0.0012396917807787177
45.10000000000004	0.0012396969982041916
45.20000000000004	0.001239702925198634
45.30000000000004	0.0012397095647969814
45.40000000000004	0.0012397169170745436
45.50000000000004	0.0012397249792304734
45.60000000000004	0.0012397337513819532
45.70000000000004	0.0012397432336538456
45.80000000000004	0.00123975342915221
45.90000000000004	0.0012397643379341429
46.00000000000004	0.001239775957264808
46.10000000000004	0.0012397882872998995
46.20000000000004	0.0012398013312086339
46.30000000000004	0.00123981508902114
46.40000000000004	0.0012398295580594396
46.50000000000004	0.0012398447385092344
46.60000000000004	0.0012398606305634476
46.70000000000004	0.0012398772374615525
46.80000000000004	0.0012398945592128126
46.90000000000004	0.0012399125932018443
47.00000000000004	0.0012399313396506328
47.100000000000044	0.0012399508018614796
47.20000000000004	0.0012399709798145229
47.30000000000004	0.001239991870948434
47.40000000000004	0.0012400134755135132
47.50000000000004	0.0012400357937668812
47.600000000000044	0.0012400588290804172
47.70000000000004	0.001240082581410915
47.80000000000004	0.0012401070482565939
47.90000000000004	0.0012401322299020537
48.00000000000004	0.0012401581297818462
48.100000000000044	0.0012401847478215535
48.200000000000045	0.001240212081570945
48.30000000000004	0.001240240131341434
48.40000000000004	0.0012402688974509077
48.50000000000004	0.001240298383403111
48.600000000000044	0.0012403285890978141
48.700000000000045	0.001240359512141665
48.80000000000004	0.0012403911528786158
48.90000000000004	0.001240423514875091
49.00000000000004	0.0012404565979975966
49.100000000000044	0.0012404903999021766
49.200000000000045	0.0012405249209582365
49.30000000000004	0.0012405601615413416
49.40000000000004	0.0012405961252868868
49.50000000000004	0.0012406328120332733
49.600000000000044	0.0012406702194910095
49.700000000000045	0.0012407083480604738
49.80000000000004	0.001240747201439945
49.90000000000004	0.0012407867794325383
50.00000000000004	0.0012408270797962212
50.100000000000044	0.0012408681029556484
50.200000000000045	0.0012409098493413265
50.30000000000005	0.0012409523227204886
50.40000000000004	0.00124099552286583
50.50000000000004	0.0012410394475877483
50.600000000000044	0.0012410840973404438
50.700000000000045	0.0012411294759543652
50.80000000000005	0.0012411755831649531
50.90000000000004	0.0012412224168283767
51.00000000000004	0.0012412699774220677
51.100000000000044	0.0012413182654290617
51.200000000000045	0.0012413672847489123
51.30000000000005	0.001241417035084407
51.40000000000005	0.0012414675143423198
51.50000000000004	0.0012415187230283887
51.600000000000044	0.001241570665105849
51.700000000000045	0.0012416233402382745
51.80000000000005	0.0012416767463767726
51.90000000000005	0.0012417308840493582
52.00000000000004	0.0012417857537894675
52.100000000000044	0.0012418413596297253
52.200000000000045	0.0012418977011988861
52.30000000000005	0.0012419547764970867
52.40000000000005	0.0012420125860795744
52.50000000000004	0.0012420711340432812
52.600000000000044	0.0012421304199757793
52.700000000000045	0.0012421904419202753
52.80000000000005	0.0012422512004534735
52.90000000000005	0.0012423126961572707
53.00000000000004	0.0012423749331984522
53.100000000000044	0.0012424379111276524
53.200000000000045	0.0012425016280357714
53.30000000000005	0.0012425660845257615
53.40000000000005	0.0012426312848294037
53.50000000000005	0.0012426972284542272
53.600000000000044	0.0012427639135331248
53.700000000000045	0.0012428313406897982
53.80000000000005	0.001242899510552936
53.90000000000005	0.001242968427424799
54.00000000000005	0.0012430380907738582
54.100000000000044	0.0012431084987795445
54.200000000000045	0.0012431796520909377
54.30000000000005	0.0012432515550761412
54.40000000000005	0.001243324207158579
54.50000000000005	0.0012433976065587885
54.60000000000005	0.0012434717539459605
54.700000000000045	0.0012435466499941478
54.80000000000005	0.0012436222991426675
54.90000000000005	0.001243698700773782
55.00000000000005	0.0012437758531536013
55.10000000000005	0.0012438537569759891
55.200000000000045	0.0012439324167470495
55.30000000000005	0.0012440118318020488
55.40000000000005	0.0012440920004474709
55.50000000000005	0.0012441729233967386
55.60000000000005	0.0012442546013679964
55.700000000000045	0.0012443370389393967
55.80000000000005	0.0012444202354030016
55.90000000000005	0.0012445041891101067
56.00000000000005	0.00124458890079815
56.10000000000005	0.001244674375113117
56.200000000000045	0.001244760611298151
56.30000000000005	0.0012448476077443066
56.40000000000005	0.0012449353652081029
56.50000000000005	0.0012450238844507037
56.60000000000005	0.0012451131701911636
56.70000000000005	0.0012452032216273413
56.80000000000005	0.0012452940371944392
56.90000000000005	0.0012453856176724944
57.00000000000005	0.001245477967849548
57.10000000000005	0.001245571086872555
57.20000000000005	0.0012456649732160542
57.30000000000005	0.0012457596276787741
57.40000000000005	0.0012458550510639841
57.50000000000005	0.001245951248233861
57.60000000000005	0.0012460482182880168
57.70000000000005	0.00124614595974471
57.800000000000054	0.0012462444734257154
57.90000000000005	0.0012463437642634368
58.00000000000005	0.0012464438313046378
58.10000000000005	0.001246544673106568
58.20000000000005	0.0012466462905093556
58.300000000000054	0.0012467486843575977
58.40000000000005	0.0012468518596590824
58.50000000000005	0.0012469558154111703
58.60000000000005	0.0012470605502144878
58.70000000000005	0.0012471660649318451
58.800000000000054	0.0012472723646426043
58.90000000000005	0.0012473794482892602
59.00000000000005	0.0012474873145112552
59.10000000000005	0.0012475959641894926
59.20000000000005	0.0012477053982092806
59.300000000000054	0.0012478156217266949
59.40000000000005	0.0012479266336327985
59.50000000000005	0.0012480384326101696
59.60000000000005	0.0012481510195620953
59.70000000000005	0.0012482643997176624
59.800000000000054	0.0012483785719110594
59.900000000000055	0.0012484935348635897
60.00000000000005	0.0012486092894964458
60.10000000000005	0.0012487258367352102
60.20000000000005	0.00124884318188707
60.300000000000054	0.0012489613237327076
60.400000000000055	0.001249080261036521
60.50000000000005	0.0012491999947418708
60.60000000000005	0.0012493205302304966
60.70000000000005	0.0012494418662241894
60.800000000000054	0.0012495640015260843
60.900000000000055	0.0012496869370973033
61.00000000000006	0.0012498106739032898
61.10000000000005	0.0012499352174054786
61.20000000000005	0.0012500605662700483
61.300000000000054	0.0012501867193432594
61.400000000000055	0.0012503136776082612
61.50000000000006	0.0012504414466026365
61.60000000000005	0.001250570024931621
61.70000000000005	0.0012506994114803317
61.800000000000054	0.0012508296072495913
61.900000000000055	0.0012509606132445038
62.00000000000006	0.0012510924350840004
62.10000000000005	0.0012512250713156117
62.20000000000005	0.0012513585208677454
62.300000000000054	0.0012514927847631632
62.400000000000055	0.0012516278686986657
62.50000000000006	0.0012517637711587147
62.60000000000005	0.0012519004911108293
62.70000000000005	0.0012520380295953824
62.800000000000054	0.0012521763876570716
62.900000000000055	0.0012523155710757732
63.00000000000006	0.0012524555782761479
63.10000000000006	0.0012525964082692597
63.20000000000005	0.001252738062117414
63.300000000000054	0.0012528805456802014
63.400000000000055	0.0012530238573170785
63.50000000000006	0.0012531679960785295
63.60000000000006	0.001253312963044489
63.70000000000005	0.0012534587592992388
63.800000000000054	0.0012536053907873156
63.900000000000055	0.0012537528558062112
64.00000000000006	0.0012539011534503444
64.10000000000005	0.0012540502848216533
64.20000000000006	0.00125420025594627
64.30000000000005	0.0012543510650543154
64.40000000000006	0.001254502711280054
64.50000000000006	0.0012546551957430966
64.60000000000005	0.001254808519567414
64.70000000000006	0.0012549626888660628
64.80000000000005	0.0012551177018050464
64.90000000000006	0.001255273557563026
65.00000000000006	0.001255430257281713
65.10000000000005	0.0012555878071577949
65.20000000000006	0.0012557462052876847
65.30000000000005	0.0012559054508903865
65.40000000000006	0.0012560655451254214
65.50000000000006	0.001256226489156658
65.60000000000005	0.0012563882892697995
65.70000000000006	0.0012565509434949032
65.80000000000005	0.0012567144510959945
65.90000000000006	0.0012568788132548221
66.00000000000006	0.001257044036342818
66.10000000000005	0.001257210118318197
66.20000000000006	0.0012573770584859065
66.30000000000005	0.0012575448580456681
66.40000000000006	0.001257713518201623
66.50000000000006	0.001257883045416385
66.60000000000005	0.0012580534375796028
66.70000000000006	0.0012582246940419195
66.80000000000005	0.0012583968160255372
66.90000000000006	0.001258569810080988
67.00000000000006	0.0012587436740237926
67.10000000000007	0.001258918407246203
67.20000000000006	0.0012590940109885622
67.30000000000005	0.0012592704864956867
67.40000000000006	0.0012594478404116553
67.50000000000006	0.0012596260704811311
67.60000000000007	0.0012598051761428001
67.70000000000006	0.0012599851586597806
67.80000000000005	0.0012601660247664028
67.90000000000006	0.0012603477721308146
68.00000000000006	0.0012605304002341188
68.10000000000007	0.0012607139103578216
68.20000000000006	0.001260898303787971
68.30000000000005	0.0012610835873548528
68.40000000000006	0.001261269758653446
68.50000000000006	0.0012614568172121643
68.60000000000007	0.0012616447643356169
68.70000000000006	0.0012618336069467754
68.80000000000005	0.0012620233425616916
68.90000000000006	0.0012622139707520264
69.00000000000006	0.0012624054928411026
69.10000000000007	0.0012625979101568404
69.20000000000006	0.0012627912297207091
69.30000000000005	0.0012629854489732203
69.40000000000006	0.0012631805675343644
69.50000000000006	0.0012633765867509448
69.60000000000007	0.0012635735137396463
69.70000000000006	0.0012637713458595815
69.80000000000007	0.0012639700827749285
69.90000000000006	0.0012641697258515341
70.00000000000006	0.0012643702764599367
70.10000000000007	0.0012645717418180297
70.20000000000006	0.0012647741192069548
70.30000000000007	0.0012649774083402995
70.40000000000006	0.0012651816106078342
70.50000000000006	0.0012653867333253315
70.60000000000007	0.0012655927736900028
70.70000000000006	0.0012657997314606474
70.80000000000007	0.0012660076080464866
70.90000000000006	0.001266216404861519
71.00000000000006	0.001266426129325549
71.10000000000007	0.0012666367785553476
71.20000000000006	0.001266848352360269
71.30000000000007	0.0012670608521739943
71.40000000000006	0.0012672742855169652
71.50000000000006	0.0012674886494194323
71.60000000000007	0.0012677039437370991
71.70000000000006	0.0012679201699235091
71.80000000000007	0.0012681373294371127
71.90000000000006	0.0012683554299053258
72.00000000000006	0.001268574468275429
72.10000000000007	0.0012687944444549695
72.20000000000006	0.0012690153599225161
72.30000000000007	0.001269237222409078
72.40000000000006	0.0012694600287727052
72.50000000000006	0.0012696837789685233
72.60000000000007	0.0012699084744954615
72.70000000000006	0.0012701341168574619
72.80000000000007	0.0012703607138955884
72.90000000000006	0.001270588262382347
73.00000000000006	0.0012708167623260986
73.10000000000007	0.0012710462152514203
73.20000000000006	0.0012712766291059995
73.30000000000007	0.001271508000570398
73.40000000000006	0.0012717403297018374
73.50000000000007	0.0012719736180457873
73.60000000000007	0.0012722078671528695
73.70000000000006	0.0012724430850841087
73.80000000000007	0.001272679268431862
73.90000000000006	0.001272916417308042
74.00000000000007	0.0012731545332844933
74.10000000000007	0.0012733936245320555
74.20000000000006	0.0012736336875482895
74.30000000000007	0.0012738747224953883
74.40000000000006	0.001274116730966678
74.50000000000007	0.001274359714560768
74.60000000000007	0.0012746036815652153
74.70000000000006	0.0012748486283866857
74.80000000000007	0.0012750945552436742
74.90000000000006	0.0012753414637566203
75.00000000000007	0.0012755893623262518
75.10000000000007	0.0012758382472615364
75.20000000000006	0.001276088118832736
75.30000000000007	0.001276338978682407
75.40000000000006	0.001276590828458599
75.50000000000007	0.0012768436766823496
75.60000000000007	0.00127709751956889
75.70000000000006	0.0012773523574464982
75.80000000000007	0.0012776081919857157
75.90000000000006	0.0012778650318242477
76.00000000000007	0.0012781228730766264
76.10000000000007	0.0012783817161245092
76.20000000000007	0.00127864156266127
76.30000000000007	0.0012789024143858912
76.40000000000006	0.0012791642800601515
76.50000000000007	0.0012794271557020006
76.60000000000007	0.0012796910417529497
76.70000000000007	0.0012799559399352164
76.80000000000007	0.001280221859130912
76.90000000000006	0.0012804887952542158
77.00000000000007	0.0012807567488016907
77.10000000000007	0.0012810257215191629
77.20000000000007	0.001281295715158292
77.30000000000007	0.0012815667387291868
77.40000000000006	0.0012818387880464686
77.50000000000007	0.0012821118636685241
77.60000000000007	0.0012823859673710303
77.70000000000007	0.001282661108288278
77.80000000000007	0.0012829372821279265
77.90000000000006	0.001283214489505255
78.00000000000007	0.001283492732220342
78.10000000000007	0.0012837720120793083
78.20000000000007	0.0012840523383486312
78.30000000000007	0.0012843337066333546
78.40000000000006	0.0012846161176126567
78.50000000000007	0.0012848995731175475
78.60000000000007	0.0012851840825427005
78.70000000000007	0.0012854696413828986
78.80000000000007	0.0012857562503761433
78.90000000000006	0.0012860439113787446
79.00000000000007	0.0012863326262532496
79.10000000000007	0.0012866224045308817
79.20000000000007	0.001286913241600711
79.30000000000007	0.0012872051382668375
79.40000000000006	0.0012874980964176527
79.50000000000007	0.0012877921257168075
79.60000000000007	0.0012880872214396778
79.70000000000007	0.0012883833844512676
79.80000000000007	0.0012886806166662232
79.90000000000008	0.0012889789200056685
80.00000000000007	0.0012892783042743564
80.10000000000007	0.0012895787646387536
80.20000000000007	0.001289880302032327
80.30000000000007	0.0012901829184030164
80.40000000000008	0.0012904866236924887
80.50000000000007	0.0012907914129499972
80.60000000000007	0.0012910972871720706
80.70000000000007	0.0012914042483339655
80.80000000000007	0.0012917122984176632
80.90000000000008	0.0012920214475107795
81.00000000000007	0.001292331690550259
81.10000000000007	0.0012926430286036548
81.20000000000007	0.0012929554636808523
81.30000000000007	0.0012932690060110464
81.40000000000008	0.0012935836504103257
81.50000000000007	0.0012938993980116374
81.60000000000007	0.0012942162508532912
81.70000000000007	0.0012945342109806004
81.80000000000007	0.0012948532887737633
81.90000000000008	0.0012951734789331687
82.00000000000007	0.0012954947826654282
82.10000000000007	0.0012958172020449362
82.20000000000007	0.0012961407475983802
82.30000000000007	0.0012964654139015104
82.40000000000008	0.0012967912022288086
82.50000000000007	0.0012971181146842832
82.60000000000008	0.0012974461533792616
82.70000000000007	0.00129777532899678
82.80000000000007	0.001298105635993356
82.90000000000008	0.001298437075719983
83.00000000000007	0.001298769650318281
83.10000000000008	0.0012991033706229948
83.20000000000007	0.0012994382309620563
83.30000000000007	0.0012997742327569652
83.40000000000008	0.001300111378180252
83.50000000000007	0.0013004496694121103
83.60000000000008	0.0013007891174492778
83.70000000000007	0.0013011297164967554
83.80000000000007	0.0013014714680555884
83.90000000000008	0.0013018143743376161
84.00000000000007	0.0013021584464967127
84.10000000000008	0.0013025036786052753
84.20000000000007	0.0013028500722376236
84.30000000000007	0.001303197629637887
84.40000000000008	0.0013035463530581886
84.50000000000007	0.0013038962538203629
84.60000000000008	0.0013042473258700975
84.70000000000007	0.0013045995708644486
84.80000000000007	0.0013049529910886628
84.90000000000008	0.0013053075980274775
85.00000000000007	0.001305663385489718
85.10000000000008	0.001306020355208699
85.20000000000007	0.00130637850950346
85.30000000000007	0.001306737850701406
85.40000000000008	0.0013070983904614809
85.50000000000007	0.0013074601224618613
85.60000000000008	0.0013078230485220827
85.70000000000007	0.0013081871710042018
85.80000000000007	0.0013085525017361584
85.90000000000008	0.0013089190342548962
86.00000000000007	0.001309286770459355
86.10000000000008	0.0013096557127469876
86.20000000000007	0.0013100258635240201
86.30000000000008	0.0013103972347992682
86.40000000000008	0.0013107698199749571
86.50000000000007	0.001311143621039882
86.60000000000008	0.001311518640436611
86.70000000000007	0.0013118948903493616
86.80000000000008	0.001312272364034568
86.90000000000008	0.0013126510635637703
87.00000000000007	0.0013130309914166566
87.10000000000008	0.0013134121500821307
87.20000000000007	0.001313794551932332
87.30000000000008	0.0013141781900847488
87.40000000000008	0.0013145630667046608
87.50000000000007	0.0013149491843191402
87.60000000000008	0.0013153365554825103
87.70000000000007	0.0013157251731617066
87.80000000000008	0.0013161150396083451
87.90000000000008	0.0013165061573884868
88.00000000000007	0.0013168985290778396
88.10000000000008	0.0013172921674260698
88.20000000000007	0.0013176870652568241
88.30000000000008	0.0013180832249196286
88.40000000000008	0.0013184806490302886
88.50000000000007	0.0013188793505278698
88.60000000000008	0.001319279322080516
88.70000000000007	0.0013196805661278713
88.80000000000008	0.0013200830853267518
88.90000000000008	0.0013204868823441498
89.00000000000009	0.00132089197032236
89.10000000000008	0.0013212983417816768
89.20000000000007	0.0013217059992641112
89.30000000000008	0.0013221149454788212
89.40000000000008	0.001322525193765118
89.50000000000009	0.0013229367364826572
89.60000000000008	0.0013233495762676134
89.70000000000007	0.001323763715872315
89.80000000000008	0.001324160098542785
89.90000000000008	0.0013244814838928008
90.00000000000009	0.001324727627058801
