# Supplementary material for: White matter micro- and macrostructure brain charts for the human lifespan
Source: Nature. 2026 May 13;655(8124):979–89. doi: 10.1038/s41586-026-10454-2 (PMC13391363; doi:10.1038/s41586-026-10454-2)
Supplement: Supplementary file 7 — Tract-specific median centiles of brain charts. SDT.T4.1-504 contain the discretized, sex-agnostic brain charts used to derive the myelination plots and assessments in Fig. 4 and Supplementary Fig. S4.F9. Age is expressed in years. Tract measurements are reported in metric-specific units: diffusivities in mm2 s−1, volume in mm3, surface area in mm2, average length in mm, and FA is dimensionless (unitless). [file 41586_2026_10454_MOESM7_ESM.zip › SDT.T4/SDT.T4.226-POPT_left_avg_length.csv]

age	value
1.0	84.93689118560451
1.1	85.30922882772751
1.2000000000000002	85.78299364589618
1.3000000000000003	86.35286742027515
1.4000000000000004	86.92216712888836
1.5000000000000004	87.46173057129718
1.6000000000000005	87.97458090307248
1.7000000000000006	88.46326856672385
1.8000000000000007	88.92984096471258
1.9000000000000008	89.37639592344637
2.000000000000001	89.80454550480584
2.100000000000001	90.21569951008843
2.200000000000001	90.61100842815179
2.300000000000001	90.99172363146829
2.4000000000000012	91.35882169185896
2.5000000000000013	91.71317842696237
2.6000000000000014	92.05558030781359
2.7000000000000015	92.38666873343946
2.8000000000000016	92.70719682235413
2.9000000000000017	93.0177500353348
3.0000000000000018	93.31886153118774
3.100000000000002	93.61096568713874
3.200000000000002	93.89459406689932
3.300000000000002	94.1701604977282
3.400000000000002	94.43804770013872
3.500000000000002	94.69860834253447
3.6000000000000023	94.9521261398958
3.7000000000000024	95.19897069477148
3.8000000000000025	95.43942637571661
3.9000000000000026	95.67375700860349
4.000000000000003	95.90217359950579
4.100000000000003	96.12496036381108
4.200000000000003	96.34233532282383
4.3000000000000025	96.55450359689128
4.400000000000003	96.76165660014136
4.5000000000000036	96.96394489936392
4.600000000000003	97.16158278714326
4.700000000000003	97.35473234411884
4.800000000000003	97.5435453345802
4.900000000000004	97.72814028486397
5.0000000000000036	97.90869074136623
5.100000000000003	98.08532737202476
5.200000000000004	98.2581744649564
5.300000000000004	98.42734870748895
5.400000000000004	98.59293962560722
5.5000000000000036	98.75508500136313
5.600000000000004	98.91388707823249
5.700000000000005	99.06944198574446
5.800000000000004	99.2218229585312
5.900000000000004	99.37114550110157
6.000000000000004	99.51749490198767
6.100000000000005	99.66095290270921
6.200000000000005	99.801596410712
6.300000000000004	99.93948299404948
6.400000000000005	100.07470767616931
6.500000000000005	100.20733963509949
6.600000000000005	100.3374439694848
6.700000000000005	100.46506910419214
6.800000000000005	100.59029667881437
6.900000000000006	100.7131858402677
7.000000000000005	100.83379359142037
7.100000000000005	100.95217353892242
7.2000000000000055	101.06836489824452
7.300000000000006	101.18243659450444
7.400000000000006	101.29443789536077
7.500000000000005	101.40441510007894
7.600000000000006	101.51240190766963
7.700000000000006	101.61845862741832
7.800000000000006	101.72262817528951
7.900000000000006	101.824952087386
8.000000000000007	101.92546933290544
8.100000000000007	102.02420784319152
8.200000000000006	102.1212195425886
8.300000000000006	102.21654091777427
8.400000000000006	102.31020615329713
8.500000000000007	102.40223966264944
8.600000000000007	102.49268752343166
8.700000000000006	102.58158198465539
8.800000000000008	102.66895436292583
8.900000000000007	102.7548339276986
9.000000000000007	102.83924129754168
9.100000000000007	102.92221675468063
9.200000000000006	103.00378816494708
9.300000000000008	103.08398152310276
9.400000000000007	103.1628151038152
9.500000000000007	103.24032505354015
9.600000000000009	103.31653629117989
9.700000000000008	103.39147308055013
9.800000000000008	103.46515798707772
9.900000000000007	103.53760668760184
10.000000000000007	103.60885117024588
10.100000000000009	103.67891325200671
10.200000000000008	103.74781317581675
10.300000000000008	103.81556500008216
10.40000000000001	103.88219768787806
10.500000000000009	103.94773093665975
10.600000000000009	104.0121839687364
10.700000000000008	104.0755745557992
10.800000000000008	104.13791491901276
10.90000000000001	104.19923094530364
11.000000000000009	104.25954006867742
11.100000000000009	104.31885836483187
11.20000000000001	104.37719690374539
11.30000000000001	104.43457929800272
11.40000000000001	104.49102141402253
11.500000000000009	104.54653876432963
11.600000000000009	104.60114559553503
11.70000000000001	104.65485164226368
11.80000000000001	104.7076781831715
11.90000000000001	104.75963939025307
12.00000000000001	104.81074824108944
12.10000000000001	104.8610136305715
12.20000000000001	104.91045508767647
12.30000000000001	104.95908559748386
12.40000000000001	105.00691787551503
12.50000000000001	105.05396351478103
12.60000000000001	105.10023041667492
12.70000000000001	105.14573630124887
12.800000000000011	105.1904928573379
12.900000000000011	105.23451070864844
13.00000000000001	105.27779713054937
13.10000000000001	105.32036847060789
13.20000000000001	105.362235500792
13.300000000000011	105.40340878377211
13.400000000000011	105.44389787493017
13.50000000000001	105.48370929535749
13.600000000000012	105.52285796491766
13.700000000000012	105.56135364533115
13.800000000000011	105.59920513846689
13.900000000000011	105.63641848971494
14.00000000000001	105.67300752425851
14.100000000000012	105.70898128321195
14.200000000000012	105.74434864246078
14.300000000000011	105.77911756588814
14.400000000000013	105.81329351594289
14.500000000000012	105.84688917323219
14.600000000000012	105.87991277872092
14.700000000000012	105.91237170156859
14.800000000000011	105.94427103655352
14.900000000000013	105.97562257852202
15.000000000000012	106.0064339934917
15.100000000000012	106.03671281513573
15.200000000000014	106.06646574585194
15.300000000000013	106.09569742270341
15.400000000000013	106.12441871039317
15.500000000000012	106.15263663218934
15.600000000000012	106.18035741485382
15.700000000000014	106.20758540688709
15.800000000000013	106.2343307472339
15.900000000000013	106.26059999432202
16.000000000000014	106.28639959921192
16.100000000000016	106.31173525147788
16.200000000000014	106.33661093507416
16.30000000000001	106.36103602401857
16.400000000000013	106.38501655396132
16.500000000000014	106.40855782965879
16.600000000000016	106.43166360539894
16.700000000000014	106.45434265395838
16.800000000000015	106.47660063074001
16.900000000000013	106.49844310305012
17.000000000000014	106.51987493806985
17.100000000000016	106.54089959596331
17.200000000000014	106.56152521382029
17.300000000000015	106.58175701711832
17.400000000000013	106.6015995585124
17.500000000000014	106.62105611300034
17.600000000000016	106.64013431471679
17.700000000000014	106.65883907482694
17.800000000000015	106.67717523147648
17.900000000000016	106.69514697740419
18.000000000000014	106.71275734747009
18.100000000000016	106.73001344259129
18.200000000000017	106.7469198168574
18.300000000000015	106.76348040360807
18.400000000000016	106.77969808660757
18.500000000000014	106.7955795423863
18.600000000000016	106.811129062781
18.700000000000017	106.82635087855337
18.800000000000015	106.84124862443383
18.900000000000016	106.85582498596457
19.000000000000014	106.87008618868752
19.100000000000016	106.88403622522391
19.200000000000017	106.89767851465314
19.300000000000015	106.91101561782064
19.400000000000016	106.92405339940436
19.500000000000018	106.93679563135672
19.600000000000016	106.94924603412565
19.700000000000017	106.96140777712736
19.80000000000002	106.97328325590651
19.900000000000016	106.98487795085875
20.000000000000018	106.99619538118624
20.100000000000016	107.00723853574402
20.200000000000017	107.01800970605875
20.30000000000002	107.0285140635476
20.400000000000016	107.03875494031156
20.500000000000018	107.04873562469407
20.600000000000016	107.05845889536404
20.700000000000017	107.06792690467762
20.80000000000002	107.077144494416
20.900000000000016	107.08611478162027
21.000000000000018	107.09484039281578
21.10000000000002	107.10332339270064
21.200000000000017	107.11156835685186
21.30000000000002	107.11957824256581
21.40000000000002	107.12735596971079
21.500000000000018	107.1349039867615
21.60000000000002	107.14222424018656
21.700000000000017	107.1493210210938
21.80000000000002	107.15619710257232
21.90000000000002	107.16285480417027
22.000000000000018	107.16929599776057
22.10000000000002	107.17552474380759
22.200000000000017	107.18154367814584
22.30000000000002	107.1873554043973
22.40000000000002	107.1929620904395
22.500000000000018	107.19836550684835
22.60000000000002	107.20356946725428
22.70000000000002	107.20857644875183
22.80000000000002	107.21338850941214
22.90000000000002	107.21800735573413
23.00000000000002	107.22243660049612
23.10000000000002	107.22667860217577
23.20000000000002	107.23073569136943
23.30000000000002	107.23460979630065
23.40000000000002	107.23830253597559
23.50000000000002	107.2418173079317
23.60000000000002	107.2451563330903
23.70000000000002	107.24832144573041
23.80000000000002	107.25131420931903
23.90000000000002	107.25413784567554
24.00000000000002	107.25679447266343
24.10000000000002	107.25928618388798
24.20000000000002	107.26161470196166
24.300000000000022	107.26378151419958
24.40000000000002	107.26578965388188
24.50000000000002	107.2676411190613
24.600000000000023	107.2693375516534
24.70000000000002	107.27088039041595
24.800000000000022	107.27227251425288
24.90000000000002	107.27351583123661
25.00000000000002	107.27461222823194
25.100000000000023	107.27556325073363
25.20000000000002	107.27637027073162
25.300000000000022	107.27703600130003
25.40000000000002	107.27756224566309
25.50000000000002	107.27795047975168
25.600000000000023	107.2782020327478
25.70000000000002	107.27831948157946
25.800000000000022	107.27830455055144
25.900000000000023	107.27815894534542
26.00000000000002	107.27788405833276
26.100000000000023	107.27748115974522
26.200000000000024	107.27695268010676
26.300000000000022	107.27630025156661
26.400000000000023	107.27552520634177
26.50000000000002	107.27462877662234
26.600000000000023	107.27361327244367
26.700000000000024	107.27248025644562
26.800000000000022	107.27123127484691
26.900000000000023	107.269867587215
27.00000000000002	107.26839037334416
27.100000000000023	107.26680181357155
27.200000000000024	107.2651033892092
27.300000000000022	107.26329630766521
27.400000000000023	107.26138171466832
27.500000000000025	107.25936168358386
27.600000000000023	107.25723763426326
27.700000000000024	107.25501097202333
27.800000000000026	107.2526828409254
27.900000000000023	107.25025433983063
28.000000000000025	107.24772742684438
28.100000000000023	107.24510344977563
28.200000000000024	107.24238350735297
28.300000000000026	107.23956866770943
28.400000000000023	107.23666079370206
28.500000000000025	107.23366117859891
28.600000000000023	107.23057110275725
28.700000000000024	107.22739160952929
28.800000000000026	107.22412372487003
28.900000000000023	107.22076920891253
29.000000000000025	107.21732929088407
29.100000000000026	107.21380497465951
29.200000000000024	107.21019725828344
29.300000000000026	107.20650781685355
29.400000000000027	107.20273783103298
29.500000000000025	107.19888846997877
29.600000000000026	107.19496068904881
29.700000000000024	107.1909554481094
29.800000000000026	107.18687433046541
29.900000000000027	107.18271845966633
30.000000000000025	107.1784887566368
30.100000000000026	107.17418615572475
30.200000000000024	107.16981216413309
30.300000000000026	107.16536786203295
30.400000000000027	107.16085431930905
30.500000000000025	107.15627241429684
30.600000000000026	107.15162304659555
30.700000000000028	107.1469076411851
30.800000000000026	107.1421272271454
30.900000000000027	107.1372826527408
31.00000000000003	107.1323747940942
31.100000000000026	107.12740500792766
31.200000000000028	107.1223742844603
31.300000000000026	107.117283604689
31.400000000000027	107.11213377943182
31.50000000000003	107.10692565301804
31.600000000000026	107.10166050835628
31.700000000000028	107.09633928983166
31.800000000000026	107.09096278197782
31.900000000000027	107.08553180740009
32.00000000000003	107.08004758766126
32.10000000000002	107.07451103223698
32.20000000000003	107.0689230423123
32.300000000000026	107.06328436945269
32.40000000000003	107.05759580702845
32.50000000000003	107.0518585102047
32.60000000000003	107.04607334722976
32.70000000000003	107.04024104668308
32.800000000000026	107.03436238172249
32.90000000000003	107.0284384522785
33.00000000000003	107.0224700951585
33.10000000000003	107.01645813969787
33.20000000000003	107.01040328542065
33.300000000000026	107.00430627847523
33.40000000000003	106.99816815895537
33.50000000000003	106.99198972649206
33.60000000000003	106.98577166050592
33.70000000000003	106.9795146882431
33.800000000000026	106.97321979998287
33.90000000000003	106.96688776697067
34.00000000000003	106.96051935370173
34.10000000000003	106.95411521397105
34.20000000000003	106.94767604995978
34.30000000000003	106.94120279793303
34.40000000000003	106.93469619553413
34.50000000000003	106.92815687898153
34.60000000000003	106.92158553269556
34.70000000000003	106.91498304794806
34.80000000000003	106.90835013669721
34.90000000000003	106.90168750478924
35.00000000000003	106.89499576583266
35.10000000000003	106.88827558088884
35.20000000000003	106.88152779239785
35.30000000000003	106.8747530818794
35.400000000000034	106.86795204758698
35.50000000000003	106.86112533382023
35.60000000000003	106.85427374232627
35.70000000000003	106.84739793133355
35.80000000000003	106.84049855352515
35.900000000000034	106.83357618720366
36.00000000000003	106.82663145481281
36.10000000000003	106.81966511389305
36.20000000000003	106.81267779504347
36.30000000000003	106.80567006316984
36.400000000000034	106.7986425248327
36.50000000000003	106.79159590072554
36.60000000000003	106.78453080028444
36.70000000000003	106.77744782790424
36.80000000000003	106.77034753089094
36.900000000000034	106.76323049527886
37.00000000000003	106.75609740169308
37.10000000000003	106.74894883444128
37.20000000000003	106.74178532916352
37.30000000000003	106.73460745678695
37.400000000000034	106.72741586453743
37.500000000000036	106.72021111745747
37.60000000000003	106.71299377599802
37.70000000000003	106.70576436028355
37.80000000000003	106.6985234218954
37.900000000000034	106.69127157170296
38.000000000000036	106.68400935185318
38.10000000000003	106.67673727233799
38.20000000000003	106.66945587032014
38.30000000000003	106.6621657263679
38.400000000000034	106.65486736505953
38.500000000000036	106.64756130678407
38.60000000000004	106.64024804786985
38.70000000000003	106.63292810718582
38.80000000000003	106.62560203228091
38.900000000000034	106.61827032683637
39.000000000000036	106.61093347840982
39.10000000000004	106.60359199206513
39.20000000000003	106.59624638784011
39.30000000000003	106.58889715336765
39.400000000000034	106.58154477245232
39.500000000000036	106.57418972063776
39.60000000000004	106.56683248563495
39.70000000000003	106.55947355746888
39.80000000000003	106.55211340466882
39.900000000000034	106.54475249521968
40.000000000000036	106.53739130357609
40.10000000000004	106.53003029476983
40.20000000000003	106.52266992264764
40.30000000000003	106.51531063755225
40.400000000000034	106.50795289692711
40.500000000000036	106.50059715871846
40.60000000000004	106.49324386065958
40.70000000000004	106.48589343910638
40.80000000000003	106.4785463450246
40.900000000000034	106.4712030235971
41.000000000000036	106.46386388984041
41.10000000000004	106.45652936665788
41.20000000000004	106.44919987374091
41.30000000000003	106.44187585283115
41.400000000000034	106.43455773336318
41.500000000000036	106.42724590551047
41.60000000000004	106.41994077613938
41.70000000000004	106.41264278147975
41.80000000000004	106.40535233864728
41.900000000000034	106.39806981716112
42.000000000000036	106.3907956115446
42.10000000000004	106.38353011337311
42.20000000000004	106.37627375083319
42.30000000000004	106.36902692597893
42.400000000000034	106.36178998571158
42.500000000000036	106.35456330983081
42.60000000000004	106.34734732187648
42.70000000000004	106.34014241198598
42.80000000000004	106.33294890827776
42.900000000000034	106.3257671792119
43.000000000000036	106.3185975905392
43.10000000000004	106.3114405588168
43.20000000000004	106.30429645974233
43.30000000000004	106.2971656008367
43.400000000000034	106.29004833702484
43.500000000000036	106.28294508099333
43.60000000000004	106.27585619688834
43.70000000000004	106.26878197514918
43.80000000000004	106.2617227602704
43.90000000000004	106.2546788942537
44.000000000000036	106.24765078375717
44.10000000000004	106.24063877905213
44.20000000000004	106.23364315181763
44.30000000000004	106.226664234091
44.40000000000004	106.21970242935738
44.500000000000036	106.21275807666926
44.60000000000004	106.20583143217311
44.70000000000004	106.19892281830109
44.80000000000004	106.19203255518904
44.90000000000004	106.185161041154
45.00000000000004	106.17830860188815
45.10000000000004	106.1714754764511
45.20000000000004	106.16466197579719
45.30000000000004	106.15786849569841
45.40000000000004	106.15109535093221
45.50000000000004	106.14434276643809
45.60000000000004	106.13761104431569
45.70000000000004	106.13090048454715
45.80000000000004	106.12421147851333
45.90000000000004	106.11754432810109
46.00000000000004	106.11089924268975
46.10000000000004	106.10427651379251
46.20000000000004	106.09767653081168
46.30000000000004	106.09109958499793
46.40000000000004	106.08454587290036
46.50000000000004	106.0780156778611
46.60000000000004	106.07150928126777
46.70000000000004	106.06502706883435
46.80000000000004	106.05856931935105
46.90000000000004	106.05213621520144
47.00000000000004	106.04572802995393
47.100000000000044	106.03934514785563
47.20000000000004	106.03298783731655
47.30000000000004	106.02665626906969
47.40000000000004	106.02035070913615
47.50000000000004	106.01407142173127
47.600000000000044	106.00781878805084
47.70000000000004	106.0015930644388
47.80000000000004	105.99539440873858
47.90000000000004	105.98922307793973
48.00000000000004	105.98307945223422
48.100000000000044	105.9769637778216
48.200000000000045	105.97087620197489
48.30000000000004	105.96481697470644
48.40000000000004	105.95878634435877
48.50000000000004	105.95278468865078
48.600000000000044	105.94681224207838
48.700000000000045	105.94086914019402
48.80000000000004	105.93495562465722
48.90000000000004	105.92907207260278
49.00000000000004	105.92321870859993
49.100000000000044	105.9173956586211
49.200000000000045	105.91160315787043
49.30000000000004	105.90584144000677
49.40000000000004	105.90011088021755
49.50000000000004	105.89441169170215
49.600000000000044	105.88874398978473
49.700000000000045	105.88310800193827
49.80000000000004	105.8775041031473
49.90000000000004	105.87193249688573
50.00000000000004	105.866393289807
50.100000000000044	105.86088670340708
50.200000000000045	105.85541295775089
50.30000000000005	105.8499724263542
50.40000000000004	105.84456530162907
50.50000000000004	105.83919168056539
50.600000000000044	105.83385177749841
50.700000000000045	105.82854596608757
50.80000000000005	105.82327442920598
50.90000000000004	105.81803725600852
51.00000000000004	105.81283465529246
51.100000000000044	105.8076668345288
51.200000000000045	105.80253416634501
51.30000000000005	105.79743682283683
51.40000000000005	105.79237488440111
51.50000000000004	105.7873485531982
51.600000000000044	105.78235820231508
51.700000000000045	105.77740399448149
51.80000000000005	105.77248600302835
51.90000000000005	105.76760442498161
52.00000000000004	105.76275945613749
52.100000000000044	105.75795146894981
52.200000000000045	105.75318061563422
52.30000000000005	105.74844696159718
52.40000000000005	105.74375069770964
52.50000000000004	105.73909219717322
52.600000000000044	105.73447160299821
52.700000000000045	105.72988897423365
52.80000000000005	105.72534449698749
52.90000000000005	105.72083835622674
53.00000000000004	105.71637092488496
53.100000000000044	105.71194233570216
53.200000000000045	105.70755264057122
53.30000000000005	105.70320201988879
53.40000000000005	105.69889084759969
53.50000000000005	105.69461924738805
53.600000000000044	105.69038726544258
53.700000000000045	105.68619507773934
53.80000000000005	105.68204285919528
53.90000000000005	105.67793098382181
54.00000000000005	105.67385956525871
54.100000000000044	105.6698286432474
54.200000000000045	105.66583838846188
54.30000000000005	105.66188917616604
54.40000000000005	105.65798111108285
54.50000000000005	105.65411422785276
54.60000000000005	105.6502886930449
54.700000000000045	105.6465046722449
54.80000000000005	105.6427625410905
54.90000000000005	105.63906239447013
55.00000000000005	105.63540426123151
55.10000000000005	105.63178830301959
55.200000000000045	105.62821489694583
55.30000000000005	105.62468412911137
55.40000000000005	105.62119602382042
55.50000000000005	105.61775073890468
55.60000000000005	105.61434843128221
55.700000000000045	105.61098947872094
55.80000000000005	105.60767395768217
55.90000000000005	105.60440188728269
56.00000000000005	105.60117342077912
56.10000000000005	105.59798893761665
56.200000000000045	105.59484850558978
56.30000000000005	105.59175213978736
56.40000000000005	105.58869998992263
56.50000000000005	105.58569220485964
56.60000000000005	105.58272916496045
56.70000000000005	105.57981092856058
56.80000000000005	105.57693750612165
56.90000000000005	105.5741090431048
57.00000000000005	105.57132592173669
57.10000000000005	105.56858819179828
57.20000000000005	105.56589586020075
57.30000000000005	105.56324906911149
57.40000000000005	105.56064795990861
57.50000000000005	105.5580929159759
57.60000000000005	105.55558397780345
57.70000000000005	105.55312114819405
57.800000000000054	105.55070456536222
57.90000000000005	105.5483346147294
58.00000000000005	105.54601132833547
58.10000000000005	105.54373470587535
58.20000000000005	105.5415048825013
58.300000000000054	105.53932199263161
58.40000000000005	105.53718642306701
58.50000000000005	105.53509819671264
58.60000000000005	105.53305730963623
58.70000000000005	105.53106389331451
58.800000000000054	105.52911833674573
58.90000000000005	105.52722065448206
59.00000000000005	105.5253708398939
59.10000000000005	105.52356902161026
59.20000000000005	105.52181532757781
59.300000000000054	105.52011014837983
59.40000000000005	105.51845348957879
59.50000000000005	105.51684534136453
59.60000000000005	105.515285828948
59.70000000000005	105.5137753452584
59.800000000000054	105.51231388759537
59.900000000000055	105.5109014438327
60.00000000000005	105.509538136533
60.10000000000005	105.50822408762413
60.20000000000005	105.50695969181132
60.300000000000054	105.50574493753925
60.400000000000055	105.50457980991604
60.50000000000005	105.50346442832527
60.60000000000005	105.50239918995582
60.70000000000005	105.5013840750732
60.800000000000054	105.50041906682388
60.900000000000055	105.49950428212833
61.00000000000006	105.49863983731662
61.10000000000005	105.49782613153131
61.20000000000005	105.49706313630779
61.300000000000054	105.49635083241284
61.400000000000055	105.49568933381019
61.50000000000006	105.49507904225422
61.60000000000005	105.49451992117872
61.70000000000005	105.49401194971851
61.800000000000054	105.4935552395464
61.900000000000055	105.49314990178615
62.00000000000006	105.49279634031149
62.10000000000005	105.49249450994185
62.20000000000005	105.49224438779142
62.300000000000054	105.49204608278316
62.400000000000055	105.49190000152232
62.50000000000006	105.49180609079838
62.60000000000005	105.49176432640054
62.70000000000005	105.49177481512135
62.800000000000054	105.49183766324262
62.900000000000055	105.49195327964343
63.00000000000006	105.49212160260603
63.10000000000006	105.49234260623373
63.20000000000005	105.49261639476174
63.300000000000054	105.49294337991287
63.400000000000055	105.49332349200523
63.50000000000006	105.49375670410345
63.60000000000006	105.49424311846165
63.70000000000005	105.49478283685917
63.800000000000054	105.49537627343727
63.900000000000055	105.49602335010593
64.00000000000006	105.49672403855575
64.10000000000005	105.49747843866328
64.20000000000006	105.49828696751855
64.30000000000005	105.49914953912798
64.40000000000006	105.5000661244106
64.50000000000006	105.50103682140104
64.60000000000005	105.50206172769252
64.70000000000006	105.50314126292935
64.80000000000005	105.50427533280111
64.90000000000006	105.50546390714409
65.00000000000006	105.50670708178264
65.10000000000005	105.50800527940899
65.20000000000006	105.50935839786439
65.30000000000005	105.5107664064629
65.40000000000006	105.51222939931708
65.50000000000006	105.51374747012926
65.60000000000005	105.51532104427342
65.70000000000006	105.51695001135792
65.80000000000005	105.51863433988619
65.90000000000006	105.52037412191682
66.00000000000006	105.52216978596515
66.10000000000005	105.52402121384155
66.20000000000006	105.5259283737604
66.30000000000005	105.52789135618974
66.40000000000006	105.52991025121668
66.50000000000006	105.53198549015853
66.60000000000005	105.53411694666983
66.70000000000006	105.53630458840861
66.80000000000005	105.53854850393512
66.90000000000006	105.54084912779639
67.00000000000006	105.54320632589445
67.10000000000007	105.54562006581652
67.20000000000006	105.54809043464572
67.30000000000005	105.55061751911128
67.40000000000006	105.55320175667576
67.50000000000006	105.55584300515564
67.60000000000007	105.55854123182007
67.70000000000006	105.56129652198072
67.80000000000005	105.5641093164139
67.90000000000006	105.56697946522432
68.00000000000006	105.56990693581474
68.10000000000007	105.57289181212568
68.20000000000006	105.5759341777692
68.30000000000005	105.57903447654465
68.40000000000006	105.58219255053517
68.50000000000006	105.5854083670487
68.60000000000007	105.5886820083818
68.70000000000006	105.59201392172751
68.80000000000005	105.5954039414935
68.90000000000006	105.5988520353129
69.00000000000006	105.60235828421033
69.10000000000007	105.60592276890588
69.20000000000006	105.60954593971775
69.30000000000005	105.6132276230899
69.40000000000006	105.61696778676976
69.50000000000006	105.62076651025758
69.60000000000007	105.62462424734154
69.70000000000006	105.628540816822
69.80000000000007	105.63251618695153
69.90000000000006	105.63655043605127
70.00000000000006	105.64064364215994
70.10000000000007	105.64479626228807
70.20000000000006	105.64900810732424
70.30000000000007	105.65327914583192
70.40000000000006	105.65760945471959
70.50000000000006	105.66199949454094
70.60000000000007	105.66644906856844
70.70000000000006	105.67095814603984
70.80000000000007	105.67552680277139
70.90000000000006	105.68015511431778
71.00000000000006	105.68484354454769
71.10000000000007	105.68959188886825
71.20000000000006	105.69440011701288
71.30000000000007	105.69926830348975
71.40000000000006	105.704196915781
71.50000000000006	105.70918574170113
71.60000000000007	105.71423475181676
71.70000000000006	105.7193440196253
71.80000000000007	105.72451361838236
71.90000000000006	105.72974401897369
72.00000000000006	105.73503500138932
72.10000000000007	105.74038653686527
72.20000000000006	105.74579869768917
72.30000000000007	105.751271958428
72.40000000000006	105.75680609149843
72.50000000000006	105.76240106911955
72.60000000000007	105.76805696264451
72.70000000000006	105.77377384320292
72.80000000000007	105.77955218885052
72.90000000000006	105.78539176421513
73.00000000000006	105.79129254234896
73.10000000000007	105.79725459348724
73.20000000000006	105.80327839943246
73.30000000000007	105.80936371725447
73.40000000000006	105.8155105211297
73.50000000000007	105.82171888043062
73.60000000000007	105.8279888643233
73.70000000000006	105.8343209581807
73.80000000000007	105.8407149113144
73.90000000000006	105.84717069888828
74.00000000000007	105.8536883892432
74.10000000000007	105.8602684715623
74.20000000000006	105.86691068761066
74.30000000000007	105.87361501380977
74.40000000000006	105.88038151770485
74.50000000000007	105.88721026665078
74.60000000000007	105.89410175348
74.70000000000006	105.90105571222502
74.80000000000007	105.90807212044041
74.90000000000006	105.91515104472074
75.00000000000007	105.92229298177034
75.10000000000007	105.9294976580828
75.20000000000006	105.93676505259656
75.30000000000007	105.94409523117338
75.40000000000006	105.95148825949997
75.50000000000007	105.95894463800609
75.60000000000007	105.96646408547372
75.70000000000006	105.97404658211198
75.80000000000007	105.98169219290806
75.90000000000006	105.98940142222374
76.00000000000007	105.99717398130598
76.10000000000007	106.0050098518671
76.20000000000007	106.01290909822063
76.30000000000007	106.0208717845192
76.40000000000006	106.02889841892376
76.50000000000007	106.03698870498597
76.60000000000007	106.0451426258192
76.70000000000007	106.05336024493356
76.80000000000007	106.06164207448087
76.90000000000006	106.06998781047807
77.00000000000007	106.07839743765474
77.10000000000007	106.08687101890291
77.20000000000007	106.095408616967
77.30000000000007	106.10401074786965
77.40000000000006	106.11267709994422
77.50000000000007	106.1214076594448
77.60000000000007	106.1302024885269
77.70000000000007	106.13906210726155
77.80000000000007	106.14798619644414
77.90000000000006	106.15697474405229
78.00000000000007	106.1660278116755
78.10000000000007	106.17514546076829
78.20000000000007	106.1843282153422
78.30000000000007	106.19357574851641
78.40000000000006	106.20288804991003
78.50000000000007	106.21226518043903
78.60000000000007	106.22170766821989
78.70000000000007	106.23121517882696
78.80000000000007	106.24078770370492
78.90000000000006	106.25042530325263
79.00000000000007	106.26012803774562
79.10000000000007	106.26989643930874
79.20000000000007	106.27973016584333
79.30000000000007	106.2896292105469
79.40000000000006	106.29959363320361
79.50000000000007	106.30962397009898
79.60000000000007	106.31971987157914
79.70000000000007	106.32988133276429
79.80000000000007	106.3401084129674
79.90000000000008	106.3504011713892
80.00000000000007	106.36076014838994
80.10000000000007	106.37118498664184
80.20000000000007	106.38167568312352
80.30000000000007	106.39223229658874
80.40000000000008	106.40285537161328
80.50000000000007	106.41354454330032
80.60000000000007	106.42429981064386
80.70000000000007	106.43512123196953
80.80000000000007	106.44600886550103
80.90000000000008	106.4569632599539
81.00000000000007	106.46798404275235
81.10000000000007	106.47907121484951
81.20000000000007	106.49022483406374
81.30000000000007	106.50144545338021
81.40000000000008	106.5127326926372
81.50000000000007	106.52408655489144
81.60000000000007	106.53550709757361
81.70000000000007	106.54699437802228
81.80000000000007	106.55854895342608
81.90000000000008	106.5701704359353
82.00000000000007	106.58185883066182
82.10000000000007	106.59361419457781
82.20000000000007	106.60543708919536
82.30000000000007	106.61732711905832
82.40000000000008	106.62928429146677
82.50000000000007	106.64130866304315
82.60000000000008	106.65340029032687
82.70000000000007	106.66555973909605
82.80000000000007	106.67778660619372
82.90000000000008	106.69008090106676
83.00000000000007	106.70244267992487
83.10000000000008	106.7148725129227
83.20000000000007	106.72736998927334
83.30000000000007	106.73993512069262
83.40000000000008	106.7525679630762
83.50000000000007	106.76526857224513
83.60000000000008	106.77803752268161
83.70000000000007	106.79087439588135
83.80000000000007	106.80377920579465
83.90000000000008	106.81675200794729
84.00000000000007	106.82979338125072
84.10000000000008	106.84290289954399
84.20000000000007	106.85608057912386
84.30000000000007	106.86932647523537
84.40000000000008	106.88264064305702
84.50000000000007	106.89602366588858
84.60000000000008	106.9094751098312
84.70000000000007	106.92299499350018
84.80000000000007	106.9365833718108
84.90000000000008	106.95024083254458
85.00000000000007	106.96396693411617
85.10000000000008	106.97776169756169
85.20000000000007	106.99162517754705
85.30000000000007	107.00555742867905
85.40000000000008	107.01955904318724
85.50000000000007	107.03362957172459
85.60000000000008	107.04776903772618
85.70000000000007	107.06197749556578
85.80000000000007	107.07625554200682
85.90000000000008	107.09060271998275
86.00000000000007	107.10501905542118
86.10000000000008	107.1195046024756
86.20000000000007	107.13405941524766
86.30000000000008	107.14868409500788
86.40000000000008	107.16337817690064
86.50000000000007	107.17814168932964
86.60000000000008	107.19297468619153
86.70000000000007	107.20787777334263
86.80000000000008	107.22285047817189
86.90000000000008	107.23789283164449
87.00000000000007	107.2530048874642
87.10000000000008	107.26818669928946
87.20000000000007	107.28343887754212
87.30000000000008	107.29876094179112
87.40000000000008	107.31415292555194
87.50000000000007	107.32961488230444
87.60000000000008	107.34514742710797
87.70000000000007	107.36075007173707
87.80000000000008	107.37642285233528
87.90000000000008	107.39216582221505
88.00000000000007	107.40797903464961
88.10000000000008	107.4238631093216
88.20000000000007	107.43981755015136
88.30000000000008	107.45584239590421
88.40000000000008	107.47193769969934
88.50000000000007	107.48810408590839
88.60000000000008	107.50434105061545
88.70000000000007	107.5206486352782
88.80000000000008	107.53702689287222
88.90000000000008	107.55347587633959
89.00000000000009	107.56999621473247
89.10000000000008	107.58658739624326
89.20000000000007	107.60324946502014
89.30000000000008	107.61998247387412
89.40000000000008	107.6367870565977
89.50000000000009	107.65366269350231
89.60000000000008	107.67060943149067
89.70000000000007	107.68762732325236
89.80000000000008	107.70393005587066
89.90000000000008	107.71715507279782
90.00000000000009	107.72728896488674
