# Supplementary material for: White matter micro- and macrostructure brain charts for the human lifespan
Source: Nature. 2026 May 13;655(8124):979–89. doi: 10.1038/s41586-026-10454-2 (PMC13391363; doi:10.1038/s41586-026-10454-2)
Supplement: Supplementary file 7 — Tract-specific median centiles of brain charts. SDT.T4.1-504 contain the discretized, sex-agnostic brain charts used to derive the myelination plots and assessments in Fig. 4 and Supplementary Fig. S4.F9. Age is expressed in years. Tract measurements are reported in metric-specific units: diffusivities in mm2 s−1, volume in mm3, surface area in mm2, average length in mm, and FA is dimensionless (unitless). [file 41586_2026_10454_MOESM7_ESM.zip › SDT.T4/SDT.T4.227-POPT_left_fa-mean.csv]

age	value
1.0	0.3926394916789579
1.1	0.39550031708728767
1.2000000000000002	0.3991171730095909
1.3000000000000003	0.40344067501475256
1.4000000000000004	0.4077094895948749
1.5000000000000004	0.41170064928390476
1.6000000000000005	0.4154448219550511
1.7000000000000006	0.4189677372803654
1.8000000000000007	0.4222900949475905
1.9000000000000008	0.4254326567777202
2.000000000000001	0.42841140740764466
2.100000000000001	0.4312402539540038
2.200000000000001	0.4339306104855435
2.300000000000001	0.43649455526464964
2.4000000000000012	0.4389415618321928
2.5000000000000013	0.44128008155171905
2.6000000000000014	0.44351766710798846
2.7000000000000015	0.4456605442937525
2.8000000000000016	0.4477157645441263
2.9000000000000017	0.4496888576639131
3.0000000000000018	0.451584836749645
3.100000000000002	0.4534078467966857
3.200000000000002	0.455162745118551
3.300000000000002	0.4568533590674194
3.400000000000002	0.45848321028505107
3.500000000000002	0.4600555305117815
3.6000000000000023	0.4615729732449371
3.7000000000000024	0.46303881719207785
3.8000000000000025	0.46445562531206047
3.9000000000000026	0.4658257665246653
4.000000000000003	0.46715118299486624
4.100000000000003	0.46843433676338475
4.200000000000003	0.4696771530794225
4.3000000000000025	0.47088143430668566
4.400000000000003	0.4720488569206784
4.5000000000000036	0.4731807809247568
4.600000000000003	0.47427900985934274
4.700000000000003	0.47534493948179535
4.800000000000003	0.4763798731010249
4.900000000000004	0.4773848651242344
5.0000000000000036	0.4783613427802197
5.100000000000003	0.47931040916195083
5.200000000000004	0.4802331084496031
5.300000000000004	0.48113041886094016
5.400000000000004	0.48200312269708157
5.5000000000000036	0.4828523217844229
5.600000000000004	0.48367885840726943
5.700000000000005	0.48448352324212635
5.800000000000004	0.485266946895289
5.900000000000004	0.486030032547537
6.000000000000004	0.48677346933028287
6.100000000000005	0.48749791461520003
6.200000000000005	0.4882039863783178
6.300000000000004	0.48889217188524675
6.400000000000005	0.4895631942889973
6.500000000000005	0.4902175993890827
6.600000000000005	0.49085590071659013
6.700000000000005	0.4914785023134065
6.800000000000005	0.49208601211062625
6.900000000000006	0.49267888803624926
7.000000000000005	0.4932575693988762
7.100000000000005	0.4938224696114683
7.2000000000000055	0.4943739104703165
7.300000000000006	0.4949123919307577
7.400000000000006	0.49543828667423007
7.500000000000005	0.49595194543406285
7.600000000000006	0.4964536408593646
7.700000000000006	0.4969438012860009
7.800000000000006	0.4974227454224182
7.900000000000006	0.497890780351852
8.000000000000007	0.4983481948663336
8.100000000000007	0.49879521129121873
8.200000000000006	0.4992321891559317
8.300000000000006	0.4996593933470451
8.400000000000006	0.5000770728424968
8.500000000000007	0.5004854192537844
8.600000000000007	0.5008847451747005
8.700000000000006	0.5012752805513933
8.800000000000008	0.5016572477069283
8.900000000000007	0.50203085531936
9.000000000000007	0.5023962626223288
9.100000000000007	0.5027537362474818
9.200000000000006	0.5031034705319718
9.300000000000008	0.5034456477094785
9.400000000000007	0.503780406935865
9.500000000000007	0.5041079827725736
9.600000000000009	0.5044285459727647
9.700000000000008	0.504742262090657
9.800000000000008	0.5050492860678454
9.900000000000007	0.505349735369205
10.000000000000007	0.5056438126748489
10.100000000000009	0.5059316642750785
10.200000000000008	0.5062134269036915
10.300000000000008	0.5064892044093845
10.40000000000001	0.5067591768072596
10.500000000000009	0.5070234739185483
10.600000000000009	0.5072822219029218
10.700000000000008	0.507535538397443
10.800000000000008	0.5077835122270945
10.90000000000001	0.5080263006011365
11.000000000000009	0.5082640160070828
11.100000000000009	0.5084967631686332
11.20000000000001	0.5087246213891433
11.30000000000001	0.5089477314079138
11.40000000000001	0.5091661938828336
11.500000000000009	0.5093801068228875
11.600000000000009	0.5095895612220143
11.70000000000001	0.5097946256824174
11.80000000000001	0.5099954242062754
11.90000000000001	0.5101920448472114
12.00000000000001	0.5103845692110555
12.10000000000001	0.5105730590658746
12.20000000000001	0.5107576261633977
12.30000000000001	0.5109383498555987
12.40000000000001	0.5111153075341235
12.50000000000001	0.5112885707053061
12.60000000000001	0.5114581933305561
12.70000000000001	0.5116242746097674
12.800000000000011	0.5117868845260644
12.900000000000011	0.5119460876156451
13.00000000000001	0.512101932823147
13.10000000000001	0.5122545100543637
13.20000000000001	0.5124038827602393
13.300000000000011	0.5125501129124443
13.400000000000011	0.5126932574715531
13.50000000000001	0.5128333595679887
13.600000000000012	0.5129704995188202
13.700000000000012	0.5131047336782875
13.800000000000011	0.5132361137378857
13.900000000000011	0.513364679072156
14.00000000000001	0.5134905028260898
14.100000000000012	0.5136136363634387
14.200000000000012	0.5137341299126823
14.300000000000011	0.5138520293862326
14.400000000000013	0.5139673697490296
14.500000000000012	0.5140802167030682
14.600000000000012	0.51419061614759
14.700000000000012	0.5142986099491111
14.800000000000011	0.514404230211251
14.900000000000013	0.51450753701926
15.000000000000012	0.514608572400823
15.100000000000012	0.5147073774993898
15.200000000000014	0.5148039897076514
15.300000000000013	0.5148984377306958
15.400000000000013	0.5149907757953925
15.500000000000012	0.5150810416607764
15.600000000000012	0.5151692695701475
15.700000000000014	0.5152554860145243
15.800000000000013	0.5153397407650078
15.900000000000013	0.5154220685363228
16.000000000000014	0.5155025033454507
16.100000000000016	0.5155810759273491
16.200000000000014	0.5156578101158067
16.30000000000001	0.5157327510140922
16.400000000000013	0.5158059299598011
16.500000000000014	0.5158773752066947
16.600000000000016	0.5159471088510412
16.700000000000014	0.5160151724209844
16.800000000000015	0.5160815948314752
16.900000000000013	0.5161464044404664
17.000000000000014	0.5162096267189322
17.100000000000016	0.5162712816583955
17.200000000000014	0.5163314070273546
17.300000000000015	0.5163900290385781
17.400000000000013	0.5164471711873299
17.500000000000014	0.5165028520840026
17.600000000000016	0.5165571065995502
17.700000000000014	0.5166099589981068
17.800000000000015	0.5166614330945344
17.900000000000016	0.5167115501542919
18.000000000000014	0.51676032710088
18.100000000000016	0.5168077957478392
18.200000000000017	0.5168539781751781
18.300000000000015	0.5168988940601459
18.400000000000016	0.5169425592154221
18.500000000000014	0.5169850030850097
18.600000000000016	0.517026246166441
18.700000000000017	0.5170663085914754
18.800000000000015	0.5171052082343556
18.900000000000016	0.5171429595411188
19.000000000000014	0.5171795894479548
19.100000000000016	0.5172151166708449
19.200000000000017	0.5172495577964269
19.300000000000015	0.5172829263675766
19.400000000000016	0.5173152473671168
19.500000000000018	0.5173465382147293
19.600000000000016	0.5173768160297869
19.700000000000017	0.5174060959290837
19.80000000000002	0.517434390337274
19.900000000000016	0.5174617221642263
20.000000000000018	0.517488107364412
20.100000000000016	0.5175135600027284
20.200000000000017	0.5175380917620763
20.30000000000002	0.5175617239303671
20.400000000000016	0.5175844713918266
20.500000000000018	0.5176063487822259
20.600000000000016	0.517627368959365
20.700000000000017	0.5176475426827605
20.80000000000002	0.5176668895148513
20.900000000000016	0.5176854231257582
21.000000000000018	0.5177031555080055
21.10000000000002	0.5177200968061705
21.200000000000017	0.5177362652271182
21.30000000000002	0.5177516735510151
21.40000000000002	0.5177663343510353
21.500000000000018	0.5177802586217553
21.60000000000002	0.517793455738735
21.700000000000017	0.5178059424635252
21.80000000000002	0.5178177305633557
21.90000000000002	0.5178288303165928
22.000000000000018	0.5178392505844873
22.10000000000002	0.5178490069889534
22.200000000000017	0.5178581105523316
22.30000000000002	0.5178665721234101
22.40000000000002	0.5178744011505101
22.500000000000018	0.517881605849315
22.60000000000002	0.5178882006241552
22.70000000000002	0.5178941956469624
22.80000000000002	0.5178995997698758
22.90000000000002	0.5179044207748636
23.00000000000002	0.5179086721030233
23.10000000000002	0.5179123632990656
23.20000000000002	0.5179155037613324
23.30000000000002	0.5179181016477559
23.40000000000002	0.5179201641943213
23.50000000000002	0.5179217038110442
23.60000000000002	0.5179227293245574
23.70000000000002	0.5179232483939726
23.80000000000002	0.5179232678866655
23.90000000000002	0.5179227993945517
24.00000000000002	0.5179218512131999
24.10000000000002	0.5179204315140667
24.20000000000002	0.517918547372739
24.300000000000022	0.5179162051915936
24.40000000000002	0.517913415685253
24.50000000000002	0.5179101865397218
24.600000000000023	0.5179065244112776
24.70000000000002	0.5179024353867069
24.800000000000022	0.5178979294827176
24.90000000000002	0.5178930139333697
25.00000000000002	0.517887695866959
25.100000000000023	0.5178819814470141
25.20000000000002	0.5178758763616781
25.300000000000022	0.5178693898779816
25.40000000000002	0.517862528709996
25.50000000000002	0.5178552986672776
25.600000000000023	0.5178477051658864
25.70000000000002	0.5178397568750636
25.800000000000022	0.51783146012245
25.900000000000023	0.5178228211451401
26.00000000000002	0.5178138453348432
26.100000000000023	0.5178045377637306
26.200000000000024	0.5177949064578836
26.300000000000022	0.5177849572993474
26.400000000000023	0.5177746953798582
26.50000000000002	0.5177641255354624
26.600000000000023	0.5177532552783282
26.700000000000024	0.5177420901586403
26.800000000000022	0.5177306356487323
26.900000000000023	0.517718896484642
27.00000000000002	0.5177068772040109
27.100000000000023	0.5176945847652346
27.200000000000024	0.5176820243350385
27.300000000000022	0.5176692003943533
27.400000000000023	0.5176561172746168
27.500000000000025	0.5176427814909377
27.600000000000023	0.5176291979238842
27.700000000000024	0.5176153713868221
27.800000000000026	0.5176013060568173
27.900000000000023	0.5175870060049239
28.000000000000025	0.5175724772678654
28.100000000000023	0.5175577243949259
28.200000000000024	0.5175427513455246
28.300000000000026	0.517527562009571
28.400000000000023	0.5175121620402539
28.500000000000025	0.5174965557391737
28.600000000000023	0.5174807473497044
28.700000000000024	0.5174647405708399
28.800000000000026	0.5174485390640774
28.900000000000023	0.5174321480680966
29.000000000000025	0.5174155715972422
29.100000000000026	0.5173988131642807
29.200000000000024	0.5173818762706801
29.300000000000026	0.5173647658223642
29.400000000000027	0.5173474856185344
29.500000000000025	0.5173300394077678
29.600000000000026	0.517312430478974
29.700000000000024	0.517294662132245
29.800000000000026	0.5172767389133521
29.900000000000027	0.5172586643715653
30.000000000000025	0.5172404416360319
30.100000000000026	0.5172220738647119
30.200000000000024	0.5172035653139488
30.300000000000026	0.517184919345518
30.400000000000027	0.517166139277037
30.500000000000025	0.5171472280447059
30.600000000000026	0.517128188628094
30.700000000000028	0.517109024969837
30.800000000000026	0.517089740213557
30.900000000000027	0.5170703371580703
31.00000000000003	0.51705081865607
31.100000000000026	0.5170311883978774
31.200000000000028	0.5170114493632092
31.300000000000026	0.516991604493148
31.400000000000027	0.5169716564197927
31.50000000000003	0.5169516078370865
31.600000000000026	0.516931462161475
31.700000000000028	0.5169112221816883
31.800000000000026	0.5168908904114345
31.900000000000027	0.5168704694308538
32.00000000000003	0.5168499624359817
32.10000000000002	0.5168293720718485
32.20000000000003	0.5168087009495873
32.300000000000026	0.5167879514385267
32.40000000000003	0.5167671259769221
32.50000000000003	0.5167462275212147
32.60000000000003	0.5167252585487623
32.70000000000003	0.5167042213266765
32.800000000000026	0.5166831181906696
32.90000000000003	0.5166619519042913
33.00000000000003	0.5166407248185712
33.10000000000003	0.5166194392547168
33.20000000000003	0.5165980973545483
33.300000000000026	0.5165767013264432
33.40000000000003	0.516555253723958
33.50000000000003	0.5165337567505284
33.60000000000003	0.5165122124595736
33.70000000000003	0.5164906229666753
33.800000000000026	0.5164689906563075
33.90000000000003	0.5164473176205647
34.00000000000003	0.5164256059252391
34.10000000000003	0.5164038575148215
34.20000000000003	0.5163820743901648
34.30000000000003	0.5163602587513898
34.40000000000003	0.5163384125603485
34.50000000000003	0.5163165376849677
34.60000000000003	0.516294636041782
34.70000000000003	0.5162727096824908
34.80000000000003	0.5162507604705768
34.90000000000003	0.5162287902462703
35.00000000000003	0.5162068007826364
35.10000000000003	0.5161847938924524
35.20000000000003	0.516162771465335
35.30000000000003	0.5161407352495674
35.400000000000034	0.5161186869518202
35.50000000000003	0.5160966283079588
35.60000000000003	0.516074561077156
35.70000000000003	0.5160524869205891
35.80000000000003	0.5160304074788337
35.900000000000034	0.516008324375825
36.00000000000003	0.5159862392532568
36.10000000000003	0.5159641537276175
36.20000000000003	0.5159420693579655
36.30000000000003	0.5159199877106003
36.400000000000034	0.5158979103568031
36.50000000000003	0.5158758387983012
36.60000000000003	0.5158537745168561
36.70000000000003	0.5158317189759357
36.80000000000003	0.5158096736695851
36.900000000000034	0.5157876400833227
37.00000000000003	0.5157656195931297
37.10000000000003	0.5157436135900552
37.20000000000003	0.5157216235180686
37.30000000000003	0.5156996507980027
37.400000000000034	0.515677696704792
37.500000000000036	0.5156557625607534
37.60000000000003	0.5156338496719293
37.70000000000003	0.5156119594191134
37.80000000000003	0.5155900931447804
37.900000000000034	0.5155682520129441
38.000000000000036	0.5155464372651828
38.10000000000003	0.5155246502387566
38.20000000000003	0.5155028922165212
38.30000000000003	0.5154811642734628
38.400000000000034	0.5154594675899272
38.500000000000036	0.5154378033317537
38.60000000000004	0.515416172780909
38.70000000000003	0.5153945771484341
38.80000000000003	0.5153730174113994
38.900000000000034	0.515351494678156
39.000000000000036	0.5153300101928057
39.10000000000004	0.5153085651112725
39.20000000000003	0.5152871603321547
39.30000000000003	0.5152657969091524
39.400000000000034	0.515244475883012
39.500000000000036	0.5152231984494007
39.60000000000004	0.515201965698229
39.70000000000003	0.5151807784416121
39.80000000000003	0.5151596376689385
39.900000000000034	0.5151385445429335
40.000000000000036	0.5151175001024042
40.10000000000004	0.515096505090282
40.20000000000003	0.5150755604470952
40.30000000000003	0.5150546671017853
40.400000000000034	0.5150338261746202
40.500000000000036	0.5150130386435565
40.60000000000004	0.5149923051751109
40.70000000000004	0.5149716266522668
40.80000000000003	0.5149510041666328
40.900000000000034	0.5149304386486521
41.000000000000036	0.5149099307038469
41.10000000000004	0.5148894811714463
41.20000000000004	0.5148690908802989
41.30000000000003	0.5148487608847743
41.400000000000034	0.5148284920590731
41.500000000000036	0.5148082849411874
41.60000000000004	0.5147881403187742
41.70000000000004	0.514768059221273
41.80000000000004	0.5147480424785961
41.900000000000034	0.5147280905749717
42.000000000000036	0.5147082042588136
42.10000000000004	0.5146883842692219
42.20000000000004	0.5146686316029608
42.30000000000004	0.5146489470378264
42.400000000000034	0.514629330998368
42.500000000000036	0.5146097841867108
42.60000000000004	0.5145903075779416
42.70000000000004	0.5145709019084724
42.80000000000004	0.5145515675554847
42.900000000000034	0.5145323051858542
43.000000000000036	0.5145131154580873
43.10000000000004	0.514493999318592
43.20000000000004	0.514474957455369
43.30000000000004	0.5144559901928719
43.400000000000034	0.5144370981563691
43.500000000000036	0.5144182822734303
43.60000000000004	0.5143995431932982
43.70000000000004	0.5143808811987228
43.80000000000004	0.5143622968832657
43.90000000000004	0.5143437908329572
44.000000000000036	0.5143253639501917
44.10000000000004	0.5143070168391379
44.20000000000004	0.5142887497359802
44.30000000000004	0.5142705631968281
44.40000000000004	0.5142524581077195
44.500000000000036	0.5142344350364444
44.60000000000004	0.5142164941825076
44.70000000000004	0.5141986360734598
44.80000000000004	0.5141808612300662
44.90000000000004	0.5141631705162633
45.00000000000004	0.514145564457782
45.10000000000004	0.5141280432130305
45.20000000000004	0.5141106072758039
45.30000000000004	0.5140932574958518
45.40000000000004	0.5140759943646899
45.50000000000004	0.5140588180085082
45.60000000000004	0.5140417288953444
45.70000000000004	0.5140247274871138
45.80000000000004	0.5140078146141659
45.90000000000004	0.5139909907286861
46.00000000000004	0.5139742559206297
46.10000000000004	0.5139576106275703
46.20000000000004	0.5139410556675674
46.30000000000004	0.5139245914605653
46.40000000000004	0.5139082180682664
46.50000000000004	0.5138919359049838
46.60000000000004	0.5138757453794999
46.70000000000004	0.5138596472928486
46.80000000000004	0.5138436420281218
46.90000000000004	0.5138277296151122
47.00000000000004	0.5138119104406053
47.100000000000044	0.5137961852950055
47.20000000000004	0.5137805545309667
47.30000000000004	0.5137650181535581
47.40000000000004	0.5137495765285335
47.50000000000004	0.5137342300166442
47.600000000000044	0.5137189793933575
47.70000000000004	0.5137038249767297
47.80000000000004	0.513688766743772
47.90000000000004	0.5136738050353333
48.00000000000004	0.5136589406177036
48.100000000000044	0.5136441737801549
48.200000000000045	0.5136295044781175
48.30000000000004	0.5136149330334013
48.40000000000004	0.5136004597632863
48.50000000000004	0.513586085420961
48.600000000000044	0.5135718102631571
48.700000000000045	0.5135576342206807
48.80000000000004	0.5135435575927826
48.90000000000004	0.5135295811247442
49.00000000000004	0.5135157050460327
49.100000000000044	0.5135019292686738
49.200000000000045	0.513488254074662
49.30000000000004	0.5134746797418845
49.40000000000004	0.5134612070041372
49.50000000000004	0.5134478360602277
49.600000000000044	0.51343456680062
49.700000000000045	0.5134213994868501
49.80000000000004	0.513408334845916
49.90000000000004	0.5133953730507602
50.00000000000004	0.5133825139755643
50.100000000000044	0.5133697578662053
50.200000000000045	0.5133571049648312
50.30000000000005	0.513344555988375
50.40000000000004	0.5133321110808429
50.50000000000004	0.5133197700975888
50.600000000000044	0.5133075332659132
50.700000000000045	0.5132954012969198
50.80000000000005	0.5132833743100417
50.90000000000004	0.5132714521465785
51.00000000000004	0.5132596350196044
51.100000000000044	0.5132479231388037
51.200000000000045	0.5132363172064631
51.30000000000005	0.513224817314662
51.40000000000005	0.5132134232883137
51.50000000000004	0.5132021353236041
51.600000000000044	0.5131909541178338
51.700000000000045	0.5131798797397047
51.80000000000005	0.5131689120020648
51.90000000000005	0.5131580510881585
52.00000000000004	0.5131472971781469
52.100000000000044	0.5131366509616081
52.200000000000045	0.5131261124813469
52.30000000000005	0.5131156815360048
52.40000000000005	0.5131053582934554
52.50000000000004	0.5130951434390236
52.600000000000044	0.513085036993245
52.700000000000045	0.5130750387444715
52.80000000000005	0.5130651488487885
52.90000000000005	0.5130553674594724
53.00000000000004	0.5130456952550857
53.100000000000044	0.5130361322316094
53.200000000000045	0.5130266781651371
53.30000000000005	0.5130173331977448
53.40000000000005	0.5130080980043771
53.50000000000005	0.512998972559776
53.600000000000044	0.5129899566313285
53.700000000000045	0.512981050350361
53.80000000000005	0.512972253845636
53.90000000000005	0.5129635677861748
54.00000000000005	0.5129549921234041
54.100000000000044	0.512946526614193
54.200000000000045	0.5129381713770822
54.30000000000005	0.5129299270780219
54.40000000000005	0.512921793648159
54.50000000000005	0.5129137708370707
54.60000000000005	0.5129058587534792
54.700000000000045	0.5128980575037645
54.80000000000005	0.5128903677486851
54.90000000000005	0.5128827893972202
55.00000000000005	0.5128753221899827
55.10000000000005	0.5128679662240093
55.200000000000045	0.5128607221574568
55.30000000000005	0.512853589879919
55.40000000000005	0.5128465691259776
55.50000000000005	0.512839659983689
55.60000000000005	0.5128328625389668
55.700000000000045	0.5128261774454104
55.80000000000005	0.5128196045715094
55.90000000000005	0.5128131436442688
56.00000000000005	0.5128067947410478
56.10000000000005	0.5128005585132448
56.200000000000045	0.5127944348107994
56.30000000000005	0.512788423355809
56.40000000000005	0.5127825242174061
56.50000000000005	0.5127767374627594
56.60000000000005	0.5127710637392573
56.70000000000005	0.5127655028767231
56.80000000000005	0.5127600545909146
56.90000000000005	0.5127547189411565
57.00000000000005	0.5127494965729723
57.10000000000005	0.5127443872984181
57.20000000000005	0.5127393908293447
57.30000000000005	0.5127345072175262
57.40000000000005	0.5127297365129333
57.50000000000005	0.5127250793575502
57.60000000000005	0.5127205355442347
57.70000000000005	0.512716104779601
57.800000000000054	0.5127117871064129
57.90000000000005	0.5127075831650703
58.00000000000005	0.5127034927313975
58.10000000000005	0.5126995155089913
58.20000000000005	0.5126956515336726
58.300000000000054	0.5126919008396026
58.40000000000005	0.5126882640640421
58.50000000000005	0.512684740964472
58.60000000000005	0.5126813312402333
58.70000000000005	0.5126780349188529
58.800000000000054	0.5126748526362352
58.90000000000005	0.5126717841335177
59.00000000000005	0.5126688291078132
59.10000000000005	0.5126659875802503
59.20000000000005	0.5126632595704277
59.300000000000054	0.5126606457114458
59.40000000000005	0.5126581457268968
59.50000000000005	0.5126557593105087
59.60000000000005	0.5126534864757578
59.70000000000005	0.5126513278545706
59.800000000000054	0.5126492831548444
59.900000000000055	0.5126473520687779
60.00000000000005	0.5126455346039375
60.10000000000005	0.5126438307664745
60.20000000000005	0.5126422411857887
60.300000000000054	0.5126407655529778
60.400000000000055	0.5126394035576264
60.50000000000005	0.5126381552002234
60.60000000000005	0.5126370211091322
60.70000000000005	0.5126360009603675
60.800000000000054	0.5126350944426026
60.900000000000055	0.512634301550851
61.00000000000006	0.5126336222788153
61.10000000000005	0.5126330572525555
61.20000000000005	0.5126326061319847
61.300000000000054	0.5126322686038428
61.400000000000055	0.5126320446565781
61.50000000000006	0.5126319349153148
61.60000000000005	0.5126319390254594
61.70000000000005	0.5126320566733834
61.800000000000054	0.5126322878424485
61.900000000000055	0.5126326325147976
62.00000000000006	0.5126330913134249
62.10000000000005	0.5126336638682886
62.20000000000005	0.5126343498644259
62.300000000000054	0.512635149279089
62.400000000000055	0.5126360627343982
62.50000000000006	0.5126370898463528
62.60000000000005	0.5126382303000951
62.70000000000005	0.5126394840681365
62.800000000000054	0.5126408511218496
62.900000000000055	0.5126423320813527
63.00000000000006	0.5126439265478101
63.10000000000006	0.5126456342055538
63.20000000000005	0.5126474550213885
63.300000000000054	0.5126493896145863
63.400000000000055	0.5126514375728702
63.50000000000006	0.5126535985810903
63.60000000000006	0.512655872601615
63.70000000000005	0.512658259595747
63.800000000000054	0.51266076018084
63.900000000000055	0.512663373930359
64.00000000000006	0.5126661005287981
64.10000000000005	0.5126689399331753
64.20000000000006	0.5126718927599945
64.30000000000005	0.5126749585697704
64.40000000000006	0.5126781370478717
64.50000000000006	0.5126814281471473
64.60000000000005	0.5126848318194438
64.70000000000006	0.5126883486793906
64.80000000000005	0.5126919782737865
64.90000000000006	0.5126957202880355
65.00000000000006	0.5126995746699478
65.10000000000005	0.512703542033267
65.20000000000006	0.5127076219123098
65.30000000000005	0.5127118139936584
65.40000000000006	0.5127161182211873
65.50000000000006	0.5127205345378227
65.60000000000005	0.5127250635554389
65.70000000000006	0.5127297047951476
65.80000000000005	0.5127344579439003
65.90000000000006	0.5127393229408016
66.00000000000006	0.5127443003967748
66.10000000000005	0.5127493898208952
66.20000000000006	0.5127545909015478
66.30000000000005	0.512759903574103
66.40000000000006	0.5127653277730294
66.50000000000006	0.5127708641073491
66.60000000000005	0.512776512073414
66.70000000000006	0.5127822713602581
66.80000000000005	0.5127881418987134
66.90000000000006	0.5127941242967551
67.00000000000006	0.5128002180391251
67.10000000000007	0.5128064228165018
67.20000000000006	0.5128127385561526
67.30000000000005	0.5128191651844838
67.40000000000006	0.5128257033075014
67.50000000000006	0.5128323523976807
67.60000000000007	0.5128391121465766
67.70000000000006	0.5128459824771133
67.80000000000005	0.512852963994128
67.90000000000006	0.512860056158892
68.00000000000006	0.5128672586647749
68.10000000000007	0.5128745714312781
68.20000000000006	0.5128819943770744
68.30000000000005	0.5128895281049284
68.40000000000006	0.5128971720642762
68.50000000000006	0.5129049259495463
68.60000000000007	0.5129127896760556
68.70000000000006	0.5129207638452494
68.80000000000005	0.5129288478957504
68.90000000000006	0.5129370415239312
69.00000000000006	0.5129453446418016
69.10000000000007	0.5129537571605692
69.20000000000006	0.5129622796794682
69.30000000000005	0.5129709116256951
69.40000000000006	0.5129796526968187
69.50000000000006	0.5129885028007912
69.60000000000007	0.5129974625353477
69.70000000000006	0.513006531317247
69.80000000000007	0.5130157088460954
69.90000000000006	0.5130249950266269
70.00000000000006	0.5130343897627929
70.10000000000007	0.5130438936499445
70.20000000000006	0.5130535060938032
70.30000000000007	0.5130632267952662
70.40000000000006	0.5130730556551047
70.50000000000006	0.5130829932669625
70.60000000000007	0.5130930390264855
70.70000000000006	0.5131031926366666
70.80000000000007	0.5131134539951223
70.90000000000006	0.513123822998701
71.00000000000006	0.5131343002384546
71.10000000000007	0.5131448850993615
71.20000000000006	0.5131555772857596
71.30000000000007	0.513166376691367
71.40000000000006	0.5131772839052913
71.50000000000006	0.5131882983027849
71.60000000000007	0.513199419590306
71.70000000000006	0.5132106476584578
71.80000000000007	0.5132219823970833
71.90000000000006	0.5132334243924541
72.00000000000006	0.5132449730095079
72.10000000000007	0.5132566279560634
72.20000000000006	0.5132683891188594
72.30000000000007	0.5132802570819562
72.40000000000006	0.5132922312009043
72.50000000000006	0.513304311185635
72.60000000000007	0.5133164969197875
72.70000000000006	0.513328788286243
72.80000000000007	0.513341185865946
72.90000000000006	0.5133536890044692
73.00000000000006	0.5133662974130815
73.10000000000007	0.5133790109715625
73.20000000000006	0.5133918302583462
73.30000000000007	0.5134047546099487
73.40000000000006	0.5134177837397116
73.50000000000007	0.5134309175243069
73.60000000000007	0.5134441558396451
73.70000000000006	0.5134574992607265
73.80000000000007	0.5134709471144112
73.90000000000006	0.5134844991153187
74.00000000000007	0.5134981551362375
74.10000000000007	0.5135119157493256
74.20000000000006	0.5135257802727087
74.30000000000007	0.513539748423008
74.40000000000006	0.5135538200698723
74.50000000000007	0.5135679950821797
74.60000000000007	0.5135822740282974
74.70000000000006	0.5135966562170039
74.80000000000007	0.5136111413661029
74.90000000000006	0.5136257293413053
75.00000000000007	0.51364042070777
75.10000000000007	0.5136552147658566
75.20000000000006	0.5136701112352683
75.30000000000007	0.5136851099785215
75.40000000000006	0.5137002108573467
75.50000000000007	0.5137154144327133
75.60000000000007	0.5137307199959317
75.70000000000006	0.5137461272677539
75.80000000000007	0.5137616361066751
75.90000000000006	0.513777247070053
76.00000000000007	0.51379295944109
76.10000000000007	0.5138087729423043
76.20000000000007	0.5138246874289173
76.30000000000007	0.5138407027553439
76.40000000000006	0.5138568194743098
76.50000000000007	0.5138730368602552
76.60000000000007	0.5138893546365769
76.70000000000007	0.5139057726543617
76.80000000000007	0.5139222914622823
76.90000000000006	0.5139389103269766
77.00000000000007	0.5139556289734433
77.10000000000007	0.5139724472493923
77.20000000000007	0.5139893650016988
77.30000000000007	0.5140063827739149
77.40000000000006	0.5140234998241944
77.50000000000007	0.5140407158782068
77.60000000000007	0.5140580307793823
77.70000000000007	0.514075445066736
77.80000000000007	0.5140929579909232
77.90000000000006	0.5141105692790192
78.00000000000007	0.514128278770948
78.10000000000007	0.5141460863057666
78.20000000000007	0.5141639924168312
78.30000000000007	0.5141819963465828
78.40000000000006	0.5142000978225202
78.50000000000007	0.5142182966801119
78.60000000000007	0.5142365934476485
78.70000000000007	0.5142549873603757
78.80000000000007	0.514273478146968
78.90000000000006	0.5142920656392334
79.00000000000007	0.5143107496680724
79.10000000000007	0.5143295307555249
79.20000000000007	0.5143484081288863
79.30000000000007	0.5143673815169671
79.40000000000006	0.5143864507469101
79.50000000000007	0.5144056163351122
79.60000000000007	0.5144248775019763
79.70000000000007	0.5144442339772248
79.80000000000007	0.5144636855841576
79.90000000000008	0.5144832321451216
80.00000000000007	0.5145028741696139
80.10000000000007	0.5145226108703442
80.20000000000007	0.5145424419768427
80.30000000000007	0.5145623673074998
80.40000000000008	0.5145823873655401
80.50000000000007	0.5146025013570866
80.60000000000007	0.5146227090122807
80.70000000000007	0.5146430101454594
80.80000000000007	0.5146634045699534
80.90000000000008	0.5146838927813766
81.00000000000007	0.5147044739784123
81.10000000000007	0.5147251478906362
81.20000000000007	0.5147459143271954
81.30000000000007	0.5147667737767443
81.40000000000008	0.5147877254316884
81.50000000000007	0.5148087690218764
81.60000000000007	0.5148299043521612
81.70000000000007	0.514851131226327
81.80000000000007	0.5148724501246409
81.90000000000008	0.5148938602323189
82.00000000000007	0.5149153612782238
82.10000000000007	0.5149369530616985
82.20000000000007	0.5149586360553016
82.30000000000007	0.5149804094382847
82.40000000000008	0.5150022729394059
82.50000000000007	0.5150242263534401
82.60000000000008	0.5150462694740254
82.70000000000007	0.515068402764483
82.80000000000007	0.5150906253971229
82.90000000000008	0.5151129370992478
83.00000000000007	0.5151353376597618
83.10000000000008	0.5151578275334613
83.20000000000007	0.5151804058870139
83.30000000000007	0.515203072447195
83.40000000000008	0.5152258269980337
83.50000000000007	0.5152486693223436
83.60000000000008	0.5152715998647551
83.70000000000007	0.5152946177852418
83.80000000000007	0.5153177228086006
83.90000000000008	0.5153409147125844
84.00000000000007	0.5153641939324081
84.10000000000008	0.5153875596227331
84.20000000000007	0.5154110115073616
84.30000000000007	0.5154345493588259
84.40000000000008	0.5154581729483578
84.50000000000007	0.5154818826999902
84.60000000000008	0.5155056777619396
84.70000000000007	0.5155295578554489
84.80000000000007	0.515553522746322
84.90000000000008	0.5155775728482064
85.00000000000007	0.5156017073043471
85.10000000000008	0.5156259258344742
85.20000000000007	0.5156502281987877
85.30000000000007	0.515674614156089
85.40000000000008	0.5156990841077338
85.50000000000007	0.5157236371907737
85.60000000000008	0.5157482731217371
85.70000000000007	0.5157729916535904
85.80000000000007	0.5157977931762451
85.90000000000008	0.5158226768221359
86.00000000000007	0.5158476423057065
86.10000000000008	0.5158726893738919
86.20000000000007	0.5158978177721216
86.30000000000008	0.5159230278768034
86.40000000000008	0.5159483188144324
86.50000000000007	0.5159736902955406
86.60000000000008	0.5159991420592706
86.70000000000007	0.5160246744694297
86.80000000000008	0.5160502866482668
86.90000000000008	0.5160759783035984
87.00000000000007	0.5161017491680616
87.10000000000008	0.5161275989726687
87.20000000000007	0.5161535280663976
87.30000000000008	0.5161795355658182
87.40000000000008	0.516205621174053
87.50000000000007	0.5162317846153257
87.60000000000008	0.5162580262247523
87.70000000000007	0.5162843451150451
87.80000000000008	0.5163107409859158
87.90000000000008	0.5163372135545584
88.00000000000007	0.5163637625364108
88.10000000000008	0.5163903882503106
88.20000000000007	0.5164170898035584
88.30000000000008	0.5164438668903085
88.40000000000008	0.516470719218656
88.50000000000007	0.5164976470921978
88.60000000000008	0.5165246496147878
88.70000000000007	0.5165517264764037
88.80000000000008	0.5165788773775316
88.90000000000008	0.5166061020167554
89.00000000000009	0.5166334006798088
89.10000000000008	0.5166607724654095
89.20000000000007	0.5166882170570285
89.30000000000008	0.5167157341452948
89.40000000000008	0.516743323999195
89.50000000000009	0.5167709857144343
89.60000000000008	0.5167987189694647
89.70000000000007	0.5168265234466669
89.80000000000008	0.5168531222947825
89.90000000000008	0.5168746821732616
90.00000000000009	0.5168911896412134
