# Supplementary material for: White matter micro- and macrostructure brain charts for the human lifespan
Source: Nature. 2026 May 13;655(8124):979–89. doi: 10.1038/s41586-026-10454-2 (PMC13391363; doi:10.1038/s41586-026-10454-2)
Supplement: Supplementary file 7 — Tract-specific median centiles of brain charts. SDT.T4.1-504 contain the discretized, sex-agnostic brain charts used to derive the myelination plots and assessments in Fig. 4 and Supplementary Fig. S4.F9. Age is expressed in years. Tract measurements are reported in metric-specific units: diffusivities in mm2 s−1, volume in mm3, surface area in mm2, average length in mm, and FA is dimensionless (unitless). [file 41586_2026_10454_MOESM7_ESM.zip › SDT.T4/SDT.T4.228-POPT_left_md-mean.csv]

age	value
1.0	0.000964569260721019
1.1	0.0009598976898877203
1.2000000000000002	0.0009540234695807205
1.3000000000000003	0.0009470364953936507
1.4000000000000004	0.0009402041919862462
1.5000000000000004	0.0009338838969453043
1.6000000000000005	0.0009280103691603997
1.7000000000000006	0.0009225299933632289
1.8000000000000007	0.0009174000390231098
1.9000000000000008	0.0009125792981373631
2.000000000000001	0.0009080363040912169
2.100000000000001	0.0009037441112304331
2.200000000000001	0.0008996806861420378
2.300000000000001	0.0008958235867991536
2.4000000000000012	0.0008921552671919083
2.5000000000000013	0.0008886602786665043
2.6000000000000014	0.0008853249822385192
2.7000000000000015	0.0008821381209467612
2.8000000000000016	0.0008790874134947046
2.9000000000000017	0.000876163226217694
3.0000000000000018	0.0008733569127965738
3.100000000000002	0.0008706612977128799
3.200000000000002	0.0008680682746440103
3.300000000000002	0.0008655714401944458
3.400000000000002	0.0008631649550862489
3.500000000000002	0.0008608435038940466
3.6000000000000023	0.0008586026961250503
3.7000000000000024	0.0008564372949711774
3.8000000000000025	0.0008543431911198507
3.9000000000000026	0.0008523166123146266
4.000000000000003	0.0008503544448095752
4.100000000000003	0.0008484528721555579
4.200000000000003	0.0008466088960949567
4.3000000000000025	0.0008448197280768344
4.400000000000003	0.0008430827889605466
4.5000000000000036	0.0008413959709456774
4.600000000000003	0.0008397565647837355
4.700000000000003	0.0008381624638856175
4.800000000000003	0.0008366117107625012
4.900000000000004	0.000835102710495299
5.0000000000000036	0.0008336333651902947
5.100000000000003	0.0008322020459207779
5.200000000000004	0.0008308072183694099
5.300000000000004	0.0008294474510416177
5.400000000000004	0.0008281215917587872
5.5000000000000036	0.000826828057704534
5.600000000000004	0.0008255656343176277
5.700000000000005	0.0008243331855693098
5.800000000000004	0.0008231298006573356
5.900000000000004	0.0008219542026286524
6.000000000000004	0.0008208054142407825
6.100000000000005	0.0008196825068288821
6.200000000000005	0.0008185846101287743
6.300000000000004	0.0008175110355331732
6.400000000000005	0.0008164607776685116
6.500000000000005	0.0008154330765942688
6.600000000000005	0.0008144272193525165
6.700000000000005	0.0008134426441011044
6.800000000000005	0.0008124785153935086
6.900000000000006	0.0008115342038201516
7.000000000000005	0.0008106091073371146
7.100000000000005	0.0008097026608937948
7.2000000000000055	0.0008088144251282077
7.300000000000006	0.0008079437212514786
7.400000000000006	0.0008070900442253485
7.500000000000005	0.0008062529199792087
7.600000000000006	0.0008054319813143561
7.700000000000006	0.0008046266514271526
7.800000000000006	0.0008038365027068649
7.900000000000006	0.0008030611240732755
8.000000000000007	0.000802300129932358
8.100000000000007	0.0008015532255340362
8.200000000000006	0.0008008199307704999
8.300000000000006	0.0008000998940919191
8.400000000000006	0.0007993927859527363
8.500000000000007	0.000798698355304176
8.600000000000007	0.0007980161869866902
8.700000000000006	0.0007973459781382848
8.800000000000008	0.0007966874364413686
8.900000000000007	0.0007960402883238467
9.000000000000007	0.0007954043280158634
9.100000000000007	0.000794779203281854
9.200000000000006	0.0007941646602592372
9.300000000000008	0.0007935604616655283
9.400000000000007	0.000792966429525303
9.500000000000007	0.0007923822549539231
9.600000000000009	0.0007918077161608582
9.700000000000008	0.000791242598382101
9.800000000000008	0.0007906867013649173
9.900000000000007	0.0007901398767109403
10.000000000000007	0.0007896018582566177
10.100000000000009	0.0007890724571289581
10.200000000000008	0.0007885514975353445
10.300000000000008	0.0007880388494733877
10.40000000000001	0.0007875342768392724
10.500000000000009	0.0007870376127026968
10.600000000000009	0.0007865486949866572
10.700000000000008	0.0007860673733072025
10.800000000000008	0.0007855935376965207
10.90000000000001	0.0007851269820820571
11.000000000000009	0.0007846675624241437
11.100000000000009	0.0007842151453814248
11.20000000000001	0.0007837696335707769
11.30000000000001	0.0007833308424313577
11.40000000000001	0.0007828986434164413
11.500000000000009	0.0007824729114334916
11.600000000000009	0.0007820535311139107
11.70000000000001	0.0007816404190640899
11.80000000000001	0.0007812334124559857
11.90000000000001	0.0007808323991281353
12.00000000000001	0.0007804372759212297
12.10000000000001	0.0007800479682944585
12.20000000000001	0.0007796643292282272
12.30000000000001	0.0007792862577950397
12.40000000000001	0.0007789136555891145
12.50000000000001	0.000778546432495016
12.60000000000001	0.0007781845239959754
12.70000000000001	0.0007778277991915724
12.800000000000011	0.0007774761691751784
12.900000000000011	0.0007771295527874539
13.00000000000001	0.0007767878918897428
13.10000000000001	0.0007764510674647589
13.20000000000001	0.0007761189989393004
13.300000000000011	0.0007757916076217431
13.400000000000011	0.0007754688220298969
13.50000000000001	0.000775150591369378
13.600000000000012	0.0007748368088336012
13.700000000000012	0.0007745274028570974
13.800000000000011	0.0007742223086625314
13.900000000000011	0.0007739214801469316
14.00000000000001	0.0007736248196122096
14.100000000000012	0.0007733322617977662
14.200000000000012	0.0007730437428738557
14.300000000000011	0.0007727592053805211
14.400000000000013	0.0007724786087010916
14.500000000000012	0.0007722018645582871
14.600000000000012	0.0007719289145669657
14.700000000000012	0.0007716597063762841
14.800000000000011	0.0007713942028835756
14.900000000000013	0.0007711323229129546
15.000000000000012	0.0007708740129323548
15.100000000000012	0.0007706192205160159
15.200000000000014	0.0007703678989389783
15.300000000000013	0.0007701200152674603
15.400000000000013	0.0007698754957113634
15.500000000000012	0.0007696342920721637
15.600000000000012	0.0007693963615789477
15.700000000000014	0.0007691616739726474
15.800000000000013	0.0007689301610831203
15.900000000000013	0.0007687017785046345
16.000000000000014	0.0007684764826994689
16.100000000000016	0.000768254235285923
16.200000000000014	0.0007680350092211857
16.30000000000001	0.0007678187422079387
16.400000000000013	0.0007676053940375225
16.500000000000014	0.0007673949294306388
16.600000000000016	0.000767187323409828
16.700000000000014	0.0007669825181844854
16.800000000000015	0.0007667804765504331
16.900000000000013	0.0007665811619935552
17.000000000000014	0.0007663845427037581
17.100000000000016	0.0007661905962187489
17.200000000000014	0.0007659992694767718
17.300000000000015	0.0007658105286189544
17.400000000000013	0.0007656243442992572
17.500000000000014	0.000765440695670908
17.600000000000016	0.0007652595333290416
17.700000000000014	0.0007650808258236871
17.800000000000015	0.0007649045422599096
17.900000000000016	0.0007647306560657348
18.000000000000014	0.000764559148385559
18.100000000000016	0.0007643899736652973
18.200000000000017	0.0007642231031520501
18.300000000000015	0.0007640585122523982
18.400000000000016	0.000763896183389281
18.500000000000014	0.0007637360740074387
18.600000000000016	0.0007635781573064953
18.700000000000017	0.0007634224069372697
18.800000000000015	0.0007632688005478525
18.900000000000016	0.0007631173221550783
19.000000000000014	0.0007629679323712768
19.100000000000016	0.0007628206065931682
19.200000000000017	0.0007626753240732369
19.300000000000015	0.0007625320698510247
19.400000000000016	0.0007623908070216198
19.500000000000018	0.0007622515125799992
19.600000000000016	0.0007621141638914253
19.700000000000017	0.0007619787420366213
19.80000000000002	0.0007618452333440504
19.900000000000016	0.0007617136035384259
20.000000000000018	0.0007615838314213286
20.100000000000016	0.0007614558993860898
20.200000000000017	0.0007613297945873376
20.30000000000002	0.0007612054848230647
20.400000000000016	0.0007610829502148834
20.500000000000018	0.0007609621711909365
20.600000000000016	0.0007608431316486128
20.700000000000017	0.0007607258197945193
20.80000000000002	0.0007606102056278314
20.900000000000016	0.0007604962707684718
21.000000000000018	0.0007603840001963721
21.10000000000002	0.0007602733827915696
21.200000000000017	0.000760164390298306
21.30000000000002	0.0007600570054356599
21.40000000000002	0.0007599512111784926
21.500000000000018	0.0007598469937536883
21.60000000000002	0.000759744342907337
21.700000000000017	0.0007596432322402465
21.80000000000002	0.0007595436457238387
21.90000000000002	0.0007594455704844423
22.000000000000018	0.0007593489968217072
22.10000000000002	0.0007592538998157964
22.200000000000017	0.0007591602643602781
22.30000000000002	0.0007590680755637195
22.40000000000002	0.0007589773215936466
22.500000000000018	0.0007588879934683237
22.60000000000002	0.0007588000678447654
22.70000000000002	0.000758713530670854
22.80000000000002	0.0007586283708664308
22.90000000000002	0.0007585445799083778
23.00000000000002	0.0007584621357161084
23.10000000000002	0.0007583810250164693
23.20000000000002	0.0007583012347182449
23.30000000000002	0.0007582227546163436
23.40000000000002	0.0007581455767884288
23.50000000000002	0.0007580696805017263
23.60000000000002	0.0007579950533765703
23.70000000000002	0.0007579216858410343
23.80000000000002	0.000757849570355527
23.90000000000002	0.0007577786872710696
24.00000000000002	0.0007577090248702157
24.10000000000002	0.0007576405715904736
24.20000000000002	0.0007575733185998142
24.300000000000022	0.0007575072588643151
24.40000000000002	0.0007574423738938844
24.50000000000002	0.0007573786527329265
24.600000000000023	0.0007573160870853123
24.70000000000002	0.0007572546702387731
24.800000000000022	0.0007571943846389321
24.90000000000002	0.000757135219896482
25.00000000000002	0.0007570771657548517
25.100000000000023	0.0007570202145470008
25.20000000000002	0.0007569643599890882
25.300000000000022	0.0007569095855285251
25.40000000000002	0.0007568558814293444
25.50000000000002	0.0007568032404804695
25.600000000000023	0.0007567516566701313
25.70000000000002	0.000756701114257806
25.800000000000022	0.0007566516039944453
25.900000000000023	0.0007566031167452885
26.00000000000002	0.0007565556458368806
26.100000000000023	0.0007565091856226269
26.200000000000024	0.0007564637212324337
26.300000000000022	0.0007564192439804733
26.400000000000023	0.0007563757475831418
26.50000000000002	0.0007563332266253926
26.600000000000023	0.0007562916669452733
26.700000000000024	0.0007562510602777845
26.800000000000022	0.000756211398456837
26.900000000000023	0.0007561726756604166
27.00000000000002	0.0007561348867865747
27.100000000000023	0.0007560980184332159
27.200000000000024	0.0007560620628232721
27.300000000000022	0.0007560270144695495
27.400000000000023	0.0007559928684683435
27.500000000000025	0.0007559596120378338
27.600000000000023	0.0007559272377663865
27.700000000000024	0.0007558957383283675
27.800000000000026	0.0007558651086347193
27.900000000000023	0.0007558353440516165
28.000000000000025	0.0007558064324634587
28.100000000000023	0.0007557783668832816
28.200000000000024	0.000755751142510788
28.300000000000026	0.0007557247548828076
28.400000000000023	0.0007556991924293312
28.500000000000025	0.0007556744484821774
28.600000000000023	0.0007556505164482154
28.700000000000024	0.0007556273918719782
28.800000000000026	0.0007556050705241063
28.900000000000023	0.0007555835414211612
29.000000000000025	0.0007555627982661303
29.100000000000026	0.0007555428368535284
29.200000000000024	0.0007555236531017247
29.300000000000026	0.0007555052365090668
29.400000000000027	0.0007554875810577447
29.500000000000025	0.0007554706807958224
29.600000000000026	0.0007554545318175916
29.700000000000024	0.0007554391302450354
29.800000000000026	0.0007554244660948405
29.900000000000027	0.0007554105336749937
30.000000000000025	0.0007553973292970386
30.100000000000026	0.0007553848492114644
30.200000000000024	0.0007553730838619541
30.300000000000026	0.0007553620278020216
30.400000000000027	0.0007553516756431873
30.500000000000025	0.000755342023958569
30.600000000000026	0.0007553330691767472
30.700000000000028	0.0007553248022011476
30.800000000000026	0.0007553172178723522
30.900000000000027	0.0007553103129528834
31.00000000000003	0.0007553040839836957
31.100000000000026	0.000755298522247961
31.200000000000028	0.0007552936228029725
31.300000000000026	0.0007552893807572358
31.400000000000027	0.0007552857931022877
31.50000000000003	0.000755282856535591
31.600000000000026	0.0007552805627494592
31.700000000000028	0.0007552789070549928
31.800000000000026	0.0007552778866094154
31.900000000000027	0.0007552774982088951
32.00000000000003	0.0007552777338845621
32.10000000000002	0.0007552785891394616
32.20000000000003	0.0007552800595220601
32.300000000000026	0.0007552821423907471
32.40000000000003	0.0007552848346797979
32.50000000000003	0.0007552881287856006
32.60000000000003	0.0007552920204363929
32.70000000000003	0.0007552965071359314
32.800000000000026	0.0007553015859055784
32.90000000000003	0.0007553072494449517
33.00000000000003	0.0007553134936528848
33.10000000000003	0.0007553203144686434
33.20000000000003	0.0007553277095731794
33.300000000000026	0.0007553356761102307
33.40000000000003	0.0007553442071064986
33.50000000000003	0.0007553532986612711
33.60000000000003	0.0007553629485833938
33.70000000000003	0.000755373154093802
33.800000000000026	0.0007553839084913566
33.90000000000003	0.0007553952080274276
34.00000000000003	0.0007554070489894435
34.10000000000003	0.000755419429342842
34.20000000000003	0.0007554323464174211
34.30000000000003	0.0007554457938057542
34.40000000000003	0.000755459767938191
34.50000000000003	0.00075547426689297
34.60000000000003	0.000755489288068613
34.70000000000003	0.0007555048253026071
34.80000000000003	0.0007555208751612983
34.90000000000003	0.0007555374342432793
35.00000000000003	0.0007555545007655476
35.10000000000003	0.0007555720722238202
35.20000000000003	0.0007555901427200397
35.30000000000003	0.0007556087089808174
35.400000000000034	0.0007556277693229224
35.50000000000003	0.0007556473213034649
35.60000000000003	0.0007556673592453894
35.70000000000003	0.0007556878799972735
35.80000000000003	0.000755708880436641
35.900000000000034	0.0007557303590034649
36.00000000000003	0.0007557523133419662
36.10000000000003	0.0007557747380138366
36.20000000000003	0.0007557976300115723
36.30000000000003	0.0007558209878635932
36.400000000000034	0.0007558448092692223
36.50000000000003	0.0007558690889900324
36.60000000000003	0.0007558938241281903
36.70000000000003	0.0007559190118118853
36.80000000000003	0.0007559446506792515
36.900000000000034	0.0007559707385079589
37.00000000000003	0.0007559972702756235
37.10000000000003	0.0007560242432139575
37.20000000000003	0.000756051656039708
37.30000000000003	0.0007560795065801604
37.400000000000034	0.000756107789994153
37.500000000000036	0.0007561365036122824
37.60000000000003	0.0007561656447886293
37.70000000000003	0.0007561952123378726
37.80000000000003	0.0007562252041579566
37.900000000000034	0.0007562556156036717
38.000000000000036	0.0007562864441225603
38.10000000000003	0.0007563176885992993
38.20000000000003	0.0007563493469767001
38.30000000000003	0.0007563814147742253
38.400000000000034	0.0007564138895287615
38.500000000000036	0.0007564467687984528
38.60000000000004	0.0007564800515555861
38.70000000000003	0.0007565137358069451
38.80000000000003	0.0007565478172500852
38.900000000000034	0.0007565822935277364
39.000000000000036	0.000756617163674664
39.10000000000004	0.0007566524257383395
39.20000000000003	0.0007566880755662489
39.30000000000003	0.0007567241108820654
39.400000000000034	0.000756760529428736
39.500000000000036	0.0007567973303195695
39.60000000000004	0.000756834511660119
39.70000000000003	0.0007568720694601094
39.80000000000003	0.0007569100015392133
39.900000000000034	0.0007569483070666144
40.000000000000036	0.0007569869841848812
40.10000000000004	0.0007570260290405311
40.20000000000003	0.0007570654395267487
40.30000000000003	0.000757105213554214
40.400000000000034	0.0007571453503626723
40.500000000000036	0.0007571858481475865
40.60000000000004	0.0007572267032035886
40.70000000000004	0.0007572679135110945
40.80000000000003	0.0007573094783599268
40.900000000000034	0.0007573513959793705
41.000000000000036	0.0007573936627890883
41.10000000000004	0.0007574362768363954
41.20000000000004	0.0007574792361845469
41.30000000000003	0.0007575225401869206
41.400000000000034	0.0007575661871210755
41.500000000000036	0.0007576101735421104
41.60000000000004	0.000757654497576842
41.70000000000004	0.0007576991586235957
41.80000000000004	0.0007577441549909125
41.900000000000034	0.0007577894833483928
42.000000000000036	0.0007578351418838712
42.10000000000004	0.0007578811287996859
42.20000000000004	0.0007579274435515176
42.30000000000004	0.0007579740844921219
42.400000000000034	0.0007580210484151959
42.500000000000036	0.0007580683335811216
42.60000000000004	0.0007581159394860181
42.70000000000004	0.0007581638645110872
42.80000000000004	0.0007582121055550938
42.900000000000034	0.0007582606609341729
43.000000000000036	0.0007583095289777659
43.10000000000004	0.0007583587092338131
43.20000000000004	0.0007584082001241355
43.30000000000004	0.0007584579986613693
43.400000000000034	0.000758508103228032
43.500000000000036	0.0007585585134085484
43.60000000000004	0.0007586092276509366
43.70000000000004	0.0007586602430644003
43.80000000000004	0.0007587115580825032
43.90000000000004	0.0007587631711510218
44.000000000000036	0.000758815081901325
44.10000000000004	0.0007588672888187951
44.20000000000004	0.000758919789117341
44.30000000000004	0.0007589725812913778
44.40000000000004	0.0007590256650052421
44.500000000000036	0.0007590790387685128
44.60000000000004	0.0007591326998839805
44.70000000000004	0.0007591866468928999
44.80000000000004	0.0007592408783477358
44.90000000000004	0.0007592953939554396
45.00000000000004	0.0007593501922600567
45.10000000000004	0.0007594052706608121
45.20000000000004	0.0007594606277548738
45.30000000000004	0.0007595162632789932
45.40000000000004	0.0007595721757996378
45.50000000000004	0.0007596283627979914
45.60000000000004	0.0007596848229142559
45.70000000000004	0.0007597415547989243
45.80000000000004	0.000759798558227537
45.90000000000004	0.0007598558317984569
46.00000000000004	0.0007599133730817822
46.10000000000004	0.0007599711807691374
46.20000000000004	0.0007600292546631386
46.30000000000004	0.0007600875933829149
46.40000000000004	0.0007601461945742703
46.50000000000004	0.0007602050569684716
46.60000000000004	0.000760264179306302
46.70000000000004	0.0007603235614256961
46.80000000000004	0.0007603832019753338
46.90000000000004	0.0007604430986831921
47.00000000000004	0.000760503250327935
47.100000000000044	0.0007605636567721115
47.20000000000004	0.0007606243166837436
47.30000000000004	0.00076068522786078
47.40000000000004	0.0007607463891184804
47.50000000000004	0.00076080779928088
47.600000000000044	0.0007608694582428132
47.70000000000004	0.0007609313646997315
47.80000000000004	0.0007609935165256122
47.90000000000004	0.0007610559125794961
48.00000000000004	0.0007611185527786219
48.100000000000044	0.0007611814358364717
48.200000000000045	0.0007612445596918427
48.30000000000004	0.0007613079232375983
48.40000000000004	0.0007613715253747057
48.50000000000004	0.0007614353660499537
48.600000000000044	0.0007614994440023461
48.700000000000045	0.0007615637572411463
48.80000000000004	0.0007616283046996968
48.90000000000004	0.000761693086345249
49.00000000000004	0.0007617581009336634
49.100000000000044	0.0007618233465343196
49.200000000000045	0.0007618888221118664
49.30000000000004	0.0007619545266384789
49.40000000000004	0.0007620204601085541
49.50000000000004	0.0007620866213017459
49.600000000000044	0.0007621530083527733
49.700000000000045	0.0007622196202638427
49.80000000000004	0.000762286457048086
49.90000000000004	0.0007623535175008964
50.00000000000004	0.0007624207998128599
50.100000000000044	0.0007624883030152071
50.200000000000045	0.0007625560261461379
50.30000000000005	0.0007626239692437566
50.40000000000004	0.0007626921311256729
50.50000000000004	0.0007627605100431973
50.600000000000044	0.0007628291050624093
50.700000000000045	0.0007628979162386258
50.80000000000005	0.0007629669424042165
50.90000000000004	0.0007630361818624315
51.00000000000004	0.0007631056337063452
51.100000000000044	0.0007631752970354935
51.200000000000045	0.0007632451719282038
51.30000000000005	0.0007633152572376283
51.40000000000005	0.0007633855513235363
51.50000000000004	0.0007634560533114044
51.600000000000044	0.0007635267632954076
51.700000000000045	0.0007635976801425522
51.80000000000005	0.0007636688022609832
51.90000000000005	0.0007637401288012766
52.00000000000004	0.0007638116589200493
52.100000000000044	0.0007638833927327882
52.200000000000045	0.0007639553291259275
52.30000000000005	0.0007640274665602953
52.40000000000005	0.0007640998042166635
52.50000000000004	0.0007641723422251597
52.600000000000044	0.0007642450794852364
52.700000000000045	0.0007643180145028452
52.80000000000005	0.0007643911464821532
52.90000000000005	0.0007644644746329742
53.00000000000004	0.000764537999105206
53.100000000000044	0.0007646117188165372
53.200000000000045	0.0007646856323220379
53.30000000000005	0.000764759738854077
53.40000000000005	0.0007648340385761159
53.50000000000005	0.0007649085304180933
53.600000000000044	0.0007649832129771994
53.700000000000045	0.0007650580855076877
53.80000000000005	0.0007651331472690294
53.90000000000005	0.0007652083984430654
54.00000000000005	0.0007652838379768609
54.100000000000044	0.0007653594645135494
54.200000000000045	0.000765435277333697
54.30000000000005	0.0007655112766317741
54.40000000000005	0.0007655874613663801
54.50000000000005	0.0007656638302200357
54.60000000000005	0.0007657403824937596
54.700000000000045	0.0007658171174935091
54.80000000000005	0.0007658940354308976
54.90000000000005	0.000765971135280627
55.00000000000005	0.0007660484157681866
55.10000000000005	0.0007661258762192604
55.200000000000045	0.0007662035168572773
55.30000000000005	0.0007662813366677998
55.40000000000005	0.0007663593344131889
55.50000000000005	0.0007664375094383148
55.60000000000005	0.0007665158610926773
55.700000000000045	0.0007665943896157604
55.80000000000005	0.0007666730940082714
55.90000000000005	0.0007667519730728447
56.00000000000005	0.0007668310261775012
56.10000000000005	0.000766910253572787
56.200000000000045	0.000766989654269645
56.30000000000005	0.0007670692271052722
56.40000000000005	0.0007671489714656994
56.50000000000005	0.0007672288867412847
56.60000000000005	0.000767308973197675
56.70000000000005	0.0007673892298601004
56.80000000000005	0.0007674696556035454
56.90000000000005	0.0007675502498357796
57.00000000000005	0.0007676310128328948
57.10000000000005	0.0007677119436297542
57.20000000000005	0.0007677930411337961
57.30000000000005	0.0007678743047697399
57.40000000000005	0.000767955733966372
57.50000000000005	0.0007680373290140253
57.60000000000005	0.0007681190889610174
57.70000000000005	0.0007682010127503058
57.800000000000054	0.0007682830998270598
57.90000000000005	0.0007683653504915192
58.00000000000005	0.000768447763801096
58.10000000000005	0.0007685303387292471
58.20000000000005	0.0007686130747371052
58.300000000000054	0.0007686959712896787
58.40000000000005	0.000768779028700707
58.50000000000005	0.0007688622460402768
58.60000000000005	0.0007689456223152505
58.70000000000005	0.0007690291570060918
58.800000000000054	0.0007691128504359511
58.90000000000005	0.0007691967016834923
59.00000000000005	0.0007692807097842968
59.10000000000005	0.000769364874233895
59.20000000000005	0.0007694491945314804
59.300000000000054	0.000769533671013031
59.40000000000005	0.0007696183027691853
59.50000000000005	0.0007697030888670099
59.60000000000005	0.000769788028820307
59.70000000000005	0.0007698731229740597
59.800000000000054	0.0007699583704270106
59.900000000000055	0.0007700437702732787
60.00000000000005	0.0007701293220409296
60.10000000000005	0.0007702150252614448
60.20000000000005	0.0007703008802921006
60.300000000000054	0.0007703868862429311
60.400000000000055	0.0007704730422377822
60.50000000000005	0.0007705593478219969
60.60000000000005	0.0007706458033615064
60.70000000000005	0.0007707324079739638
60.800000000000054	0.0007708191608087728
60.900000000000055	0.0007709060614247802
61.00000000000006	0.0007709931093840944
61.10000000000005	0.0007710803050644669
61.20000000000005	0.0007711676475942119
61.300000000000054	0.0007712551361508086
61.400000000000055	0.0007713427703095104
61.50000000000006	0.000771430550456456
61.60000000000005	0.0007715184757271131
61.70000000000005	0.0007716065453231327
61.800000000000054	0.0007716947588325975
61.900000000000055	0.0007717831158467043
62.00000000000006	0.0007718716167629718
62.10000000000005	0.0007719602607269393
62.20000000000005	0.0007720490469668393
62.300000000000054	0.0007721379750863463
62.400000000000055	0.0007722270454911745
62.50000000000006	0.000772316257333573
62.60000000000005	0.0007724056098646778
62.70000000000005	0.0007724951027003785
62.800000000000054	0.0007725847354595246
62.900000000000055	0.0007726745085588765
63.00000000000006	0.0007727644211601676
63.10000000000006	0.0007728544725397446
63.20000000000005	0.0007729446623283459
63.300000000000054	0.0007730349909507405
63.400000000000055	0.0007731254575749973
63.50000000000006	0.0007732160614991482
63.60000000000006	0.0007733068023655933
63.70000000000005	0.0007733976798195641
63.800000000000054	0.0007734886942966121
63.900000000000055	0.0007735798449737141
64.00000000000006	0.0007736711311728604
64.10000000000005	0.0007737625525506541
64.20000000000006	0.0007738541095505318
64.30000000000005	0.00077394580135537
64.40000000000006	0.0007740376273078118
64.50000000000006	0.000774129587075583
64.60000000000005	0.0007742216803291342
64.70000000000006	0.0007743139075224349
64.80000000000005	0.0007744062678467882
64.90000000000006	0.000774498760667621
65.00000000000006	0.0007745913856662421
65.10000000000005	0.0007746841433044488
65.20000000000006	0.0007747770327790598
65.30000000000005	0.0007748700534751411
65.40000000000006	0.000774963205084682
65.50000000000006	0.0007750564873022547
65.60000000000005	0.0007751499006000605
65.70000000000006	0.0007752434441828381
65.80000000000005	0.0007753371174573827
65.90000000000006	0.0007754309201287005
66.00000000000006	0.0007755248526767865
66.10000000000005	0.0007756189143114917
66.20000000000006	0.0007757131044583421
66.30000000000005	0.0007758074228325919
66.40000000000006	0.0007759018691520069
66.50000000000006	0.0007759964439068631
66.60000000000005	0.0007760911463144545
66.70000000000006	0.0007761859758210684
66.80000000000005	0.0007762809321544859
66.90000000000006	0.0007763760158128024
67.00000000000006	0.0007764712260180624
67.10000000000007	0.0007765665622344385
67.20000000000006	0.000776662024199587
67.30000000000005	0.0007767576116535759
67.40000000000006	0.0007768533251047384
67.50000000000006	0.0007769491637820619
67.60000000000007	0.0007770451271696001
67.70000000000006	0.0007771412150170931
67.80000000000005	0.0007772374278407551
67.90000000000006	0.0007773337648739473
68.00000000000006	0.0007774302256178564
68.10000000000007	0.0007775268098317401
68.20000000000006	0.0007776235172771916
68.30000000000005	0.0007777203484806547
68.40000000000006	0.0007778173026819729
68.50000000000006	0.0007779143794014245
68.60000000000007	0.0007780115784099462
68.70000000000006	0.0007781089002419502
68.80000000000005	0.0007782063441413
68.90000000000006	0.0007783039096446957
69.00000000000006	0.0007784015965323004
69.10000000000007	0.0007784994045864944
69.20000000000006	0.0007785973343519912
69.30000000000005	0.000778695385078714
69.40000000000006	0.0007787935563216959
69.50000000000006	0.0007788918478724062
69.60000000000007	0.0007789902602836487
69.70000000000006	0.0007790887928089906
69.80000000000007	0.0007791874450192665
69.90000000000006	0.0007792862167148895
70.00000000000006	0.000779385107698447
70.10000000000007	0.0007794841185331091
70.20000000000006	0.0007795832484780669
70.30000000000007	0.0007796824971218331
70.40000000000006	0.0007797818642758086
70.50000000000006	0.0007798813505114675
70.60000000000007	0.0007799809550912641
70.70000000000006	0.0007800806776189583
70.80000000000007	0.0007801805179146472
70.90000000000006	0.0007802804758005439
71.00000000000006	0.0007803805518586348
71.10000000000007	0.0007804807453565563
71.20000000000006	0.0007805810559151524
71.30000000000007	0.0007806814833652178
71.40000000000006	0.0007807820282972461
71.50000000000006	0.000780882689981776
71.60000000000007	0.0007809834680543666
71.70000000000006	0.000781084362354318
71.80000000000007	0.0007811853727229933
71.90000000000006	0.0007812864997615752
72.00000000000006	0.0007813877427453683
72.10000000000007	0.0007814891013264803
72.20000000000006	0.0007815905753546672
72.30000000000007	0.0007816921654398589
72.40000000000006	0.0007817938708598946
72.50000000000006	0.0007818956912811591
72.60000000000007	0.0007819976265617007
72.70000000000006	0.0007820996765616171
72.80000000000007	0.0007822018419017669
72.90000000000006	0.00078230412186434
73.00000000000006	0.0007824065161317791
73.10000000000007	0.0007825090245723833
73.20000000000006	0.0007826116478160691
73.30000000000007	0.0007827143851471661
73.40000000000006	0.0007828172362619702
73.50000000000007	0.0007829202010369543
73.60000000000007	0.0007830232793505552
73.70000000000006	0.0007831264718438984
73.80000000000007	0.0007832297778052254
73.90000000000006	0.0007833331969465077
74.00000000000007	0.0007834367291542824
74.10000000000007	0.0007835403750790378
74.20000000000006	0.0007836441340107806
74.30000000000007	0.000783748005674976
74.40000000000006	0.0007838519899661899
74.50000000000007	0.000783956086780933
74.60000000000007	0.0007840602967811953
74.70000000000006	0.0007841646192605113
74.80000000000007	0.0007842690539596445
74.90000000000006	0.0007843736007830872
75.00000000000007	0.0007844782604025672
75.10000000000007	0.0007845830321129762
75.20000000000006	0.0007846879156682808
75.30000000000007	0.000784792910980885
75.40000000000006	0.0007848980179651312
75.50000000000007	0.0007850032373046111
75.60000000000007	0.0007851085682973365
75.70000000000006	0.0007852140107122547
75.80000000000007	0.0007853195644715757
75.90000000000006	0.0007854252302690624
76.00000000000007	0.0007855310074036731
76.10000000000007	0.0007856368956572881
76.20000000000007	0.0007857428949599637
76.30000000000007	0.0007858490052436597
76.40000000000006	0.0007859552272144417
76.50000000000007	0.0007860615601739286
76.60000000000007	0.0007861680039187342
76.70000000000007	0.000786274558388652
76.80000000000007	0.0007863812243003168
76.90000000000006	0.000786488000955902
77.00000000000007	0.0007865948881647304
77.10000000000007	0.0007867018858743902
77.20000000000007	0.0007868089940343587
77.30000000000007	0.0007869162133739988
77.40000000000006	0.0007870235431977372
77.50000000000007	0.0007871309833294477
77.60000000000007	0.0007872385337263759
77.70000000000007	0.000787346195128969
77.80000000000007	0.0007874539668417643
77.90000000000006	0.0007875618487011753
78.00000000000007	0.0007876698406722202
78.10000000000007	0.000787777942721801
78.20000000000007	0.0007878861556035953
78.30000000000007	0.0007879944786239551
78.40000000000006	0.0007881029116336898
78.50000000000007	0.000788211454607447
78.60000000000007	0.000788320108310497
78.70000000000007	0.0007884288720488952
78.80000000000007	0.0007885377456858639
78.90000000000006	0.0007886467292037929
79.00000000000007	0.0007887558225869889
79.10000000000007	0.0007888650266145399
79.20000000000007	0.0007889743405938409
79.30000000000007	0.0007890837644023595
79.40000000000006	0.0007891932980321676
79.50000000000007	0.0007893029422745157
79.60000000000007	0.0007894126964360269
79.70000000000007	0.0007895225604065281
79.80000000000007	0.0007896325341858542
79.90000000000008	0.0007897426177757431
80.00000000000007	0.0007898528119818041
80.10000000000007	0.0007899631161116033
80.20000000000007	0.0007900735300691564
80.30000000000007	0.0007901840538639923
80.40000000000008	0.0007902946883145158
80.50000000000007	0.0007904054327270577
80.60000000000007	0.0007905162870179264
80.70000000000007	0.0007906272512044421
80.80000000000007	0.000790738325305858
80.90000000000008	0.0007908495101556039
81.00000000000007	0.0007909608050604511
81.10000000000007	0.0007910722099509082
81.20000000000007	0.0007911837248540738
81.30000000000007	0.0007912953506168262
81.40000000000008	0.0007914070865442027
81.50000000000007	0.0007915189325790186
81.60000000000007	0.0007916308887562241
81.70000000000007	0.0007917429551127004
81.80000000000007	0.0007918551325110593
81.90000000000008	0.0007919674202563263
82.00000000000007	0.0007920798183055226
82.10000000000007	0.0007921923267034534
82.20000000000007	0.0007923049463268937
82.30000000000007	0.0007924176764786287
82.40000000000008	0.0007925305171280269
82.50000000000007	0.0007926434683278433
82.60000000000008	0.0007927565301327972
82.70000000000007	0.000792869703436128
82.80000000000007	0.0007929829875401182
82.90000000000008	0.00079309638242844
83.00000000000007	0.0007932098881638188
83.10000000000008	0.0007933235056544353
83.20000000000007	0.0007934372341997921
83.30000000000007	0.0007935510737959872
83.40000000000008	0.0007936650245138134
83.50000000000007	0.0007937790864260369
83.60000000000008	0.0007938932604581244
83.70000000000007	0.0007940075459085468
83.80000000000007	0.0007941219427878642
83.90000000000008	0.0007942364511769664
84.00000000000007	0.0007943510720170754
84.10000000000008	0.0007944658046033487
84.20000000000007	0.0007945806489588876
84.30000000000007	0.0007946956051727848
84.40000000000008	0.0007948106733361601
84.50000000000007	0.0007949258544083792
84.60000000000008	0.0007950411476830485
84.70000000000007	0.0007951565531979019
84.80000000000007	0.0007952720710523273
84.90000000000008	0.0007953877022223153
85.00000000000007	0.0007955034459975888
85.10000000000008	0.0007956193024285872
85.20000000000007	0.0007957352716230353
85.30000000000007	0.0007958513536907376
85.40000000000008	0.0007959675496268109
85.50000000000007	0.0007960838587188198
85.60000000000008	0.0007962002810320816
85.70000000000007	0.0007963168166848612
85.80000000000007	0.0007964334666898061
85.90000000000008	0.0007965502303299882
86.00000000000007	0.0007966671076836644
86.10000000000008	0.0007967840988776112
86.20000000000007	0.0007969012040407047
86.30000000000008	0.0007970184242057066
86.40000000000008	0.0007971357586530178
86.50000000000007	0.0007972532074760248
86.60000000000008	0.0007973707708122589
86.70000000000007	0.0007974884497130221
86.80000000000008	0.0007976062434535584
86.90000000000008	0.0007977241521404545
87.00000000000007	0.0007978421759199813
87.10000000000008	0.0007979603149405718
87.20000000000007	0.0007980785702746998
87.30000000000008	0.0007981969411943241
87.40000000000008	0.00079831542782154
87.50000000000007	0.000798434030313611
87.60000000000008	0.0007985527497626256
87.70000000000007	0.0007986715854347292
87.80000000000008	0.0007987905374655058
87.90000000000008	0.0007989096060212132
88.00000000000007	0.0007990287912703156
88.10000000000008	0.0007991480943272637
88.20000000000007	0.0007992675144542552
88.30000000000008	0.0007993870518027603
88.40000000000008	0.0007995067065503462
88.50000000000007	0.0007996264798321749
88.60000000000008	0.0007997463709039556
88.70000000000007	0.000799866379930989
88.80000000000008	0.0007999865071000961
88.90000000000008	0.0008001067526003912
89.00000000000009	0.0008002271175905872
89.10000000000008	0.0008003476013217829
89.20000000000007	0.0008004682039756278
89.30000000000008	0.000800588925750625
89.40000000000008	0.0008007097678274047
89.50000000000009	0.0008008307294498178
89.60000000000008	0.0008009518108137812
89.70000000000007	0.0008010730121273097
89.80000000000008	0.0008011888027820411
89.90000000000008	0.0008012825845825629
90.00000000000009	0.0008013543349305351
