# Supplementary material for: White matter micro- and macrostructure brain charts for the human lifespan
Source: Nature. 2026 May 13;655(8124):979–89. doi: 10.1038/s41586-026-10454-2 (PMC13391363; doi:10.1038/s41586-026-10454-2)
Supplement: Supplementary file 7 — Tract-specific median centiles of brain charts. SDT.T4.1-504 contain the discretized, sex-agnostic brain charts used to derive the myelination plots and assessments in Fig. 4 and Supplementary Fig. S4.F9. Age is expressed in years. Tract measurements are reported in metric-specific units: diffusivities in mm2 s−1, volume in mm3, surface area in mm2, average length in mm, and FA is dimensionless (unitless). [file 41586_2026_10454_MOESM7_ESM.zip › SDT.T4/SDT.T4.229-POPT_left_rd-mean.csv]

age	value
1.0	0.0007354331731620479
1.1	0.0007299462867996222
1.2000000000000002	0.0007230575246902021
1.3000000000000003	0.0007148762833853755
1.4000000000000004	0.0007068996036685723
1.5000000000000004	0.0006995464813524054
1.6000000000000005	0.0006927366794508885
1.7000000000000006	0.0006864042770753589
1.8000000000000007	0.0006804967131935068
1.9000000000000008	0.000674963413895273
2.000000000000001	0.0006697657499803139
2.100000000000001	0.0006648706626238958
2.200000000000001	0.0006602511020624775
2.300000000000001	0.0006558796142347069
2.4000000000000012	0.0006517347228089909
2.5000000000000013	0.0006477975342832997
2.6000000000000014	0.0006440513817069078
2.7000000000000015	0.0006404824920369551
2.8000000000000016	0.0006370759157795133
2.9000000000000017	0.0006338199142614241
3.0000000000000018	0.0006307039608836622
3.100000000000002	0.0006277193039500642
3.200000000000002	0.0006248561199558844
3.300000000000002	0.0006221066370589802
3.400000000000002	0.0006194637751231354
3.500000000000002	0.0006169210947212067
3.6000000000000023	0.0006144732626746093
3.7000000000000024	0.0006121139694357073
3.8000000000000025	0.0006098382530138402
3.9000000000000026	0.0006076415621756069
4.000000000000003	0.0006055201273721178
4.100000000000003	0.000603469372409299
4.200000000000003	0.0006014856920177729
4.3000000000000025	0.0005995657365370641
4.400000000000003	0.0005977064102106153
4.5000000000000036	0.0005959051717302324
4.600000000000003	0.0005941587918697237
4.700000000000003	0.0005924647507905599
4.800000000000003	0.0005908207086027849
4.900000000000004	0.000589224748721201
5.0000000000000036	0.0005876743827366094
5.100000000000003	0.0005861676703208092
5.200000000000004	0.0005847027857058972
5.300000000000004	0.0005832780264542758
5.400000000000004	0.0005818920134183735
5.5000000000000036	0.0005805428803048983
5.600000000000004	0.0005792291878352648
5.700000000000005	0.0005779495904149462
5.800000000000004	0.000576703001248339
5.900000000000004	0.0005754879219184055
6.000000000000004	0.0005743031991192425
6.100000000000005	0.0005731477379669803
6.200000000000005	0.0005720205127532491
6.300000000000004	0.0005709207048063091
6.400000000000005	0.0005698471412931594
6.500000000000005	0.0005687989298761022
6.600000000000005	0.0005677752335281568
6.700000000000005	0.0005667753862543121
6.800000000000005	0.000565798418054797
6.900000000000006	0.0005648435928091148
7.000000000000005	0.0005639102070837687
7.100000000000005	0.0005629976006582726
7.2000000000000055	0.0005621052544728048
7.300000000000006	0.0005612323849358179
7.400000000000006	0.0005603784042711064
7.500000000000005	0.0005595427606373514
7.600000000000006	0.0005587250214180697
7.700000000000006	0.000557924523835966
7.800000000000006	0.0005571407721499613
7.900000000000006	0.0005563732902305103
8.000000000000007	0.00055562163128001
8.100000000000007	0.0005548854491043372
8.200000000000006	0.0005541641951318964
8.300000000000006	0.0005534574637317262
8.400000000000006	0.0005527648744216185
8.500000000000007	0.0005520861330863943
8.600000000000007	0.0005514207675174957
8.700000000000006	0.0005507684295704697
8.800000000000008	0.0005501287835274424
8.900000000000007	0.0005495015149147532
9.000000000000007	0.0005488863833360893
9.100000000000007	0.0005482829903567462
9.200000000000006	0.0005476910454977004
9.300000000000008	0.0005471102769365812
9.400000000000007	0.0005465404772385084
9.500000000000007	0.0005459812985620328
9.600000000000009	0.0005454324880478329
9.700000000000008	0.0005448938010634494
9.800000000000008	0.0005443650091674707
9.900000000000007	0.0005438459398333279
10.000000000000007	0.0005433362949455067
10.100000000000009	0.0005428358601326061
10.200000000000008	0.0005423444355134228
10.300000000000008	0.0005418618702778702
10.40000000000001	0.0005413879011368372
10.500000000000009	0.0005409223392919822
10.600000000000009	0.000540465001591102
10.700000000000008	0.0005400157177274721
10.800000000000008	0.000539574360420525
10.90000000000001	0.0005391407010883882
11.000000000000009	0.0005387145775270337
11.100000000000009	0.0005382958392015522
11.20000000000001	0.0005378843736249041
11.30000000000001	0.0005374799769597325
11.40000000000001	0.0005370825049449313
11.500000000000009	0.0005366918173128325
11.600000000000009	0.0005363077843155854
11.70000000000001	0.0005359303098196947
11.80000000000001	0.0005355592149291889
11.90000000000001	0.0005351943743011987
12.00000000000001	0.0005348356722633882
12.10000000000001	0.0005344830230484492
12.20000000000001	0.000534136265816573
12.30000000000001	0.0005337952881555257
12.40000000000001	0.0005334599805507043
12.50000000000001	0.000533130242322531
12.60000000000001	0.0005328059993703909
12.70000000000001	0.0005324871092265385
12.800000000000011	0.0005321734732736516
12.900000000000011	0.0005318650010935467
13.00000000000001	0.0005315616260276937
13.10000000000001	0.0005312632190870394
13.20000000000001	0.000530969691188711
13.300000000000011	0.000530680955399043
13.400000000000011	0.0005303969323551847
13.50000000000001	0.0005301175639113933
13.600000000000012	0.0005298427349019116
13.700000000000012	0.0005295723665196335
13.800000000000011	0.0005293063870372051
13.900000000000011	0.0005290447437654839
14.00000000000001	0.0005287873317997453
14.100000000000012	0.0005285340795040582
14.200000000000012	0.000528284916867328
14.300000000000011	0.0005280397804717446
14.400000000000013	0.000527798623963084
14.500000000000012	0.0005275613530306344
14.600000000000012	0.000527327903836222
14.700000000000012	0.000527098218745626
14.800000000000011	0.0005268722554802709
14.900000000000013	0.0005266499276756276
15.000000000000012	0.0005264311769816945
15.100000000000012	0.000526215946297565
15.200000000000014	0.0005260041843401491
15.300000000000013	0.0005257958536275745
15.400000000000013	0.0005255908760464258
15.500000000000012	0.0005253891992612767
15.600000000000012	0.000525190776438771
15.700000000000014	0.0005249955731916993
15.800000000000013	0.0005248035176533973
15.900000000000013	0.0005246145617534041
16.000000000000014	0.0005244286583958376
16.100000000000016	0.0005242457656737036
16.200000000000014	0.0005240658528883715
16.30000000000001	0.0005238888546915804
16.400000000000013	0.0005237147277194996
16.500000000000014	0.0005235434335362128
16.600000000000016	0.0005233749438277701
16.700000000000014	0.0005232091982224315
16.800000000000015	0.0005230461567162334
16.900000000000013	0.0005228857800756782
17.000000000000014	0.0005227280337363797
17.100000000000016	0.0005225728922603746
17.200000000000014	0.0005224203004910771
17.300000000000015	0.0005222702221553797
17.400000000000013	0.000522122625429954
17.500000000000014	0.0005219774867390414
17.600000000000016	0.000521834754937951
17.700000000000014	0.0005216943964328253
17.800000000000015	0.0005215563782461977
17.900000000000016	0.0005214206716330344
18.000000000000014	0.0005212872552882872
18.100000000000016	0.0005211560822871742
18.200000000000017	0.0005210271220276153
18.300000000000015	0.0005209003479530658
18.400000000000016	0.0005207757402303774
18.500000000000014	0.0005206532552035939
18.600000000000016	0.0005205328644307431
18.700000000000017	0.0005204145399682067
18.800000000000015	0.0005202982577328297
18.900000000000016	0.0005201839997047846
19.000000000000014	0.0005200717256776928
19.100000000000016	0.0005199614096338141
19.200000000000017	0.0005198530292545904
19.300000000000015	0.0005197465676966139
19.400000000000016	0.0005196419874425415
19.500000000000018	0.0005195392642335293
19.600000000000016	0.0005194383742175944
19.700000000000017	0.0005193392970824593
19.80000000000002	0.0005192420174480026
19.900000000000016	0.0005191465006427402
20.000000000000018	0.0005190527243908818
20.100000000000016	0.0005189606698156949
20.200000000000017	0.0005188703224869521
20.30000000000002	0.000518781649964543
20.400000000000016	0.0005186946314178895
20.500000000000018	0.0005186092463515219
20.600000000000016	0.0005185254775300897
20.700000000000017	0.0005184433117155447
20.80000000000002	0.0005183627188352936
20.900000000000016	0.0005182836796949932
21.000000000000018	0.0005182061782366136
21.10000000000002	0.0005181302019964061
21.200000000000017	0.0005180557227680964
21.30000000000002	0.0005179827225546211
21.40000000000002	0.0005179111836371229
21.500000000000018	0.0005178410913109253
21.60000000000002	0.0005177724340922867
21.700000000000017	0.0005177051857595618
21.80000000000002	0.0005176393296764119
21.90000000000002	0.0005175748521108564
22.000000000000018	0.0005175117422159143
22.10000000000002	0.0005174499753422012
22.200000000000017	0.0005173895358528112
22.30000000000002	0.000517330408343528
22.40000000000002	0.0005172725802061805
22.500000000000018	0.0005172160414060775
22.60000000000002	0.0005171607689691581
22.70000000000002	0.0005171067483983589
22.80000000000002	0.0005170539678945348
22.90000000000002	0.0005170024179510415
23.00000000000002	0.0005169520769271056
23.10000000000002	0.0005169029311657283
23.20000000000002	0.0005168549672059209
23.30000000000002	0.00051680817418789
23.40000000000002	0.0005167625432834237
23.50000000000002	0.0005167180542750428
23.60000000000002	0.0005166746944670252
23.70000000000002	0.0005166324536766182
23.80000000000002	0.0005165913235168964
23.90000000000002	0.0005165512849079492
24.00000000000002	0.0005165123258647394
24.10000000000002	0.0005164744345682997
24.20000000000002	0.0005164376016257352
24.300000000000022	0.0005164018192209338
24.40000000000002	0.0005163670694902955
24.50000000000002	0.0005163333412644361
24.600000000000023	0.0005163006257202355
24.70000000000002	0.0005162689154131219
24.800000000000022	0.0005162381934554959
24.90000000000002	0.0005162084492828007
25.00000000000002	0.0005161796724720218
25.100000000000023	0.0005161518548678759
25.20000000000002	0.0005161249895092745
25.300000000000022	0.0005160990605537897
25.40000000000002	0.0005160740581329283
25.50000000000002	0.0005160499745733904
25.600000000000023	0.0005160268032291005
25.70000000000002	0.000516004529099383
25.800000000000022	0.0005159831428332939
25.900000000000023	0.0005159626352012293
26.00000000000002	0.0005159429990974578
26.100000000000023	0.0005159242282881157
26.200000000000024	0.0005159063086750652
26.300000000000022	0.0005158892315046128
26.400000000000023	0.0005158729900807032
26.50000000000002	0.0005158575784383014
26.600000000000023	0.0005158429832087435
26.700000000000024	0.0005158291960835177
26.800000000000022	0.0005158162088586296
26.900000000000023	0.0005158040153225798
27.00000000000002	0.0005157926098639133
27.100000000000023	0.0005157819798970987
27.200000000000024	0.0005157721176285786
27.300000000000022	0.000515763017196614
27.400000000000023	0.0005157546732206769
27.500000000000025	0.000515747073750193
27.600000000000023	0.000515740211376381
27.700000000000024	0.0005157340787809186
27.800000000000026	0.0005157286705175989
27.900000000000023	0.0005157239815109303
28.000000000000025	0.000515720000492793
28.100000000000023	0.0005157167205005087
28.200000000000024	0.0005157141363876718
28.300000000000026	0.0005157122432783653
28.400000000000023	0.0005157110304594583
28.500000000000025	0.0005157104913023389
28.600000000000023	0.0005157106192570034
28.700000000000024	0.0005157114095348396
28.800000000000026	0.0005157128575245232
28.900000000000023	0.0005157149531100891
29.000000000000025	0.0005157176900510369
29.100000000000026	0.0005157210638166929
29.200000000000024	0.0005157250699692188
29.300000000000026	0.0005157296988796522
29.400000000000027	0.0005157349445987513
29.500000000000025	0.0005157408012458928
29.600000000000026	0.0005157472645996463
29.700000000000024	0.0005157543304529078
29.800000000000026	0.0005157619897011942
29.900000000000027	0.0005157702367343396
30.000000000000025	0.0005157790675535876
30.100000000000026	0.0005157884781034956
30.200000000000024	0.000515798459708463
30.300000000000026	0.0005158090070132638
30.400000000000027	0.0005158201147228219
30.500000000000025	0.00051583177910653
30.600000000000026	0.0005158439963112188
30.700000000000028	0.00051585675812358
30.800000000000026	0.0005158700594857581
30.900000000000027	0.0005158838968600421
31.00000000000003	0.0005158982665265304
31.100000000000026	0.0005159131606508908
31.200000000000028	0.0005159285743992734
31.300000000000026	0.0005159445029906896
31.400000000000027	0.0005159609431207711
31.50000000000003	0.0005159778912477199
31.600000000000026	0.0005159953399460853
31.700000000000028	0.0005160132846437351
31.800000000000026	0.0005160317222038062
31.900000000000027	0.000516050649202293
32.00000000000003	0.0005160700585496622
32.10000000000002	0.0005160899458712902
32.20000000000003	0.0005161103068392113
32.300000000000026	0.0005161311385202028
32.40000000000003	0.0005161524376478554
32.50000000000003	0.0005161741974953536
32.60000000000003	0.0005161964139192293
32.70000000000003	0.0005162190841321852
32.800000000000026	0.0005162422049723649
32.90000000000003	0.0005162657700116567
33.00000000000003	0.0005162897752813021
33.10000000000003	0.0005163142168538487
33.20000000000003	0.0005163390921202291
33.300000000000026	0.0005163643980586576
33.40000000000003	0.0005163901285637426
33.50000000000003	0.0005164162798715218
33.60000000000003	0.0005164428495003599
33.70000000000003	0.0005164698345217705
33.800000000000026	0.0005164972290966415
33.90000000000003	0.0005165250296160926
34.00000000000003	0.0005165532325079342
34.10000000000003	0.000516581835446883
34.20000000000003	0.0005166108356294523
34.30000000000003	0.0005166402275045025
34.40000000000003	0.0005166700076451878
34.50000000000003	0.0005167001738377485
34.60000000000003	0.0005167307233623546
34.70000000000003	0.0005167616509058929
34.80000000000003	0.000516792953179541
34.90000000000003	0.0005168246269271505
35.00000000000003	0.000516856670072493
35.10000000000003	0.0005168890800077572
35.20000000000003	0.0005169218516774483
35.30000000000003	0.0005169549819549957
35.400000000000034	0.000516988468861986
35.50000000000003	0.000517022309865931
35.60000000000003	0.0005170565001246595
35.70000000000003	0.0005170910366348034
35.80000000000003	0.0005171259164221842
35.900000000000034	0.0005171611376296352
36.00000000000003	0.0005171966978254717
36.10000000000003	0.0005172325923985296
36.20000000000003	0.0005172688184904704
36.30000000000003	0.0005173053743300715
36.400000000000034	0.0005173422575537854
36.50000000000003	0.0005173794637420656
36.60000000000003	0.0005174169901468288
36.70000000000003	0.0005174548340461717
36.80000000000003	0.0005174929937759751
36.900000000000034	0.0005175314670637553
37.00000000000003	0.0005175702496975803
37.10000000000003	0.0005176093390593784
37.20000000000003	0.0005176487335606888
37.30000000000003	0.0005176884309909019
37.400000000000034	0.0005177284273105921
37.500000000000036	0.0005177687200006154
37.60000000000003	0.0005178093065653301
37.70000000000003	0.0005178501855110832
37.80000000000003	0.0005178913547098402
37.900000000000034	0.0005179328103091899
38.000000000000036	0.000517974549906781
38.10000000000003	0.0005180165720756967
38.20000000000003	0.0005180588747442938
38.30000000000003	0.0005181014542157782
38.400000000000034	0.0005181443081768137
38.500000000000036	0.0005181874343352151
38.60000000000004	0.0005182308313481437
38.70000000000003	0.0005182744972190565
38.80000000000003	0.0005183184284200024
38.900000000000034	0.0005183626227428268
39.000000000000036	0.0005184070789035941
39.10000000000004	0.0005184517949574108
39.20000000000003	0.0005184967675169684
39.30000000000003	0.0005185419944543802
39.400000000000034	0.0005185874736608416
39.500000000000036	0.0005186332039270885
39.60000000000004	0.0005186791833767895
39.70000000000003	0.0005187254087753536
39.80000000000003	0.0005187718780898402
39.900000000000034	0.0005188185901630678
40.000000000000036	0.0005188655431661685
40.10000000000004	0.0005189127339919286
40.20000000000003	0.0005189601606799273
40.30000000000003	0.0005190078212870036
40.400000000000034	0.0005190557147224284
40.500000000000036	0.0005191038392201528
40.60000000000004	0.0005191521918112861
40.70000000000004	0.0005192007706213311
40.80000000000003	0.0005192495746056605
40.900000000000034	0.0005192986020419779
41.000000000000036	0.0005193478500769497
41.10000000000004	0.0005193973169017651
41.20000000000004	0.0005194470007232344
41.30000000000003	0.0005194969005559365
41.400000000000034	0.0005195470147352782
41.500000000000036	0.0005195973405335285
41.60000000000004	0.0005196478762197559
41.70000000000004	0.0005196986208493782
41.80000000000004	0.0005197495727982796
41.900000000000034	0.0005198007294437292
42.000000000000036	0.0005198520891144198
42.10000000000004	0.000519903650153208
42.20000000000004	0.0005199554116683422
42.30000000000004	0.0005200073720889026
42.400000000000034	0.0005200595289063627
42.500000000000036	0.000520111880520149
42.60000000000004	0.0005201644260747162
42.70000000000004	0.0005202171640367356
42.80000000000004	0.0005202700919932344
42.900000000000034	0.0005203232083978487
43.000000000000036	0.0005203765117171391
43.10000000000004	0.000520430001142738
43.20000000000004	0.0005204836751904932
43.30000000000004	0.0005205375315514336
43.400000000000034	0.0005205915687436054
43.500000000000036	0.0005206457859907878
43.60000000000004	0.0005207001818438148
43.70000000000004	0.0005207547540808185
43.80000000000004	0.0005208095012692168
43.90000000000004	0.0005208644219882298
44.000000000000036	0.0005209195155038369
44.10000000000004	0.000520974780412453
44.20000000000004	0.0005210302145870596
44.30000000000004	0.0005210858166538241
44.40000000000004	0.0005211415859072714
44.500000000000036	0.0005211975209765059
44.60000000000004	0.0005212536198140171
44.70000000000004	0.0005213098810910505
44.80000000000004	0.000521366303489621
44.90000000000004	0.0005214228863420035
45.00000000000004	0.0005214796283196859
45.10000000000004	0.0005215365274618
45.20000000000004	0.0005215935824932479
45.30000000000004	0.0005216507927716868
45.40000000000004	0.0005217081569992109
45.50000000000004	0.0005217656732876314
45.60000000000004	0.0005218233404030683
45.70000000000004	0.0005218811571214856
45.80000000000004	0.0005219391228343852
45.90000000000004	0.0005219972362833698
46.00000000000004	0.0005220554956594859
46.10000000000004	0.0005221138997779588
46.20000000000004	0.0005221724480528277
46.30000000000004	0.0005222311392544556
46.40000000000004	0.0005222899716403848
46.50000000000004	0.0005223489440636184
46.60000000000004	0.0005224080553861502
46.70000000000004	0.0005224673050523828
46.80000000000004	0.0005225266918696128
46.90000000000004	0.0005225862141679267
47.00000000000004	0.0005226458708453399
47.100000000000044	0.0005227056613662968
47.20000000000004	0.0005227655845651586
47.30000000000004	0.0005228256388329519
47.40000000000004	0.0005228858231023508
47.50000000000004	0.0005229461363143085
47.600000000000044	0.0005230065779604967
47.70000000000004	0.0005230671469098548
47.80000000000004	0.0005231278416199605
47.90000000000004	0.0005231886610648205
48.00000000000004	0.0005232496047539362
48.100000000000044	0.0005233106715818145
48.200000000000045	0.0005233718600619172
48.30000000000004	0.0005234331692001032
48.40000000000004	0.0005234945980098332
48.50000000000004	0.0005235561460251111
48.600000000000044	0.000523617812172884
48.700000000000045	0.000523679595027701
48.80000000000004	0.00052374149363346
48.90000000000004	0.0005238035075399976
49.00000000000004	0.0005238656356984437
49.100000000000044	0.000523927876734659
49.200000000000045	0.000523990229721878
49.30000000000004	0.0005240526937403206
49.40000000000004	0.0005241152683618007
49.50000000000004	0.0005241779525680016
49.600000000000044	0.0005242407450409707
49.700000000000045	0.0005243036448889592
49.80000000000004	0.0005243666516978518
49.90000000000004	0.0005244297644722766
50.00000000000004	0.0005244929819414568
50.100000000000044	0.0005245563032406613
50.200000000000045	0.000524619727511627
50.30000000000005	0.0005246832543600609
50.40000000000004	0.000524746882819389
50.50000000000004	0.0005248106116704936
50.600000000000044	0.0005248744400809734
50.700000000000045	0.0005249383676690596
50.80000000000005	0.0005250023934899522
50.90000000000004	0.000525066516367955
51.00000000000004	0.0005251307354956212
51.100000000000044	0.0005251950500714858
51.200000000000045	0.0005252594597316079
51.30000000000005	0.0005253239635584153
51.40000000000005	0.0005253885604237836
51.50000000000004	0.0005254532495501579
51.600000000000044	0.0005255180305847225
51.700000000000045	0.0005255829026306278
51.80000000000005	0.0005256478645997444
51.90000000000005	0.0005257129157376075
52.00000000000004	0.0005257780552952498
52.100000000000044	0.0005258432829359171
52.200000000000045	0.000525908597788549
52.30000000000005	0.0005259739988088874
52.40000000000005	0.0005260394852700881
52.50000000000004	0.0005261050568452963
52.600000000000044	0.0005261707126832138
52.700000000000045	0.0005262364517764481
52.80000000000005	0.000526302273419559
52.90000000000005	0.0005263681769122297
53.00000000000004	0.0005264341619420466
53.100000000000044	0.0005265002276821741
53.200000000000045	0.00052656637316571
53.30000000000005	0.0005266325977128245
53.40000000000005	0.0005266989010199008
53.50000000000005	0.000526765282279012
53.600000000000044	0.0005268317405572601
53.700000000000045	0.0005268982751946748
53.80000000000005	0.0005269648855360154
53.90000000000005	0.0005270315712907252
54.00000000000005	0.0005270983316740935
54.100000000000044	0.0005271651657906295
54.200000000000045	0.0005272320730041379
54.30000000000005	0.0005272990530318644
54.40000000000005	0.0005273661051071838
54.50000000000005	0.000527433228366028
54.60000000000005	0.000527500422190611
54.700000000000045	0.000527567685967598
54.80000000000005	0.0005276350194260212
54.90000000000005	0.0005277024218213776
55.00000000000005	0.0005277698923241494
55.10000000000005	0.00052783743033869
55.200000000000045	0.000527905035600968
55.30000000000005	0.000527972707383797
55.40000000000005	0.0005280404448867062
55.50000000000005	0.0005281082475311911
55.60000000000005	0.0005281761147428672
55.700000000000045	0.0005282440462683545
55.80000000000005	0.0005283120414015638
55.90000000000005	0.000528380099374013
56.00000000000005	0.0005284482196277956
56.10000000000005	0.0005285164019156609
56.200000000000045	0.000528584645548167
56.30000000000005	0.000528652949783685
56.40000000000005	0.0005287213140802873
56.50000000000005	0.0005287897378998653
56.60000000000005	0.0005288582210048169
56.70000000000005	0.0005289267627258479
56.80000000000005	0.0005289953623509536
56.90000000000005	0.0005290640193574103
57.00000000000005	0.0005291327335130693
57.10000000000005	0.0005292015041646155
57.20000000000005	0.0005292703306249218
57.30000000000005	0.0005293392123861561
57.40000000000005	0.000529408148944068
57.50000000000005	0.0005294771400752544
57.60000000000005	0.0005295461851456542
57.70000000000005	0.0005296152834956045
57.800000000000054	0.0005296844346352128
57.90000000000005	0.0005297536383459226
58.00000000000005	0.0005298228940090555
58.10000000000005	0.0005298922009879932
58.20000000000005	0.0005299615588067726
58.300000000000054	0.0005300309669927595
58.40000000000005	0.0005301004253353348
58.50000000000005	0.0005301699332342712
58.60000000000005	0.0005302394900784173
58.70000000000005	0.0005303090954085811
58.800000000000054	0.000530378749018469
58.90000000000005	0.0005304484503226615
59.00000000000005	0.0005305181987313659
59.10000000000005	0.0005305879937984326
59.20000000000005	0.000530657835080833
59.300000000000054	0.0005307277223794787
59.40000000000005	0.0005307976551266305
59.50000000000005	0.0005308676327561826
59.60000000000005	0.0005309376548376878
59.70000000000005	0.0005310077211758811
59.800000000000054	0.0005310778312173392
59.900000000000055	0.0005311479844157527
60.00000000000005	0.000531218180352903
60.10000000000005	0.0005312884186135057
60.20000000000005	0.0005313586990088902
60.300000000000054	0.0005314290210026129
60.400000000000055	0.0005314993840703512
60.50000000000005	0.0005315697878086483
60.60000000000005	0.0005316402320322386
60.70000000000005	0.0005317107162184663
60.800000000000054	0.0005317812398614151
60.900000000000055	0.0005318518025691048
61.00000000000006	0.0005319224039522894
61.10000000000005	0.0005319930438317282
61.20000000000005	0.0005320637217011133
61.300000000000054	0.0005321344370749895
61.400000000000055	0.0005322051895752197
61.50000000000006	0.0005322759790256148
61.60000000000005	0.0005323468049332065
61.70000000000005	0.0005324176668296101
61.800000000000054	0.0005324885643475084
61.900000000000055	0.000532559497122175
62.00000000000006	0.0005326304649829465
62.10000000000005	0.0005327014674525448
62.20000000000005	0.0005327725040816677
62.300000000000054	0.0005328435745160441
62.400000000000055	0.0005329146785877602
62.50000000000006	0.0005329858158324223
62.60000000000005	0.0005330569858166427
62.70000000000005	0.000533128188196307
62.800000000000054	0.0005331994226297843
62.900000000000055	0.0005332706889542355
63.00000000000006	0.0005333419867204178
63.10000000000006	0.000533413315512704
63.20000000000005	0.000533484674999304
63.300000000000054	0.0005335560650198719
63.400000000000055	0.0005336274851376378
63.50000000000006	0.0005336989349517792
63.60000000000006	0.0005337704141401214
63.70000000000005	0.0005338419223827967
63.800000000000054	0.00053391345952416
63.900000000000055	0.0005339850251420619
64.00000000000006	0.0005340566188522505
64.10000000000005	0.0005341282403441748
64.20000000000006	0.0005341998894644596
64.30000000000005	0.0005342715658030448
64.40000000000006	0.0005343432689894818
64.50000000000006	0.0005344149987223032
64.60000000000005	0.0005344867547022418
64.70000000000006	0.0005345585367802964
64.80000000000005	0.0005346303445605265
64.90000000000006	0.0005347021776879406
65.00000000000006	0.0005347740358720945
65.10000000000005	0.0005348459189661096
65.20000000000006	0.0005349178265857362
65.30000000000005	0.0005349897583888475
65.40000000000006	0.0005350617140936303
65.50000000000006	0.0005351336934203412
65.60000000000005	0.0005352056962261824
65.70000000000006	0.0005352777221405269
65.80000000000005	0.0005353497708357701
65.90000000000006	0.0005354218420405179
66.00000000000006	0.0005354939356139435
66.10000000000005	0.0005355660511967918
66.20000000000006	0.0005356381884734397
66.30000000000005	0.0005357103471807008
66.40000000000006	0.000535782527057366
66.50000000000006	0.0005358547279665023
66.60000000000005	0.0005359269495619813
66.70000000000006	0.0005359991915417744
66.80000000000005	0.0005360714536526409
66.90000000000006	0.0005361437357594843
67.00000000000006	0.0005362160375272171
67.10000000000007	0.0005362883586650435
67.20000000000006	0.0005363606989275178
67.30000000000005	0.0005364330580710584
67.40000000000006	0.0005365054359642811
67.50000000000006	0.0005365778322848309
67.60000000000007	0.0005366502467546411
67.70000000000006	0.0005367226791377381
67.80000000000005	0.0005367951293045012
67.90000000000006	0.0005368675969432798
68.00000000000006	0.0005369400817865331
68.10000000000007	0.000537012583605714
68.20000000000006	0.0005370851021740961
68.30000000000005	0.0005371576373656327
68.40000000000006	0.0005372301888810008
68.50000000000006	0.000537302756464616
68.60000000000007	0.0005373753398970083
68.70000000000006	0.0005374479390538644
68.80000000000005	0.000537520553646233
68.90000000000006	0.0005375931834284085
69.00000000000006	0.0005376658281880241
69.10000000000007	0.000537738487714447
69.20000000000006	0.0005378111618868372
69.30000000000005	0.0005378838504282019
69.40000000000006	0.0005379565531040939
69.50000000000006	0.0005380292697108421
69.60000000000007	0.0005381020001293256
69.70000000000006	0.0005381747440926218
69.80000000000007	0.0005382475013755693
69.90000000000006	0.0005383202717813095
70.00000000000006	0.0005383930551146561
70.10000000000007	0.0005384658512599005
70.20000000000006	0.0005385386599617066
70.30000000000007	0.0005386114810055352
70.40000000000006	0.0005386843142028752
70.50000000000006	0.0005387571594397761
70.60000000000007	0.0005388300164706877
70.70000000000006	0.0005389028850898116
70.80000000000007	0.0005389757651152166
70.90000000000006	0.0005390486563665518
71.00000000000006	0.0005391215587332428
71.10000000000007	0.0005391944719809768
71.20000000000006	0.0005392673959140134
71.30000000000007	0.0005393403303584342
71.40000000000006	0.0005394132752054808
71.50000000000006	0.0005394862302303513
71.60000000000007	0.0005395591952455557
71.70000000000006	0.0005396321700835142
71.80000000000007	0.000539705154578213
71.90000000000006	0.0005397781486242895
72.00000000000006	0.0005398511520078326
72.10000000000007	0.0005399241645508858
72.20000000000006	0.0005399971860936451
72.30000000000007	0.0005400702165326458
72.40000000000006	0.0005401432556632101
72.50000000000006	0.0005402163033151683
72.60000000000007	0.0005402893593348703
72.70000000000006	0.000540362423570156
72.80000000000007	0.0005404354959209965
72.90000000000006	0.0005405085761933105
73.00000000000006	0.0005405816642260101
73.10000000000007	0.0005406547598729651
73.20000000000006	0.0005407278630361576
73.30000000000007	0.0005408009735304751
73.40000000000006	0.0005408740912022135
73.50000000000007	0.0005409472159112149
73.60000000000007	0.0005410203475187804
73.70000000000006	0.0005410934859304414
73.80000000000007	0.0005411666309713308
73.90000000000006	0.0005412397824964233
74.00000000000007	0.0005413129403728919
74.10000000000007	0.000541386104508432
74.20000000000006	0.00054145927473687
74.30000000000007	0.000541532450920235
74.40000000000006	0.0005416056329315076
74.50000000000007	0.0005416788206451062
74.60000000000007	0.0005417520139723733
74.70000000000006	0.0005418252127571195
74.80000000000007	0.0005418984168696523
74.90000000000006	0.0005419716261901413
75.00000000000007	0.0005420448406322618
75.10000000000007	0.0005421180600482697
75.20000000000006	0.0005421912843151975
75.30000000000007	0.0005422645133189163
75.40000000000006	0.0005423377469466636
75.50000000000007	0.0005424109851159321
75.60000000000007	0.0005424842276886549
75.70000000000006	0.0005425574745498568
75.80000000000007	0.0005426307255924359
75.90000000000006	0.0005427039807364178
76.00000000000007	0.0005427772398519141
76.10000000000007	0.0005428505028304198
76.20000000000007	0.0005429237695704226
76.30000000000007	0.0005429970399717741
76.40000000000006	0.0005430703139585041
76.50000000000007	0.0005431435914101479
76.60000000000007	0.0005432168722259078
76.70000000000007	0.0005432901563111931
76.80000000000007	0.0005433634435928222
76.90000000000006	0.0005434367339582315
77.00000000000007	0.0005435100273128801
77.10000000000007	0.0005435833235677009
77.20000000000007	0.0005436566226349366
77.30000000000007	0.0005437299244456657
77.40000000000006	0.000543803228896496
77.50000000000007	0.0005438765359003584
77.60000000000007	0.0005439498453749957
77.70000000000007	0.0005440231572545456
77.80000000000007	0.000544096471443281
77.90000000000006	0.0005441697878601603
78.00000000000007	0.0005442431064284161
78.10000000000007	0.0005443164270726058
78.20000000000007	0.0005443897497313978
78.30000000000007	0.0005444630743179414
78.40000000000006	0.0005445364007585177
78.50000000000007	0.0005446097289831433
78.60000000000007	0.0005446830589338222
78.70000000000007	0.0005447563905311319
78.80000000000007	0.0005448297237072284
78.90000000000006	0.0005449030583975882
79.00000000000007	0.0005449763945389867
79.10000000000007	0.0005450497320783068
79.20000000000007	0.0005451230709447412
79.30000000000007	0.0005451964110776148
79.40000000000006	0.0005452697524191571
79.50000000000007	0.0005453430949199343
79.60000000000007	0.0005454164385163095
79.70000000000007	0.0005454897831534015
79.80000000000007	0.000545563128778868
79.90000000000008	0.0005456364753417273
80.00000000000007	0.0005457098227977716
80.10000000000007	0.0005457831710917207
80.20000000000007	0.0005458565201757408
80.30000000000007	0.0005459298700043019
80.40000000000008	0.0005460032205372821
80.50000000000007	0.0005460765717263004
80.60000000000007	0.0005461499235292329
80.70000000000007	0.0005462232759060113
80.80000000000007	0.0005462966288178976
80.90000000000008	0.0005463699822303885
81.00000000000007	0.0005464433361032271
81.10000000000007	0.0005465166904013249
81.20000000000007	0.0005465900450914317
81.30000000000007	0.0005466634001435517
81.40000000000008	0.0005467367555240796
81.50000000000007	0.0005468101112035828
81.60000000000007	0.0005468834671543175
81.70000000000007	0.0005469568233498965
81.80000000000007	0.000547030179766435
81.90000000000008	0.0005471035363781772
82.00000000000007	0.0005471768931627089
82.10000000000007	0.0005472502500992023
82.20000000000007	0.0005473236071687371
82.30000000000007	0.0005473969643519318
82.40000000000008	0.000547470321632041
82.50000000000007	0.0005475436789938211
82.60000000000008	0.0005476170364233925
82.70000000000007	0.0005476903939084437
82.80000000000007	0.0005477637514372046
82.90000000000008	0.0005478371090000023
83.00000000000007	0.0005479104665885995
83.10000000000008	0.0005479838241961645
83.20000000000007	0.0005480571818170417
83.30000000000007	0.0005481305394472689
83.40000000000008	0.0005482038970842897
83.50000000000007	0.0005482772547269362
83.60000000000008	0.0005483506123755655
83.70000000000007	0.0005484239700318859
83.80000000000007	0.0005484973276990744
83.90000000000008	0.0005485706853817271
84.00000000000007	0.0005486440430862675
84.10000000000008	0.0005487174008202169
84.20000000000007	0.0005487907585925627
84.30000000000007	0.0005488641164136998
84.40000000000008	0.0005489374742954811
84.50000000000007	0.000549010832252105
84.60000000000008	0.0005490841902982179
84.70000000000007	0.0005491575484500959
84.80000000000007	0.0005492309067254808
84.90000000000008	0.0005493042651452483
85.00000000000007	0.0005493776237296022
85.10000000000008	0.0005494509825007198
85.20000000000007	0.000549524341482308
85.30000000000007	0.0005495977006995476
85.40000000000008	0.000549671060181803
85.50000000000007	0.0005497444199561454
85.60000000000008	0.0005498177800522372
85.70000000000007	0.0005498911405013307
85.80000000000007	0.0005499645013401554
85.90000000000008	0.000550037862601019
86.00000000000007	0.0005501112243196689
86.10000000000008	0.0005501845865335093
86.20000000000007	0.0005502579492814722
86.30000000000008	0.000550331312609542
86.40000000000008	0.0005504046765566221
86.50000000000007	0.0005504780411661993
86.60000000000008	0.0005505514064834857
86.70000000000007	0.000550624772562566
86.80000000000008	0.0005506981394472712
86.90000000000008	0.0005507715071874038
87.00000000000007	0.0005508448758345355
87.10000000000008	0.0005509182454418293
87.20000000000007	0.0005509916160734369
87.30000000000008	0.0005510649877795645
87.40000000000008	0.0005511383606180231
87.50000000000007	0.0005512117346484839
87.60000000000008	0.00055128510994404
87.70000000000007	0.0005513584865594911
87.80000000000008	0.0005514318645592357
87.90000000000008	0.0005515052440095749
88.00000000000007	0.0005515786249784653
88.10000000000008	0.0005516520075499862
88.20000000000007	0.0005517253917850048
88.30000000000008	0.0005517987777562957
88.40000000000008	0.0005518721655385974
88.50000000000007	0.00055194555522582
88.60000000000008	0.0005520189468831042
88.70000000000007	0.000552092340590129
88.80000000000008	0.000552165736428553
88.90000000000008	0.0005522391344817784
89.00000000000009	0.0005523125348556901
89.10000000000008	0.000552385937621235
89.20000000000007	0.0005524593428668776
89.30000000000008	0.0005525327506831227
89.40000000000008	0.0005526061611866524
89.50000000000009	0.000552679574452334
89.60000000000008	0.0005527529905758934
89.70000000000007	0.0005528264096550913
89.80000000000008	0.0005528964939875288
89.90000000000008	0.0005529532300982312
90.00000000000009	0.0005529966174353855
