# Supplementary material for: White matter micro- and macrostructure brain charts for the human lifespan
Source: Nature. 2026 May 13;655(8124):979–89. doi: 10.1038/s41586-026-10454-2 (PMC13391363; doi:10.1038/s41586-026-10454-2)
Supplement: Supplementary file 7 — Tract-specific median centiles of brain charts. SDT.T4.1-504 contain the discretized, sex-agnostic brain charts used to derive the myelination plots and assessments in Fig. 4 and Supplementary Fig. S4.F9. Age is expressed in years. Tract measurements are reported in metric-specific units: diffusivities in mm2 s−1, volume in mm3, surface area in mm2, average length in mm, and FA is dimensionless (unitless). [file 41586_2026_10454_MOESM7_ESM.zip › SDT.T4/SDT.T4.23-ATR_right_avg_length.csv]

age	value
1.0	67.65277626365892
1.1	68.00352943940463
1.2000000000000002	68.44610996781732
1.3000000000000003	68.97417164087675
1.4000000000000004	69.49369500671256
1.5000000000000004	69.97743942611739
1.6000000000000005	70.42949430195294
1.7000000000000006	70.85327612154565
1.8000000000000007	71.25152976166261
1.9000000000000008	71.62698296627003
2.000000000000001	71.98173334646816
2.100000000000001	72.31759982995041
2.200000000000001	72.63607524647708
2.300000000000001	72.93872416087619
2.4000000000000012	73.22677371831216
2.5000000000000013	73.50131553869568
2.6000000000000014	73.7633225971846
2.7000000000000015	74.01359798805119
2.8000000000000016	74.2530420067694
2.9000000000000017	74.48236134068543
3.0000000000000018	74.70219521807955
3.100000000000002	74.91307329620997
3.200000000000002	75.11560957506389
3.300000000000002	75.31028866315191
3.400000000000002	75.49755552542199
3.500000000000002	75.67781774434611
3.6000000000000023	75.85141100276905
3.7000000000000024	76.01874532354726
3.8000000000000025	76.180141952932
3.9000000000000026	76.33589734448648
4.000000000000003	76.48625543391947
4.100000000000003	76.63152175079581
4.200000000000003	76.77193587752855
4.3000000000000025	76.90772173281297
4.400000000000003	77.03908731940508
4.5000000000000036	77.16620211708053
4.600000000000003	77.28928803912012
4.700000000000003	77.40851738021007
4.800000000000003	77.52405084031213
4.900000000000004	77.63601905946882
5.0000000000000036	77.74459655371045
5.100000000000003	77.84991869388675
5.200000000000004	77.95211344641763
5.300000000000004	78.05130058214532
5.400000000000004	78.14757640801527
5.5000000000000036	78.24107470730712
5.600000000000004	78.33189815577214
5.700000000000005	78.42014306320624
5.800000000000004	78.50588668924874
5.900000000000004	78.5892381243526
6.000000000000004	78.67028096141327
6.100000000000005	78.74909484882303
6.200000000000005	78.825754616406
6.300000000000004	78.90031964188277
6.400000000000005	78.97287675170713
6.500000000000005	79.04349177705936
6.600000000000005	79.11222662804576
6.700000000000005	79.17913033931164
6.800000000000005	79.24427557509507
6.900000000000006	79.30771733444728
7.000000000000005	79.36950832757078
7.100000000000005	79.42969814197869
7.2000000000000055	79.48832565154552
7.300000000000006	79.54545030630558
7.400000000000006	79.60111664677348
7.500000000000005	79.65536658247498
7.600000000000006	79.70823293319243
7.700000000000006	79.7597664321702
7.800000000000006	79.8100050285437
7.900000000000006	79.8589852552209
8.000000000000007	79.90674146758249
8.100000000000007	79.9533003209524
8.200000000000006	79.99870420510132
8.300000000000006	80.0429845239034
8.400000000000006	80.08617079753543
8.500000000000007	80.12828592718738
8.600000000000007	80.16936663956832
8.700000000000006	80.20944010673942
8.800000000000008	80.24853257950934
8.900000000000007	80.28666870305739
9.000000000000007	80.32386744210694
9.100000000000007	80.36015999543609
9.200000000000006	80.39556923854877
9.300000000000008	80.43011662969674
9.400000000000007	80.46381869634635
9.500000000000007	80.49670279779056
9.600000000000009	80.52878897428499
9.700000000000008	80.56009664230069
9.800000000000008	80.59064398261745
9.900000000000007	80.62044490316596
10.000000000000007	80.64952295693233
10.100000000000009	80.67789525325277
10.200000000000008	80.7055777937471
10.300000000000008	80.73258284360261
10.40000000000001	80.75893126130177
10.500000000000009	80.78463818951636
10.600000000000009	80.80971833444913
10.700000000000008	80.8341854194966
10.800000000000008	80.85804990641064
10.90000000000001	80.88132994898282
11.000000000000009	80.90403862635769
11.100000000000009	80.92618812610971
11.20000000000001	80.94778776757833
11.30000000000001	80.96885375900938
11.40000000000001	80.9893977755006
11.500000000000009	81.00943117826483
11.600000000000009	81.02896452674348
11.70000000000001	81.048005862721
11.80000000000001	81.06656942153167
11.90000000000001	81.08466538651113
12.00000000000001	81.10230320694609
12.10000000000001	81.11949010874777
12.20000000000001	81.1362388885896
12.30000000000001	81.15255870277429
12.40000000000001	81.1684584765774
12.50000000000001	81.18394646822802
12.60000000000001	81.19902897626704
12.70000000000001	81.21371732606472
12.800000000000011	81.2280195710182
12.900000000000011	81.24194314947673
13.00000000000001	81.25549376378238
13.10000000000001	81.26868165371096
13.20000000000001	81.28151410564352
13.300000000000011	81.29399823250246
13.400000000000011	81.30614058375706
13.50000000000001	81.31794617419943
13.600000000000012	81.32942412544134
13.700000000000012	81.3405808925656
13.800000000000011	81.35142240827778
13.900000000000011	81.36195324285845
14.00000000000001	81.3721816843784
14.100000000000012	81.38211360471941
14.200000000000012	81.39175474326197
14.300000000000011	81.40111035781763
14.400000000000013	81.41018449938636
14.500000000000012	81.41898459226948
14.600000000000012	81.42751587118053
14.700000000000012	81.4357831224955
14.800000000000011	81.44379005984929
14.900000000000013	81.45154345781462
15.000000000000012	81.45904810066787
15.100000000000012	81.46630866993141
15.200000000000014	81.47332943181009
15.300000000000013	81.48011370125276
15.400000000000013	81.48666757602211
15.500000000000012	81.4929953447946
15.600000000000012	81.4991009083598
15.700000000000014	81.50498732151287
15.800000000000013	81.51066016884963
15.900000000000013	81.51612338632084
16.000000000000014	81.52138082912417
16.100000000000016	81.5264359918109
16.200000000000014	81.53129161854955
16.30000000000001	81.53595275695491
16.400000000000013	81.54042295245655
16.500000000000014	81.54470541286737
16.600000000000016	81.54880267883713
16.700000000000014	81.55271938794499
16.800000000000015	81.55645880601303
16.900000000000013	81.56002413464542
17.000000000000014	81.56341826067627
17.100000000000016	81.56664347951045
17.200000000000014	81.56970399795826
17.300000000000015	81.57260277054678
17.400000000000013	81.57534245664739
17.500000000000014	81.57792519035343
17.600000000000016	81.58035484746188
17.700000000000014	81.58263415842231
17.800000000000015	81.58476580207262
17.900000000000016	81.58675218152904
18.000000000000014	81.58859523491442
18.100000000000016	81.59029848905419
18.200000000000017	81.5918644236783
18.300000000000015	81.59329525970553
18.400000000000016	81.59459280585598
18.500000000000014	81.59576031928009
18.600000000000016	81.59680009836471
18.700000000000017	81.59771439962053
18.800000000000015	81.59850523747902
18.900000000000016	81.59917426233
19.000000000000014	81.59972444612863
19.100000000000016	81.6001578834431
19.200000000000017	81.60047644149468
19.300000000000015	81.60068166570959
19.400000000000016	81.60077630653585
19.500000000000018	81.60076231048048
19.600000000000016	81.60064158978022
19.700000000000017	81.60041584388118
19.80000000000002	81.60008648898665
19.900000000000016	81.59965604063017
20.000000000000018	81.59912627822789
20.100000000000016	81.59849878135492
20.200000000000017	81.59777488019337
20.30000000000002	81.5969569069931
20.400000000000016	81.59604651931055
20.500000000000018	81.59504534643688
20.600000000000016	81.59395483059976
20.700000000000017	81.5927761955211
20.80000000000002	81.59151157857752
20.900000000000016	81.5901624992934
21.000000000000018	81.58873030160045
21.10000000000002	81.58721613804283
21.200000000000017	81.58562199333466
21.30000000000002	81.58394928597146
21.40000000000002	81.58219941096985
21.500000000000018	81.58037359905809
21.60000000000002	81.57847291430546
21.700000000000017	81.5764991787317
21.80000000000002	81.57445369600794
21.90000000000002	81.57233761574605
22.000000000000018	81.57015194258739
22.10000000000002	81.56789837063255
22.200000000000017	81.56557811923416
22.30000000000002	81.5631923881147
22.40000000000002	81.56074223300608
22.500000000000018	81.55822858442124
22.60000000000002	81.55565299984258
22.70000000000002	81.55301660249296
22.80000000000002	81.55032038077997
22.90000000000002	81.5475652151773
23.00000000000002	81.54475255540034
23.10000000000002	81.5418834538687
23.20000000000002	81.53895894649177
23.30000000000002	81.53597994338526
23.40000000000002	81.53294726243968
23.50000000000002	81.52986223804413
23.60000000000002	81.52672584166703
23.70000000000002	81.52353892725539
23.80000000000002	81.52030227022884
23.90000000000002	81.51701711374075
24.00000000000002	81.51368436947061
24.10000000000002	81.51030493513504
24.20000000000002	81.50687959905534
24.300000000000022	81.50340908343541
24.40000000000002	81.49989453360985
24.50000000000002	81.49633679272016
24.600000000000023	81.49273660200434
24.70000000000002	81.48909464734672
24.800000000000022	81.48541199649739
24.90000000000002	81.48168944184776
25.00000000000002	81.47792776392107
25.100000000000023	81.47412764869007
25.20000000000002	81.47028973648253
25.300000000000022	81.46641501171797
25.40000000000002	81.46250420847024
25.50000000000002	81.45855797307526
25.600000000000023	81.4545769145795
25.70000000000002	81.45056195116004
25.800000000000022	81.44651377360634
25.900000000000023	81.44243306257272
26.00000000000002	81.43832041765674
26.100000000000023	81.43417640865601
26.200000000000024	81.43000188247785
26.300000000000022	81.42579748006153
26.400000000000023	81.42156376750638
26.50000000000002	81.41730128748584
26.600000000000023	81.4130108301412
26.700000000000024	81.40869299933091
26.800000000000022	81.40434839022056
26.900000000000023	81.39997752922878
27.00000000000002	81.39558092501014
27.100000000000023	81.39115930653166
27.200000000000024	81.38671323485701
27.300000000000022	81.38224320799466
27.400000000000023	81.37774971092887
27.500000000000025	81.37323342381961
27.600000000000023	81.36869487583346
27.700000000000024	81.36413458865091
27.800000000000026	81.35955302647221
27.900000000000023	81.35495064462695
28.000000000000025	81.350328070594
28.100000000000023	81.3456857966562
28.200000000000024	81.3410242628416
28.300000000000026	81.33634390369794
28.400000000000023	81.33164530461433
28.500000000000025	81.32692893033011
28.600000000000023	81.32219523911388
28.700000000000024	81.31744464209555
28.800000000000026	81.31267754783231
28.900000000000023	81.30789449621099
29.000000000000025	81.30309592006425
29.100000000000026	81.29828220989671
29.200000000000024	81.29345375591436
29.300000000000026	81.28861106160872
29.400000000000027	81.28375453594367
29.500000000000025	81.27888458227028
29.600000000000026	81.2740015663191
29.700000000000024	81.26910585539942
29.800000000000026	81.26419791359531
29.900000000000027	81.25927812217425
30.000000000000025	81.2543468292223
30.100000000000026	81.24940438575554
30.200000000000024	81.24445122431021
30.300000000000026	81.23948770540069
30.400000000000027	81.23451418465683
30.500000000000025	81.22953098886934
30.600000000000026	81.2245384487842
30.700000000000028	81.21953696272571
30.800000000000026	81.21452686708938
30.900000000000027	81.20950847353645
31.00000000000003	81.20448209827217
31.100000000000026	81.19944811221563
31.200000000000028	81.19440683366209
31.300000000000026	81.18935857664313
31.400000000000027	81.18430363447057
31.50000000000003	81.17924230532111
31.600000000000026	81.17417493034779
31.700000000000028	81.16910180677932
31.800000000000026	81.1640232149282
31.900000000000027	81.15893943993072
32.00000000000003	81.15385079908762
32.10000000000002	81.14875757379546
32.20000000000003	81.14366004171853
32.300000000000026	81.13855846732342
32.40000000000003	81.13345311964072
32.50000000000003	81.12834429002291
32.60000000000003	81.12323224141441
32.70000000000003	81.11811722709298
32.800000000000026	81.11299950433992
32.90000000000003	81.10787934371324
33.00000000000003	81.10275699427143
33.10000000000003	81.09763270179711
33.20000000000003	81.09250670585743
33.300000000000026	81.08737924928498
33.40000000000003	81.08225057997883
33.50000000000003	81.07712093079296
33.60000000000003	81.07199053164909
33.70000000000003	81.06685961474747
33.800000000000026	81.06172840983248
33.90000000000003	81.05659713754818
34.00000000000003	81.05146601565627
34.10000000000003	81.04633526219477
34.20000000000003	81.04120509634973
34.30000000000003	81.03607572804948
34.40000000000003	81.03094736367244
34.50000000000003	81.02582021293112
34.60000000000003	81.02069448535018
34.70000000000003	81.01557037498874
34.80000000000003	81.01044807746362
34.90000000000003	81.00532778584956
35.00000000000003	81.00020969954303
35.10000000000003	80.9950940163018
35.20000000000003	80.98998091283325
35.30000000000003	80.98487057216649
35.400000000000034	80.97976318650444
35.50000000000003	80.97465894479126
35.60000000000003	80.96955800984956
35.70000000000003	80.96446055520224
35.80000000000003	80.95936675212536
35.900000000000034	80.95427678385487
36.00000000000003	80.9491908286572
36.10000000000003	80.94410903414494
36.20000000000003	80.93903156271008
36.30000000000003	80.933958591368
36.400000000000034	80.9288902903154
36.50000000000003	80.92382679500732
36.60000000000003	80.91876825942107
36.70000000000003	80.91371483554383
36.80000000000003	80.90866669258803
36.900000000000034	80.90362399102757
37.00000000000003	80.89858685297364
37.10000000000003	80.8935554225409
37.20000000000003	80.88852986355985
37.30000000000003	80.8835103290899
37.400000000000034	80.87849693059191
37.500000000000036	80.87348980471742
37.60000000000003	80.86848908635206
37.70000000000003	80.86349493253017
37.80000000000003	80.85850748742853
37.900000000000034	80.85352685079437
38.000000000000036	80.84855315052388
38.10000000000003	80.8435865389938
38.20000000000003	80.83862715354624
38.30000000000003	80.83367508459607
38.400000000000034	80.82873045340828
38.500000000000036	80.82379337967812
38.60000000000004	80.81886400985893
38.70000000000003	80.81394247315262
38.80000000000003	80.80902884968717
38.900000000000034	80.80412325294161
39.000000000000036	80.79922582533865
39.10000000000004	80.79433668976039
39.20000000000003	80.78945591815749
39.30000000000003	80.78458361810698
39.400000000000034	80.77971989578812
39.500000000000036	80.77486488845831
39.60000000000004	80.77001871151768
39.70000000000003	80.76518142788169
39.80000000000003	80.76035313819195
39.900000000000034	80.75553397621886
40.000000000000036	80.75072405150203
40.10000000000004	80.74592341979363
40.20000000000003	80.74113217647391
40.30000000000003	80.73635041567663
40.400000000000034	80.73157826666686
40.500000000000036	80.72681583208762
40.60000000000004	80.72206315975605
40.70000000000004	80.71732033886526
40.80000000000003	80.71258749566555
40.900000000000034	80.70786472735037
41.000000000000036	80.70315207546558
41.10000000000004	80.69844962450715
41.20000000000004	80.69375745785759
41.30000000000003	80.68907569783747
41.400000000000034	80.6844044352663
41.500000000000036	80.67974370472353
41.60000000000004	80.6750935851775
41.70000000000004	80.67045419634485
41.80000000000004	80.66582562396465
41.900000000000034	80.661207897131
42.000000000000036	80.65660109061301
42.10000000000004	80.65200527818395
42.20000000000004	80.64742057613354
42.30000000000004	80.64284706429484
42.400000000000034	80.63828476564993
42.500000000000036	80.63373375002296
42.60000000000004	80.62919413145774
42.70000000000004	80.62466598503958
42.80000000000004	80.62014932895875
42.900000000000034	80.61564422928052
43.000000000000036	80.61115075117839
43.10000000000004	80.60666900570921
43.20000000000004	80.60219906247254
43.30000000000004	80.59774093430138
43.400000000000034	80.59329468283195
43.500000000000036	80.58886041718746
43.60000000000004	80.58443820252054
43.70000000000004	80.58002804748531
43.80000000000004	80.5756300103492
43.90000000000004	80.57124414858028
44.000000000000036	80.56687056870028
44.10000000000004	80.56250933075478
44.20000000000004	80.55816043870826
44.30000000000004	80.55382394685661
44.40000000000004	80.54949996006101
44.500000000000036	80.54518853419273
44.60000000000004	80.54088966957983
44.70000000000004	80.53660341749585
44.80000000000004	80.53232982849708
44.90000000000004	80.52806900518122
45.00000000000004	80.52382099865477
45.10000000000004	80.5195858051475
45.20000000000004	80.5153634723681
45.30000000000004	80.5111541014923
45.40000000000004	80.5069577397005
45.50000000000004	80.50277438006661
45.60000000000004	80.49860406758499
45.70000000000004	80.49444684660568
45.80000000000004	80.49030281633821
45.90000000000004	80.48617201950805
46.00000000000004	80.4820544456154
46.10000000000004	80.47795013645171
46.20000000000004	80.47385919001331
46.30000000000004	80.46978164532611
46.40000000000004	80.46571748916057
46.50000000000004	80.46166676086823
46.60000000000004	80.45762949922145
46.70000000000004	80.45360580051167
46.80000000000004	80.44959569959146
46.90000000000004	80.4455991801233
47.00000000000004	80.44161627857854
47.100000000000044	80.43764709021849
47.20000000000004	80.43369164640318
47.30000000000004	80.42974992844377
47.40000000000004	80.42582197061674
47.50000000000004	80.42190780667731
47.600000000000044	80.41800753041191
47.70000000000004	80.41412116926367
47.80000000000004	80.41024870184978
47.90000000000004	80.40639015985467
48.00000000000004	80.402545636195
48.100000000000044	80.39871515501135
48.200000000000045	80.39489869290578
48.30000000000004	80.39109627958679
48.40000000000004	80.38730794429341
48.50000000000004	80.38353377867026
48.600000000000044	80.379773803175
48.700000000000045	80.3760279920841
48.80000000000004	80.37229637277171
48.90000000000004	80.3685790361532
49.00000000000004	80.36487599955854
49.100000000000044	80.36118723554796
49.200000000000045	80.35751276971564
49.30000000000004	80.3538526272328
49.40000000000004	80.35020689792152
49.50000000000004	80.346575595643
49.600000000000044	80.34295869095992
49.700000000000045	80.33935620736294
49.80000000000004	80.33576823406838
49.90000000000004	80.33219478197071
50.00000000000004	80.32863582018244
50.100000000000044	80.32509137058987
50.200000000000045	80.32156145469808
50.30000000000005	80.31804616078784
50.40000000000004	80.31454549648141
50.50000000000004	80.31105942918578
50.600000000000044	80.30758797889092
50.700000000000045	80.3041312333801
50.80000000000005	80.3006891974576
50.90000000000004	80.29726183731718
51.00000000000004	80.29384917150205
51.100000000000044	80.29045121821162
51.200000000000045	80.28706806443286
51.30000000000005	80.28369971187837
51.40000000000005	80.280346125297
51.50000000000004	80.27700732152161
51.600000000000044	80.2736833871367
51.700000000000045	80.27037432117467
51.80000000000005	80.26708008738204
51.90000000000005	80.2638007012866
52.00000000000004	80.26053617810587
52.100000000000044	80.25728660375115
52.200000000000045	80.25405197432949
52.30000000000005	80.25083225237492
52.40000000000005	80.24762745187203
52.50000000000004	80.24443765841306
52.600000000000044	80.24126286555264
52.700000000000045	80.23810303501045
52.80000000000005	80.2349581795934
52.90000000000005	80.23182831182864
53.00000000000004	80.2287135167439
53.100000000000044	80.22561378512192
53.200000000000045	80.22252907767725
53.30000000000005	80.21945940582424
53.40000000000005	80.21640485434487
53.50000000000005	80.21336541158816
53.600000000000044	80.21034103762184
53.700000000000045	80.2073317427975
53.80000000000005	80.20433753721409
53.90000000000005	80.2013585051852
54.00000000000005	80.19839463242987
54.100000000000044	80.19544587819593
54.200000000000045	80.19251225157797
54.30000000000005	80.18959383670789
54.40000000000005	80.18669061698178
54.50000000000005	80.18380255114985
54.60000000000005	80.18092964734751
54.700000000000045	80.17807191348219
54.80000000000005	80.17522943330232
54.90000000000005	80.17240218770559
55.00000000000005	80.16959013478737
55.10000000000005	80.16679328154869
55.200000000000045	80.16401171161257
55.30000000000005	80.16124540365679
55.40000000000005	80.15849431541234
55.50000000000005	80.15575845301446
55.60000000000005	80.15303782239255
55.700000000000045	80.15033250686125
55.80000000000005	80.14764248272192
55.90000000000005	80.14496770719845
56.00000000000005	80.14230818540211
56.10000000000005	80.1396640005714
56.200000000000045	80.13703512688436
56.30000000000005	80.13442152131888
56.40000000000005	80.13182318820498
56.50000000000005	80.12924013168696
56.60000000000005	80.12667243476136
56.70000000000005	80.12412006934316
56.80000000000005	80.12158299203489
56.90000000000005	80.11906120624262
57.00000000000005	80.11655479492978
57.10000000000005	80.11406372797833
57.20000000000005	80.11158796185046
57.30000000000005	80.10912749924734
57.40000000000005	80.10668234270258
57.50000000000005	80.10425257499641
57.60000000000005	80.10183816385323
57.70000000000005	80.09943906547744
57.800000000000054	80.09705528173684
57.90000000000005	80.09468689541602
58.00000000000005	80.09233387229118
58.10000000000005	80.08999616852023
58.20000000000005	80.08767378533526
58.300000000000054	80.08536672381715
58.40000000000005	80.08307506661909
58.50000000000005	80.08079877745817
58.60000000000005	80.07853781233959
58.70000000000005	80.07629217174387
58.800000000000054	80.07406193836151
58.90000000000005	80.07184707404072
59.00000000000005	80.06964753482391
59.10000000000005	80.06746332061854
59.20000000000005	80.06529443119587
59.300000000000054	80.06314094916061
59.40000000000005	80.06100283439392
59.50000000000005	80.05888004287907
59.60000000000005	80.05677257384622
59.70000000000005	80.054680509966
59.800000000000054	80.05260380932539
59.900000000000055	80.0505424280192
60.00000000000005	80.04849636476138
60.10000000000005	80.04646561814317
60.20000000000005	80.0444502707898
60.300000000000054	80.04245027890711
60.400000000000055	80.04046559861422
60.50000000000005	80.03849622801519
60.60000000000005	80.03654224982594
60.70000000000005	80.03460361852842
60.800000000000054	80.03268029041942
60.900000000000055	80.03077226313819
61.00000000000006	80.02887953421371
61.10000000000005	80.02700218635201
61.20000000000005	80.02514017223446
61.300000000000054	80.02329344825641
61.400000000000055	80.02146201150846
61.50000000000006	80.01964594480879
61.60000000000005	80.01784519918132
61.70000000000005	80.01605973125746
61.800000000000054	80.01428953770983
61.900000000000055	80.01253461511196
62.00000000000006	80.01079504630339
62.10000000000005	80.0090707805829
62.20000000000005	80.00736177474667
62.300000000000054	80.00566802497423
62.400000000000055	80.00398961423583
62.50000000000006	80.00232649023535
62.60000000000005	80.00067861005681
62.70000000000005	79.99904596950437
62.800000000000054	79.99742856429296
62.900000000000055	79.99582647744182
63.00000000000006	79.99423965500057
63.10000000000006	79.99266805427673
63.20000000000005	79.99111167063175
63.300000000000054	79.98957058723153
63.400000000000055	79.98804474858966
63.50000000000006	79.9865341123475
63.60000000000006	79.98503867352974
63.70000000000005	79.9835584270812
63.800000000000054	79.9820934562407
63.900000000000055	79.98064370393432
64.00000000000006	79.97920912807899
64.10000000000005	79.97778972330268
64.20000000000006	79.97638557300456
64.30000000000005	79.97499661863061
64.40000000000006	79.97362281847192
64.50000000000006	79.97226416685486
64.60000000000005	79.97092065803429
64.70000000000006	79.96959237550348
64.80000000000005	79.96827925918348
64.90000000000006	79.96698126768722
65.00000000000006	79.96569839498606
65.10000000000005	79.96443072474531
65.20000000000006	79.96317819545875
65.30000000000005	79.96194076614896
65.40000000000006	79.96071843051774
65.50000000000006	79.95951118220312
65.60000000000005	79.95831910498276
65.70000000000006	79.9571421358847
65.80000000000005	79.95598023429413
65.90000000000006	79.95483339359598
66.00000000000006	79.9537016977498
66.10000000000005	79.95258508240633
66.20000000000006	79.95148350739167
66.30000000000005	79.9503969658503
66.40000000000006	79.94932545086975
66.50000000000006	79.94826904653807
66.60000000000005	79.94722768709595
66.70000000000006	79.94620133276811
66.80000000000005	79.94518997641669
66.90000000000006	79.94419370231984
67.00000000000006	79.94321244338852
67.10000000000007	79.94224616031545
67.20000000000006	79.94129484574893
67.30000000000005	79.94035849228665
67.40000000000006	79.93943718434917
67.50000000000006	79.93853085348988
67.60000000000007	79.93763946083192
67.70000000000006	79.93676299877272
67.80000000000005	79.93590155192983
67.90000000000006	79.93505505057195
68.00000000000006	79.93422345631389
68.10000000000007	79.93340676136346
68.20000000000006	79.93260495788368
68.30000000000005	79.93181813064659
68.40000000000006	79.9310462086129
68.50000000000006	79.9302891538555
68.60000000000007	79.92954695836025
68.70000000000006	79.92881970710162
68.80000000000005	79.92810732779851
68.90000000000006	79.92740978303603
69.00000000000006	79.92672706463237
69.10000000000007	79.92605916436615
69.20000000000006	79.92540616737674
69.30000000000005	79.92476800012209
69.40000000000006	79.92414462566953
69.50000000000006	79.92353603564149
69.60000000000007	79.92294231538438
69.70000000000006	79.92236339015481
69.80000000000007	79.92179922355005
69.90000000000006	79.921249807045
70.00000000000006	79.92071513207979
70.10000000000007	79.92019528417447
70.20000000000006	79.91969018736921
70.30000000000007	79.91919980576458
70.40000000000006	79.91872413066355
70.50000000000006	79.91826324779679
70.60000000000007	79.91781708004193
70.70000000000006	79.91738559204431
70.80000000000007	79.91696877497783
70.90000000000006	79.91656661998587
71.00000000000006	79.91617921298041
71.10000000000007	79.91580647566454
71.20000000000006	79.91544837320522
71.30000000000007	79.91510489662618
71.40000000000006	79.9147761320526
71.50000000000006	79.91446200006187
71.60000000000007	79.9141624663785
71.70000000000006	79.91387752191378
71.80000000000007	79.91360715755258
71.90000000000006	79.91335145960768
72.00000000000006	79.913110347522
72.10000000000007	79.91288378755704
72.20000000000006	79.91267177049393
72.30000000000007	79.91247438286074
72.40000000000006	79.91229154300954
72.50000000000006	79.91212321777016
72.60000000000007	79.91196939782652
72.70000000000006	79.91183007383972
72.80000000000007	79.91170533253072
72.90000000000006	79.91159509115491
73.00000000000006	79.91149931709248
73.10000000000007	79.91141800091523
73.20000000000006	79.9113512295608
73.30000000000007	79.91129891922708
73.40000000000006	79.91126103787131
73.50000000000007	79.91123757598206
73.60000000000007	79.91122852402836
73.70000000000006	79.91123396914512
73.80000000000007	79.91125382646949
73.90000000000006	79.91128806452024
74.00000000000007	79.91133667369034
74.10000000000007	79.91139974133205
74.20000000000006	79.91147718155689
74.30000000000007	79.91156896346773
74.40000000000006	79.91167507738702
74.50000000000007	79.91179551362077
74.60000000000007	79.91193035972202
74.70000000000006	79.91207952877564
74.80000000000007	79.9122429904553
74.90000000000006	79.91242073500301
75.00000000000007	79.91261285018939
75.10000000000007	79.91281924810411
75.20000000000006	79.91303989901046
75.30000000000007	79.91327479309149
75.40000000000006	79.9135239205165
75.50000000000007	79.9137873692598
75.60000000000007	79.91406505041674
75.70000000000006	79.91435693482906
75.80000000000007	79.9146630126131
75.90000000000006	79.91498337196057
76.00000000000007	79.91531792300059
76.10000000000007	79.91566663716867
76.20000000000007	79.91602950453276
76.30000000000007	79.91640651514959
76.40000000000006	79.9167977574167
76.50000000000007	79.91720314049977
76.60000000000007	79.91762263641877
76.70000000000007	79.91805623518752
76.80000000000007	79.91850402542046
76.90000000000006	79.9189659153446
77.00000000000007	79.91944187757672
77.10000000000007	79.91993190209183
77.20000000000007	79.92043597885613
77.30000000000007	79.92095419669141
77.40000000000006	79.92148646289058
77.50000000000007	79.9220327506596
77.60000000000007	79.92259304993081
77.70000000000007	79.92316744974207
77.80000000000007	79.92375585647402
77.90000000000006	79.92435824393132
78.00000000000007	79.92497460201628
78.10000000000007	79.92560492062451
78.20000000000007	79.92624928900236
78.30000000000007	79.92690761262422
78.40000000000006	79.92757986588737
78.50000000000007	79.92826603866193
78.60000000000007	79.92896622040914
78.70000000000007	79.92968031571638
78.80000000000007	79.93040829958053
78.90000000000006	79.9311501618497
79.00000000000007	79.93190589236706
79.10000000000007	79.93267558080306
79.20000000000007	79.93345913086546
79.30000000000007	79.93425651814603
79.40000000000006	79.93506773247017
79.50000000000007	79.93589286372182
79.60000000000007	79.9367318147458
79.70000000000007	79.93758456173352
79.80000000000007	79.93845109449565
79.90000000000008	79.93933140283967
80.00000000000007	79.94022557685899
80.10000000000007	79.9411335185441
80.20000000000007	79.94205520468269
80.30000000000007	79.94299062507136
80.40000000000008	79.94393987001548
80.50000000000007	79.94490284066563
80.60000000000007	79.94587951440843
80.70000000000007	79.94686988103234
80.80000000000007	79.94787393032423
80.90000000000008	79.94889175279894
81.00000000000007	79.9499232487768
81.10000000000007	79.95096839624117
81.20000000000007	79.95202718497434
81.30000000000007	79.95309970570128
81.40000000000008	79.95418585792459
81.50000000000007	79.95528562022497
81.60000000000007	79.95639898238267
81.70000000000007	79.95752593417782
81.80000000000007	79.95866656654445
81.90000000000008	79.95982077817787
82.00000000000007	79.96098854825529
82.10000000000007	79.96216986655787
82.20000000000007	79.96336482422797
82.30000000000007	79.96457331916424
82.40000000000008	79.96579533113919
82.50000000000007	79.96703084993747
82.60000000000008	79.96827986534488
82.70000000000007	79.96954246871222
82.80000000000007	79.97081855715287
82.90000000000008	79.97210811103469
83.00000000000007	79.97341112014978
83.10000000000008	79.9747276760553
83.20000000000007	79.97605767508806
83.30000000000007	79.97740109820866
83.40000000000008	79.97875793521769
83.50000000000007	79.98012817591805
83.60000000000008	79.98151191207447
83.70000000000007	79.98290903925941
83.80000000000007	79.98431953902715
83.90000000000008	79.9857434011917
84.00000000000007	79.98718071772201
84.10000000000008	79.98863138343334
84.20000000000007	79.99009538046963
84.30000000000007	79.99157269865779
84.40000000000008	79.99306332782817
84.50000000000007	79.99456736015635
84.60000000000008	79.99608468971321
84.70000000000007	79.99761529923414
84.80000000000007	79.99915917856475
84.90000000000008	80.00071642008275
85.00000000000007	80.00228691712041
85.10000000000008	80.0038706529991
85.20000000000007	80.00546761758154
85.30000000000007	80.00707780073492
85.40000000000008	80.00870129504233
85.50000000000007	80.01033799311067
85.60000000000008	80.01198787885005
85.70000000000007	80.01365094214685
85.80000000000007	80.01532727578406
85.90000000000008	80.01701677164768
86.00000000000007	80.01871941422992
86.10000000000008	80.02043519343795
86.20000000000007	80.02216409918422
86.30000000000008	80.0239062244558
86.40000000000008	80.02566146043159
86.50000000000007	80.0274297921894
86.60000000000008	80.02921120966428
86.70000000000007	80.0310058060411
86.80000000000008	80.03281347179475
86.90000000000008	80.03463419258088
87.00000000000007	80.0364679583588
87.10000000000008	80.03831475909388
87.20000000000007	80.04017468817365
87.30000000000008	80.04204763538328
87.40000000000008	80.04393358696035
87.50000000000007	80.04583253289611
87.60000000000008	80.04774456677359
87.70000000000007	80.04966957769017
87.80000000000008	80.05160755245687
87.90000000000008	80.05355848109214
88.00000000000007	80.05552235362126
88.10000000000008	80.0574992638283
88.20000000000007	80.0594891001377
88.30000000000008	80.06149184993835
88.40000000000008	80.06350750328431
88.50000000000007	80.06553615415292
88.60000000000008	80.06757769029637
88.70000000000007	80.06963209967229
88.80000000000008	80.07169937236456
88.90000000000008	80.07377949846463
89.00000000000009	80.07587257214935
89.10000000000008	80.07797848051376
89.20000000000007	80.08009721208923
89.30000000000008	80.0822287569984
89.40000000000008	80.0843732096092
89.50000000000009	80.08653045635937
89.60000000000008	80.08870048634394
89.70000000000007	80.090883289718
89.80000000000008	80.09297734350287
89.90000000000008	80.09467747259951
90.00000000000009	80.09598126887136
