# Supplementary material for: White matter micro- and macrostructure brain charts for the human lifespan
Source: Nature. 2026 May 13;655(8124):979–89. doi: 10.1038/s41586-026-10454-2 (PMC13391363; doi:10.1038/s41586-026-10454-2)
Supplement: Supplementary file 7 — Tract-specific median centiles of brain charts. SDT.T4.1-504 contain the discretized, sex-agnostic brain charts used to derive the myelination plots and assessments in Fig. 4 and Supplementary Fig. S4.F9. Age is expressed in years. Tract measurements are reported in metric-specific units: diffusivities in mm2 s−1, volume in mm3, surface area in mm2, average length in mm, and FA is dimensionless (unitless). [file 41586_2026_10454_MOESM7_ESM.zip › SDT.T4/SDT.T4.230-POPT_left_surface_area.csv]

age	value
1.0	20843.91221478094
1.1	21103.10310816968
1.2000000000000002	21431.30860350648
1.3000000000000003	21824.25936878014
1.4000000000000004	22213.39732065179
1.5000000000000004	22578.530037189066
1.6000000000000005	22922.301846783208
1.7000000000000006	23246.928049675287
1.8000000000000007	23554.187598642926
1.9000000000000008	23845.864881900663
2.000000000000001	24123.33144510061
2.100000000000001	24387.779558577622
2.200000000000001	24640.18569840092
2.300000000000001	24881.585479101926
2.4000000000000012	25112.789616827547
2.5000000000000013	25334.521069134993
2.6000000000000014	25547.42567118888
2.7000000000000015	25752.03418248321
2.8000000000000016	25948.950979253055
2.9000000000000017	26138.648737005344
3.0000000000000018	26321.55590493657
3.100000000000002	26498.025285349453
3.200000000000002	26668.473719292317
3.300000000000002	26833.22847848701
3.400000000000002	26992.590763208922
3.500000000000002	27146.836993013363
3.6000000000000023	27296.19279842913
3.7000000000000024	27440.940391615575
3.8000000000000025	27581.299294421224
3.9000000000000026	27717.472434149473
4.000000000000003	27849.624939513793
4.100000000000003	27977.969450169992
4.200000000000003	28102.671219202042
4.3000000000000025	28223.885046821542
4.400000000000003	28341.75494218038
4.5000000000000036	28456.39657913191
4.600000000000003	28567.96652450824
4.700000000000003	28676.584997477097
4.800000000000003	28782.36426563137
4.900000000000004	28885.394080736318
5.0000000000000036	28985.79894229591
5.100000000000003	29083.674177041856
5.200000000000004	29179.110099563823
5.300000000000004	29272.19131827172
5.400000000000004	29362.984500119157
5.5000000000000036	29451.586396001694
5.600000000000004	29538.070136467326
5.700000000000005	29622.50436006473
5.800000000000004	29704.942878526224
5.900000000000004	29785.465466753256
6.000000000000004	29864.132207177296
6.100000000000005	29941.000474274184
6.200000000000005	30016.124182808817
6.300000000000004	30089.544980905805
6.400000000000005	30161.327235562505
6.500000000000005	30231.518799878035
6.600000000000005	30300.164668515983
6.700000000000005	30367.29943561548
6.800000000000005	30432.97757377777
6.900000000000006	30497.239424786552
7.000000000000005	30560.123736935668
7.100000000000005	30621.666937826685
7.2000000000000055	30681.896633139244
7.300000000000006	30740.858004456146
7.400000000000006	30798.584090954217
7.500000000000005	30855.105943614533
7.600000000000006	30910.44699864182
7.700000000000006	30964.64624796693
7.800000000000006	31017.73209570439
7.900000000000006	31069.731946120424
8.000000000000007	31120.671523620425
8.100000000000007	31170.56997943889
8.200000000000006	31219.460344701743
8.300000000000006	31267.36638895143
8.400000000000006	31314.310402426825
8.500000000000007	31360.30892716437
8.600000000000007	31405.390906590663
8.700000000000006	31449.577092544216
8.800000000000008	31492.88757731537
8.900000000000007	31535.341164780853
9.000000000000007	31576.95163283861
9.100000000000007	31617.743911469846
9.200000000000006	31657.735667358327
9.300000000000008	31696.94340858729
9.400000000000007	31735.379204676683
9.500000000000007	31773.065167943743
9.600000000000009	31810.016914784344
9.700000000000008	31846.249608723432
9.800000000000008	31881.777380548912
9.900000000000007	31916.610442462166
10.000000000000007	31950.76809798379
10.100000000000009	31984.263829288582
10.200000000000008	32017.110174882302
10.300000000000008	32049.316186431217
10.40000000000001	32080.89915671361
10.500000000000009	32111.871125668426
10.600000000000009	32142.243811886237
10.700000000000008	32172.028077760868
10.800000000000008	32201.231684381397
10.90000000000001	32229.869895612763
11.000000000000009	32257.95322756678
11.100000000000009	32285.491404320248
11.20000000000001	32312.491374062367
11.30000000000001	32338.966924084263
11.40000000000001	32364.927526299194
11.500000000000009	32390.382418256602
11.600000000000009	32415.340109022574
11.70000000000001	32439.80662442777
11.80000000000001	32463.79424705405
11.90000000000001	32487.311331617544
12.00000000000001	32510.3655524997
12.10000000000001	32532.96235116994
12.20000000000001	32555.112899541306
12.30000000000001	32576.824777692993
12.40000000000001	32598.105390760396
12.50000000000001	32618.96151148924
12.60000000000001	32639.397906155507
12.70000000000001	32659.424605586682
12.800000000000011	32679.048352156176
12.900000000000011	32698.27529324347
13.00000000000001	32717.109765575024
13.10000000000001	32735.560947300677
13.20000000000001	32753.634994047356
13.300000000000011	32771.33792822235
13.400000000000011	32788.67521458722
13.50000000000001	32805.65068525951
13.600000000000012	32822.27263639231
13.700000000000012	32838.546583208175
13.800000000000011	32854.4775131806
13.900000000000011	32870.068936476884
14.00000000000001	32885.32848303173
14.100000000000012	32900.26121556694
14.200000000000012	32914.87209358702
14.300000000000011	32929.16557874463
14.400000000000013	32943.14479718829
14.500000000000012	32956.816685774735
14.600000000000012	32970.185809351424
14.700000000000012	32983.25625940414
14.800000000000011	32996.030916603595
14.900000000000013	33008.51618926547
15.000000000000012	33020.71628773755
15.100000000000012	33032.635341174704
15.200000000000014	33044.27702986463
15.300000000000013	33055.643937510715
15.400000000000013	33066.74191990028
15.500000000000012	33077.5747945626
15.600000000000012	33088.145950636645
15.700000000000014	33098.4577817719
15.800000000000013	33108.51571879284
15.900000000000013	33118.323297631934
16.000000000000014	33127.88398949324
16.100000000000016	33137.2008576588
16.200000000000014	33146.27606282112
16.30000000000001	33155.11458970187
16.400000000000013	33163.71966023316
16.500000000000014	33172.09410584497
16.600000000000016	33180.23993804632
16.700000000000014	33188.161795816195
16.800000000000015	33195.862674632954
16.900000000000013	33203.34551775449
17.000000000000014	33210.612895330734
17.100000000000016	33217.66663375896
17.200000000000014	33224.51100776963
17.300000000000015	33231.14875891041
17.400000000000013	33237.58227065855
17.500000000000014	33243.81325083551
17.600000000000016	33249.84568991259
17.700000000000014	33255.682145316474
17.800000000000015	33261.325131892954
17.900000000000016	33266.77682141303
18.000000000000014	33272.03877287697
18.100000000000016	33277.11467634503
18.200000000000017	33282.006881741
18.300000000000015	33286.71740905683
18.400000000000016	33291.2477219593
18.500000000000014	33295.60127459544
18.600000000000016	33299.78026570108
18.700000000000017	33303.78685895651
18.800000000000015	33307.622901197756
18.900000000000016	33311.289735162914
19.000000000000014	33314.79056499853
19.100000000000016	33318.12741827686
19.200000000000017	33321.30201733482
19.300000000000015	33324.3156274494
19.400000000000016	33327.17125531874
19.500000000000018	33329.87080325595
19.600000000000016	33332.41614446233
19.700000000000017	33334.808858447104
19.80000000000002	33337.05011125469
19.900000000000016	33339.14269984005
20.000000000000018	33341.08838412159
20.100000000000016	33342.88864067267
20.200000000000017	33344.544571977814
20.30000000000002	33346.05880847303
20.400000000000016	33347.4330054545
20.500000000000018	33348.66879385074
20.600000000000016	33349.76753151923
20.700000000000017	33350.73023877344
20.80000000000002	33351.55936878374
20.900000000000016	33352.25645746385
21.000000000000018	33352.82277695045
21.10000000000002	33353.25929492332
21.200000000000017	33353.56832314472
21.30000000000002	33353.75130949402
21.40000000000002	33353.80968130627
21.500000000000018	33353.74461135559
21.60000000000002	33353.55699870251
21.700000000000017	33353.24900428844
21.80000000000002	33352.8219751922
21.90000000000002	33352.27701233598
22.000000000000018	33351.614970817616
22.10000000000002	33350.83789073683
22.200000000000017	33349.94704459209
22.30000000000002	33348.94368744588
22.40000000000002	33347.82883652774
22.500000000000018	33346.60328918002
22.60000000000002	33345.26895639667
22.70000000000002	33343.82702501025
22.80000000000002	33342.27845166417
22.90000000000002	33340.62399668103
23.00000000000002	33338.86546719316
23.10000000000002	33337.00398645547
23.20000000000002	33335.04066283465
23.30000000000002	33332.97638207032
23.40000000000002	33330.81185551309
23.50000000000002	33328.548779159435
23.60000000000002	33326.18820302344
23.70000000000002	33323.73096147973
23.80000000000002	33321.17773446463
23.90000000000002	33318.53012823561
24.00000000000002	33315.78913829599
24.10000000000002	33312.95574736454
24.20000000000002	33310.03072942643
24.300000000000022	33307.014722603955
24.40000000000002	33303.909236995634
24.50000000000002	33300.71520513937
24.600000000000023	33297.43335725551
24.70000000000002	33294.06430461294
24.800000000000022	33290.60947939709
24.90000000000002	33287.06976715941
25.00000000000002	33283.44604241583
25.100000000000023	33279.73898370001
25.20000000000002	33275.94916634326
25.300000000000022	33272.07793893667
25.40000000000002	33268.12613262165
25.50000000000002	33264.09438847153
25.600000000000023	33259.98325870217
25.70000000000002	33255.79402395642
25.800000000000022	33251.52747467421
25.900000000000023	33247.184391723385
26.00000000000002	33242.76537173883
26.100000000000023	33238.270935856766
26.200000000000024	33233.702291730755
26.300000000000022	33229.06018255864
26.400000000000023	33224.345172775866
26.50000000000002	33219.55776348771
26.600000000000023	33214.69910284495
26.700000000000024	33209.769898625535
26.800000000000022	33204.77085026722
26.900000000000023	33199.70248383864
27.00000000000002	33194.565273407454
27.100000000000023	33189.36030313677
27.200000000000024	33184.08823960331
27.300000000000022	33178.749581090255
27.400000000000023	33173.34478419623
27.500000000000025	33167.87488077786
27.600000000000023	33162.3405064554
27.700000000000024	33156.74228955143
27.800000000000026	33151.08069509565
27.900000000000023	33145.35615603286
28.000000000000025	33139.56964791277
28.100000000000023	33133.721770273
28.200000000000024	33127.81296408006
28.300000000000026	33121.84364695066
28.400000000000023	33115.81474829073
28.500000000000025	33109.72684047318
28.600000000000023	33103.58048946025
28.700000000000024	33097.37610729262
28.800000000000026	33091.11409078237
28.900000000000023	33084.79531961421
29.000000000000025	33078.42033443765
29.100000000000026	33071.989526384066
29.200000000000024	33065.503278737015
29.300000000000026	33058.9624303396
29.400000000000027	33052.36749791379
29.500000000000025	33045.718992529066
29.600000000000026	33039.01728007052
29.700000000000024	33032.262725429384
29.800000000000026	33025.45612340006
29.900000000000027	33018.5979627113
30.000000000000025	33011.68859102277
30.100000000000026	33004.728361218346
30.200000000000024	32997.718031832585
30.300000000000026	32990.65807044299
30.400000000000027	32983.548939625696
30.500000000000025	32976.39096493607
30.600000000000026	32969.1844829187
30.700000000000028	32961.930212966254
30.800000000000026	32954.628597869196
30.900000000000027	32947.279947250725
31.00000000000003	32939.884586940825
31.100000000000026	32932.44320404767
31.200000000000028	32924.95622260188
31.300000000000026	32917.42406219419
31.400000000000027	32909.84701303716
31.50000000000003	32902.22538637747
31.600000000000026	32894.55983444283
31.700000000000028	32886.85075924413
31.800000000000026	32879.09843702861
31.900000000000027	32871.303169432744
32.00000000000003	32863.46557986213
32.10000000000002	32855.586053636005
32.20000000000003	32847.66497211983
32.300000000000026	32839.70259446815
32.40000000000003	32831.699209243256
32.50000000000003	32823.65540868502
32.60000000000003	32815.57155849086
32.70000000000003	32807.44790554285
32.800000000000026	32799.284729741186
32.90000000000003	32791.08259753009
33.00000000000003	32782.84185971087
33.10000000000003	32774.56286355341
33.20000000000003	32766.245840848704
33.300000000000026	32757.89105972557
33.40000000000003	32749.499058712143
33.50000000000003	32741.070171073385
33.60000000000003	32732.604617789522
33.70000000000003	32724.102659145206
33.800000000000026	32715.564810527263
33.90000000000003	32706.991391868927
34.00000000000003	32698.38271994048
34.10000000000003	32689.739002364982
34.20000000000003	32681.06048878545
34.30000000000003	32672.347669524686
34.40000000000003	32663.6008487998
34.50000000000003	32654.820224689054
34.60000000000003	32646.006039700205
34.70000000000003	32637.1587633501
34.80000000000003	32628.278687891743
34.90000000000003	32619.36610273757
35.00000000000003	32610.42119411529
35.10000000000003	32601.444194874784
35.20000000000003	32592.435551979885
35.30000000000003	32583.395543561295
35.400000000000034	32574.324347401358
35.50000000000003	32565.22218983199
35.60000000000003	32556.089499071863
35.70000000000003	32546.92654248703
35.80000000000003	32537.733584886
35.900000000000034	32528.510793513313
36.00000000000003	32519.25838590309
36.10000000000003	32509.976769938166
36.20000000000003	32500.66620026229
36.30000000000003	32491.326836631935
36.400000000000034	32481.95889060309
36.50000000000003	32472.56275313713
36.60000000000003	32463.138669168296
36.70000000000003	32453.6868813224
36.80000000000003	32444.20753996486
36.900000000000034	32434.700848608907
37.00000000000003	32425.167179843185
37.10000000000003	32415.6067671129
37.20000000000003	32406.01975413088
37.30000000000003	32396.40633890647
37.400000000000034	32386.7668787249
37.500000000000036	32377.101598252735
37.60000000000003	32367.410720068037
37.70000000000003	32357.69437949675
37.80000000000003	32347.95276717063
37.900000000000034	32338.18622374498
38.000000000000036	32328.394963486808
38.10000000000003	32318.57911580012
38.20000000000003	32308.73886623112
38.30000000000003	32298.87454157095
38.400000000000034	32288.986348131344
38.500000000000036	32279.074490330288
38.60000000000004	32269.139090066048
38.70000000000003	32259.180326095637
38.80000000000003	32249.19851013114
38.900000000000034	32239.193839049723
39.000000000000036	32229.166429467972
39.10000000000004	32219.116455427913
39.20000000000003	32209.044216060698
39.30000000000003	32198.9499010184
39.400000000000034	32188.83369823215
39.500000000000036	32178.6957175876
39.60000000000004	32168.5361268598
39.70000000000003	32158.3552114842
39.80000000000003	32148.153152535066
39.900000000000034	32137.93005517834
40.000000000000036	32127.686082803735
40.10000000000004	32117.421509412354
40.20000000000003	32107.136509502547
40.30000000000003	32096.831256005335
40.400000000000034	32086.505848038276
40.500000000000036	32076.160443189212
40.60000000000004	32065.795303000115
40.70000000000004	32055.410594154037
40.80000000000003	32045.006411542738
40.900000000000034	32034.582908663117
41.000000000000036	32024.140336649554
41.10000000000004	32013.678856187475
41.20000000000004	32003.198626532045
41.30000000000003	31992.69973712872
41.400000000000034	31982.182336088295
41.500000000000036	31971.6466631937
41.60000000000004	31961.092871995166
41.70000000000004	31950.521048147115
41.80000000000004	31939.931335933346
41.900000000000034	31929.323965650336
42.000000000000036	31918.69908536709
42.10000000000004	31908.05684184475
42.20000000000004	31897.39731582343
42.30000000000004	31886.72064657355
42.400000000000034	31876.027054034304
42.500000000000036	31865.316679747353
42.60000000000004	31854.589601044696
42.70000000000004	31843.845953607415
42.80000000000004	31833.08594871623
42.900000000000034	31822.30972289356
43.000000000000036	31811.51741146354
43.10000000000004	31800.709087314302
43.20000000000004	31789.884881449027
43.30000000000004	31779.044995684955
43.400000000000034	31768.189560561474
43.500000000000036	31757.31864589624
43.60000000000004	31746.43237931784
43.70000000000004	31735.53095473055
43.80000000000004	31724.614498068615
43.90000000000004	31713.68313416627
44.000000000000036	31702.736928813796
44.10000000000004	31691.77600526461
44.20000000000004	31680.80054876454
44.30000000000004	31669.810679753133
44.40000000000004	31658.806461247943
44.500000000000036	31647.788013322624
44.60000000000004	31636.755513982363
44.70000000000004	31625.709079433393
44.80000000000004	31614.6488248702
44.90000000000004	31603.574809651956
45.00000000000004	31592.48714975124
45.10000000000004	31581.386015240976
45.20000000000004	31570.271517271558
45.30000000000004	31559.143712692014
45.40000000000004	31548.002714472554
45.50000000000004	31536.8486860528
45.60000000000004	31525.681734684178
45.70000000000004	31514.501966685853
45.80000000000004	31503.30943557539
45.90000000000004	31492.104250470966
46.00000000000004	31480.886567535934
46.10000000000004	31469.656489360903
46.20000000000004	31458.414067184876
46.30000000000004	31447.15940728582
46.40000000000004	31435.892659743073
46.50000000000004	31424.613923549474
46.60000000000004	31413.32329683713
46.70000000000004	31402.02082780337
46.80000000000004	31390.70661910099
46.90000000000004	31379.380814126544
47.00000000000004	31368.04350756801
47.100000000000044	31356.694745548186
47.20000000000004	31345.334628028442
47.30000000000004	31333.963292818793
47.40000000000004	31322.58083128112
47.50000000000004	31311.18733398116
47.600000000000044	31299.782844256817
47.70000000000004	31288.367458651588
47.80000000000004	31276.941308830217
47.90000000000004	31265.504482171054
48.00000000000004	31254.057020116998
48.100000000000044	31242.59901665718
48.200000000000045	31231.130598320873
48.30000000000004	31219.65184940565
48.40000000000004	31208.162853471258
48.50000000000004	31196.663649403043
48.600000000000044	31185.15432796231
48.700000000000045	31173.635010020476
48.80000000000004	31162.10577618189
48.90000000000004	31150.566663594633
49.00000000000004	31139.01776059231
49.100000000000044	31127.45918332031
49.200000000000045	31115.891009523988
49.30000000000004	31104.31331626367
49.40000000000004	31092.726138330905
49.50000000000004	31081.129561006193
49.600000000000044	31069.52369521949
49.700000000000045	31057.90861528557
49.80000000000004	31046.284354396936
49.90000000000004	31034.65099552392
50.00000000000004	31023.008645242444
50.100000000000044	31011.35737520898
50.200000000000045	30999.697256442683
50.30000000000005	30988.028319957055
50.40000000000004	30976.35064583043
50.50000000000004	30964.664335825262
50.600000000000044	30952.969458405154
50.700000000000045	30941.266043105272
50.80000000000005	30929.55416780322
50.90000000000004	30917.833930245684
51.00000000000004	30906.105396419713
51.100000000000044	30894.36863171828
51.200000000000045	30882.62366365392
51.30000000000005	30870.87056736128
51.40000000000005	30859.109436139002
51.50000000000004	30847.340332996624
51.600000000000044	30835.563284073298
51.700000000000045	30823.778362405217
51.80000000000005	30811.985657583056
51.90000000000005	30800.18523030453
52.00000000000004	30788.37714071247
52.100000000000044	30776.56141306064
52.200000000000045	30764.73811778055
52.30000000000005	30752.907340347298
52.40000000000005	30741.06913867627
52.50000000000004	30729.223535738587
52.600000000000044	30717.37059996326
52.700000000000045	30705.510413397595
52.80000000000005	30693.64303179452
52.90000000000005	30681.768510387617
53.00000000000004	30669.88687038266
53.100000000000044	30657.99817773256
53.200000000000045	30646.10251067168
53.30000000000005	30634.19992234764
53.40000000000005	30622.29043276132
53.50000000000005	30610.37410595352
53.600000000000044	30598.451016986055
53.700000000000045	30586.52121697947
53.80000000000005	30574.58475656719
53.90000000000005	30562.641654089126
54.00000000000005	30550.691971230055
54.100000000000044	30538.7357795143
54.200000000000045	30526.773127617624
54.30000000000005	30514.804032741078
54.40000000000005	30502.828554742726
54.50000000000005	30490.846762206835
54.60000000000005	30478.858701904897
54.700000000000045	30466.86442015051
54.80000000000005	30454.863932573877
54.90000000000005	30442.85729678939
55.00000000000005	30430.84457809467
55.10000000000005	30418.825820961974
55.200000000000045	30406.801039937967
55.30000000000005	30394.770290891287
55.40000000000005	30382.733636391342
55.50000000000005	30370.691119117455
55.60000000000005	30358.64278131757
55.700000000000045	30346.588636044493
55.80000000000005	30334.528737028708
55.90000000000005	30322.46314378139
56.00000000000005	30310.391896814534
56.10000000000005	30298.315008142858
56.200000000000045	30286.232529828252
56.30000000000005	30274.14451884657
56.40000000000005	30262.051014017772
56.50000000000005	30249.95205375444
56.60000000000005	30237.847648642488
56.70000000000005	30225.737848705015
56.80000000000005	30213.62270806748
56.90000000000005	30201.502263502036
57.00000000000005	30189.376524592808
57.10000000000005	30177.24553976804
57.20000000000005	30165.109360793533
57.30000000000005	30152.968022840734
57.40000000000005	30140.821560695418
57.50000000000005	30128.66998256688
57.60000000000005	30116.51333493849
57.70000000000005	30104.3516669147
57.800000000000054	30092.18501172728
57.90000000000005	30080.013376611594
58.00000000000005	30067.83680652686
58.10000000000005	30055.655348377677
58.20000000000005	30043.46903387771
58.300000000000054	30031.27789437455
58.40000000000005	30019.08193577247
58.50000000000005	30006.881201174805
58.60000000000005	29994.675734996646
58.70000000000005	29982.465567109648
58.800000000000054	29970.250702464127
58.90000000000005	29958.031182707335
59.00000000000005	29945.807050199815
59.10000000000005	29933.57833336962
59.20000000000005	29921.345060296528
59.300000000000054	29909.1072346339
59.40000000000005	29896.864896257724
59.50000000000005	29884.618085194972
59.60000000000005	29872.366828119815
59.70000000000005	29860.11112774425
59.800000000000054	29847.851022554023
59.900000000000055	29835.586550653385
60.00000000000005	29823.317737340054
60.10000000000005	29811.044607579377
60.20000000000005	29798.76716281158
60.300000000000054	29786.48543983192
60.400000000000055	29774.199474552366
60.50000000000005	29761.909290595937
60.60000000000005	29749.614888467124
60.70000000000005	29737.31630363479
60.800000000000054	29725.013570207648
60.900000000000055	29712.706710492548
61.00000000000006	29700.395746478265
61.10000000000005	29688.08067741426
61.20000000000005	29675.761537156173
61.300000000000054	29663.438357748193
61.400000000000055	29651.11115989349
61.50000000000006	29638.779941904726
61.60000000000005	29626.444736373374
61.70000000000005	29614.10557364832
61.800000000000054	29601.762473170504
61.900000000000055	29589.415454075537
62.00000000000006	29577.06451342974
62.10000000000005	29564.709682285677
62.20000000000005	29552.350989042832
62.300000000000054	29539.988451601825
62.400000000000055	29527.622066084823
62.50000000000006	29515.251862341014
62.60000000000005	29502.87786717191
62.70000000000005	29490.50009726385
62.800000000000054	29478.11856900928
62.900000000000055	29465.73327728507
63.00000000000006	29453.344250473056
63.10000000000006	29440.95151352881
63.20000000000005	29428.55508165462
63.300000000000054	29416.154948769756
63.400000000000055	29403.751142112385
63.50000000000006	29391.34368512745
63.60000000000006	29378.932591845423
63.70000000000005	29366.517876012877
63.800000000000054	29354.099530297506
63.900000000000055	29341.677580539377
64.00000000000006	29329.252048429997
64.10000000000005	29316.822946565328
64.20000000000006	29304.39026663605
64.30000000000005	29291.95403339738
64.40000000000006	29279.514267108218
64.50000000000006	29267.070979229993
64.60000000000005	29254.624180949
64.70000000000006	29242.173862690946
64.80000000000005	29229.72004788018
64.90000000000006	29217.262755104395
65.00000000000006	29204.801994433838
65.10000000000005	29192.337755291956
65.20000000000006	29179.870060076464
65.30000000000005	29167.39892601171
65.40000000000006	29154.924362065754
65.50000000000006	29142.446376939104
65.60000000000005	29129.964958769924
65.70000000000006	29117.4801286906
65.80000000000005	29104.99190232685
65.90000000000006	29092.50028729289
66.00000000000006	29080.00527069376
66.10000000000005	29067.50687269296
66.20000000000006	29055.005107613895
66.30000000000005	29042.499981996327
66.40000000000006	29029.99150211894
66.50000000000006	29017.479653774386
66.60000000000005	29004.96445592493
66.70000000000006	28992.445921358776
66.80000000000005	28979.92405529358
66.90000000000006	28967.39884245236
67.00000000000006	28954.870300886047
67.10000000000007	28942.338442133783
67.20000000000006	28929.803270362063
67.30000000000005	28917.26478948174
67.40000000000006	28904.72298286959
67.50000000000006	28892.177867438306
67.60000000000007	28879.629453246573
67.70000000000006	28867.077743165148
67.80000000000005	28854.522719459037
67.90000000000006	28841.964398187185
68.00000000000006	28829.402788204985
68.10000000000007	28816.837891351144
68.20000000000006	28804.269709213087
68.30000000000005	28791.69822266914
68.40000000000006	28779.123446702055
68.50000000000006	28766.545388733273
68.60000000000007	28753.964049326987
68.70000000000006	28741.37940820193
68.80000000000005	28728.791479544903
68.90000000000006	28716.200269612782
69.00000000000006	28703.60577795271
69.10000000000007	28691.008003863994
69.20000000000006	28678.40692563156
69.30000000000005	28665.80255642745
69.40000000000006	28653.194901113147
69.50000000000006	28640.583957977513
69.60000000000007	28627.96970409242
69.70000000000006	28615.352151892246
69.80000000000007	28602.731305105746
69.90000000000006	28590.1071610159
70.00000000000006	28577.47971666028
70.10000000000007	28564.84894762312
70.20000000000006	28552.214865385064
70.30000000000007	28539.577472310382
70.40000000000006	28526.936764435246
70.50000000000006	28514.292716071523
70.60000000000007	28501.645338021117
70.70000000000006	28488.994631540863
70.80000000000007	28476.34059166833
70.90000000000006	28463.683213197233
71.00000000000006	28451.022468891224
71.10000000000007	28438.358368659312
71.20000000000006	28425.690912417373
71.30000000000007	28413.020093962976
71.40000000000006	28400.345884722177
71.50000000000006	28387.668293985058
71.60000000000007	28374.98732057899
71.70000000000006	28362.302957306518
71.80000000000007	28349.615196726925
71.90000000000006	28336.92400865055
72.00000000000006	28324.229401535547
72.10000000000007	28311.531372884638
72.20000000000006	28298.829914262522
72.30000000000007	28286.12499407069
72.40000000000006	28273.416620209246
72.50000000000006	28260.70478910506
72.60000000000007	28247.989491327764
72.70000000000006	28235.27071720346
72.80000000000007	28222.548433443382
72.90000000000006	28209.82264717696
73.00000000000006	28197.09335351568
73.10000000000007	28184.360541788992
73.20000000000006	28171.62417722171
73.30000000000007	28158.884266447425
73.40000000000006	28146.140803508333
73.50000000000007	28133.39377673516
73.60000000000007	28120.643174213958
73.70000000000006	28107.888959397456
73.80000000000007	28095.1311382104
73.90000000000006	28082.369703381893
74.00000000000007	28069.60464199568
74.10000000000007	28056.835915934025
74.20000000000006	28044.063530689615
74.30000000000007	28031.287477922782
74.40000000000006	28018.507743711267
74.50000000000007	28005.724313886167
74.60000000000007	27992.93714846835
74.70000000000006	27980.146252304246
74.80000000000007	27967.351615736516
74.90000000000006	27954.5532235847
75.00000000000007	27941.75103420841
75.10000000000007	27928.945052087554
75.20000000000006	27916.135266490586
75.30000000000007	27903.32166122019
75.40000000000006	27890.504219829512
75.50000000000007	27877.68289871966
75.60000000000007	27864.857701787965
75.70000000000006	27852.028616973763
75.80000000000007	27839.195626805806
75.90000000000006	27826.358685926127
76.00000000000007	27813.517797933106
76.10000000000007	27800.672949680447
76.20000000000007	27787.824122665617
76.30000000000007	27774.971298132776
76.40000000000006	27762.114428660276
76.50000000000007	27749.253517328878
76.60000000000007	27736.38854964483
76.70000000000007	27723.519505811477
76.80000000000007	27710.646336542846
76.90000000000006	27697.769044690674
77.00000000000007	27684.887614658128
77.10000000000007	27672.002025599206
77.20000000000007	27659.112256409902
77.30000000000007	27646.21825562696
77.40000000000006	27633.320025651003
77.50000000000007	27620.417549512513
77.60000000000007	27607.510805046593
77.70000000000007	27594.599738812667
77.80000000000007	27581.68435305485
77.90000000000006	27568.76462967702
78.00000000000007	27555.840545443192
78.10000000000007	27542.912076853827
78.20000000000007	27529.979168168586
78.30000000000007	27517.041821248793
78.40000000000006	27504.100016593417
78.50000000000007	27491.15372961821
78.60000000000007	27478.20290248441
78.70000000000007	27465.2475369722
78.80000000000007	27452.287612424287
78.90000000000006	27439.32310315982
79.00000000000007	27426.353983227935
79.10000000000007	27413.38019235834
79.20000000000007	27400.401732018865
79.30000000000007	27387.41858010795
79.40000000000006	27374.430709562406
79.50000000000007	27361.438057883777
79.60000000000007	27348.440626537336
79.70000000000007	27335.438392229335
79.80000000000007	27322.43132677066
79.90000000000008	27309.41940169471
80.00000000000007	27296.402551930005
80.10000000000007	27283.380778702274
80.20000000000007	27270.35405722687
80.30000000000007	27257.322357893354
80.40000000000008	27244.28561326332
80.50000000000007	27231.243824642
80.60000000000007	27218.196966010197
80.70000000000007	27205.145006598315
80.80000000000007	27192.087915350843
80.90000000000008	27179.025622104495
81.00000000000007	27165.958128000522
81.10000000000007	27152.88540547468
81.20000000000007	27139.807422292142
81.30000000000007	27126.724105774254
81.40000000000008	27113.635457227734
81.50000000000007	27100.541447804837
81.60000000000007	27087.442044074214
81.70000000000007	27074.337212309194
81.80000000000007	27061.226876943525
81.90000000000008	27048.111039198582
82.00000000000007	27034.989668619666
82.10000000000007	27021.86273026116
82.20000000000007	27008.730145882844
82.30000000000007	26995.591916961737
82.40000000000008	26982.44801170387
82.50000000000007	26969.298393925532
82.60000000000008	26956.143027137245
82.70000000000007	26942.981830036944
82.80000000000007	26929.8148040983
82.90000000000008	26916.64191585054
83.00000000000007	26903.463127541283
83.10000000000008	26890.278355025122
83.20000000000007	26877.0876001262
83.30000000000007	26863.8908279716
83.40000000000008	26850.68799952492
83.50000000000007	26837.479075432464
83.60000000000008	26824.263968300533
83.70000000000007	26811.042680035676
83.80000000000007	26797.815174010015
83.90000000000008	26784.58140955852
84.00000000000007	26771.341296263312
84.10000000000008	26758.094836481287
84.20000000000007	26744.841992112168
84.30000000000007	26731.58272115645
84.40000000000008	26718.316981284705
84.50000000000007	26705.044678631315
84.60000000000008	26691.765815725576
84.70000000000007	26678.480352625364
84.80000000000007	26665.188245636862
84.90000000000008	26651.889397677198
85.00000000000007	26638.583811831453
85.10000000000008	26625.27144660715
85.20000000000007	26611.952256920755
85.30000000000007	26598.626197345016
85.40000000000008	26585.293167136195
85.50000000000007	26571.953169646258
85.60000000000008	26558.606161445015
85.70000000000007	26545.25209568287
85.80000000000007	26531.890868192804
85.90000000000008	26518.522482994034
86.00000000000007	26505.146895019978
86.10000000000008	26491.764055971165
86.20000000000007	26478.373917189314
86.30000000000008	26464.976370618777
86.40000000000008	26451.571420645294
86.50000000000007	26438.159020159135
86.60000000000008	26424.739119016693
86.70000000000007	26411.31160551918
86.80000000000008	26397.876484837572
86.90000000000008	26384.433708131262
87.00000000000007	26370.9832237414
87.10000000000008	26357.524979633963
87.20000000000007	26344.05885997827
87.30000000000008	26330.584870416966
87.40000000000008	26317.1029599509
87.50000000000007	26303.613074992365
87.60000000000008	26290.115095833007
87.70000000000007	26276.60902902581
87.80000000000008	26263.094821737348
87.90000000000008	26249.57241879387
88.00000000000007	26236.041764628757
88.10000000000008	26222.50273514193
88.20000000000007	26208.95533746924
88.30000000000008	26195.399516492846
88.40000000000008	26181.835215018506
88.50000000000007	26168.26230481821
88.60000000000008	26154.680794071057
88.70000000000007	26141.090625712102
88.80000000000008	26127.491740884514
88.90000000000008	26113.884080319473
89.00000000000009	26100.267511119826
89.10000000000008	26086.64204216542
89.20000000000007	26073.00761396992
89.30000000000008	26059.364165557035
89.40000000000008	26045.711559634787
89.50000000000009	26032.04980626753
89.60000000000008	26018.378843899103
89.70000000000007	26004.698609808063
89.80000000000008	25991.632562882158
89.90000000000008	25981.051677273987
90.00000000000009	25972.957697391394
