# Supplementary material for: White matter micro- and macrostructure brain charts for the human lifespan
Source: Nature. 2026 May 13;655(8124):979–89. doi: 10.1038/s41586-026-10454-2 (PMC13391363; doi:10.1038/s41586-026-10454-2)
Supplement: Supplementary file 7 — Tract-specific median centiles of brain charts. SDT.T4.1-504 contain the discretized, sex-agnostic brain charts used to derive the myelination plots and assessments in Fig. 4 and Supplementary Fig. S4.F9. Age is expressed in years. Tract measurements are reported in metric-specific units: diffusivities in mm2 s−1, volume in mm3, surface area in mm2, average length in mm, and FA is dimensionless (unitless). [file 41586_2026_10454_MOESM7_ESM.zip › SDT.T4/SDT.T4.231-POPT_left_volume.csv]

age	value
1.0	21613.081473078382
1.1	21857.338753485703
1.2000000000000002	22167.652052656063
1.3000000000000003	22540.3989017788
1.4000000000000004	22911.794557325775
1.5000000000000004	23262.82410411877
1.6000000000000005	23595.715301524833
1.7000000000000006	23912.330690134455
1.8000000000000007	24214.161748000286
1.9000000000000008	24502.70587980449
2.000000000000001	24779.111236540608
2.100000000000001	25044.374919822563
2.200000000000001	25299.310932750763
2.300000000000001	25544.786416062318
2.4000000000000012	25781.478227969623
2.5000000000000013	26009.98979572611
2.6000000000000014	26230.86002868146
2.7000000000000015	26444.52972152439
2.8000000000000016	26651.50546987427
2.9000000000000017	26852.181828741217
3.0000000000000018	27046.916451992372
3.100000000000002	27236.001947085762
3.200000000000002	27419.78875561442
3.300000000000002	27598.550484769494
3.400000000000002	27772.539085595647
3.500000000000002	27941.98583814077
3.6000000000000023	28107.077781471093
3.7000000000000024	28268.053475061828
3.8000000000000025	28425.097074248457
3.9000000000000026	28578.37886335884
4.000000000000003	28728.035776432607
4.100000000000003	28874.248569810337
4.200000000000003	29017.156380406443
4.3000000000000025	29156.88967380162
4.400000000000003	29293.56985106433
4.5000000000000036	29427.292911782606
4.600000000000003	29558.193006464186
4.700000000000003	29686.371904431046
4.800000000000003	29811.924654917115
4.900000000000004	29934.925826283878
5.0000000000000036	30055.482860790868
5.100000000000003	30173.676851690172
5.200000000000004	30289.58472548788
5.300000000000004	30403.278540050327
5.400000000000004	30514.81375590137
5.5000000000000036	30624.274663848577
5.600000000000004	30731.723890649475
5.700000000000005	30837.220192985504
5.800000000000004	30940.808400642985
5.900000000000004	31042.55858823636
6.000000000000004	31142.52250337958
6.100000000000005	31240.749632689567
6.200000000000005	31337.286441514145
6.300000000000004	31432.167675121975
6.400000000000005	31525.450472343444
6.500000000000005	31617.176358381836
6.600000000000005	31707.38433019965
6.700000000000005	31796.1032926326
6.800000000000005	31883.38203583361
6.900000000000006	31969.255787766164
7.000000000000005	32053.758438063363
7.100000000000005	32136.921789384636
7.2000000000000055	32218.768937986817
7.300000000000006	32299.340810852875
7.400000000000006	32378.666494053814
7.500000000000005	32456.7732586103
7.600000000000006	32533.680743123616
7.700000000000006	32609.424603941734
7.800000000000006	32684.030014992466
7.900000000000006	32757.52130453935
8.000000000000007	32829.92123838054
8.100000000000007	32901.24588300386
8.200000000000006	32971.5258024086
8.300000000000006	33040.78224430197
8.400000000000006	33109.035057540816
8.500000000000007	33176.298141466206
8.600000000000007	33242.59854297352
8.700000000000006	33307.95494310879
8.800000000000008	33372.38546065487
8.900000000000007	33435.9069716795
9.000000000000007	33498.531064050636
9.100000000000007	33560.28131981833
9.200000000000006	33621.17378525454
9.300000000000008	33681.223369577
9.400000000000007	33740.44023992023
9.500000000000007	33798.84552619605
9.600000000000009	33856.45351610611
9.700000000000008	33913.27810795086
9.800000000000008	33969.33216578933
9.900000000000007	34024.624298865376
10.000000000000007	34079.17318446982
10.100000000000009	34132.99127167441
10.200000000000008	34186.0900476707
10.300000000000008	34238.47715586255
10.40000000000001	34290.169502093406
10.500000000000009	34341.17828721078
10.600000000000009	34391.51443321068
10.700000000000008	34441.18797159649
10.800000000000008	34490.205460202735
10.90000000000001	34538.58201160215
11.000000000000009	34586.327501649466
11.100000000000009	34633.45096777263
11.20000000000001	34679.958291260846
11.30000000000001	34725.86326687207
11.40000000000001	34771.1748581053
11.500000000000009	34815.90182312397
11.600000000000009	34860.05213351626
11.70000000000001	34903.630892811096
11.80000000000001	34946.650548701335
11.90000000000001	34989.11908378338
12.00000000000001	35031.043733143306
12.10000000000001	35072.42911436649
12.20000000000001	35113.286670346104
12.30000000000001	35153.623700107615
12.40000000000001	35193.447347858724
12.50000000000001	35232.764049439866
12.60000000000001	35271.577851935675
12.70000000000001	35309.89916297279
12.800000000000011	35347.7345386061
12.900000000000011	35385.08985689644
13.00000000000001	35421.96880836152
13.10000000000001	35458.38101826288
13.20000000000001	35494.33251954466
13.300000000000011	35529.8292260306
13.400000000000011	35564.87640409575
13.50000000000001	35599.47731724221
13.600000000000012	35633.64077937182
13.700000000000012	35667.3722494959
13.800000000000011	35700.67656352021
13.900000000000011	35733.55671846097
14.00000000000001	35766.020907955564
14.100000000000012	35798.074183303484
14.200000000000012	35829.721502522916
14.300000000000011	35860.96722505303
14.400000000000013	35891.81402262985
14.500000000000012	35922.26944214886
14.600000000000012	35952.33808390822
14.700000000000012	35982.02396964864
14.800000000000011	36011.3295687331
14.900000000000013	36040.261928531974
15.000000000000012	36068.825326451246
15.100000000000012	36097.023965715154
15.200000000000014	36124.861491174706
15.300000000000013	36152.34012055913
15.400000000000013	36179.466378029465
15.500000000000012	36206.24418123309
15.600000000000012	36232.67690627876
15.700000000000014	36258.76661503397
15.800000000000013	36284.51942379999
15.900000000000013	36309.938990877454
16.000000000000014	36335.02891476564
16.100000000000016	36359.79226939167
16.200000000000014	36384.23091928144
16.30000000000001	36408.3505519113
16.400000000000013	36432.15453477237
16.500000000000014	36455.64572520764
16.600000000000016	36478.82586619442
16.700000000000014	36501.70030812316
16.800000000000015	36524.272207555754
16.900000000000013	36546.54467225801
17.000000000000014	36568.52031437229
17.100000000000016	36590.20072020722
17.200000000000014	36611.590884600475
17.300000000000015	36632.69372624315
17.400000000000013	36653.51168076181
17.500000000000014	36674.046238608826
17.600000000000016	36694.302113003214
17.700000000000014	36714.28204915625
17.800000000000015	36733.988752029
17.900000000000016	36753.42445614983
18.000000000000014	36772.59052621173
18.100000000000016	36791.491377576815
18.200000000000017	36810.12955881376
18.300000000000015	36828.50715914517
18.400000000000016	36846.62546690045
18.500000000000014	36864.488659879215
18.600000000000016	36882.099142528896
18.700000000000017	36899.45928577002
18.800000000000015	36916.57101231321
18.900000000000016	36933.43550852063
19.000000000000014	36950.05670034837
19.100000000000016	36966.43682812226
19.200000000000017	36982.57769386162
19.300000000000015	36998.48042252913
19.400000000000016	37014.14873793446
19.500000000000018	37029.584759578865
19.600000000000016	37044.79057878885
19.700000000000017	37059.76785851799
19.80000000000002	37074.51764028814
19.900000000000016	37089.04343318569
20.000000000000018	37103.347218540956
20.100000000000016	37117.430558248074
20.200000000000017	37131.29444403925
20.30000000000002	37144.94221163589
20.400000000000016	37158.37574023437
20.500000000000018	37171.59688516274
20.600000000000016	37184.60709126465
20.700000000000017	37197.40728140843
20.80000000000002	37210.00060685181
20.900000000000016	37222.38882954607
21.000000000000018	37234.57330909376
21.10000000000002	37246.554927667086
21.200000000000017	37258.33668678055
21.30000000000002	37269.92026139751
21.40000000000002	37281.307306111936
21.500000000000018	37292.49908130768
21.60000000000002	37303.496411871885
21.700000000000017	37314.30213975712
21.80000000000002	37324.917839717746
21.90000000000002	37335.34469976092
22.000000000000018	37345.58351126183
22.10000000000002	37355.63698599222
22.200000000000017	37365.50662410474
22.30000000000002	37375.193908251036
22.40000000000002	37384.699941792125
22.500000000000018	37394.025468095075
22.60000000000002	37403.17306004068
22.70000000000002	37412.14413156386
22.80000000000002	37420.93972420028
22.90000000000002	37429.56055352522
23.00000000000002	37438.009078573334
23.10000000000002	37446.286648892434
23.20000000000002	37454.39459890001
23.30000000000002	37462.33389749217
23.40000000000002	37470.105219727804
23.50000000000002	37477.71090304655
23.60000000000002	37485.15222236187
23.70000000000002	37492.430093466304
23.80000000000002	37499.545168213845
23.90000000000002	37506.49968394122
24.00000000000002	37513.294859663714
24.10000000000002	37519.93190124056
24.20000000000002	37526.41166179157
24.300000000000022	37532.73475874858
24.40000000000002	37538.903322431426
24.50000000000002	37544.9185068824
24.600000000000023	37550.78111937911
24.70000000000002	37556.49175785034
24.800000000000022	37562.052464156935
24.90000000000002	37567.46434354824
25.00000000000002	37572.72848977316
25.100000000000023	37577.84565576758
25.20000000000002	37582.81641002876
25.300000000000022	37587.64269977151
25.40000000000002	37592.32557338573
25.50000000000002	37596.86574405066
25.600000000000023	37601.26376376584
25.70000000000002	37605.521501216135
25.800000000000022	37609.63996198496
25.900000000000023	37613.62014155277
26.00000000000002	37617.46270576542
26.100000000000023	37621.16818130315
26.200000000000024	37624.73835276828
26.300000000000022	37628.17417574215
26.400000000000023	37631.47628144539
26.50000000000002	37634.645182513435
26.600000000000023	37637.682593536236
26.700000000000024	37640.58943236349
26.800000000000022	37643.36660792841
26.900000000000023	37646.01471004902
27.00000000000002	37648.53422944927
27.100000000000023	37650.926805709496
27.200000000000024	37653.193312507094
27.300000000000022	37655.334309386286
27.400000000000023	37657.35027503815
27.500000000000025	37659.24278637807
27.600000000000023	37661.01268367853
27.700000000000024	37662.660799308695
27.800000000000026	37664.18765645648
27.900000000000023	37665.59371474085
28.000000000000025	37666.88048390224
28.100000000000023	37668.04876502464
28.200000000000024	37669.09905473157
28.300000000000026	37670.03180226673
28.400000000000023	37670.84846107663
28.500000000000025	37671.54980254876
28.600000000000023	37672.13659103692
28.700000000000024	37672.609291124296
28.800000000000026	37672.96833535978
28.900000000000023	37673.21511681469
29.000000000000025	37673.35037197042
29.100000000000026	37673.37454202341
29.200000000000024	37673.28805051863
29.300000000000026	37673.09223978447
29.400000000000027	37672.787819800316
29.500000000000025	37672.37549426194
29.600000000000026	37671.85567603421
29.700000000000024	37671.228773967014
29.800000000000026	37670.49607594296
29.900000000000027	37669.65826073284
30.000000000000025	37668.71572054925
30.100000000000026	37667.66885637694
30.200000000000024	37666.51891021409
30.300000000000026	37665.26653709397
30.400000000000027	37663.91238641631
30.500000000000025	37662.45682526326
30.600000000000026	37660.900241614036
30.700000000000028	37659.24382821421
30.800000000000026	37657.48821209548
30.900000000000027	37655.63374205085
31.00000000000003	37653.680799143294
31.100000000000026	37651.630534504286
31.200000000000028	37649.48355383101
31.300000000000026	37647.24045775265
31.400000000000027	37644.90157270622
31.50000000000003	37642.46726818244
31.600000000000026	37639.93865062748
31.700000000000028	37637.316300530234
31.800000000000026	37634.60052808878
31.900000000000027	37631.791696670654
32.00000000000003	37628.89087487645
32.10000000000002	37625.89862395774
32.20000000000003	37622.8155005923
32.300000000000026	37619.64179503621
32.40000000000003	37616.377860305285
32.50000000000003	37613.024724347226
32.60000000000003	37609.58292564804
32.70000000000003	37606.05274001004
32.800000000000026	37602.43451499085
32.90000000000003	37598.729244030445
33.00000000000003	37594.93744821501
33.10000000000003	37591.05964449039
33.20000000000003	37587.096090824794
33.300000000000026	37583.047125467194
33.40000000000003	37578.913704777995
33.50000000000003	37574.69632922192
33.60000000000003	37570.39524387321
33.70000000000003	37566.01078208156
33.800000000000026	37561.54386866655
33.90000000000003	37556.994988308936
34.00000000000003	37552.36462193064
34.10000000000003	37547.65299861848
34.20000000000003	37542.8604433082
34.30000000000003	37537.98784691706
34.40000000000003	37533.03567539303
34.50000000000003	37528.00414629611
34.60000000000003	37522.893580133714
34.70000000000003	37517.70483892817
34.80000000000003	37512.43837426925
34.90000000000003	37507.09463432486
35.00000000000003	37501.67382229055
35.10000000000003	37496.1762510296
35.20000000000003	37490.602751496364
35.30000000000003	37484.95375821709
35.400000000000034	37479.22946406229
35.50000000000003	37473.43017786465
35.60000000000003	37467.556704050585
35.70000000000003	37461.609464050234
35.80000000000003	37455.588876170405
35.900000000000034	37449.49512034774
36.00000000000003	37443.32849843523
36.10000000000003	37437.08978632747
36.20000000000003	37430.779389871066
36.30000000000003	37424.397479736836
36.400000000000034	37417.9443540838
36.50000000000003	37411.420764402385
36.60000000000003	37404.8271045637
36.70000000000003	37398.16376558082
36.80000000000003	37391.430906454996
36.900000000000034	37384.62881894085
37.00000000000003	37377.758228272876
37.10000000000003	37370.8195140546
37.20000000000003	37363.812826957495
37.30000000000003	37356.73845532761
37.400000000000034	37349.59710190607
37.500000000000036	37342.38913531887
37.60000000000003	37335.11492157043
37.70000000000003	37327.77460078267
37.80000000000003	37320.36845539686
37.900000000000034	37312.89716394606
38.000000000000036	37305.36108196218
38.10000000000003	37297.76034206631
38.20000000000003	37290.09522353364
38.30000000000003	37282.36638412751
38.400000000000034	37274.57416929345
38.500000000000036	37266.71892206661
38.60000000000004	37258.800765513086
38.70000000000003	37250.81997343833
38.80000000000003	37242.77718124517
38.900000000000034	37234.67272233418
39.000000000000036	37226.50671300623
39.10000000000004	37218.2794241071
39.20000000000003	37209.99147182872
39.30000000000003	37201.64318028292
39.400000000000034	37193.23487136045
39.500000000000036	37184.766652692255
39.60000000000004	37176.23879003428
39.70000000000003	37167.65187888865
39.80000000000003	37159.00623226269
39.900000000000034	37150.30195167602
40.000000000000036	37141.539300100994
40.10000000000004	37132.71885524175
40.20000000000003	37123.84092153272
40.30000000000003	37114.90580135717
40.400000000000034	37105.913588353724
40.500000000000036	37096.86454073758
40.60000000000004	37087.759217037594
40.70000000000004	37078.59791142844
40.80000000000003	37069.3807120198
40.900000000000034	37060.10787439366
41.000000000000036	37050.77994056445
41.10000000000004	37041.397196777834
41.20000000000004	37031.95992738123
41.30000000000003	37022.468213307846
41.400000000000034	37012.92230567462
41.500000000000036	37003.32272869641
41.60000000000004	36993.6697591198
41.70000000000004	36983.963472868265
41.80000000000004	36974.204118554284
41.900000000000034	36964.39220504685
42.000000000000036	36954.528001743856
42.10000000000004	36944.61177628283
42.20000000000004	36934.64359804079
42.30000000000004	36924.62371142244
42.400000000000034	36914.55260874939
42.500000000000036	36904.4305506068
42.60000000000004	36894.257601825404
42.70000000000004	36884.03400441592
42.80000000000004	36873.760236420036
42.900000000000034	36863.436551598235
43.000000000000036	36853.063202075355
43.10000000000004	36842.640246699804
43.20000000000004	36832.1679235016
43.30000000000004	36821.646695117146
43.400000000000034	36811.07680711463
43.500000000000036	36800.45831421028
43.60000000000004	36789.79145213521
43.70000000000004	36779.076670219925
43.80000000000004	36768.31420768221
43.90000000000004	36757.50430221699
44.000000000000036	36746.647003063736
44.10000000000004	36735.742542174004
44.20000000000004	36724.79135451647
44.30000000000004	36713.79367167849
44.40000000000004	36702.74953913751
44.500000000000036	36691.65918662816
44.60000000000004	36680.523036704995
44.70000000000004	36669.34131503476
44.80000000000004	36658.11424586376
44.90000000000004	36646.84186964609
45.00000000000004	36635.52441251548
45.10000000000004	36624.16228361964
45.20000000000004	36612.755701504626
45.30000000000004	36601.30470319352
45.40000000000004	36589.809512674154
45.50000000000004	36578.2705274977
45.60000000000004	36566.687960679934
45.70000000000004	36555.062023909035
45.80000000000004	36543.39274959165
45.90000000000004	36531.680358273836
46.00000000000004	36519.92523497538
46.10000000000004	36508.12758605447
46.20000000000004	36496.28744078256
46.30000000000004	36484.4050176216
46.40000000000004	36472.48069074576
46.50000000000004	36460.51466133772
46.60000000000004	36448.5071293371
46.70000000000004	36436.45811976415
46.80000000000004	36424.367847781235
46.90000000000004	36412.23667583484
47.00000000000004	36400.06479887143
47.100000000000044	36387.8522390405
47.20000000000004	36375.59920947425
47.30000000000004	36363.30606246417
47.40000000000004	36350.97298810426
47.50000000000004	36338.60017532239
47.600000000000044	36326.187642344536
47.70000000000004	36313.735599130894
47.80000000000004	36301.24438698411
47.90000000000004	36288.714190145794
48.00000000000004	36276.145024207246
48.100000000000044	36263.537097145934
48.200000000000045	36250.89074074548
48.30000000000004	36238.206134689484
48.40000000000004	36225.48345756565
48.50000000000004	36212.72272133557
48.600000000000044	36199.92413091957
48.700000000000045	36187.08800779251
48.80000000000004	36174.21452613571
48.90000000000004	36161.30369548657
49.00000000000004	36148.35571882465
49.100000000000044	36135.37090869219
49.200000000000045	36122.349434981166
49.30000000000004	36109.29146655178
49.40000000000004	36096.197009574986
49.50000000000004	36083.06626407697
49.600000000000044	36069.89953291796
49.700000000000045	36056.69698080724
49.80000000000004	36043.45861167882
49.90000000000004	36030.18462365565
50.00000000000004	36016.875311206575
50.100000000000044	36003.53083499695
50.200000000000045	35990.151354718895
50.30000000000005	35976.73687117552
50.40000000000004	35963.28757963049
50.50000000000004	35949.80376544884
50.600000000000044	35936.28558440526
50.700000000000045	35922.73303523195
50.80000000000005	35909.146311323195
50.90000000000004	35895.52569015271
51.00000000000004	35881.871323675594
51.100000000000044	35868.18336292718
51.200000000000045	35854.46180371896
51.30000000000005	35840.70683667177
51.40000000000005	35826.91873068942
51.50000000000004	35813.09763310326
51.600000000000044	35799.243537800634
51.700000000000045	35785.35663356386
51.80000000000005	35771.43718186793
51.90000000000005	35757.48532642971
52.00000000000004	35743.50121009531
52.100000000000044	35729.484824018466
52.200000000000045	35715.436354286634
52.30000000000005	35701.356054298165
52.40000000000005	35687.244063390506
52.50000000000004	35673.10037092224
52.600000000000044	35658.92516117078
52.700000000000045	35644.718680533755
52.80000000000005	35630.48106492174
52.90000000000005	35616.21244941929
53.00000000000004	35601.91282081732
53.100000000000044	35587.582360770655
53.200000000000045	35573.221308056585
53.30000000000005	35558.82979442965
53.40000000000005	35544.40780499829
53.50000000000005	35529.955519634015
53.600000000000044	35515.47317050972
53.700000000000045	35500.96088612482
53.80000000000005	35486.41879419368
53.90000000000005	35471.84687740344
54.00000000000005	35457.245313069914
54.100000000000044	35442.614326167844
54.200000000000045	35427.95404124505
54.30000000000005	35413.26443940374
54.40000000000005	35398.545696201785
54.50000000000005	35383.798030376805
54.60000000000005	35369.02156337858
54.700000000000045	35354.21641590933
54.80000000000005	35339.3825667783
54.90000000000005	35324.520189049945
55.00000000000005	35309.629494654444
55.10000000000005	35294.71060127704
55.200000000000045	35279.76348622558
55.30000000000005	35264.78832083094
55.40000000000005	35249.78531112668
55.50000000000005	35234.75457184365
55.60000000000005	35219.69621699946
55.700000000000045	35204.61022172046
55.80000000000005	35189.49675490254
55.90000000000005	35174.356016133504
56.00000000000005	35159.18811655067
56.10000000000005	35143.993029849524
56.200000000000045	35128.770923216165
56.30000000000005	35113.5219906574
56.40000000000005	35098.24634048751
56.50000000000005	35082.944080338835
56.60000000000005	35067.615181821224
56.70000000000005	35052.259809740746
56.80000000000005	35036.878151993435
56.90000000000005	35021.47031345625
57.00000000000005	35006.03626436633
57.10000000000005	34990.57616784356
57.20000000000005	34975.09020649557
57.30000000000005	34959.57848249623
57.40000000000005	34944.041097366055
57.50000000000005	34928.47801933768
57.60000000000005	34912.88940920316
57.70000000000005	34897.275443769424
57.800000000000054	34881.636221915585
57.90000000000005	34865.97171054815
58.00000000000005	34850.28206879664
58.10000000000005	34834.567468450856
58.20000000000005	34818.82800579616
58.300000000000054	34803.0637764906
58.40000000000005	34787.274745503506
58.50000000000005	34771.461069686455
58.60000000000005	34755.62291531548
58.70000000000005	34739.76037551104
58.800000000000054	34723.873413951915
58.90000000000005	34707.96218585117
59.00000000000005	34692.02685271904
59.10000000000005	34676.06750518176
59.20000000000005	34660.08423326196
59.300000000000054	34644.07699875549
59.40000000000005	34628.04595464544
59.50000000000005	34611.991257193615
59.60000000000005	34595.91299397946
59.70000000000005	34579.81112553332
59.800000000000054	34563.6858032244
59.900000000000055	34547.53717878147
60.00000000000005	34531.36533738009
60.10000000000005	34515.17036361368
60.20000000000005	34498.952216171405
60.300000000000054	34482.711044239004
60.400000000000055	34466.44699454204
60.50000000000005	34450.16014931629
60.60000000000005	34433.85046600044
60.70000000000005	34417.518092191756
60.800000000000054	34401.16317029817
60.900000000000055	34384.78578023332
61.00000000000006	34368.38600134815
61.10000000000005	34351.963789269954
61.20000000000005	34335.51928945792
61.300000000000054	34319.05263954305
61.400000000000055	34302.563916595886
61.50000000000006	34286.05307499853
61.60000000000005	34269.520258648234
61.70000000000005	34252.965601057345
61.800000000000054	34236.38917704798
61.900000000000055	34219.79106089709
62.00000000000006	34203.171205193605
62.10000000000005	34186.52975174133
62.20000000000005	34169.86682948415
62.300000000000054	34153.18251048809
62.400000000000055	34136.47674609275
62.50000000000006	34119.749676567764
62.60000000000005	34103.00142692201
62.70000000000005	34086.23206703915
62.800000000000054	34069.441666273255
62.900000000000055	34052.630174177924
63.00000000000006	34035.79772897348
63.10000000000006	34018.94445129209
63.20000000000005	34002.07040833895
63.300000000000054	33985.175548404986
63.400000000000055	33968.26000820561
63.50000000000006	33951.323904607
63.60000000000006	33934.36730269092
63.70000000000005	33917.39026702351
63.800000000000054	33900.39274410588
63.900000000000055	33883.37486864813
64.00000000000006	33866.33675331553
64.10000000000005	33849.2784605804
64.20000000000006	33832.19993565872
64.30000000000005	33815.101311786624
64.40000000000006	33797.98269801863
64.50000000000006	33780.84415475569
64.60000000000005	33763.685741895315
64.70000000000006	33746.50740284925
64.80000000000005	33729.30926889245
64.90000000000006	33712.09144503922
65.00000000000006	33694.85398914167
65.10000000000005	33677.596843295025
65.20000000000006	33660.32013733308
65.30000000000005	33643.023972801515
65.40000000000006	33625.70840552651
65.50000000000006	33608.373490841586
65.60000000000005	33591.01916901275
65.70000000000006	33573.64556795707
65.80000000000005	33556.252785326324
65.90000000000006	33538.84087445056
66.00000000000006	33521.409774238964
66.10000000000005	33503.95961120235
66.20000000000006	33486.490479653396
66.30000000000005	33469.002430935434
66.40000000000006	33451.49551590833
66.50000000000006	33433.96967161657
66.60000000000005	33416.42502269939
66.70000000000006	33398.8616597081
66.80000000000005	33381.27963153488
66.90000000000006	33363.678873818164
67.00000000000006	33346.059509828105
67.10000000000007	33328.42162689442
67.20000000000006	33310.76527195574
67.30000000000005	33293.09049147485
67.40000000000006	33275.397219179606
67.50000000000006	33257.685576514734
67.60000000000007	33239.95564716775
67.70000000000006	33222.20747566368
67.80000000000005	33204.44099426609
67.90000000000006	33186.65632309018
68.00000000000006	33168.85354270788
68.10000000000007	33151.03269571786
68.20000000000006	33133.19382424932
68.30000000000005	33115.33685859888
68.40000000000006	33097.461917103545
68.50000000000006	33079.56907679945
68.60000000000007	33061.65837790206
68.70000000000006	33043.729749176375
68.80000000000005	33025.78330767221
68.90000000000006	33007.819127404844
69.00000000000006	32989.83724668493
69.10000000000007	32971.837703358484
69.20000000000006	32953.82042415666
69.30000000000005	32935.78552439969
69.40000000000006	32917.73307466108
69.50000000000006	32899.66311089155
69.60000000000007	32881.575558214
69.70000000000006	32863.47053070675
69.80000000000007	32845.3480960063
69.90000000000006	32827.20828817447
70.00000000000006	32809.05114081197
70.10000000000007	32790.876576930204
70.20000000000006	32772.68470892821
70.30000000000007	32754.47560108263
70.40000000000006	32736.249285111702
70.50000000000006	32718.005682332525
70.60000000000007	32699.744903950603
70.70000000000006	32681.46701137883
70.80000000000007	32663.17203445694
70.90000000000006	32644.86000256578
71.00000000000006	32626.53083482235
71.10000000000007	32608.18464080513
71.20000000000006	32589.821478637157
71.30000000000007	32571.441375824186
71.40000000000006	32553.044249693103
71.50000000000006	32534.63020868061
71.60000000000007	32516.199308108873
71.70000000000006	32497.75157361009
71.80000000000007	32479.287030358395
71.90000000000006	32460.80559338078
72.00000000000006	32442.307369541344
72.10000000000007	32423.792410930822
72.20000000000006	32405.260740850197
72.30000000000007	32386.712272430515
72.40000000000006	32368.147111449554
72.50000000000006	32349.565307249777
72.60000000000007	32330.966881258115
72.70000000000006	32312.35185444297
72.80000000000007	32293.720137524215
72.90000000000006	32275.071834763836
73.00000000000006	32256.40699231981
73.10000000000007	32237.725629283894
73.20000000000006	32219.027654363817
73.30000000000007	32200.313170794605
73.40000000000006	32181.582222028454
73.50000000000007	32162.83482527718
73.60000000000007	32144.070997292227
73.70000000000006	32125.29064424694
73.80000000000007	32106.493867920184
73.90000000000006	32087.68070861517
74.00000000000007	32068.851181197802
74.10000000000007	32050.005189702308
74.20000000000006	32031.142834944138
74.30000000000007	32012.26415455315
74.40000000000006	31993.36916150398
74.50000000000007	31974.457868307738
74.60000000000007	31955.530176328706
74.70000000000006	31936.586184988853
74.80000000000007	31917.625928793175
74.90000000000006	31898.649418352863
75.00000000000007	31879.6565527549
75.10000000000007	31860.647430525933
75.20000000000006	31841.622083519986
75.30000000000007	31822.580520440137
75.40000000000006	31803.522749521497
75.50000000000007	31784.44866703274
75.60000000000007	31765.358370173046
75.70000000000006	31746.251887684262
75.80000000000007	31727.129225881694
75.90000000000006	31707.99027860677
76.00000000000007	31688.835142236316
76.10000000000007	31669.663842873524
76.20000000000007	31650.476384903177
76.30000000000007	31631.272772236218
76.40000000000006	31612.05289573411
76.50000000000007	31592.81685051588
76.60000000000007	31573.564659573763
76.70000000000007	31554.296324873427
76.80000000000007	31535.01173468687
76.90000000000006	31515.710983388955
77.00000000000007	31496.394091335416
77.10000000000007	31477.06105853335
77.20000000000007	31457.71188450879
77.30000000000007	31438.34645437808
77.40000000000006	31418.964861332017
77.50000000000007	31399.567122605014
77.60000000000007	31380.153235746588
77.70000000000007	31360.723083108533
77.80000000000007	31341.276757221312
77.90000000000006	31321.81427267469
78.00000000000007	31302.335625025826
78.10000000000007	31282.840809342164
78.20000000000007	31263.329704629537
78.30000000000007	31243.802402312467
78.40000000000006	31224.258913837235
78.50000000000007	31204.69923225774
78.60000000000007	31185.12323362655
78.70000000000007	31165.53100879776
78.80000000000007	31145.922566554407
78.90000000000006	31126.29789791832
79.00000000000007	31106.656993411478
79.10000000000007	31086.99972553484
79.20000000000007	31067.326184119524
79.30000000000007	31047.63637477089
79.40000000000006	31027.930285954346
79.50000000000007	31008.207787014635
79.60000000000007	30988.46896730886
79.70000000000007	30968.71382974984
79.80000000000007	30948.942360725156
79.90000000000008	30929.15454611092
80.00000000000007	30909.350251478416
80.10000000000007	30889.529565249948
80.20000000000007	30869.692487114244
80.30000000000007	30849.839000841628
80.40000000000008	30829.968968629164
80.50000000000007	30810.082478528504
80.60000000000007	30790.17952749567
80.70000000000007	30770.260097171133
80.80000000000007	30750.32416867073
80.90000000000008	30730.37160017918
81.00000000000007	30710.402478907323
81.10000000000007	30690.41679852797
81.20000000000007	30670.41453799562
81.30000000000007	30650.39555188681
81.40000000000008	30630.359927152647
81.50000000000007	30610.307654681812
81.60000000000007	30590.23871124047
81.70000000000007	30570.15307305538
81.80000000000007	30550.050590433922
81.90000000000008	30529.931349586554
82.00000000000007	30509.795338046664
82.10000000000007	30489.642529817505
82.20000000000007	30469.472771347515
82.30000000000007	30449.286148706462
82.40000000000008	30429.0826465806
82.50000000000007	30408.862236719666
82.60000000000008	30388.624890317635
82.70000000000007	30368.37044927796
82.80000000000007	30348.098999036734
82.90000000000008	30327.81052083936
83.00000000000007	30307.5049835873
83.10000000000008	30287.182225056447
83.20000000000007	30266.84233067004
83.30000000000007	30246.485278751334
83.40000000000008	30226.11103587616
83.50000000000007	30205.71956804647
83.60000000000008	30185.31070819737
83.70000000000007	30164.884541232695
83.80000000000007	30144.441041935414
83.90000000000008	30123.980173938893
84.00000000000007	30103.501765763187
84.10000000000008	30083.005902436547
84.20000000000007	30062.492555732355
84.30000000000007	30041.96168687903
84.40000000000008	30021.41325651118
84.50000000000007	30000.847087991027
84.60000000000008	29980.263265949772
84.70000000000007	29959.661758506587
84.80000000000007	29939.042523844062
84.90000000000008	29918.405380601875
85.00000000000007	29897.750413683105
85.10000000000008	29877.077588096945
85.20000000000007	29856.386859534225
85.30000000000007	29835.67818307021
85.40000000000008	29814.95137184728
85.50000000000007	29794.20651050252
85.60000000000008	29773.443560261923
85.70000000000007	29752.66247365764
85.80000000000007	29731.863058780833
85.90000000000008	29711.045400698866
86.00000000000007	29690.209457413952
86.10000000000008	29669.355178871818
86.20000000000007	29648.482514378942
86.30000000000008	29627.591266165957
86.40000000000008	29606.681519174843
86.50000000000007	29585.75322747989
86.60000000000008	29564.806337745373
86.70000000000007	29543.840646799534
86.80000000000008	29522.856240184963
86.90000000000008	29501.85306862424
87.00000000000007	29480.83107609246
87.10000000000008	29459.790205899742
87.20000000000007	29438.730248625456
87.30000000000008	29417.65128983767
87.40000000000008	29396.553276169998
87.50000000000007	29375.436148182922
87.60000000000008	29354.299690678465
87.70000000000007	29333.143990008408
87.80000000000008	29311.968989312078
87.90000000000008	29290.774626349525
88.00000000000007	29269.56083818807
88.10000000000008	29248.32740296583
88.20000000000007	29227.074407222248
88.30000000000008	29205.801789829413
88.40000000000008	29184.50948498891
88.50000000000007	29163.19726466129
88.60000000000008	29141.865216366714
88.70000000000007	29120.51327532501
88.80000000000008	29099.141372817227
88.90000000000008	29077.749439401712
89.00000000000009	29056.337239931992
89.10000000000008	29034.90486229022
89.20000000000007	29013.452237232843
89.30000000000008	28991.97929232735
89.40000000000008	28970.485785822693
89.50000000000009	28948.971806793765
89.60000000000008	28927.43728217065
89.70000000000007	28905.882136471017
89.80000000000008	28885.28981357625
89.90000000000008	28868.611829995873
90.00000000000009	28855.85206865869
