# Supplementary material for: White matter micro- and macrostructure brain charts for the human lifespan
Source: Nature. 2026 May 13;655(8124):979–89. doi: 10.1038/s41586-026-10454-2 (PMC13391363; doi:10.1038/s41586-026-10454-2)
Supplement: Supplementary file 7 — Tract-specific median centiles of brain charts. SDT.T4.1-504 contain the discretized, sex-agnostic brain charts used to derive the myelination plots and assessments in Fig. 4 and Supplementary Fig. S4.F9. Age is expressed in years. Tract measurements are reported in metric-specific units: diffusivities in mm2 s−1, volume in mm3, surface area in mm2, average length in mm, and FA is dimensionless (unitless). [file 41586_2026_10454_MOESM7_ESM.zip › SDT.T4/SDT.T4.232-POPT_right_ad-mean.csv]

age	value
1.0	0.0014382663507343818
1.1	0.0014354206118764028
1.2000000000000002	0.0014318329756954815
1.3000000000000003	0.0014275545963198834
1.4000000000000004	0.0014233500680027444
1.5000000000000004	0.0014194370535876518
1.6000000000000005	0.0014157783478514646
1.7000000000000006	0.0014123434481531272
1.8000000000000007	0.0014091080975677675
1.9000000000000008	0.001406048929023973
2.000000000000001	0.0014031481290284332
2.100000000000001	0.0014003904591031202
2.200000000000001	0.0013977634797777431
2.300000000000001	0.0013952545053618518
2.4000000000000012	0.0013928536315331271
2.5000000000000013	0.0013905521404163016
2.6000000000000014	0.0013883423370363967
2.7000000000000015	0.0013862178827008674
2.8000000000000016	0.0013841718354631871
2.9000000000000017	0.0013821987591424276
3.0000000000000018	0.0013802937741089292
3.100000000000002	0.0013784528410371684
3.200000000000002	0.0013766713695713422
3.300000000000002	0.00137494574170882
3.400000000000002	0.0013732726566773065
3.500000000000002	0.001371649108788487
3.6000000000000023	0.0013700726243483948
3.7000000000000024	0.0013685402272462137
3.8000000000000025	0.001367049589273314
3.9000000000000026	0.0013655985722952667
4.000000000000003	0.0013641854196138504
4.100000000000003	0.0013628079543731761
4.200000000000003	0.0013614644730826494
4.3000000000000025	0.001360153390219378
4.400000000000003	0.00135887323870278
4.5000000000000036	0.0013576228270066762
4.600000000000003	0.0013564006019144768
4.700000000000003	0.0013552053617885563
4.800000000000003	0.0013540359896248976
4.900000000000004	0.0013528915821772844
5.0000000000000036	0.0013517709313100612
5.100000000000003	0.0013506731046623935
5.200000000000004	0.0013495972232686563
5.300000000000004	0.0013485424668555274
5.400000000000004	0.0013475081814881744
5.5000000000000036	0.001346493450351136
5.600000000000004	0.0013454975751530085
5.700000000000005	0.0013445199026781043
5.800000000000004	0.0013435599150470865
5.900000000000004	0.001342616868979874
6.000000000000004	0.0013416902005688642
6.100000000000005	0.001340779373454765
6.200000000000005	0.0013398838850584584
6.300000000000004	0.0013390033430853664
6.400000000000005	0.0013381371587263874
6.500000000000005	0.0013372848914454546
6.600000000000005	0.0013364461280774673
6.700000000000005	0.0013356205480525832
6.800000000000005	0.0013348076595784885
6.900000000000006	0.0013340070964405844
7.000000000000005	0.0013332185080319598
7.100000000000005	0.0013324415655014369
7.2000000000000055	0.0013316760178147897
7.300000000000006	0.0013309214628656964
7.400000000000006	0.0013301776054634835
7.500000000000005	0.0013294441687849634
7.600000000000006	0.0013287209428018345
7.700000000000006	0.0013280075840381537
7.800000000000006	0.0013273038416582784
7.900000000000006	0.0013266094743132652
8.000000000000007	0.001325924255934081
8.100000000000007	0.0013252480178240129
8.200000000000006	0.0013245804722532284
8.300000000000006	0.0013239214120959676
8.400000000000006	0.0013232706435454674
8.500000000000007	0.0013226280228498537
8.600000000000007	0.0013219932998896435
8.700000000000006	0.0013213662956107416
8.800000000000008	0.0013207468370499392
8.900000000000007	0.0013201347627242418
9.000000000000007	0.0013195299548439483
9.100000000000007	0.0013189321998298054
9.200000000000006	0.0013183413469716374
9.300000000000008	0.0013177572558190876
9.400000000000007	0.0013171798245201693
9.500000000000007	0.0013166088647867413
9.600000000000009	0.0013160442445236155
9.700000000000008	0.0013154858357216986
9.800000000000008	0.0013149335194633973
9.900000000000007	0.0013143872109425444
10.000000000000007	0.0013138467468628212
10.100000000000009	0.0013133120142987027
10.200000000000008	0.0013127829086101617
10.300000000000008	0.0013122593555872373
10.40000000000001	0.0013117412096025364
10.500000000000009	0.0013112283705527293
10.600000000000009	0.0013107207411759937
10.700000000000008	0.0013102182317129502
10.800000000000008	0.001309720779558827
10.90000000000001	0.0013092282567849403
11.000000000000009	0.001308740576709298
11.100000000000009	0.0013082576595932834
11.20000000000001	0.0013077794501128964
11.30000000000001	0.0013073058330787168
11.40000000000001	0.0013068367309239395
11.500000000000009	0.001306372068117936
11.600000000000009	0.0013059117755247743
11.70000000000001	0.0013054558059645792
11.80000000000001	0.0013050040571506497
11.90000000000001	0.0013045564611890415
12.00000000000001	0.0013041129561766197
12.10000000000001	0.0013036735000768137
12.20000000000001	0.0013032380000341532
12.30000000000001	0.0013028063948093884
12.40000000000001	0.001302378624659926
12.50000000000001	0.0013019546354349995
12.60000000000001	0.0013015343909621305
12.70000000000001	0.0013011178080256812
12.800000000000011	0.001300704832531333
12.900000000000011	0.0013002954156748356
13.00000000000001	0.0012998895250040166
13.10000000000001	0.001299487084444367
13.20000000000001	0.00129908804487179
13.300000000000011	0.0012986923582865631
13.400000000000011	0.0012982999816797524
13.50000000000001	0.0012979108869158014
13.600000000000012	0.001297525005275048
13.700000000000012	0.00129714229302394
13.800000000000011	0.0012967627111879427
13.900000000000011	0.00129638623437801
14.00000000000001	0.0012960127993873524
14.100000000000012	0.0012956423662683432
14.200000000000012	0.0012952748959341618
14.300000000000011	0.0012949103538267117
14.400000000000013	0.0012945487177959325
14.500000000000012	0.0012941899303494221
14.600000000000012	0.0012938339556819707
14.700000000000012	0.0012934807623350042
14.800000000000011	0.0012931303302224453
14.900000000000013	0.0012927826061799976
15.000000000000012	0.0012924375573363164
15.100000000000012	0.001292095151490091
15.200000000000014	0.0012917553606055945
15.300000000000013	0.0012914181670683328
15.400000000000013	0.001291083522224858
15.500000000000012	0.0012907513964388903
15.600000000000012	0.001290421764094043
15.700000000000014	0.0012900946091513378
15.800000000000013	0.0012897698864057592
15.900000000000013	0.0012894475685293208
16.000000000000014	0.0012891276287232765
16.100000000000016	0.0012888100440640018
16.200000000000014	0.0012884948004266339
16.30000000000001	0.001288181856217061
16.400000000000013	0.0012878711866701079
16.500000000000014	0.0012875627707774322
16.600000000000016	0.0012872565956335133
16.700000000000014	0.001286952622427871
16.800000000000015	0.0012866508282360248
16.900000000000013	0.0012863511905570706
17.000000000000014	0.0012860536905294933
17.100000000000016	0.0012857583167498277
17.200000000000014	0.001285465033334123
17.300000000000015	0.0012851738194141953
17.400000000000013	0.0012848846576641556
17.500000000000014	0.0012845975376358626
17.600000000000016	0.0012843124257185439
17.700000000000014	0.0012840293025296284
17.800000000000015	0.0012837481490294833
17.900000000000016	0.0012834689496245414
18.000000000000014	0.0012831916950592655
18.100000000000016	0.001282916354121151
18.200000000000017	0.0012826429090964306
18.300000000000015	0.001282371345637052
18.400000000000016	0.0012821016552440933
18.500000000000014	0.0012818338085807553
18.600000000000016	0.0012815677891453788
18.700000000000017	0.001281303580716855
18.800000000000015	0.001281041170360372
18.900000000000016	0.0012807805505338705
19.000000000000014	0.0012805216938855965
19.100000000000016	0.0012802645852822217
19.200000000000017	0.0012800092128097997
19.300000000000015	0.0012797555695313776
19.400000000000016	0.0012795036296574293
19.500000000000018	0.001279253379053321
19.600000000000016	0.00127900480381618
19.700000000000017	0.001278757893196564
19.80000000000002	0.001278512641032512
19.900000000000016	0.0012782690231923073
20.000000000000018	0.0012780270266738367
20.100000000000016	0.0012777866415726222
20.200000000000017	0.0012775478622147616
20.30000000000002	0.0012773106657807565
20.400000000000016	0.0012770750400986977
20.500000000000018	0.0012768409731898458
20.600000000000016	0.001276608456118191
20.700000000000017	0.0012763774838427892
20.80000000000002	0.001276148034940007
20.900000000000016	0.0012759200981833421
21.000000000000018	0.0012756936653424806
21.10000000000002	0.0012754687317731196
21.200000000000017	0.0012752452771623488
21.30000000000002	0.0012750232909794685
21.40000000000002	0.0012748027628559926
21.500000000000018	0.001274583685374067
21.60000000000002	0.0012743660544102373
21.700000000000017	0.0012741498508356674
21.80000000000002	0.0012739350649150106
21.90000000000002	0.0012737216898248249
22.000000000000018	0.0012735097217661054
22.10000000000002	0.0012732991425568226
22.200000000000017	0.0012730899430491887
22.30000000000002	0.0012728821142326614
22.40000000000002	0.0012726756499708235
22.500000000000018	0.0012724705468961453
22.60000000000002	0.0012722667878379166
22.70000000000002	0.0012720643643222935
22.80000000000002	0.0012718632707175697
22.90000000000002	0.0012716635039231275
23.00000000000002	0.0012714650475805383
23.10000000000002	0.0012712678937155469
23.20000000000002	0.0012710720344708006
23.30000000000002	0.001270877464800034
23.40000000000002	0.0012706841819621988
23.50000000000002	0.0012704921704680106
23.60000000000002	0.001270301422918103
23.70000000000002	0.0012701119346980477
23.80000000000002	0.001269923703287378
23.90000000000002	0.0012697367138978601
24.00000000000002	0.0012695509595576308
24.10000000000002	0.0012693664333950497
24.20000000000002	0.0012691831312982309
24.300000000000022	0.0012690010510477898
24.40000000000002	0.00126882017860685
24.50000000000002	0.0012686405074969996
24.600000000000023	0.0012684620339785597
24.70000000000002	0.001268284756015118
24.800000000000022	0.0012681086601782014
24.90000000000002	0.0012679337403573953
25.00000000000002	0.001267759990528671
25.100000000000023	0.0012675874073867044
25.20000000000002	0.0012674159891483542
25.300000000000022	0.001267245723038172
25.40000000000002	0.0012670766033716998
25.50000000000002	0.001266908627166723
25.600000000000023	0.0012667417927922564
25.70000000000002	0.0012665760880035681
25.800000000000022	0.0012664115074347373
25.900000000000023	0.0012662480457947382
26.00000000000002	0.0012660857004793314
26.100000000000023	0.0012659244700713268
26.200000000000024	0.0012657643428963983
26.300000000000022	0.001265605313958307
26.400000000000023	0.0012654473809352814
26.50000000000002	0.001265290542536818
26.600000000000023	0.0012651347875537707
26.700000000000024	0.0012649801112670728
26.800000000000022	0.0012648265090229303
26.900000000000023	0.0012646739788306316
27.00000000000002	0.0012645225195805883
27.100000000000023	0.0012643721205643065
27.200000000000024	0.0012642227773851855
27.300000000000022	0.00126407448830111
27.400000000000023	0.0012639272523080087
27.500000000000025	0.001263781059106968
27.600000000000023	0.001263635904543744
27.700000000000024	0.0012634917845212512
27.800000000000026	0.0012633486975891838
27.900000000000023	0.0012632066428969043
28.000000000000025	0.0012630656105868155
28.100000000000023	0.0012629255967873023
28.200000000000024	0.001262786600268339
28.300000000000026	0.0012626486202670442
28.400000000000023	0.0012625116472879735
28.500000000000025	0.0012623756776724202
28.600000000000023	0.0012622407078119128
28.700000000000024	0.0012621067367352859
28.800000000000026	0.0012619737638098702
28.900000000000023	0.001261841779930905
29.000000000000025	0.0012617107816885003
29.100000000000026	0.001261580768307968
29.200000000000024	0.0012614517392293466
29.300000000000026	0.001261323685669408
29.400000000000027	0.0012611966044061133
29.500000000000025	0.001261070492261797
29.600000000000026	0.0012609453486928026
29.700000000000024	0.0012608211732496597
29.800000000000026	0.001260697957496399
29.900000000000027	0.001260575698430959
30.000000000000025	0.001260454395686092
30.100000000000026	0.0012603340488722586
30.200000000000024	0.001260214649840039
30.300000000000026	0.0012600961957538134
30.400000000000027	0.0012599786838173178
30.500000000000025	0.0012598621138707798
30.600000000000026	0.0012597464856182767
30.700000000000028	0.00125963179122021
30.800000000000026	0.0012595180280362643
30.900000000000027	0.00125940519606609
31.00000000000003	0.00125929329506271
31.100000000000026	0.0012591823174428753
31.200000000000028	0.0012590722607142895
31.300000000000026	0.0012589631224197105
31.400000000000027	0.0012588549027462781
31.50000000000003	0.0012587476015261064
31.600000000000026	0.001258641211453371
31.700000000000028	0.0012585357302098354
31.800000000000026	0.0012584311581276821
31.900000000000027	0.0012583274950784516
32.00000000000003	0.0012582247339864598
32.10000000000002	0.00125812287266565
32.20000000000003	0.0012580219089613196
32.300000000000026	0.0012579218433760434
32.40000000000003	0.0012578226758478662
32.50000000000003	0.0012577243995504364
32.60000000000003	0.0012576270124534101
32.70000000000003	0.0012575305151921597
32.800000000000026	0.0012574349077358964
32.90000000000003	0.0012573401834655817
33.00000000000003	0.0012572463404693336
33.10000000000003	0.001257153376863383
33.20000000000003	0.0012570612934389332
33.300000000000026	0.0012569700902207417
33.40000000000003	0.0012568797608146084
33.50000000000003	0.001256790303448441
33.60000000000003	0.001256701719035799
33.70000000000003	0.0012566140076253497
33.800000000000026	0.0012565271630102747
33.90000000000003	0.0012564411835250182
34.00000000000003	0.0012563560675293603
34.10000000000003	0.0012562718160802283
34.20000000000003	0.001256188429272195
34.30000000000003	0.0012561059011018667
34.40000000000003	0.0012560242300296467
34.50000000000003	0.0012559434172259433
34.60000000000003	0.0012558634628028068
34.70000000000003	0.00125578436092678
34.80000000000003	0.0012557061101544122
34.90000000000003	0.0012556287090651414
35.00000000000003	0.0012555521589620684
35.10000000000003	0.0012554764599946315
35.20000000000003	0.0012554016065140382
35.30000000000003	0.0012553275971907293
35.400000000000034	0.0012552544334336866
35.50000000000003	0.0012551821154041013
35.60000000000003	0.001255110637607793
35.70000000000003	0.0012550399988022784
35.80000000000003	0.0012549701977657805
35.900000000000034	0.001254901236030795
36.00000000000003	0.001254833113788375
36.10000000000003	0.0012547658257125104
36.20000000000003	0.0012546993706639836
36.30000000000003	0.001254633750274752
36.400000000000034	0.0012545689647424545
36.50000000000003	0.0012545050088822165
36.60000000000003	0.001254441881633942
36.70000000000003	0.0012543795819563801
36.80000000000003	0.0012543181115971078
36.900000000000034	0.001254257470776841
37.00000000000003	0.0012541976544643968
37.10000000000003	0.0012541386616936494
37.20000000000003	0.0012540804943061254
37.30000000000003	0.001254023152524507
37.400000000000034	0.001253966631446831
37.500000000000036	0.001253910930179082
37.60000000000003	0.001253856047844445
37.70000000000003	0.0012538019863933408
37.80000000000003	0.0012537487460654601
37.900000000000034	0.0012536963220996808
38.000000000000036	0.0012536447136877837
38.10000000000003	0.0012535939228694717
38.20000000000003	0.0012535439498821644
38.30000000000003	0.0012534947900834491
38.400000000000034	0.0012534464427310546
38.500000000000036	0.0012533989070984439
38.60000000000004	0.001253352185328437
38.70000000000003	0.0012533062776699374
38.80000000000003	0.001253261179610032
38.900000000000034	0.0012532168904850346
39.000000000000036	0.0012531734125230717
39.10000000000004	0.0012531307459669053
39.20000000000003	0.0012530888864130327
39.30000000000003	0.0012530478332582412
39.400000000000034	0.0012530075859137936
39.500000000000036	0.0012529681467059804
39.60000000000004	0.0012529295158840205
39.70000000000003	0.001252891689163882
39.80000000000003	0.0012528546660145682
39.900000000000034	0.0012528184488443783
40.000000000000036	0.001252783037892774
40.10000000000004	0.001252748428976891
40.20000000000003	0.0012527146216213883
40.30000000000003	0.0012526816153641926
40.400000000000034	0.0012526494127075762
40.500000000000036	0.0012526180138928574
40.60000000000004	0.0012525874148477654
40.70000000000004	0.001252557615163474
40.80000000000003	0.0012525286174214455
40.900000000000034	0.0012525004218499232
41.000000000000036	0.001252473024470457
41.10000000000004	0.0012524464249255899
41.20000000000004	0.0012524206228701755
41.30000000000003	0.001252395620976051
41.400000000000034	0.0012523714194690968
41.500000000000036	0.0012523480144735314
41.60000000000004	0.0012523254056934147
41.70000000000004	0.0012523035958774914
41.80000000000004	0.0012522825852354029
41.900000000000034	0.0012522623699787096
42.000000000000036	0.0012522429498590256
42.10000000000004	0.0012522243246393908
42.20000000000004	0.0012522064971559315
42.30000000000004	0.001252189467611958
42.400000000000034	0.0012521732323146914
42.500000000000036	0.0012521577910728035
42.60000000000004	0.0012521431467974213
42.70000000000004	0.0012521292996726938
42.80000000000004	0.0012521162460873913
42.900000000000034	0.0012521039858943697
43.000000000000036	0.0012520925189570809
43.10000000000004	0.0012520818482715309
43.20000000000004	0.0012520719740118553
43.30000000000004	0.0012520628926562345
43.400000000000034	0.0012520546041105956
43.500000000000036	0.0012520471114444228
43.60000000000004	0.0012520404148098879
43.70000000000004	0.0012520345107615797
43.80000000000004	0.0012520293992466047
43.90000000000004	0.0012520250802219482
44.000000000000036	0.0012520215568398772
44.10000000000004	0.0012520188292391191
44.20000000000004	0.001252016894058142
44.30000000000004	0.0012520157512935842
44.40000000000004	0.0012520154041699874
44.500000000000036	0.0012520158528014358
44.60000000000004	0.00125201709389824
44.70000000000004	0.0012520191274955077
44.80000000000004	0.0012520219536376
44.90000000000004	0.00125202557563018
45.00000000000004	0.0012520299935706392
45.10000000000004	0.0012520352042482163
45.20000000000004	0.0012520412077444017
45.30000000000004	0.0012520480074362404
45.40000000000004	0.001252055603393897
45.50000000000004	0.0012520639924744074
45.60000000000004	0.001252073174795354
45.70000000000004	0.0012520831504829822
45.80000000000004	0.0012520939229941244
45.90000000000004	0.0012521054923791684
46.00000000000004	0.0012521178555696913
46.10000000000004	0.0012521310127268249
46.20000000000004	0.0012521449673781396
46.30000000000004	0.0012521597195443326
46.40000000000004	0.0012521752662211657
46.50000000000004	0.001252191607603732
46.60000000000004	0.00125220874389528
46.70000000000004	0.0012522266787021478
46.80000000000004	0.0012522454120223057
46.90000000000004	0.0012522649409221697
47.00000000000004	0.0012522852656378638
47.100000000000044	0.0012523063898460852
47.20000000000004	0.0012523283135126963
47.30000000000004	0.0012523510337651108
47.40000000000004	0.0012523745508715158
47.50000000000004	0.0012523988651077839
47.600000000000044	0.0012524239802286423
47.70000000000004	0.0012524498961743779
47.80000000000004	0.0012524766101396538
47.90000000000004	0.0012525041224314252
48.00000000000004	0.0012525324368745847
48.100000000000044	0.0012525615533749994
48.200000000000045	0.0012525914691855025
48.30000000000004	0.0012526221846433884
48.40000000000004	0.0012526537000932675
48.50000000000004	0.001252686019437595
48.600000000000044	0.0012527191425539437
48.700000000000045	0.0012527530667593005
48.80000000000004	0.0012527877924277651
48.90000000000004	0.0012528233235319954
49.00000000000004	0.0012528596599128156
49.100000000000044	0.0012528967989429353
49.200000000000045	0.001252934741025278
49.30000000000004	0.0012529734865697174
49.40000000000004	0.0012530130396261768
49.50000000000004	0.0012530534000045953
49.600000000000044	0.001253094565139139
49.700000000000045	0.0012531365354677482
49.80000000000004	0.0012531793151107583
49.90000000000004	0.0012532229038391216
50.00000000000004	0.0012532672991405094
50.100000000000044	0.0012533125014803493
50.200000000000045	0.0012533585113306974
50.30000000000005	0.0012534053328891002
50.40000000000004	0.0012534529658930487
50.50000000000004	0.0012535014078893637
50.600000000000044	0.0012535506593768825
50.700000000000045	0.0012536007246239384
50.80000000000005	0.001253651603326817
50.90000000000004	0.001253703293083924
51.00000000000004	0.0012537557944203826
51.100000000000044	0.001253809107867674
51.200000000000045	0.0012538632377715197
51.30000000000005	0.0012539181837922409
51.40000000000005	0.0012539739435853089
51.50000000000004	0.0012540305177078763
51.600000000000044	0.0012540879105769412
51.700000000000045	0.001254146121809448
51.80000000000005	0.0012542051491107912
51.90000000000005	0.001254264993063342
52.00000000000004	0.0012543256542555635
52.100000000000044	0.001254387137182212
52.200000000000045	0.0012544494414218072
52.30000000000005	0.0012545125647350083
52.40000000000005	0.0012545765077349687
52.50000000000004	0.0012546412749883942
52.600000000000044	0.0012547068660282237
52.700000000000045	0.0012547732786636135
52.80000000000005	0.0012548405135320146
52.90000000000005	0.0012549085712767248
53.00000000000004	0.0012549774565426863
53.100000000000044	0.00125504716882203
53.200000000000045	0.0012551177059776646
53.30000000000005	0.0012551890686766933
53.40000000000005	0.001255261261636812
53.50000000000005	0.0012553342843024016
53.600000000000044	0.0012554081345836367
53.700000000000045	0.001255482813171079
53.80000000000005	0.0012555583207609878
53.90000000000005	0.0012556346621499803
54.00000000000005	0.0012557118367392379
54.100000000000044	0.0012557898424913542
54.200000000000045	0.0012558686801256267
54.30000000000005	0.0012559483545123424
54.40000000000005	0.0012560288650027493
54.50000000000005	0.0012561102096057054
54.60000000000005	0.0012561923890632436
54.700000000000045	0.0012562754041228852
54.80000000000005	0.0012563592597346516
54.90000000000005	0.001256443955204284
55.00000000000005	0.001256529488591945
55.10000000000005	0.0012566158606675383
55.200000000000045	0.001256703076455814
55.30000000000005	0.0012567911352103995
55.40000000000005	0.0012568800350368525
55.50000000000005	0.0012569697767271818
55.60000000000005	0.0012570603610787662
55.700000000000045	0.0012571517931970436
55.80000000000005	0.0012572440722877969
55.90000000000005	0.0012573371965069833
56.00000000000005	0.0012574311666737944
56.10000000000005	0.0012575259879695601
56.200000000000045	0.001257621659545742
56.30000000000005	0.0012577181796030261
56.40000000000005	0.001257815548982159
56.50000000000005	0.0012579137685291444
56.60000000000005	0.0012580128435070665
56.70000000000005	0.0012581127730172522
56.80000000000005	0.001258213555310064
56.90000000000005	0.0012583151912527828
57.00000000000005	0.0012584176861856855
57.10000000000005	0.001258521039153588
57.20000000000005	0.0012586252484510486
57.30000000000005	0.0012587303149664611
57.40000000000005	0.0012588362395933824
57.50000000000005	0.0012589430277550962
57.60000000000005	0.0012590506784439265
57.70000000000005	0.0012591591900035302
57.800000000000054	0.0012592685633483428
57.90000000000005	0.0012593788039802155
58.00000000000005	0.001259489910832748
58.10000000000005	0.00125960188229342
58.20000000000005	0.0012597147192973993
58.300000000000054	0.001259828422784901
58.40000000000005	0.001259942998342115
58.50000000000005	0.0012600584448478557
58.60000000000005	0.0012601747607383226
58.70000000000005	0.0012602919469742683
58.800000000000054	0.0012604100092219437
58.90000000000005	0.0012605289462992019
59.00000000000005	0.0012606487566858052
59.10000000000005	0.0012607694413629324
59.20000000000005	0.001260891001316748
59.300000000000054	0.0012610134422993125
59.40000000000005	0.0012611367630713918
59.50000000000005	0.0012612609621611866
59.60000000000005	0.0012613860405751368
59.70000000000005	0.001261512004146953
59.800000000000054	0.0012616388515741762
59.900000000000055	0.001261766581428446
60.00000000000005	0.0012618951947363903
60.10000000000005	0.0012620246925295446
60.20000000000005	0.001262155080729034
60.300000000000054	0.0012622863579729545
60.400000000000055	0.00126241852288131
60.50000000000005	0.001262551576505709
60.60000000000005	0.0012626855248506154
60.70000000000005	0.001262820366488616
60.800000000000054	0.0012629561000831605
60.900000000000055	0.0012630927267058465
61.00000000000006	0.0012632302474331503
61.10000000000005	0.0012633686683586963
61.20000000000005	0.0012635079879932726
61.300000000000054	0.0012636482050486654
61.400000000000055	0.0012637893206212797
61.50000000000006	0.0012639313408898936
61.60000000000005	0.0012640742642974479
61.70000000000005	0.0012642180895993086
61.800000000000054	0.0012643628179117602
61.900000000000055	0.0012645084503559543
62.00000000000006	0.0012646549932016225
62.10000000000005	0.0012648024448275248
62.20000000000005	0.0012649508040375249
62.300000000000054	0.0012651000719726088
62.400000000000055	0.0012652502549895736
62.50000000000006	0.0012654013513969805
62.60000000000005	0.0012655533600424722
62.70000000000005	0.0012657062820868633
62.800000000000054	0.0012658601186958062
62.900000000000055	0.0012660148763189787
63.00000000000006	0.0012661705531983732
63.10000000000006	0.0012663271482304282
63.20000000000005	0.001266484662600611
63.300000000000054	0.0012666431028476627
63.400000000000055	0.0012668024671409674
63.50000000000006	0.0012669627544210878
63.60000000000006	0.0012671239658932985
63.70000000000005	0.0012672861027676896
63.800000000000054	0.0012674491716779576
63.900000000000055	0.0012676131707245156
64.00000000000006	0.0012677780988970904
64.10000000000005	0.0012679439574256191
64.20000000000006	0.0012681107530349868
64.30000000000005	0.0012682784837505328
64.40000000000006	0.0012684471486065492
64.50000000000006	0.0012686167488528207
64.60000000000005	0.0012687872857439747
64.70000000000006	0.001268958766102026
64.80000000000005	0.0012691311878808877
64.90000000000006	0.0012693045501645213
65.00000000000006	0.001269478854227454
65.10000000000005	0.0012696541069851166
65.20000000000006	0.001269830306313855
65.30000000000005	0.001270007451342719
65.40000000000006	0.001270185543366181
65.50000000000006	0.0012703645836836096
65.60000000000005	0.0012705445793098932
65.70000000000006	0.0012707255280473987
65.80000000000005	0.0012709074290754513
65.90000000000006	0.0012710902837134582
66.00000000000006	0.001271274099072027
66.10000000000005	0.001271458872873412
66.20000000000006	0.0012716446043426846
66.30000000000005	0.0012718312948193215
66.40000000000006	0.0012720189456477413
66.50000000000006	0.0012722075640404043
66.60000000000005	0.0012723971476430779
66.70000000000006	0.001272587695731837
66.80000000000005	0.0012727792096713009
66.90000000000006	0.001272971696772099
67.00000000000006	0.0012731651545972696
67.10000000000007	0.0012733595824693442
67.20000000000006	0.0012735549817732216
67.30000000000005	0.0012737513538987426
67.40000000000006	0.0012739487062609646
67.50000000000006	0.0012741470363438548
67.60000000000007	0.0012743463435217857
67.70000000000006	0.0012745466292050352
67.80000000000005	0.0012747479009093832
67.90000000000006	0.001274950156033392
68.00000000000006	0.0012751533939987323
68.10000000000007	0.0012753576162362037
68.20000000000006	0.0012755628241816475
68.30000000000005	0.001275769025457901
68.40000000000006	0.0012759762173818138
68.50000000000006	0.001276184399427837
68.60000000000007	0.0012763935730524987
68.70000000000006	0.0012766037459820394
68.80000000000005	0.0012768149154451906
68.90000000000006	0.0012770270809645942
69.00000000000006	0.0012772402440175967
69.10000000000007	0.0012774544060866514
69.20000000000006	0.0012776695750078752
69.30000000000005	0.0012778857479255903
69.40000000000006	0.001278102924416267
69.50000000000006	0.0012783211059833699
69.60000000000007	0.001278540300569195
69.70000000000006	0.0012787605052271328
69.80000000000007	0.0012789817195828844
69.90000000000006	0.0012792039451610655
70.00000000000006	0.0012794271834914923
70.10000000000007	0.0012796514426292752
70.20000000000006	0.0012798767195406587
70.30000000000007	0.001280103013906298
70.40000000000006	0.001280330327277377
70.50000000000006	0.0012805586678181044
70.60000000000007	0.0012807880324009295
70.70000000000006	0.0012810184207568418
70.80000000000007	0.001281249834458576
70.90000000000006	0.001281482275084152
71.00000000000006	0.001281715750913682
71.10000000000007	0.0012819502587296456
71.20000000000006	0.0012821857983192546
71.30000000000007	0.0012824223712823153
71.40000000000006	0.001282659986011097
71.50000000000006	0.0012828986391913157
71.60000000000007	0.0012831383306617266
71.70000000000006	0.0012833790620441186
71.80000000000007	0.0012836208349656854
71.90000000000006	0.0012838636579377964
72.00000000000006	0.0012841075275533411
72.10000000000007	0.0012843524437086676
72.20000000000006	0.001284598408053223
72.30000000000007	0.0012848454292136964
72.40000000000006	0.001285093503683209
72.50000000000006	0.0012853426314109351
72.60000000000007	0.0012855928140687823
72.70000000000006	0.001285844053334199
72.80000000000007	0.001286096357956362
72.90000000000006	0.0012863497243326134
73.00000000000006	0.001286604152471185
73.10000000000007	0.0012868596440722812
73.20000000000006	0.0012871162080037375
73.30000000000007	0.0012873738405600077
73.40000000000006	0.0012876325418035594
73.50000000000007	0.001287892313457606
73.60000000000007	0.0012881531572510277
73.70000000000006	0.0012884150821776874
73.80000000000007	0.0012886780844332023
73.90000000000006	0.0012889421641407027
74.00000000000007	0.0012892073230523935
74.10000000000007	0.0012894735702842599
74.20000000000006	0.001289740901925835
74.30000000000007	0.0012900093181559857
74.40000000000006	0.0012902788207505209
74.50000000000007	0.001290549411491075
74.60000000000007	0.0012908210996233301
74.70000000000006	0.0012910938811349056
74.80000000000007	0.0012913677562670337
74.90000000000006	0.0012916427268252835
75.00000000000007	0.0012919188021810913
75.10000000000007	0.0012921959782126993
75.20000000000006	0.0012924742552186796
75.30000000000007	0.0012927536350288314
75.40000000000006	0.0012930341194789603
75.50000000000007	0.0012933157180740969
75.60000000000007	0.0012935984265873706
75.70000000000006	0.0012938822453815268
75.80000000000007	0.0012941671763169768
75.90000000000006	0.0012944532290283057
76.00000000000007	0.001294740399175852
76.10000000000007	0.0012950286871814337
76.20000000000007	0.0012953180949303888
76.30000000000007	0.0012956086243142313
76.40000000000006	0.0012959002851052111
76.50000000000007	0.0012961930728552801
76.60000000000007	0.0012964869880523475
76.70000000000007	0.0012967820326132923
76.80000000000007	0.0012970782164438625
76.90000000000006	0.0012973755349797306
77.00000000000007	0.0012976739887696858
77.10000000000007	0.0012979735797563154
77.20000000000007	0.0012982743098885357
77.30000000000007	0.001298576189213975
77.40000000000006	0.0012988792130565789
77.50000000000007	0.0012991833820333132
77.60000000000007	0.0012994886981192659
77.70000000000007	0.0012997951714997218
77.80000000000007	0.0013001027973787128
77.90000000000006	0.001300411576436021
78.00000000000007	0.0013007215106732642
78.10000000000007	0.001301032602098604
78.20000000000007	0.001301344861043655
78.30000000000007	0.0013016582825972425
78.40000000000006	0.0013019728675095613
78.50000000000007	0.00130228861781578
78.60000000000007	0.0013026055439895137
78.70000000000007	0.0013029236409959506
78.80000000000007	0.0013032429096501569
78.90000000000006	0.0013035633520147255
79.00000000000007	0.0013038849701590034
79.10000000000007	0.0013042077747076153
79.20000000000007	0.0013045317605069634
79.30000000000007	0.0013048569284448556
79.40000000000006	0.0013051832806185832
79.50000000000007	0.001305510827799312
79.60000000000007	0.0013058395647059645
79.70000000000007	0.0013061694922933992
79.80000000000007	0.0013065006126872945
79.90000000000008	0.0013068329280203049
80.00000000000007	0.001307166449219488
80.10000000000007	0.0013075011708812987
80.20000000000007	0.0013078370940358356
80.30000000000007	0.0013081742208446935
80.40000000000008	0.0013085125623862348
80.50000000000007	0.0013088521131254585
80.60000000000007	0.0013091928741618376
80.70000000000007	0.001309534847686362
80.80000000000007	0.001309878035897298
80.90000000000008	0.0013102224500340378
81.00000000000007	0.0013105680844352995
81.10000000000007	0.001310914940278421
81.20000000000007	0.001311263019791677
81.30000000000007	0.0013116123343707537
81.40000000000008	0.0013119628782187727
81.50000000000007	0.001312314652584911
81.60000000000007	0.0013126676597279645
81.70000000000007	0.0013130219019142192
81.80000000000007	0.0013133773907057645
81.90000000000008	0.0013137341201755674
82.00000000000007	0.0013140920916534893
82.10000000000007	0.001314451307436983
82.20000000000007	0.001314811779249664
82.30000000000007	0.0013151735010246525
82.40000000000008	0.0013155364741662273
82.50000000000007	0.0013159007010035363
82.60000000000008	0.0013162661838735847
82.70000000000007	0.0013166329346720254
82.80000000000007	0.0013170009471977562
82.90000000000008	0.00131737022293872
83.00000000000007	0.001317740764264299
83.10000000000008	0.0013181125832371955
83.20000000000007	0.0013184856735120156
83.30000000000007	0.0013188600366539098
83.40000000000008	0.001319235675065212
83.50000000000007	0.0013196125911564217
83.60000000000008	0.0013199907971682314
83.70000000000007	0.0013203702866168721
83.80000000000007	0.0013207510611543062
83.90000000000008	0.0013211331232247296
84.00000000000007	0.0013215164852416381
84.10000000000008	0.0013219011405724076
84.20000000000007	0.001322287090949106
84.30000000000007	0.0013226743388502656
84.40000000000008	0.0013230628867629188
84.50000000000007	0.0013234527472848231
84.60000000000008	0.0013238439136406435
84.70000000000007	0.0013242363876526104
84.80000000000007	0.0013246301718428924
84.90000000000008	0.0013250252789881165
85.00000000000007	0.0013254217021593392
85.10000000000008	0.0013258194432620028
85.20000000000007	0.0013262185048540718
85.30000000000007	0.00132661888950238
85.40000000000008	0.001327020610174382
85.50000000000007	0.0013274236597939435
85.60000000000008	0.0013278280403602551
85.70000000000007	0.0013282337544767975
85.80000000000007	0.0013286408152962956
85.90000000000008	0.0013290492155840798
86.00000000000007	0.0013294589574258417
86.10000000000008	0.0013298700434624159
86.20000000000007	0.0013302824763439334
86.30000000000008	0.0013306962694208976
86.40000000000008	0.0013311114153068055
86.50000000000007	0.00133152791618485
86.60000000000008	0.0013319457747434595
86.70000000000007	0.0013323650045251089
86.80000000000008	0.0013327855979796406
86.90000000000008	0.0013332075573802566
87.00000000000007	0.0013336308854544191
87.10000000000008	0.001334055584939273
87.20000000000007	0.0013344816695823884
87.30000000000008	0.001334909131677029
87.40000000000008	0.0013353379735979022
87.50000000000007	0.001335768198122204
87.60000000000008	0.0013361998191965786
87.70000000000007	0.001336632828945302
87.80000000000008	0.00133706722983677
87.90000000000008	0.001337503024689068
88.00000000000007	0.0013379402163303782
88.10000000000008	0.0013383788189201733
88.20000000000007	0.0013388188244211595
88.30000000000008	0.0013392602354075271
88.40000000000008	0.0013397030547494192
88.50000000000007	0.001340147296812841
88.60000000000008	0.0013405929533859915
88.70000000000007	0.0013410400271406681
88.80000000000008	0.0013414885209898553
88.90000000000008	0.0013419384378571331
89.00000000000009	0.0013423897923294805
89.10000000000008	0.0013428425760283686
89.20000000000007	0.00134329679173594
89.30000000000008	0.001343752442419749
89.40000000000008	0.0013442095428812023
89.50000000000009	0.001344668084561509
89.60000000000008	0.0013451280703446074
89.70000000000007	0.001345589503242981
89.80000000000008	0.0013460311504596956
89.90000000000008	0.0013463892356506554
90.00000000000009	0.0013466634862016233
