# Supplementary material for: White matter micro- and macrostructure brain charts for the human lifespan
Source: Nature. 2026 May 13;655(8124):979–89. doi: 10.1038/s41586-026-10454-2 (PMC13391363; doi:10.1038/s41586-026-10454-2)
Supplement: Supplementary file 7 — Tract-specific median centiles of brain charts. SDT.T4.1-504 contain the discretized, sex-agnostic brain charts used to derive the myelination plots and assessments in Fig. 4 and Supplementary Fig. S4.F9. Age is expressed in years. Tract measurements are reported in metric-specific units: diffusivities in mm2 s−1, volume in mm3, surface area in mm2, average length in mm, and FA is dimensionless (unitless). [file 41586_2026_10454_MOESM7_ESM.zip › SDT.T4/SDT.T4.233-POPT_right_avg_length.csv]

age	value
1.0	84.44697800814859
1.1	84.84204147356587
1.2000000000000002	85.34451424214754
1.3000000000000003	85.94867281643164
1.4000000000000004	86.5517654662579
1.5000000000000004	87.12285049493768
1.6000000000000005	87.66519325183569
1.7000000000000006	88.18154887330049
1.8000000000000007	88.67413014431888
1.9000000000000008	89.14520249751658
2.000000000000001	89.59650746356151
2.100000000000001	90.02956798456191
2.200000000000001	90.44562760529713
2.300000000000001	90.84603687995359
2.4000000000000012	91.2318502939169
2.5000000000000013	91.60401336050482
2.6000000000000014	91.9633749818573
2.7000000000000015	92.31062805330973
2.8000000000000016	92.64658428977032
2.9000000000000017	92.97187512498316
3.0000000000000018	93.28707545025505
3.100000000000002	93.59265414626604
3.200000000000002	93.88918334759074
3.300000000000002	94.17710884355655
3.400000000000002	94.45684278440608
3.500000000000002	94.728764859841
3.6000000000000023	94.99318095253088
3.7000000000000024	95.25048813392819
3.8000000000000025	95.50099222714381
3.9000000000000026	95.74497689053739
4.000000000000003	95.98266936562953
4.100000000000003	96.21437451278904
4.200000000000003	96.44032647466967
4.3000000000000025	96.66074546294041
4.400000000000003	96.87583692590121
4.5000000000000036	97.08576278710275
4.600000000000003	97.29075246300258
4.700000000000003	97.49097971310934
4.800000000000003	97.68660720267393
4.900000000000004	97.87776224708423
5.0000000000000036	98.06463035708039
5.100000000000003	98.24735142071714
5.200000000000004	98.42605845125588
5.300000000000004	98.60087630546005
5.400000000000004	98.77190101096907
5.5000000000000036	98.93927958213182
5.600000000000004	99.10312129191901
5.700000000000005	99.26352886432102
5.800000000000004	99.42058076117016
5.900000000000004	99.57440005351617
6.000000000000004	99.72507777463753
6.100000000000005	99.8727011446607
6.200000000000005	100.01735221737201
6.300000000000004	100.15909258615586
6.400000000000005	100.29802333386513
6.500000000000005	100.43421818330393
6.600000000000005	100.56774650550689
6.700000000000005	100.69866005462445
6.800000000000005	100.82704556724039
6.900000000000006	100.9529660012362
7.000000000000005	101.07648201519635
7.100000000000005	101.19765065258444
7.2000000000000055	101.31651377249206
7.300000000000006	101.43314449720532
7.400000000000006	101.54759519540808
7.500000000000005	101.65991508148156
7.600000000000006	101.77014008990407
7.700000000000006	101.87833413166642
7.800000000000006	101.9845427755808
7.900000000000006	102.08881011422389
8.000000000000007	102.19117751785939
8.100000000000007	102.29167473684163
8.200000000000006	102.39035672649462
8.300000000000006	102.48726218069662
8.400000000000006	102.58242735555135
8.500000000000007	102.67587823063315
8.600000000000007	102.7676635258798
8.700000000000006	102.85781740900983
8.800000000000008	102.94637305248823
8.900000000000007	103.03336146471986
9.000000000000007	103.1188045645501
9.100000000000007	103.2027448967624
9.200000000000006	103.28521195263575
9.300000000000008	103.36623324815207
9.400000000000007	103.44582819440002
9.500000000000007	103.52403493559336
9.600000000000009	103.6008798223157
9.700000000000008	103.67638850740117
9.800000000000008	103.75058485331311
9.900000000000007	103.82348549665952
10.000000000000007	103.89512416052715
10.100000000000009	103.96552389301328
10.200000000000008	104.03470608479816
10.300000000000008	104.10268564393589
10.40000000000001	104.16949308153892
10.500000000000009	104.2351491913589
10.600000000000009	104.29967426205451
10.700000000000008	104.36308705675476
10.800000000000008	104.4254005248335
10.90000000000001	104.48664191339535
11.000000000000009	104.54682961104645
11.100000000000009	104.60598057934587
11.20000000000001	104.66410654014116
11.30000000000001	104.72123233026069
11.40000000000001	104.77737467411292
11.500000000000009	104.83254992058686
11.600000000000009	104.88677309001058
11.70000000000001	104.94005448295437
11.80000000000001	104.99241646427873
11.90000000000001	105.04387396108254
12.00000000000001	105.09444064801406
12.10000000000001	105.1441259315529
12.20000000000001	105.192950325496
12.30000000000001	105.24092749900487
12.40000000000001	105.28807083568047
12.50000000000001	105.33439254315343
12.60000000000001	105.37990097207057
12.70000000000001	105.42461472345259
12.800000000000011	105.46854609372147
12.900000000000011	105.51170626428393
13.00000000000001	105.55410292014022
13.10000000000001	105.5957532125462
13.20000000000001	105.6366684676811
13.300000000000011	105.67685979033162
13.400000000000011	105.71633723167001
13.50000000000001	105.75510767619052
13.600000000000012	105.79318676770427
13.700000000000012	105.83058476408364
13.800000000000011	105.86731091988396
13.900000000000011	105.90337161440661
14.00000000000001	105.93878133675284
14.100000000000012	105.97354958329322
14.200000000000012	106.00768567585591
14.300000000000011	106.04119798365664
14.400000000000013	106.07409226809213
14.500000000000012	106.10638181135967
14.600000000000012	106.13807526480707
14.700000000000012	106.16918036972005
14.800000000000011	106.19970249745592
14.900000000000013	106.22965399704503
15.000000000000012	106.25904291301558
15.100000000000012	106.28787715026041
15.200000000000014	106.31616374649137
15.300000000000013	106.3439075884346
15.400000000000013	106.37112004549256
15.500000000000012	106.39780848420037
15.600000000000012	106.42397944066325
15.700000000000014	106.4496374957837
15.800000000000013	106.47479325522112
15.900000000000013	106.49945359545141
16.000000000000014	106.52362527979145
16.100000000000016	106.54731427812784
16.200000000000014	106.5705247857596
16.30000000000001	106.59326660358585
16.400000000000013	106.61554605722552
16.500000000000014	106.63736871116235
16.600000000000016	106.65873851749612
16.700000000000014	106.67966464505612
16.800000000000015	106.70015301898786
16.900000000000013	106.7202094716787
17.000000000000014	106.73983910684913
17.100000000000016	106.7590455657554
17.200000000000014	106.7778373490812
17.300000000000015	106.79621992938664
17.400000000000013	106.81419807935511
17.500000000000014	106.8317752443083
17.600000000000016	106.84895939666825
17.700000000000014	106.86575567826262
17.800000000000015	106.88216915410321
17.900000000000016	106.89820421822452
18.000000000000014	106.91386406235185
18.100000000000016	106.92915609895113
18.200000000000017	106.94408509427596
18.300000000000015	106.95865516957753
18.400000000000016	106.97286935679719
18.500000000000014	106.98673462302936
18.600000000000016	107.0002554587981
18.700000000000017	107.01343629042756
18.800000000000015	107.02628092527144
18.900000000000016	107.0387921860768
19.000000000000014	107.0509765667088
19.100000000000016	107.06283824321672
19.200000000000017	107.07438079635087
19.300000000000015	107.08560691705917
19.400000000000016	107.09652272078431
19.500000000000018	107.1071321517359
19.600000000000016	107.11743910002228
19.700000000000017	107.12744688413922
19.80000000000002	107.13715802068165
19.900000000000016	107.14657822214929
20.000000000000018	107.15571116729548
20.100000000000016	107.16455998501637
20.200000000000017	107.1731270820102
20.30000000000002	107.181417846988
20.400000000000016	107.1894357622592
20.500000000000018	107.19718426419853
20.600000000000016	107.20466626106057
20.700000000000017	107.21188401282132
20.80000000000002	107.21884256277717
20.900000000000016	107.22554516750671
21.000000000000018	107.23199457560538
21.10000000000002	107.23819295446765
21.200000000000017	107.24414506860349
21.30000000000002	107.24985400696917
21.40000000000002	107.2553228192532
21.500000000000018	107.26055406725453
21.60000000000002	107.26554979377174
21.700000000000017	107.27031446541072
21.80000000000002	107.27485097788905
21.90000000000002	107.27916175778728
22.000000000000018	107.28324876913852
22.10000000000002	107.2871162371468
22.200000000000017	107.29076691358338
22.30000000000002	107.29420351644129
22.40000000000002	107.29742831326615
22.500000000000018	107.30044316137402
22.60000000000002	107.30325202762403
22.70000000000002	107.30585749734942
22.80000000000002	107.30826172299034
22.90000000000002	107.31046649421654
23.00000000000002	107.31247556778291
23.10000000000002	107.31429140468322
23.20000000000002	107.31591643668844
23.30000000000002	107.31735268015316
23.40000000000002	107.31860183259694
23.50000000000002	107.31966742561603
23.60000000000002	107.32055177604389
23.70000000000002	107.32125680180332
23.80000000000002	107.32178414178875
23.90000000000002	107.32213714388025
24.00000000000002	107.32231801692942
24.10000000000002	107.32232894437333
24.20000000000002	107.32217172715616
24.300000000000022	107.32184792398331
24.40000000000002	107.32136068560752
24.50000000000002	107.3207120953707
24.600000000000023	107.31990386970227
24.70000000000002	107.3189375160566
24.800000000000022	107.31781602386427
24.90000000000002	107.31654138222606
25.00000000000002	107.31511555803316
25.100000000000023	107.31354016674877
25.20000000000002	107.31181664553152
25.300000000000022	107.30994781051155
25.40000000000002	107.30793554099732
25.50000000000002	107.30578137962601
25.600000000000023	107.30348671837585
25.70000000000002	107.30105423117375
25.800000000000022	107.29848571470274
25.900000000000023	107.29578294615018
26.00000000000002	107.29294738068779
26.100000000000023	107.28998034823694
26.200000000000024	107.28688436979557
26.300000000000022	107.28366114558078
26.400000000000023	107.28031206781219
26.50000000000002	107.27683842626242
26.600000000000023	107.27324261613927
26.700000000000024	107.26952626491186
26.800000000000022	107.26569098286484
26.900000000000023	107.26173808619932
27.00000000000002	107.25766880953657
27.100000000000023	107.25348541266673
27.200000000000024	107.24918943795622
27.300000000000022	107.24478214703964
27.400000000000023	107.24026473858683
27.500000000000025	107.23563936076033
27.600000000000023	107.23090749162385
27.700000000000024	107.22607059403583
27.800000000000026	107.22112986336849
27.900000000000023	107.21608644896355
28.000000000000025	107.21094237869387
28.100000000000023	107.20569905526133
28.200000000000024	107.20035762662864
28.300000000000026	107.19491920970903
28.400000000000023	107.18938573302657
28.500000000000025	107.18375854223812
28.600000000000023	107.17803896949833
28.700000000000024	107.17222810486291
28.800000000000026	107.16632702085639
28.900000000000023	107.16033753884285
29.000000000000025	107.15426093750851
29.100000000000026	107.14809826563598
29.200000000000024	107.14185056629593
29.300000000000026	107.13551957219637
29.400000000000027	107.12910651124538
29.500000000000025	107.12261259932131
29.600000000000026	107.11603883448781
29.700000000000024	107.1093862196396
29.800000000000026	107.10265639176951
29.900000000000027	107.09585051907703
30.000000000000025	107.08896956363678
30.100000000000026	107.08201450141556
30.200000000000024	107.07498689009991
30.300000000000026	107.06788785254676
30.400000000000027	107.06071850086197
30.500000000000025	107.05347975261103
30.600000000000026	107.04617254719705
30.700000000000028	107.03879835660753
30.800000000000026	107.03135825030289
30.900000000000027	107.02385311442791
31.00000000000003	107.0162838636147
31.100000000000026	107.00865189875144
31.200000000000028	107.00095824869031
31.300000000000026	106.99320393264732
31.400000000000027	106.98538979764405
31.50000000000003	106.97751672486179
31.600000000000026	106.96958603828882
31.700000000000028	106.96159871888938
31.800000000000026	106.9535555862286
31.900000000000027	106.94545749856867
32.00000000000003	106.93730571602806
32.10000000000002	106.92910118310262
32.20000000000003	106.920844835628
32.300000000000026	106.91253745873472
32.40000000000003	106.90417987992983
32.50000000000003	106.89577329018888
32.60000000000003	106.8873185909457
32.70000000000003	106.87881654332672
32.800000000000026	106.87026795351797
32.90000000000003	106.86167395501532
33.00000000000003	106.8530354164175
33.10000000000003	106.84435319852061
33.20000000000003	106.835628032112
33.300000000000026	106.82686069496803
33.40000000000003	106.81805225830261
33.50000000000003	106.80920355189556
33.60000000000003	106.8003152855465
33.70000000000003	106.79138821709694
33.800000000000026	106.78242336594693
33.90000000000003	106.77342153224123
34.00000000000003	106.7643835090779
34.10000000000003	106.75530997950676
34.20000000000003	106.74620167500959
34.30000000000003	106.73705955879173
34.40000000000003	106.72788439592223
34.50000000000003	106.71867685110675
34.60000000000003	106.70943763710079
34.70000000000003	106.70016767033415
34.80000000000003	106.69086768906868
34.90000000000003	106.68153842518788
35.00000000000003	106.67218051980309
35.10000000000003	106.66279466110926
35.20000000000003	106.65338171475801
35.30000000000003	106.64394238724839
35.400000000000034	106.63447730367112
35.50000000000003	106.62498713455345
35.60000000000003	106.61547270326457
35.70000000000003	106.60593469200278
35.80000000000003	106.5963737771813
35.900000000000034	106.58679056307832
36.00000000000003	106.57718569724666
36.10000000000003	106.56755995711009
36.20000000000003	106.55791399604517
36.30000000000003	106.54824840435771
36.400000000000034	106.5385638128645
36.50000000000003	106.52886096072386
36.60000000000003	106.51914047924016
36.70000000000003	106.50940299446032
36.80000000000003	106.49964907833682
36.900000000000034	106.48987934011575
37.00000000000003	106.48009447733332
37.10000000000003	106.4702950950905
37.20000000000003	106.46048175317733
37.30000000000003	106.45065504492767
37.400000000000034	106.44081563321267
37.500000000000036	106.43096410304781
37.60000000000003	106.42110103466202
37.70000000000003	106.41122697167194
37.80000000000003	106.40134248708765
37.900000000000034	106.3914482060351
38.000000000000036	106.38154468966397
38.10000000000003	106.3716324710318
38.20000000000003	106.36171210796819
38.30000000000003	106.35178419416837
38.400000000000034	106.3418492724725
38.500000000000036	106.3319078813554
38.60000000000004	106.32196053963818
38.70000000000003	106.31200778593883
38.80000000000003	106.3020501796918
38.900000000000034	106.29208824196367
39.000000000000036	106.28212248244043
39.10000000000004	106.27215342521205
39.20000000000003	106.26218160119438
39.30000000000003	106.25220751473609
39.400000000000034	106.2422316661982
39.500000000000036	106.23225455275549
39.60000000000004	106.22227668028151
39.70000000000003	106.21229854857013
39.80000000000003	106.20232064207373
39.900000000000034	106.19234345009909
40.000000000000036	106.18236746457643
40.10000000000004	106.17239315940813
40.20000000000003	106.16242100375841
40.30000000000003	106.15245146314349
40.400000000000034	106.14248501589911
40.500000000000036	106.13252213663273
40.60000000000004	106.12256327095787
40.70000000000004	106.11260886983085
40.80000000000003	106.10265940484979
40.900000000000034	106.09271533720448
41.000000000000036	106.08277708899179
41.10000000000004	106.07284509716739
41.20000000000004	106.06291979534485
41.30000000000003	106.05300164552901
41.400000000000034	106.04309109239205
41.500000000000036	106.03318853230428
41.60000000000004	106.02329438553548
41.70000000000004	106.01340910836296
41.80000000000004	106.00353313251586
41.900000000000034	105.99366683299871
42.000000000000036	105.9838106172423
42.10000000000004	105.97396488961144
42.20000000000004	105.96413009802545
42.30000000000004	105.95430665842377
42.400000000000034	105.9444949224058
42.500000000000036	105.93469528209116
42.60000000000004	105.92490818057648
42.70000000000004	105.91513402128798
42.80000000000004	105.90537313641072
42.900000000000034	105.89562590627585
43.000000000000036	105.88589270839863
43.10000000000004	105.87617397862714
43.20000000000004	105.8664701052576
43.30000000000004	105.85678139917724
43.400000000000034	105.84710822665052
43.500000000000036	105.83745101951482
43.60000000000004	105.82781015394386
43.70000000000004	105.81818592318395
43.80000000000004	105.80857868266301
43.90000000000004	105.79898878521959
44.000000000000036	105.7894166564411
44.10000000000004	105.77986265797115
44.20000000000004	105.77032706367405
44.30000000000004	105.76081021603976
44.40000000000004	105.75131253737474
44.500000000000036	105.7418343775567
44.60000000000004	105.73237599442317
44.70000000000004	105.72293772049166
44.80000000000004	105.71351988589592
44.90000000000004	105.70412290759322
45.00000000000004	105.69474712147769
45.10000000000004	105.68539276774968
45.20000000000004	105.67606016701423
45.30000000000004	105.66674973360509
45.40000000000004	105.65746179197646
45.50000000000004	105.64819656777375
45.60000000000004	105.63895437241527
45.70000000000004	105.62973551512299
45.80000000000004	105.62054040569502
45.90000000000004	105.61136935510159
46.00000000000004	105.60222257294215
46.10000000000004	105.59310035965613
46.20000000000004	105.58400312301144
46.30000000000004	105.57493116283757
46.40000000000004	105.56588467552243
46.50000000000004	105.55686395303489
46.60000000000004	105.54786928531807
46.70000000000004	105.53890107634052
46.80000000000004	105.52995961290523
46.90000000000004	105.52104507680784
47.00000000000004	105.51215774988945
47.100000000000044	105.50329803462476
47.20000000000004	105.49446620695109
47.30000000000004	105.48566243668093
47.40000000000004	105.47688699783829
47.50000000000004	105.46814016257733
47.600000000000044	105.45942233024095
47.70000000000004	105.45073376415999
47.80000000000004	105.44207462088416
47.90000000000004	105.43344516508725
48.00000000000004	105.42484579510393
48.100000000000044	105.41627676365309
48.200000000000045	105.40773821642583
48.30000000000004	105.3992304108761
48.40000000000004	105.39075360273046
48.50000000000004	105.38230818779846
48.600000000000044	105.37389440657864
48.700000000000045	105.36551239271702
48.80000000000004	105.35716239502858
48.90000000000004	105.34884480875526
49.00000000000004	105.34055986401789
49.100000000000044	105.33230768463488
49.200000000000045	105.32408851274816
49.30000000000004	105.31590258890283
49.40000000000004	105.30775030636748
49.50000000000004	105.29963188339855
49.600000000000044	105.29154743288613
49.700000000000045	105.28349718898488
49.80000000000004	105.27548154479625
49.90000000000004	105.26750070841588
50.00000000000004	105.25955478385231
50.100000000000044	105.25164399908856
50.200000000000045	105.24376858063053
50.30000000000005	105.23592892010936
50.40000000000004	105.2281252140847
50.50000000000004	105.22035755666235
50.600000000000044	105.21262616843597
50.700000000000045	105.20493144123434
50.80000000000005	105.19727356165723
50.90000000000004	105.18965261579837
51.00000000000004	105.18206881854017
51.100000000000044	105.17452238339787
51.200000000000045	105.16701370118922
51.30000000000005	105.15954294728161
51.40000000000005	105.15211019880893
51.50000000000004	105.14471566381357
51.600000000000044	105.13735973364375
51.700000000000045	105.13004257389342
51.80000000000005	105.12276425448442
51.90000000000005	105.11552497817115
52.00000000000004	105.10832494644205
52.100000000000044	105.10116455005452
52.200000000000045	105.0940439436511
52.30000000000005	105.08696318906159
52.40000000000005	105.07992248270588
52.50000000000004	105.07292221617614
52.600000000000044	105.06596253451477
52.700000000000045	105.05904349307613
52.80000000000005	105.05216528338195
52.90000000000005	105.04532809578114
53.00000000000004	105.03853232166018
53.100000000000044	105.03177809537033
53.200000000000045	105.02506546497362
53.30000000000005	105.0183946161231
53.40000000000005	105.01176594131856
53.50000000000005	105.0051795654722
53.600000000000044	104.99863553085014
53.700000000000045	104.99213401856645
53.80000000000005	104.98567520864827
53.90000000000005	104.97925949374337
54.00000000000005	104.97288698831419
54.100000000000044	104.96655772807232
54.200000000000045	104.96027188869269
54.30000000000005	104.95402986419225
54.40000000000005	104.94783175974422
54.50000000000005	104.9416776058913
54.60000000000005	104.93556757410113
54.700000000000045	104.92950183483389
54.80000000000005	104.92348078257983
54.90000000000005	104.91750451228629
55.00000000000005	104.91157304862281
55.10000000000005	104.9056865580148
55.200000000000045	104.89984543655703
55.30000000000005	104.89404977004703
55.40000000000005	104.88829957856488
55.50000000000005	104.88259502463521
55.60000000000005	104.87693626984853
55.700000000000045	104.87132371107283
55.80000000000005	104.86575742408762
55.90000000000005	104.86023742372981
56.00000000000005	104.85476386784875
56.10000000000005	104.8493371551339
56.200000000000045	104.84395735234469
56.30000000000005	104.8386244702645
56.40000000000005	104.83333866312555
56.50000000000005	104.8281000842938
56.60000000000005	104.82290913350896
56.70000000000005	104.81776586770539
56.80000000000005	104.81267029300636
56.90000000000005	104.80762255930851
57.00000000000005	104.8026230683736
57.10000000000005	104.79767186823645
57.20000000000005	104.79276896146311
57.30000000000005	104.78791449459588
57.40000000000005	104.78310861337364
57.50000000000005	104.77835172086478
57.60000000000005	104.77364385545813
57.70000000000005	104.76898501559998
57.800000000000054	104.76437534381179
57.90000000000005	104.75981524536988
58.00000000000005	104.75530474987558
58.10000000000005	104.75084385267792
58.20000000000005	104.74643269318773
58.300000000000054	104.74207141007074
58.40000000000005	104.73776041014774
58.50000000000005	104.73349971354044
58.60000000000005	104.72928931197902
58.70000000000005	104.72512934114565
58.800000000000054	104.72102021024158
58.90000000000005	104.71696193070498
59.00000000000005	104.71295449159564
59.10000000000005	104.70899802571122
59.20000000000005	104.70509266515863
59.300000000000054	104.7012388209048
59.40000000000005	104.69743649506246
59.50000000000005	104.69368567353767
59.60000000000005	104.68998648567081
59.70000000000005	104.68633934497016
59.800000000000054	104.68274424496123
59.900000000000055	104.67920116927613
60.00000000000005	104.67571024458091
60.10000000000005	104.67227159690131
60.20000000000005	104.66888564171737
60.300000000000054	104.66555236337219
60.400000000000055	104.66227174277631
60.50000000000005	104.65904390339101
60.60000000000005	104.65586926338779
60.70000000000005	104.6527477986115
60.800000000000054	104.6496794880674
60.900000000000055	104.64666445273791
61.00000000000006	104.64370281301193
61.10000000000005	104.64079498922543
61.20000000000005	104.6379409481732
61.300000000000054	104.6351406665411
61.400000000000055	104.6323942623415
61.50000000000006	104.62970215874257
61.60000000000005	104.62706431412296
61.70000000000005	104.62448070360628
61.800000000000054	104.62195144290823
61.900000000000055	104.61947664719457
62.00000000000006	104.61705674197832
62.10000000000005	104.61469167671049
62.20000000000005	104.61238142456972
62.300000000000054	104.61012609852038
62.400000000000055	104.60792612703999
62.50000000000006	104.60578145123881
62.60000000000005	104.6036920430529
62.70000000000005	104.60165801331972
62.800000000000054	104.59967947236761
62.900000000000055	104.59775685118821
63.00000000000006	104.59589008207706
63.10000000000006	104.59407913537439
63.20000000000005	104.5923241193704
63.300000000000054	104.59062546814602
63.400000000000055	104.58898310572503
63.50000000000006	104.58739700150328
63.60000000000006	104.58586726180232
63.70000000000005	104.58439399247267
63.800000000000054	104.58297763026901
63.900000000000055	104.58161809050426
64.00000000000006	104.58031534130427
64.10000000000005	104.57906948663381
64.20000000000006	104.57788096645479
64.30000000000005	104.57674968787128
64.40000000000006	104.57567561834308
64.50000000000006	104.57465886001434
64.60000000000005	104.5736995145935
64.70000000000006	104.57279802486686
64.80000000000005	104.57195428932305
64.90000000000006	104.57116827445624
65.00000000000006	104.5704400802317
65.10000000000005	104.56977015275498
65.20000000000006	104.5691583823627
65.30000000000005	104.56860473514331
65.40000000000006	104.56810930937962
65.50000000000006	104.56767220295193
65.60000000000005	104.56729386493286
65.70000000000006	104.5669741771309
65.80000000000005	104.56671310495348
65.90000000000006	104.56651074467096
66.00000000000006	104.56636754878193
66.10000000000005	104.56628339099397
66.20000000000006	104.5662582365525
66.30000000000005	104.56629218017467
66.40000000000006	104.56638531620615
66.50000000000006	104.56653810024825
66.60000000000005	104.56675039755976
66.70000000000006	104.56702217297169
66.80000000000005	104.56735351934446
66.90000000000006	104.56774489580724
67.00000000000006	104.56819615956363
67.10000000000007	104.56870727551079
67.20000000000006	104.56927833507706
67.30000000000005	104.5699094293484
67.40000000000006	104.57060102068586
67.50000000000006	104.5713529579161
67.60000000000007	104.57216520577181
67.70000000000006	104.57303785397049
67.80000000000005	104.57397136849897
67.90000000000006	104.57496559016886
68.00000000000006	104.57602048399312
68.10000000000007	104.57713613837063
68.20000000000006	104.57831264138521
68.30000000000005	104.57955046237893
68.40000000000006	104.58084943385131
68.50000000000006	104.5822095208854
68.60000000000007	104.58363081030603
68.70000000000006	104.5851137751753
68.80000000000005	104.5866582400125
68.90000000000006	104.58826417038206
69.00000000000006	104.58993165189672
69.10000000000007	104.59166076987958
69.20000000000006	104.5934520008664
69.30000000000005	104.59530516112206
69.40000000000006	104.59722021650167
69.50000000000006	104.59919725117219
69.60000000000007	104.60123674548052
69.70000000000006	104.60333850774082
69.80000000000007	104.60550250447899
69.90000000000006	104.60772881874968
70.00000000000006	104.610017533342
70.10000000000007	104.61236913219044
70.20000000000006	104.61478341540584
70.30000000000007	104.61726035001215
70.40000000000006	104.61980001773885
70.50000000000006	104.62240290641986
70.60000000000007	104.62506880823986
70.70000000000006	104.62779769107182
70.80000000000007	104.63058963562689
70.90000000000006	104.6334447223731
71.00000000000006	104.63636344284173
71.10000000000007	104.63934558105876
71.20000000000006	104.64239110559083
71.30000000000007	104.64550009593712
71.40000000000006	104.64867304761425
71.50000000000006	104.65190973674166
71.60000000000007	104.65521013290318
71.70000000000006	104.65857431466782
71.80000000000007	104.66200236038293
71.90000000000006	104.6654947693687
72.00000000000006	104.66905130962422
72.10000000000007	104.67267195161145
72.20000000000006	104.67635677279407
72.30000000000007	104.6801062765618
72.40000000000006	104.68392022302167
72.50000000000006	104.68779858381176
72.60000000000007	104.69174143554866
72.70000000000006	104.69574885464726
72.80000000000007	104.69982134840406
72.90000000000006	104.70395866883788
73.00000000000006	104.7081607886394
73.10000000000007	104.71242778342018
73.20000000000006	104.7167601646285
73.30000000000007	104.72115767640096
73.40000000000006	104.72562029275466
73.50000000000007	104.7301480885323
73.60000000000007	104.7347411383937
73.70000000000006	104.73939995779448
73.80000000000007	104.74412428280922
73.90000000000006	104.74891408867272
74.00000000000007	104.75376944931716
74.10000000000007	104.7586908844308
74.20000000000006	104.76367812221115
74.30000000000007	104.76873113936188
74.40000000000006	104.77385000912007
74.50000000000007	104.77903480455757
74.60000000000007	104.78428604946821
74.70000000000006	104.78960346400783
74.80000000000007	104.79498702625428
74.90000000000006	104.8004368086232
75.00000000000007	104.80595333922095
75.10000000000007	104.81153633032648
75.20000000000006	104.81718576162197
75.30000000000007	104.82290170489753
75.40000000000006	104.82868423179465
75.50000000000007	104.8345338746214
75.60000000000007	104.84045033762986
75.70000000000006	104.846433602025
75.80000000000007	104.85248373885956
75.90000000000006	104.85860128483294
76.00000000000007	104.8647859363161
76.10000000000007	104.87103767624701
76.20000000000007	104.87735657511843
76.30000000000007	104.88374270329038
76.40000000000006	104.8901966017586
76.50000000000007	104.8967179588763
76.60000000000007	104.90330675924558
76.70000000000007	104.90996307270122
76.80000000000007	104.91668744470869
76.90000000000006	104.92347955573103
77.00000000000007	104.93033939222614
77.10000000000007	104.93726702353081
77.20000000000007	104.94426251886415
77.30000000000007	104.95132642808092
77.40000000000006	104.95845842363016
77.50000000000007	104.9656584937686
77.60000000000007	104.97292670725007
77.70000000000007	104.98026361847703
77.80000000000007	104.9876688919949
77.90000000000006	104.99514251803328
78.00000000000007	105.0026845649067
78.10000000000007	105.01029510082611
78.20000000000007	105.0179746846752
78.30000000000007	105.02572297298376
78.40000000000006	105.03353995790872
78.50000000000007	105.04142570725269
78.60000000000007	105.04938078452469
78.70000000000007	105.05740483833283
78.80000000000007	105.06549786291905
78.90000000000006	105.07365992570203
79.00000000000007	105.08189109401022
79.10000000000007	105.09019193592503
79.20000000000007	105.09856209203187
79.30000000000007	105.10700155862314
79.40000000000006	105.1155104026727
79.50000000000007	105.12408919696489
79.60000000000007	105.13273757414098
79.70000000000007	105.14145553268574
79.80000000000007	105.1502431392417
79.90000000000008	105.15910046037364
80.00000000000007	105.16802807352866
80.10000000000007	105.17702560331334
80.20000000000007	105.18609305038072
80.30000000000007	105.19523048099205
80.40000000000008	105.20443847737505
80.50000000000007	105.2137166561651
80.60000000000007	105.223065020311
80.70000000000007	105.23248363579224
80.80000000000007	105.24197256852273
80.90000000000008	105.25153240548289
81.00000000000007	105.26116275525625
81.10000000000007	105.27086362307284
81.20000000000007	105.28063507459133
81.30000000000007	105.29047770165076
81.40000000000008	105.30039110483199
81.50000000000007	105.3103752917602
81.60000000000007	105.32043032785948
81.70000000000007	105.33055627849967
81.80000000000007	105.3407537403621
81.90000000000008	105.35102230595346
82.00000000000007	105.36136198528915
82.10000000000007	105.37177284352953
82.20000000000007	105.38225548229298
82.30000000000007	105.39280948604772
82.40000000000008	105.40343486730016
82.50000000000007	105.41413169102083
82.60000000000008	105.42490002213677
82.70000000000007	105.43574046719817
82.80000000000007	105.4466526025717
82.90000000000008	105.45763644325916
83.00000000000007	105.46869205402152
83.10000000000008	105.47982004642496
83.20000000000007	105.49101998875753
83.30000000000007	105.50229189860457
83.40000000000008	105.51363584057978
83.50000000000007	105.52505187926363
83.60000000000008	105.53654063124361
83.70000000000007	105.54810165667409
83.80000000000007	105.55973497573719
83.90000000000008	105.57144065288855
84.00000000000007	105.5832193098113
84.10000000000008	105.5950704985365
84.20000000000007	105.60699424191981
84.30000000000007	105.61899060430989
84.40000000000008	105.631059650032
84.50000000000007	105.64320200588033
84.60000000000008	105.65541721571512
84.70000000000007	105.667705305087
84.80000000000007	105.68006633823562
84.90000000000008	105.69250094713117
85.00000000000007	105.70500866746161
85.10000000000008	105.7175895275383
85.20000000000007	105.7302435915324
85.30000000000007	105.74297092360062
85.40000000000008	105.75577216091435
85.50000000000007	105.76864683094887
85.60000000000008	105.78159496480579
85.70000000000007	105.79461662659374
85.80000000000007	105.80771245874124
85.90000000000008	105.8208819804979
86.00000000000007	105.83412522581114
86.10000000000008	105.84744225875744
86.20000000000007	105.8608331434078
86.30000000000008	105.87429852748248
86.40000000000008	105.88783792197167
86.50000000000007	105.90145136370575
86.60000000000008	105.91513891674299
86.70000000000007	105.92890123414298
86.80000000000008	105.94273781861261
86.90000000000008	105.95664870991092
87.00000000000007	105.97063397209877
87.10000000000008	105.98469366923999
87.20000000000007	105.99882845977709
87.30000000000008	106.01303783810592
87.40000000000008	106.0273218469588
87.50000000000007	106.04168055042064
87.60000000000008	106.05611461235652
87.70000000000007	106.07062351881689
87.80000000000008	106.08520731554387
87.90000000000008	106.09986606665805
88.00000000000007	106.11459983629086
88.10000000000008	106.12940929378213
88.20000000000007	106.14429391681507
88.30000000000008	106.15925375419323
88.40000000000008	106.17428887010138
88.50000000000007	106.18939993938629
88.60000000000008	106.20458643131936
88.70000000000007	106.21984839779344
88.80000000000008	106.23518590306048
88.90000000000008	106.25059901139092
89.00000000000009	106.26608840319881
89.10000000000008	106.28165353932734
89.20000000000007	106.2972944748172
89.30000000000008	106.31301127402278
89.40000000000008	106.32880462295066
89.50000000000009	106.34467397396152
89.60000000000008	106.36061938526336
89.70000000000007	106.37664092130777
89.80000000000008	106.39199667071756
89.90000000000008	106.40445701058756
90.00000000000009	106.41400759539053
