# Supplementary material for: White matter micro- and macrostructure brain charts for the human lifespan
Source: Nature. 2026 May 13;655(8124):979–89. doi: 10.1038/s41586-026-10454-2 (PMC13391363; doi:10.1038/s41586-026-10454-2)
Supplement: Supplementary file 7 — Tract-specific median centiles of brain charts. SDT.T4.1-504 contain the discretized, sex-agnostic brain charts used to derive the myelination plots and assessments in Fig. 4 and Supplementary Fig. S4.F9. Age is expressed in years. Tract measurements are reported in metric-specific units: diffusivities in mm2 s−1, volume in mm3, surface area in mm2, average length in mm, and FA is dimensionless (unitless). [file 41586_2026_10454_MOESM7_ESM.zip › SDT.T4/SDT.T4.234-POPT_right_fa-mean.csv]

age	value
1.0	0.39695131223667707
1.1	0.3997653339728675
1.2000000000000002	0.40332275239900267
1.3000000000000003	0.4075749161091488
1.4000000000000004	0.41177274730963903
1.5000000000000004	0.4156969866875719
1.6000000000000005	0.41937793060849965
1.7000000000000006	0.4228409872851585
1.8000000000000007	0.426106594267124
1.9000000000000008	0.42919523569440693
2.000000000000001	0.43212268003148224
2.100000000000001	0.43490264237456305
2.200000000000001	0.43754637833648935
2.300000000000001	0.4400657906408871
2.4000000000000012	0.4424702145034747
2.5000000000000013	0.44476797596209267
2.6000000000000014	0.44696651411374466
2.7000000000000015	0.44907196108520225
2.8000000000000016	0.4510912581262199
2.9000000000000017	0.4530298485079691
3.0000000000000018	0.4548926660312923
3.100000000000002	0.4566837901988896
3.200000000000002	0.45840799907173635
3.300000000000002	0.4600690575513788
3.400000000000002	0.4616704293060043
3.500000000000002	0.46321529244722637
3.6000000000000023	0.46470625650798675
3.7000000000000024	0.46614654448316767
3.8000000000000025	0.4675386757779983
3.9000000000000026	0.4688849787959566
4.000000000000003	0.47018736250902443
4.100000000000003	0.4714482460504855
4.200000000000003	0.472669521099808
4.3000000000000025	0.47385295841871355
4.400000000000003	0.47500020493906003
4.5000000000000036	0.4761125966755807
4.600000000000003	0.4771919049657354
4.700000000000003	0.4782395005959189
4.800000000000003	0.47925666345887113
4.900000000000004	0.48024442896140296
5.0000000000000036	0.48120419845961837
5.100000000000003	0.48213705498200204
5.200000000000004	0.4830440236475929
5.300000000000004	0.4839260647539414
5.400000000000004	0.4847839461856203
5.5000000000000036	0.48561874950718986
5.600000000000004	0.4864313014258238
5.700000000000005	0.48722237794916823
5.800000000000004	0.4879925978812112
5.900000000000004	0.48874284765043746
6.000000000000004	0.4894738035071965
6.100000000000005	0.49018611050761907
6.200000000000005	0.49088037501700343
6.300000000000004	0.49155707502882684
6.400000000000005	0.49221692018057933
6.500000000000005	0.49286044596228235
6.600000000000005	0.4934881561779527
6.700000000000005	0.49410044709184225
6.800000000000005	0.4946979152276852
6.900000000000006	0.4952810098073218
7.000000000000005	0.49585016177581015
7.100000000000005	0.4964057766532559
7.2000000000000055	0.49694816996280067
7.300000000000006	0.4974778322530454
7.400000000000006	0.49799512907681454
7.500000000000005	0.49850040443845883
7.600000000000006	0.4989939256254354
7.700000000000006	0.49947611291044247
7.800000000000006	0.499947278884705
7.900000000000006	0.5004077247334497
8.000000000000007	0.500857733683483
8.100000000000007	0.5012975236451299
8.200000000000006	0.5017274473872483
8.300000000000006	0.5021477646983926
8.400000000000006	0.5025587197466848
8.500000000000007	0.5029605003131885
8.600000000000007	0.503353413127191
8.700000000000006	0.5037376837046267
8.800000000000008	0.504113530084718
8.900000000000007	0.5044811569070398
9.000000000000007	0.5048407201975447
9.100000000000007	0.5051924816066072
9.200000000000006	0.5055366317270136
9.300000000000008	0.5058733492636542
9.400000000000007	0.5062027705550851
9.500000000000007	0.5065251258009158
9.600000000000009	0.506840582467231
9.700000000000008	0.5071493029223144
9.800000000000008	0.5074514391083677
9.900000000000007	0.5077471060977108
10.000000000000007	0.5080365028272649
10.100000000000009	0.5083197727771945
10.200000000000008	0.5085970500367492
10.300000000000008	0.5088684363315754
10.40000000000001	0.5091341083743981
10.500000000000009	0.5093941934988907
10.600000000000009	0.5096488154490436
10.700000000000008	0.5098980895912143
10.800000000000008	0.5101421029258577
10.90000000000001	0.5103810098048155
11.000000000000009	0.5106149205687984
11.100000000000009	0.5108439379242993
11.20000000000001	0.5110681395414859
11.30000000000001	0.5112876636235176
11.40000000000001	0.5115026089147149
11.500000000000009	0.51171307156279
11.600000000000009	0.511919140814788
11.70000000000001	0.5121208838549185
11.80000000000001	0.5123184224763778
11.90000000000001	0.5125118430682539
12.00000000000001	0.5127012256745298
12.10000000000001	0.5128866307844224
12.20000000000001	0.5130681681795483
12.30000000000001	0.5132459157195253
12.40000000000001	0.5134199493424548
12.50000000000001	0.5135903391922133
12.60000000000001	0.5137571381099008
12.70000000000001	0.5139204435703396
12.800000000000011	0.5140803242498276
12.900000000000011	0.5142368434596736
13.00000000000001	0.5143900491275257
13.10000000000001	0.5145400296147213
13.20000000000001	0.514686847194762
13.300000000000011	0.5148305626911733
13.400000000000011	0.514971231989232
13.50000000000001	0.5151088973214107
13.600000000000012	0.5152436376467677
13.700000000000012	0.5153755082826162
13.800000000000011	0.5155045599490352
13.900000000000011	0.5156308312007609
14.00000000000001	0.515754393963314
14.100000000000012	0.5158752986622459
14.200000000000012	0.5159935946102774
14.300000000000011	0.5161093268622853
14.400000000000013	0.5162225296542908
14.500000000000012	0.5163332676126062
14.600000000000012	0.5164415858062256
14.700000000000012	0.5165475253236369
14.800000000000011	0.5166511175996217
14.900000000000013	0.5167524217513333
15.000000000000012	0.5168514790525498
15.100000000000012	0.5169483299102287
15.200000000000014	0.5170430110268315
15.300000000000013	0.5171355505090399
15.400000000000013	0.5172260017278137
15.500000000000012	0.5173144017722574
15.600000000000012	0.5174007842570097
15.700000000000014	0.5174851751215617
15.800000000000013	0.5175676233655447
15.900000000000013	0.5176481630934776
16.000000000000014	0.5177268277258009
16.100000000000016	0.5178036474372515
16.200000000000014	0.5178786455654049
16.30000000000001	0.5179518665304783
16.400000000000013	0.5180233411259056
16.500000000000014	0.518093097093392
16.600000000000016	0.518161156070064
16.700000000000014	0.5182275589679005
16.800000000000015	0.518292334204898
16.900000000000013	0.5183555096528846
17.000000000000014	0.5184171103246461
17.100000000000016	0.518477155796534
17.200000000000014	0.5185356832911809
17.300000000000015	0.5185927185768466
17.400000000000013	0.5186482847286229
17.500000000000014	0.518702399971408
17.600000000000016	0.5187550986836968
17.700000000000014	0.5188064047227694
17.800000000000015	0.5188563415052916
17.900000000000016	0.5189049299193094
18.000000000000014	0.5189521865381695
18.100000000000016	0.5189981427392739
18.200000000000017	0.5190428202377826
18.300000000000015	0.5190862383637738
18.400000000000016	0.5191284126037987
18.500000000000014	0.5191693720086624
18.600000000000016	0.5192091367413264
18.700000000000017	0.5192477266059571
18.800000000000015	0.5192851591638218
18.900000000000016	0.5193214485635216
19.000000000000014	0.5193566213934702
19.100000000000016	0.5193906960689796
19.200000000000017	0.5194236888879357
19.300000000000015	0.5194556131154329
19.400000000000016	0.5194864934212485
19.500000000000018	0.5195163469489196
19.600000000000016	0.5195451905473353
19.700000000000017	0.5195730390720639
19.80000000000002	0.5195999046934912
19.900000000000016	0.5196258100452836
20.000000000000018	0.5196507708333165
20.100000000000016	0.5196748008807781
20.200000000000017	0.5196979116325366
20.30000000000002	0.5197201241285377
20.400000000000016	0.5197414530244012
20.500000000000018	0.5197619127319147
20.600000000000016	0.519781515889456
20.700000000000017	0.5198002730379445
20.80000000000002	0.5198182035218866
20.900000000000016	0.5198353208053191
21.000000000000018	0.5198516366771526
21.10000000000002	0.5198671610768995
21.200000000000017	0.5198819120165481
21.30000000000002	0.5198959020865704
21.40000000000002	0.5199091436742422
21.500000000000018	0.5199216475886603
21.60000000000002	0.5199334230165147
21.700000000000017	0.5199444865490644
21.80000000000002	0.519954849782359
21.90000000000002	0.5199645228221463
22.000000000000018	0.5199735143521824
22.10000000000002	0.5199818398429845
22.200000000000017	0.5199895101592186
22.30000000000002	0.5199965359951311
22.40000000000002	0.5200029266412444
22.500000000000018	0.5200086901493437
22.60000000000002	0.5200138407925593
22.70000000000002	0.5200183886004413
22.80000000000002	0.5200223422778341
22.90000000000002	0.5200257094524451
23.00000000000002	0.5200285034497016
23.10000000000002	0.5200307336831141
23.20000000000002	0.5200324094224197
23.30000000000002	0.5200335386904122
23.40000000000002	0.5200341285803126
23.50000000000002	0.5200341914031057
23.60000000000002	0.5200337358669099
23.70000000000002	0.5200327695043044
23.80000000000002	0.5200312990481268
23.90000000000002	0.5200293360040553
24.00000000000002	0.5200268885584391
24.10000000000002	0.5200239647756759
24.20000000000002	0.520020571614822
24.300000000000022	0.5200167153535008
24.40000000000002	0.5200124066338366
24.50000000000002	0.5200076530431805
24.600000000000023	0.5200024611283471
24.70000000000002	0.5199968368584418
24.800000000000022	0.51999079018823
24.90000000000002	0.5199843282608723
25.00000000000002	0.5199774581155675
25.100000000000023	0.519970185814633
25.20000000000002	0.5199625169369105
25.300000000000022	0.5199544606988526
25.40000000000002	0.5199460237324585
25.50000000000002	0.5199372117518886
25.600000000000023	0.5199280300700224
25.70000000000002	0.5199184873142405
25.800000000000022	0.5199085897366011
25.900000000000023	0.5198983435001268
26.00000000000002	0.5198877539079505
26.100000000000023	0.5198768259362837
26.200000000000024	0.5198655675787539
26.300000000000022	0.5198539846492228
26.400000000000023	0.5198420821556415
26.50000000000002	0.5198298648434263
26.600000000000023	0.5198173401994935
26.700000000000024	0.5198045137112897
26.800000000000022	0.5197913907896795
26.900000000000023	0.5197779760925596
27.00000000000002	0.5197642740731979
27.100000000000023	0.5197502916725281
27.200000000000024	0.5197360340007547
27.300000000000022	0.519721505464616
27.400000000000023	0.5197067103158468
27.500000000000025	0.5196916550580387
27.600000000000023	0.5196763445198198
27.700000000000024	0.5196607834636839
27.800000000000026	0.5196449759971791
27.900000000000023	0.5196289261171065
28.000000000000025	0.519612639855121
28.100000000000023	0.5195961217138017
28.200000000000024	0.5195793755863044
28.300000000000026	0.5195624052924006
28.400000000000023	0.5195452164851121
28.500000000000025	0.519527813423195
28.600000000000023	0.5195102003080797
28.700000000000024	0.5194923807763682
28.800000000000026	0.5194743584241927
28.900000000000023	0.5194561384953968
29.000000000000025	0.5194377249658967
29.100000000000026	0.5194191212887458
29.200000000000024	0.5194003309036938
29.300000000000026	0.5193813587258581
29.400000000000027	0.5193622085192722
29.500000000000025	0.5193428839981054
29.600000000000026	0.5193233883947574
29.700000000000024	0.5193037249518021
29.800000000000026	0.5192838982286037
29.900000000000027	0.5192639117429939
30.000000000000025	0.5192437685698102
30.100000000000026	0.5192234718127432
30.200000000000024	0.5192030257450315
30.300000000000026	0.5191824336997677
30.400000000000027	0.5191616989665296
30.500000000000025	0.5191408244298551
30.600000000000026	0.5191198130187582
30.700000000000028	0.5190986686963868
30.800000000000026	0.5190773945808346
30.900000000000027	0.5190559934210571
31.00000000000003	0.5190344680220998
31.100000000000026	0.5190128220974893
31.200000000000028	0.5189910586037448
31.300000000000026	0.5189691804592959
31.400000000000027	0.5189471902485623
31.50000000000003	0.5189250906211403
31.600000000000026	0.5189028850196414
31.700000000000028	0.5188805762122682
31.800000000000026	0.5188581666665174
31.900000000000027	0.5188356589207976
32.00000000000003	0.5188130561994915
32.10000000000002	0.5187903611290747
32.20000000000003	0.5187675763025859
32.300000000000026	0.5187447040449337
32.40000000000003	0.5187217467555885
32.50000000000003	0.5186987074217475
32.60000000000003	0.5186755885044736
32.70000000000003	0.5186523922276465
32.800000000000026	0.5186291208905576
32.90000000000003	0.5186057772892629
33.00000000000003	0.518582363760167
33.10000000000003	0.5185588826102422
33.20000000000003	0.5185353359395404
33.300000000000026	0.5185117259226594
33.40000000000003	0.5184880551476064
33.50000000000003	0.5184643258051049
33.60000000000003	0.5184405399077592
33.70000000000003	0.5184166995395177
33.800000000000026	0.5183928071206934
33.90000000000003	0.518368864732081
34.00000000000003	0.5183448744285039
34.10000000000003	0.5183208381148238
34.20000000000003	0.51829675776264
34.30000000000003	0.5182726356094643
34.40000000000003	0.5182484736074671
34.50000000000003	0.5182242735857029
34.60000000000003	0.5182000374334103
34.70000000000003	0.5181757672407612
34.80000000000003	0.5181514648627519
34.90000000000003	0.5181271321314052
35.00000000000003	0.5181027707818671
35.10000000000003	0.5180783826017705
35.20000000000003	0.5180539695204265
35.30000000000003	0.5180295332789987
35.400000000000034	0.5180050755468286
35.50000000000003	0.5179805980364304
35.60000000000003	0.5179561025474946
35.70000000000003	0.5179315907350891
35.80000000000003	0.5179070642339146
35.900000000000034	0.5178825246313334
36.00000000000003	0.5178579735476426
36.10000000000003	0.5178334126407904
36.20000000000003	0.5178088434648795
36.30000000000003	0.5177842675500849
36.400000000000034	0.5177596864479407
36.50000000000003	0.5177351017022404
36.60000000000003	0.5177105147906406
36.70000000000003	0.5176859271727032
36.80000000000003	0.5176613403069379
36.900000000000034	0.5176367556608994
37.00000000000003	0.5176121746533406
37.10000000000003	0.517587598672178
37.20000000000003	0.5175630291261756
37.30000000000003	0.5175384674197272
37.400000000000034	0.5175139148709613
37.500000000000036	0.5174893727997781
37.60000000000003	0.5174648425099697
37.70000000000003	0.5174403253475733
37.80000000000003	0.5174158226402581
37.900000000000034	0.517391335595738
38.000000000000036	0.5173668654539911
38.10000000000003	0.5173424135177501
38.20000000000003	0.5173179810564804
38.30000000000003	0.5172935691891353
38.400000000000034	0.5172691790950614
38.500000000000036	0.5172448119392384
38.60000000000004	0.5172204689694345
38.70000000000003	0.5171961513848035
38.80000000000003	0.5171718602067208
38.900000000000034	0.5171475965432222
39.000000000000036	0.5171233616043561
39.10000000000004	0.5170991565354766
39.20000000000003	0.5170749822796246
39.30000000000003	0.5170508398906872
39.400000000000034	0.5170267304097151
39.500000000000036	0.517002654998549
39.60000000000004	0.5169786147379198
39.70000000000003	0.5169546104845806
39.80000000000003	0.5169306432286777
39.900000000000034	0.5169067140991838
40.000000000000036	0.5168828241269587
40.10000000000004	0.5168589740995998
40.20000000000003	0.5168351649588118
40.30000000000003	0.5168113976348104
40.400000000000034	0.5167876732142521
40.500000000000036	0.5167639926684369
40.60000000000004	0.5167403567086232
40.70000000000004	0.5167167662194455
40.80000000000003	0.5166932222589141
40.900000000000034	0.516669725751974
41.000000000000036	0.5166462773488247
41.10000000000004	0.5166228778906938
41.20000000000004	0.5165995282085086
41.30000000000003	0.5165762293231096
41.400000000000034	0.516552982104403
41.500000000000036	0.516529787135034
41.60000000000004	0.5165066452050499
41.70000000000004	0.516483557310324
41.80000000000004	0.5164605242775662
41.900000000000034	0.5164375466355172
42.000000000000036	0.516414625135268
42.10000000000004	0.5163917605186619
42.20000000000004	0.5163689537489049
42.30000000000004	0.5163462056017187
42.400000000000034	0.516323516546057
42.500000000000036	0.5163008872870447
42.60000000000004	0.5162783187661305
42.70000000000004	0.5162558117186865
42.80000000000004	0.5162333665660944
42.900000000000034	0.5162109839784645
43.000000000000036	0.516188664617592
43.10000000000004	0.5161664093962038
43.20000000000004	0.5161442190023232
43.30000000000004	0.5161220938044261
43.400000000000034	0.5161000344312788
43.500000000000036	0.5160780417766556
43.60000000000004	0.5160561164908049
43.70000000000004	0.5160342589002425
43.80000000000004	0.5160124696022196
43.90000000000004	0.5159907491865
44.000000000000036	0.5159690985215972
44.10000000000004	0.5159475182136908
44.20000000000004	0.515926008542495
44.30000000000004	0.5159045700680238
44.40000000000004	0.5158832036422893
44.500000000000036	0.5158619098360324
44.60000000000004	0.5158406888919884
44.70000000000004	0.5158195413417669
44.80000000000004	0.5157984677102266
44.90000000000004	0.5157774688271597
45.00000000000004	0.5157565452222016
45.10000000000004	0.5157356970967094
45.20000000000004	0.5157149249487095
45.30000000000004	0.515694229593639
45.40000000000004	0.5156736115278193
45.50000000000004	0.5156530709200556
45.60000000000004	0.5156326082427412
45.70000000000004	0.5156122239621749
45.80000000000004	0.5155919188742459
45.90000000000004	0.5155716934368577
46.00000000000004	0.5155515477822601
46.10000000000004	0.5155314823525206
46.20000000000004	0.5155114979310526
46.30000000000004	0.5154915949443849
46.40000000000004	0.5154717734961538
46.50000000000004	0.5154520340052657
46.60000000000004	0.5154323768851192
46.70000000000004	0.515412802901932
46.80000000000004	0.5153933124462549
46.90000000000004	0.5153739055894647
47.00000000000004	0.5153545827230506
47.100000000000044	0.5153353446024005
47.20000000000004	0.5153161915884661
47.30000000000004	0.5152971237275176
47.40000000000004	0.5152781413900925
47.50000000000004	0.515259244941744
47.600000000000044	0.515240435122735
47.70000000000004	0.515221712260263
47.80000000000004	0.5152030763721678
47.90000000000004	0.5151845278041702
48.00000000000004	0.5151660672871453
48.100000000000044	0.5151476951203201
48.200000000000045	0.515129411299555
48.30000000000004	0.5151112161515957
48.40000000000004	0.5150931099986723
48.50000000000004	0.5150750935583592
48.600000000000044	0.5150571670981601
48.700000000000045	0.5150393305889216
48.80000000000004	0.5150215843349013
48.90000000000004	0.515003929045549
49.00000000000004	0.5149863649618966
49.100000000000044	0.5149688920356009
49.200000000000045	0.5149515105537157
49.30000000000004	0.514934220799199
49.40000000000004	0.5149170234698075
49.50000000000004	0.5148999187767088
49.600000000000044	0.5148829066495976
49.700000000000045	0.5148659873551272
49.80000000000004	0.5148491615840357
49.90000000000004	0.5148324295224012
50.00000000000004	0.5148157910832193
50.100000000000044	0.5147992465175284
50.200000000000045	0.5147827960726485
50.30000000000005	0.514766440429041
50.40000000000004	0.5147501797446261
50.50000000000004	0.5147340139131638
50.600000000000044	0.5147179431671669
50.700000000000045	0.5147019681810459
50.80000000000005	0.5146860890889091
50.90000000000004	0.5146703057700437
51.00000000000004	0.514654618442774
51.100000000000044	0.5146390273220454
51.200000000000045	0.5146235330732392
51.30000000000005	0.5146081358038757
51.40000000000005	0.5145928353764446
51.50000000000004	0.5145776319924293
51.600000000000044	0.5145625263120068
51.700000000000045	0.5145475184200705
51.80000000000005	0.5145326081666254
51.90000000000005	0.5145177957402498
52.00000000000004	0.5145030813264477
52.100000000000044	0.514488465577467
52.200000000000045	0.5144739485530578
52.30000000000005	0.5144595300886106
52.40000000000005	0.5144452103573778
52.50000000000004	0.5144309900071414
52.600000000000044	0.5144168690761254
52.700000000000045	0.5144028473890135
52.80000000000005	0.5143889251073088
52.90000000000005	0.5143751023897136
53.00000000000004	0.5143613798770478
53.100000000000044	0.5143477575837284
53.200000000000045	0.5143342353217775
53.30000000000005	0.5143208132387367
53.40000000000005	0.514307491971603
53.50000000000005	0.5142942715142919
53.600000000000044	0.5142811516697089
53.700000000000045	0.5142681325746866
53.80000000000005	0.5142552143635047
53.90000000000005	0.514242397667048
54.00000000000005	0.5142296824566618
54.100000000000044	0.5142170685243383
54.200000000000045	0.5142045559941792
54.30000000000005	0.5141921454938058
54.40000000000005	0.5141798369750165
54.50000000000005	0.5141676302221104
54.60000000000005	0.5141555253494181
54.700000000000045	0.5141435224689397
54.80000000000005	0.5141316222029305
54.90000000000005	0.5141198244817665
55.00000000000005	0.5141081290803988
55.10000000000005	0.5140965361015356
55.200000000000045	0.5140850461646531
55.30000000000005	0.5140736591814745
55.40000000000005	0.5140623749205288
55.50000000000005	0.5140511934756001
55.60000000000005	0.5140401149383441
55.700000000000045	0.514029139923524
55.80000000000005	0.514018268322506
55.90000000000005	0.5140074998958734
56.00000000000005	0.5139968347267894
56.10000000000005	0.5139862734276557
56.200000000000045	0.5139758158720226
56.30000000000005	0.5139654618151892
56.40000000000005	0.5139552113321588
56.50000000000005	0.5139450644959881
56.60000000000005	0.5139350219149362
56.70000000000005	0.5139250834431895
56.80000000000005	0.5139152488293558
56.90000000000005	0.5139055181387221
57.00000000000005	0.5138958919775436
57.10000000000005	0.5138863701829773
57.20000000000005	0.5138769524993625
57.30000000000005	0.5138676389845165
57.40000000000005	0.5138584296944739
57.50000000000005	0.5138493252318447
57.60000000000005	0.5138403254153475
57.70000000000005	0.513831429983754
57.800000000000054	0.5138226389859816
57.90000000000005	0.5138139530229412
58.00000000000005	0.5138053718970612
58.10000000000005	0.5137968953437524
58.20000000000005	0.5137885234050865
58.300000000000054	0.5137802561215009
58.40000000000005	0.5137720940906917
58.50000000000005	0.5137640370975145
58.60000000000005	0.5137560848728168
58.70000000000005	0.5137482374505083
58.800000000000054	0.5137404954268441
58.90000000000005	0.5137328585710856
59.00000000000005	0.5137253266115295
59.10000000000005	0.5137178995758037
59.20000000000005	0.5137105774900361
59.300000000000054	0.5137033609476368
59.40000000000005	0.5136962497011067
59.50000000000005	0.5136892434750755
59.60000000000005	0.5136823422896769
59.70000000000005	0.5136755467370945
59.800000000000054	0.5136688565548924
59.900000000000055	0.513662271465872
60.00000000000005	0.5136557914843941
60.10000000000005	0.5136494166234404
60.20000000000005	0.5136431474726678
60.300000000000054	0.5136369837536401
60.400000000000055	0.5136309251862928
60.50000000000005	0.5136249717780955
60.60000000000005	0.5136191241176542
60.70000000000005	0.5136133819122183
60.800000000000054	0.5136077448805372
60.900000000000055	0.5136022130247686
61.00000000000006	0.5135967863457995
61.10000000000005	0.5135914654299785
61.20000000000005	0.5135862499692695
61.300000000000054	0.5135811396802705
61.400000000000055	0.5135761345587923
61.50000000000006	0.513571235190273
61.60000000000005	0.5135664412529533
61.70000000000005	0.5135617524628147
61.800000000000054	0.5135571688107718
61.900000000000055	0.5135526902865684
62.00000000000006	0.5135483174736103
62.10000000000005	0.5135440500355256
62.20000000000005	0.5135398876867803
62.300000000000054	0.513535830412434
62.400000000000055	0.5135318787950935
62.50000000000006	0.5135280324852222
62.60000000000005	0.5135242911971761
62.70000000000005	0.5135206549114946
62.800000000000054	0.5135171236076351
62.900000000000055	0.5135136978663573
63.00000000000006	0.5135103773241482
63.10000000000006	0.5135071616944116
63.20000000000005	0.5135040509522765
63.300000000000054	0.5135010456777833
63.400000000000055	0.5134981454947883
63.50000000000006	0.5134953501170318
63.60000000000006	0.5134926595154611
63.70000000000005	0.5134900736600224
63.800000000000054	0.5134875931290591
63.900000000000055	0.513485217533051
64.00000000000006	0.5134829465852857
64.10000000000005	0.5134807802517006
64.20000000000006	0.5134787191099754
64.30000000000005	0.5134767627584669
64.40000000000006	0.5134749109111927
64.50000000000006	0.5134731635302142
64.60000000000005	0.5134715205766646
64.70000000000006	0.513469982626642
64.80000000000005	0.5134685492656962
64.90000000000006	0.5134672202078324
65.00000000000006	0.5134659954104631
65.10000000000005	0.5134648754490543
65.20000000000006	0.5134638598975172
65.30000000000005	0.5134629484709328
65.40000000000006	0.5134621411231122
65.50000000000006	0.513461437807004
65.60000000000005	0.5134608390965785
65.70000000000006	0.5134603445534796
65.80000000000005	0.5134599538931629
65.90000000000006	0.5134596670651154
66.00000000000006	0.5134594846426839
66.10000000000005	0.5134594061763388
66.20000000000006	0.5134594313829118
66.30000000000005	0.513459560208536
66.40000000000006	0.5134597925985399
66.50000000000006	0.5134601291248329
66.60000000000005	0.5134605693261309
66.70000000000006	0.513461112919979
66.80000000000005	0.513461759848477
66.90000000000006	0.5134625106828992
67.00000000000006	0.513463364951233
67.10000000000007	0.5134643223726607
67.20000000000006	0.5134653828861497
67.30000000000005	0.5134665464299153
67.40000000000006	0.5134678135738262
67.50000000000006	0.5134691838346048
67.60000000000007	0.5134706569324402
67.70000000000006	0.5134722328025273
67.80000000000005	0.5134739120140692
67.90000000000006	0.5134756940734878
68.00000000000006	0.5134775787028327
68.10000000000007	0.5134795658343649
68.20000000000006	0.5134816553996403
68.30000000000005	0.5134838479664637
68.40000000000006	0.5134861430304589
68.50000000000006	0.5134885403149355
68.60000000000007	0.5134910397486149
68.70000000000006	0.513493641898588
68.80000000000005	0.5134963462505899
68.90000000000006	0.5134991525299819
69.00000000000006	0.5135020606627272
69.10000000000007	0.5135050705741259
69.20000000000006	0.5135081828298561
69.30000000000005	0.5135113969053013
69.40000000000006	0.5135147125272985
69.50000000000006	0.5135181296184784
69.60000000000007	0.51352164874374
69.70000000000006	0.5135252693689752
69.80000000000007	0.5135289912232324
69.90000000000006	0.5135328142265406
70.00000000000006	0.5135367382983029
70.10000000000007	0.5135407640019695
70.20000000000006	0.5135448907935092
70.30000000000007	0.5135491184036268
70.40000000000006	0.5135534467492023
70.50000000000006	0.5135578763928254
70.60000000000007	0.5135624067813581
70.70000000000006	0.5135670376478478
70.80000000000007	0.5135717689067105
70.90000000000006	0.513576600471769
71.00000000000006	0.5135815329041082
71.10000000000007	0.5135865656410782
71.20000000000006	0.5135916984175327
71.30000000000007	0.5135969311448998
71.40000000000006	0.513602264383307
71.50000000000006	0.513607697561371
71.60000000000007	0.5136132304163926
71.70000000000006	0.513618862857457
71.80000000000007	0.5136245947930841
71.90000000000006	0.5136304267818216
72.00000000000006	0.5136363582431704
72.10000000000007	0.5136423889163584
72.20000000000006	0.5136485187076226
72.30000000000007	0.5136547481744421
72.40000000000006	0.513661076727947
72.50000000000006	0.5136675041098926
72.60000000000007	0.5136740302242784
72.70000000000006	0.5136806549745634
72.80000000000007	0.5136873789165528
72.90000000000006	0.5136942014526433
73.00000000000006	0.513701122326611
73.10000000000007	0.5137081414397284
73.20000000000006	0.5137152593466061
73.30000000000007	0.5137224754416236
73.40000000000006	0.5137297894711423
73.50000000000007	0.5137372013342874
73.60000000000007	0.5137447109296647
73.70000000000006	0.5137523188100994
73.80000000000007	0.5137600243616082
73.90000000000006	0.5137678273326406
74.00000000000007	0.5137757276196987
74.10000000000007	0.5137837257742736
74.20000000000006	0.5137918211747091
74.30000000000007	0.5138000135720777
74.40000000000006	0.5138083028608101
74.50000000000007	0.513816688934835
74.60000000000007	0.5138251723437297
74.70000000000006	0.5138337524578342
74.80000000000007	0.5138424290303539
74.90000000000006	0.5138512019531828
75.00000000000007	0.5138600717744098
75.10000000000007	0.513869037857041
75.20000000000006	0.5138780999569214
75.30000000000007	0.513887257963937
75.40000000000006	0.5138965117674857
75.50000000000007	0.513905861913598
75.60000000000007	0.5139153077576247
75.70000000000006	0.5139248490575667
75.80000000000007	0.5139344857008434
75.90000000000006	0.5139442182318295
76.00000000000007	0.5139540459988738
76.10000000000007	0.513963968762616
76.20000000000007	0.5139739864085181
76.30000000000007	0.5139840988215666
76.40000000000006	0.5139943065439146
76.50000000000007	0.5140046089165975
76.60000000000007	0.5140150057024113
76.70000000000007	0.5140254967844082
76.80000000000007	0.5140360827029044
76.90000000000006	0.5140467627922602
77.00000000000007	0.5140575368178921
77.10000000000007	0.5140684046609337
77.20000000000007	0.5140793662020517
77.30000000000007	0.5140904219791622
77.40000000000006	0.5141015713196455
77.50000000000007	0.514112813991056
77.60000000000007	0.5141241498721593
77.70000000000007	0.5141355794988394
77.80000000000007	0.5141471021921248
77.90000000000006	0.5141587177221549
78.00000000000007	0.5141704259658046
78.10000000000007	0.5141822267994879
78.20000000000007	0.5141941207564935
78.30000000000007	0.514206107151197
78.40000000000006	0.5142181857558389
78.50000000000007	0.5142303564449537
78.60000000000007	0.5142426197495897
78.70000000000007	0.5142549749780904
78.80000000000007	0.5142674219052302
78.90000000000006	0.514279960403671
79.00000000000007	0.5142925903456161
79.10000000000007	0.5143053122593064
79.20000000000007	0.5143181254467548
79.30000000000007	0.5143310296847817
79.40000000000006	0.5143440248437235
79.50000000000007	0.5143571114493567
79.60000000000007	0.51437028879798
79.70000000000007	0.5143835566688822
79.80000000000007	0.5143969149305333
79.90000000000008	0.5144103634509472
80.00000000000007	0.5144239027528636
80.10000000000007	0.5144375321265694
80.20000000000007	0.514451251353326
80.30000000000007	0.5144650602992811
80.40000000000008	0.5144789594844732
80.50000000000007	0.5144929481937914
80.60000000000007	0.5145070262108844
80.70000000000007	0.5145211934000312
80.80000000000007	0.5145354496250532
80.90000000000008	0.5145497954027057
81.00000000000007	0.5145642300121811
81.10000000000007	0.5145787532390115
81.20000000000007	0.5145933649451438
81.30000000000007	0.5146080656443801
81.40000000000008	0.514622854610831
81.50000000000007	0.5146377316323211
81.60000000000007	0.5146526965689162
81.70000000000007	0.5146677492802214
81.80000000000007	0.5146828902764919
81.90000000000008	0.5146981188264544
82.00000000000007	0.514713434719711
82.10000000000007	0.5147288378139748
82.20000000000007	0.5147443286162793
82.30000000000007	0.5147599063905871
82.40000000000008	0.5147755709286839
82.50000000000007	0.51479132208638
82.60000000000008	0.5148071597190186
82.70000000000007	0.5148230843298052
82.80000000000007	0.5148390951776304
82.90000000000008	0.5148551920559352
83.00000000000007	0.5148713748181447
83.10000000000008	0.5148876439639583
83.20000000000007	0.5149039987478217
83.30000000000007	0.5149204389652364
83.40000000000008	0.5149369644676944
83.50000000000007	0.5149535751062119
83.60000000000008	0.5149702713763595
83.70000000000007	0.5149870525278235
83.80000000000007	0.5150039183576234
83.90000000000008	0.5150208687148212
84.00000000000007	0.5150379040911812
84.10000000000008	0.5150550237322664
84.20000000000007	0.5150722274370202
84.30000000000007	0.5150895150525319
84.40000000000008	0.5151068864254054
84.50000000000007	0.5151243420429569
84.60000000000008	0.5151418811463021
84.70000000000007	0.5151595035357496
84.80000000000007	0.5151772090559039
84.90000000000008	0.5151949981899567
85.00000000000007	0.515212870175226
85.10000000000008	0.5152308248137943
85.20000000000007	0.5152488619482452
85.30000000000007	0.5152669814206634
85.40000000000008	0.5152851837094539
85.50000000000007	0.5153034680478026
85.60000000000008	0.5153218342389873
85.70000000000007	0.5153402821230406
85.80000000000007	0.5153588121739061
85.90000000000008	0.5153774236213025
86.00000000000007	0.5153961162701179
86.10000000000008	0.5154148899583065
86.20000000000007	0.5154337445233096
86.30000000000008	0.5154526804339231
86.40000000000008	0.5154716969160521
86.50000000000007	0.5154907937755948
86.60000000000008	0.5155099708478779
86.70000000000007	0.5155292285968809
86.80000000000008	0.5155485662453773
86.90000000000008	0.5155679836006987
87.00000000000007	0.5155874804960263
87.10000000000008	0.5156070567640125
87.20000000000007	0.5156267128631074
87.30000000000008	0.5156464480125932
87.40000000000008	0.5156662620206102
87.50000000000007	0.5156861547176246
87.60000000000008	0.5157061265568949
87.70000000000007	0.515726176754914
87.80000000000008	0.5157463051210649
87.90000000000008	0.5157665114835932
88.00000000000007	0.5157867956701959
88.10000000000008	0.5158071581281982
88.20000000000007	0.5158275980709293
88.30000000000008	0.5158481153083629
88.40000000000008	0.5158687096659305
88.50000000000007	0.5158893815853686
88.60000000000008	0.5159101302775676
88.70000000000007	0.5159309555535392
88.80000000000008	0.5159518572364096
88.90000000000008	0.5159728351487358
89.00000000000009	0.515993889725892
89.10000000000008	0.5160150201759396
89.20000000000007	0.5160362263102464
89.30000000000008	0.5160575079490143
89.40000000000008	0.5160788655216103
89.50000000000009	0.516100298234017
89.60000000000008	0.5161218058984194
89.70000000000007	0.5161433883326213
89.80000000000008	0.5161640509502774
89.90000000000008	0.5161808067247458
90.00000000000009	0.5161936415535248
