# Supplementary material for: White matter micro- and macrostructure brain charts for the human lifespan
Source: Nature. 2026 May 13;655(8124):979–89. doi: 10.1038/s41586-026-10454-2 (PMC13391363; doi:10.1038/s41586-026-10454-2)
Supplement: Supplementary file 7 — Tract-specific median centiles of brain charts. SDT.T4.1-504 contain the discretized, sex-agnostic brain charts used to derive the myelination plots and assessments in Fig. 4 and Supplementary Fig. S4.F9. Age is expressed in years. Tract measurements are reported in metric-specific units: diffusivities in mm2 s−1, volume in mm3, surface area in mm2, average length in mm, and FA is dimensionless (unitless). [file 41586_2026_10454_MOESM7_ESM.zip › SDT.T4/SDT.T4.235-POPT_right_md-mean.csv]

age	value
1.0	0.0009937402817046114
1.1	0.0009885513490925646
1.2000000000000002	0.0009820324212009286
1.3000000000000003	0.000974285134182604
1.4000000000000004	0.0009667217774906367
1.5000000000000004	0.0009597382267132359
1.6000000000000005	0.000953259453042932
1.7000000000000006	0.000947223952271272
1.8000000000000007	0.0009415827716995016
1.9000000000000008	0.000936288901222211
2.000000000000001	0.0009313064829784634
2.100000000000001	0.000926604866126742
2.200000000000001	0.0009221590016036875
2.300000000000001	0.0009179434770342698
2.4000000000000012	0.000913938432801934
2.5000000000000013	0.0009101264080543076
2.6000000000000014	0.0009064920074985004
2.7000000000000015	0.0009030225234402221
2.8000000000000016	0.0008997041463948804
2.9000000000000017	0.0008965260435711546
3.0000000000000018	0.0008934785026605534
3.100000000000002	0.0008905534598412893
3.200000000000002	0.0008877418416158686
3.300000000000002	0.0008850364779901462
3.400000000000002	0.0008824308367318223
3.500000000000002	0.000879918976580316
3.6000000000000023	0.0008774959859518594
3.7000000000000024	0.0008751560307156804
3.8000000000000025	0.0008728945299331115
3.9000000000000026	0.000870707281337384
4.000000000000003	0.0008685908124740774
4.100000000000003	0.0008665408853791484
4.200000000000003	0.0008645541678220668
4.3000000000000025	0.0008626275627668144
4.400000000000003	0.0008607582073761503
4.5000000000000036	0.0008589437587652024
4.600000000000003	0.0008571812189523999
4.700000000000003	0.000855468254427417
4.800000000000003	0.0008538026978765781
4.900000000000004	0.0008521827806576136
5.0000000000000036	0.0008506061871022986
5.100000000000003	0.0008490711170437679
5.200000000000004	0.0008475758757836148
5.300000000000004	0.0008461188828040296
5.400000000000004	0.0008446988636747887
5.5000000000000036	0.0008433140760922105
5.600000000000004	0.0008419631813261994
5.700000000000005	0.0008406449276069514
5.800000000000004	0.0008393583093675123
5.900000000000004	0.000838101923830341
6.000000000000004	0.0008368746958895353
6.100000000000005	0.0008356756043316232
6.200000000000005	0.0008345036923998165
6.300000000000004	0.0008333582013960038
6.400000000000005	0.0008322380293894933
6.500000000000005	0.0008311423421395635
6.600000000000005	0.0008300703571309846
6.700000000000005	0.0008290214562819014
6.800000000000005	0.0008279947254584947
6.900000000000006	0.0008269894748099174
7.000000000000005	0.0008260050447239316
7.100000000000005	0.0008250408161986681
7.2000000000000055	0.0008240963067127392
7.300000000000006	0.0008231707749728729
7.400000000000006	0.0008222636684537807
7.500000000000005	0.0008213744685505143
7.600000000000006	0.0008205027725155524
7.700000000000006	0.0008196479513460961
7.800000000000006	0.0008188095378610863
7.900000000000006	0.0008179870830834466
8.000000000000007	0.0008171801658811574
8.100000000000007	0.0008163884634343368
8.200000000000006	0.0008156114530575157
8.300000000000006	0.0008148487512761801
8.400000000000006	0.0008140999986093814
8.500000000000007	0.0008133649204071468
8.600000000000007	0.000812643065265236
8.700000000000006	0.000811934103210747
8.800000000000008	0.0008112377158484738
8.900000000000007	0.0008105536051773942
9.000000000000007	0.0008098815463626648
9.100000000000007	0.0008092211569777581
9.200000000000006	0.0008085721608199869
9.300000000000008	0.0008079342996934762
9.400000000000007	0.0008073073793233321
9.500000000000007	0.0008066910647266813
9.600000000000009	0.000806085114849126
9.700000000000008	0.0008054892963313393
9.800000000000008	0.0008049033915427579
9.900000000000007	0.0008043272386702936
10.000000000000007	0.0008037605494381462
10.100000000000009	0.0008032031188229191
10.200000000000008	0.0008026547559570773
10.300000000000008	0.0008021153192097767
10.40000000000001	0.0008015845531202331
10.500000000000009	0.0008010622766548847
10.600000000000009	0.0008005483140829374
10.700000000000008	0.0008000425023060956
10.800000000000008	0.0007995447216354199
10.90000000000001	0.0007990547493654372
11.000000000000009	0.0007985724294614892
11.100000000000009	0.0007980976174308907
11.20000000000001	0.0007976302073648716
11.30000000000001	0.0007971699999882792
11.40000000000001	0.0007967168561684087
11.500000000000009	0.0007962706405387602
11.600000000000009	0.0007958312282075457
11.70000000000001	0.000795398528558292
11.80000000000001	0.0007949723659690819
11.90000000000001	0.0007945526191649335
12.00000000000001	0.0007941391765562202
12.10000000000001	0.0007937319572036699
12.20000000000001	0.0007933308026683705
12.30000000000001	0.0007929356039070508
12.40000000000001	0.000792546254620709
12.50000000000001	0.0007921626574177768
12.60000000000001	0.0007917847422978593
12.70000000000001	0.0007914123683313007
12.800000000000011	0.0007910454395514429
12.900000000000011	0.0007906838683065161
13.00000000000001	0.0007903275915575942
13.10000000000001	0.0007899764812670384
13.20000000000001	0.000789630450525522
13.300000000000011	0.0007892894144677897
13.400000000000011	0.0007889532959569456
13.50000000000001	0.000788622039956258
13.600000000000012	0.0007882955316678762
13.700000000000012	0.0007879736939645486
13.800000000000011	0.0007876564569885624
13.900000000000011	0.0007873437708166293
14.00000000000001	0.000787035530515557
14.100000000000012	0.0007867316657993664
14.200000000000012	0.0007864321079339455
14.300000000000011	0.0007861367949994841
14.400000000000013	0.0007858456830420378
14.500000000000012	0.0007855586773262057
14.600000000000012	0.0007852757150206379
14.700000000000012	0.0007849967397435692
14.800000000000011	0.0007847217113663931
14.900000000000013	0.0007844505428322828
15.000000000000012	0.0007841831765677827
15.100000000000012	0.0007839195561975401
15.200000000000014	0.0007836596314334689
15.300000000000013	0.0007834033666771093
15.400000000000013	0.000783150682854154
15.500000000000012	0.0007829015281654555
15.600000000000012	0.0007826558566026791
15.700000000000014	0.0007824136354757716
15.800000000000013	0.0007821747917779941
15.900000000000013	0.0007819392778135129
16.000000000000014	0.0007817070468252139
16.100000000000016	0.0007814780575522549
16.200000000000014	0.000781252280795373
16.30000000000001	0.0007810296498859462
16.400000000000013	0.0007808101216658146
16.500000000000014	0.0007805936582274772
16.600000000000016	0.0007803802326151197
16.700000000000014	0.0007801697830189713
16.800000000000015	0.0007799622695269857
16.900000000000013	0.0007797576529723915
17.000000000000014	0.0007795558991950889
17.100000000000016	0.0007793569839661391
17.200000000000014	0.0007791608505723509
17.300000000000015	0.0007789674627137296
17.400000000000013	0.0007787767888901008
17.500000000000014	0.000778588806625727
17.600000000000016	0.0007784034631447795
17.700000000000014	0.0007782207247466664
17.800000000000015	0.0007780405583294802
17.900000000000016	0.0007778629353858443
18.000000000000014	0.0007776878355965078
18.100000000000016	0.0007775152103305647
18.200000000000017	0.0007773450287960088
18.300000000000015	0.0007771772646186589
18.400000000000016	0.0007770118988655666
18.500000000000014	0.0007768488861306355
18.600000000000016	0.0007766881977262823
18.700000000000017	0.0007765298054509804
18.800000000000015	0.0007763736853459072
18.900000000000016	0.0007762198202027211
19.000000000000014	0.0007760681680207622
19.100000000000016	0.0007759187024790531
19.200000000000017	0.000775771401346546
19.300000000000015	0.0007756262485229232
19.400000000000016	0.0007754832046741964
19.500000000000018	0.0007753422452000263
19.600000000000016	0.000775203345898559
19.700000000000017	0.0007750664865066109
19.80000000000002	0.0007749316523171945
19.900000000000016	0.0007747988068200851
20.000000000000018	0.0007746679273588445
20.100000000000016	0.0007745389950822797
20.200000000000017	0.0007744119961777422
20.30000000000002	0.0007742868963594333
20.400000000000016	0.0007741636743904678
20.500000000000018	0.0007740423093635157
20.600000000000016	0.0007739227840444458
20.700000000000017	0.0007738050857569131
20.80000000000002	0.000773689182576237
20.900000000000016	0.0007735750548759796
21.000000000000018	0.0007734626865853296
21.10000000000002	0.0007733520657564289
21.200000000000017	0.0007732431623348186
21.30000000000002	0.0007731359578748953
21.40000000000002	0.0007730304342057653
21.500000000000018	0.0007729265765959029
21.60000000000002	0.0007728243740321149
21.700000000000017	0.0007727237984493461
21.80000000000002	0.0007726248327467074
21.90000000000002	0.0007725274631581818
22.000000000000018	0.0007724316792690073
22.10000000000002	0.0007723374545979659
22.200000000000017	0.0007722447730338402
22.30000000000002	0.0007721536186961098
22.40000000000002	0.0007720639789359321
22.500000000000018	0.0007719758441135172
22.60000000000002	0.0007718891894356035
22.70000000000002	0.0007718039999219418
22.80000000000002	0.0007717202637304667
22.90000000000002	0.0007716379717168622
23.00000000000002	0.000771557100438102
23.10000000000002	0.0007714776357491452
23.20000000000002	0.0007713995637000191
23.30000000000002	0.0007713228733866696
23.40000000000002	0.000771247556312129
23.50000000000002	0.000771173590474752
23.60000000000002	0.0007711009626870963
23.70000000000002	0.0007710296627234249
23.80000000000002	0.0007709596825000198
23.90000000000002	0.0007708910011733846
24.00000000000002	0.0007708236062654401
24.10000000000002	0.0007707574854640604
24.20000000000002	0.0007706926293358362
24.300000000000022	0.0007706290303415651
24.40000000000002	0.0007705666688759251
24.50000000000002	0.0007705055332765821
24.600000000000023	0.000770445614683714
24.70000000000002	0.0007703869059051767
24.800000000000022	0.0007703293883346315
24.90000000000002	0.0007702730509158345
25.00000000000002	0.0007702178827345133
25.100000000000023	0.0007701638756038842
25.20000000000002	0.0007701110227927887
25.300000000000022	0.0007700593067643148
25.40000000000002	0.0007700087171610983
25.50000000000002	0.0007699592462839094
25.600000000000023	0.0007699108876949939
25.70000000000002	0.0007698636247236158
25.800000000000022	0.0007698174475331177
25.900000000000023	0.0007697723464090013
26.00000000000002	0.0007697283142266253
26.100000000000023	0.0007696853449409063
26.200000000000024	0.0007696434228095208
26.300000000000022	0.0007696025385977678
26.400000000000023	0.0007695626855974572
26.50000000000002	0.0007695238580130695
26.600000000000023	0.0007694860408569857
26.700000000000024	0.000769449225344095
26.800000000000022	0.0007694134027949565
26.900000000000023	0.0007693785669943365
27.00000000000002	0.0007693447124831047
27.100000000000023	0.0007693118250833966
27.200000000000024	0.0007692798965311868
27.300000000000022	0.0007692489209685504
27.400000000000023	0.0007692188931498765
27.500000000000025	0.0007691897995578364
27.600000000000023	0.0007691616323184956
27.700000000000024	0.0007691343836497075
27.800000000000026	0.0007691080481182671
27.900000000000023	0.0007690826207683592
28.000000000000025	0.0007690580887920545
28.100000000000023	0.00076903444476855
28.200000000000024	0.0007690116835724887
28.300000000000026	0.000768989800431776
28.400000000000023	0.0007689687831190171
28.500000000000025	0.0007689486245533776
28.600000000000023	0.0007689293177341072
28.700000000000024	0.0007689108579033437
28.800000000000026	0.0007688932405398787
28.900000000000023	0.0007688764540403725
29.000000000000025	0.0007688604917197489
29.100000000000026	0.0007688453490864017
29.200000000000024	0.0007688310217780252
29.300000000000026	0.0007688174987035463
29.400000000000027	0.0007688047734754134
29.500000000000025	0.00076879283977623
29.600000000000026	0.0007687816934335888
29.700000000000024	0.0007687713303034874
29.800000000000026	0.000768761739845926
29.900000000000027	0.0007687529160203697
30.000000000000025	0.0007687448548855366
30.100000000000026	0.0007687375524355913
30.200000000000024	0.0007687309985841869
30.300000000000026	0.0007687251875522365
30.400000000000027	0.0007687201136223621
30.500000000000025	0.0007687157731314936
30.600000000000026	0.0007687121622646163
30.700000000000028	0.0007687092714237753
30.800000000000026	0.0007687070951353666
30.900000000000027	0.0007687056299376042
31.00000000000003	0.0007687048721362091
31.100000000000026	0.0007687048125363692
31.200000000000028	0.0007687054458950474
31.300000000000026	0.0007687067670236854
31.400000000000027	0.0007687087727038166
31.50000000000003	0.0007687114594087025
31.600000000000026	0.0007687148183778529
31.700000000000028	0.0007687188446381187
31.800000000000026	0.0007687235351468945
31.900000000000027	0.0007687288864834026
32.00000000000003	0.0007687348902466016
32.10000000000002	0.0007687415416673752
32.20000000000003	0.0007687488360248683
32.300000000000026	0.0007687567704899406
32.40000000000003	0.0007687653417895808
32.50000000000003	0.0007687745419101996
32.60000000000003	0.0007687843663219191
32.70000000000003	0.0007687948123496894
32.800000000000026	0.0007688058768139411
32.90000000000003	0.0007688175520225196
33.00000000000003	0.000768829833626731
33.10000000000003	0.0007688427173207665
33.20000000000003	0.0007688562006174273
33.300000000000026	0.0007688702804679396
33.40000000000003	0.0007688849495268504
33.50000000000003	0.0007689002036582229
33.60000000000003	0.0007689160405102357
33.70000000000003	0.0007689324571168779
33.800000000000026	0.0007689494464209974
33.90000000000003	0.0007689670044480375
34.00000000000003	0.0007689851272616676
34.10000000000003	0.000769003812675807
34.20000000000003	0.0007690230578407044
34.30000000000003	0.000769042856010316
34.40000000000003	0.0007690632033998708
34.50000000000003	0.0007690840979425143
34.60000000000003	0.0007691055368621195
34.70000000000003	0.0007691275136719195
34.80000000000003	0.0007691500247313031
34.90000000000003	0.0007691730664338366
35.00000000000003	0.000769196636859322
35.10000000000003	0.0007692207333353351
35.20000000000003	0.0007692453496550193
35.30000000000003	0.0007692704823475552
35.400000000000034	0.0007692961295980202
35.50000000000003	0.0007693222887997277
35.60000000000003	0.0007693489539796046
35.70000000000003	0.0007693761217959805
35.80000000000003	0.0007694037889378268
35.900000000000034	0.0007694319537202405
36.00000000000003	0.0007694606136293905
36.10000000000003	0.0007694897629447111
36.20000000000003	0.0007695193984768558
36.30000000000003	0.0007695495186340826
36.400000000000034	0.0007695801209614887
36.50000000000003	0.0007696111999498249
36.60000000000003	0.0007696427525257371
36.70000000000003	0.0007696747756434187
36.80000000000003	0.0007697072678267048
36.900000000000034	0.000769740226704133
37.00000000000003	0.0007697736469947679
37.10000000000003	0.0007698075257622425
37.20000000000003	0.000769841861613006
37.30000000000003	0.0007698766522286248
37.400000000000034	0.0007699118925195905
37.500000000000036	0.0007699475796540246
37.60000000000003	0.0007699837108248477
37.70000000000003	0.0007700202847414875
37.80000000000003	0.0007700572991606936
37.900000000000034	0.0007700947491998873
38.000000000000036	0.0007701326321506991
38.10000000000003	0.000770170946795952
38.20000000000003	0.0007702096909402761
38.30000000000003	0.0007702488598749186
38.400000000000034	0.0007702884509858222
38.500000000000036	0.0007703284616813431
38.60000000000004	0.0007703688908362101
38.70000000000003	0.0007704097363230426
38.80000000000003	0.000770450993621057
38.900000000000034	0.0007704926602278118
39.000000000000036	0.0007705347350833666
39.10000000000004	0.0007705772161037514
39.20000000000003	0.0007706200989263131
39.30000000000003	0.0007706633811339567
39.400000000000034	0.0007707070603298825
39.500000000000036	0.0007707511355363645
39.60000000000004	0.0007707956047310938
39.70000000000003	0.0007708404637224825
39.80000000000003	0.000770885710194569
39.900000000000034	0.0007709313432278492
40.000000000000036	0.0007709773608394915
40.10000000000004	0.0007710237589820912
40.20000000000003	0.0007710705354170577
40.30000000000003	0.000771117687924221
40.400000000000034	0.0007711652156577485
40.500000000000036	0.0007712131166909037
40.60000000000004	0.0007712613871322927
40.70000000000004	0.0007713100248351255
40.80000000000003	0.0007713590290055934
40.900000000000034	0.0007714083977529444
41.000000000000036	0.0007714581273174858
41.10000000000004	0.0007715082156227423
41.20000000000004	0.0007715586606089956
41.30000000000003	0.0007716094615485617
41.400000000000034	0.0007716606166018447
41.500000000000036	0.0007717121221517155
41.60000000000004	0.0007717639762052116
41.70000000000004	0.0007718161780811627
41.80000000000004	0.0007718687259729133
41.900000000000034	0.0007719216163838492
42.000000000000036	0.0007719748473850436
42.10000000000004	0.0007720284170628395
42.20000000000004	0.000772082324795499
42.30000000000004	0.0007721365688231622
42.400000000000034	0.0007721911457797231
42.500000000000036	0.0007722460538123592
42.60000000000004	0.000772301292340997
42.70000000000004	0.0007723568596360101
42.80000000000004	0.0007724127524417752
42.900000000000034	0.0007724689689638819
43.000000000000036	0.000772525507421876
43.10000000000004	0.0007725823672892252
43.20000000000004	0.0007726395468792165
43.30000000000004	0.0007726970430558577
43.400000000000034	0.0007727548540942744
43.500000000000036	0.000772812979505284
43.60000000000004	0.00077287141762999
43.70000000000004	0.0007729301654338694
43.80000000000004	0.0007729892212454451
43.90000000000004	0.0007730485834059448
44.000000000000036	0.0007731082514744658
44.10000000000004	0.0007731682238316048
44.20000000000004	0.0007732284975526903
44.30000000000004	0.000773289071029817
44.40000000000004	0.0007733499438556618
44.500000000000036	0.0007734111144364688
44.60000000000004	0.0007734725799408723
44.70000000000004	0.0007735343388098735
44.80000000000004	0.0007735963894961534
44.90000000000004	0.0007736587316359614
45.00000000000004	0.0007737213636718884
45.10000000000004	0.0007737842828736904
45.20000000000004	0.0007738474877406343
45.30000000000004	0.0007739109779391591
45.40000000000004	0.0007739747519355934
45.50000000000004	0.0007740388070856286
45.60000000000004	0.0007741031419333757
45.70000000000004	0.000774167755033686
45.80000000000004	0.0007742326460924186
45.90000000000004	0.0007742978136094739
46.00000000000004	0.0007743632550336867
46.10000000000004	0.000774428968962694
46.20000000000004	0.0007744949551295029
46.30000000000004	0.0007745612120560461
46.40000000000004	0.0007746277372704197
46.50000000000004	0.0007746945294114683
46.60000000000004	0.000774761587127876
46.70000000000004	0.0007748289101883336
46.80000000000004	0.0007748964971458717
46.90000000000004	0.0007749643456145308
47.00000000000004	0.0007750324542823452
47.100000000000044	0.0007751008229424689
47.20000000000004	0.0007751694501684121
47.30000000000004	0.0007752383336474292
47.40000000000004	0.0007753074721054826
47.50000000000004	0.0007753768642776075
47.600000000000044	0.0007754465099893242
47.70000000000004	0.0007755164078429546
47.80000000000004	0.0007755865556051616
47.90000000000004	0.0007756569520472299
48.00000000000004	0.0007757275970167159
48.100000000000044	0.0007757984891350332
48.200000000000045	0.0007758696262365849
48.30000000000004	0.000775941007127606
48.40000000000004	0.000776012630622667
48.50000000000004	0.00077608449659872
48.600000000000044	0.0007761566037039774
48.700000000000045	0.000776228949846294
48.80000000000004	0.0007763015338736932
48.90000000000004	0.0007763743556830233
49.00000000000004	0.0007764474139402894
49.100000000000044	0.0007765207066161025
49.200000000000045	0.0007765942325907531
49.30000000000004	0.0007766679907522392
49.40000000000004	0.0007767419810240865
49.50000000000004	0.000776816202097285
49.600000000000044	0.000776890652010493
49.700000000000045	0.0007769653296825929
49.80000000000004	0.0007770402350550953
49.90000000000004	0.0007771153668356537
50.00000000000004	0.0007771907231211008
50.100000000000044	0.0007772663028601509
50.200000000000045	0.0007773421050086376
50.30000000000005	0.0007774181295323642
50.40000000000004	0.0007774943751622355
50.50000000000004	0.0007775708400582375
50.600000000000044	0.0007776475232047782
50.700000000000045	0.0007777244245839258
50.80000000000005	0.0007778015429422012
50.90000000000004	0.0007778788764936294
51.00000000000004	0.0007779564242502041
51.100000000000044	0.0007780341852305575
51.200000000000045	0.00077811215943886
51.30000000000005	0.00077819034564339
51.40000000000005	0.0007782687421167884
51.50000000000004	0.0007783473479041421
51.600000000000044	0.0007784261630243391
51.700000000000045	0.0007785051862603178
51.80000000000005	0.0007785844159349363
51.90000000000005	0.0007786638511188699
52.00000000000004	0.0007787434908889091
52.100000000000044	0.0007788233352840937
52.200000000000045	0.0007789033831077199
52.30000000000005	0.0007789836327371906
52.40000000000005	0.0007790640832738389
52.50000000000004	0.000779144734770017
52.600000000000044	0.0007792255860428318
52.700000000000045	0.0007793066355164147
52.80000000000005	0.0007793878823158386
52.90000000000005	0.0007794693255718645
53.00000000000004	0.0007795509653552714
53.100000000000044	0.0007796328005022318
53.200000000000045	0.0007797148294876112
53.30000000000005	0.0007797970514649946
53.40000000000005	0.0007798794665171935
53.50000000000005	0.0007799620734933871
53.600000000000044	0.0007800448709119952
53.700000000000045	0.0007801278579486477
53.80000000000005	0.0007802110337842537
53.90000000000005	0.0007802943985184527
54.00000000000005	0.0007803779510183434
54.100000000000044	0.0007804616898496277
54.200000000000045	0.0007805456142144312
54.30000000000005	0.0007806297242233242
54.40000000000005	0.0007807140187556429
54.50000000000005	0.0007807984964177261
54.60000000000005	0.0007808831564322146
54.700000000000045	0.0007809679980266802
54.80000000000005	0.0007810530213270609
54.90000000000005	0.00078113822522954
55.00000000000005	0.0007812236083845697
55.10000000000005	0.0007813091700394513
55.200000000000045	0.0007813949103300414
55.30000000000005	0.0007814808281640951
55.40000000000005	0.000781566922230005
55.50000000000005	0.000781653191794189
55.60000000000005	0.0007817396361276599
55.700000000000045	0.0007818262553803315
55.80000000000005	0.0007819130484758318
55.90000000000005	0.0007820000141437308
56.00000000000005	0.0007820871516734357
56.10000000000005	0.0007821744612238681
56.200000000000045	0.0007822619417296138
56.30000000000005	0.0007823495919556719
56.40000000000005	0.0007824374112092875
56.50000000000005	0.0007825253988019808
56.60000000000005	0.0007826135549055659
56.70000000000005	0.0007827018784695519
56.80000000000005	0.0007827903682974717
56.90000000000005	0.0007828790237180102
57.00000000000005	0.0007829678449111508
57.10000000000005	0.0007830568308367829
57.20000000000005	0.0007831459803315887
57.30000000000005	0.0007832352927409021
57.40000000000005	0.0007833247674140465
57.50000000000005	0.0007834144045428344
57.60000000000005	0.000783504203101245
57.70000000000005	0.0007835941619619982
57.800000000000054	0.0007836842804904732
57.90000000000005	0.0007837745588859032
58.00000000000005	0.0007838649961320994
58.10000000000005	0.000783955591132834
58.20000000000005	0.0007840463432690439
58.300000000000054	0.000784137251925368
58.40000000000005	0.0007842283173118932
58.50000000000005	0.0007843195384257492
58.60000000000005	0.0007844109142044848
58.70000000000005	0.0007845024440477412
58.800000000000054	0.0007845941281723687
58.90000000000005	0.0007846859655848251
59.00000000000005	0.0007847779552517458
59.10000000000005	0.0007848700965873452
59.20000000000005	0.0007849623890093002
59.300000000000054	0.0007850548327444477
59.40000000000005	0.0007851474268118186
59.50000000000005	0.000785240170209712
59.60000000000005	0.0007853330623698718
59.70000000000005	0.000785426103525276
59.800000000000054	0.0007855192927038207
59.900000000000055	0.0007856126289310945
60.00000000000005	0.0007857061116524725
60.10000000000005	0.0007857997403165848
60.20000000000005	0.0007858935151655868
60.300000000000054	0.0007859874352392945
60.400000000000055	0.0007860814995929949
60.50000000000005	0.0007861757076884783
60.60000000000005	0.0007862700597735146
60.70000000000005	0.000786364554896338
60.800000000000054	0.0007864591921378518
60.900000000000055	0.000786553970972649
61.00000000000006	0.0007866488908783736
61.10000000000005	0.0007867439521112413
61.20000000000005	0.0007868391537307494
61.300000000000054	0.0007869344948457197
61.400000000000055	0.0007870299749461378
61.50000000000006	0.0007871255942933389
61.60000000000005	0.0007872213519548454
61.70000000000005	0.0007873172470635471
61.800000000000054	0.0007874132791214153
61.900000000000055	0.0007875094476333295
62.00000000000006	0.0007876057528684087
62.10000000000005	0.0007877021939048281
62.20000000000005	0.0007877987699017334
62.300000000000054	0.0007878954803755868
62.400000000000055	0.0007879923256001725
62.50000000000006	0.0007880893046612877
62.60000000000005	0.0007881864167407391
62.70000000000005	0.000788283661366235
62.800000000000054	0.0007883810380681882
62.900000000000055	0.0007884785471275958
63.00000000000006	0.0007885761876404091
63.10000000000006	0.0007886739588130957
63.20000000000005	0.0007887718601869518
63.300000000000054	0.0007888698920472371
63.400000000000055	0.0007889680534971586
63.50000000000006	0.0007890663437644977
63.60000000000006	0.0007891647624011508
63.70000000000005	0.0007892633089615743
63.800000000000054	0.0007893619837376823
63.900000000000055	0.0007894607858422765
64.00000000000006	0.0007895597145263926
64.10000000000005	0.0007896587693547277
64.20000000000006	0.0007897579506230806
64.30000000000005	0.0007898572574511714
64.40000000000006	0.000789956689110135
64.50000000000006	0.0007900562451746236
64.60000000000005	0.0007901559252216869
64.70000000000006	0.0007902557295533053
64.80000000000005	0.0007903556572983222
64.90000000000006	0.0007904557077497659
65.00000000000006	0.0007905558804943368
65.10000000000005	0.0007906561758375849
65.20000000000006	0.0007907565929149214
65.30000000000005	0.0007908571310383347
65.40000000000006	0.0007909577898039193
65.50000000000006	0.0007910585688100157
65.60000000000005	0.0007911594683678769
65.70000000000006	0.0007912604876216023
65.80000000000005	0.0007913616259038264
65.90000000000006	0.0007914628828219845
66.00000000000006	0.000791564258690606
66.10000000000005	0.0007916657526600507
66.20000000000006	0.0007917673640808448
66.30000000000005	0.0007918690925692827
66.40000000000006	0.0007919709377437796
66.50000000000006	0.0007920728999241638
66.60000000000005	0.0007921749782690508
66.70000000000006	0.0007922771721484463
66.80000000000005	0.0007923794811893481
66.90000000000006	0.000792481905714606
67.00000000000006	0.0007925844448888082
67.10000000000007	0.0007926870980988509
67.20000000000006	0.0007927898649800906
67.30000000000005	0.000792892745169886
67.40000000000006	0.0007929957389959983
67.50000000000006	0.0007930988456308364
67.60000000000007	0.0007932020644797341
67.70000000000006	0.0007933053951881595
67.80000000000005	0.0007934088380866522
67.90000000000006	0.0007935123923533117
68.00000000000006	0.0007936160574094438
68.10000000000007	0.000793719832908397
68.20000000000006	0.0007938237185054007
68.30000000000005	0.0007939277145355923
68.40000000000006	0.000794031820184531
68.50000000000006	0.000794136034890929
68.60000000000007	0.0007942403583176749
68.70000000000006	0.0007943447908024882
68.80000000000005	0.0007944493315363312
68.90000000000006	0.0007945539799730124
69.00000000000006	0.0007946587357829019
69.10000000000007	0.0007947635986381313
69.20000000000006	0.0007948685688806849
69.30000000000005	0.0007949736457086037
69.40000000000006	0.0007950788285922128
69.50000000000006	0.000795184117210885
69.60000000000007	0.0007952895119089794
69.70000000000006	0.0007953950118897164
69.80000000000007	0.0007955006166377028
69.90000000000006	0.0007956063258393716
70.00000000000006	0.0007957121391828433
70.10000000000007	0.0007958180570165014
70.20000000000006	0.0007959240785502849
70.30000000000007	0.0007960302032844072
70.40000000000006	0.0007961364309138432
70.50000000000006	0.0007962427617891858
70.60000000000007	0.0007963491951252892
70.70000000000006	0.0007964557304359204
70.80000000000007	0.0007965623674227398
70.90000000000006	0.0007966691057889941
71.00000000000006	0.0007967759458890401
71.10000000000007	0.0007968828869441168
71.20000000000006	0.000796989928482796
71.30000000000007	0.0007970970702148241
71.40000000000006	0.000797204312496621
71.50000000000006	0.0007973116545540963
71.60000000000007	0.0007974190959286831
71.70000000000006	0.000797526636336455
71.80000000000007	0.0007976342754949942
71.90000000000006	0.0007977420137642374
72.00000000000006	0.0007978498503761968
72.10000000000007	0.0007979577848863462
72.20000000000006	0.0007980658170184091
72.30000000000007	0.0007981739471342536
72.40000000000006	0.000798282174470343
72.50000000000006	0.0007983904985943367
72.60000000000007	0.0007984989192359672
72.70000000000006	0.0007986074361264173
72.80000000000007	0.0007987160496308929
72.90000000000006	0.0007988247589916214
73.00000000000006	0.0007989335637895824
73.10000000000007	0.000799042463761799
73.20000000000006	0.0007991514592752807
73.30000000000007	0.0007992605495764726
73.40000000000006	0.0007993697342579592
73.50000000000007	0.0007994790130624628
73.60000000000007	0.0007995883857340426
73.70000000000006	0.0007996978526428551
73.80000000000007	0.0007998074130408544
73.90000000000006	0.0007999170665332762
74.00000000000007	0.0008000268128697267
74.10000000000007	0.000800136652422071
74.20000000000006	0.0008002465844462661
74.30000000000007	0.0008003566085585738
74.40000000000006	0.0008004667245140032
74.50000000000007	0.000800576932068891
74.60000000000007	0.0008006872315980691
74.70000000000006	0.0008007976223627285
74.80000000000007	0.0008009081039911483
74.90000000000006	0.0008010186762449197
75.00000000000007	0.0008011293395005003
75.10000000000007	0.0008012400930228724
75.20000000000006	0.0008013509364507925
75.30000000000007	0.0008014618695509958
75.40000000000006	0.000801572892091448
75.50000000000007	0.0008016840044514473
75.60000000000007	0.0008017952059009206
75.70000000000006	0.0008019064960900951
75.80000000000007	0.0008020178747919404
75.90000000000006	0.000802129342387284
76.00000000000007	0.0008022408981496531
76.10000000000007	0.0008023525417392674
76.20000000000007	0.0008024642729339726
76.30000000000007	0.0008025760915128166
76.40000000000006	0.000802687997859337
76.50000000000007	0.0008027999912517505
76.60000000000007	0.0008029120713611652
76.70000000000007	0.0008030242379713944
76.80000000000007	0.0008031364914674568
76.90000000000006	0.0008032488311309654
77.00000000000007	0.0008033612566425481
77.10000000000007	0.0008034737677906702
77.20000000000007	0.0008035863643649212
77.30000000000007	0.000803699046752871
77.40000000000006	0.0008038118142406048
77.50000000000007	0.0008039246665191556
77.60000000000007	0.0008040376033826442
77.70000000000007	0.0008041506252200611
77.80000000000007	0.000804263731320726
77.90000000000006	0.0008043769213847226
78.00000000000007	0.0008044901952106168
78.10000000000007	0.0008046035525980117
78.20000000000007	0.0008047169939384222
78.30000000000007	0.000804830518525349
78.40000000000006	0.0008049441260687909
78.50000000000007	0.0008050578163727099
78.60000000000007	0.0008051715898299847
78.70000000000007	0.0008052854457371373
78.80000000000007	0.0008053993838128396
78.90000000000006	0.0008055134038652741
79.00000000000007	0.0008056275057036437
79.10000000000007	0.0008057416897231983
79.20000000000007	0.0008058559552244607
79.30000000000007	0.0008059703019355771
79.40000000000006	0.0008060847296698613
79.50000000000007	0.0008061992388239279
79.60000000000007	0.0008063138287011418
79.70000000000007	0.0008064284990379254
79.80000000000007	0.0008065432496516384
79.90000000000008	0.0008066580803606078
80.00000000000007	0.0008067729915637473
80.10000000000007	0.0008068879825681679
80.20000000000007	0.0008070030531193593
80.30000000000007	0.0008071182030395807
80.40000000000008	0.0008072334327290598
80.50000000000007	0.0008073487414975982
80.60000000000007	0.0008074641290985988
80.70000000000007	0.0008075795953581667
80.80000000000007	0.0008076951401033437
80.90000000000008	0.0008078107637366165
81.00000000000007	0.0008079264655713161
81.10000000000007	0.0008080422453694924
81.20000000000007	0.0008081581029619498
81.30000000000007	0.0008082740387524713
81.40000000000008	0.0008083900520568741
81.50000000000007	0.0008085061426447995
81.60000000000007	0.0008086223103507328
81.70000000000007	0.000808738555010065
81.80000000000007	0.0008088548770287414
81.90000000000008	0.0008089712757259146
82.00000000000007	0.0008090877508795237
82.10000000000007	0.0008092043023285373
82.20000000000007	0.0008093209304801974
82.30000000000007	0.0008094376346559954
82.40000000000008	0.0008095544146411139
82.50000000000007	0.000809671270278056
82.60000000000008	0.0008097882014101662
82.70000000000007	0.0008099052084468145
82.80000000000007	0.0008100222907126012
82.90000000000008	0.000810139448000665
83.00000000000007	0.0008102566801577964
83.10000000000008	0.0008103739875946409
83.20000000000007	0.0008104913696379833
83.30000000000007	0.0008106088260879313
83.40000000000008	0.0008107263567946326
83.50000000000007	0.0008108439616090671
83.60000000000008	0.0008109616409439801
83.70000000000007	0.0008110793941290655
83.80000000000007	0.0008111972209720328
83.90000000000008	0.0008113151213271515
84.00000000000007	0.000811433095608451
84.10000000000008	0.0008115511431476366
84.20000000000007	0.0008116692637591049
84.30000000000007	0.0008117874573003504
84.40000000000008	0.0008119057236296616
84.50000000000007	0.0008120240631631242
84.60000000000008	0.0008121424752351561
84.70000000000007	0.0008122609596674832
84.80000000000007	0.0008123795163215469
84.90000000000008	0.0008124981456147162
85.00000000000007	0.0008126168468832567
85.10000000000008	0.0008127356199553257
85.20000000000007	0.0008128544646954399
85.30000000000007	0.0008129733809688712
85.40000000000008	0.0008130923691950513
85.50000000000007	0.0008132114287127738
85.60000000000008	0.0008133305593572117
85.70000000000007	0.0008134497609966664
85.80000000000007	0.0008135690340518698
85.90000000000008	0.0008136883778633057
86.00000000000007	0.0008138077922723205
86.10000000000008	0.0008139272771501983
86.20000000000007	0.0008140468323689236
86.30000000000008	0.0008141664583512496
86.40000000000008	0.0008142861544399793
86.50000000000007	0.0008144059204832591
86.60000000000008	0.0008145257563559783
86.70000000000007	0.0008146456624821921
86.80000000000008	0.0008147656382062566
86.90000000000008	0.0008148856833822619
87.00000000000007	0.0008150057978879352
87.10000000000008	0.0008151259816017161
87.20000000000007	0.0008152462349496876
87.30000000000008	0.0008153665572783506
87.40000000000008	0.0008154869484483209
87.50000000000007	0.0008156074083408259
87.60000000000008	0.0008157279373832623
87.70000000000007	0.0008158485349235267
87.80000000000008	0.0008159692008279645
87.90000000000008	0.0008160899349805217
88.00000000000007	0.0008162107372658108
88.10000000000008	0.0008163316081132809
88.20000000000007	0.0008164525468727877
88.30000000000008	0.0008165735534169534
88.40000000000008	0.0008166946276330896
88.50000000000007	0.0008168157699519982
88.60000000000008	0.0008169369797247454
88.70000000000007	0.0008170582568295045
88.80000000000008	0.0008171796011562078
88.90000000000008	0.0008173010125954299
89.00000000000009	0.0008174224915799753
89.10000000000008	0.0008175440374627234
89.20000000000007	0.0008176656501279259
89.30000000000008	0.0008177873294687239
89.40000000000008	0.0008179090759193196
89.50000000000009	0.0008180308888336766
89.60000000000008	0.0008181527681013853
89.70000000000007	0.0008182747136181214
89.80000000000008	0.0008183911704205766
89.90000000000008	0.0008184854705935798
90.00000000000009	0.0008185576016448721
