# Supplementary material for: White matter micro- and macrostructure brain charts for the human lifespan
Source: Nature. 2026 May 13;655(8124):979–89. doi: 10.1038/s41586-026-10454-2 (PMC13391363; doi:10.1038/s41586-026-10454-2)
Supplement: Supplementary file 7 — Tract-specific median centiles of brain charts. SDT.T4.1-504 contain the discretized, sex-agnostic brain charts used to derive the myelination plots and assessments in Fig. 4 and Supplementary Fig. S4.F9. Age is expressed in years. Tract measurements are reported in metric-specific units: diffusivities in mm2 s−1, volume in mm3, surface area in mm2, average length in mm, and FA is dimensionless (unitless). [file 41586_2026_10454_MOESM7_ESM.zip › SDT.T4/SDT.T4.236-POPT_right_rd-mean.csv]

age	value
1.0	0.000760230680187317
1.1	0.0007541976118410427
1.2000000000000002	0.0007466272902266903
1.3000000000000003	0.0007376413222233849
1.4000000000000004	0.0007288889917982593
1.5000000000000004	0.0007208303636403164
1.6000000000000005	0.000713375470391586
1.7000000000000006	0.000706450478247099
1.8000000000000007	0.0006999965475519051
1.9000000000000008	0.0006939571817484963
2.000000000000001	0.0006882892474660001
2.100000000000001	0.0006829558633697565
2.200000000000001	0.0006779268578466588
2.300000000000001	0.000673171674529395
2.4000000000000012	0.0006686664140402411
2.5000000000000013	0.0006643900668994001
2.6000000000000014	0.0006603241124094067
2.7000000000000015	0.0006564532435367217
2.8000000000000016	0.0006527608843045981
2.9000000000000017	0.0006492340177117508
3.0000000000000018	0.0006458609777192649
3.100000000000002	0.0006426320619492176
3.200000000000002	0.000639536406671897
3.300000000000002	0.0006365654146364165
3.400000000000002	0.000633711258086691
3.500000000000002	0.0006309668211462808
3.6000000000000023	0.0006283262068656206
3.7000000000000024	0.0006257824574141904
3.8000000000000025	0.0006233300984473874
3.9000000000000026	0.0006209641109439023
4.000000000000003	0.0006186803347297694
4.100000000000003	0.0006164737338066115
4.200000000000003	0.0006143403382314893
4.3000000000000025	0.0006122764611524826
4.400000000000003	0.0006102786964138296
4.5000000000000036	0.0006083442451507269
4.600000000000003	0.0006064695618322435
4.700000000000003	0.0006046518777110206
4.800000000000003	0.0006028886225684667
4.900000000000004	0.0006011776887857066
5.0000000000000036	0.000599516348860842
5.100000000000003	0.0005979024741614604
5.200000000000004	0.0005963340624706242
5.300000000000004	0.0005948092473059233
5.400000000000004	0.0005933265146195146
5.5000000000000036	0.0005918838227522386
5.600000000000004	0.0005904795956036697
5.700000000000005	0.000589112359985307
5.800000000000004	0.0005877809243134632
5.900000000000004	0.0005864836517579278
6.000000000000004	0.0005852192810750212
6.100000000000005	0.0005839866152895453
6.200000000000005	0.0005827845332445436
6.300000000000004	0.0005816121386120148
6.400000000000005	0.0005804681523631271
6.500000000000005	0.0005793516001711359
6.600000000000005	0.0005782615682242238
6.700000000000005	0.0005771973281474784
6.800000000000005	0.0005761578234592723
6.900000000000006	0.0005751422513473377
7.000000000000005	0.0005741498448608061
7.100000000000005	0.0005731798842283177
7.2000000000000055	0.000572231802468603
7.300000000000006	0.000571304747388269
7.400000000000006	0.0005703980788415606
7.500000000000005	0.0005695111958509152
7.600000000000006	0.0005686436263082485
7.700000000000006	0.0005677946502306152
7.800000000000006	0.0005669637282706957
7.900000000000006	0.0005661503425460323
8.000000000000007	0.0005653540070825753
8.100000000000007	0.0005645743444879593
8.200000000000006	0.0005638107596321674
8.300000000000006	0.0005630628117475719
8.400000000000006	0.0005623300873818252
8.500000000000007	0.0005616122661845052
8.600000000000007	0.0005609088363962998
8.700000000000006	0.0005602194200709445
8.800000000000008	0.0005595436528340181
8.900000000000007	0.0005588811933435252
9.000000000000007	0.0005582317800070368
9.100000000000007	0.0005575949815384257
9.200000000000006	0.000556970482944625
9.300000000000008	0.0005563579894303607
9.400000000000007	0.0005557572754409739
9.500000000000007	0.0005551679648092152
9.600000000000009	0.0005545897835708543
9.700000000000008	0.0005540224667292546
9.800000000000008	0.0005534657667869886
9.900000000000007	0.000552919496304906
10.000000000000007	0.0005523833332478891
10.100000000000009	0.0005518570455887016
10.200000000000008	0.0005513404169400261
10.300000000000008	0.0005508332835678675
10.40000000000001	0.0005503353613050441
10.500000000000009	0.0005498464459639773
10.600000000000009	0.0005493663395006753
10.700000000000008	0.0005488948577144918
10.800000000000008	0.0005484318625217339
10.90000000000001	0.0005479771074678723
11.000000000000009	0.0005475304172921788
11.100000000000009	0.000547091629293876
11.20000000000001	0.0005466606215141739
11.30000000000001	0.0005462371743558265
11.40000000000001	0.0005458211320585251
11.500000000000009	0.0005454123432001034
11.600000000000009	0.0005450106676653016
11.70000000000001	0.0005446160012970295
11.80000000000001	0.0005442281515526384
11.90000000000001	0.0005438469832160719
12.00000000000001	0.0005434723714533116
12.10000000000001	0.0005431042233916104
12.20000000000001	0.0005427423660535074
12.30000000000001	0.0005423866782541199
12.40000000000001	0.0005420370419514808
12.50000000000001	0.0005416933485763729
12.60000000000001	0.0005413555179390278
12.70000000000001	0.0005410233969587448
12.800000000000011	0.000540696879408697
12.900000000000011	0.0005403758678434486
13.00000000000001	0.0005400602901648653
13.10000000000001	0.000539750007874638
13.20000000000001	0.000539444925076869
13.300000000000011	0.0005391449482034544
13.400000000000011	0.0005388499917849888
13.50000000000001	0.0005385599929664281
13.600000000000012	0.0005382748281975125
13.700000000000012	0.0005379944127088427
13.800000000000011	0.0005377186692966757
13.900000000000011	0.0005374475410324189
14.00000000000001	0.0005371809154507989
14.100000000000012	0.0005369187155420853
14.200000000000012	0.0005366608660540448
14.300000000000011	0.0005364072987723569
14.400000000000013	0.0005361579636390684
14.500000000000012	0.0005359127596287506
14.600000000000012	0.0005356716181638644
14.700000000000012	0.0005354344772827933
14.800000000000011	0.0005352012913498127
14.900000000000013	0.0005349719679118976
15.000000000000012	0.0005347464443224558
15.100000000000012	0.0005345246592842709
15.200000000000014	0.0005343065576977135
15.300000000000013	0.0005340920991240528
15.400000000000013	0.0005338812000082415
15.500000000000012	0.0005336738041995023
15.600000000000012	0.0005334698614029142
15.700000000000014	0.0005332693345345919
15.800000000000013	0.0005330721467696461
15.900000000000013	0.0005328782465607981
16.000000000000014	0.0005326875834123496
16.100000000000016	0.00053250011234557
16.200000000000014	0.0005323158002691048
16.30000000000001	0.0005321345773786154
16.400000000000013	0.0005319563972040884
16.500000000000014	0.0005317812185103349
16.600000000000016	0.0005316090107890761
16.700000000000014	0.0005314397095909307
16.800000000000015	0.0005312732720682264
16.900000000000013	0.0005311096562037499
17.000000000000014	0.0005309488249354166
17.100000000000016	0.0005307907508651948
17.200000000000014	0.0005306353751537744
17.300000000000015	0.0005304826589736717
17.400000000000013	0.000530332568215725
17.500000000000014	0.0005301850774975316
17.600000000000016	0.0005300401322916318
17.700000000000014	0.0005298976966559749
17.800000000000015	0.0005297577353121095
17.900000000000016	0.0005296202174653464
18.000000000000014	0.0005294851201869199
18.100000000000016	0.0005293523934836198
18.200000000000017	0.0005292220046337007
18.300000000000015	0.0005290939251975683
18.400000000000016	0.0005289681338385898
18.500000000000014	0.0005288445840727614
18.600000000000016	0.0005287232455022337
18.700000000000017	0.000528604088265193
18.800000000000015	0.0005284870865824464
18.900000000000016	0.0005283722210752878
19.000000000000014	0.0005282594489620633
19.100000000000016	0.0005281487424517437
19.200000000000017	0.0005280400776621288
19.300000000000015	0.0005279334364862311
19.400000000000016	0.0005278287790260247
19.500000000000018	0.0005277260793808763
19.600000000000016	0.0005276253120873487
19.700000000000017	0.0005275264554190022
19.80000000000002	0.0005274294928477069
19.900000000000016	0.0005273343875266347
20.000000000000018	0.0005272411156854716
20.100000000000016	0.0005271496571395408
20.200000000000017	0.0005270599963869986
20.30000000000002	0.000526972098971333
20.400000000000016	0.0005268859426740145
20.500000000000018	0.0005268015056362316
20.600000000000016	0.0005267187694352688
20.700000000000017	0.0005266377198548494
20.80000000000002	0.000526558324974179
20.900000000000016	0.0005264805643307965
21.000000000000018	0.0005264044207652158
21.10000000000002	0.0005263298808973472
21.200000000000017	0.0005262569148035515
21.30000000000002	0.0005261855033057861
21.40000000000002	0.0005261156275244219
21.500000000000018	0.000526047271751384
21.60000000000002	0.0005259804236626884
21.700000000000017	0.0005259150554582483
21.80000000000002	0.0005258511494191327
21.90000000000002	0.0005257886908799433
22.000000000000018	0.0005257276682041007
22.10000000000002	0.0005256680552723408
22.200000000000017	0.0005256098354369357
22.30000000000002	0.0005255529922995122
22.40000000000002	0.0005254975123988933
22.500000000000018	0.0005254433849733589
22.60000000000002	0.0005253905856944691
22.70000000000002	0.0005253390991357252
22.80000000000002	0.0005252889127024067
22.90000000000002	0.0005252400162025904
23.00000000000002	0.00052519238673187
23.10000000000002	0.0005251460097633841
23.20000000000002	0.0005251008709800845
23.30000000000002	0.0005250569587928911
23.40000000000002	0.000525014263740291
23.50000000000002	0.0005249727644378605
23.60000000000002	0.0005249324473877426
23.70000000000002	0.0005248933017253263
23.80000000000002	0.0005248553184651531
23.90000000000002	0.000524818477436604
24.00000000000002	0.0005247827659023007
24.10000000000002	0.0005247481713025077
24.20000000000002	0.000524714683617537
24.300000000000022	0.0005246822944761359
24.40000000000002	0.0005246509850054715
24.50000000000002	0.000524620743340594
24.600000000000023	0.0005245915600709893
24.70000000000002	0.0005245634272260909
24.800000000000022	0.0005245363269735458
24.90000000000002	0.0005245102480950976
25.00000000000002	0.0005244851795238004
25.100000000000023	0.0005244611125628988
25.20000000000002	0.0005244380397618879
25.300000000000022	0.0005244159444025968
25.40000000000002	0.000524394816010717
25.50000000000002	0.0005243746464043799
25.600000000000023	0.000524355428472768
25.70000000000002	0.0005243371463942485
25.800000000000022	0.0005243197902474604
25.900000000000023	0.0005243033502406543
26.00000000000002	0.0005242878187980885
26.100000000000023	0.0005242731892521493
26.200000000000024	0.0005242594467425133
26.300000000000022	0.0005242465819856925
26.400000000000023	0.0005242345878432143
26.50000000000002	0.0005242234579373315
26.600000000000023	0.000524213178183974
26.700000000000024	0.0005242037397749419
26.800000000000022	0.0005241951340135294
26.900000000000023	0.0005241873542783647
27.00000000000002	0.00052418039457176
27.100000000000023	0.0005241742416430492
27.200000000000024	0.0005241688872335925
27.300000000000022	0.000524164325095019
27.400000000000023	0.0005241605494786046
27.500000000000025	0.0005241575478087949
27.600000000000023	0.0005241553122374327
27.700000000000024	0.0005241538350128185
27.800000000000026	0.0005241531103296714
27.900000000000023	0.0005241531327670603
28.000000000000025	0.0005241538904750739
28.100000000000023	0.0005241553760813118
28.200000000000024	0.0005241575840999887
28.300000000000026	0.0005241605093252975
28.400000000000023	0.0005241641404969391
28.500000000000025	0.0005241684705986376
28.600000000000023	0.0005241734926979128
28.700000000000024	0.0005241792016901994
28.800000000000026	0.0005241855926539829
28.900000000000023	0.0005241926549633761
29.000000000000025	0.0005242003820157498
29.100000000000026	0.0005242087689812165
29.200000000000024	0.0005242178111252487
29.300000000000026	0.0005242274983388953
29.400000000000027	0.0005242378243298397
29.500000000000025	0.000524248782878826
29.600000000000026	0.0005242603694851738
29.700000000000024	0.0005242725796622362
29.800000000000026	0.0005242854038578506
29.900000000000027	0.0005242988361407836
30.000000000000025	0.0005243128722473091
30.100000000000026	0.0005243275078542814
30.200000000000024	0.0005243427338643758
30.300000000000026	0.0005243585446178118
30.400000000000027	0.0005243749345188188
30.500000000000025	0.0005243918995889717
30.600000000000026	0.0005244094357223431
30.700000000000028	0.0005244275343119713
30.800000000000026	0.0005244461900145789
30.900000000000027	0.0005244653990568045
31.00000000000003	0.0005244851574764321
31.100000000000026	0.0005245054570680842
31.200000000000028	0.0005245262927268369
31.300000000000026	0.0005245476594039828
31.400000000000027	0.0005245695535741982
31.50000000000003	0.0005245919714665601
31.600000000000026	0.000524614905309057
31.700000000000028	0.0005246383502751248
31.800000000000026	0.0005246623030174328
31.900000000000027	0.0005246867598920633
32.00000000000003	0.0005247117134826696
32.10000000000002	0.0005247371591727132
32.20000000000003	0.0005247630923952643
32.300000000000026	0.0005247895100193298
32.40000000000003	0.0005248164085702057
32.50000000000003	0.0005248437810156878
32.60000000000003	0.0005248716229849738
32.70000000000003	0.0005248999315019532
32.800000000000026	0.0005249287032047174
32.90000000000003	0.0005249579313770644
33.00000000000003	0.000524987611833854
33.10000000000003	0.0005250177404338433
33.20000000000003	0.0005250483143901082
33.300000000000026	0.0005250793304911734
33.40000000000003	0.0005251107823623101
33.50000000000003	0.0005251426660359775
33.60000000000003	0.0005251749788604412
33.70000000000003	0.0005252077177248547
33.800000000000026	0.0005252408765360065
33.90000000000003	0.0005252744514910402
34.00000000000003	0.0005253084388260777
34.10000000000003	0.000525342836055225
34.20000000000003	0.0005253776402018876
34.30000000000003	0.0005254128454773379
34.40000000000003	0.0005254484482720059
34.50000000000003	0.0005254844462182064
34.60000000000003	0.0005255208364296167
34.70000000000003	0.0005255576133689316
34.80000000000003	0.0005255947735730974
34.90000000000003	0.0005256323136137091
35.00000000000003	0.0005256702312688987
35.10000000000003	0.0005257085237726667
35.20000000000003	0.0005257471858598535
35.30000000000003	0.0005257862142395851
35.400000000000034	0.0005258256067935705
35.50000000000003	0.0005258653608371164
35.60000000000003	0.0005259054713302151
35.70000000000003	0.0005259459351126871
35.80000000000003	0.0005259867490553256
35.900000000000034	0.0005260279111682694
36.00000000000003	0.0005260694188751091
36.10000000000003	0.000526111267379692
36.20000000000003	0.0005261534536756691
36.30000000000003	0.0005261959758641611
36.400000000000034	0.0005262388314423022
36.50000000000003	0.0005262820158160223
36.60000000000003	0.0005263255260958957
36.70000000000003	0.0005263693594202226
36.80000000000003	0.0005264135140034864
36.900000000000034	0.000526457987440639
37.00000000000003	0.0005265027753566429
37.10000000000003	0.0005265478749998482
37.20000000000003	0.0005265932846647547
37.30000000000003	0.0005266390020131587
37.400000000000034	0.0005266850228517801
37.500000000000036	0.0005267313445338381
37.60000000000003	0.0005267779644374442
37.70000000000003	0.0005268248809574001
37.80000000000003	0.0005268720918441801
37.900000000000034	0.0005269195931016398
38.000000000000036	0.0005269673822067452
38.10000000000003	0.0005270154576247889
38.20000000000003	0.0005270638171672175
38.30000000000003	0.0005271124570017183
38.400000000000034	0.0005271613746995433
38.500000000000036	0.0005272105678543319
38.60000000000004	0.0005272600350202407
38.70000000000003	0.000527309774089436
38.80000000000003	0.0005273597814074223
38.900000000000034	0.0005274100546568442
39.000000000000036	0.0005274605924540545
39.10000000000004	0.0005275113927470437
39.20000000000003	0.0005275624520292871
39.30000000000003	0.0005276137680683859
39.400000000000034	0.0005276653386521552
39.500000000000036	0.0005277171624758273
39.60000000000004	0.0005277692375611156
39.70000000000003	0.0005278215605621819
39.80000000000003	0.0005278741293471384
39.900000000000034	0.0005279269426661888
40.000000000000036	0.0005279799985923502
40.10000000000004	0.0005280332939136605
40.20000000000003	0.0005280868265750021
40.30000000000003	0.0005281405945395025
40.400000000000034	0.0005281945966274597
40.500000000000036	0.0005282488309794543
40.60000000000004	0.0005283032945290307
40.70000000000004	0.0005283579853119343
40.80000000000003	0.0005284129021970766
40.900000000000034	0.0005284680433723814
41.000000000000036	0.0005285234058927345
41.10000000000004	0.0005285789878633645
41.20000000000004	0.0005286347874060623
41.30000000000003	0.0005286908034521611
41.400000000000034	0.0005287470342516698
41.500000000000036	0.0005288034769914435
41.60000000000004	0.0005288601298590757
41.70000000000004	0.0005289169918289274
41.80000000000004	0.0005289740611948536
41.900000000000034	0.000529031335253863
42.000000000000036	0.0005290888122565799
42.10000000000004	0.0005291464904686468
42.20000000000004	0.0005292043689201004
42.30000000000004	0.0005292624459620284
42.400000000000034	0.0005293207190113368
42.500000000000036	0.0005293791863934554
42.60000000000004	0.0005294378471765295
42.70000000000004	0.0005294966997523659
42.80000000000004	0.0005295557416380376
42.900000000000034	0.0005296149712162635
43.000000000000036	0.0005296743868834159
43.10000000000004	0.0005297339877573388
43.20000000000004	0.0005297937722827671
43.30000000000004	0.0005298537380858837
43.400000000000034	0.0005299138836174533
43.500000000000036	0.0005299742080291262
43.60000000000004	0.0005300347098035555
43.70000000000004	0.0005300953866581636
43.80000000000004	0.0005301562370959
43.90000000000004	0.0005302172596321496
44.000000000000036	0.0005302784534629792
44.10000000000004	0.0005303398171201271
44.20000000000004	0.0005304013484204599
44.30000000000004	0.0005304630459289326
44.40000000000004	0.0005305249088716056
44.500000000000036	0.0005305869358156764
44.60000000000004	0.0005306491246611944
44.70000000000004	0.0005307114740207531
44.80000000000004	0.0005307739825182931
44.90000000000004	0.0005308366494196077
45.00000000000004	0.0005308994733375573
45.10000000000004	0.0005309624522629252
45.20000000000004	0.0005310255848649528
45.30000000000004	0.0005310888704360369
45.40000000000004	0.0005311523076222689
45.50000000000004	0.0005312158944904006
45.60000000000004	0.0005312796297532122
45.70000000000004	0.0005313435121338519
45.80000000000004	0.0005314075409602978
45.90000000000004	0.0005314717149212347
46.00000000000004	0.0005315360321663337
46.10000000000004	0.0005316004914601837
46.20000000000004	0.0005316650921544145
46.30000000000004	0.0005317298329689272
46.40000000000004	0.0005317947121228522
46.50000000000004	0.0005318597284206437
46.60000000000004	0.0005319248806762873
46.70000000000004	0.0005319901682733065
46.80000000000004	0.0005320555899713955
46.90000000000004	0.0005321211440655659
47.00000000000004	0.0005321868294077982
47.100000000000044	0.0005322526454026056
47.20000000000004	0.0005323185908390895
47.30000000000004	0.0005323846640758477
47.40000000000004	0.0005324508640014338
47.50000000000004	0.0005325171895131061
47.600000000000044	0.0005325836400439786
47.70000000000004	0.0005326502144204898
47.80000000000004	0.0005327169110707668
47.90000000000004	0.0005327837289269384
48.00000000000004	0.0005328506674407837
48.100000000000044	0.0005329177254665283
48.200000000000045	0.0005329849014905511
48.30000000000004	0.0005330521944786026
48.40000000000004	0.0005331196034044675
48.50000000000004	0.0005331871277456092
48.600000000000044	0.000533254766391284
48.700000000000045	0.0005333225178916396
48.80000000000004	0.0005333903812525441
48.90000000000004	0.0005334583559680365
49.00000000000004	0.0005335264409536821
49.100000000000044	0.0005335946348130862
49.200000000000045	0.0005336629365830477
49.30000000000004	0.0005337313453077255
49.40000000000004	0.0005337998605042323
49.50000000000004	0.0005338684811211422
49.600000000000044	0.0005339372058206335
49.700000000000045	0.0005340060336764238
49.80000000000004	0.0005340749642203712
49.90000000000004	0.0005341439964259969
50.00000000000004	0.0005342131290045709
50.100000000000044	0.000534282361058316
50.200000000000045	0.0005343516916962792
50.30000000000005	0.0005344211204710723
50.40000000000004	0.0005344906463873535
50.50000000000004	0.0005345602682102223
50.600000000000044	0.0005346299850759915
50.700000000000045	0.0005346997965503678
50.80000000000005	0.0005347697016617344
50.90000000000004	0.0005348396992203116
51.00000000000004	0.0005349097883887421
51.100000000000044	0.0005349799683359538
51.200000000000045	0.0005350502386463282
51.30000000000005	0.0005351205983776908
51.40000000000005	0.000535191046389817
51.50000000000004	0.0005352615818768389
51.600000000000044	0.0005353322044347582
51.700000000000045	0.0005354029131439946
51.80000000000005	0.000535473706905856
51.90000000000005	0.0005355445849388059
52.00000000000004	0.0005356155464671429
52.100000000000044	0.0005356865911037141
52.200000000000045	0.0005357577179568354
52.30000000000005	0.0005358289259734337
52.40000000000005	0.000535900214401131
52.50000000000004	0.0005359715828630948
52.600000000000044	0.0005360430304892129
52.700000000000045	0.000536114556264652
52.80000000000005	0.0005361861594596036
52.90000000000005	0.0005362578393496054
53.00000000000004	0.0005363295955730118
53.100000000000044	0.0005364014272861827
53.200000000000045	0.000536473333516374
53.30000000000005	0.0005365453135607648
53.40000000000005	0.0005366173670668813
53.50000000000005	0.0005366894932117049
53.600000000000044	0.0005367616910577343
53.700000000000045	0.0005368339599230646
53.80000000000005	0.0005369062991308021
53.90000000000005	0.0005369787083421926
54.00000000000005	0.0005370511867593664
54.100000000000044	0.0005371237334836705
54.200000000000045	0.0005371963478582972
54.30000000000005	0.0005372690295526213
54.40000000000005	0.0005373417777885137
54.50000000000005	0.0005374145916998542
54.60000000000005	0.000537487470649252
54.700000000000045	0.0005375604140039883
54.80000000000005	0.0005376334214458233
54.90000000000005	0.0005377064922206275
55.00000000000005	0.0005377796254981334
55.10000000000005	0.0005378528206642693
55.200000000000045	0.0005379260774080461
55.30000000000005	0.0005379993949942574
55.40000000000005	0.0005380727726226743
55.50000000000005	0.0005381462096973208
55.60000000000005	0.0005382197056265637
55.700000000000045	0.0005382932601106096
55.80000000000005	0.0005383668724371346
55.90000000000005	0.0005384405418390724
56.00000000000005	0.0005385142677421827
56.10000000000005	0.0005385880498530868
56.200000000000045	0.0005386618874776646
56.30000000000005	0.0005387357798765848
56.40000000000005	0.0005388097264924565
56.50000000000005	0.000538883726771932
56.60000000000005	0.0005389577804318004
56.70000000000005	0.0005390318867997979
56.80000000000005	0.0005391060451672948
56.90000000000005	0.0005391802549971725
57.00000000000005	0.0005392545160119291
57.10000000000005	0.0005393288275567873
57.20000000000005	0.0005394031889487821
57.30000000000005	0.0005394775996665303
57.40000000000005	0.0005395520591924162
57.50000000000005	0.0005396265672581684
57.60000000000005	0.0005397011232299357
57.70000000000005	0.000539775726453171
57.800000000000054	0.000539850376425431
57.90000000000005	0.0005399250728835481
58.00000000000005	0.0005399998152105123
58.10000000000005	0.0005400746027755274
58.20000000000005	0.0005401494350908639
58.300000000000054	0.0005402243116723276
58.40000000000005	0.0005402992322651176
58.50000000000005	0.0005403741962722644
58.60000000000005	0.0005404492030893509
58.70000000000005	0.0005405242522463789
58.800000000000054	0.0005405993434931086
58.90000000000005	0.0005406744762488096
59.00000000000005	0.0005407496499310555
59.10000000000005	0.000540824864083625
59.20000000000005	0.0005409001182535876
59.300000000000054	0.0005409754121983647
59.40000000000005	0.0005410507453564898
59.50000000000005	0.000541126117169991
59.60000000000005	0.000541201527199258
59.70000000000005	0.0005412769752057919
59.800000000000054	0.000541352460643779
59.900000000000055	0.0005414279829756268
60.00000000000005	0.0005415035417746622
60.10000000000005	0.0005415791366173345
60.20000000000005	0.0005416547672721472
60.300000000000054	0.000541730433211771
60.400000000000055	0.000541806133921356
60.50000000000005	0.0005418818689898367
60.60000000000005	0.0005419576381893905
60.70000000000005	0.0005420334410078142
60.800000000000054	0.0005421092769491646
60.900000000000055	0.0005421851456145408
61.00000000000006	0.0005422610466079823
61.10000000000005	0.0005423369797080999
61.20000000000005	0.0005424129444204716
61.300000000000054	0.0005424889402702942
61.400000000000055	0.0005425649668733693
61.50000000000006	0.000542641024011622
61.60000000000005	0.0005427171112052453
61.70000000000005	0.000542793227997026
61.800000000000054	0.0005428693740141873
61.900000000000055	0.0005429455488867565
62.00000000000006	0.0005430217524025854
62.10000000000005	0.0005430979840990286
62.20000000000005	0.0005431742435385227
62.300000000000054	0.0005432505303621575
62.400000000000055	0.0005433268443608344
62.50000000000006	0.0005434031850860295
62.60000000000005	0.0005434795521165208
62.70000000000005	0.000543555945104218
62.800000000000054	0.0005436323637036343
62.900000000000055	0.0005437088077111714
63.00000000000006	0.0005437852766948435
63.10000000000006	0.0005438617702517594
63.20000000000005	0.000543938288046906
63.300000000000054	0.0005440148298794564
63.400000000000055	0.0005440913953311379
63.50000000000006	0.0005441679840142403
63.60000000000006	0.0005442445956039949
63.70000000000005	0.0005443212297780708
63.800000000000054	0.000544397886340794
63.900000000000055	0.0005444745648898506
64.00000000000006	0.0005445512650546268
64.10000000000005	0.0005446279865227369
64.20000000000006	0.0005447047291010904
64.30000000000005	0.0005447814924006328
64.40000000000006	0.0005448582760649142
64.50000000000006	0.0005449350797912368
64.60000000000005	0.0005450119032792553
64.70000000000006	0.0005450887463406879
64.80000000000005	0.0005451656086019072
64.90000000000006	0.000545242489722453
65.00000000000006	0.0005453193894113959
65.10000000000005	0.000545396307482888
65.20000000000006	0.0005454732435761755
65.30000000000005	0.0005455501973639959
65.40000000000006	0.0005456271685646166
65.50000000000006	0.0005457041568985418
65.60000000000005	0.000545781162184513
65.70000000000006	0.0005458581840766842
65.80000000000005	0.000545935222262746
65.90000000000006	0.0005460122764721695
66.00000000000006	0.0005460893465260119
66.10000000000005	0.0005461664320908898
66.20000000000006	0.000546243532866847
66.30000000000005	0.0005463206485920977
66.40000000000006	0.0005463977790070127
66.50000000000006	0.0005464749239370477
66.60000000000005	0.0005465520830632564
66.70000000000006	0.0005466292560996858
66.80000000000005	0.000546706442795242
66.90000000000006	0.0005467836429776384
67.00000000000006	0.0005468608563400206
67.10000000000007	0.000546938082607973
67.20000000000006	0.0005470153215388027
67.30000000000005	0.0005470925728918043
67.40000000000006	0.0005471698364989313
67.50000000000006	0.0005472471120672971
67.60000000000007	0.0005473243993356877
67.70000000000006	0.0005474016980715853
67.80000000000005	0.0005474790081091417
67.90000000000006	0.0005475563291672539
68.00000000000006	0.0005476336609955055
68.10000000000007	0.0005477110033694018
68.20000000000006	0.0005477883560663932
68.30000000000005	0.0005478657189247905
68.40000000000006	0.0005479430916770276
68.50000000000006	0.0005480204740850735
68.60000000000007	0.0005480978659342202
68.70000000000006	0.0005481752670650088
68.80000000000005	0.0005482526772212886
68.90000000000006	0.0005483300961751686
69.00000000000006	0.0005484075237196766
69.10000000000007	0.000548484959649671
69.20000000000006	0.0005485624038097979
69.30000000000005	0.0005486398559570081
69.40000000000006	0.0005487173158751557
69.50000000000006	0.000548794783366643
69.60000000000007	0.000548872258278369
69.70000000000006	0.0005489497403783941
69.80000000000007	0.0005490272294601039
69.90000000000006	0.0005491047253333349
70.00000000000006	0.00054918222780975
70.10000000000007	0.0005492597367403516
70.20000000000006	0.0005493372519059075
70.30000000000007	0.0005494147731108989
70.40000000000006	0.0005494923001742539
70.50000000000006	0.0005495698329493072
70.60000000000007	0.000549647371227604
70.70000000000006	0.0005497249148226494
70.80000000000007	0.0005498024635605449
70.90000000000006	0.0005498800172691505
71.00000000000006	0.0005499575758059342
71.10000000000007	0.0005500351389748206
71.20000000000006	0.0005501127065997973
71.30000000000007	0.000550190278515779
71.40000000000006	0.0005502678545826912
71.50000000000006	0.0005503454346149373
71.60000000000007	0.0005504230184450151
71.70000000000006	0.0005505006059148251
71.80000000000007	0.0005505781968679515
71.90000000000006	0.0005506557911685394
72.00000000000006	0.000550733388642964
72.10000000000007	0.0005508109891337596
72.20000000000006	0.0005508885924913843
72.30000000000007	0.0005509661985825643
72.40000000000006	0.0005510438072438498
72.50000000000006	0.0005511214183258918
72.60000000000007	0.0005511990316859214
72.70000000000006	0.0005512766471828257
72.80000000000007	0.0005513542646876933
72.90000000000006	0.0005514318840487489
73.00000000000006	0.0005515095051261906
73.10000000000007	0.000551587127785589
73.20000000000006	0.0005516647519008331
73.30000000000007	0.0005517423773300056
73.40000000000006	0.0005518200039410425
73.50000000000007	0.0005518976316061689
73.60000000000007	0.0005519752601992085
73.70000000000006	0.0005520528895985778
73.80000000000007	0.0005521305196736834
73.90000000000006	0.0005522081503016365
74.00000000000007	0.0005522857813628358
74.10000000000007	0.0005523634127387077
74.20000000000006	0.0005524410443082521
74.30000000000007	0.0005525186759559839
74.40000000000006	0.0005525963075688206
74.50000000000007	0.0005526739390352496
74.60000000000007	0.0005527515702414374
74.70000000000006	0.0005528292010774045
74.80000000000007	0.000552906831436507
74.90000000000006	0.0005529844612137007
75.00000000000007	0.0005530620902984526
75.10000000000007	0.0005531397185900647
75.20000000000006	0.000553217345989019
75.30000000000007	0.0005532949723967046
75.40000000000006	0.0005533725977160807
75.50000000000007	0.000553450221841586
75.60000000000007	0.0005535278446832331
75.70000000000006	0.0005536054661500975
75.80000000000007	0.0005536830861515094
75.90000000000006	0.0005537607045855055
76.00000000000007	0.0005538383213711178
76.10000000000007	0.0005539159364243058
76.20000000000007	0.0005539935496607676
76.30000000000007	0.0005540711609977494
76.40000000000006	0.0005541487703386067
76.50000000000007	0.0005542263776127898
76.60000000000007	0.0005543039827446025
76.70000000000007	0.0005543815856576381
76.80000000000007	0.0005544591862591961
76.90000000000006	0.0005545367844874428
77.00000000000007	0.0005546143802733849
77.10000000000007	0.0005546919735469423
77.20000000000007	0.0005547695642395912
77.30000000000007	0.0005548471522642934
77.40000000000006	0.000554924737569346
77.50000000000007	0.0005550023200939512
77.60000000000007	0.0005550798997759067
77.70000000000007	0.0005551574765325201
77.80000000000007	0.0005552350503205159
77.90000000000006	0.0005553126210856589
78.00000000000007	0.0005553901887720824
78.10000000000007	0.0005554677533254305
78.20000000000007	0.0005555453146691183
78.30000000000007	0.0005556228727697109
78.40000000000006	0.00055570042758106
78.50000000000007	0.0005557779790551498
78.60000000000007	0.0005558555271201775
78.70000000000007	0.0005559330717508571
78.80000000000007	0.000556010612907503
78.90000000000006	0.0005560881505484737
79.00000000000007	0.0005561656846336833
79.10000000000007	0.0005562432150978579
79.20000000000007	0.0005563207419252954
79.30000000000007	0.0005563982650843357
79.40000000000006	0.0005564757845412562
79.50000000000007	0.0005565533002360421
79.60000000000007	0.000556630812160878
79.70000000000007	0.0005567083202905226
79.80000000000007	0.000556785824597653
79.90000000000008	0.0005568633250565411
80.00000000000007	0.0005569408216142977
80.10000000000007	0.0005570183142723971
80.20000000000007	0.0005570958030135634
80.30000000000007	0.0005571732878185166
80.40000000000008	0.0005572507686401757
80.50000000000007	0.0005573282454875749
80.60000000000007	0.0005574057183498826
80.70000000000007	0.0005574831872143198
80.80000000000007	0.000557560652069719
80.90000000000008	0.0005576381128766676
81.00000000000007	0.0005577155696532258
81.10000000000007	0.0005577930223966243
81.20000000000007	0.0005578704711022213
81.30000000000007	0.0005579479157370248
81.40000000000008	0.0005580253563263704
81.50000000000007	0.0005581027928739672
81.60000000000007	0.0005581802253818063
81.70000000000007	0.0005582576538535213
81.80000000000007	0.0005583350782644525
81.90000000000008	0.0005584124986487025
82.00000000000007	0.0005584899150181264
82.10000000000007	0.0005585673273830353
82.20000000000007	0.0005586447357258252
82.30000000000007	0.0005587221400876045
82.40000000000008	0.0005587995404867779
82.50000000000007	0.0005588769369404496
82.60000000000008	0.0005589543294673812
82.70000000000007	0.0005590317180590782
82.80000000000007	0.0005591091027651127
82.90000000000008	0.0005591864836121931
83.00000000000007	0.0005592638606259681
83.10000000000008	0.0005593412338057328
83.20000000000007	0.000559418603207715
83.30000000000007	0.0005594959688653446
83.40000000000008	0.0005595733308112523
83.50000000000007	0.0005596506890797703
83.60000000000008	0.0005597280436800648
83.70000000000007	0.0005598053946765909
83.80000000000007	0.0005598827421113355
83.90000000000008	0.0005599600860257138
84.00000000000007	0.0005600374264374883
84.10000000000008	0.0005601147634174453
84.20000000000007	0.0005601920970144866
84.30000000000007	0.0005602694272772384
84.40000000000008	0.0005603467542561096
84.50000000000007	0.0005604240779796133
84.60000000000008	0.0005605013985265036
84.70000000000007	0.0005605787159545237
84.80000000000007	0.0005606560303213947
84.90000000000008	0.000560733341665094
85.00000000000007	0.0005608106500703966
85.10000000000008	0.000560887955602216
85.20000000000007	0.0005609652583257352
85.30000000000007	0.0005610425583080193
85.40000000000008	0.0005611198555988177
85.50000000000007	0.0005611971502905704
85.60000000000008	0.0005612744424573617
85.70000000000007	0.0005613517321738825
85.80000000000007	0.00056142901950029
85.90000000000008	0.0005615063045346745
86.00000000000007	0.0005615835873586203
86.10000000000008	0.0005616608680545981
86.20000000000007	0.0005617381467069996
86.30000000000008	0.0005618154233888237
86.40000000000008	0.0005618926982055715
86.50000000000007	0.0005619699712484488
86.60000000000008	0.0005620472426098212
86.70000000000007	0.0005621245123741344
86.80000000000008	0.000562201780652185
86.90000000000008	0.0005622790475430481
87.00000000000007	0.000562356313147237
87.10000000000008	0.0005624335775672517
87.20000000000007	0.0005625108409015707
87.30000000000008	0.0005625881032681311
87.40000000000008	0.0005626653647761299
87.50000000000007	0.0005627426255364185
87.60000000000008	0.0005628198856600999
87.70000000000007	0.0005628971452700237
87.80000000000008	0.0005629744044836937
87.90000000000008	0.0005630516634205191
88.00000000000007	0.0005631289222020363
88.10000000000008	0.000563206180954689
88.20000000000007	0.0005632834398081161
88.30000000000008	0.0005633606988905449
88.40000000000008	0.0005634379583323128
88.50000000000007	0.0005635152182737237
88.60000000000008	0.000563592478848929
88.70000000000007	0.0005636697401949988
88.80000000000008	0.0005637470024512728
88.90000000000008	0.0005638242657593183
89.00000000000009	0.0005639015302761885
89.10000000000008	0.0005639787961425828
89.20000000000007	0.0005640560635069627
89.30000000000008	0.000564133332520182
89.40000000000008	0.0005642106033545446
89.50000000000009	0.0005642878761548267
89.60000000000008	0.0005643651510789162
89.70000000000007	0.0005644424282871862
89.80000000000008	0.0005645161948669859
89.90000000000008	0.0005645759116041561
90.00000000000009	0.0005646215780767039
