# Supplementary material for: White matter micro- and macrostructure brain charts for the human lifespan
Source: Nature. 2026 May 13;655(8124):979–89. doi: 10.1038/s41586-026-10454-2 (PMC13391363; doi:10.1038/s41586-026-10454-2)
Supplement: Supplementary file 7 — Tract-specific median centiles of brain charts. SDT.T4.1-504 contain the discretized, sex-agnostic brain charts used to derive the myelination plots and assessments in Fig. 4 and Supplementary Fig. S4.F9. Age is expressed in years. Tract measurements are reported in metric-specific units: diffusivities in mm2 s−1, volume in mm3, surface area in mm2, average length in mm, and FA is dimensionless (unitless). [file 41586_2026_10454_MOESM7_ESM.zip › SDT.T4/SDT.T4.237-POPT_right_surface_area.csv]

age	value
1.0	18470.207427739504
1.1	18709.110841677324
1.2000000000000002	19011.688714455577
1.3000000000000003	19374.023206112604
1.4000000000000004	19732.968720271776
1.5000000000000004	20069.898823984342
1.6000000000000005	20387.21981893163
1.7000000000000006	20686.949540584683
1.8000000000000007	20970.708837504753
1.9000000000000008	21240.126967382526
2.000000000000001	21496.45654035238
2.100000000000001	21740.787239658763
2.200000000000001	21974.011487792894
2.300000000000001	22197.077838544534
2.4000000000000012	22410.728826189916
2.5000000000000013	22615.627019128468
2.6000000000000014	22812.364643754045
2.7000000000000015	23001.428229616005
2.8000000000000016	23183.373095392075
2.9000000000000017	23358.633436370554
3.0000000000000018	23527.60301069365
3.100000000000002	23690.605878131773
3.200000000000002	23848.025874827035
3.300000000000002	24000.16423292175
3.400000000000002	24147.298313604715
3.500000000000002	24289.68275966386
3.6000000000000023	24427.52526818667
3.7000000000000024	24561.086312522304
3.8000000000000025	24690.56839255303
3.9000000000000026	24816.158764602496
4.000000000000003	24938.00967056726
4.100000000000003	25056.3176998615
4.200000000000003	25171.235532084953
4.3000000000000025	25282.90624147129
4.400000000000003	25391.462967204505
4.5000000000000036	25497.012541255077
4.600000000000003	25599.699982369973
4.700000000000003	25699.6365611846
4.800000000000003	25796.926214887975
4.900000000000004	25891.65194335128
5.0000000000000036	25983.929221549744
5.100000000000003	26073.84639664832
5.200000000000004	26161.487196427217
5.300000000000004	26246.930075460958
5.400000000000004	26330.236777607915
5.5000000000000036	26411.49717959246
5.600000000000004	26490.779160550825
5.700000000000005	26568.146442067777
5.800000000000004	26643.64891983386
5.900000000000004	26717.360786365727
6.000000000000004	26789.33787305641
6.100000000000005	26859.63350923298
6.200000000000005	26928.297816369584
6.300000000000004	26995.36946378545
6.400000000000005	27060.908392932117
6.500000000000005	27124.959130231306
6.600000000000005	27187.56354816362
6.700000000000005	27248.75380084669
6.800000000000005	27308.580665674555
6.900000000000006	27367.081717620073
7.000000000000005	27424.29305603853
7.100000000000005	27480.24862227761
7.2000000000000055	27534.974107225957
7.300000000000006	27588.511674932655
7.400000000000006	27640.892134999092
7.500000000000005	27692.144446077094
7.600000000000006	27742.29044083896
7.700000000000006	27791.366537894628
7.800000000000006	27839.39924839117
7.900000000000006	27886.414155726765
8.000000000000007	27932.435277382694
8.100000000000007	27977.480475814955
8.200000000000006	28021.580632054443
8.300000000000006	28064.757955158464
8.400000000000006	28107.033273931913
8.500000000000007	28148.422032334005
8.600000000000007	28188.951309447093
8.700000000000006	28228.640510501988
8.800000000000008	28267.50842761641
8.900000000000007	28305.57264953449
9.000000000000007	28342.846054806934
9.100000000000007	28379.35198691629
9.200000000000006	28415.106982085323
9.300000000000008	28450.126493634823
9.400000000000007	28484.421814131227
9.500000000000007	28518.013661543915
9.600000000000009	28550.916663809832
9.700000000000008	28583.14502716332
9.800000000000008	28614.711991841974
9.900000000000007	28645.627123925544
10.000000000000007	28675.908522443504
10.100000000000009	28705.56882731039
10.200000000000008	28734.619795313847
10.300000000000008	28763.069913564163
10.40000000000001	28790.93540429532
10.500000000000009	28818.22756290548
10.600000000000009	28844.95738508683
10.700000000000008	28871.13506485248
10.800000000000008	28896.767887867878
10.90000000000001	28921.870181520633
11.000000000000009	28946.45181954876
11.100000000000009	28970.521933865624
11.20000000000001	28994.087053309828
11.30000000000001	29017.16012489691
11.40000000000001	29039.750047445024
11.500000000000009	29061.865500868247
11.600000000000009	29083.5144825822
11.70000000000001	29104.702661549585
11.80000000000001	29125.44157738613
11.90000000000001	29145.739085089604
12.00000000000001	29165.60240219778
12.10000000000001	29185.036652878644
12.20000000000001	29204.052336932782
12.30000000000001	29222.656585088338
12.40000000000001	29240.85636444171
12.50000000000001	29258.658049504647
12.60000000000001	29276.066134123725
12.70000000000001	29293.0900493131
12.800000000000011	29309.73614203617
12.900000000000011	29326.010201748788
13.00000000000001	29341.916321292807
13.10000000000001	29357.463132325433
13.20000000000001	29372.656432480297
13.300000000000011	29387.501894621586
13.400000000000011	29402.004669157453
13.50000000000001	29416.168377219466
13.600000000000012	29430.00082327692
13.700000000000012	29443.507205016835
13.800000000000011	29456.692225791852
13.900000000000011	29469.559205772053
14.00000000000001	29482.11532409085
14.100000000000012	29494.36535425561
14.200000000000012	29506.313972983484
14.300000000000011	29517.965390792997
14.400000000000013	29529.32256839123
14.500000000000012	29540.392034118664
14.600000000000012	29551.178094489314
14.700000000000012	29561.6846129197
14.800000000000011	29571.914320327967
14.900000000000013	29581.873248376607
15.000000000000012	29591.56537087118
15.100000000000012	29600.994585390745
15.200000000000014	29610.16436953184
15.300000000000013	29619.07717586236
15.400000000000013	29627.738516647336
15.500000000000012	29636.15199681161
15.600000000000012	29644.320820667337
15.700000000000014	29652.247262624875
15.800000000000013	29659.93643518237
15.900000000000013	29667.39167868009
16.000000000000014	29674.616272621854
16.100000000000016	29681.613115267857
16.200000000000014	29688.38426238077
16.30000000000001	29694.93440667378
16.400000000000013	29701.266593298715
16.500000000000014	29707.38350268788
16.600000000000016	29713.2870505548
16.700000000000014	29718.98160405335
16.800000000000015	29724.469995336316
16.900000000000013	29729.755007424592
17.000000000000014	29734.83907512494
17.100000000000016	29739.723940171363
17.200000000000014	29744.413626634185
17.300000000000015	29748.910727702114
17.400000000000013	29753.21750265336
17.500000000000014	29757.335581736945
17.600000000000016	29761.26872112164
17.700000000000014	29765.01934064115
17.800000000000015	29768.589820027275
17.900000000000016	29771.982219369598
18.000000000000014	29775.19802884994
18.100000000000016	29778.240721437658
18.200000000000017	29781.112521503856
18.300000000000015	29783.815346312862
18.400000000000016	29786.35059627073
18.500000000000014	29788.72152183152
18.600000000000016	29790.930204884393
18.700000000000017	29792.97869427335
18.800000000000015	29794.868744222185
18.900000000000016	29796.601641158046
19.000000000000014	29798.180399673838
19.100000000000016	29799.60694027955
19.200000000000017	29800.88289996704
19.300000000000015	29802.009492095272
19.400000000000016	29802.989544888835
19.500000000000018	29803.82486070716
19.600000000000016	29804.51721444351
19.700000000000017	29805.068108515738
19.80000000000002	29805.478662614758
19.900000000000016	29805.751506945715
20.000000000000018	29805.888309498296
20.100000000000016	29805.89047570814
20.200000000000017	29805.759065204053
20.30000000000002	29805.496550917152
20.400000000000016	29805.104502070768
20.500000000000018	29804.58446487937
20.600000000000016	29803.937732857943
20.700000000000017	29803.165287953572
20.80000000000002	29802.269435636073
20.900000000000016	29801.251632384483
21.000000000000018	29800.11309091324
21.10000000000002	29798.85474333852
21.200000000000017	29797.478761499187
21.30000000000002	29795.986518703452
21.40000000000002	29794.379368846185
21.500000000000018	29792.658430920786
21.60000000000002	29790.82457207071
21.700000000000017	29788.879821578328
21.80000000000002	29786.825457485822
21.90000000000002	29784.662531034304
22.000000000000018	29782.39186766259
22.10000000000002	29780.015382403795
22.200000000000017	29777.534282789893
22.30000000000002	29774.949759865387
22.40000000000002	29772.262785899387
22.500000000000018	29769.47413155511
22.60000000000002	29766.585589777813
22.70000000000002	29763.59828708194
22.80000000000002	29760.51313859305
22.90000000000002	29757.330879782057
23.00000000000002	29754.053205360564
23.10000000000002	29750.681181696
23.20000000000002	29747.215861068453
23.30000000000002	29743.65809167942
23.40000000000002	29740.008562476047
23.50000000000002	29736.268863034835
23.60000000000002	29732.439990413448
23.70000000000002	29728.52274436061
23.80000000000002	29724.517783893665
23.90000000000002	29720.426613686814
24.00000000000002	29716.250179197916
24.10000000000002	29711.98941378108
24.20000000000002	29707.64506017469
24.300000000000022	29703.217737602994
24.40000000000002	29698.70885974564
24.50000000000002	29694.119312441337
24.600000000000023	29689.449797144858
24.70000000000002	29684.700907436334
24.800000000000022	29679.87398326519
24.90000000000002	29674.969865969342
25.00000000000002	29669.989386433503
25.100000000000023	29664.933197314625
25.20000000000002	29659.80185793057
25.300000000000022	29654.596629108375
25.40000000000002	29649.31830064191
25.50000000000002	29643.96748985657
25.600000000000023	29638.544733941828
25.70000000000002	29633.05122941537
25.800000000000022	29627.487727504944
25.900000000000023	29621.85497036731
26.00000000000002	29616.15353337577
26.100000000000023	29610.383924033868
26.200000000000024	29604.54726976494
26.300000000000022	29598.64427702393
26.400000000000023	29592.67549082339
26.50000000000002	29586.641399442495
26.600000000000023	29580.543073985347
26.700000000000024	29574.38118733201
26.800000000000022	29568.15640445597
26.900000000000023	29561.869234156868
27.00000000000002	29555.52013883945
27.100000000000023	29549.1101290313
27.200000000000024	29542.639838550753
27.300000000000022	29536.109750010877
27.400000000000023	29529.52030900648
27.500000000000025	29522.872476558852
27.600000000000023	29516.166857132845
27.700000000000024	29509.404048273038
27.800000000000026	29502.584501216978
27.900000000000023	29495.70863887897
28.000000000000025	29488.777368976676
28.100000000000023	29481.791261756287
28.200000000000024	29474.75074579182
28.300000000000026	29467.65622920753
28.400000000000023	29460.508576052853
28.500000000000025	29453.308330809607
28.600000000000023	29446.056031879063
28.700000000000024	29438.75208055726
28.800000000000026	29431.39686498002
28.900000000000023	29423.991202133206
29.000000000000025	29416.53560640782
29.100000000000026	29409.030459423942
29.200000000000024	29401.476136227135
29.300000000000026	29393.873415161033
29.400000000000027	29386.222787918763
29.500000000000025	29378.524740831308
29.600000000000026	29370.779631727684
29.700000000000024	29362.987817946712
29.800000000000026	29355.15003614659
29.900000000000027	29347.266751464605
30.000000000000025	29339.338304598525
30.100000000000026	29331.365041235425
30.200000000000024	29323.347663736873
30.300000000000026	29315.286617174363
30.400000000000027	29307.182341874654
30.500000000000025	29299.035157724542
30.600000000000026	29290.845394648375
30.700000000000028	29282.613717977263
30.800000000000026	29274.340549267647
30.900000000000027	29266.026193451435
31.00000000000003	29257.670970025305
31.100000000000026	29249.275513796263
31.200000000000028	29240.84022852395
31.300000000000026	29232.36551375608
31.400000000000027	29223.8516561709
31.50000000000003	29215.298961166976
31.600000000000026	29206.708030565896
31.700000000000028	29198.079247238915
31.800000000000026	29189.412884777805
31.900000000000027	29180.70923920055
32.00000000000003	29171.96888509215
32.10000000000002	29163.192189490943
32.20000000000003	29154.379515685083
32.300000000000026	29145.531121215416
32.40000000000003	29136.647289434113
32.50000000000003	29127.72856546882
32.60000000000003	29118.775297747434
32.70000000000003	29109.787732334178
32.800000000000026	29100.76614410085
32.90000000000003	29091.711053813542
33.00000000000003	29082.622795773637
33.10000000000003	29073.50170093388
33.20000000000003	29064.34800121168
33.300000000000026	29055.16196005105
33.40000000000003	29045.944071848706
33.50000000000003	29036.69465427844
33.60000000000003	29027.41392917272
33.70000000000003	29018.102152272837
33.800000000000026	29008.759796136786
33.90000000000003	28999.387165799828
34.00000000000003	28989.984563299102
34.10000000000003	28980.55219797166
34.20000000000003	28971.090315205933
34.30000000000003	28961.599363902205
34.40000000000003	28952.07963420019
34.50000000000003	28942.531326558874
34.60000000000003	28932.95467933905
34.70000000000003	28923.350121822878
34.80000000000003	28913.717932813594
34.90000000000003	28904.058388423317
35.00000000000003	28894.37167805228
35.10000000000003	28884.658030645627
35.20000000000003	28874.917854216506
35.30000000000003	28865.15141419064
35.400000000000034	28855.35889213983
35.50000000000003	28845.54051057029
35.60000000000003	28835.696659837547
35.70000000000003	28825.827595173836
35.80000000000003	28815.93356938996
35.900000000000034	28806.01475425256
36.00000000000003	28796.071363672767
36.10000000000003	28786.10376884731
36.20000000000003	28776.11221296558
36.30000000000003	28766.096860881178
36.400000000000034	28756.057920581985
36.50000000000003	28745.995747342855
36.60000000000003	28735.910575166094
36.70000000000003	28725.802635870317
36.80000000000003	28715.672085600738
36.900000000000034	28705.51912447145
37.00000000000003	28695.344090467956
37.10000000000003	28685.147206726684
37.20000000000003	28674.928623280226
37.30000000000003	28664.688534773126
37.400000000000034	28654.427264809743
37.500000000000036	28644.145028228228
37.60000000000003	28633.84203789315
37.70000000000003	28623.518436090813
37.80000000000003	28613.174410228403
37.900000000000034	28602.810268281402
38.000000000000036	28592.42621526293
38.10000000000003	28582.022388048204
38.20000000000003	28571.598968975733
38.30000000000003	28561.15625301096
38.400000000000034	28550.694437655817
38.500000000000036	28540.21371862485
38.60000000000004	28529.714225893018
38.70000000000003	28519.196135125145
38.80000000000003	28508.659727136284
38.900000000000034	28498.10519052633
39.000000000000036	28487.53265047534
39.10000000000004	28476.942277935148
39.20000000000003	28466.33434193382
39.30000000000003	28455.709024258922
39.400000000000034	28445.066505076018
39.500000000000036	28434.40690341057
39.60000000000004	28423.730384041777
39.70000000000003	28413.037203166852
39.80000000000003	28402.32753449184
39.900000000000034	28391.601492789763
40.000000000000036	28380.859238443652
40.10000000000004	28370.10101695718
40.20000000000003	28359.32699584613
40.30000000000003	28348.537341151685
40.400000000000034	28337.73216215081
40.500000000000036	28326.911613500833
40.60000000000004	28316.075929054907
40.70000000000004	28305.225268978567
40.80000000000003	28294.359738774758
40.900000000000034	28283.479488988025
41.000000000000036	28272.58474375761
41.10000000000004	28261.675657613858
41.20000000000004	28250.752383744086
41.30000000000003	28239.81502273806
41.400000000000034	28228.863719814653
41.500000000000036	28217.898688520527
41.60000000000004	28206.92007668903
41.70000000000004	28195.927981558663
41.80000000000004	28184.922544489928
41.900000000000034	28173.90397019502
42.000000000000036	28162.87240136851
42.10000000000004	28151.827979479676
42.20000000000004	28140.77079737061
42.30000000000004	28129.700991435384
42.400000000000034	28118.618756743865
42.500000000000036	28107.52422987846
42.60000000000004	28096.41750070417
42.70000000000004	28085.298701986016
42.80000000000004	28074.168020750374
42.900000000000034	28063.025588885794
43.000000000000036	28051.871537161107
43.10000000000004	28040.705951503995
43.20000000000004	28029.52896003662
43.30000000000004	28018.340740998163
43.400000000000034	28007.14142068976
43.500000000000036	27995.93108239365
43.60000000000004	27984.709850810355
43.70000000000004	27973.47789684833
43.80000000000004	27962.23534251443
43.90000000000004	27950.982308790644
44.000000000000036	27939.718875430408
44.10000000000004	27928.445162783857
44.20000000000004	27917.1613337431
44.30000000000004	27905.8675051993
44.40000000000004	27894.563754554885
44.500000000000036	27883.250198926664
44.60000000000004	27871.926994519337
44.70000000000004	27860.59425428942
44.80000000000004	27849.25209025403
44.90000000000004	27837.90057665079
45.00000000000004	27826.539826511198
45.10000000000004	27815.169988719717
45.20000000000004	27803.791171542194
45.30000000000004	27792.403447126988
45.40000000000004	27781.006925443744
45.50000000000004	27769.601749271238
45.60000000000004	27758.188023264876
45.70000000000004	27746.76585121773
45.80000000000004	27735.33530243819
45.90000000000004	27723.89648305167
46.00000000000004	27712.44952914635
46.10000000000004	27700.99454107047
46.20000000000004	27689.531586276116
46.30000000000004	27678.060767983632
46.40000000000004	27666.582216702194
46.50000000000004	27655.096029462526
46.60000000000004	27643.602302502673
46.70000000000004	27632.10110072506
46.80000000000004	27620.592523725503
46.90000000000004	27609.076695893036
47.00000000000004	27597.553710297994
47.100000000000044	27586.02363019401
47.20000000000004	27574.486552415627
47.30000000000004	27562.942596250516
47.40000000000004	27551.39185171653
47.50000000000004	27539.834408101902
47.600000000000044	27528.270326370355
47.70000000000004	27516.699699932848
47.80000000000004	27505.122642474427
47.90000000000004	27493.539240366586
48.00000000000004	27481.949553109385
48.100000000000044	27470.353671484758
48.200000000000045	27458.75170451016
48.30000000000004	27447.143735744874
48.40000000000004	27435.529848075752
48.50000000000004	27423.910098945602
48.600000000000044	27412.284575896992
48.700000000000045	27400.653382814933
48.80000000000004	27389.01659989725
48.90000000000004	27377.3742832883
49.00000000000004	27365.726518023694
49.100000000000044	27354.073403715276
49.200000000000045	27342.415017966803
49.30000000000004	27330.751437761533
49.40000000000004	27319.082717395235
49.50000000000004	27307.408938833476
49.600000000000044	27295.730196983433
49.700000000000045	27284.04656634626
49.80000000000004	27272.358100066827
49.90000000000004	27260.66487771675
50.00000000000004	27248.96699028917
50.100000000000044	27237.264509889523
50.200000000000045	27225.55750805002
50.30000000000005	27213.84603625419
50.40000000000004	27202.13017115971
50.50000000000004	27190.409999444673
50.600000000000044	27178.68559034749
50.700000000000045	27166.956994332722
50.80000000000005	27155.224285768956
50.90000000000004	27143.48754774763
51.00000000000004	27131.746847292077
51.100000000000044	27120.00225089546
51.200000000000045	27108.253807529232
51.30000000000005	27096.501588792264
51.40000000000005	27084.745673816273
51.50000000000004	27072.98612697228
51.600000000000044	27061.222996330725
51.700000000000045	27049.45635129899
51.80000000000005	27037.686267720954
51.90000000000005	27025.91280791725
52.00000000000004	27014.136033717692
52.100000000000044	27002.35599185086
52.200000000000045	26990.572749087973
52.30000000000005	26978.786377637633
52.40000000000005	26966.99693736415
52.50000000000004	26955.204474200586
52.600000000000044	26943.409052817806
52.700000000000045	26931.61074240953
52.80000000000005	26919.809600940156
52.90000000000005	26908.005685919084
53.00000000000004	26896.19904207359
53.100000000000044	26884.389731562427
53.200000000000045	26872.577820240593
53.30000000000005	26860.763363795162
53.40000000000005	26848.946406252337
53.50000000000005	26837.127007755756
53.600000000000044	26825.30523139516
53.700000000000045	26813.48113109533
53.80000000000005	26801.654760358877
53.90000000000005	26789.826162128687
54.00000000000005	26777.99539415165
54.100000000000044	26766.162516450142
54.200000000000045	26754.32758083551
54.30000000000005	26742.490629634016
54.40000000000005	26730.651718657442
54.50000000000005	26718.810905391456
54.60000000000005	26706.96824001106
54.700000000000045	26695.123772299165
54.80000000000005	26683.277543608998
54.90000000000005	26671.42960746325
55.00000000000005	26659.580018528726
55.10000000000005	26647.728825017126
55.200000000000045	26635.876067740657
55.30000000000005	26624.02179836213
55.40000000000005	26612.166069220988
55.50000000000005	26600.30892700811
55.60000000000005	26588.450418049862
55.700000000000045	26576.590582284753
55.80000000000005	26564.72946918707
55.90000000000005	26552.867128505262
56.00000000000005	26541.00360510461
56.10000000000005	26529.138938450236
56.200000000000045	26517.273176227463
56.30000000000005	26505.406366049378
56.40000000000005	26493.53855136646
56.50000000000005	26481.66977528998
56.60000000000005	26469.8000765009
56.70000000000005	26457.929500590257
56.80000000000005	26446.058092789146
56.90000000000005	26434.18589484894
57.00000000000005	26422.312945037662
57.10000000000005	26410.439287224333
57.20000000000005	26398.56496468095
57.30000000000005	26386.69001784147
57.40000000000005	26374.814486824
57.50000000000005	26362.938409193048
57.60000000000005	26351.061826811798
57.70000000000005	26339.18478076215
57.800000000000054	26327.307309895292
57.90000000000005	26315.42945141689
58.00000000000005	26303.5512455315
58.10000000000005	26291.672731523762
58.20000000000005	26279.79394701712
58.300000000000054	26267.91492934049
58.40000000000005	26256.03571506871
58.50000000000005	26244.156342483657
58.60000000000005	26232.276848856294
58.70000000000005	26220.397270334302
58.800000000000054	26208.517643181884
58.90000000000005	26196.638004082444
59.00000000000005	26184.758388658433
59.10000000000005	26172.878831912323
59.20000000000005	26160.999368571825
59.300000000000054	26149.120034335778
59.40000000000005	26137.240864043266
59.50000000000005	26125.361891465298
59.60000000000005	26113.483150227206
59.70000000000005	26101.604675760263
59.800000000000054	26089.726501362227
59.900000000000055	26077.848659292413
60.00000000000005	26065.97118210704
60.10000000000005	26054.094102105762
60.20000000000005	26042.217454213463
60.300000000000054	26030.34126995756
60.400000000000055	26018.46557989519
60.50000000000005	26006.590415296403
60.60000000000005	25994.71581085684
60.70000000000005	25982.841796617067
60.800000000000054	25970.96840174838
60.900000000000055	25959.09565652193
61.00000000000006	25947.223590969123
61.10000000000005	25935.352239332322
61.20000000000005	25923.481629951697
61.300000000000054	25911.611790433813
61.400000000000055	25899.74274984766
61.50000000000006	25887.874542240446
61.60000000000005	25876.007194517373
61.70000000000005	25864.1407330151
61.800000000000054	25852.275185868595
61.900000000000055	25840.410580988573
62.00000000000006	25828.54695201673
62.10000000000005	25816.684324224152
62.20000000000005	25804.822722509412
62.300000000000054	25792.96217388292
62.400000000000055	25781.10271182143
62.50000000000006	25769.24436021071
62.60000000000005	25757.38714278621
62.70000000000005	25745.53108568427
62.800000000000054	25733.67621483132
62.900000000000055	25721.82256334153
63.00000000000006	25709.97015352946
63.10000000000006	25698.1190078092
63.20000000000005	25686.26915126432
63.300000000000054	25674.42061687085
63.400000000000055	25662.57342560549
63.50000000000006	25650.72759881764
63.60000000000006	25638.883160772275
63.70000000000005	25627.04013553773
63.800000000000054	25615.198555766037
63.900000000000055	25603.358440922424
64.00000000000006	25591.519811142614
64.10000000000005	25579.682689705267
64.20000000000006	25567.847109147853
64.30000000000005	25556.013087643303
64.40000000000006	25544.18064435337
64.50000000000006	25532.349801789496
64.60000000000005	25520.520582278827
64.70000000000006	25508.693018069407
64.80000000000005	25496.867125879602
64.90000000000006	25485.042923756806
65.00000000000006	25473.22043328773
65.10000000000005	25461.399686626624
65.20000000000006	25449.580699243306
65.30000000000005	25437.763488294862
65.40000000000006	25425.948074648422
65.50000000000006	25414.13447899821
65.60000000000005	25402.322733239984
65.70000000000006	25390.51285144327
65.80000000000005	25378.70484974249
65.90000000000006	25366.898748137126
66.00000000000006	25355.09457844733
66.10000000000005	25343.292353536108
66.20000000000006	25331.492088724768
66.30000000000005	25319.693803337377
66.40000000000006	25307.89751653569
66.50000000000006	25296.10325990902
66.60000000000005	25284.311044971917
66.70000000000006	25272.520886107657
66.80000000000005	25260.732801825638
66.90000000000006	25248.94682365541
67.00000000000006	25237.162961945454
67.10000000000007	25225.38123033719
67.20000000000006	25213.60164670561
67.30000000000005	25201.82422877323
67.40000000000006	25190.049007863363
67.50000000000006	25178.275993025636
67.60000000000007	25166.505197041595
67.70000000000006	25154.736637020786
67.80000000000005	25142.970344240413
67.90000000000006	25131.206326623087
68.00000000000006	25119.44459627422
68.10000000000007	25107.68516970705
68.20000000000006	25095.928063291423
68.30000000000005	25084.173308120233
68.40000000000006	25072.420910864716
68.50000000000006	25060.67088284264
68.60000000000007	25048.923239847456
68.70000000000006	25037.1780129377
68.80000000000005	25025.43520769529
68.90000000000006	25013.6948348225
69.00000000000006	25001.956909551915
69.10000000000007	24990.221446981217
69.20000000000006	24978.488478004016
69.30000000000005	24966.758006996362
69.40000000000006	24955.030043939634
69.50000000000006	24943.30460338913
69.60000000000007	24931.58171621407
69.70000000000006	24919.86138573762
69.80000000000007	24908.143621381667
69.90000000000006	24896.428437173567
70.00000000000006	24884.71584701372
70.10000000000007	24873.00588162349
70.20000000000006	24861.298543163914
70.30000000000007	24849.59384039761
70.40000000000006	24837.891786714237
70.50000000000006	24826.192412819124
70.60000000000007	24814.495719855695
70.70000000000006	24802.801716078768
70.80000000000007	24791.110414380717
70.90000000000006	24779.421827534283
71.00000000000006	24767.73598611197
71.10000000000007	24756.05289013715
71.20000000000006	24744.372547262283
71.30000000000007	24732.69496977886
71.40000000000006	24721.020188250226
71.50000000000006	24709.34820171629
71.60000000000007	24697.679017369424
71.70000000000006	24686.012647032407
71.80000000000007	24674.34910241523
71.90000000000006	24662.68841396145
72.00000000000006	24651.030579631457
72.10000000000007	24639.375606067875
72.20000000000006	24627.723504526926
72.30000000000007	24616.074305448506
72.40000000000006	24604.428005842718
72.50000000000006	24592.784611936095
72.60000000000007	24581.144134542737
72.70000000000006	24569.506584370352
72.80000000000007	24557.871991750366
72.90000000000006	24546.24035265241
73.00000000000006	24534.611672801908
73.10000000000007	24522.985962478368
73.20000000000006	24511.36325201386
73.30000000000007	24499.74353645992
73.40000000000006	24488.12682116648
73.50000000000007	24476.51311599574
73.60000000000007	24464.902430709448
73.70000000000006	24453.294795540925
73.80000000000007	24441.690204538918
73.90000000000006	24430.088662597143
74.00000000000007	24418.490179073022
74.10000000000007	24406.894784203665
74.20000000000006	24395.30247115106
74.30000000000007	24383.71324447086
74.40000000000006	24372.127113126327
74.50000000000007	24360.544085985814
74.60000000000007	24348.9641931959
74.70000000000006	24337.387426952246
74.80000000000007	24325.813791395703
74.90000000000006	24314.243295012602
75.00000000000007	24302.675967955394
75.10000000000007	24291.111801563457
75.20000000000006	24279.5507996741
75.30000000000007	24267.992970401065
75.40000000000006	24256.4383217684
75.50000000000007	24244.88688384487
75.60000000000007	24233.338647038803
75.70000000000006	24221.793614810962
75.80000000000007	24210.251794824148
75.90000000000006	24198.71321715414
76.00000000000007	24187.177871382726
76.10000000000007	24175.645760698855
76.20000000000007	24164.116892412927
76.30000000000007	24152.59127375047
76.40000000000006	24141.06893470917
76.50000000000007	24129.549863973916
76.60000000000007	24118.034064392414
76.70000000000007	24106.521542848368
76.80000000000007	24095.012329346784
76.90000000000006	24083.506411774964
77.00000000000007	24072.003792738073
77.10000000000007	24060.504478786246
77.20000000000007	24049.008476389252
77.30000000000007	24037.515815478415
77.40000000000006	24026.026483077312
77.50000000000007	24014.54048148239
77.60000000000007	24003.05781683975
77.70000000000007	23991.578519087496
77.80000000000007	23980.1025744799
77.90000000000006	23968.629985097763
78.00000000000007	23957.16075677122
78.10000000000007	23945.69489525425
78.20000000000007	23934.232430414642
78.30000000000007	23922.773347675145
78.40000000000006	23911.317648837816
78.50000000000007	23899.865339349915
78.60000000000007	23888.416449084743
78.70000000000007	23876.97096272339
78.80000000000007	23865.52888187696
78.90000000000006	23854.09021169322
79.00000000000007	23842.654957247752
79.10000000000007	23831.223148345864
79.20000000000007	23819.794768868403
79.30000000000007	23808.369820175343
79.40000000000006	23796.948307051396
79.50000000000007	23785.530259305408
79.60000000000007	23774.115660103645
79.70000000000007	23762.7045106378
79.80000000000007	23751.296815408463
79.90000000000008	23739.892578847706
80.00000000000007	23728.491830697836
80.10000000000007	23717.094553355328
80.20000000000007	23705.700747786126
80.30000000000007	23694.31041814626
80.40000000000008	23682.923594179003
80.50000000000007	23671.54025759271
80.60000000000007	23660.16040920584
80.70000000000007	23648.78405290468
80.80000000000007	23637.411192510477
80.90000000000008	23626.041857700526
81.00000000000007	23614.6760294431
81.10000000000007	23603.31370835418
81.20000000000007	23591.954897992837
81.30000000000007	23580.599628034135
81.40000000000008	23569.247878784183
81.50000000000007	23557.8996507305
81.60000000000007	23546.554947175875
81.70000000000007	23535.213771361272
81.80000000000007	23523.876152895562
81.90000000000008	23512.542071373726
82.00000000000007	23501.21152710219
82.10000000000007	23489.884523072702
82.20000000000007	23478.56108888818
82.30000000000007	23467.241203506917
82.40000000000008	23455.924867124224
82.50000000000007	23444.612082488165
82.60000000000008	23433.302852288027
82.70000000000007	23421.99720605957
82.80000000000007	23410.69512207823
82.90000000000008	23399.396600377782
83.00000000000007	23388.10164341044
83.10000000000008	23376.810280701746
83.20000000000007	23365.522489915485
83.30000000000007	23354.238270990114
83.40000000000008	23342.957626145966
83.50000000000007	23331.680557547377
83.60000000000008	23320.407094651113
83.70000000000007	23309.137214465693
83.80000000000007	23297.87091678599
83.90000000000008	23286.60820355061
84.00000000000007	23275.34910420138
84.10000000000008	23264.09359515977
84.20000000000007	23252.841676139687
84.30000000000007	23241.593348858896
84.40000000000008	23230.34861498185
84.50000000000007	23219.1075038793
84.60000000000008	23207.869991344498
84.70000000000007	23196.636076964052
84.80000000000007	23185.405762187336
84.90000000000008	23174.17907636496
85.00000000000007	23162.95599472733
85.10000000000008	23151.736516793128
85.20000000000007	23140.520643801163
85.30000000000007	23129.308376939443
85.40000000000008	23118.09974548463
85.50000000000007	23106.894724065376
85.60000000000008	23095.69331208792
85.70000000000007	23084.495510535126
85.80000000000007	23073.301348657922
85.90000000000008	23062.110800545946
86.00000000000007	23050.92386554926
86.10000000000008	23039.740544449833
86.20000000000007	23028.56083798113
86.30000000000008	23017.38477531667
86.40000000000008	23006.212329970334
86.50000000000007	22995.043501193184
86.60000000000008	22983.878289522865
86.70000000000007	22972.716724101218
86.80000000000008	22961.55877792652
86.90000000000008	22950.404450204274
87.00000000000007	22939.253741280278
87.10000000000008	22928.106651453985
87.20000000000007	22916.963209785823
87.30000000000008	22905.823388723813
87.40000000000008	22894.687187386622
87.50000000000007	22883.554605886602
87.60000000000008	22872.42567324613
87.70000000000007	22861.300361420806
87.80000000000008	22850.178669493198
87.90000000000008	22839.060597392272
88.00000000000007	22827.946145002694
88.10000000000008	22816.83534126095
88.20000000000007	22805.7281575974
88.30000000000008	22794.624593018747
88.40000000000008	22783.524647230704
88.50000000000007	22772.42834912498
88.60000000000008	22761.335669662407
88.70000000000007	22750.246607821988
88.80000000000008	22739.161163133977
88.90000000000008	22728.07933508622
89.00000000000009	22717.001152479555
89.10000000000008	22705.92658577423
89.20000000000007	22694.855633883184
89.30000000000008	22683.788296122948
89.40000000000008	22672.72460124256
89.50000000000009	22661.66451925532
89.60000000000008	22650.608049053913
89.70000000000007	22639.555189786814
89.80000000000008	22629.007693804935
89.90000000000008	22620.47064254058
90.00000000000009	22613.943355317493
