# Supplementary material for: White matter micro- and macrostructure brain charts for the human lifespan
Source: Nature. 2026 May 13;655(8124):979–89. doi: 10.1038/s41586-026-10454-2 (PMC13391363; doi:10.1038/s41586-026-10454-2)
Supplement: Supplementary file 7 — Tract-specific median centiles of brain charts. SDT.T4.1-504 contain the discretized, sex-agnostic brain charts used to derive the myelination plots and assessments in Fig. 4 and Supplementary Fig. S4.F9. Age is expressed in years. Tract measurements are reported in metric-specific units: diffusivities in mm2 s−1, volume in mm3, surface area in mm2, average length in mm, and FA is dimensionless (unitless). [file 41586_2026_10454_MOESM7_ESM.zip › SDT.T4/SDT.T4.238-POPT_right_volume.csv]

age	value
1.0	19331.035031939897
1.1	19567.02947862831
1.2000000000000002	19866.994074641843
1.3000000000000003	20227.47752476198
1.4000000000000004	20586.96796131114
1.5000000000000004	20927.07402438135
1.6000000000000005	21249.888368989024
1.7000000000000006	21557.163115005103
1.8000000000000007	21850.301706986615
1.9000000000000008	22130.718171884037
2.000000000000001	22399.49697118694
2.100000000000001	22657.580960390696
2.200000000000001	22905.739624087117
2.300000000000001	23144.795873769024
2.4000000000000012	23375.391864974183
2.5000000000000013	23598.100646436844
2.6000000000000014	23813.43445270595
2.7000000000000015	24021.811865012154
2.8000000000000016	24223.716095879718
2.9000000000000017	24419.523211668926
3.0000000000000018	24609.574362474217
3.100000000000002	24794.148268219033
3.200000000000002	24973.580392559597
3.300000000000002	25148.132362002874
3.400000000000002	25318.045272300948
3.500000000000002	25483.540575525018
3.6000000000000023	25644.797016092787
3.7000000000000024	25802.04385486229
3.8000000000000025	25955.457812806268
3.9000000000000026	26105.20238579528
4.000000000000003	26251.408743491196
4.100000000000003	26394.251096978674
4.200000000000003	26533.863311988083
4.3000000000000025	26670.370987012255
4.400000000000003	26803.891044340242
4.5000000000000036	26934.515679374843
4.600000000000003	27062.374605161152
4.700000000000003	27187.56602554689
4.800000000000003	27310.18169228848
4.900000000000004	27430.293357217586
5.0000000000000036	27548.005161878507
5.100000000000003	27663.395530637004
5.200000000000004	27776.538896747716
5.300000000000004	27887.505001634392
5.400000000000004	27996.34732599543
5.5000000000000036	28103.147799309285
5.600000000000004	28207.96714253148
5.700000000000005	28310.86233604714
5.800000000000004	28411.876681506496
5.900000000000004	28511.078435147287
6.000000000000004	28608.51786696959
6.100000000000005	28704.24307258639
6.200000000000005	28798.29921716328
6.300000000000004	28890.719924821507
6.400000000000005	28981.560988263613
6.500000000000005	29070.862839105932
6.600000000000005	29158.66344988043
6.700000000000005	29244.990834831857
6.800000000000005	29329.89272439759
6.900000000000006	29413.40347856943
7.000000000000005	29495.556165702263
7.100000000000005	29576.38181766023
7.2000000000000055	29655.902857409837
7.300000000000006	29734.15941053075
7.400000000000006	29811.179905285375
7.500000000000005	29886.990994267602
7.600000000000006	29961.611770394076
7.700000000000006	30035.077250805145
7.800000000000006	30107.412079331112
7.900000000000006	30178.640081023583
8.000000000000007	30248.78354792245
8.100000000000007	30317.85812525192
8.200000000000006	30385.89388804295
8.300000000000006	30452.91167629855
8.400000000000006	30518.930954432533
8.500000000000007	30583.96527569002
8.600000000000007	30648.04129475964
8.700000000000006	30711.177361285278
8.800000000000008	30773.391278920855
8.900000000000007	30834.699626183454
9.000000000000007	30895.113720065627
9.100000000000007	30954.65684186656
9.200000000000006	31013.34478119179
9.300000000000008	31071.19220448572
9.400000000000007	31128.209054536805
9.500000000000007	31184.41622050025
9.600000000000009	31239.827780930296
9.700000000000008	31294.45743521684
9.800000000000008	31348.317858960098
9.900000000000007	31401.417484552006
10.000000000000007	31453.774806118945
10.100000000000009	31505.40211092193
10.200000000000008	31556.310732492217
10.300000000000008	31606.508167372056
10.40000000000001	31656.011176501204
10.500000000000009	31704.83082947808
10.600000000000009	31752.977923684877
10.700000000000008	31800.462371988975
10.800000000000008	31847.290616430804
10.90000000000001	31893.477661853547
11.000000000000009	31939.03328370873
11.100000000000009	31983.966423512793
11.20000000000001	32028.28286675088
11.30000000000001	32071.996325334454
11.40000000000001	32115.115682510044
11.500000000000009	32157.64962058957
11.600000000000009	32199.606038390775
11.70000000000001	32240.989964562377
11.80000000000001	32281.813788353713
11.90000000000001	32322.085432651053
12.00000000000001	32361.81207493288
12.10000000000001	32400.998271609846
12.20000000000001	32439.655423506814
12.30000000000001	32477.79078347785
12.40000000000001	32515.411452529075
12.50000000000001	32552.523824472362
12.60000000000001	32589.13189965529
12.70000000000001	32625.246059809433
12.800000000000011	32660.872828721094
12.900000000000011	32696.018052708885
13.00000000000001	32730.685385176705
13.10000000000001	32764.884436310367
13.20000000000001	32798.62121600512
13.300000000000011	32831.90161706413
13.400000000000011	32864.730884756515
13.50000000000001	32897.11225563467
13.600000000000012	32929.05453926466
13.700000000000012	32960.56318112188
13.800000000000011	32991.643003070465
13.900000000000011	33022.296982070955
14.00000000000001	33052.533314537926
14.100000000000012	33082.35704456645
14.200000000000012	33111.77312436533
14.300000000000011	33140.78590666502
14.400000000000013	33169.398050420015
14.500000000000012	33197.61711238504
14.600000000000012	33225.44769220138
14.700000000000012	33252.89380979332
14.800000000000011	33279.95792676467
14.900000000000013	33306.64710494309
15.000000000000012	33332.965625439654
15.100000000000012	33358.91769614473
15.200000000000014	33384.50696517714
15.300000000000013	33409.735647781454
15.400000000000013	33434.610287156844
15.500000000000012	33459.13480916392
15.600000000000012	33483.31259658311
15.700000000000014	33507.14571250632
15.800000000000013	33530.64029514226
15.900000000000013	33553.80001400155
16.000000000000014	33576.62847945236
16.100000000000016	33599.1287756238
16.200000000000014	33621.30277212847
16.30000000000001	33643.15618120048
16.400000000000013	33664.69238462551
16.500000000000014	33685.91425231872
16.600000000000016	33706.823535112366
16.700000000000014	33727.42560982464
16.800000000000015	33747.72364934952
16.900000000000013	33767.72077823092
17.000000000000014	33787.41962362695
17.100000000000016	33806.82178254755
17.200000000000014	33825.93227790113
17.300000000000015	33844.75404678962
17.400000000000013	33863.289541500286
17.500000000000014	33881.54026526811
17.600000000000016	33899.51096021604
17.700000000000014	33917.20439132262
17.800000000000015	33934.62328361057
17.900000000000016	33951.769889945295
18.000000000000014	33968.645589905616
18.100000000000016	33985.25482855443
18.200000000000017	34001.60017558894
18.300000000000015	34017.683739701
18.400000000000016	34033.50682567658
18.500000000000014	34049.07364126475
18.600000000000016	34064.38661291016
18.700000000000017	34079.44813371603
18.800000000000015	34094.260146993474
18.900000000000016	34108.82385711247
19.000000000000014	34123.1432201819
19.100000000000016	34137.22049937062
19.200000000000017	34151.057518066336
19.300000000000015	34164.65542042465
19.400000000000016	34178.01796024971
19.500000000000018	34191.147280403085
19.600000000000016	34204.04549567862
19.700000000000017	34216.714291140845
19.80000000000002	34229.154728639725
19.900000000000016	34241.37034704506
20.000000000000018	34253.36315152126
20.100000000000016	34265.13472658228
20.200000000000017	34276.68608517751
20.30000000000002	34288.02059237295
20.400000000000016	34299.14015146239
20.500000000000018	34310.046641921595
20.600000000000016	34320.741531679196
20.700000000000017	34331.225765638446
20.80000000000002	34341.50252390401
20.900000000000016	34351.57359272937
21.000000000000018	34361.440355126964
21.10000000000002	34371.103715962614
21.200000000000017	34380.566704969024
21.30000000000002	34389.831021491445
21.40000000000002	34398.89834451512
21.500000000000018	34407.76995810169
21.60000000000002	34416.446710404176
21.700000000000017	34424.931470901414
21.80000000000002	34433.22583874019
21.90000000000002	34441.3310258007
22.000000000000018	34449.24784720084
22.10000000000002	34456.979041485436
22.200000000000017	34464.52613314693
22.30000000000002	34471.89062915658
22.40000000000002	34479.07365687711
22.500000000000018	34486.07598379873
22.60000000000002	34492.90020875603
22.70000000000002	34499.54776989458
22.80000000000002	34506.01973285664
22.90000000000002	34512.31683767213
23.00000000000002	34518.441568499344
23.10000000000002	34524.39529894938
23.20000000000002	34530.17938746185
23.30000000000002	34535.7948270714
23.40000000000002	34541.24231752027
23.50000000000002	34546.5242204738
23.60000000000002	34551.64183468028
23.70000000000002	34556.59610011409
23.80000000000002	34561.38769352649
23.90000000000002	34566.01887560735
24.00000000000002	34570.490888992514
24.10000000000002	34574.80496310589
24.20000000000002	34578.96197521539
24.300000000000022	34582.96256775779
24.40000000000002	34586.808893464986
24.50000000000002	34590.5021297019
24.600000000000023	34594.04310789707
24.70000000000002	34597.43245110201
24.800000000000022	34600.67222269969
24.90000000000002	34603.76355100165
25.00000000000002	34606.7075527529
25.100000000000023	34609.50500496388
25.20000000000002	34612.15650126466
25.300000000000022	34614.66400943386
25.40000000000002	34617.02860057844
25.50000000000002	34619.25101193006
25.600000000000023	34621.33182065928
25.70000000000002	34623.272915125766
25.800000000000022	34625.07532333877
25.900000000000023	34626.740063131765
26.00000000000002	34628.26782430085
26.100000000000023	34629.65915862817
26.200000000000024	34630.91586943423
26.300000000000022	34632.03893435032
26.400000000000023	34633.029008511716
26.50000000000002	34633.886629627574
26.600000000000023	34634.613530131006
26.700000000000024	34635.21064961125
26.800000000000022	34635.67891866429
26.900000000000023	34636.0189509073
27.00000000000002	34636.23126200393
27.100000000000023	34636.317508436245
27.200000000000024	34636.27858522722
27.300000000000022	34636.11507567952
27.400000000000023	34635.82748333986
27.500000000000025	34635.41740117373
27.600000000000023	34634.885690478164
27.700000000000024	34634.23320456803
27.800000000000026	34633.460490270154
27.900000000000023	34632.56803187156
28.000000000000025	34631.55735424636
28.100000000000023	34630.42927910026
28.200000000000024	34629.18432665613
28.300000000000026	34627.82297069426
28.400000000000023	34626.34667897302
28.500000000000025	34624.75624317659
28.600000000000023	34623.05244787592
28.700000000000024	34621.23578113674
28.800000000000026	34619.30669981246
28.900000000000023	34617.26661040169
29.000000000000025	34615.1162692778
29.100000000000026	34612.856141085846
29.200000000000024	34610.48667350327
29.300000000000026	34608.009221498294
29.400000000000027	34605.42451461799
29.500000000000025	34602.73327604677
29.600000000000026	34599.93594198901
29.700000000000024	34597.03294515794
29.800000000000026	34594.025585227864
29.900000000000027	34590.914560135985
30.000000000000025	34587.70028540929
30.100000000000026	34584.38318568899
30.200000000000024	34580.96451401467
30.300000000000026	34577.44494426612
30.400000000000027	34573.82514461171
30.500000000000025	34570.10550535027
30.600000000000026	34566.286437817216
30.700000000000028	34562.36914499093
30.800000000000026	34558.35427235553
30.900000000000027	34554.24219190678
31.00000000000003	34550.03330782678
31.100000000000026	34545.72878076851
31.200000000000028	34541.329234568715
31.300000000000026	34536.83528792019
31.400000000000027	34532.24729037891
31.50000000000003	34527.56563422817
31.600000000000026	34522.791434668485
31.700000000000028	34517.92528994428
31.800000000000026	34512.96753337147
31.900000000000027	34507.91855084705
32.00000000000003	34502.779419054285
32.10000000000002	34497.55071669653
32.20000000000003	34492.233017829654
32.300000000000026	34486.82663575946
32.40000000000003	34481.33194568257
32.50000000000003	34475.74998290447
32.60000000000003	34470.08130299106
32.70000000000003	34464.326204807236
32.800000000000026	34458.485057805425
32.90000000000003	34452.558862151716
33.00000000000003	34446.548155718854
33.10000000000003	34440.45347216823
33.20000000000003	34434.27509247947
33.300000000000026	34428.01337642895
33.40000000000003	34421.66928642085
33.50000000000003	34415.24333934832
33.60000000000003	34408.73580332448
33.70000000000003	34402.14703292049
33.800000000000026	34395.47795840771
33.90000000000003	34388.72908061339
34.00000000000003	34381.90089653777
34.10000000000003	34374.99365827319
34.20000000000003	34368.00771159362
34.30000000000003	34360.943952228066
34.40000000000003	34353.802861927536
34.50000000000003	34346.58468130016
34.60000000000003	34339.28975136812
34.70000000000003	34331.91893841257
34.80000000000003	34324.47270955653
34.90000000000003	34316.95152843599
35.00000000000003	34309.35562127953
35.10000000000003	34301.68532106854
35.20000000000003	34293.941462417846
35.30000000000003	34286.1244950589
35.400000000000034	34278.234634953275
35.50000000000003	34270.272210712836
35.60000000000003	34262.23802990989
35.70000000000003	34254.13252892256
35.80000000000003	34245.95614094357
35.900000000000034	34237.70906900397
36.00000000000003	34229.39163432805
36.10000000000003	34221.00461539874
36.20000000000003	34212.54843269838
36.30000000000003	34204.02328006574
36.400000000000034	34195.42947467871
36.50000000000003	34186.76777013863
36.60000000000003	34178.03857470802
36.70000000000003	34169.24229373247
36.80000000000003	34160.379109403126
36.900000000000034	34151.44933207606
37.00000000000003	34142.45368857893
37.10000000000003	34133.39257261055
37.20000000000003	34124.2661581213
37.30000000000003	34115.07475169436
37.400000000000034	34105.81905722265
37.500000000000036	34096.49945719615
37.60000000000003	34087.11633142747
37.70000000000003	34077.669843358
37.80000000000003	34068.16029324075
37.900000000000034	34058.58836028153
38.000000000000036	34048.95441359629
38.10000000000003	34039.25860922993
38.20000000000003	34029.50124389465
38.30000000000003	34019.68297562009
38.400000000000034	34009.80416321743
38.500000000000036	33999.86516303492
38.60000000000004	33989.86612162171
38.70000000000003	33979.8073297882
38.80000000000003	33969.68942276187
38.900000000000034	33959.51274704526
39.000000000000036	33949.27744254189
39.10000000000004	33938.98379671858
39.20000000000003	33928.63242521908
39.30000000000003	33918.22366505184
39.400000000000034	33907.75785095485
39.500000000000036	33897.23511423928
39.60000000000004	33886.655736844616
39.70000000000003	33876.02031331946
39.80000000000003	33865.32916932011
39.900000000000034	33854.58243018131
40.000000000000036	33843.780374666894
40.10000000000004	33832.92357918711
40.20000000000003	33822.01236063292
40.30000000000003	33811.04703379789
40.400000000000034	33800.027716231685
40.500000000000036	33788.95468149908
40.60000000000004	33777.828486464554
40.70000000000004	33766.64943752771
40.80000000000003	33755.41764685922
40.900000000000034	33744.13338499153
41.000000000000036	33732.797191965554
41.10000000000004	33721.4093660722
41.20000000000004	33709.97020366104
41.30000000000003	33698.47980984032
41.400000000000034	33686.938450232075
41.500000000000036	33675.34664674084
41.60000000000004	33663.704687942736
41.70000000000004	33652.01267410115
41.80000000000004	33640.270867928404
41.900000000000034	33628.47977570403
42.000000000000036	33616.639678488325
42.10000000000004	33604.750855541366
42.20000000000004	33592.81340071219
42.30000000000004	33580.827572057235
42.400000000000034	33568.79385900439
42.500000000000036	33556.71253360118
42.60000000000004	33544.58368533024
42.70000000000004	33532.407569443356
42.80000000000004	33520.18466083816
42.900000000000034	33507.915224583
43.000000000000036	33495.59952407364
43.10000000000004	33483.23764296042
43.20000000000004	33470.8298320644
43.30000000000004	33458.37655060495
43.400000000000034	33445.87805527354
43.500000000000036	33433.33442578303
43.60000000000004	33420.74591024021
43.70000000000004	33408.112954336015
43.80000000000004	33395.43580826934
43.90000000000004	33382.714720682336
44.000000000000036	33369.949765979014
44.10000000000004	33357.14118803523
44.20000000000004	33344.289417937325
44.30000000000004	33331.39469808449
44.40000000000004	33318.45709932834
44.500000000000036	33305.4768629084
44.60000000000004	33292.45440730096
44.70000000000004	33279.389968854724
44.80000000000004	33266.283782466955
44.90000000000004	33253.13591415172
45.00000000000004	33239.946601095435
45.10000000000004	33226.71624815399
45.20000000000004	33213.445084401275
45.30000000000004	33200.13317264482
45.40000000000004	33186.78074750226
45.50000000000004	33173.38820206273
45.60000000000004	33159.955759751974
45.70000000000004	33146.48364264015
45.80000000000004	33132.971909122105
45.90000000000004	33119.420789921176
46.00000000000004	33105.83066540974
46.10000000000004	33092.20175221679
46.20000000000004	33078.534105841565
46.30000000000004	33064.827954497334
46.40000000000004	33051.08366756541
46.50000000000004	33037.30145639344
46.60000000000004	33023.48153106097
46.70000000000004	33009.623943037746
46.80000000000004	32995.72891678511
46.90000000000004	32981.79680979853
47.00000000000004	32967.827827065106
47.100000000000044	32953.82201743863
47.20000000000004	32939.779602921684
47.30000000000004	32925.700930733175
47.40000000000004	32911.586200913844
47.50000000000004	32897.43561231619
47.600000000000044	32883.24921011033
47.70000000000004	32869.02721267502
47.80000000000004	32854.76995610852
47.90000000000004	32840.47763448963
48.00000000000004	32826.150290623926
48.100000000000044	32811.78814047668
48.200000000000045	32797.39151052861
48.30000000000004	32782.96059021843
48.40000000000004	32768.49556786973
48.50000000000004	32753.99648291668
48.600000000000044	32739.463547816344
48.700000000000045	32724.897078634473
48.80000000000004	32710.297259212653
48.90000000000004	32695.664126846623
49.00000000000004	32680.99789162005
49.100000000000044	32666.298860589843
49.200000000000045	32651.567213237977
49.30000000000004	32636.803127998228
49.40000000000004	32622.00663907688
49.50000000000004	32607.17795315425
49.600000000000044	32592.31736752392
49.700000000000045	32577.42505640499
49.80000000000004	32562.501052068474
49.90000000000004	32547.545558857142
50.00000000000004	32532.558865618692
50.100000000000044	32517.541142469727
50.200000000000045	32502.492558540085
50.30000000000005	32487.41314326591
50.40000000000004	32472.303097682125
50.50000000000004	32457.16270147547
50.600000000000044	32441.992119806306
50.700000000000045	32426.79138035797
50.80000000000005	32411.560681860214
50.90000000000004	32396.30029607503
51.00000000000004	32381.010384296405
51.100000000000044	32365.691106887938
51.200000000000045	32350.342488927792
51.30000000000005	32334.964725925136
51.40000000000005	32319.558081038576
51.50000000000004	32304.122710887506
51.600000000000044	32288.658638960827
51.700000000000045	32273.16605849218
51.80000000000005	32257.6452251984
51.90000000000005	32242.096292049424
52.00000000000004	32226.5194111366
52.100000000000044	32210.914603550784
52.200000000000045	32195.282059385245
52.30000000000005	32179.622026269986
52.40000000000005	32163.934652759275
52.50000000000004	32148.219958501082
52.600000000000044	32132.478131340482
52.700000000000045	32116.70941191379
52.80000000000005	32100.913945325334
52.90000000000005	32085.091875848586
53.00000000000004	32069.243220919903
53.100000000000044	32053.368165318123
53.200000000000045	32037.466942071693
53.30000000000005	32021.53969210758
53.40000000000005	32005.586431549964
53.50000000000005	31989.60734295501
53.600000000000044	31973.602652773552
53.700000000000045	31957.572498666283
53.80000000000005	31941.51701750693
53.90000000000005	31925.43622337567
54.00000000000005	31909.330295831223
54.100000000000044	31893.19945416115
54.200000000000045	31877.043832068146
54.30000000000005	31860.863442436497
54.40000000000005	31844.658462626485
54.50000000000005	31828.42910573464
54.60000000000005	31812.175502366626
54.700000000000045	31795.89778238156
54.80000000000005	31779.595956770092
54.90000000000005	31763.270199959203
55.00000000000005	31746.920718295016
55.10000000000005	31730.5476386274
55.200000000000045	31714.150970854087
55.30000000000005	31697.730887226877
55.40000000000005	31681.287588260428
55.50000000000005	31664.821197863486
55.60000000000005	31648.33183923559
55.700000000000045	31631.819520515226
55.80000000000005	31615.28441108109
55.90000000000005	31598.726705081164
56.00000000000005	31582.14652285479
56.10000000000005	31565.543871538346
56.200000000000045	31548.918918358002
56.30000000000005	31532.271851964753
56.40000000000005	31515.602789900644
56.50000000000005	31498.91184903288
56.60000000000005	31482.199034858288
56.70000000000005	31465.46451178675
56.80000000000005	31448.70846245938
56.90000000000005	31431.931001020734
57.00000000000005	31415.132132044957
57.10000000000005	31398.312017811655
57.20000000000005	31381.47083577635
57.30000000000005	31364.608697418924
57.40000000000005	31347.72571357614
57.50000000000005	31330.82188728865
57.60000000000005	31313.8973780737
57.70000000000005	31296.952357708873
57.800000000000054	31279.98693443513
57.90000000000005	31263.001110439294
58.00000000000005	31245.99504313053
58.10000000000005	31228.96889939081
58.20000000000005	31211.922784918737
58.300000000000054	31194.856804799034
58.40000000000005	31177.770959778503
58.50000000000005	31160.665404555384
58.60000000000005	31143.54030064255
58.70000000000005	31126.395750645937
58.800000000000054	31109.231754517576
58.90000000000005	31092.048464869873
59.00000000000005	31074.84603859022
59.10000000000005	31057.62457585504
59.20000000000005	31040.384176253858
59.300000000000054	31023.124838380223
59.40000000000005	31005.846712185008
59.50000000000005	30988.549949474014
59.60000000000005	30971.234647465822
59.70000000000005	30953.900804009038
59.800000000000054	30936.54856699133
59.900000000000055	30919.178083844632
60.00000000000005	30901.789449462063
60.10000000000005	30884.382758174725
60.20000000000005	30866.958006543213
60.300000000000054	30849.515339841393
60.400000000000055	30832.054900687126
60.50000000000005	30814.57678114001
60.60000000000005	30797.080977056827
60.70000000000005	30779.567631671314
60.800000000000054	30762.03688346192
60.900000000000055	30744.4888222586
61.00000000000006	30726.923537352257
61.10000000000005	30709.34102337172
61.20000000000005	30691.741420983257
61.300000000000054	30674.124864100224
61.400000000000055	30656.491439833586
61.50000000000006	30638.84114214124
61.60000000000005	30621.174109673106
61.70000000000005	30603.490472421447
61.800000000000054	30585.790315355855
61.900000000000055	30568.073722927897
62.00000000000006	30550.34068791777
62.10000000000005	30532.59134645319
62.20000000000005	30514.82582419292
62.300000000000054	30497.044203492896
62.400000000000055	30479.24647648743
62.50000000000006	30461.432777312468
62.60000000000005	30443.603227909
62.70000000000005	30425.75790857274
62.800000000000054	30407.896899100786
62.900000000000055	30390.0201904906
63.00000000000006	30372.127914400346
63.10000000000006	30354.22018865287
63.20000000000005	30336.297091027056
63.300000000000054	30318.358611892058
63.400000000000055	30300.404880939823
63.50000000000006	30282.43601246465
63.60000000000006	30264.452082259697
63.70000000000005	30246.4531656373
63.800000000000054	30228.43925186168
63.900000000000055	30210.41046819089
64.00000000000006	30192.366925001163
64.10000000000005	30174.3086956576
64.20000000000006	30156.235768806568
64.30000000000005	30138.148269766563
64.40000000000006	30120.04630556117
64.50000000000006	30101.929947638062
64.60000000000005	30083.79926698038
64.70000000000006	30065.65425115289
64.80000000000005	30047.49502308371
64.90000000000006	30029.321686064108
65.00000000000006	30011.134309194997
65.10000000000005	29992.932879426746
65.20000000000006	29974.717517775793
65.30000000000005	29956.488324344187
65.40000000000006	29938.245366377778
65.50000000000006	29919.988710672747
65.60000000000005	29901.718343113003
65.70000000000006	29883.434382368046
65.80000000000005	29865.13692497976
65.90000000000006	29846.82603592139
66.00000000000006	29828.501700459172
66.10000000000005	29810.164035380127
66.20000000000006	29791.813134188556
66.30000000000005	29773.449060059487
66.40000000000006	29755.07187573184
66.50000000000006	29736.681565412528
66.60000000000005	29718.27824358506
66.70000000000006	29699.86200035295
66.80000000000005	29681.43289668605
66.90000000000006	29662.990916163788
67.00000000000006	29644.5361714179
67.10000000000007	29626.06874965474
67.20000000000006	29607.588710097523
67.30000000000005	29589.096111545605
67.40000000000006	29570.59093651845
67.50000000000006	29552.073295388036
67.60000000000007	29533.54327210707
67.70000000000006	29515.00092375462
67.80000000000005	29496.44623220641
67.90000000000006	29477.879306014926
68.00000000000006	29459.300226365478
68.10000000000007	29440.709048637098
68.20000000000006	29422.105827796
68.30000000000005	29403.49054464964
68.40000000000006	29384.863305534913
68.50000000000006	29366.224188519118
68.60000000000007	29347.573246892098
68.70000000000006	29328.910460794916
68.80000000000005	29310.23593477896
68.90000000000006	29291.549744263775
69.00000000000006	29272.851940880933
69.10000000000007	29254.142575859078
69.20000000000006	29235.42162825526
69.30000000000005	29216.68920045007
69.40000000000006	29197.94536486958
69.50000000000006	29179.190171105292
69.60000000000007	29160.423597518908
69.70000000000006	29141.64574474132
69.80000000000007	29122.85668266083
69.90000000000006	29104.05645924784
70.00000000000006	29085.24512207864
70.10000000000007	29066.422648407723
70.20000000000006	29047.589136740775
70.30000000000007	29028.744654086568
70.40000000000006	29009.889246418934
70.50000000000006	28991.02289026177
70.60000000000007	28972.145682408856
70.70000000000006	28953.257687431877
70.80000000000007	28934.35894971635
70.90000000000006	28915.449513261403
71.00000000000006	28896.52935345311
71.10000000000007	28877.59856500659
71.20000000000006	28858.657209717756
71.30000000000007	28839.705330013683
71.40000000000006	28820.742900508263
71.50000000000006	28801.77001424458
71.60000000000007	28782.78673067322
71.70000000000006	28763.79309066139
71.80000000000007	28744.789134696603
71.90000000000006	28725.774836216988
72.00000000000006	28706.75028623464
72.10000000000007	28687.715541518293
72.20000000000006	28668.670641009598
72.30000000000007	28649.615557326546
72.40000000000006	28630.5503798513
72.50000000000006	28611.47516309034
72.60000000000007	28592.38994444981
72.70000000000006	28573.29476096179
72.80000000000007	28554.18958402311
72.90000000000006	28535.07450103387
73.00000000000006	28515.949563903225
73.10000000000007	28496.81480813946
73.20000000000006	28477.670204264832
73.30000000000007	28458.51583809401
73.40000000000006	28439.35175934859
73.50000000000007	28420.178002021657
73.60000000000007	28400.99459973696
73.70000000000006	28381.80152174268
73.80000000000007	28362.598851921834
73.90000000000006	28343.386637473883
74.00000000000007	28324.16491051686
74.10000000000007	28304.93363936337
74.20000000000006	28285.692906357996
74.30000000000007	28266.44275657925
74.40000000000006	28247.183220646275
74.50000000000007	28227.914328812563
74.60000000000007	28208.636048056112
74.70000000000006	28189.34845884193
74.80000000000007	28170.0516037926
74.90000000000006	28150.745511670048
75.00000000000007	28131.430148448973
75.10000000000007	28112.105593105647
75.20000000000006	28092.771886200335
75.30000000000007	28073.42905500846
75.40000000000006	28054.07712644258
75.50000000000007	28034.716065074528
75.60000000000007	28015.34594805485
75.70000000000006	27995.966813545252
75.80000000000007	27976.578686976973
75.90000000000006	27957.181531843922
76.00000000000007	27937.775423860458
76.10000000000007	27918.360399176774
76.20000000000007	27898.93648174615
76.30000000000007	27879.503695160867
76.40000000000006	27860.062001435686
76.50000000000007	27840.611474515114
76.60000000000007	27821.152148199493
76.70000000000007	27801.684044606176
76.80000000000007	27782.207124590255
76.90000000000006	27762.72146071564
77.00000000000007	27743.227084814305
77.10000000000007	27723.724017530323
77.20000000000007	27704.212279147632
77.30000000000007	27684.69182895779
77.40000000000006	27665.16273781297
77.50000000000007	27645.62503523536
77.60000000000007	27626.078740036566
77.70000000000007	27606.52381025936
77.80000000000007	27586.960315434117
77.90000000000006	27567.3882831502
78.00000000000007	27547.807730746816
78.10000000000007	27528.21867520296
78.20000000000007	27508.62107290503
78.30000000000007	27489.01499173213
78.40000000000006	27469.400456995456
78.50000000000007	27449.77748420043
78.60000000000007	27430.146028387862
78.70000000000007	27410.5061561774
78.80000000000007	27390.857890975363
78.90000000000006	27371.20124681179
79.00000000000007	27351.536237355496
79.10000000000007	27331.862815889384
79.20000000000007	27312.181047444912
79.30000000000007	27292.49095317335
79.40000000000006	27272.79254526482
79.50000000000007	27253.085775551954
79.60000000000007	27233.370707872713
79.70000000000007	27213.64736149394
79.80000000000007	27193.915747123505
79.90000000000008	27174.175875106208
80.00000000000007	27154.42769540608
80.10000000000007	27134.671270338862
80.20000000000007	27114.906616930944
80.30000000000007	27095.133744039424
80.40000000000008	27075.35260006508
80.50000000000007	27055.56324620004
80.60000000000007	27035.765697599152
80.70000000000007	27015.959961626504
80.80000000000007	26996.146045280137
80.90000000000008	26976.3238949722
81.00000000000007	26956.493570441653
81.10000000000007	26936.655084609025
81.20000000000007	26916.808442971742
81.30000000000007	26896.953590257013
81.40000000000008	26877.09058515426
81.50000000000007	26857.219438717755
81.60000000000007	26837.3401549372
81.70000000000007	26817.452737432424
81.80000000000007	26797.55712881209
81.90000000000008	26777.653386384856
82.00000000000007	26757.741518968152
82.10000000000007	26737.821528664233
82.20000000000007	26717.89335626608
82.30000000000007	26697.957058111344
82.40000000000008	26678.012641148853
82.50000000000007	26658.060105954388
82.60000000000008	26638.099452728995
82.70000000000007	26618.130620006854
82.80000000000007	26598.15366282096
82.90000000000008	26578.168585872038
83.00000000000007	26558.175387822528
83.10000000000008	26538.17400525064
83.20000000000007	26518.164492301723
83.30000000000007	26498.146851797734
83.40000000000008	26478.12108085176
83.50000000000007	26458.08717619632
83.60000000000008	26438.045071999823
83.70000000000007	26417.994821182885
83.80000000000007	26397.93642429928
83.90000000000008	26377.869876517747
84.00000000000007	26357.79510990037
84.10000000000008	26337.712176568584
84.20000000000007	26317.621075179315
84.30000000000007	26297.52179932486
84.40000000000008	26277.414342209995
84.50000000000007	26257.298633324637
84.60000000000008	26237.17472364974
84.70000000000007	26217.042609544944
84.80000000000007	26196.902282621777
84.90000000000008	26176.753670102924
85.00000000000007	26156.596822264102
85.10000000000008	26136.431733541925
85.20000000000007	26116.25839394008
85.30000000000007	26096.076793066706
85.40000000000008	26075.88685539803
85.50000000000007	26055.68863015815
85.60000000000008	26035.482109448025
85.70000000000007	26015.267281248685
85.80000000000007	25995.044067597053
85.90000000000008	25974.81251711178
86.00000000000007	25954.57261993635
86.10000000000008	25934.32436240805
86.20000000000007	25914.06773045957
86.30000000000008	25893.80264319454
86.40000000000008	25873.529148273803
86.50000000000007	25853.247233457303
86.60000000000008	25832.956883012157
86.70000000000007	25812.658013418848
86.80000000000008	25792.350671838904
86.90000000000008	25772.034844031812
87.00000000000007	25751.710512580463
87.10000000000008	25731.37765965293
87.20000000000007	25711.036198596306
87.30000000000008	25690.686175713498
87.40000000000008	25670.327574322768
87.50000000000007	25649.960374883514
87.60000000000008	25629.584487923366
87.70000000000007	25609.19995935881
87.80000000000008	25588.806770455893
87.90000000000008	25568.40489994448
88.00000000000007	25547.994326128253
88.10000000000008	25527.57495618738
88.20000000000007	25507.146835284766
88.30000000000008	25486.709942177426
88.40000000000008	25466.264253412377
88.50000000000007	25445.809673140873
88.60000000000008	25425.34624625952
88.70000000000007	25404.87394941224
88.80000000000008	25384.392757366313
88.90000000000008	25363.902644450165
89.00000000000009	25343.40351123881
89.10000000000008	25322.895401986592
89.20000000000007	25302.37829075016
89.30000000000008	25281.852150048235
89.40000000000008	25261.316877203553
89.50000000000009	25240.772516332043
89.60000000000008	25220.219039307
89.70000000000007	25199.65641681207
89.80000000000008	25180.02094122045
89.90000000000008	25164.12200600142
90.00000000000009	25151.961333413703
