# Supplementary material for: White matter micro- and macrostructure brain charts for the human lifespan
Source: Nature. 2026 May 13;655(8124):979–89. doi: 10.1038/s41586-026-10454-2 (PMC13391363; doi:10.1038/s41586-026-10454-2)
Supplement: Supplementary file 7 — Tract-specific median centiles of brain charts. SDT.T4.1-504 contain the discretized, sex-agnostic brain charts used to derive the myelination plots and assessments in Fig. 4 and Supplementary Fig. S4.F9. Age is expressed in years. Tract measurements are reported in metric-specific units: diffusivities in mm2 s−1, volume in mm3, surface area in mm2, average length in mm, and FA is dimensionless (unitless). [file 41586_2026_10454_MOESM7_ESM.zip › SDT.T4/SDT.T4.239-SCP_left_ad-mean.csv]

age	value
1.0	0.001277903964252327
1.1	0.0012776174681604863
1.2000000000000002	0.001277243611236722
1.3000000000000003	0.0012767827853758758
1.4000000000000004	0.001276301806761787
1.5000000000000004	0.0012758229095056394
1.6000000000000005	0.0012753460886550248
1.7000000000000006	0.001274871339608839
1.8000000000000007	0.0012743986736834052
1.9000000000000008	0.0012739280691330527
2.000000000000001	0.001273459521061717
2.100000000000001	0.0012729930250041993
2.200000000000001	0.0012725285919901257
2.300000000000001	0.0012720662005954203
2.4000000000000012	0.001271605845979374
2.5000000000000013	0.0012711475233146464
2.6000000000000014	0.001270691228282564
2.7000000000000015	0.0012702369716441637
2.8000000000000016	0.0012697847323050759
2.9000000000000017	0.001269334505492115
3.0000000000000018	0.0012688862870168897
3.100000000000002	0.001268440087363083
3.200000000000002	0.0012679958857475854
3.300000000000002	0.0012675536774504098
3.400000000000002	0.0012671134577644607
3.500000000000002	0.0012666752226418107
3.6000000000000023	0.001266238982306158
3.7000000000000024	0.001265804716293453
3.8000000000000025	0.0012653724199486356
3.9000000000000026	0.0012649420893486288
4.000000000000003	0.0012645137344487558
4.100000000000003	0.001264087335086291
4.200000000000003	0.0012636628866572876
4.3000000000000025	0.0012632403845701584
4.400000000000003	0.0012628198250364596
4.5000000000000036	0.001262401217759875
4.600000000000003	0.0012619845428864427
4.700000000000003	0.0012615697958745814
4.800000000000003	0.0012611569730554646
4.900000000000004	0.0012607460838730273
5.0000000000000036	0.001260337108765031
5.100000000000003	0.0012599300432390153
5.200000000000004	0.0012595248828144035
5.300000000000004	0.0012591216239513634
5.400000000000004	0.0012587202758501293
5.5000000000000036	0.0012583208192473803
5.600000000000004	0.0012579232497105864
5.700000000000005	0.0012575275638144498
5.800000000000004	0.00125713377050777
5.900000000000004	0.0012567418508097079
6.000000000000004	0.00125635180033492
6.100000000000005	0.0012559636147094317
6.200000000000005	0.0012555772906315014
6.300000000000004	0.0012551928368139322
6.400000000000005	0.0012548102345652824
6.500000000000005	0.001254429479557722
6.600000000000005	0.0012540505685991717
6.700000000000005	0.001253673510158966
6.800000000000005	0.0012532982858192738
6.900000000000006	0.001252924891297565
7.000000000000005	0.0012525533223222806
7.100000000000005	0.001252183575819602
7.2000000000000055	0.0012518156600302443
7.300000000000006	0.0012514495568166026
7.400000000000006	0.0012510852619513728
7.500000000000005	0.0012507227724656972
7.600000000000006	0.0012503620963645282
7.700000000000006	0.0012500032157753075
7.800000000000006	0.0012496461265142146
7.900000000000006	0.0012492908244079522
8.000000000000007	0.001248937306600867
8.100000000000007	0.0012485855808763954
8.200000000000006	0.0012482356296333198
8.300000000000006	0.0012478874487408481
8.400000000000006	0.0012475410354436912
8.500000000000007	0.0012471963972969329
8.600000000000007	0.0012468535169561515
8.700000000000006	0.0012465123903322866
8.800000000000008	0.001246173013346332
8.900000000000007	0.0012458353833513073
9.000000000000007	0.0012454995076876146
9.100000000000007	0.0012451653692736584
9.200000000000006	0.001244832964071225
9.300000000000008	0.0012445022895292846
9.400000000000007	0.001244173352767009
9.500000000000007	0.0012438461369516473
9.600000000000009	0.0012435206380850146
9.700000000000008	0.0012431968521785896
9.800000000000008	0.001242874776784884
9.900000000000007	0.0012425544188149485
10.000000000000007	0.0012422357616906526
10.100000000000009	0.0012419188014626001
10.200000000000008	0.0012416035357749717
10.300000000000008	0.0012412899713244723
10.40000000000001	0.001240978091774146
10.500000000000009	0.0012406678932129584
10.600000000000009	0.0012403593717391472
10.700000000000008	0.0012400525250958192
10.800000000000008	0.0012397473597779375
10.90000000000001	0.0012394438596952152
11.000000000000009	0.0012391420209833823
11.100000000000009	0.001238841841473107
11.20000000000001	0.0012385433274515979
11.30000000000001	0.001238246463062359
11.40000000000001	0.0012379512444778942
11.500000000000009	0.0012376576678796128
11.600000000000009	0.0012373657311926258
11.70000000000001	0.0012370754405085025
11.80000000000001	0.001236786780209787
11.90000000000001	0.0012364997465138005
12.00000000000001	0.0012362143374291964
12.10000000000001	0.0012359305588461951
12.20000000000001	0.0012356483953739953
12.30000000000001	0.001235367843265141
12.40000000000001	0.0012350888987807207
12.50000000000001	0.0012348115600195062
12.60000000000001	0.0012345358326819773
12.70000000000001	0.0012342617016089846
12.800000000000011	0.0012339891630960174
12.900000000000011	0.001233718215321466
13.00000000000001	0.0012334488637906463
13.10000000000001	0.0012331810935641775
13.20000000000001	0.0012329149009712866
13.300000000000011	0.0012326502823493352
13.400000000000011	0.0012323872359626534
13.50000000000001	0.0012321257671325239
13.600000000000012	0.0012318658611440779
13.700000000000012	0.0012316075143676433
13.800000000000011	0.0012313507251433924
13.900000000000011	0.001231095498603372
14.00000000000001	0.0012308418202458668
14.100000000000012	0.0012305896864734849
14.200000000000012	0.0012303390936966158
14.300000000000011	0.001230090040337291
14.400000000000013	0.0012298425313490128
14.500000000000012	0.0012295965524477285
14.600000000000012	0.0012293521000753503
14.700000000000012	0.0012291091727260894
14.800000000000011	0.0012288677751699608
14.900000000000013	0.0012286278933296394
15.000000000000012	0.0012283895236779325
15.100000000000012	0.0012281526626951001
15.200000000000014	0.0012279173089532248
15.300000000000013	0.0012276834670490885
15.400000000000013	0.0012274511231164138
15.500000000000012	0.0012272202736656043
15.600000000000012	0.001226990917337333
15.700000000000014	0.001226763058550468
15.800000000000013	0.0012265366836392874
15.900000000000013	0.0012263117891436986
16.000000000000014	0.0012260883716107322
16.100000000000016	0.0012258664297551073
16.200000000000014	0.0012256459678276143
16.30000000000001	0.0012254269723671342
16.400000000000013	0.001225209439949488
16.500000000000014	0.0012249933693545445
16.600000000000016	0.0012247787646605356
16.700000000000014	0.0012245656126009274
16.800000000000015	0.0012243539097797492
16.900000000000013	0.0012241436528078178
17.000000000000014	0.0012239348405353155
17.100000000000016	0.0012237274768773206
17.200000000000014	0.0012235215487657368
17.300000000000015	0.0012233170528388947
17.400000000000013	0.0012231139880087105
17.500000000000014	0.001222912358022932
17.600000000000016	0.0012227121500022683
17.700000000000014	0.0012225133606119662
17.800000000000015	0.0012223159865237788
17.900000000000016	0.0012221200267162316
18.000000000000014	0.0012219254847787723
18.100000000000016	0.0012217323480245815
18.200000000000017	0.0012215406131516433
18.300000000000015	0.0012213502791969452
18.400000000000016	0.0012211613495876237
18.500000000000014	0.0012209738118200899
18.600000000000016	0.001220787662617996
18.700000000000017	0.0012206028987111883
18.800000000000015	0.0012204195191997398
18.900000000000016	0.0012202375273571552
19.000000000000014	0.0012200569108665234
19.100000000000016	0.0012198776664827061
19.200000000000017	0.0012196997933609985
19.300000000000015	0.0012195232946174861
19.400000000000016	0.0012193481581131
19.500000000000018	0.0012191743806271866
19.600000000000016	0.0012190019589449759
19.700000000000017	0.00121883089228138
19.80000000000002	0.001218661183603377
19.900000000000016	0.0012184928209529847
20.000000000000018	0.0012183258011392575
20.100000000000016	0.0012181601234292146
20.200000000000017	0.001217995790637146
20.30000000000002	0.0012178327909777192
20.400000000000016	0.0012176711212832998
20.500000000000018	0.0012175107783918807
20.600000000000016	0.0012173517616266701
20.700000000000017	0.0012171940736572374
20.80000000000002	0.0012170377028739613
20.900000000000016	0.0012168826461374767
21.000000000000018	0.0012167289028200473
21.10000000000002	0.001216576475443176
21.200000000000017	0.0012164253525648434
21.30000000000002	0.0012162755310678487
21.40000000000002	0.0012161270078403798
21.500000000000018	0.0012159797823076007
21.60000000000002	0.0012158338568505277
21.700000000000017	0.0012156892201975985
21.80000000000002	0.001215545869258545
21.90000000000002	0.001215403803504563
22.000000000000018	0.0012152630251730857
22.10000000000002	0.001215123523155295
22.200000000000017	0.001214985294381987
22.30000000000002	0.001214848335789037
22.40000000000002	0.0012147126468972855
22.500000000000018	0.0012145782298078642
22.60000000000002	0.0012144450735773618
22.70000000000002	0.0012143131751621214
22.80000000000002	0.0012141825341260809
22.90000000000002	0.0012140531524311396
23.00000000000002	0.0012139250192919184
23.10000000000002	0.0012137981316847493
23.20000000000002	0.0012136724865907833
23.30000000000002	0.0012135480836204834
23.40000000000002	0.0012134249246034696
23.50000000000002	0.0012133029989148515
23.60000000000002	0.0012131823035552002
23.70000000000002	0.001213062838175199
23.80000000000002	0.0012129446044694611
23.90000000000002	0.0012128275919665646
24.00000000000002	0.0012127117976860424
24.10000000000002	0.0012125972186519945
24.20000000000002	0.0012124838545585067
24.300000000000022	0.0012123717069718331
24.40000000000002	0.0012122607655763525
24.50000000000002	0.0012121510274145481
24.600000000000023	0.0012120424922179023
24.70000000000002	0.0012119351614218125
24.800000000000022	0.0012118290248596976
24.90000000000002	0.0012117240795919975
25.00000000000002	0.0012116203226834677
25.100000000000023	0.0012115177539059492
25.20000000000002	0.001211416374570346
25.300000000000022	0.0012113161746612486
25.40000000000002	0.001211217151260806
25.50000000000002	0.0012111193041754826
25.600000000000023	0.001211022634589378
25.70000000000002	0.0012109271326318403
25.800000000000022	0.001210832795401997
25.900000000000023	0.0012107396200030697
26.00000000000002	0.0012106476062788963
26.100000000000023	0.0012105567552928094
26.200000000000024	0.0012104670573208766
26.300000000000022	0.0012103785094827576
26.400000000000023	0.0012102911116541892
26.50000000000002	0.0012102048647756527
26.600000000000023	0.0012101197592638147
26.700000000000024	0.0012100357922543575
26.800000000000022	0.0012099529608868142
26.900000000000023	0.0012098712650713693
27.00000000000002	0.0012097907056313913
27.100000000000023	0.0012097112731259741
27.200000000000024	0.0012096329647101611
27.300000000000022	0.0012095557803233688
27.400000000000023	0.001209479720669941
27.500000000000025	0.0012094047764455713
27.600000000000023	0.0012093309448203795
27.700000000000024	0.0012092582229681448
27.800000000000026	0.0012091866108598277
27.900000000000023	0.001209116109086288
28.000000000000025	0.00120904670848144
28.100000000000023	0.0012089784062336475
28.200000000000024	0.0012089112023404669
28.300000000000026	0.001208845097277515
28.400000000000023	0.0012087800820113866
28.500000000000025	0.0012087161537446397
28.600000000000023	0.0012086533096832292
28.700000000000024	0.001208591549853475
28.800000000000026	0.001208530874621009
28.900000000000023	0.0012084712750865974
29.000000000000025	0.0012084127484699172
29.100000000000026	0.0012083552948212739
29.200000000000024	0.0012082989143947529
29.300000000000026	0.001208243598420017
29.400000000000027	0.0012081893441300738
29.500000000000025	0.001208136148761119
29.600000000000026	0.0012080840123893904
29.700000000000024	0.0012080329351624804
29.800000000000026	0.0012079829084402625
29.900000000000027	0.0012079339294718034
30.000000000000025	0.0012078859983547785
30.100000000000026	0.001207839115128874
30.200000000000024	0.0012077932712791701
30.300000000000026	0.0012077484640672148
30.400000000000027	0.0012077046907575397
30.500000000000025	0.0012076619514709995
30.600000000000026	0.0012076202461441755
30.700000000000028	0.001207579566388549
30.800000000000026	0.0012075399094806777
30.900000000000027	0.0012075012755603269
31.00000000000003	0.0012074636644597483
31.100000000000026	0.0012074270679120428
31.200000000000028	0.0012073914832054365
31.300000000000026	0.0012073569076309434
31.400000000000027	0.0012073233413488302
31.50000000000003	0.0012072907840915545
31.600000000000026	0.0012072592277148986
31.700000000000028	0.0012072286695211023
31.800000000000026	0.0012071991096868145
31.900000000000027	0.001207170547843682
32.00000000000003	0.0012071429759656584
32.10000000000002	0.0012071163913658395
32.20000000000003	0.0012070907913599195
32.300000000000026	0.0012070661761423719
32.40000000000003	0.001207042545248364
32.50000000000003	0.0012070198907708906
32.60000000000003	0.001206998210036081
32.70000000000003	0.001206977503252344
32.800000000000026	0.0012069577698574844
32.90000000000003	0.0012069390020593067
33.00000000000003	0.0012069211971940201
33.10000000000003	0.0012069043526002651
33.20000000000003	0.0012068884685015808
33.300000000000026	0.001206873544242565
33.40000000000003	0.0012068595721465493
33.50000000000003	0.0012068465495618259
33.60000000000003	0.001206834476723443
33.70000000000003	0.0012068233528820685
33.800000000000026	0.0012068131704725314
33.90000000000003	0.0012068039268524565
34.00000000000003	0.0012067956193817096
34.10000000000003	0.0012067882483078854
34.20000000000003	0.001206781812791627
34.30000000000003	0.0012067763053798684
34.40000000000003	0.001206771723441407
34.50000000000003	0.001206768067232897
34.60000000000003	0.0012067653358244388
34.70000000000003	0.0012067635218712635
34.80000000000003	0.001206762622750774
34.90000000000003	0.0012067626358424359
35.00000000000003	0.0012067635614128435
35.10000000000003	0.0012067653984452766
35.20000000000003	0.0012067681397037219
35.30000000000003	0.0012067717825758688
35.400000000000034	0.0012067763273349659
35.50000000000003	0.0012067817728770838
35.60000000000003	0.0012067881120714106
35.70000000000003	0.0012067953423135192
35.80000000000003	0.001206803461000866
35.900000000000034	0.0012068124684140702
36.00000000000003	0.0012068223633655614
36.10000000000003	0.0012068331388300154
36.20000000000003	0.001206844792212409
36.30000000000003	0.0012068573237976688
36.400000000000034	0.0012068707323142944
36.50000000000003	0.0012068850108391202
36.60000000000003	0.0012069001567843328
36.70000000000003	0.0012069161675638434
36.80000000000003	0.0012069330434674019
36.900000000000034	0.0012069507831429754
37.00000000000003	0.0012069693797697528
37.10000000000003	0.0012069888307684737
37.20000000000003	0.0012070091364308117
37.30000000000003	0.0012070302953241126
37.400000000000034	0.0012070523007267323
37.500000000000036	0.0012070751500659637
37.60000000000003	0.00120709884077067
37.70000000000003	0.0012071233731348247
37.80000000000003	0.001207148745648331
37.900000000000034	0.0012071749516888244
38.000000000000036	0.001207201988691346
38.10000000000003	0.00120722985694944
38.20000000000003	0.0012072585548756562
38.30000000000003	0.0012072880759439197
38.400000000000034	0.0012073184175951555
38.500000000000036	0.001207349577271698
38.60000000000004	0.001207381555266899
38.70000000000003	0.0012074143499189813
38.80000000000003	0.0012074479547981023
38.900000000000034	0.001207482367352143
39.000000000000036	0.001207517587871682
39.10000000000004	0.001207553614620841
39.20000000000003	0.0012075904412632093
39.30000000000003	0.0012076280652519532
39.400000000000034	0.0012076664840415016
39.500000000000036	0.0012077056979197499
39.60000000000004	0.0012077457050795365
39.70000000000003	0.0012077864992777719
39.80000000000003	0.0012078280779738275
39.900000000000034	0.001207870441450466
40.000000000000036	0.001207913587829653
40.10000000000004	0.001207957510959009
40.20000000000003	0.0012080022083025687
40.30000000000003	0.0012080476773254404
40.400000000000034	0.0012080939183052488
40.500000000000036	0.0012081409292958086
40.60000000000004	0.0012081887042351344
40.70000000000004	0.0012082372405926847
40.80000000000003	0.0012082865386386515
40.900000000000034	0.0012083365963591922
41.000000000000036	0.0012083874077802972
41.10000000000004	0.0012084389703755259
41.20000000000004	0.001208491281619403
41.30000000000003	0.0012085443417745132
41.400000000000034	0.00120859814876189
41.500000000000036	0.0012086526966951358
41.60000000000004	0.0012087079830525478
41.70000000000004	0.0012087640080869614
41.80000000000004	0.0012088207696549472
41.900000000000034	0.0012088782619554734
42.000000000000036	0.00120893648247033
42.10000000000004	0.0012089954286821645
42.20000000000004	0.0012090551008337384
42.30000000000004	0.0012091154967196114
42.400000000000034	0.001209176610623585
42.500000000000036	0.0012092384400315128
42.60000000000004	0.0012093009851741115
42.70000000000004	0.0012093642437846952
42.80000000000004	0.001209428210229821
42.900000000000034	0.0012094928819983003
43.000000000000036	0.0012095582565796333
43.10000000000004	0.0012096243341920396
43.20000000000004	0.001209691112509892
43.30000000000004	0.0012097585859818954
43.400000000000034	0.0012098267521002332
43.500000000000036	0.0012098956110687784
43.60000000000004	0.0012099651605038562
43.70000000000004	0.0012100353949343967
43.80000000000004	0.0012101063118550258
43.90000000000004	0.0012101779087609211
44.000000000000036	0.0012102501858410092
44.10000000000004	0.001210323140655781
44.20000000000004	0.0012103967678136606
44.30000000000004	0.0012104710648119874
44.40000000000004	0.0012105460318230473
44.500000000000036	0.0012106216663525082
44.60000000000004	0.0012106979630865156
44.70000000000004	0.001210774919524353
44.80000000000004	0.0012108525331657215
44.90000000000004	0.0012109308041655489
45.00000000000004	0.0012110097299767382
45.10000000000004	0.0012110893053623685
45.20000000000004	0.0012111695278237986
45.30000000000004	0.00121125039749701
45.40000000000004	0.0012113319117833168
45.50000000000004	0.0012114140655210637
45.60000000000004	0.0012114968562130547
45.70000000000004	0.0012115802813624204
45.80000000000004	0.0012116643410853688
45.90000000000004	0.001211749032733567
46.00000000000004	0.0012118343512197442
46.10000000000004	0.0012119202940481916
46.20000000000004	0.0012120068613138805
46.30000000000004	0.0012120940503201204
46.40000000000004	0.0012121818560525105
46.50000000000004	0.0012122702760163008
46.60000000000004	0.0012123593077169588
46.70000000000004	0.0012124489512273027
46.80000000000004	0.0012125392038041046
46.90000000000004	0.0012126300605048372
47.00000000000004	0.0012127215188356877
47.100000000000044	0.0012128135788459218
47.20000000000004	0.0012129062377472133
47.30000000000004	0.001212999490667546
47.40000000000004	0.0012130933351136115
47.50000000000004	0.001213187768592195
47.600000000000044	0.0012132827911279721
47.70000000000004	0.0012133783998892404
47.80000000000004	0.001213474590073409
47.90000000000004	0.0012135713591875446
48.00000000000004	0.0012136687072304944
48.100000000000044	0.001213766631328719
48.200000000000045	0.0012138651267478197
48.30000000000004	0.0012139641909949326
48.40000000000004	0.0012140638215771653
48.50000000000004	0.0012141640184663777
48.600000000000044	0.00121426477874882
48.700000000000045	0.0012143660977571296
48.80000000000004	0.001214467972998249
48.90000000000004	0.001214570404415913
49.00000000000004	0.0012146733890578238
49.100000000000044	0.0012147769223225164
49.200000000000045	0.0012148810017165894
49.30000000000004	0.0012149856247465449
49.40000000000004	0.0012150907913267416
49.50000000000004	0.0012151964984678544
49.600000000000044	0.0012153027416330628
49.700000000000045	0.0012154095183282948
49.80000000000004	0.0012155168284374899
49.90000000000004	0.0012156246689360728
50.00000000000004	0.0012157330353508827
50.100000000000044	0.001215841925187095
50.200000000000045	0.0012159513359496763
50.30000000000005	0.001216061267490782
50.40000000000004	0.001216171716752065
50.50000000000004	0.0012162826793226833
50.600000000000044	0.0012163941527066212
50.700000000000045	0.0012165061367233096
50.80000000000005	0.0012166186282824999
50.90000000000004	0.0012167316230347598
51.00000000000004	0.001216845118482959
51.100000000000044	0.0012169591121296668
51.200000000000045	0.0012170736037601488
51.30000000000005	0.0012171885902536226
51.40000000000005	0.0012173040673206614
51.50000000000004	0.001217420032462497
51.600000000000044	0.0012175364854293744
51.700000000000045	0.0012176534230719626
51.80000000000005	0.0012177708411600819
51.90000000000005	0.0012178887371934745
52.00000000000004	0.0012180071086714706
52.100000000000044	0.001218125955307747
52.200000000000045	0.0012182452739257193
52.30000000000005	0.001218365060352969
52.40000000000005	0.0012184853120871407
52.50000000000004	0.0012186060288045782
52.600000000000044	0.001218727207303557
52.700000000000045	0.001218848843468716
52.80000000000005	0.0012189709347958486
52.90000000000005	0.0012190934787802926
53.00000000000004	0.0012192164750594457
53.100000000000044	0.0012193399204076377
53.200000000000045	0.0012194638107650244
53.30000000000005	0.0012195881436249262
53.40000000000005	0.0012197129185850823
53.50000000000005	0.0012198381323980838
53.600000000000044	0.0012199637810590442
53.700000000000045	0.0012200898620590955
53.80000000000005	0.0012202163728887866
53.90000000000005	0.0012203433131045328
54.00000000000005	0.0012204706794383831
54.100000000000044	0.0012205984679387494
54.200000000000045	0.0012207266760938412
54.30000000000005	0.0012208553034181162
54.40000000000005	0.0012209843466253415
54.50000000000005	0.0012211138018167482
54.60000000000005	0.0012212436664780517
54.700000000000045	0.0012213739380943546
54.80000000000005	0.001221504616136378
54.90000000000005	0.0012216356973007265
55.00000000000005	0.001221767177739776
55.10000000000005	0.0012218990549359686
55.200000000000045	0.0012220313283157463
55.30000000000005	0.0012221639945609322
55.40000000000005	0.0012222970498746361
55.50000000000005	0.0012224304917365007
55.60000000000005	0.0012225643176254743
55.700000000000045	0.0012226985269219047
55.80000000000005	0.0012228331162938868
55.90000000000005	0.0012229680819935073
56.00000000000005	0.001223103421496775
56.10000000000005	0.0012232391341374428
56.200000000000045	0.0012233752165723567
56.30000000000005	0.0012235116651022583
56.40000000000005	0.0012236484772001012
56.50000000000005	0.001223785650338068
56.60000000000005	0.001223923183801405
56.70000000000005	0.0012240610742366993
56.80000000000005	0.0012241993179915663
56.90000000000005	0.0012243379125349751
57.00000000000005	0.00122447685710325
57.10000000000005	0.0012246161483353197
57.20000000000005	0.0012247557826253975
57.30000000000005	0.0012248957574391387
57.40000000000005	0.0012250360702413868
57.50000000000005	0.0012251767202175635
57.60000000000005	0.001225317703999858
57.70000000000005	0.001225459018027249
57.800000000000054	0.001225600659761122
57.90000000000005	0.0012257426283356606
58.00000000000005	0.0012258849203789922
58.10000000000005	0.0012260275323746819
58.20000000000005	0.0012261704617805333
58.300000000000054	0.0012263137060534648
58.40000000000005	0.0012264572642743865
58.50000000000005	0.0012266011330682796
58.60000000000005	0.0012267453089613812
58.70000000000005	0.001226889789406932
58.800000000000054	0.001227034573432269
58.90000000000005	0.0012271796576619526
59.00000000000005	0.0012273250386647895
59.10000000000005	0.0012274707138902213
59.20000000000005	0.0012276166807867678
59.300000000000054	0.0012277629383260868
59.40000000000005	0.0012279094831332436
59.50000000000005	0.001228056311817637
59.60000000000005	0.0012282034218238742
59.70000000000005	0.0012283508120677223
59.800000000000054	0.0012284984791775056
59.900000000000055	0.0012286464198031995
60.00000000000005	0.0012287946313854204
60.10000000000005	0.0012289431113638146
60.20000000000005	0.0012290918585960919
60.300000000000054	0.001229240869714732
60.400000000000055	0.0012293901414082726
60.50000000000005	0.0012295396711122573
60.60000000000005	0.0012296894576261468
60.70000000000005	0.0012298394975894388
60.800000000000054	0.0012299897877292517
60.900000000000055	0.0012301403254769622
61.00000000000006	0.0012302911082628864
61.10000000000005	0.0012304421348260828
61.20000000000005	0.0012305934018139086
61.300000000000054	0.0012307449059900254
61.400000000000055	0.0012308966447804896
61.50000000000006	0.0012310486168637953
61.60000000000005	0.0012312008188980715
61.70000000000005	0.0012313532476835973
61.800000000000054	0.0012315059006420858
61.900000000000055	0.001231658775194213
62.00000000000006	0.0012318118699556116
62.10000000000005	0.001231965181596061
62.20000000000005	0.0012321187069504057
62.300000000000054	0.0012322724434348617
62.400000000000055	0.0012324263896021732
62.50000000000006	0.0012325805421367368
62.60000000000005	0.0012327348979080533
62.70000000000005	0.0012328894543278243
62.800000000000054	0.00123304420880668
62.900000000000055	0.0012331991598321904
63.00000000000006	0.0012333543041041987
63.10000000000006	0.0012335096385247357
63.20000000000005	0.0012336651604998605
63.300000000000054	0.0012338208684518888
63.400000000000055	0.0012339767590991695
63.50000000000006	0.0012341328293764314
63.60000000000006	0.00123428907668511
63.70000000000005	0.0012344454984255194
63.800000000000054	0.0012346020929524006
63.900000000000055	0.0012347588570034292
64.00000000000006	0.0012349157875439173
64.10000000000005	0.0012350728819694873
64.20000000000006	0.0012352301385672973
64.30000000000005	0.0012353875540974423
64.40000000000006	0.0012355451255560033
64.50000000000006	0.0012357028503338667
64.60000000000005	0.0012358607258207467
64.70000000000006	0.0012360187502338752
64.80000000000005	0.0012361769203565942
64.90000000000006	0.0012363352332136143
65.00000000000006	0.0012364936861898575
65.10000000000005	0.0012366522774326376
65.20000000000006	0.0012368110037517031
65.30000000000005	0.0012369698622005886
65.40000000000006	0.0012371288501593978
65.50000000000006	0.001237287965007057
65.60000000000005	0.0012374472048185935
65.70000000000006	0.0012376065664309378
65.80000000000005	0.0012377660469243196
65.90000000000006	0.001237925643672807
66.00000000000006	0.0012380853546791562
66.10000000000005	0.001238245176810721
66.20000000000006	0.001238405107174666
66.30000000000005	0.001238565143140153
66.40000000000006	0.001238725282075132
66.50000000000006	0.0012388855219077064
66.60000000000005	0.0012390458595364926
66.70000000000006	0.0012392062920934016
66.80000000000005	0.0012393668169414424
66.90000000000006	0.0012395274319341322
67.00000000000006	0.0012396881340045705
67.10000000000007	0.0012398489203096629
67.20000000000006	0.0012400097882074843
67.30000000000005	0.0012401707350549011
67.40000000000006	0.0012403317586284577
67.50000000000006	0.001240492855896549
67.60000000000007	0.0012406540240389322
67.70000000000006	0.0012408152604074904
67.80000000000005	0.001240976562701837
67.90000000000006	0.0012411379279289659
68.00000000000006	0.0012412993532917387
68.10000000000007	0.0012414608361370474
68.20000000000006	0.0012416223738105857
68.30000000000005	0.0012417839639326709
68.40000000000006	0.0012419456035497245
68.50000000000006	0.0012421072898855451
68.60000000000007	0.0012422690202808244
68.70000000000006	0.0012424307922766227
68.80000000000005	0.0012425926029621035
68.90000000000006	0.0012427544495822924
69.00000000000006	0.001242916329472879
69.10000000000007	0.0012430782399683307
69.20000000000006	0.0012432401785280789
69.30000000000005	0.0012434021422849109
69.40000000000006	0.0012435641285029003
69.50000000000006	0.0012437261345114965
69.60000000000007	0.0012438881576885882
69.70000000000006	0.0012440501952138993
69.80000000000007	0.0012442122443708512
69.90000000000006	0.0012443743024838998
70.00000000000006	0.0012445363668763102
70.10000000000007	0.0012446984348420142
70.20000000000006	0.00124486050360858
70.30000000000007	0.0012450225704765932
70.40000000000006	0.0012451846327643317
70.50000000000006	0.00124534668768186
70.60000000000007	0.0012455087325079438
70.70000000000006	0.0012456707645606279
70.80000000000007	0.0012458327811532284
70.90000000000006	0.0012459947795978067
71.00000000000006	0.0012461567570181986
71.10000000000007	0.0012463187107453286
71.20000000000006	0.0012464806381125351
71.30000000000007	0.0012466425364269504
71.40000000000006	0.0012468044027262456
71.50000000000006	0.0012469662343968268
71.60000000000007	0.001247128028787614
71.70000000000006	0.0012472897832008336
71.80000000000007	0.001247451494937509
71.90000000000006	0.0012476131609467775
72.00000000000006	0.0012477747786715128
72.10000000000007	0.0012479363454740995
72.20000000000006	0.0012480978586506659
72.30000000000007	0.0012482593150619102
72.40000000000006	0.0012484207122105346
72.50000000000006	0.0012485820474726335
72.60000000000007	0.0012487433181394899
72.70000000000006	0.0012489045215011985
72.80000000000007	0.0012490656543276723
72.90000000000006	0.0012492267141824632
73.00000000000006	0.0012493876984532826
73.10000000000007	0.0012495486044254184
73.20000000000006	0.0012497094287780544
73.30000000000007	0.001249870169138957
73.40000000000006	0.0012500308229076837
73.50000000000007	0.001250191387364763
73.60000000000007	0.0012503518597895581
73.70000000000006	0.0012505122367682487
73.80000000000007	0.00125067251599384
73.90000000000006	0.001250832694875689
74.00000000000007	0.001250992770688455
74.10000000000007	0.0012511527399253447
74.20000000000006	0.0012513126003479889
74.30000000000007	0.0012514723493757705
74.40000000000006	0.001251631984278682
74.50000000000007	0.0012517915023255953
74.60000000000007	0.0012519508999144526
74.70000000000006	0.00125211017487663
74.80000000000007	0.0012522693246394803
74.90000000000006	0.0012524283464672682
75.00000000000007	0.0012525872366627474
75.10000000000007	0.0012527459931303685
75.20000000000006	0.0012529046133056578
75.30000000000007	0.0012530630944483537
75.40000000000006	0.0012532214338170998
75.50000000000007	0.0012533796276172169
75.60000000000007	0.0012535376738273985
75.70000000000006	0.0012536955698893375
75.80000000000007	0.001253853313057222
75.90000000000006	0.0012540108994389212
76.00000000000007	0.0012541683270907375
76.10000000000007	0.0012543255934606874
76.20000000000007	0.001254482695798588
76.30000000000007	0.001254639631353191
76.40000000000006	0.001254796396132796
76.50000000000007	0.001254952988272476
76.60000000000007	0.0012551094052246057
76.70000000000007	0.0012552656442336731
76.80000000000007	0.0012554217012083293
76.90000000000006	0.0012555775743657647
77.00000000000007	0.001255733261162888
77.10000000000007	0.0012558887588399806
77.20000000000007	0.001256044064636275
77.30000000000007	0.0012561991743586822
77.40000000000006	0.0012563540863077846
77.50000000000007	0.001256508797943089
77.60000000000007	0.0012566633064997291
77.70000000000007	0.0012568176076828128
77.80000000000007	0.0012569716998796162
77.90000000000006	0.0012571255805523423
78.00000000000007	0.0012572792469321208
78.10000000000007	0.0012574326962491095
78.20000000000007	0.0012575859241045753
78.30000000000007	0.0012577389289737926
78.40000000000006	0.0012578917083197949
78.50000000000007	0.0012580442593688379
78.60000000000007	0.00125819657761824
78.70000000000007	0.0012583486616345601
78.80000000000007	0.0012585005088817276
78.90000000000006	0.0012586521165821969
79.00000000000007	0.0012588034819575357
79.10000000000007	0.0012589546003991183
79.20000000000007	0.0012591054705661587
79.30000000000007	0.001259256089921693
79.40000000000006	0.0012594064556836042
79.50000000000007	0.0012595565631371933
79.60000000000007	0.0012597064110376022
79.70000000000007	0.001259855996846967
79.80000000000007	0.001260005317779592
79.90000000000008	0.0012601543710489213
80.00000000000007	0.0012603031518322993
80.10000000000007	0.0012604516589822434
80.20000000000007	0.0012605998899582196
80.30000000000007	0.0012607478419702635
80.40000000000008	0.001260895510087568
80.50000000000007	0.001261042893263206
80.60000000000007	0.0012611899889539407
80.70000000000007	0.0012613367943665043
80.80000000000007	0.0012614833067068495
80.90000000000008	0.001261629520934195
81.00000000000007	0.0012617754361036908
81.10000000000007	0.0012619210496677624
81.20000000000007	0.0012620663588292138
81.30000000000007	0.001262211358437047
81.40000000000008	0.0012623560476516338
81.50000000000007	0.0012625004239209326
81.60000000000007	0.0012626444844447136
81.70000000000007	0.001262788226422025
81.80000000000007	0.0012629316445899304
81.90000000000008	0.001263074738215668
82.00000000000007	0.0012632175047411235
82.10000000000007	0.0012633599413625037
82.20000000000007	0.0012635020427046641
82.30000000000007	0.0012636438081447452
82.40000000000008	0.0012637852351184
82.50000000000007	0.0012639263208191122
82.60000000000008	0.0012640670624397097
82.70000000000007	0.0012642074544911685
82.80000000000007	0.0012643474964622644
82.90000000000008	0.0012644871857809298
83.00000000000007	0.0012646265196374477
83.10000000000008	0.001264765492428608
83.20000000000007	0.0012649041037578134
83.30000000000007	0.0012650423510449983
83.40000000000008	0.0012651802314780532
83.50000000000007	0.0012653177422442955
83.60000000000008	0.0012654548776248019
83.70000000000007	0.0012655916373393893
83.80000000000007	0.0012657280187985795
83.90000000000008	0.0012658640191874912
84.00000000000007	0.0012659996326710814
84.10000000000008	0.0012661348590885025
84.20000000000007	0.001266269695840559
84.30000000000007	0.001266404140110326
84.40000000000008	0.0012665381890804104
84.50000000000007	0.0012666718367981894
84.60000000000008	0.0012668050832240596
84.70000000000007	0.001266937925747767
84.80000000000007	0.0012670703615500771
84.90000000000008	0.0012672023845603565
85.00000000000007	0.0012673339948630787
85.10000000000008	0.0012674651898365423
85.20000000000007	0.0012675959666598234
85.30000000000007	0.0012677263225116299
85.40000000000008	0.0012678562512019958
85.50000000000007	0.0012679857529414554
85.60000000000008	0.0012681148250956215
85.70000000000007	0.0012682434648417457
85.80000000000007	0.0012683716658700198
85.90000000000008	0.0012684994285197615
86.00000000000007	0.0012686267501434527
86.10000000000008	0.0012687536279170574
86.20000000000007	0.0012688800590162288
86.30000000000008	0.0012690060370101298
86.40000000000008	0.001269131562368971
86.50000000000007	0.0012692566324309486
86.60000000000008	0.0012693812443706754
86.70000000000007	0.0012695053916356737
86.80000000000008	0.0012696290748297004
86.90000000000008	0.0012697522912760988
87.00000000000007	0.0012698750381486257
87.10000000000008	0.0012699973126208347
87.20000000000007	0.001270119108017548
87.30000000000008	0.001270240425078238
87.40000000000008	0.001270361261110403
87.50000000000007	0.0012704816132869767
87.60000000000008	0.0012706014748094336
87.70000000000007	0.001270720846555496
87.80000000000008	0.0012708397258161652
87.90000000000008	0.0012709581097639353
88.00000000000007	0.0012710759955712444
88.10000000000008	0.0012711933763152861
88.20000000000007	0.001271310253014312
88.30000000000008	0.0012714266229419137
88.40000000000008	0.0012715424832703567
88.50000000000007	0.0012716578269517786
88.60000000000008	0.0012717726551474378
88.70000000000007	0.0012718869651127608
88.80000000000008	0.001272000754020046
88.90000000000008	0.0012721140190416207
89.00000000000009	0.0012722267530038034
89.10000000000008	0.0012723389572132406
89.20000000000007	0.0012724506289064192
89.30000000000008	0.0012725617652559781
89.40000000000008	0.0012726723589615992
89.50000000000009	0.0012727824114776003
89.60000000000008	0.001272891920020686
89.70000000000007	0.0012730008817640039
89.80000000000008	0.0012731044405763611
89.90000000000008	0.0012731880613012015
90.00000000000009	0.00127325184686473
