# Supplementary material for: White matter micro- and macrostructure brain charts for the human lifespan
Source: Nature. 2026 May 13;655(8124):979–89. doi: 10.1038/s41586-026-10454-2 (PMC13391363; doi:10.1038/s41586-026-10454-2)
Supplement: Supplementary file 7 — Tract-specific median centiles of brain charts. SDT.T4.1-504 contain the discretized, sex-agnostic brain charts used to derive the myelination plots and assessments in Fig. 4 and Supplementary Fig. S4.F9. Age is expressed in years. Tract measurements are reported in metric-specific units: diffusivities in mm2 s−1, volume in mm3, surface area in mm2, average length in mm, and FA is dimensionless (unitless). [file 41586_2026_10454_MOESM7_ESM.zip › SDT.T4/SDT.T4.24-ATR_right_fa-mean.csv]

age	value
1.0	0.3136462284247656
1.1	0.3159941164330802
1.2000000000000002	0.3189473184232716
1.3000000000000003	0.32246075280091696
1.4000000000000004	0.3258980261457328
1.5000000000000004	0.32907902831768615
1.6000000000000005	0.3320358311905916
1.7000000000000006	0.33479488381989114
1.8000000000000007	0.3373773110741209
1.9000000000000008	0.33980359095337004
2.000000000000001	0.3420893889943979
2.100000000000001	0.34424815290246313
2.200000000000001	0.34629089308153926
2.300000000000001	0.3482288711708839
2.4000000000000012	0.3500709015749749
2.5000000000000013	0.3518247592461353
2.6000000000000014	0.3534973198903631
2.7000000000000015	0.35509426273907996
2.8000000000000016	0.3566218029736635
2.9000000000000017	0.35808481956050964
3.0000000000000018	0.3594876969535159
3.100000000000002	0.3608340761856186
3.200000000000002	0.3621280795605029
3.300000000000002	0.36337296549740805
3.400000000000002	0.3645717082676599
3.500000000000002	0.3657270177755607
3.6000000000000023	0.3668411340575216
3.7000000000000024	0.36791673155149796
3.8000000000000025	0.36895591047867776
3.9000000000000026	0.36996060015647314
4.000000000000003	0.3709323946917925
4.100000000000003	0.3718732477890597
4.200000000000003	0.37278469575412515
4.3000000000000025	0.37366816818597176
4.400000000000003	0.37452498802593465
4.5000000000000036	0.3753562380094472
4.600000000000003	0.3761633077340091
4.700000000000003	0.3769472790979352
4.800000000000003	0.37770915786032366
4.900000000000004	0.3784497650618024
5.0000000000000036	0.3791701777056197
5.100000000000003	0.3798712334312794
5.200000000000004	0.38055372141910193
5.300000000000004	0.38121837822540316
5.400000000000004	0.38186579824857825
5.5000000000000036	0.3824967944512426
5.600000000000004	0.38311199201895174
5.700000000000005	0.3837119759060768
5.800000000000004	0.38429721663015415
5.900000000000004	0.3848683700144803
6.000000000000004	0.3854259392961053
6.100000000000005	0.3859704027237648
6.200000000000005	0.38650220861675244
6.300000000000004	0.3870217132054121
6.400000000000005	0.3875294325662909
6.500000000000005	0.3880257580834231
6.600000000000005	0.38851105707316486
6.700000000000005	0.38898562043973817
6.800000000000005	0.3894498767126045
6.900000000000006	0.3899041499936564
7.000000000000005	0.39034875027016064
7.100000000000005	0.39078396860077125
7.2000000000000055	0.39121003268354054
7.300000000000006	0.3916272902633797
7.400000000000006	0.39203600126923277
7.500000000000005	0.39243640980979033
7.600000000000006	0.39282870628624794
7.700000000000006	0.39321318582669074
7.800000000000006	0.39359006837775445
7.900000000000006	0.3939595653471299
8.000000000000007	0.39432187515393724
8.100000000000007	0.39467715072738463
8.200000000000006	0.3950256372854042
8.300000000000006	0.3953675154775133
8.400000000000006	0.395702954767683
8.500000000000007	0.3960320854508025
8.600000000000007	0.39635511922508404
8.700000000000006	0.39667221157699106
8.800000000000008	0.39698351254280995
8.900000000000007	0.39728916266225023
9.000000000000007	0.397589268775144
9.100000000000007	0.3978840101010534
9.200000000000006	0.3981735167989332
9.300000000000008	0.39845791065583397
9.400000000000007	0.39873728409361875
9.500000000000007	0.39901179396958425
9.600000000000009	0.39928155386517067
9.700000000000008	0.39954667373018304
9.800000000000008	0.3998072562174978
9.900000000000007	0.40006337841242573
10.000000000000007	0.40031517513763604
10.100000000000009	0.40056274296291094
10.200000000000008	0.40080617190604634
10.300000000000008	0.40104552949857886
10.40000000000001	0.40128093507505286
10.500000000000009	0.40151247386874334
10.600000000000009	0.40174022860604863
10.700000000000008	0.4019642761836788
10.800000000000008	0.40218467373830963
10.90000000000001	0.40240152513553656
11.000000000000009	0.402614903787279
11.100000000000009	0.4028248777946026
11.20000000000001	0.4030314977524679
11.30000000000001	0.4032348564615505
11.40000000000001	0.40343501933698056
11.500000000000009	0.4036320500115703
11.600000000000009	0.40382600731534474
11.70000000000001	0.40401693458242316
11.80000000000001	0.40420491343933557
11.90000000000001	0.40439000084903504
12.00000000000001	0.4045722493486613
12.10000000000001	0.40475169766701824
12.20000000000001	0.4049284193167986
12.30000000000001	0.40510246547014406
12.40000000000001	0.4052738859998748
12.50000000000001	0.40544272672457454
12.60000000000001	0.4056090211695918
12.70000000000001	0.4057728345781958
12.800000000000011	0.4059342119309359
12.900000000000011	0.40609319443800534
13.00000000000001	0.4062498123044883
13.10000000000001	0.40640412469000686
13.20000000000001	0.40655617228652274
13.300000000000011	0.4067059948181721
13.400000000000011	0.40685362851969065
13.50000000000001	0.4069990997836751
13.600000000000012	0.4071424615215819
13.700000000000012	0.40728374979402604
13.800000000000011	0.4074229973925837
13.900000000000011	0.40756022826596505
14.00000000000001	0.40769549067583394
14.100000000000012	0.4078288174443757
14.200000000000012	0.40796024065926373
14.300000000000011	0.40808978935771617
14.400000000000013	0.4082174846405905
14.500000000000012	0.4083433699628211
14.600000000000012	0.40846747461876287
14.700000000000012	0.4085898250278348
14.800000000000011	0.4087104404590105
14.900000000000013	0.40882936075345017
15.000000000000012	0.40894661271813554
15.100000000000012	0.40906222259338854
15.200000000000014	0.40917621391886766
15.300000000000013	0.40928860379968685
15.400000000000013	0.4093994283204337
15.500000000000012	0.4095087115575819
15.600000000000012	0.40961647502984144
15.700000000000014	0.40972273444680246
15.800000000000013	0.4098275230429172
15.900000000000013	0.4099308629552795
16.000000000000014	0.4100327758774334
16.100000000000016	0.41013328108705743
16.200000000000014	0.4102323926244626
16.30000000000001	0.41033014074713453
16.400000000000013	0.4104265454486836
16.500000000000014	0.41052162442539103
16.600000000000016	0.41061539063894925
16.700000000000014	0.41070787206956944
16.800000000000015	0.41079908717845015
16.900000000000013	0.41088905407509224
17.000000000000014	0.41097778868931656
17.100000000000016	0.41106530267742775
17.200000000000014	0.4111516216311443
17.300000000000015	0.4112367623076514
17.400000000000013	0.41132073938436464
17.500000000000014	0.41140356367293185
17.600000000000016	0.411485258924314
17.700000000000014	0.41156584067032137
17.800000000000015	0.41164532416065236
17.900000000000016	0.41172372266431584
18.000000000000014	0.4118010459595035
18.100000000000016	0.4118773158595308
18.200000000000017	0.4119525465261471
18.300000000000015	0.41202675022578583
18.400000000000016	0.4120999360672762
18.500000000000014	0.41217212436048434
18.600000000000016	0.412243328276727
18.700000000000017	0.4123135607586531
18.800000000000015	0.41238283293817213
18.900000000000016	0.4124511530967369
19.000000000000014	0.41251853995661
19.100000000000016	0.4125850055762456
19.200000000000017	0.4126505602771758
19.300000000000015	0.4127152118045919
19.400000000000016	0.4127789776412568
19.500000000000018	0.41284186903727343
19.600000000000016	0.4129038970556358
19.700000000000017	0.4129650710954643
19.80000000000002	0.4130253982327431
19.900000000000016	0.413084894637696
20.000000000000018	0.41314357064806706
20.100000000000016	0.41320143500220696
20.200000000000017	0.41325849434213613
20.30000000000002	0.41331476380748716
20.400000000000016	0.4133702530704072
20.500000000000018	0.413424971648618
20.600000000000016	0.4134789275241855
20.700000000000017	0.41353212679273316
20.80000000000002	0.41358458349987104
20.900000000000016	0.41363630656342737
21.000000000000018	0.41368730342240256
21.10000000000002	0.41373757981795495
21.200000000000017	0.4137871489321684
21.30000000000002	0.4138360191303801
21.40000000000002	0.41388419864946946
21.500000000000018	0.4139316943035995
21.60000000000002	0.4139785113839019
21.700000000000017	0.4140246621537649
21.80000000000002	0.4140701543500364
21.90000000000002	0.41411499433732063
22.000000000000018	0.41415918711469873
22.10000000000002	0.4142027442169017
22.200000000000017	0.4142456729187677
22.30000000000002	0.41428798038750336
22.40000000000002	0.41432967246785873
22.500000000000018	0.4143707537852507
22.60000000000002	0.4144112350976724
22.70000000000002	0.41445112315258426
22.80000000000002	0.4144904234201255
22.90000000000002	0.4145291402831262
23.00000000000002	0.4145672838807456
23.10000000000002	0.4146048605714596
23.20000000000002	0.41464187662296115
23.30000000000002	0.4146783370701016
23.40000000000002	0.414714245983102
23.50000000000002	0.414749612840286
23.60000000000002	0.41478444355469346
23.70000000000002	0.4148187428471294
23.80000000000002	0.414852514584772
23.90000000000002	0.4148857677172527
24.00000000000002	0.4149185078280462
24.10000000000002	0.4149507404235821
24.20000000000002	0.41498246985803694
24.300000000000022	0.41501369973520486
24.40000000000002	0.41504443843923994
24.50000000000002	0.4150746911751091
24.600000000000023	0.415104462032252
24.70000000000002	0.4151337544432908
24.800000000000022	0.4151625763382199
24.90000000000002	0.4151909326411527
25.00000000000002	0.41521882821044437
25.100000000000023	0.4152462668250575
25.20000000000002	0.4152732516942256
25.300000000000022	0.4152997902614801
25.40000000000002	0.41532588712749036
25.50000000000002	0.4153515458469087
25.600000000000023	0.41537676948367874
25.70000000000002	0.4154015650892169
25.800000000000022	0.4154259370235544
25.900000000000023	0.415449889590298
26.00000000000002	0.415473426079854
26.100000000000023	0.4154965493655105
26.200000000000024	0.4155192660781254
26.300000000000022	0.4155415802998924
26.400000000000023	0.4155634951302647
26.50000000000002	0.41558501331840875
26.600000000000023	0.4156061411550426
26.700000000000024	0.41562688251513796
26.800000000000022	0.4156472412250123
26.900000000000023	0.41566722015817426
27.00000000000002	0.4156868219001063
27.100000000000023	0.4157060523762735
27.200000000000024	0.4157249152218227
27.300000000000022	0.4157434131469982
27.400000000000023	0.4157615486305894
27.500000000000025	0.41577932730171757
27.600000000000023	0.41579675261624227
27.700000000000024	0.4158138279878744
27.800000000000026	0.4158305559328313
27.900000000000023	0.41584693878858386
28.000000000000025	0.4158629818656769
28.100000000000023	0.4158786884120131
28.200000000000024	0.41589406080365576
28.300000000000026	0.4159091012858245
28.400000000000023	0.4159238149098247
28.500000000000025	0.41593820476775684
28.600000000000023	0.41595227391505046
28.700000000000024	0.41596602456048287
28.800000000000026	0.41597945882661336
28.900000000000023	0.4159925814857741
29.000000000000025	0.4160053954489722
29.100000000000026	0.4160179028042206
29.200000000000024	0.4160301055938642
29.300000000000026	0.41604200836259275
29.400000000000027	0.41605361388545975
29.500000000000025	0.41606492490548397
29.600000000000026	0.41607594336590925
29.700000000000024	0.4160866712020742
29.800000000000026	0.41609711271346467
29.900000000000027	0.41610727051680146
30.000000000000025	0.4161171464509113
30.100000000000026	0.4161267423810081
30.200000000000024	0.41613606240597045
30.300000000000026	0.416145109023424
30.400000000000027	0.41615388470290327
30.500000000000025	0.4161623911575164
30.600000000000026	0.4161706301586747
30.700000000000028	0.41617860558898184
30.800000000000026	0.41618631980710885
30.900000000000027	0.41619377443558975
31.00000000000003	0.4162009711842153
31.100000000000026	0.416207913758217
31.200000000000028	0.41621460441155733
31.300000000000026	0.4162210453734764
31.400000000000027	0.41622723815697826
31.50000000000003	0.4162331843892449
31.600000000000026	0.4162388875841244
31.700000000000028	0.41624434987319675
31.800000000000026	0.4162495726906651
31.900000000000027	0.4162545576092943
32.00000000000003	0.41625930798561434
32.10000000000002	0.41626382585882704
32.20000000000003	0.4162681132463027
32.300000000000026	0.41627217148652895
32.40000000000003	0.4162760020791979
32.50000000000003	0.4162796082109609
32.60000000000003	0.4162829918128712
32.70000000000003	0.41628615415466685
32.800000000000026	0.4162890966877558
32.90000000000003	0.41629182245884794
33.00000000000003	0.4162943333172304
33.10000000000003	0.41629663109284987
33.20000000000003	0.4162987169715626
33.300000000000026	0.4163005923398649
33.40000000000003	0.4163022600932399
33.50000000000003	0.4163037219851008
33.60000000000003	0.41630497914116826
33.70000000000003	0.41630603290489976
33.800000000000026	0.41630688604694993
33.90000000000003	0.41630754024813504
34.00000000000003	0.41630799717208533
34.10000000000003	0.4163082578708142
34.20000000000003	0.41630832362988307
34.30000000000003	0.4163081970849559
34.40000000000003	0.41630787983160034
34.50000000000003	0.4163073728691017
34.60000000000003	0.4163066774444895
34.70000000000003	0.41630579608179
34.80000000000003	0.4163047303119255
34.90000000000003	0.41630348165050257
35.00000000000003	0.4163020510318772
35.10000000000003	0.4163004396512391
35.20000000000003	0.4162986499118059
35.30000000000003	0.41629668326848235
35.400000000000034	0.4162945406092873
35.50000000000003	0.41629222309476765
35.60000000000003	0.4162897330280547
35.70000000000003	0.4162870718063278
35.80000000000003	0.4162842408130797
35.900000000000034	0.4162812408789978
36.00000000000003	0.4162780731180384
36.10000000000003	0.4162747397249526
36.20000000000003	0.41627124202894905
36.30000000000003	0.4162675808199087
36.400000000000034	0.4162637571805158
36.50000000000003	0.41625977321558183
36.60000000000003	0.41625563020263284
36.70000000000003	0.41625132940693166
36.80000000000003	0.4162468715676241
36.900000000000034	0.4162422577253706
37.00000000000003	0.41623748988752907
37.10000000000003	0.41623256927069147
37.20000000000003	0.41622749657799735
37.30000000000003	0.41622227282176794
37.400000000000034	0.416216899928362
37.500000000000036	0.41621137906798183
37.60000000000003	0.4162057113998149
37.70000000000003	0.41619989758200887
37.80000000000003	0.41619393858885
37.900000000000034	0.4161878362588756
38.000000000000036	0.41618159170752805
38.10000000000003	0.4161752055611255
38.20000000000003	0.4161686787681771
38.30000000000003	0.4161620130941209
38.400000000000034	0.416155209612659
38.500000000000036	0.41614826938757693
38.60000000000004	0.41614119300521485
38.70000000000003	0.41613398137954294
38.80000000000003	0.41612663619669427
38.900000000000034	0.4161191584810427
39.000000000000036	0.41611154879074375
39.10000000000004	0.4161038080162369
39.20000000000003	0.41609593777755466
39.30000000000003	0.4160879390614278
39.400000000000034	0.416079812845638
39.500000000000036	0.416071559652751
39.60000000000004	0.4160631803417426
39.70000000000003	0.4160546764608895
39.80000000000003	0.41604604895238617
39.900000000000034	0.41603729831380076
40.000000000000036	0.4160284253825556
40.10000000000004	0.4160194316470429
40.20000000000003	0.41601031801543376
40.30000000000003	0.4160010853878055
40.400000000000034	0.4159917342299868
40.500000000000036	0.41598226535064986
40.60000000000004	0.4159726801731398
40.70000000000004	0.41596297956533057
40.80000000000003	0.4159531639708464
40.900000000000034	0.41594323417855233
41.000000000000036	0.41593319155744407
41.10000000000004	0.41592303694457783
41.20000000000004	0.41591277116967473
41.30000000000003	0.41590239464800477
41.400000000000034	0.41589190814208543
41.500000000000036	0.4158813129618416
41.60000000000004	0.4158706099077916
41.70000000000004	0.41585979937545414
41.80000000000004	0.41584888210908794
41.900000000000034	0.41583785936920753
42.000000000000036	0.4158267319283602
42.10000000000004	0.4158155005524322
42.20000000000004	0.4158041656115711
42.30000000000004	0.41579272782582144
42.400000000000034	0.41578118840196254
42.500000000000036	0.41576954807934613
42.60000000000004	0.4157578072105265
42.70000000000004	0.4157459664986665
42.80000000000004	0.41573402710555285
42.900000000000034	0.41572198974509955
43.000000000000036	0.4157098551251594
43.10000000000004	0.4156976235755495
43.20000000000004	0.41568529577711927
43.30000000000004	0.415672872842694
43.400000000000034	0.41566035545596997
43.500000000000036	0.415647743931073
43.60000000000004	0.41563503893319964
43.70000000000004	0.4156222415341419
43.80000000000004	0.41560935239441804
43.90000000000004	0.41559637216902057
44.000000000000036	0.41558330115166786
44.10000000000004	0.41557013998694065
44.20000000000004	0.41555688970195026
44.30000000000004	0.41554355092965584
44.40000000000004	0.41553012394976396
44.500000000000036	0.41551660939230256
44.60000000000004	0.41550300824690506
44.70000000000004	0.4154893211253727
44.80000000000004	0.41547554863446035
44.90000000000004	0.4154616910355303
45.00000000000004	0.4154477489395165
45.10000000000004	0.4154337232952167
45.20000000000004	0.4154196146892524
45.30000000000004	0.415405423370459
45.40000000000004	0.4153911499362054
45.50000000000004	0.4153767953010107
45.60000000000004	0.4153623600321476
45.70000000000004	0.4153478446922715
45.80000000000004	0.41533324951370487
45.90000000000004	0.41531857507608977
46.00000000000004	0.41530382225657014
46.10000000000004	0.4152889915993718
46.20000000000004	0.41527408332560467
46.30000000000004	0.4152590980022356
46.40000000000004	0.41524403647501307
46.50000000000004	0.41522889927043816
46.60000000000004	0.41521368691078
46.70000000000004	0.4151983996022624
46.80000000000004	0.41518303789535643
46.90000000000004	0.4151676026015562
47.00000000000004	0.41515209422623184
47.100000000000044	0.4151365129655588
47.20000000000004	0.4151208593581378
47.30000000000004	0.41510513418667044
47.40000000000004	0.4150893379402616
47.50000000000004	0.4150734711041313
47.600000000000044	0.4150575338610164
47.70000000000004	0.4150415267341342
47.80000000000004	0.41502545047474965
47.90000000000004	0.41500930555256105
48.00000000000004	0.4149930921412898
48.100000000000044	0.41497681075301196
48.200000000000045	0.4149604621125542
48.30000000000004	0.4149440466746642
48.40000000000004	0.41492756489051696
48.50000000000004	0.41491101692168425
48.600000000000044	0.41489440326586585
48.700000000000045	0.41487772461900113
48.80000000000004	0.4148609814179851
48.90000000000004	0.41484417381629085
49.00000000000004	0.41482730230113923
49.100000000000044	0.4148103675441639
49.200000000000045	0.4147933699684951
49.30000000000004	0.4147763099939719
49.40000000000004	0.4147591877630672
49.50000000000004	0.41474200374953996
49.600000000000044	0.4147247585984458
49.700000000000045	0.414707452716465
49.80000000000004	0.4146900862387853
49.90000000000004	0.41467265962929145
50.00000000000004	0.41465517351066694
50.100000000000044	0.41463762827689865
50.200000000000045	0.41462002431893763
50.30000000000005	0.41460236176199605
50.40000000000004	0.41458464105732906
50.50000000000004	0.4145668628031371
50.600000000000044	0.41454902737822563
50.700000000000045	0.4145311349012452
50.80000000000005	0.41451318581412866
50.90000000000004	0.41449518069446123
51.00000000000004	0.4144771199093242
51.100000000000044	0.4144590038229937
51.200000000000045	0.41444083254505976
51.30000000000005	0.4144226065055845
51.40000000000005	0.41440432625957335
51.50000000000004	0.4143859921600746
51.600000000000044	0.4143676043107587
51.700000000000045	0.41434916313287184
51.80000000000005	0.4143306691624018
51.90000000000005	0.4143121227415511
52.00000000000004	0.41429352420992593
52.100000000000044	0.41427487366295207
52.200000000000045	0.41425617151070027
52.30000000000005	0.4142374182683093
52.40000000000005	0.41421861426498957
52.50000000000004	0.41419975959081795
52.600000000000044	0.4141808546475141
52.700000000000045	0.41416189993265373
52.80000000000005	0.41414289576539853
52.90000000000005	0.41412384246250294
53.00000000000004	0.4141047401065285
53.100000000000044	0.41408558908865517
53.200000000000045	0.4140663898871867
53.30000000000005	0.41404714280923705
53.40000000000005	0.4140278479325247
53.50000000000005	0.41400850564030783
53.600000000000044	0.4139891163946531
53.700000000000045	0.413969680493349
53.80000000000005	0.41395019823194984
53.90000000000005	0.41393066968130887
54.00000000000005	0.4139110952147297
54.100000000000044	0.4138914752764435
54.200000000000045	0.4138718101530503
54.30000000000005	0.41385209991100913
54.40000000000005	0.4138323449160978
54.50000000000005	0.41381254559752095
54.60000000000005	0.4137927022332104
54.700000000000045	0.4137728150990203
54.80000000000005	0.4137528842551255
54.90000000000005	0.41373291005788715
55.00000000000005	0.413712892919986
55.10000000000005	0.4136928331089459
55.200000000000045	0.4136727306809444
55.30000000000005	0.4136525859851843
55.40000000000005	0.4136323994204248
55.50000000000005	0.41361217124612054
55.60000000000005	0.413591901719791
55.700000000000045	0.4135715908918464
55.80000000000005	0.41355123910256963
55.90000000000005	0.4135308467353938
56.00000000000005	0.41351041404007643
56.10000000000005	0.41348994106338094
56.200000000000045	0.41346942813877324
56.30000000000005	0.41344887563677524
56.40000000000005	0.41342828379962016
56.50000000000005	0.4134076528677359
56.60000000000005	0.41338698288257897
56.70000000000005	0.4133662741691546
56.80000000000005	0.41334552708375355
56.90000000000005	0.4133247418595596
57.00000000000005	0.41330391853469056
57.10000000000005	0.4132830574276536
57.20000000000005	0.4132621588827518
57.30000000000005	0.41324122312614137
57.40000000000005	0.4132202503822914
57.50000000000005	0.4131992406844218
57.60000000000005	0.4131781943430046
57.70000000000005	0.4131571116891133
57.800000000000054	0.41313599294044484
57.90000000000005	0.41311483812715166
58.00000000000005	0.41309364755350386
58.10000000000005	0.4130724215394343
58.20000000000005	0.4130511602960648
58.300000000000054	0.4130298640329383
58.40000000000005	0.4130085327756712
58.50000000000005	0.41298716682089426
58.60000000000005	0.4129657664762272
58.70000000000005	0.4129443319448708
58.800000000000054	0.4129228632496103
58.90000000000005	0.4129013606811529
59.00000000000005	0.41287982453675254
59.10000000000005	0.41285825501344803
59.20000000000005	0.4128366523067978
59.300000000000054	0.4128150164353708
59.40000000000005	0.41279334768260273
59.50000000000005	0.41277164633427366
59.60000000000005	0.41274991257999266
59.70000000000005	0.41272814643570205
59.800000000000054	0.4127063481791756
59.900000000000055	0.4126845180865375
60.00000000000005	0.4126626563416116
60.10000000000005	0.41264076312683096
60.20000000000005	0.41261883845420244
60.300000000000054	0.4125968825945719
60.400000000000055	0.4125748958133585
60.50000000000005	0.412552878287404
60.60000000000005	0.41253083002626484
60.70000000000005	0.4125087512953712
60.800000000000054	0.4124866423511371
60.900000000000055	0.4124645033649627
61.00000000000006	0.41244233450693935
61.10000000000005	0.41242013578293363
61.20000000000005	0.41239790745176874
61.300000000000054	0.4123756497598579
61.400000000000055	0.41235336287202784
61.50000000000006	0.41233104679184424
61.60000000000005	0.4123087017729471
61.70000000000005	0.41228632805334114
61.800000000000054	0.4122639257927248
61.900000000000055	0.41224149514956276
62.00000000000006	0.41221903612394334
62.10000000000005	0.41219654896320085
62.20000000000005	0.4121740338959839
62.300000000000054	0.41215149107579013
62.400000000000055	0.41212892050053274
62.50000000000006	0.41210632241258266
62.60000000000005	0.4120836970327269
62.70000000000005	0.41206104450962067
62.800000000000054	0.41203836499075325
62.900000000000055	0.41201565847074295
63.00000000000006	0.41199292518593755
63.10000000000006	0.4119701653483593
63.20000000000005	0.4119473791008016
63.300000000000054	0.4119245664358102
63.400000000000055	0.4119017275849789
63.50000000000006	0.41187886275296903
63.60000000000006	0.41185597207799207
63.70000000000005	0.41183305569715556
63.800000000000054	0.41181011359986475
63.900000000000055	0.4117871460119566
64.00000000000006	0.41176415312986836
64.10000000000005	0.4117411350862587
64.20000000000006	0.4117180918685418
64.30000000000005	0.4116950236980004
64.40000000000006	0.4116719307641692
64.50000000000006	0.4116488131953617
64.60000000000005	0.41162567111884374
64.70000000000006	0.411602504519018
64.80000000000005	0.4115793136116609
64.90000000000006	0.411556098578578
65.00000000000006	0.41153285954281105
65.10000000000005	0.41150959648683316
65.20000000000006	0.41148630962205696
65.30000000000005	0.4114629991238056
65.40000000000006	0.41143966511099067
65.50000000000006	0.41141630770152693
65.60000000000005	0.4113929268749797
65.70000000000006	0.41136952283749345
65.80000000000005	0.4113460957571141
65.90000000000006	0.4113226457477363
66.00000000000006	0.4112991727870388
66.10000000000005	0.4112756770769848
66.20000000000006	0.41125215877952176
66.30000000000005	0.4112286180046088
66.40000000000006	0.41120505486125464
66.50000000000006	0.4111814693243115
66.60000000000005	0.4111578615906997
66.70000000000006	0.41113423181550207
66.80000000000005	0.4111105801038915
66.90000000000006	0.4110869064288588
67.00000000000006	0.411063210983319
67.10000000000007	0.4110394939166064
67.20000000000006	0.41101575533013457
67.30000000000005	0.41099199532440883
67.40000000000006	0.41096821386965227
67.50000000000006	0.41094441115395164
67.60000000000007	0.41092058732015224
67.70000000000006	0.4108967424650897
67.80000000000005	0.4108728765571346
67.90000000000006	0.41084898978053724
68.00000000000006	0.41082508227271397
68.10000000000007	0.4108011541268997
68.20000000000006	0.41077720543545887
68.30000000000005	0.4107532361640322
68.40000000000006	0.41072924649224646
68.50000000000006	0.4107052365513704
68.60000000000007	0.4106812064302483
68.70000000000006	0.41065715609265996
68.80000000000005	0.4106330857145605
68.90000000000006	0.4106089954220793
69.00000000000006	0.41058488530060216
69.10000000000007	0.410560755434678
69.20000000000006	0.41053660578537526
69.30000000000005	0.4105124365242208
69.40000000000006	0.41048824777150605
69.50000000000006	0.41046403960839334
69.60000000000007	0.4104398119940664
69.70000000000006	0.4104155650965398
69.80000000000007	0.4103912990312286
69.90000000000006	0.41036701387596336
70.00000000000006	0.41034270970776826
70.10000000000007	0.41031838648311403
70.20000000000006	0.4102940443657749
70.30000000000007	0.41026968346560677
70.40000000000006	0.410245303856366
70.50000000000006	0.4102209054925991
70.60000000000007	0.4101964885347239
70.70000000000006	0.41017205308795696
70.80000000000007	0.41014759922283506
70.90000000000006	0.4101231270091147
71.00000000000006	0.4100986363986095
71.10000000000007	0.4100741275476775
71.20000000000006	0.41004960055622697
71.30000000000007	0.4100250554908515
71.40000000000006	0.41000049230138536
71.50000000000006	0.4099759111409827
71.60000000000007	0.40995131210512525
71.70000000000006	0.4099266952572855
71.80000000000007	0.409902060660179
71.90000000000006	0.4098774082608685
72.00000000000006	0.40985273820862234
72.10000000000007	0.40982805059383814
72.20000000000006	0.4098033454761593
72.30000000000007	0.4097786228005996
72.40000000000006	0.4097538827133737
72.50000000000006	0.40972912530064204
72.60000000000007	0.40970435061901256
72.70000000000006	0.409679558724356
72.80000000000007	0.40965474955885733
72.90000000000006	0.40962992326501435
73.00000000000006	0.4096050799241019
73.10000000000007	0.40958021958899704
73.20000000000006	0.40955534219975037
73.30000000000007	0.4095304478959541
73.40000000000006	0.40950553675481394
73.50000000000007	0.40948060882624415
73.60000000000007	0.4094556641594386
73.70000000000006	0.40943070269154364
73.80000000000007	0.409405724558599
73.90000000000006	0.40938072983309864
74.00000000000007	0.40935571856130876
74.10000000000007	0.4093306906781409
74.20000000000006	0.409305646316876
74.30000000000007	0.4092805855460859
74.40000000000006	0.40925550840913416
74.50000000000007	0.4092304149486787
74.60000000000007	0.4092053050966329
74.70000000000006	0.4091801789828854
74.80000000000007	0.40915503667144676
74.90000000000006	0.40912987820210067
75.00000000000007	0.4091047035044102
75.10000000000007	0.4090795127056513
75.20000000000006	0.409054305866039
75.30000000000007	0.40902908302250346
75.40000000000006	0.4090038442112798
75.50000000000007	0.40897858935882025
75.60000000000007	0.4089533185891661
75.70000000000006	0.40892803195809896
75.80000000000007	0.40890272949902234
75.90000000000006	0.40887741113590614
76.00000000000007	0.4088520769903252
76.10000000000007	0.4088267271143727
76.20000000000007	0.4088013615386359
76.30000000000007	0.40877598029301515
76.40000000000006	0.4087505832982392
76.50000000000007	0.40872517067280206
76.60000000000007	0.4086997424644696
76.70000000000007	0.4086742987003417
76.80000000000007	0.40864883929851664
76.90000000000006	0.4086233643751684
77.00000000000007	0.40859787397446323
77.10000000000007	0.40857236812071057
77.20000000000007	0.408546846837539
77.30000000000007	0.4085213100396547
77.40000000000006	0.40849575784030423
77.50000000000007	0.4084701902794105
77.60000000000007	0.4084446073778212
77.70000000000007	0.40841900904744755
77.80000000000007	0.40839339539936403
77.90000000000006	0.4083677664699637
78.00000000000007	0.4083421222773187
78.10000000000007	0.40831646283882306
78.20000000000007	0.408290788062826
78.30000000000007	0.4082650980576257
78.40000000000006	0.4082393928554355
78.50000000000007	0.4082136724708774
78.60000000000007	0.4081879368093236
78.70000000000007	0.4081621859770498
78.80000000000007	0.40813642000279116
78.90000000000006	0.40811063889839816
79.00000000000007	0.4080848426750431
79.10000000000007	0.40805903123434517
79.20000000000007	0.4080332046799554
79.30000000000007	0.4080073630364718
79.40000000000006	0.40798150631229235
79.50000000000007	0.40795563440585914
79.60000000000007	0.4079297474189527
79.70000000000007	0.4079038453727266
79.80000000000007	0.4078779282728003
79.90000000000008	0.4078519961241125
80.00000000000007	0.4078260488211405
80.10000000000007	0.4078000864631913
80.20000000000007	0.4077741090673033
80.30000000000007	0.4077481166356277
80.40000000000008	0.40772210905924533
80.50000000000007	0.40769608643574823
80.60000000000007	0.4076700487787461
80.70000000000007	0.4076439960875932
80.80000000000007	0.40761792836095817
80.90000000000008	0.40759184548572314
81.00000000000007	0.4075657475571588
81.10000000000007	0.4075396345847606
81.20000000000007	0.4075135065643854
81.30000000000007	0.4074873633792793
81.40000000000008	0.4074612051231578
81.50000000000007	0.4074350318020853
81.60000000000007	0.4074088434090924
81.70000000000007	0.4073826399365159
81.80000000000007	0.40735642126314603
81.90000000000008	0.4073301874805303
82.00000000000007	0.40730393859059966
82.10000000000007	0.40727767458284375
82.20000000000007	0.40725139533215643
82.30000000000007	0.40722510092869385
82.40000000000008	0.40719879137093584
82.50000000000007	0.40717246664550494
82.60000000000008	0.4071461267383192
82.70000000000007	0.40711977151953477
82.80000000000007	0.4070934010772962
82.90000000000008	0.40706701540590906
83.00000000000007	0.4070406144883971
83.10000000000008	0.4070141981907376
83.20000000000007	0.40698776659985325
83.30000000000007	0.40696131970655974
83.40000000000008	0.4069348574909616
83.50000000000007	0.4069083799324454
83.60000000000008	0.4068818868919428
83.70000000000007	0.4068553784545242
83.80000000000007	0.4068288546067691
83.90000000000008	0.40680231532511085
84.00000000000007	0.406775760465996
84.10000000000008	0.406749190113449
84.20000000000007	0.4067226042505018
84.30000000000007	0.40669600285060453
84.40000000000008	0.406669385886473
84.50000000000007	0.40664275320917315
84.60000000000008	0.4066161049010398
84.70000000000007	0.40658944094078514
84.80000000000007	0.40656276129810076
84.90000000000008	0.4065360658192361
85.00000000000007	0.4065093545856632
85.10000000000008	0.40648262757246995
85.20000000000007	0.4064558847462883
85.30000000000007	0.4064291260729964
85.40000000000008	0.4064023513930993
85.50000000000007	0.40637556078654674
85.60000000000008	0.4063487542240005
85.70000000000007	0.4063219316682315
85.80000000000007	0.4062950929545693
85.90000000000008	0.40626823816229257
86.00000000000007	0.40624136725834215
86.10000000000008	0.40621448020234
86.20000000000007	0.4061875769531315
86.30000000000008	0.4061606573399075
86.40000000000008	0.4061337214405975
86.50000000000007	0.40610676921758637
86.60000000000008	0.4060798006265157
86.70000000000007	0.4060528154910141
86.80000000000008	0.40602581388854037
86.90000000000008	0.4059987957776413
87.00000000000007	0.4059717611107075
87.10000000000008	0.4059447098393273
87.20000000000007	0.4059176417805623
87.30000000000008	0.40589055701070187
87.40000000000008	0.40586345548358277
87.50000000000007	0.4058363371474797
87.60000000000008	0.40580920181347435
87.70000000000007	0.40578204955759617
87.80000000000008	0.40575488032970525
87.90000000000008	0.4057276940747091
88.00000000000007	0.4057004907366835
88.10000000000008	0.40567327011968046
88.20000000000007	0.4056460322987469
88.30000000000008	0.40561877721885353
88.40000000000008	0.4055915048206386
88.50000000000007	0.40556421490172345
88.60000000000008	0.40553690753711724
88.70000000000007	0.40550958266765313
88.80000000000008	0.4054822402304718
88.90000000000008	0.4054548801618487
89.00000000000009	0.4054275022518751
89.10000000000008	0.40540010657477316
89.20000000000007	0.4053726930662808
89.30000000000008	0.4053452616590973
89.40000000000008	0.405317812136397
89.50000000000009	0.40529034457259944
89.60000000000008	0.40526285889912056
89.70000000000007	0.405235355045016
89.80000000000008	0.40520908641354114
89.90000000000008	0.40518781426935685
90.00000000000009	0.40517154203557937
