# Supplementary material for: White matter micro- and macrostructure brain charts for the human lifespan
Source: Nature. 2026 May 13;655(8124):979–89. doi: 10.1038/s41586-026-10454-2 (PMC13391363; doi:10.1038/s41586-026-10454-2)
Supplement: Supplementary file 7 — Tract-specific median centiles of brain charts. SDT.T4.1-504 contain the discretized, sex-agnostic brain charts used to derive the myelination plots and assessments in Fig. 4 and Supplementary Fig. S4.F9. Age is expressed in years. Tract measurements are reported in metric-specific units: diffusivities in mm2 s−1, volume in mm3, surface area in mm2, average length in mm, and FA is dimensionless (unitless). [file 41586_2026_10454_MOESM7_ESM.zip › SDT.T4/SDT.T4.240-SCP_left_avg_length.csv]

age	value
1.0	61.150035160235774
1.1	61.44661467399039
1.2000000000000002	61.821159521040414
1.3000000000000003	62.2684155248087
1.4000000000000004	62.70913599123775
1.5000000000000004	63.12026022948379
1.6000000000000005	63.5051314591207
1.7000000000000006	63.86654538374352
1.8000000000000007	64.20674793511273
1.9000000000000008	64.52797764746155
2.000000000000001	64.83195577408385
2.100000000000001	65.12017610507274
2.200000000000001	65.39386388770491
2.300000000000001	65.65430803903052
2.4000000000000012	65.90251894435504
2.5000000000000013	66.13939612497961
2.6000000000000014	66.36574192853676
2.7000000000000015	66.5822177545058
2.8000000000000016	66.78956867805196
2.9000000000000017	66.98837890913573
3.0000000000000018	67.17917725357383
3.100000000000002	67.3624010547552
3.200000000000002	67.53856030644131
3.300000000000002	67.70805689137953
3.400000000000002	67.87126009776097
3.500000000000002	68.02850840211055
3.6000000000000023	68.18007982218427
3.7000000000000024	68.32631644875293
3.8000000000000025	68.46748572115538
3.9000000000000026	68.60383458059415
4.000000000000003	68.73556554141385
4.100000000000003	68.86293443577033
4.200000000000003	68.98614133046554
4.3000000000000025	69.10537335195549
4.400000000000003	69.22080441337414
4.5000000000000036	69.33257561023868
4.600000000000003	69.44087358733823
4.700000000000003	69.54584276947662
4.800000000000003	69.64761792040424
4.900000000000004	69.74630804495246
5.0000000000000036	69.84206045532757
5.100000000000003	69.93498896962494
5.200000000000004	70.02520125999162
5.300000000000004	70.11279813666334
5.400000000000004	70.19786016761974
5.5000000000000036	70.28050078582403
5.600000000000004	70.36080664497189
5.700000000000005	70.4388590459225
5.800000000000004	70.5147227597434
5.900000000000004	70.5884906192543
6.000000000000004	70.66023338545456
6.100000000000005	70.73001852984058
6.200000000000005	70.79790944959703
6.300000000000004	70.86395604664816
6.400000000000005	70.92823253873998
6.500000000000005	70.99079486005155
6.600000000000005	71.0516956131514
6.700000000000005	71.11097609104752
6.800000000000005	71.1686986331399
6.900000000000006	71.22491010974642
7.000000000000005	71.27965547340288
7.100000000000005	71.3329770069062
7.2000000000000055	71.38490752220386
7.300000000000006	71.43549825167084
7.400000000000006	71.48478729394199
7.500000000000005	71.53281048616492
7.600000000000006	71.5795955839231
7.700000000000006	71.62518646880774
7.800000000000006	71.66961569796564
7.900000000000006	71.71291463629724
8.000000000000007	71.75511276441495
8.100000000000007	71.79623267346325
8.200000000000006	71.83631119447982
8.300000000000006	71.87537536899438
8.400000000000006	71.9134505990414
8.500000000000007	71.95055633003086
8.600000000000007	71.98672459116888
8.700000000000006	72.02197884932751
8.800000000000008	72.05634179214032
8.900000000000007	72.08983469984886
9.000000000000007	72.12247370811701
9.100000000000007	72.15428614956505
9.200000000000006	72.18529185316916
9.300000000000008	72.21550939800197
9.400000000000007	72.24495287106723
9.500000000000007	72.27364633133536
9.600000000000009	72.30160720139854
9.700000000000008	72.32885237370571
9.800000000000008	72.35539764288897
9.900000000000007	72.38125488576642
10.000000000000007	72.40644490976419
10.100000000000009	72.43098264400463
10.200000000000008	72.45488202717023
10.300000000000008	72.47815355114793
10.40000000000001	72.50081571307821
10.500000000000009	72.5228817649088
10.600000000000009	72.54436458586295
10.700000000000008	72.56527616973769
10.800000000000008	72.58562548163238
10.90000000000001	72.60542869545826
11.000000000000009	72.62469729919964
11.100000000000009	72.64344197225003
11.20000000000001	72.66167071386892
11.30000000000001	72.67939802040198
11.40000000000001	72.69663417670301
11.500000000000009	72.71338919829265
11.600000000000009	72.72967236787682
11.70000000000001	72.74549059956634
11.80000000000001	72.76085668561596
11.90000000000001	72.77577962953124
12.00000000000001	72.7902677592523
12.10000000000001	72.80432729727684
12.20000000000001	72.81796978827224
12.30000000000001	72.83120335142635
12.40000000000001	72.84403590673266
12.50000000000001	72.85647475537289
12.60000000000001	72.8685253296149
12.70000000000001	72.88019789615672
12.800000000000011	72.89149962225817
12.900000000000011	72.90243710049282
13.00000000000001	72.91301525645872
13.10000000000001	72.92324341000948
13.20000000000001	72.93312806476632
13.300000000000011	72.9426755740654
13.400000000000011	72.95189176042587
13.50000000000001	72.96078096174679
13.600000000000012	72.96935152113952
13.700000000000012	72.97760922123088
13.800000000000011	72.98555934882086
13.900000000000011	72.9932058631511
14.00000000000001	73.00055637609053
14.100000000000012	73.00761616320487
14.200000000000012	73.0143903846992
14.300000000000011	73.02088373978137
14.400000000000013	73.02709974248383
14.500000000000012	73.03304524583076
14.600000000000012	73.03872497005861
14.700000000000012	73.04414320282157
14.800000000000011	73.04930317012675
14.900000000000013	73.05421115165315
15.000000000000012	73.05887147408336
15.100000000000012	73.0632883741983
15.200000000000014	73.06746568448428
15.300000000000013	73.0714062881283
15.400000000000013	73.0751158667718
15.500000000000012	73.0785983130241
15.600000000000012	73.08185713874178
15.700000000000014	73.0848950045414
15.800000000000013	73.08771713653042
15.900000000000013	73.09032711761198
16.000000000000014	73.09272845968646
16.100000000000016	73.09492431732286
16.200000000000014	73.09691708327615
16.30000000000001	73.0987115063936
16.400000000000013	73.1003108258403
16.500000000000014	73.10171794328531
16.600000000000016	73.10293507702592
16.700000000000014	73.10396660973105
16.800000000000015	73.10481553383624
16.900000000000013	73.1054847850308
17.000000000000014	73.10597698122034
17.100000000000016	73.10629412863508
17.200000000000014	73.10644022481546
17.300000000000015	73.10641798682207
17.400000000000013	73.10622983088278
17.500000000000014	73.10587762469815
17.600000000000016	73.10536506839618
17.700000000000014	73.10469468031384
17.800000000000015	73.1038689329515
17.900000000000016	73.10289001480001
18.000000000000014	73.10175962364525
18.100000000000016	73.10048114574487
18.200000000000017	73.09905687652545
18.300000000000015	73.09748884206498
18.400000000000016	73.09577862883268
18.500000000000014	73.0939293792861
18.600000000000016	73.09194322721022
18.700000000000017	73.08982226900999
18.800000000000015	73.08756834627073
18.900000000000016	73.08518290782334
19.000000000000014	73.08266883805481
19.100000000000016	73.08002808861272
19.200000000000017	73.07726236913459
19.300000000000015	73.0743730380149
19.400000000000016	73.07136277812829
19.500000000000018	73.06823340846847
19.600000000000016	73.06498671728073
19.700000000000017	73.06162426347576
19.80000000000002	73.05814729282716
19.900000000000016	73.0545582743233
20.000000000000018	73.05085887686911
20.100000000000016	73.0470505513243
20.200000000000017	73.04313446923716
20.30000000000002	73.03911293179141
20.400000000000016	73.03498749814459
20.500000000000018	73.0307597019611
20.600000000000016	73.02643087001498
20.700000000000017	73.02200208084189
20.80000000000002	73.0174754570804
20.900000000000016	73.01285243325097
21.000000000000018	73.0081342470071
21.10000000000002	73.00332191538247
21.200000000000017	72.99841742033654
21.30000000000002	72.99342210492213
21.40000000000002	72.98833729090352
21.500000000000018	72.98316411306799
21.60000000000002	72.97790351096347
21.700000000000017	72.97255731653183
21.80000000000002	72.96712676859224
21.90000000000002	72.9616129279424
22.000000000000018	72.95601668271479
22.10000000000002	72.95033974619089
22.200000000000017	72.94458328044092
22.30000000000002	72.93874842964028
22.40000000000002	72.93283616876788
22.500000000000018	72.92684732088202
22.60000000000002	72.92078347246719
22.70000000000002	72.91464569785735
22.80000000000002	72.90843491023529
22.90000000000002	72.90215188931468
23.00000000000002	72.89579812093484
23.10000000000002	72.88937461463016
23.20000000000002	72.88288236480132
23.30000000000002	72.87632221261597
23.40000000000002	72.86969488272226
23.50000000000002	72.86300175320825
23.60000000000002	72.85624375931677
23.70000000000002	72.84942169031888
23.80000000000002	72.84253623403241
23.90000000000002	72.83558868274713
24.00000000000002	72.8285799166808
24.10000000000002	72.82151080318069
24.20000000000002	72.81438207076074
24.300000000000022	72.80719436031013
24.40000000000002	72.79994887209874
24.50000000000002	72.79264642308937
24.600000000000023	72.7852876979917
24.70000000000002	72.77787330616555
24.800000000000022	72.77040437439996
24.90000000000002	72.76288167268413
25.00000000000002	72.75530596000449
25.100000000000023	72.74767786955624
25.20000000000002	72.73999797043632
25.300000000000022	72.7322673104917
25.40000000000002	72.72448660557735
25.50000000000002	72.71665645174066
25.600000000000023	72.70877739089602
25.70000000000002	72.70085040769139
25.800000000000022	72.69287617768312
25.900000000000023	72.68485536697587
26.00000000000002	72.67678852773685
26.100000000000023	72.66867616711745
26.200000000000024	72.6605192017602
26.300000000000022	72.65231826067154
26.400000000000023	72.64407386437783
26.50000000000002	72.6357864964381
26.600000000000023	72.62745701892723
26.700000000000024	72.61908602612003
26.800000000000022	72.61067410413526
26.900000000000023	72.60222173596024
27.00000000000002	72.59372937495947
27.100000000000023	72.58519782439896
27.200000000000024	72.57662763834675
27.300000000000022	72.56801927272937
27.400000000000023	72.55937316030455
27.500000000000025	72.5506900570547
27.600000000000023	72.5419704869848
27.700000000000024	72.53321496703187
27.800000000000026	72.52442392087787
27.900000000000023	72.51559775490486
28.000000000000025	72.50673717405924
28.100000000000023	72.49784266747264
28.200000000000024	72.48891463559363
28.300000000000026	72.47995346669694
28.400000000000023	72.47095982462204
28.500000000000025	72.461934172373
28.600000000000023	72.45287696680455
28.700000000000024	72.44378858056197
28.800000000000026	72.43466937875587
28.900000000000023	72.42551998079038
29.000000000000025	72.41634081930312
29.100000000000026	72.40713224691898
29.200000000000024	72.39789461274644
29.300000000000026	72.38862850034418
29.400000000000027	72.37933431955574
29.500000000000025	72.3700124748543
29.600000000000026	72.36066329480342
29.700000000000024	72.35128710806374
29.800000000000026	72.3418844593886
29.900000000000027	72.33245573208099
30.000000000000025	72.3230012373923
30.100000000000026	72.31352128976484
30.200000000000024	72.30401640260712
30.300000000000026	72.29448693926436
30.400000000000027	72.28493325837503
30.500000000000025	72.27535565029446
30.600000000000026	72.26575441132698
30.700000000000028	72.25613002089747
30.800000000000026	72.2464828190728
30.900000000000027	72.236813081187
31.00000000000003	72.22712109084635
31.100000000000026	72.21740729999581
31.200000000000028	72.20767203116755
31.300000000000026	72.1979156027547
31.400000000000027	72.18813827188279
31.50000000000003	72.17834030599462
31.600000000000026	72.16852212719657
31.700000000000028	72.15868403753511
31.800000000000026	72.14882628105913
31.900000000000027	72.13894911381601
32.00000000000003	72.12905293376316
32.10000000000002	72.11913802749085
32.20000000000003	72.1092046779376
32.300000000000026	72.09925311323319
32.40000000000003	72.0892835749576
32.50000000000003	72.07929643480587
32.60000000000003	72.06929196128219
32.70000000000003	72.05927037109525
32.800000000000026	72.0492318955519
32.90000000000003	72.03917688507862
33.00000000000003	72.02910559451261
33.10000000000003	72.01901827545933
33.20000000000003	72.0089151306645
33.300000000000026	71.99879637843145
33.40000000000003	71.9886623460198
33.50000000000003	71.97851327224998
33.60000000000003	71.96834934985982
33.70000000000003	71.95817078785142
33.800000000000026	71.94797789471448
33.90000000000003	71.9377708971479
34.00000000000003	71.9275500189818
34.10000000000003	71.91731544066707
34.20000000000003	71.90706735947153
34.30000000000003	71.89680606340563
34.40000000000003	71.88653176494172
34.50000000000003	71.87624463573195
34.60000000000003	71.86594486458857
34.70000000000003	71.85563272292609
34.80000000000003	71.8453084124343
34.90000000000003	71.83497213224918
35.00000000000003	71.82462404317523
35.10000000000003	71.81426432339588
35.20000000000003	71.80389322618639
35.30000000000003	71.79351094056354
35.400000000000034	71.78311761956981
35.50000000000003	71.7727134336725
35.60000000000003	71.76229862144731
35.70000000000003	71.75187336229227
35.80000000000003	71.74143783332528
35.900000000000034	71.7309921779798
36.00000000000003	71.72053655706097
36.10000000000003	71.7100711930482
36.20000000000003	71.69959625401826
36.30000000000003	71.68911187653278
36.400000000000034	71.67861821433036
36.50000000000003	71.66811547684938
36.60000000000003	71.65760382356187
36.70000000000003	71.64708341189858
36.80000000000003	71.63655436987976
36.900000000000034	71.62601684243084
37.00000000000003	71.61547102468154
37.10000000000003	71.60491706596224
37.20000000000003	71.59435508818656
37.30000000000003	71.58378522978673
37.400000000000034	71.57320767430521
37.500000000000036	71.56262256335334
37.60000000000003	71.55203003670994
37.70000000000003	71.54143020866896
37.80000000000003	71.53082320959771
37.900000000000034	71.52020921029812
38.000000000000036	71.50958834327133
38.10000000000003	71.49896071736306
38.20000000000003	71.48832645695569
38.30000000000003	71.47768572254076
38.400000000000034	71.46703863967593
38.500000000000036	71.45638533226929
38.60000000000004	71.44572590234321
38.70000000000003	71.43506046687739
38.80000000000003	71.42438917500077
38.900000000000034	71.41371214406504
39.000000000000036	71.40302947121081
39.10000000000004	71.39234126788529
39.20000000000003	71.38164767403099
39.30000000000003	71.37094880073646
39.400000000000034	71.36024475760112
39.500000000000036	71.34953563563049
39.60000000000004	71.33882153945747
39.70000000000003	71.3281025988753
39.80000000000003	71.31737891756045
39.900000000000034	71.30665058212391
40.000000000000036	71.29591769207074
40.10000000000004	71.2851803689985
40.20000000000003	71.27443871091845
40.30000000000003	71.26369281449398
40.400000000000034	71.25294276079602
40.500000000000036	71.2421886430397
40.60000000000004	71.23143057374332
40.70000000000004	71.22066864420448
40.80000000000003	71.2099029315184
40.900000000000034	71.19913352413562
41.000000000000036	71.18836052725351
41.10000000000004	71.17758402703096
41.20000000000004	71.1668041084032
41.30000000000003	71.15602084343935
41.400000000000034	71.14523431476914
41.500000000000036	71.1344446194558
41.60000000000004	71.12365183755972
41.70000000000004	71.11285603753346
41.80000000000004	71.10205729756966
41.900000000000034	71.091255708184
42.000000000000036	71.08045134476224
42.10000000000004	71.06964428157606
42.20000000000004	71.05883458249536
42.30000000000004	71.04802232031308
42.400000000000034	71.03720757824651
42.500000000000036	71.02639042612547
42.60000000000004	71.01557092451037
42.70000000000004	71.00474914205367
42.80000000000004	70.99392515610953
42.900000000000034	70.98309903224275
43.000000000000036	70.9722708350007
43.10000000000004	70.9614406207428
43.20000000000004	70.95060845310124
43.30000000000004	70.93977440287141
43.400000000000034	70.92893853054117
43.500000000000036	70.91810088942205
43.60000000000004	70.90726153927521
43.70000000000004	70.89642054563929
43.80000000000004	70.88557796509878
43.90000000000004	70.87473385330627
44.000000000000036	70.86388825969973
44.10000000000004	70.85304123936287
44.20000000000004	70.84219285193083
44.30000000000004	70.83134314933434
44.40000000000004	70.82049217818499
44.500000000000036	70.80963998994137
44.60000000000004	70.7987866395194
44.70000000000004	70.78793217526596
44.80000000000004	70.7770766446715
44.90000000000004	70.76622009075385
45.00000000000004	70.75536256060495
45.10000000000004	70.74450410381792
45.20000000000004	70.73364476445975
45.30000000000004	70.72278458290783
45.40000000000004	70.71192360285441
45.50000000000004	70.7010618696499
45.60000000000004	70.6901994240598
45.70000000000004	70.67933630605994
45.80000000000004	70.66847255267137
45.90000000000004	70.65760820350255
46.00000000000004	70.64674329909563
46.10000000000004	70.63587787626662
46.20000000000004	70.62501196955064
46.30000000000004	70.61414561536374
46.40000000000004	70.60327885042798
46.50000000000004	70.5924117085073
46.60000000000004	70.58154422263483
46.70000000000004	70.5706764241891
46.80000000000004	70.55980834576047
46.90000000000004	70.54894001971881
47.00000000000004	70.53807147617026
47.100000000000044	70.52720274413372
47.20000000000004	70.51633385319867
47.30000000000004	70.50546483228948
47.40000000000004	70.4945957086803
47.50000000000004	70.48372650896641
47.600000000000044	70.47285725917638
47.70000000000004	70.46198798531017
47.80000000000004	70.45111871234391
47.90000000000004	70.44024946415121
48.00000000000004	70.429380264502
48.100000000000044	70.41851113657299
48.200000000000045	70.4076421022266
48.30000000000004	70.39677318269845
48.40000000000004	70.38590439859111
48.50000000000004	70.37503577081995
48.600000000000044	70.36416731918926
48.700000000000045	70.35329906197055
48.80000000000004	70.34243101722541
48.90000000000004	70.33156320368887
49.00000000000004	70.32069563850733
49.100000000000044	70.3098283371321
49.200000000000045	70.29896131515733
49.30000000000004	70.2880945875844
49.40000000000004	70.27722817040225
49.50000000000004	70.26636207758493
49.600000000000044	70.25549632130841
49.700000000000045	70.2446309141918
49.80000000000004	70.23376587010117
49.90000000000004	70.22290120050721
50.00000000000004	70.21203691502498
50.100000000000044	70.20117302395568
50.200000000000045	70.19030953704296
50.30000000000005	70.17944646549036
50.40000000000004	70.16858381778123
50.50000000000004	70.15772160053334
50.600000000000044	70.14685982124695
50.700000000000045	70.13599848904114
50.80000000000005	70.12513761004115
50.90000000000004	70.11427718853213
51.00000000000004	70.10341722982697
51.100000000000044	70.09255773871182
51.200000000000045	70.08169872170386
51.30000000000005	70.07084018211266
51.40000000000005	70.05998212147041
51.50000000000004	70.04912454244065
51.600000000000044	70.03826744947708
51.700000000000045	70.02741084366798
51.80000000000005	70.01655472441335
51.90000000000005	70.0056990923028
52.00000000000004	69.99484394742578
52.100000000000044	69.98398929167375
52.200000000000045	69.97313512347911
52.30000000000005	69.9622814397026
52.40000000000005	69.95142823841562
52.50000000000004	69.94057551945066
52.600000000000044	69.92972327914859
52.700000000000045	69.91887151241296
52.80000000000005	69.90802021533905
52.90000000000005	69.89716938354482
53.00000000000004	69.8863190143206
53.100000000000044	69.87546910150068
53.200000000000045	69.8646196376352
53.30000000000005	69.85377061641381
53.40000000000005	69.84292203305704
53.50000000000005	69.83207387943096
53.600000000000044	69.8212261462807
53.700000000000045	69.81037882540312
53.80000000000005	69.79953190813735
53.90000000000005	69.7886853871634
54.00000000000005	69.77783925198086
54.100000000000044	69.76699349114187
54.200000000000045	69.75614809413315
54.30000000000005	69.74530305153966
54.40000000000005	69.73445835101067
54.50000000000005	69.72361397942431
54.60000000000005	69.71276992444484
54.700000000000045	69.70192617329506
54.80000000000005	69.6910827140037
54.90000000000005	69.68023953198542
55.00000000000005	69.6693966120625
55.10000000000005	69.65855393966879
55.200000000000045	69.64771150069866
55.30000000000005	69.63686927882983
55.40000000000005	69.62602725732218
55.50000000000005	69.61518541984516
55.60000000000005	69.60434374964018
55.700000000000045	69.59350223001319
55.80000000000005	69.5826608425318
55.90000000000005	69.57181956851579
56.00000000000005	69.5609783894694
56.10000000000005	69.55013728651154
56.200000000000045	69.53929623958217
56.30000000000005	69.52845522853256
56.40000000000005	69.51761423314917
56.50000000000005	69.50677323280118
56.60000000000005	69.4959322059709
56.70000000000005	69.48509113060652
56.80000000000005	69.47424998471497
56.90000000000005	69.46340874596899
57.00000000000005	69.45256739059829
57.10000000000005	69.4417258950293
57.20000000000005	69.43088423587773
57.30000000000005	69.42004238913471
57.40000000000005	69.40920033038216
57.50000000000005	69.39835803314958
57.60000000000005	69.38751547198427
57.70000000000005	69.37667262173497
57.800000000000054	69.36582945631764
57.90000000000005	69.3549859469307
58.00000000000005	69.34414206670304
58.10000000000005	69.3332977891539
58.20000000000005	69.32245308654385
58.300000000000054	69.31160793073
58.40000000000005	69.30076229013164
58.50000000000005	69.2899161361065
58.60000000000005	69.27906944046666
58.70000000000005	69.26822217342416
58.800000000000054	69.25737430097598
58.90000000000005	69.24652579316268
59.00000000000005	69.23567662051404
59.10000000000005	69.22482675160335
59.20000000000005	69.2139761546038
59.300000000000054	69.20312479263943
59.40000000000005	69.19227263408341
59.50000000000005	69.18141964780192
59.60000000000005	69.17056580033463
59.70000000000005	69.15971105227948
59.800000000000054	69.14885537079198
59.900000000000055	69.1379987234896
60.00000000000005	69.12714107528075
60.10000000000005	69.11628239067514
60.20000000000005	69.10542262728897
60.300000000000054	69.0945617507107
60.400000000000055	69.08369972692196
60.50000000000005	69.07283651880162
60.60000000000005	69.06197208132308
60.70000000000005	69.05110637895574
60.800000000000054	69.0402393764529
60.900000000000055	69.02937103506098
61.00000000000006	69.01850131562675
61.10000000000005	69.00763017001816
61.20000000000005	68.9967575612349
61.300000000000054	68.98588345240742
61.400000000000055	68.97500780274575
61.50000000000006	68.9641305613453
61.60000000000005	68.95325169018486
61.70000000000005	68.94237115117426
61.800000000000054	68.93148890188148
61.900000000000055	68.92060489947195
62.00000000000006	68.90971908979651
62.10000000000005	68.89883143345935
62.20000000000005	68.88794189074596
62.300000000000054	68.87705041717075
62.400000000000055	68.86615695566906
62.50000000000006	68.85526146592218
62.60000000000005	68.84436390699072
62.70000000000005	68.83346423272894
62.800000000000054	68.82256239658375
62.900000000000055	68.81165833809135
63.00000000000006	68.8007520156518
63.10000000000006	68.78984338668576
63.20000000000005	68.77893240296657
63.300000000000054	68.76801900095822
63.400000000000055	68.75710313823643
63.50000000000006	68.74618477098065
63.60000000000006	68.73526384927803
63.70000000000005	68.7243403228012
63.800000000000054	68.71341412444457
63.900000000000055	68.70248521059472
64.00000000000006	68.69155353576191
64.10000000000005	68.68061904791467
64.20000000000006	68.66968167670423
64.30000000000005	68.65874137779238
64.40000000000006	68.64779810442026
64.50000000000006	68.63685180283589
64.60000000000005	68.62590241886393
64.70000000000006	68.61494987839903
64.80000000000005	68.60399413600517
64.90000000000006	68.59303514321145
65.00000000000006	68.58207284409957
65.10000000000005	68.57110716113533
65.20000000000006	68.56013804825902
65.30000000000005	68.54916545569107
65.40000000000006	68.5381893257503
65.50000000000006	68.52720960032124
65.60000000000005	68.5162261979091
65.70000000000006	68.50523907144739
65.80000000000005	68.49424816938807
65.90000000000006	68.48325343182583
66.00000000000006	68.47225477363581
66.10000000000005	68.461252147231
66.20000000000006	68.45024549970353
66.30000000000005	68.43923476933469
66.40000000000006	68.4282198939584
66.50000000000006	68.41720078426732
66.60000000000005	68.40617739175904
66.70000000000006	68.39514966168726
66.80000000000005	68.38411753004092
66.90000000000006	68.37308090366521
67.00000000000006	68.3620397336428
67.10000000000007	68.35099396380495
67.20000000000006	68.33994352826825
67.30000000000005	68.32888836068702
67.40000000000006	68.31782836348334
67.50000000000006	68.3067634869167
67.60000000000007	68.29569367289604
67.70000000000006	68.28461885316716
67.80000000000005	68.27353892607017
67.90000000000006	68.26245384155837
68.00000000000006	68.25136354004376
68.10000000000007	68.24026795133233
68.20000000000006	68.22916700475085
68.30000000000005	68.21806059395605
68.40000000000006	68.20694866817144
68.50000000000006	68.195831165789
68.60000000000007	68.18470801415474
68.70000000000006	68.17357910259081
68.80000000000005	68.16244438012698
68.90000000000006	68.15130378357172
69.00000000000006	68.14015723825516
69.10000000000007	68.12900466900892
69.20000000000006	68.11784596019088
69.30000000000005	68.10668106019625
69.40000000000006	68.09550990370128
69.50000000000006	68.08433241347586
69.60000000000007	68.07314846927157
69.70000000000006	68.0619580194065
69.80000000000007	68.0507609968745
69.90000000000006	68.03955732234448
70.00000000000006	68.02834691596553
70.10000000000007	68.01712965222188
70.20000000000006	68.00590547889472
70.30000000000007	67.99467432671872
70.40000000000006	67.98343611369103
70.50000000000006	67.97219070939744
70.60000000000007	67.96093806166361
70.70000000000006	67.94967809943005
70.80000000000007	67.93841073849858
70.90000000000006	67.92713589412733
71.00000000000006	67.9158534303086
71.10000000000007	67.9045632944316
71.20000000000006	67.89326541303542
71.30000000000007	67.88195969912657
71.40000000000006	67.87064601148512
71.50000000000006	67.85932429767186
71.60000000000007	67.84799448230669
71.70000000000006	67.83665647609668
71.80000000000007	67.82531018917916
71.90000000000006	67.81395547438966
72.00000000000006	67.80259227895651
72.10000000000007	67.7912205249399
72.20000000000006	67.77984012011586
72.30000000000007	67.76845091177083
72.40000000000006	67.7570528474381
72.50000000000006	67.74564584711968
72.60000000000007	67.73422981617794
72.70000000000006	67.72280465937678
72.80000000000007	67.71137021768067
72.90000000000006	67.69992643839863
73.00000000000006	67.68847323879794
73.10000000000007	67.67701052116107
73.20000000000006	67.66553812054191
73.30000000000007	67.6540559846948
73.40000000000006	67.64256402867531
73.50000000000007	67.63106215222739
73.60000000000007	67.61955025446517
73.70000000000006	67.60802816371516
73.80000000000007	67.59649582762017
73.90000000000006	67.58495315830838
74.00000000000007	67.5734000522815
74.10000000000007	67.56183633156749
74.20000000000006	67.55026194440268
74.30000000000007	67.53867680053466
74.40000000000006	67.52708079379045
74.50000000000007	67.51547381733326
74.60000000000007	67.503855686028
74.70000000000006	67.49222634811792
74.80000000000007	67.48058571021188
74.90000000000006	67.46893366271802
75.00000000000007	67.45727001378657
75.10000000000007	67.44559471241111
75.20000000000006	67.43390766263481
75.30000000000007	67.42220875204312
75.40000000000006	67.41049786752065
75.50000000000007	67.39877480958693
75.60000000000007	67.38703952736691
75.70000000000006	67.37529192153409
75.80000000000007	67.36353187606322
75.90000000000006	67.3517591843127
76.00000000000007	67.33997379632426
76.10000000000007	67.32817561000346
76.20000000000007	67.3163645063417
76.30000000000007	67.30454036558957
76.40000000000006	67.29270297297259
76.50000000000007	67.28085227879548
76.60000000000007	67.26898817734212
76.70000000000007	67.2571105457854
76.80000000000007	67.2452191617109
76.90000000000006	67.23331397651722
77.00000000000007	67.22139488149962
77.10000000000007	67.20946175067384
77.20000000000007	67.1975144572713
77.30000000000007	67.1855527702057
77.40000000000006	67.17357664127792
77.50000000000007	67.16158595788755
77.60000000000007	67.14958059000674
77.70000000000007	67.13756029839571
77.80000000000007	67.12552503613793
77.90000000000006	67.11347468740415
78.00000000000007	67.10140911882152
78.10000000000007	67.08932819618586
78.20000000000007	67.07723167100688
78.30000000000007	67.0651194969185
78.40000000000006	67.052991553898
78.50000000000007	67.04084770428584
78.60000000000007	67.02868769088717
78.70000000000007	67.01651146882024
78.80000000000007	67.00431891457241
78.90000000000006	66.99210988693616
79.00000000000007	66.97988424382191
79.10000000000007	66.96764171816342
79.20000000000007	66.95538226578715
79.30000000000007	66.94310575866396
79.40000000000006	66.93081205103721
79.50000000000007	66.91850086654489
79.60000000000007	66.90617216271372
79.70000000000007	66.89382580774128
79.80000000000007	66.881461652104
79.90000000000008	66.86907954534158
80.00000000000007	66.856679200554
80.10000000000007	66.84426057614499
80.20000000000007	66.83182353544541
80.30000000000007	66.81936792409967
80.40000000000008	66.8068934452777
80.50000000000007	66.79440005931484
80.60000000000007	66.7818876254615
80.70000000000007	66.76935598535907
80.80000000000007	66.75680497965328
80.90000000000008	66.74423430026067
81.00000000000007	66.73164390857436
81.10000000000007	66.7190336585988
81.20000000000007	66.70640338683853
81.30000000000007	66.69375277459942
81.40000000000008	66.68108178545462
81.50000000000007	66.66839026899541
81.60000000000007	66.65567805746898
81.70000000000007	66.64294498206347
81.80000000000007	66.63019071206328
81.90000000000008	66.61741521229358
82.00000000000007	66.6046183266894
82.10000000000007	66.59179988203275
82.20000000000007	66.57895953626695
82.30000000000007	66.56609725666446
82.40000000000008	66.55321288238672
82.50000000000007	66.54030623568482
82.60000000000008	66.5273771376825
82.70000000000007	66.5144252334771
82.80000000000007	66.50145049180195
82.90000000000008	66.48845274571865
83.00000000000007	66.47543181165983
83.10000000000008	66.46238732259773
83.20000000000007	66.44931925000073
83.30000000000007	66.43622742176703
83.40000000000008	66.42311164950392
83.50000000000007	66.40997174361787
83.60000000000008	66.39680732334988
83.70000000000007	66.38361836185453
83.80000000000007	66.3704046804507
83.90000000000008	66.35716608454727
84.00000000000007	66.34390218041857
84.10000000000008	66.33061294426437
84.20000000000007	66.31729819181868
84.30000000000007	66.30395772334843
84.40000000000008	66.29059133784077
84.50000000000007	66.27719862688832
84.60000000000008	66.26377956862038
84.70000000000007	66.2503339716738
84.80000000000007	66.23686162970863
84.90000000000008	66.22336212044719
85.00000000000007	66.209835425399
85.10000000000008	66.19628134716032
85.20000000000007	66.18269967390899
85.30000000000007	66.16909019245811
85.40000000000008	66.15545246482793
85.50000000000007	66.14178647472069
85.60000000000008	66.12809201707627
85.70000000000007	66.11436887302672
85.80000000000007	66.10061658975177
85.90000000000008	66.0868351546958
86.00000000000007	66.07302435626589
86.10000000000008	66.05918396974623
86.20000000000007	66.04531376896523
86.30000000000008	66.03141328430472
86.40000000000008	66.01748250568703
86.50000000000007	66.0035212132593
86.60000000000008	65.98952917478856
86.70000000000007	65.97550590477442
86.80000000000008	65.9614513972729
86.90000000000008	65.94736542536661
87.00000000000007	65.93324775058221
87.10000000000008	65.91909813289261
87.20000000000007	65.90491606882284
87.30000000000008	65.8907015552164
87.40000000000008	65.8764543562448
87.50000000000007	65.86217422541137
87.60000000000008	65.84786064224018
87.70000000000007	65.83351360813246
87.80000000000008	65.81913287962116
87.90000000000008	65.80471820354785
88.00000000000007	65.7902693250953
88.10000000000008	65.77578570454943
88.20000000000007	65.76126734643536
88.30000000000008	65.74671399767256
88.40000000000008	65.73212539653606
88.50000000000007	65.71750098510961
88.60000000000008	65.70284077293557
88.70000000000007	65.68814449867523
88.80000000000008	65.67341189348988
88.90000000000008	65.65864268676926
89.00000000000009	65.64383630000215
89.10000000000008	65.62899274622072
89.20000000000007	65.61411175371559
89.30000000000008	65.59919304449889
89.40000000000008	65.58423602056708
89.50000000000009	65.5692407004683
89.60000000000008	65.55420680356633
89.70000000000007	65.53913404427483
89.80000000000008	65.52471436655746
89.90000000000008	65.51302615772765
90.00000000000009	65.50407672832104
