# Supplementary material for: White matter micro- and macrostructure brain charts for the human lifespan
Source: Nature. 2026 May 13;655(8124):979–89. doi: 10.1038/s41586-026-10454-2 (PMC13391363; doi:10.1038/s41586-026-10454-2)
Supplement: Supplementary file 7 — Tract-specific median centiles of brain charts. SDT.T4.1-504 contain the discretized, sex-agnostic brain charts used to derive the myelination plots and assessments in Fig. 4 and Supplementary Fig. S4.F9. Age is expressed in years. Tract measurements are reported in metric-specific units: diffusivities in mm2 s−1, volume in mm3, surface area in mm2, average length in mm, and FA is dimensionless (unitless). [file 41586_2026_10454_MOESM7_ESM.zip › SDT.T4/SDT.T4.241-SCP_left_fa-mean.csv]

age	value
1.0	0.35396426501006906
1.1	0.35679373224770694
1.2000000000000002	0.3603721409492523
1.3000000000000003	0.3646510404628932
1.4000000000000004	0.36887837423861686
1.5000000000000004	0.37283346381434407
1.6000000000000005	0.3765461672602571
1.7000000000000006	0.38004156213998525
1.8000000000000007	0.3833398336474094
1.9000000000000008	0.38646126829156574
2.000000000000001	0.389421491680109
2.100000000000001	0.39223410962103733
2.200000000000001	0.39491029157728474
2.300000000000001	0.3974618783724108
2.4000000000000012	0.3998981593331633
2.5000000000000013	0.4022274268594785
2.6000000000000014	0.40445709601052166
2.7000000000000015	0.4065932794736024
2.8000000000000016	0.4086429114162936
2.9000000000000017	0.4106114302200789
3.0000000000000018	0.41250376844951747
3.100000000000002	0.4143240045293537
3.200000000000002	0.41607692416469966
3.300000000000002	0.41776629846064667
3.400000000000002	0.41939559869778814
3.500000000000002	0.42096801157034014
3.6000000000000023	0.42248615358396435
3.7000000000000024	0.42395326106690545
3.8000000000000025	0.4253718640035859
3.9000000000000026	0.42674430153873305
4.000000000000003	0.42807249152219823
4.100000000000003	0.4293588669837611
4.200000000000003	0.4306053306646143
4.3000000000000025	0.4318136643149377
4.400000000000003	0.4329855256326358
4.5000000000000036	0.4341222595906307
4.600000000000003	0.43522565044347866
4.700000000000003	0.43629707927066114
4.800000000000003	0.43733783593597425
4.900000000000004	0.43834896424898784
5.0000000000000036	0.43933187712853516
5.100000000000003	0.44028766689425153
5.200000000000004	0.441217367696162
5.300000000000004	0.4421219485193335
5.400000000000004	0.44300218462390334
5.5000000000000036	0.4438591674572425
5.600000000000004	0.44469373169745896
5.700000000000005	0.4455066609997931
5.800000000000004	0.44629858074842244
5.900000000000004	0.447070385922448
6.000000000000004	0.44782275974351043
6.100000000000005	0.44855635400830585
6.200000000000005	0.44927178153736796
6.300000000000004	0.4499695259335932
6.400000000000005	0.45065030397407424
6.500000000000005	0.4513146570088995
6.600000000000005	0.45196309445266086
6.700000000000005	0.4525960175197575
6.800000000000005	0.4532140288423019
6.900000000000006	0.4538175827250348
7.000000000000005	0.45440711502105147
7.100000000000005	0.45498303594957457
7.2000000000000055	0.4555456652347516
7.300000000000006	0.4560954984791968
7.400000000000006	0.45663290548693547
7.500000000000005	0.4571582343364573
7.600000000000006	0.4576717560221148
7.700000000000006	0.45817389511627676
7.800000000000006	0.45866496789137406
7.900000000000006	0.45914527908642677
8.000000000000007	0.459615115338216
8.100000000000007	0.4600746977130562
8.200000000000006	0.46052438251500905
8.300000000000006	0.460964432609614
8.400000000000006	0.4613950951234702
8.500000000000007	0.46181656063201937
8.600000000000007	0.46222913885559624
8.700000000000006	0.4626330579747195
8.800000000000008	0.46302853860107634
8.900000000000007	0.4634157878539272
9.000000000000007	0.46379496415209454
9.100000000000007	0.46416633158586285
9.200000000000006	0.46453008297568604
9.300000000000008	0.4648863991809818
9.400000000000007	0.46523541866864204
9.500000000000007	0.4655773736858778
9.600000000000009	0.4659124336278281
9.700000000000008	0.4662407627250401
9.800000000000008	0.46656251472858107
9.900000000000007	0.4668778065452103
10.000000000000007	0.467186838761184
10.100000000000009	0.46748975646855484
10.200000000000008	0.4677866953303283
10.300000000000008	0.46807775871149854
10.40000000000001	0.4683631246902663
10.500000000000009	0.4686429219947318
10.600000000000009	0.46891727571458
10.700000000000008	0.4691863025389797
10.800000000000008	0.46945009089061
10.90000000000001	0.46970879619766437
11.000000000000009	0.4699625299635106
11.100000000000009	0.47021139604640294
11.20000000000001	0.47045547339322313
11.30000000000001	0.4706949010772094
11.40000000000001	0.47092977884585585
11.500000000000009	0.47116020381423707
11.600000000000009	0.4713862661977841
11.70000000000001	0.4716080342952556
11.80000000000001	0.4718256305590923
11.90000000000001	0.4720391422109866
12.00000000000001	0.4722486501380767
12.10000000000001	0.47245421583425923
12.20000000000001	0.4726559495899966
12.30000000000001	0.4728539299797436
12.40000000000001	0.47304823362994614
12.50000000000001	0.4732389313928125
12.60000000000001	0.4734260769916388
12.70000000000001	0.473609768255852
12.800000000000011	0.473790074450243
12.900000000000011	0.47396705950226464
13.00000000000001	0.4741407721377737
13.10000000000001	0.47431130096288265
13.20000000000001	0.47447870875210335
13.300000000000011	0.4746430568102627
13.400000000000011	0.474804401539154
13.50000000000001	0.47496278587593116
13.600000000000012	0.4751182889114432
13.700000000000012	0.4752709663699261
13.800000000000011	0.47542086941983014
13.900000000000011	0.4755680372555974
14.00000000000001	0.4757125418544107
14.100000000000012	0.4758544339834542
14.200000000000012	0.4759937632823579
14.300000000000011	0.47613057518048574
14.400000000000013	0.4762649044814034
14.500000000000012	0.47639681578042675
14.600000000000012	0.4765263544178407
14.700000000000012	0.4766535618061235
14.800000000000011	0.4767784698967567
14.900000000000013	0.4769011377176801
15.000000000000012	0.47702160676508365
15.100000000000012	0.47713991765730634
15.200000000000014	0.47725610736590857
15.300000000000013	0.47737020445805145
15.400000000000013	0.47748226215528133
15.500000000000012	0.47759231771640515
15.600000000000012	0.4777004049877235
15.700000000000014	0.47780655032898633
15.800000000000013	0.4779108025484712
15.900000000000013	0.47801319588375557
16.000000000000014	0.4781137638800698
16.100000000000016	0.4782125369030443
16.200000000000014	0.47830953866631243
16.30000000000001	0.4784048133552796
16.400000000000013	0.47849839185692733
16.500000000000014	0.4785903020761536
16.600000000000016	0.4786805659940003
16.700000000000014	0.4787692242578519
16.800000000000015	0.47885630535180174
16.900000000000013	0.478941837207584
17.000000000000014	0.47902584497098494
17.100000000000016	0.47910834852722534
17.200000000000014	0.47918938480343326
17.300000000000015	0.47926897960440357
17.400000000000013	0.47934715611783485
17.500000000000014	0.4794239328515576
17.600000000000016	0.47949934386790277
17.700000000000014	0.4795734130401871
17.800000000000015	0.4796461637964974
17.900000000000016	0.47971761711526206
18.000000000000014	0.4797877898247536
18.100000000000016	0.4798567129647447
18.200000000000017	0.4799244082444177
18.300000000000015	0.47999089506935233
18.400000000000016	0.4800561891599057
18.500000000000014	0.4801203192154613
18.600000000000016	0.48018330537779297
18.700000000000017	0.48024516742646295
18.800000000000015	0.48030592298205116
18.900000000000016	0.48036558640441906
19.000000000000014	0.48042418391622327
19.100000000000016	0.48048173389532917
19.200000000000017	0.480538252688233
19.300000000000015	0.4805937537539442
19.400000000000016	0.4806482613878681
19.500000000000018	0.4807017926849273
19.600000000000016	0.4807543644428975
19.700000000000017	0.4808059915543593
19.80000000000002	0.48085668636533985
19.900000000000016	0.48090647112618895
20.000000000000018	0.4809553614823156
20.100000000000016	0.481003371286399
20.200000000000017	0.48105051214458533
20.30000000000002	0.48109680470879346
20.400000000000016	0.48114226356611134
20.500000000000018	0.48118690305800077
20.600000000000016	0.481230735844235
20.700000000000017	0.4812737726121059
20.80000000000002	0.48131603231322295
20.900000000000016	0.4813575283346274
21.000000000000018	0.48139827248152894
21.10000000000002	0.48143827482782847
21.200000000000017	0.48147755299084577
21.30000000000002	0.4815161194783781
21.40000000000002	0.481553986593775
21.500000000000018	0.4815911651570176
21.60000000000002	0.48162766447695193
21.700000000000017	0.48166350074837383
21.80000000000002	0.4816986854788037
21.90000000000002	0.4817332287816308
22.000000000000018	0.48176713945269445
22.10000000000002	0.48180043256647964
22.200000000000017	0.48183311889528474
22.30000000000002	0.4818652090401553
22.40000000000002	0.48189671229589265
22.500000000000018	0.48192763681627027
22.60000000000002	0.4819579964789017
22.70000000000002	0.4819878012171281
22.80000000000002	0.48201705973824727
22.90000000000002	0.4820457797634288
23.00000000000002	0.4820739742246548
23.10000000000002	0.4821016524368073
23.20000000000002	0.482128823570486
23.30000000000002	0.4821554956491473
23.40000000000002	0.48218167585109784
23.50000000000002	0.48220737609611725
23.60000000000002	0.48223260499140813
23.70000000000002	0.48225737006946967
23.80000000000002	0.4822816781409599
23.90000000000002	0.4823055403236307
24.00000000000002	0.48232896470159103
24.10000000000002	0.48235195923673724
24.20000000000002	0.4823745308874584
24.300000000000022	0.4823966860022124
24.40000000000002	0.4824184348387104
24.50000000000002	0.48243978488097156
24.600000000000023	0.48246074267522676
24.70000000000002	0.4824813142551839
24.800000000000022	0.48250150919534984
24.90000000000002	0.4825213345350715
25.00000000000002	0.48254079720966586
25.100000000000023	0.4825599032811963
25.20000000000002	0.48257865838725184
25.300000000000022	0.48259707136846414
25.40000000000002	0.4826151487528478
25.50000000000002	0.4826328962550206
25.600000000000023	0.4826503192412306
25.70000000000002	0.4826674259678104
25.800000000000022	0.4826842225829986
25.900000000000023	0.4827007151460753
26.00000000000002	0.4827169089616588
26.100000000000023	0.4827328090543963
26.200000000000024	0.48274842305196275
26.300000000000022	0.48276375666493143
26.400000000000023	0.48277881490392444
26.50000000000002	0.4827936025581232
26.600000000000023	0.48280812675368495
26.700000000000024	0.4828223928754262
26.800000000000022	0.4828364062317707
26.900000000000023	0.4828501714848398
27.00000000000002	0.48286369312749194
27.100000000000023	0.48287697774544536
27.200000000000024	0.48289003034734057
27.300000000000022	0.48290285534568295
27.400000000000023	0.48291545702771543
27.500000000000025	0.48292784154727786
27.600000000000023	0.48294001363246525
27.700000000000024	0.48295197794551076
27.800000000000026	0.48296373860167774
27.900000000000023	0.4829752996297248
28.000000000000025	0.48298666671738694
28.100000000000023	0.4829978442681779
28.200000000000024	0.48300883618477464
28.300000000000026	0.483019646315318
28.400000000000023	0.48303027997452586
28.500000000000025	0.4830407413233977
28.600000000000023	0.48305103446594305
28.700000000000024	0.48306116305052477
28.800000000000026	0.4830711306986081
28.900000000000023	0.4830809423217306
29.000000000000025	0.4830906017998171
29.100000000000026	0.48310011259968133
29.200000000000024	0.4831094781832329
29.300000000000026	0.4831187031389619
29.400000000000027	0.48312779113642346
29.500000000000025	0.48313674579569077
29.600000000000026	0.48314557036537487
29.700000000000024	0.4831542681076
29.800000000000026	0.4831628432611711
29.900000000000027	0.48317129925142355
30.000000000000025	0.4831796391715443
30.100000000000026	0.4831878661419507
30.200000000000024	0.48319598412099585
30.300000000000026	0.48320399635093536
30.400000000000027	0.48321190603092407
30.500000000000025	0.48321971606645026
30.600000000000026	0.4832274294009987
30.700000000000028	0.48323504968889924
30.800000000000026	0.48324257995954195
30.900000000000027	0.4832500229850674
31.00000000000003	0.4832573815824644
31.100000000000026	0.4832646591620583
31.200000000000028	0.483271858593425
31.300000000000026	0.4832789827084865
31.400000000000027	0.48328603411755083
31.50000000000003	0.4832930154801957
31.600000000000026	0.48329992994184295
31.700000000000028	0.4833067801859871
31.800000000000026	0.4833135687083122
31.900000000000027	0.4833202980549309
32.00000000000003	0.48332697115855927
32.10000000000002	0.48333359056278974
32.20000000000003	0.4833401587782269
32.300000000000026	0.4833466781607368
32.40000000000003	0.4833531511157755
32.50000000000003	0.48335958034478965
32.60000000000003	0.48336596822825634
32.70000000000003	0.4833723170233516
32.800000000000026	0.4833786290332874
32.90000000000003	0.4833849067737707
33.00000000000003	0.48339115250248166
33.10000000000003	0.48339736844812564
33.20000000000003	0.48340355674685914
33.300000000000026	0.48340971957568557
33.40000000000003	0.48341585924805314
33.50000000000003	0.48342197787829017
33.60000000000003	0.48342807751746725
33.70000000000003	0.48343416025005287
33.800000000000026	0.48344022822706073
33.90000000000003	0.48344628345476803
34.00000000000003	0.48345232791393955
34.10000000000003	0.48345836355072985
34.20000000000003	0.4834643923359114
34.30000000000003	0.48347041624333975
34.40000000000003	0.4834764371530055
34.50000000000003	0.4834824569376257
34.60000000000003	0.4834884774838789
34.70000000000003	0.4834945006233863
34.80000000000003	0.4835005281408402
34.90000000000003	0.48350656179841756
35.00000000000003	0.483512603377756
35.10000000000003	0.4835186546627207
35.20000000000003	0.48352471732955393
35.30000000000003	0.48353079305144336
35.400000000000034	0.4835368835465915
35.50000000000003	0.48354299052214045
35.60000000000003	0.483549115529655
35.70000000000003	0.4835552601580882
35.80000000000003	0.4835614259764806
35.900000000000034	0.4835676146238763
36.00000000000003	0.48357382771410773
36.10000000000003	0.4835800666623088
36.20000000000003	0.4835863329587718
36.30000000000003	0.4835926281877162
36.400000000000034	0.48359895389271573
36.50000000000003	0.48360531137952456
36.60000000000003	0.4836117020638277
36.70000000000003	0.4836181273436628
36.80000000000003	0.4836245887343892
36.900000000000034	0.4836310876946021
37.00000000000003	0.483637625410152
37.10000000000003	0.4836442032092534
37.20000000000003	0.48365082255987146
37.30000000000003	0.4836574848560362
37.400000000000034	0.48366419118757964
37.500000000000036	0.48367094281650863
37.60000000000003	0.48367774098916166
37.70000000000003	0.4836845871135618
37.80000000000003	0.48369148250609073
37.900000000000034	0.48369842815112607
38.000000000000036	0.4837054252329818
38.10000000000003	0.4837124751187139
38.20000000000003	0.48371957906517216
38.30000000000003	0.4837267379724121
38.400000000000034	0.48373395296588856
38.500000000000036	0.4837412251571205
38.60000000000004	0.4837485558609616
38.70000000000003	0.4837559462630868
38.80000000000003	0.4837633971707582
38.900000000000034	0.4837709096403021
39.000000000000036	0.4837784849511757
39.10000000000004	0.4837861242339897
39.20000000000003	0.48379382822194394
39.30000000000003	0.4838015979189506
39.400000000000034	0.4838094343165062
39.500000000000036	0.4838173386485985
39.60000000000004	0.4838253119803991
39.70000000000003	0.48383335496343094
39.80000000000003	0.4838414685399984
39.900000000000034	0.4838496539135303
40.000000000000036	0.4838579120981132
40.10000000000004	0.483866243680226
40.20000000000003	0.48387464955542464
40.30000000000003	0.4838831306081866
40.400000000000034	0.48389168800233956
40.500000000000036	0.4839003226916299
40.60000000000004	0.48390903519064016
40.70000000000004	0.48391782633993685
40.80000000000003	0.48392669727699816
40.900000000000034	0.48393564890804264
41.000000000000036	0.48394468169054944
41.10000000000004	0.48395379642332875
41.20000000000004	0.48396299389529207
41.30000000000003	0.4839722752094408
41.400000000000034	0.48398164121620046
41.500000000000036	0.4839910923097738
41.60000000000004	0.48400062923982035
41.70000000000004	0.4840102530866604
41.80000000000004	0.484019964656382
41.900000000000034	0.4840297642930883
42.000000000000036	0.4840396527090912
42.10000000000004	0.48404963060784506
42.20000000000004	0.48405969903967616
42.30000000000004	0.4840698587589474
42.400000000000034	0.48408011005409635
42.500000000000036	0.48409045359344455
42.60000000000004	0.48410089040783894
42.70000000000004	0.4841114212101759
42.80000000000004	0.4841220462449811
42.900000000000034	0.48413276614712886
43.000000000000036	0.4841435815435583
43.10000000000004	0.48415449343905126
43.20000000000004	0.48416550249842744
43.30000000000004	0.4841766089172773
43.400000000000034	0.4841878132910554
43.500000000000036	0.48419911660786386
43.60000000000004	0.48421051949364663
43.70000000000004	0.4842220221055572
43.80000000000004	0.48423362500906064
43.90000000000004	0.48424532876250576
44.000000000000036	0.4842571343313769
44.10000000000004	0.48426904229682455
44.20000000000004	0.48428105277302685
44.30000000000004	0.48429316629008584
44.40000000000004	0.48430538379925675
44.500000000000036	0.48431770584515943
44.60000000000004	0.4843301325083861
44.70000000000004	0.4843426642921204
44.80000000000004	0.4843553016931567
44.90000000000004	0.4843680456431633
45.00000000000004	0.4843808966449274
45.10000000000004	0.4843938547413522
45.20000000000004	0.4844069204038642
45.30000000000004	0.4844200945520501
45.40000000000004	0.48443337765429545
45.50000000000004	0.4844467697242205
45.60000000000004	0.4844602712090665
45.70000000000004	0.48447388255033225
45.80000000000004	0.48448760465068513
45.90000000000004	0.4845014379393557
46.00000000000004	0.4845153823969696
46.10000000000004	0.48452943844222196
46.20000000000004	0.4845436069675833
46.30000000000004	0.4845578883698201
46.40000000000004	0.484572282604097
46.50000000000004	0.4845867900673597
46.60000000000004	0.48460141115138844
46.70000000000004	0.48461614673408515
46.80000000000004	0.484630997175489
46.90000000000004	0.48464596240194413
47.00000000000004	0.484661042784714
47.100000000000044	0.4846762391931594
47.20000000000004	0.4846915519566235
47.30000000000004	0.4847069809793877
47.40000000000004	0.48472252661314047
47.50000000000004	0.48473818920492123
47.600000000000044	0.4847539696115961
47.70000000000004	0.4847698681279872
47.80000000000004	0.48478588463326994
47.90000000000004	0.48480201945601037
48.00000000000004	0.4848182734459893
48.100000000000044	0.48483464686895
48.200000000000045	0.48485113958502957
48.30000000000004	0.48486775190516385
48.40000000000004	0.48488448413609964
48.50000000000004	0.4849013371169555
48.600000000000044	0.48491831108096267
48.700000000000045	0.484935405866463
48.80000000000004	0.48495262176355913
48.90000000000004	0.48496995960556527
49.00000000000004	0.4849874195981165
49.100000000000044	0.48500500156321064
49.200000000000045	0.485022705775061
49.30000000000004	0.48504053250410484
49.40000000000004	0.48505848257461487
49.50000000000004	0.4850765561615478
49.600000000000044	0.48509475306805844
49.700000000000045	0.4851130735495787
49.80000000000004	0.48513151842570523
49.90000000000004	0.4851500878451607
50.00000000000004	0.48516878159715815
50.100000000000044	0.48518759992280136
50.200000000000045	0.48520654305978883
50.30000000000005	0.4852256118201094
50.40000000000004	0.48524480632348527
50.50000000000004	0.4852641263429212
50.600000000000044	0.48528357210258105
50.700000000000045	0.48530314441077227
50.80000000000005	0.48532284336223686
50.90000000000004	0.4853426687181812
51.00000000000004	0.4853626206898426
51.100000000000044	0.48538269948538604
51.200000000000045	0.4854029059067821
51.30000000000005	0.48542324002130904
51.40000000000005	0.4854437015763191
51.50000000000004	0.48546429076776415
51.600000000000044	0.4854850083948104
51.700000000000045	0.4855058545009128
51.80000000000005	0.4855268288235392
51.90000000000005	0.4855479315469747
52.00000000000004	0.4855691628527314
52.100000000000044	0.48559052353476545
52.200000000000045	0.48561201361047984
52.30000000000005	0.48563363280559235
52.40000000000005	0.4856553812905906
52.50000000000004	0.48567725985740057
52.600000000000044	0.48569926850067113
52.700000000000045	0.4857214069379443
52.80000000000005	0.48574367532917606
52.90000000000005	0.48576607383181863
53.00000000000004	0.4857886032335878
53.100000000000044	0.4858112635043781
53.200000000000045	0.48583405435186416
53.30000000000005	0.48585697592354504
53.40000000000005	0.4858800290057893
53.50000000000005	0.4859032135467275
53.600000000000044	0.4859265292473861
53.700000000000045	0.48594997624575453
53.80000000000005	0.48597355467756154
53.90000000000005	0.48599726532585363
54.00000000000005	0.48602110811520316
54.100000000000044	0.48604508273845365
54.200000000000045	0.4860691893223463
54.30000000000005	0.48609342864918403
54.40000000000005	0.4861178006226932
54.50000000000005	0.4861423049304348
54.60000000000005	0.48616694169056274
54.700000000000045	0.48619171101918973
54.80000000000005	0.4862166136960858
54.90000000000005	0.48624164960252286
55.00000000000005	0.4862668184193874
55.10000000000005	0.4862921202546761
55.200000000000045	0.486317555887949
55.30000000000005	0.48634312518048417
55.40000000000005	0.48636882780910684
55.50000000000005	0.48639466387405983
55.60000000000005	0.486420633473743
55.700000000000045	0.4864467373858849
55.80000000000005	0.48647297545032964
55.90000000000005	0.4864993473385787
56.00000000000005	0.4865258531417038
56.10000000000005	0.486552493637695
56.200000000000045	0.4865792686471955
56.30000000000005	0.4866061778387376
56.40000000000005	0.48663322129639286
56.50000000000005	0.4866603991025683
56.60000000000005	0.48668771203404715
56.70000000000005	0.48671515989098285
56.80000000000005	0.4867427423377944
56.90000000000005	0.4867704594502742
57.00000000000005	0.4867983120058833
57.10000000000005	0.48682629978631287
57.20000000000005	0.4868544224539902
57.30000000000005	0.48688268007838853
57.40000000000005	0.48691107272747947
57.50000000000005	0.4869396011780733
57.60000000000005	0.4869682651922468
57.70000000000005	0.48699706442939844
57.800000000000054	0.4870259989515302
57.90000000000005	0.4870550695364991
58.00000000000005	0.4870842759286082
58.10000000000005	0.48711361778613804
58.20000000000005	0.48714309516538945
58.300000000000054	0.4871727081213085
58.40000000000005	0.4872024574315963
58.50000000000005	0.48723234282175404
58.60000000000005	0.48726236394800576
58.70000000000005	0.4872925208599128
58.800000000000054	0.48732281433654917
58.90000000000005	0.4873532440862854
59.00000000000005	0.48738380976500917
59.10000000000005	0.48741451141714076
59.20000000000005	0.487445349085879
59.300000000000054	0.4874763235505837
59.40000000000005	0.4875074345015779
59.50000000000005	0.4875386815935644
59.60000000000005	0.48757006486488774
59.70000000000005	0.48760158509656937
59.800000000000054	0.48763324196240254
59.900000000000055	0.4876650351174528
60.00000000000005	0.4876969645954321
60.10000000000005	0.4877290304289518
60.20000000000005	0.4877612333997125
60.300000000000054	0.48779357316416266
60.400000000000055	0.48782604937696344
60.50000000000005	0.487858662066354
60.60000000000005	0.4878914120159519
60.70000000000005	0.4879242988662379
60.800000000000054	0.48795732227286104
60.900000000000055	0.4879904822598894
61.00000000000006	0.4880237788504002
61.10000000000005	0.4880572128290418
61.20000000000005	0.4880907838196039
61.300000000000054	0.48812449147803105
61.400000000000055	0.48815833582346635
61.50000000000006	0.48819231764270066
61.60000000000005	0.4882264365440827
61.70000000000005	0.48826069218510343
61.800000000000054	0.48829508458115434
61.900000000000055	0.4883296137467361
62.00000000000006	0.4883642804699841
62.10000000000005	0.4883990843431657
62.20000000000005	0.48843402502469424
62.300000000000054	0.4884691025255341
62.400000000000055	0.4885043176361639
62.50000000000006	0.488539669933903
62.60000000000005	0.48857515907921023
62.70000000000005	0.48861078507968003
62.800000000000054	0.4886465479421075
62.900000000000055	0.4886824484585958
63.00000000000006	0.4887184861909519
63.10000000000006	0.4887546608011179
63.20000000000005	0.48879097229271506
63.300000000000054	0.4888274214603669
63.400000000000055	0.48886400785139533
63.50000000000006	0.48890073113023336
63.60000000000006	0.4889375912974799
63.70000000000005	0.4889745883530163
63.800000000000054	0.4890117230933418
63.900000000000055	0.48904899505079685
64.00000000000006	0.4890864038918007
64.10000000000005	0.4891239496133913
64.20000000000006	0.4891616330147451
64.30000000000005	0.48919945361415196
64.40000000000006	0.4892374110809189
64.50000000000006	0.48927550540937825
64.60000000000005	0.48931373659322047
64.70000000000006	0.48935210543372193
64.80000000000005	0.48939061143468743
64.90000000000006	0.48942925426785977
65.00000000000006	0.48946803392438676
65.10000000000005	0.48950695120836135
65.20000000000006	0.4895460056099459
65.30000000000005	0.4895851968041248
65.40000000000006	0.4896245247796287
65.50000000000006	0.4896639895246155
65.60000000000005	0.4897035918454788
65.70000000000006	0.48974333121835995
65.80000000000005	0.48978320732108144
65.90000000000006	0.4898232201395324
66.00000000000006	0.48986337048304734
66.10000000000005	0.4899036578145083
66.20000000000006	0.4899440818152943
66.30000000000005	0.4899846424691407
66.40000000000006	0.4900253397592729
66.50000000000006	0.49006617449750617
66.60000000000005	0.490107146133136
66.70000000000006	0.4901482543507387
66.80000000000005	0.4901894991315213
66.90000000000006	0.49023088129034986
67.00000000000006	0.49027240026362096
67.10000000000007	0.49031405573974735
67.20000000000006	0.49035584769802265
67.30000000000005	0.49039777611728796
67.40000000000006	0.4904398418150519
67.50000000000006	0.4904820442145314
67.60000000000007	0.49052438300765683
67.70000000000006	0.4905668581714798
67.80000000000005	0.49060947052665765
67.90000000000006	0.49065221948384696
68.00000000000006	0.4906951047390635
68.10000000000007	0.49073812626766483
68.20000000000006	0.49078128404460836
68.30000000000005	0.4908245788933394
68.40000000000006	0.49086801021171594
68.50000000000006	0.4909115776995573
68.60000000000007	0.49095528133024013
68.70000000000006	0.4909991219304463
68.80000000000005	0.49104309888579223
68.90000000000006	0.4910872119004028
69.00000000000006	0.49113146094616134
69.10000000000007	0.49117584599459924
69.20000000000006	0.4912203678753173
69.30000000000005	0.4912650259614902
69.40000000000006	0.4913098199613011
69.50000000000006	0.49135474984489175
69.60000000000007	0.4913998164451774
69.70000000000006	0.4914450191233911
69.80000000000007	0.49149035759221654
69.90000000000006	0.4915358318204858
70.00000000000006	0.49158144177672236
70.10000000000007	0.4916271882968792
70.20000000000006	0.49167307073008215
70.30000000000007	0.49171908879329973
70.40000000000006	0.4917652424538409
70.50000000000006	0.49181153255104326
70.60000000000007	0.4918579584223731
70.70000000000006	0.4919045197894714
70.80000000000007	0.49195121661850555
70.90000000000006	0.49199804887537474
71.00000000000006	0.492045017402561
71.10000000000007	0.49209212152573734
71.20000000000006	0.4921393609710309
71.30000000000007	0.4921867357032863
71.40000000000006	0.4922342465684338
71.50000000000006	0.4922818928807521
71.60000000000007	0.49232967437119235
71.70000000000006	0.49237759100361156
71.80000000000007	0.492425642741635
71.90000000000006	0.4924738304344348
72.00000000000006	0.4925221533847908
72.10000000000007	0.49257061132831875
72.20000000000006	0.49261920422773614
72.30000000000007	0.4926679329357204
72.40000000000006	0.49271679674390684
72.50000000000006	0.49276579539286847
72.60000000000007	0.4928149288444765
72.70000000000006	0.49286419706040363
72.80000000000007	0.49291360089665825
72.90000000000006	0.4929631396336522
73.00000000000006	0.49301281301678135
73.10000000000007	0.4930626210069454
73.20000000000006	0.4931125644637101
73.30000000000007	0.49316264265657767
73.40000000000006	0.4932128553360178
73.50000000000007	0.49326320246221317
73.60000000000007	0.49331368399517983
73.70000000000006	0.493364300797895
73.80000000000007	0.4934150521288963
73.90000000000006	0.4934659377436159
74.00000000000007	0.4935169576014199
74.10000000000007	0.4935681125688908
74.20000000000006	0.49361940189387765
74.30000000000007	0.49367082533698814
74.40000000000006	0.4937223828569902
74.50000000000007	0.49377407441251314
74.60000000000007	0.4938259008736257
74.70000000000006	0.493877861477455
74.80000000000007	0.49392995598969425
74.90000000000006	0.49398218436843644
75.00000000000007	0.49403454748740006
75.10000000000007	0.4940870445732307
75.20000000000006	0.494139675396886
75.30000000000007	0.49419243991597006
75.40000000000006	0.49424533808797405
75.50000000000007	0.49429837079017197
75.60000000000007	0.4943515372387145
75.70000000000006	0.4944048372097534
75.80000000000007	0.4944582706603481
75.90000000000006	0.49451183847146274
76.00000000000007	0.49456553984896223
76.10000000000007	0.49461937457433935
76.20000000000007	0.4946733426042648
76.30000000000007	0.4947274438953209
76.40000000000006	0.49478167933209133
76.50000000000007	0.49483604811015897
76.60000000000007	0.4948905500163059
76.70000000000007	0.4949451850067782
76.80000000000007	0.49499995396988894
76.90000000000006	0.49505485609111793
77.00000000000007	0.4951098911626546
77.10000000000007	0.4951650591404488
77.20000000000007	0.4952203599803843
77.30000000000007	0.4952757945744533
77.40000000000006	0.49533136209805334
77.50000000000007	0.49538706234874647
77.60000000000007	0.4954428952821683
77.70000000000007	0.49549886179407765
77.80000000000007	0.49555496104994035
77.90000000000006	0.4956111928527826
78.00000000000007	0.4956675571580295
78.10000000000007	0.4957240539210595
78.20000000000007	0.4957806840413676
78.30000000000007	0.4958374466745237
78.40000000000006	0.49589434162899954
78.50000000000007	0.4959513688600074
78.60000000000007	0.496008529270844
78.70000000000007	0.4960658220073085
78.80000000000007	0.4961232468833853
78.90000000000006	0.4961808038541549
79.00000000000007	0.4962384928746701
79.10000000000007	0.4962963148520171
79.20000000000007	0.49635426892227397
79.30000000000007	0.49641235490493396
79.40000000000006	0.496470572754959
79.50000000000007	0.4965289233832712
79.60000000000007	0.4965874059163288
79.70000000000007	0.496646020179179
79.80000000000007	0.496704766126724
79.90000000000008	0.4967636437138562
80.00000000000007	0.4968226538553392
80.10000000000007	0.4968817956680726
80.20000000000007	0.49694106898266777
80.30000000000007	0.49700047375399536
80.40000000000008	0.497060010900689
80.50000000000007	0.4971196795301687
80.60000000000007	0.4971794794786349
80.70000000000007	0.49723941070096567
80.80000000000007	0.4972994731520458
80.90000000000008	0.49735966775440005
81.00000000000007	0.4974199936060422
81.10000000000007	0.49748045054878415
81.20000000000007	0.49754103853755327
81.30000000000007	0.49760175849877775
81.40000000000008	0.4976626095211231
81.50000000000007	0.4977235914520191
81.60000000000007	0.49778470424646337
81.70000000000007	0.49784594785947456
81.80000000000007	0.4979073232214206
81.90000000000008	0.49796882941170223
82.00000000000007	0.4980304662834023
82.10000000000007	0.4980922337916422
82.20000000000007	0.49815413287072685
82.30000000000007	0.498216162590831
82.40000000000008	0.49827832281067935
82.50000000000007	0.4983406134855212
82.60000000000008	0.49840303457064117
82.70000000000007	0.49846558700433174
82.80000000000007	0.49852826984763443
82.90000000000008	0.49859108296496274
83.00000000000007	0.4986540263117595
83.10000000000008	0.49871710083028853
83.20000000000007	0.49878030557247854
83.30000000000007	0.4988436404084052
83.40000000000008	0.4989071052936928
83.50000000000007	0.4989707001840139
83.60000000000008	0.49903442602566755
83.70000000000007	0.49909828186157135
83.80000000000007	0.4991622675675206
83.90000000000008	0.49922638309939776
84.00000000000007	0.4992906294075079
84.10000000000008	0.49935500552576123
84.20000000000007	0.49941951133563106
84.30000000000007	0.4994841467932321
84.40000000000008	0.499548911854739
84.50000000000007	0.49961380747453943
84.60000000000008	0.49967883267764557
84.70000000000007	0.49974398735127706
84.80000000000007	0.4998092714518672
84.90000000000008	0.49987468593784556
85.00000000000007	0.4999402298253136
85.10000000000008	0.5000059030071825
85.20000000000007	0.5000717054401645
85.30000000000007	0.5001376370810435
85.40000000000008	0.5002036988923796
85.50000000000007	0.5002698898814806
85.60000000000008	0.5003362099470269
85.70000000000007	0.5004026590461065
85.80000000000007	0.5004692381453583
85.90000000000008	0.5005359462432686
86.00000000000007	0.5006027832442203
86.10000000000008	0.500669749105624
86.20000000000007	0.5007368437849735
86.30000000000008	0.5008040682530864
86.40000000000008	0.5008714214997516
86.50000000000007	0.5009389034351412
86.60000000000008	0.5010065140170952
86.70000000000007	0.5010742542205491
86.80000000000008	0.501142123026552
86.90000000000008	0.5012101203509868
87.00000000000007	0.5012782461520582
87.10000000000008	0.5013465003880628
87.20000000000007	0.5014148840381655
87.30000000000008	0.5014833960748052
87.40000000000008	0.5015520364196719
87.50000000000007	0.5016208050314497
87.60000000000008	0.5016897028934615
87.70000000000007	0.5017587289694805
87.80000000000008	0.5018278831869147
87.90000000000008	0.5018971655048525
88.00000000000007	0.5019665758824832
88.10000000000008	0.5020361153074095
88.20000000000007	0.502105782734875
88.30000000000008	0.5021755780981113
88.40000000000008	0.5022455013567327
88.50000000000007	0.5023155535025434
88.60000000000008	0.5023857334821882
88.70000000000007	0.5024560412346218
88.80000000000008	0.502526476719901
88.90000000000008	0.5025970398981926
89.00000000000009	0.502667731765633
89.10000000000008	0.5027385512604099
89.20000000000007	0.5028094983273161
89.30000000000008	0.5028805729269801
89.40000000000008	0.502951776059784
89.50000000000009	0.5030231066553773
89.60000000000008	0.5030945646642813
89.70000000000007	0.5031661500476021
89.80000000000008	0.5032345859788784
89.90000000000008	0.5032900358010657
90.00000000000009	0.5033324755035138
