# Supplementary material for: White matter micro- and macrostructure brain charts for the human lifespan
Source: Nature. 2026 May 13;655(8124):979–89. doi: 10.1038/s41586-026-10454-2 (PMC13391363; doi:10.1038/s41586-026-10454-2)
Supplement: Supplementary file 7 — Tract-specific median centiles of brain charts. SDT.T4.1-504 contain the discretized, sex-agnostic brain charts used to derive the myelination plots and assessments in Fig. 4 and Supplementary Fig. S4.F9. Age is expressed in years. Tract measurements are reported in metric-specific units: diffusivities in mm2 s−1, volume in mm3, surface area in mm2, average length in mm, and FA is dimensionless (unitless). [file 41586_2026_10454_MOESM7_ESM.zip › SDT.T4/SDT.T4.242-SCP_left_md-mean.csv]

age	value
1.0	0.0009019767625001722
1.1	0.0008995028047825264
1.2000000000000002	0.0008963861747848193
1.3000000000000003	0.0008926720937437803
1.4000000000000004	0.0008890270604769057
1.5000000000000004	0.0008856399974515616
1.6000000000000005	0.0008824776513080054
1.7000000000000006	0.0008795128031392922
1.8000000000000007	0.0008767238257521411
1.9000000000000008	0.0008740899420478253
2.000000000000001	0.0008715953241684069
2.100000000000001	0.0008692264480716221
2.200000000000001	0.0008669722779301882
2.300000000000001	0.000864821588555099
2.4000000000000012	0.0008627656185652764
2.5000000000000013	0.0008607966633540005
2.6000000000000014	0.0008589079282306185
2.7000000000000015	0.0008570938160026123
2.8000000000000016	0.0008553482122932968
2.9000000000000017	0.0008536663291124479
3.0000000000000018	0.0008520438717005144
3.100000000000002	0.0008504772841186952
3.200000000000002	0.0008489625354231976
3.300000000000002	0.0008474964480477684
3.400000000000002	0.0008460761248584951
3.500000000000002	0.0008446989292134725
3.6000000000000023	0.0008433626902690321
3.7000000000000024	0.0008420648026649363
3.8000000000000025	0.0008408032276857046
3.9000000000000026	0.0008395760939486589
4.000000000000003	0.0008383818631721968
4.100000000000003	0.0008372186336835341
4.200000000000003	0.0008360849168244025
4.3000000000000025	0.000834979327656479
4.400000000000003	0.0008339005851990453
4.5000000000000036	0.0008328476484854492
4.600000000000003	0.0008318191636239368
4.700000000000003	0.000830814082792023
4.800000000000003	0.0008298314322894532
4.900000000000004	0.0008288704242984334
5.0000000000000036	0.0008279300073119946
5.100000000000003	0.0008270093695288152
5.200000000000004	0.0008261077458952506
5.300000000000004	0.0008252244226361661
5.400000000000004	0.0008243588303911741
5.5000000000000036	0.0008235101724617278
5.600000000000004	0.000822677841819768
5.700000000000005	0.0008218612707504746
5.800000000000004	0.0008210600089177595
5.900000000000004	0.0008202734111145803
6.000000000000004	0.0008195009876673547
6.100000000000005	0.0008187422729371929
6.200000000000005	0.0008179968306901758
6.300000000000004	0.0008172643202488053
6.400000000000005	0.0008165442310551847
6.500000000000005	0.0008158361810025323
6.600000000000005	0.00081513981177735
6.700000000000005	0.0008144548452450259
6.800000000000005	0.0008137808552790845
6.900000000000006	0.000813117524475256
7.000000000000005	0.0008124645490060436
7.100000000000005	0.000811821643927833
7.2000000000000055	0.0008111885916382172
7.300000000000006	0.0008105650439665863
7.400000000000006	0.0008099507452559935
7.500000000000005	0.0008093454557759325
7.600000000000006	0.0008087489935759085
7.700000000000006	0.0008081610613793627
7.800000000000006	0.0008075814420406118
7.900000000000006	0.000807009926645051
8.000000000000007	0.0008064463195126555
8.100000000000007	0.0008058904745730156
8.200000000000006	0.0008053421428898055
8.300000000000006	0.0008048011452230155
8.400000000000006	0.0008042673138600177
8.500000000000007	0.0008037405243584006
8.600000000000007	0.000803220560360351
8.700000000000006	0.0008027072669417847
8.800000000000008	0.0008022004944513294
8.900000000000007	0.0008017001031656349
9.000000000000007	0.0008012059911210158
9.100000000000007	0.0008007179735829901
9.200000000000006	0.0008002359201530905
9.300000000000008	0.0007997597093004721
9.400000000000007	0.0007992892528424605
9.500000000000007	0.0007988243879141659
9.600000000000009	0.0007983650002078066
9.700000000000008	0.0007979109789456194
9.800000000000008	0.0007974622212029845
9.900000000000007	0.0007970186535181192
10.000000000000007	0.0007965801346199988
10.100000000000009	0.0007961465667550739
10.200000000000008	0.0007957178593234349
10.300000000000008	0.000795293948000344
10.40000000000001	0.0007948747067724126
10.500000000000009	0.0007944600489485972
10.600000000000009	0.0007940498902881595
10.700000000000008	0.0007936441530246596
10.800000000000008	0.0007932427828298217
10.90000000000001	0.000792845668962813
11.000000000000009	0.0007924527363019294
11.100000000000009	0.0007920639157145929
11.20000000000001	0.0007916791591325186
11.30000000000001	0.0007912983668042816
11.40000000000001	0.0007909214714588836
11.500000000000009	0.0007905484075782696
11.600000000000009	0.0007901791151573869
11.70000000000001	0.0007898135531245242
11.80000000000001	0.0007894516328513144
11.90000000000001	0.0007890932953911875
12.00000000000001	0.0007887384869596672
12.10000000000001	0.0007883871708935218
12.20000000000001	0.0007880392666944817
12.30000000000001	0.0007876947211384957
12.40000000000001	0.0007873534822880028
12.50000000000001	0.0007870155030207721
12.60000000000001	0.0007866807516973755
12.70000000000001	0.0007863491561240659
12.800000000000011	0.0007860206692164157
12.900000000000011	0.0007856952484423967
13.00000000000001	0.0007853728653405929
13.10000000000001	0.0007850534538709191
13.20000000000001	0.0007847369712167634
13.300000000000011	0.0007844233755265787
13.400000000000011	0.000784112629240306
13.50000000000001	0.0007838047075836727
13.600000000000012	0.000783499550850228
13.700000000000012	0.0007831971208489215
13.800000000000011	0.000782897383477264
13.900000000000011	0.0007826003162984457
14.00000000000001	0.0007823058643563312
14.100000000000012	0.0007820139927063993
14.200000000000012	0.0007817246671420638
14.300000000000011	0.0007814378573432889
14.400000000000013	0.000781153543631206
14.500000000000012	0.0007808716759701971
14.600000000000012	0.0007805922229657206
14.700000000000012	0.0007803151569492002
14.800000000000011	0.0007800404599912223
14.900000000000013	0.000779768085786606
15.000000000000012	0.000779498005453497
15.100000000000012	0.0007792301906837211
15.200000000000014	0.0007789646167351096
15.300000000000013	0.0007787012677755642
15.400000000000013	0.0007784401013848539
15.500000000000012	0.000778181091450164
15.600000000000012	0.0007779242152948768
15.700000000000014	0.0007776694584162771
15.800000000000013	0.0007774167813681827
15.900000000000013	0.0007771661600123877
16.000000000000014	0.0007769175706633112
16.100000000000016	0.0007766709929421649
16.200000000000014	0.0007764264139645844
16.30000000000001	0.0007761837973958459
16.400000000000013	0.0007759431212888648
16.500000000000014	0.0007757043668965298
16.600000000000016	0.0007754675223582858
16.700000000000014	0.0007752325537422925
16.800000000000015	0.0007749994406743415
16.900000000000013	0.000774768163142044
17.000000000000014	0.0007745387042265489
17.100000000000016	0.0007743110533322899
17.200000000000014	0.0007740851790511733
17.300000000000015	0.000773861062765132
17.400000000000013	0.0007736386888604027
17.500000000000014	0.000773418047539213
17.600000000000016	0.0007731991093581653
17.700000000000014	0.0007729818569673305
17.800000000000015	0.0007727662733094027
17.900000000000016	0.000772552344242537
18.000000000000014	0.0007723400609691301
18.100000000000016	0.0007721293961162701
18.200000000000017	0.0007719203337577605
18.300000000000015	0.000771712860807338
18.400000000000016	0.0007715069690955919
18.500000000000014	0.0007713026328733225
18.600000000000016	0.0007710998372479338
18.700000000000017	0.0007708985675660095
18.800000000000015	0.0007706988119390158
18.900000000000016	0.0007705005629964988
19.000000000000014	0.0007703037967053322
19.100000000000016	0.0007701084993391581
19.200000000000017	0.0007699146598719023
19.300000000000015	0.0007697222714323498
19.400000000000016	0.0007695313113422964
19.500000000000018	0.0007693417667261599
19.600000000000016	0.0007691536249057814
19.700000000000017	0.0007689668758391181
19.80000000000002	0.0007687815132990446
19.900000000000016	0.0007685975160429406
20.000000000000018	0.000768414872159576
20.100000000000016	0.0007682335723180911
20.200000000000017	0.0007680536106913671
20.30000000000002	0.0007678749671774095
20.400000000000016	0.0007676976305715497
20.500000000000018	0.000767521589833468
20.600000000000016	0.0007673468364479241
20.700000000000017	0.000767173365111372
20.80000000000002	0.0007670011569329099
20.900000000000016	0.0007668302015120941
21.000000000000018	0.0007666604909250788
21.10000000000002	0.0007664920201911466
21.200000000000017	0.0007663247713872788
21.30000000000002	0.0007661587347046758
21.40000000000002	0.0007659939004724381
21.500000000000018	0.000765830261448207
21.60000000000002	0.0007656678130800201
21.700000000000017	0.0007655065384745239
21.80000000000002	0.0007653464284988677
21.90000000000002	0.0007651874764062582
22.000000000000018	0.0007650296779069336
22.10000000000002	0.0007648730169349234
22.200000000000017	0.000764717484856474
22.30000000000002	0.0007645630731544073
22.40000000000002	0.0007644097756556347
22.500000000000018	0.0007642575884238724
22.60000000000002	0.0007641064962747083
22.70000000000002	0.0007639564911466384
22.80000000000002	0.0007638075672848343
22.90000000000002	0.0007636597209671411
23.00000000000002	0.0007635129377212138
23.10000000000002	0.000763367209909503
23.20000000000002	0.0007632225299936601
23.30000000000002	0.0007630788927051133
23.40000000000002	0.0007629362946148509
23.50000000000002	0.0007627947220102759
23.60000000000002	0.0007626541677415123
23.70000000000002	0.0007625146268953572
23.80000000000002	0.0007623760962185024
23.90000000000002	0.0007622385626150151
24.00000000000002	0.0007621020192974372
24.10000000000002	0.0007619664595632194
24.20000000000002	0.0007618318789139415
24.300000000000022	0.0007616982743407583
24.40000000000002	0.000761565633406455
24.50000000000002	0.0007614339497416539
24.600000000000023	0.0007613032191517773
24.70000000000002	0.0007611734387727141
24.800000000000022	0.0007610445967043411
24.90000000000002	0.0007609166868889617
25.00000000000002	0.000760789703342048
25.100000000000023	0.0007606636422249334
25.20000000000002	0.0007605385008782736
25.300000000000022	0.000760414267976333
25.40000000000002	0.0007602909378219576
25.50000000000002	0.000760168506837716
25.600000000000023	0.0007600469724839332
25.70000000000002	0.0007599263239051891
25.800000000000022	0.0007598065556738106
25.900000000000023	0.0007596876624254632
26.00000000000002	0.000759569640889862
26.100000000000023	0.0007594524886996125
26.200000000000024	0.0007593361955027
26.300000000000022	0.0007592207561840036
26.400000000000023	0.000759106167699113
26.50000000000002	0.0007589924277797786
26.600000000000023	0.0007588795264879273
26.700000000000024	0.0007587674589426268
26.800000000000022	0.0007586562203180635
26.900000000000023	0.0007585458078362759
27.00000000000002	0.0007584362193744946
27.100000000000023	0.0007583274454380093
27.200000000000024	0.0007582194814181754
27.300000000000022	0.0007581123247333449
27.400000000000023	0.000758005973343016
27.500000000000025	0.0007579004181185073
27.600000000000023	0.000757795654655684
27.700000000000024	0.0007576916785985982
27.800000000000026	0.0007575884875978888
27.900000000000023	0.0007574860797363006
28.000000000000025	0.0007573844462774426
28.100000000000023	0.0007572835830554719
28.200000000000024	0.000757183487892495
28.300000000000026	0.0007570841589395852
28.400000000000023	0.0007569855877854275
28.500000000000025	0.000756887770443557
28.600000000000023	0.0007567907029698715
28.700000000000024	0.0007566943833899433
28.800000000000026	0.0007565988099595009
28.900000000000023	0.0007565039746158282
29.000000000000025	0.0007564098735819459
29.100000000000026	0.0007563165050339019
29.200000000000024	0.0007562238672841746
29.300000000000026	0.0007561319525599365
29.400000000000027	0.0007560407572422308
29.500000000000025	0.0007559502777494511
29.600000000000026	0.0007558605124366622
29.700000000000024	0.00075577145970541
29.800000000000026	0.0007556831120938952
29.900000000000027	0.0007555954661680592
30.000000000000025	0.0007555085204156008
30.100000000000026	0.0007554222732851537
30.200000000000024	0.0007553367175744511
30.300000000000026	0.0007552518499891709
30.400000000000027	0.0007551676672680757
30.500000000000025	0.0007550841680570786
30.600000000000026	0.0007550013508807071
30.700000000000028	0.000754919208815261
30.800000000000026	0.0007548377387302592
30.900000000000027	0.0007547569393890484
31.00000000000003	0.0007546768093550972
31.100000000000026	0.0007545973419379439
31.200000000000028	0.0007545185341311429
31.300000000000026	0.0007544403829576244
31.400000000000027	0.0007543628873211621
31.50000000000003	0.0007542860458499876
31.600000000000026	0.0007542098521040126
31.700000000000028	0.0007541343032224943
31.800000000000026	0.000754059398213607
31.900000000000027	0.0007539851357376458
32.00000000000003	0.0007539115095648399
32.10000000000002	0.0007538385169449637
32.20000000000003	0.0007537661551539747
32.300000000000026	0.0007536944233251327
32.40000000000003	0.0007536233201740162
32.50000000000003	0.0007535528396967115
32.60000000000003	0.0007534829792729801
32.70000000000003	0.0007534137381293081
32.800000000000026	0.0007533451150075257
32.90000000000003	0.0007532771040940074
33.00000000000003	0.0007532097028672992
33.10000000000003	0.0007531429088293863
33.20000000000003	0.0007530767213186519
33.300000000000026	0.0007530111391240629
33.40000000000003	0.0007529461566363773
33.50000000000003	0.0007528817714505333
33.60000000000003	0.0007528179829884753
33.70000000000003	0.0007527547900604837
33.800000000000026	0.0007526921872300291
33.90000000000003	0.0007526301721806288
34.00000000000003	0.0007525687426168269
34.10000000000003	0.0007525078980610479
34.20000000000003	0.0007524476373637262
34.30000000000003	0.0007523879552738674
34.40000000000003	0.0007523288495795105
34.50000000000003	0.0007522703198782546
34.60000000000003	0.00075221236503764
34.70000000000003	0.000752154979963894
34.80000000000003	0.0007520981625247464
34.90000000000003	0.0007520419106068432
35.00000000000003	0.0007519862238983538
35.10000000000003	0.0007519311013009586
35.20000000000003	0.0007518765378897936
35.30000000000003	0.0007518225316267473
35.400000000000034	0.0007517690822678951
35.50000000000003	0.0007517161887283718
35.60000000000003	0.0007516638462268786
35.70000000000003	0.0007516120527971758
35.80000000000003	0.0007515608064901113
35.900000000000034	0.0007515101071437067
36.00000000000003	0.0007514599537019956
36.10000000000003	0.0007514103415379168
36.20000000000003	0.0007513612687702957
36.30000000000003	0.0007513127352987356
36.400000000000034	0.0007512647400775911
36.50000000000003	0.0007512172786112464
36.60000000000003	0.0007511703490835657
36.70000000000003	0.0007511239496938527
36.80000000000003	0.0007510780804160897
36.900000000000034	0.0007510327402290169
37.00000000000003	0.0007509879247782407
37.10000000000003	0.0007509436323246624
37.20000000000003	0.0007508998628983198
37.30000000000003	0.0007508566154855759
37.400000000000034	0.0007508138858526969
37.500000000000036	0.0007507716723195711
37.60000000000003	0.0007507299732201127
37.70000000000003	0.0007506887886521178
37.80000000000003	0.0007506481176223754
37.900000000000034	0.0007506079560268067
38.000000000000036	0.0007505683022552842
38.10000000000003	0.0007505291564568267
38.20000000000003	0.0007504905176434806
38.30000000000003	0.00075045238182222
38.400000000000034	0.0007504147474365466
38.500000000000036	0.0007503776129427561
38.60000000000004	0.0007503409785517964
38.70000000000003	0.0007503048432926887
38.80000000000003	0.0007502692032917493
38.900000000000034	0.000750234057056208
39.000000000000036	0.0007501994048439885
39.10000000000004	0.0007501652456873231
39.20000000000003	0.0007501315758150123
39.30000000000003	0.0007500983937831685
39.400000000000034	0.0007500656981595703
39.500000000000036	0.0007500334892590068
39.60000000000004	0.0007500017661276392
39.70000000000003	0.0007499705251043235
39.80000000000003	0.0007499397648033554
39.900000000000034	0.0007499094855827718
40.000000000000036	0.00074987968649013
40.10000000000004	0.0007498503639590979
40.20000000000003	0.0007498215166486355
40.30000000000003	0.0007497931432283795
40.400000000000034	0.0007497652441087025
40.500000000000036	0.0007497378183484234
40.60000000000004	0.0007497108624829991
40.70000000000004	0.0007496843752246133
40.80000000000003	0.0007496583570236292
40.900000000000034	0.0007496328069386722
41.000000000000036	0.0007496077215930679
41.10000000000004	0.0007495830997399511
41.20000000000004	0.0007495589401422136
41.30000000000003	0.0007495352432985524
41.400000000000034	0.0007495120082764803
41.500000000000036	0.0007494892317936941
41.60000000000004	0.000749466912652136
41.70000000000004	0.0007494450513875603
41.80000000000004	0.0007494236470659334
41.900000000000034	0.0007494026964865675
42.000000000000036	0.0007493821984890023
42.10000000000004	0.0007493621519217401
42.20000000000004	0.0007493425573653554
42.30000000000004	0.0007493234138925657
42.400000000000034	0.0007493047183903827
42.500000000000036	0.0007492864697432026
42.60000000000004	0.0007492686685661189
42.70000000000004	0.0007492513139290323
42.80000000000004	0.0007492344027950038
42.900000000000034	0.0007492179340830016
43.000000000000036	0.0007492019067202437
43.10000000000004	0.0007491863213635211
43.20000000000004	0.0007491711770876383
43.30000000000004	0.0007491564709372843
43.400000000000034	0.0007491422018727386
43.500000000000036	0.0007491283705830526
43.60000000000004	0.0007491149761391373
43.70000000000004	0.0007491020156566259
43.80000000000004	0.0007490894881276961
43.90000000000004	0.0007490773925521409
44.000000000000036	0.0007490657296579376
44.10000000000004	0.0007490544985192077
44.20000000000004	0.0007490436963277463
44.30000000000004	0.0007490333221138719
44.40000000000004	0.0007490233766358071
44.500000000000036	0.0007490138589628069
44.60000000000004	0.0007490047663530133
44.70000000000004	0.0007489960978662198
44.80000000000004	0.0007489878525692668
44.90000000000004	0.0007489800312568588
45.00000000000004	0.0007489726329999404
45.10000000000004	0.0007489656551278673
45.20000000000004	0.000748959096735728
45.30000000000004	0.0007489529586467121
45.40000000000004	0.0007489472399259926
45.50000000000004	0.0007489419379651212
45.60000000000004	0.0007489370518864498
45.70000000000004	0.0007489325808188866
45.80000000000004	0.000748928525619892
45.90000000000004	0.0007489248853550086
46.00000000000004	0.0007489216574825061
46.10000000000004	0.0007489188411574554
46.20000000000004	0.0007489164372642572
46.30000000000004	0.0007489144448618903
46.40000000000004	0.0007489128614669893
46.50000000000004	0.0007489116862599533
46.60000000000004	0.0007489109184272643
46.70000000000004	0.0007489105588856401
46.80000000000004	0.0007489106066931828
46.90000000000004	0.0007489110594291966
47.00000000000004	0.0007489119163044624
47.100000000000044	0.0007489131782612347
47.20000000000004	0.0007489148443503466
47.30000000000004	0.0007489169122060227
47.40000000000004	0.0007489193810625822
47.50000000000004	0.0007489222501600014
47.600000000000044	0.000748925520471161
47.70000000000004	0.000748929191044927
47.80000000000004	0.0007489332595744213
47.90000000000004	0.0007489377253222515
48.00000000000004	0.0007489425892856232
48.100000000000044	0.0007489478505054472
48.200000000000045	0.0007489535067266338
48.30000000000004	0.0007489595572337269
48.40000000000004	0.0007489660013165558
48.50000000000004	0.0007489728400013788
48.600000000000044	0.0007489800723261227
48.700000000000045	0.0007489876960912371
48.80000000000004	0.0007489957106076511
48.90000000000004	0.0007490041169248672
49.00000000000004	0.0007490129140722877
49.100000000000044	0.0007490220998992473
49.200000000000045	0.0007490316737371575
49.30000000000004	0.0007490416349223273
49.40000000000004	0.0007490519845319869
49.50000000000004	0.0007490627215916366
49.600000000000044	0.000749073844003044
49.700000000000045	0.0007490853511222661
49.80000000000004	0.0007490972440488257
49.90000000000004	0.0007491095217991228
50.00000000000004	0.0007491221823212068
50.100000000000044	0.0007491352249902806
50.200000000000045	0.0007491486491861575
50.30000000000005	0.0007491624560348609
50.40000000000004	0.000749176644548045
50.50000000000004	0.0007491912127233581
50.600000000000044	0.000749206159959102
50.700000000000045	0.0007492214874027638
50.80000000000005	0.0007492371940563909
50.90000000000004	0.0007492532779614833
51.00000000000004	0.0007492697385343077
51.100000000000044	0.0007492865751954371
51.200000000000045	0.0007493037891177676
51.30000000000005	0.0007493213792978341
51.40000000000005	0.0007493393438241816
51.50000000000004	0.000749357682134727
51.600000000000044	0.0007493763954230957
51.700000000000045	0.000749395482675745
51.80000000000005	0.0007494149420228669
51.90000000000005	0.0007494347729192546
52.00000000000004	0.0007494549748237264
52.100000000000044	0.0007494755489544236
52.200000000000045	0.0007494964942915508
52.30000000000005	0.0007495178090099573
52.40000000000005	0.0007495394925847832
52.50000000000004	0.0007495615462542568
52.600000000000044	0.0007495839689880613
52.700000000000045	0.0007496067590006931
52.80000000000005	0.0007496299157831584
52.90000000000005	0.0007496534388302883
53.00000000000004	0.0007496773294039849
53.100000000000044	0.0007497015864670257
53.200000000000045	0.0007497262082763618
53.30000000000005	0.0007497511943421898
53.40000000000005	0.0007497765459459711
53.50000000000005	0.0007498022620395343
53.600000000000044	0.0007498283409176112
53.700000000000045	0.0007498547821053862
53.80000000000005	0.0007498815851316354
53.90000000000005	0.0007499087513007299
54.00000000000005	0.0007499362795569785
54.100000000000044	0.000749964168235617
54.200000000000045	0.000749992416879927
54.30000000000005	0.000750021026813364
54.40000000000005	0.0007500499969689017
54.50000000000005	0.0007500793257178482
54.60000000000005	0.0007501090126176309
54.700000000000045	0.0007501390572290923
54.80000000000005	0.00075016946089801
54.90000000000005	0.0007502002225492444
55.00000000000005	0.0007502313405927568
55.10000000000005	0.0007502628146031045
55.200000000000045	0.0007502946459447586
55.30000000000005	0.0007503268335308559
55.40000000000005	0.0007503593758058692
55.50000000000005	0.0007503922723577579
55.60000000000005	0.0007504255227777501
55.700000000000045	0.0007504591284520537
55.80000000000005	0.0007504930882851409
55.90000000000005	0.0007505274007584798
56.00000000000005	0.0007505620654762998
56.10000000000005	0.000750597083843155
56.200000000000045	0.0007506324547514648
56.30000000000005	0.0007506681767157622
56.40000000000005	0.0007507042493529832
56.50000000000005	0.0007507406722831213
56.60000000000005	0.0007507774469320745
56.70000000000005	0.0007508145721830658
56.80000000000005	0.000750852046586056
56.90000000000005	0.0007508898697734317
57.00000000000005	0.0007509280431891657
57.10000000000005	0.0007509665657040558
57.20000000000005	0.0007510054358998452
57.30000000000005	0.0007510446534210047
57.40000000000005	0.0007510842179149325
57.50000000000005	0.0007511241308464871
57.60000000000005	0.0007511643910768178
57.70000000000005	0.0007512049972216903
57.800000000000054	0.0007512459489402827
57.90000000000005	0.0007512872477153332
58.00000000000005	0.0007513288923952446
58.10000000000005	0.0007513708816263192
58.20000000000005	0.0007514132150792634
58.300000000000054	0.0007514558924275664
58.40000000000005	0.0007514989151745578
58.50000000000005	0.0007515422821585154
58.60000000000005	0.0007515859920584648
58.70000000000005	0.0007516300445591569
58.800000000000054	0.000751674441181629
58.90000000000005	0.0007517191807510714
59.00000000000005	0.0007517642619759514
59.10000000000005	0.000751809684552019
59.20000000000005	0.000751855448177723
59.300000000000054	0.0007519015543944383
59.40000000000005	0.0007519480020167695
59.50000000000005	0.0007519947897847237
59.60000000000005	0.0007520419174075001
59.70000000000005	0.000752089386444076
59.800000000000054	0.0007521371956956504
59.900000000000055	0.0007521853439306379
60.00000000000005	0.0007522338308687919
60.10000000000005	0.000752282656232421
60.20000000000005	0.0007523318216006515
60.300000000000054	0.0007523813257636713
60.400000000000055	0.0007524311675203499
60.50000000000005	0.0007524813466033309
60.60000000000005	0.0007525318646092884
60.70000000000005	0.0007525827203146763
60.800000000000054	0.0007526339125458342
60.900000000000055	0.000752685441045548
61.00000000000006	0.0007527373055590372
61.10000000000005	0.0007527895077029627
61.20000000000005	0.0007528420462423641
61.300000000000054	0.0007528949200330706
61.400000000000055	0.0007529481288302273
61.50000000000006	0.000753001674268017
61.60000000000005	0.0007530555550974662
61.70000000000005	0.0007531097702010021
61.800000000000054	0.0007531643193435241
61.900000000000055	0.0007532192022923092
62.00000000000006	0.0007532744207014738
62.10000000000005	0.0007533299733102085
62.20000000000005	0.0007533858590294838
62.300000000000054	0.0007534420776361548
62.400000000000055	0.0007534986308018993
62.50000000000006	0.0007535555172515474
62.60000000000005	0.0007536127359219166
62.70000000000005	0.0007536702865992645
62.800000000000054	0.0007537281690721367
62.900000000000055	0.0007537863850320785
63.00000000000006	0.0007538449331917419
63.10000000000006	0.0007539038125156515
63.20000000000005	0.0007539630228016023
63.300000000000054	0.0007540225657587903
63.400000000000055	0.000754082440085189
63.50000000000006	0.0007541426447704309
63.60000000000006	0.0007542031796214477
63.70000000000005	0.0007542640444473675
63.800000000000054	0.000754325240977257
63.900000000000055	0.0007543867678965088
64.00000000000006	0.0007544486242217554
64.10000000000005	0.0007545108097710756
64.20000000000006	0.0007545733262912923
64.30000000000005	0.0007546361724528407
64.40000000000006	0.0007546993472967864
64.50000000000006	0.0007547628506500782
64.60000000000005	0.0007548266823417974
64.70000000000006	0.0007548908441387297
64.80000000000005	0.000754955334698333
64.90000000000006	0.0007550201530879969
65.00000000000006	0.0007550852991455135
65.10000000000005	0.000755150774655555
65.20000000000006	0.0007552165782603056
65.30000000000005	0.0007552827090510138
65.40000000000006	0.0007553491668740888
65.50000000000006	0.0007554159515780212
65.60000000000005	0.0007554830649675841
65.70000000000006	0.0007555505056716165
65.80000000000005	0.0007556182728070526
65.90000000000006	0.0007556863662308775
66.00000000000006	0.0007557547877659379
66.10000000000005	0.0007558235360254773
66.20000000000006	0.0007558926101497771
66.30000000000005	0.0007559620100042423
66.40000000000006	0.0007560317354562843
66.50000000000006	0.0007561017883489967
66.60000000000005	0.0007561721672819352
66.70000000000006	0.0007562428714205143
66.80000000000005	0.0007563139006404462
66.90000000000006	0.0007563852568031413
67.00000000000006	0.0007564569384922456
67.10000000000007	0.0007565289448960231
67.20000000000006	0.0007566012758984379
67.30000000000005	0.0007566739313854528
67.40000000000006	0.0007567469132389147
67.50000000000006	0.0007568202200283927
67.60000000000007	0.0007568938509668044
67.70000000000006	0.0007569678059482598
67.80000000000005	0.0007570420868731758
67.90000000000006	0.0007571166922948873
68.00000000000006	0.0007571916214487783
68.10000000000007	0.0007572668742370052
68.20000000000006	0.0007573424505637204
68.30000000000005	0.0007574183523500423
68.40000000000006	0.0007574945781348803
68.50000000000006	0.0007575711271778239
68.60000000000007	0.0007576479993910196
68.70000000000006	0.0007577251967144847
68.80000000000005	0.000757802717670542
68.90000000000006	0.0007578805615408766
69.00000000000006	0.0007579587282455767
69.10000000000007	0.0007580372177066711
69.20000000000006	0.0007581160318851911
69.30000000000005	0.000758195169288675
69.40000000000006	0.0007582746292226359
69.50000000000006	0.0007583544116170022
69.60000000000007	0.0007584345184520374
69.70000000000006	0.0007585149482183648
69.80000000000007	0.0007585957002432547
69.90000000000006	0.0007586767744645082
70.00000000000006	0.0007587581708218122
70.10000000000007	0.0007588398913167762
70.20000000000006	0.0007589219344248728
70.30000000000007	0.000759004299496907
70.40000000000006	0.0007590869864803923
70.50000000000006	0.0007591699973965618
70.60000000000007	0.0007592533307036376
70.70000000000006	0.0007593369857739079
70.80000000000007	0.0007594209625626772
70.90000000000006	0.0007595052610271484
71.00000000000006	0.0007595898832102876
71.10000000000007	0.000759674827554785
71.20000000000006	0.0007597600934561943
71.30000000000007	0.000759845680879484
71.40000000000006	0.0007599315918876779
71.50000000000006	0.0007600178249058566
71.60000000000007	0.0007601043793508289
71.70000000000006	0.0007601912551953118
71.80000000000007	0.0007602784524138957
71.90000000000006	0.0007603659730917905
72.00000000000006	0.0007604538156381666
72.10000000000007	0.0007605419794929001
72.20000000000006	0.0007606304646383215
72.30000000000007	0.0007607192731801688
72.40000000000006	0.0007608084035096229
72.50000000000006	0.0007608978550876497
72.60000000000007	0.0007609876279042981
72.70000000000006	0.0007610777219515033
72.80000000000007	0.0007611681393576726
72.90000000000006	0.0007612588784977281
73.00000000000006	0.0007613499388555238
73.10000000000007	0.0007614413204307211
73.20000000000006	0.0007615330253727818
73.30000000000007	0.0007616250520382595
73.40000000000006	0.0007617173999319392
73.50000000000007	0.000761810069061225
73.60000000000007	0.0007619030594353916
73.70000000000006	0.0007619963732271147
73.80000000000007	0.0007620900087762845
73.90000000000006	0.0007621839656104984
74.00000000000007	0.0007622782437467824
74.10000000000007	0.0007623728453794166
74.20000000000006	0.0007624677688295562
74.30000000000007	0.0007625630136456259
74.40000000000006	0.0007626585798524368
74.50000000000007	0.0007627544674766607
74.60000000000007	0.0007628506787364059
74.70000000000006	0.0007629472119357525
74.80000000000007	0.0007630440666458855
74.90000000000006	0.0007631412429012785
75.00000000000007	0.0007632387429422611
75.10000000000007	0.0007633365650537549
75.20000000000006	0.0007634347088277495
75.30000000000007	0.0007635331743065402
75.40000000000006	0.0007636319615343533
75.50000000000007	0.0007637310727759875
75.60000000000007	0.0007638305062989058
75.70000000000006	0.0007639302617178188
75.80000000000007	0.0007640303390848168
75.90000000000006	0.0007641307406875788
76.00000000000007	0.0007642314647739882
76.10000000000007	0.0007643325109795647
76.20000000000007	0.0007644338793643044
76.30000000000007	0.0007645355699901297
76.40000000000006	0.0007646375851698914
76.50000000000007	0.0007647399231336216
76.60000000000007	0.0007648425835396079
76.70000000000007	0.0007649455664577475
76.80000000000007	0.0007650488742245167
76.90000000000006	0.0007651525050499083
77.00000000000007	0.000765256458613065
77.10000000000007	0.0007653607349918889
77.20000000000007	0.0007654653342662628
77.30000000000007	0.0007655702587986022
77.40000000000006	0.0007656755067806181
77.50000000000007	0.0007657810779143357
77.60000000000007	0.0007658869722877254
77.70000000000007	0.0007659931922875819
77.80000000000007	0.0007660997360851182
77.90000000000006	0.0007662066034033022
78.00000000000007	0.0007663137943382752
78.10000000000007	0.0007664213089881498
78.20000000000007	0.0007665291497665198
78.30000000000007	0.0007666373148259116
78.40000000000006	0.0007667458039123002
78.50000000000007	0.0007668546171320434
78.60000000000007	0.0007669637569239539
78.70000000000007	0.0007670732214195865
78.80000000000007	0.0007671830103860031
78.90000000000006	0.0007672931239379004
79.00000000000007	0.0007674035621920266
79.10000000000007	0.000767514327614893
79.20000000000007	0.0007676254183188741
79.30000000000007	0.0007677368340942673
79.40000000000006	0.0007678485750662509
79.50000000000007	0.0007679606437274486
79.60000000000007	0.0007680730381687664
79.70000000000007	0.0007681857582017833
79.80000000000007	0.0007682988039601982
79.90000000000008	0.0007684121755797943
80.00000000000007	0.0007685258755818808
80.10000000000007	0.0007686399020377485
80.20000000000007	0.0007687542547824557
80.30000000000007	0.0007688689339604454
80.40000000000008	0.0007689839421201064
80.50000000000007	0.0007690992773107215
80.60000000000007	0.0007692149393888685
80.70000000000007	0.0007693309285077491
80.80000000000007	0.0007694472448227143
80.90000000000008	0.0007695638909118664
81.00000000000007	0.0007696808648044114
81.10000000000007	0.0007697981663807536
81.20000000000007	0.0007699157958051276
81.30000000000007	0.000770033755683776
81.40000000000008	0.0007701520440233452
81.50000000000007	0.000770270660726034
81.60000000000007	0.0007703896059650905
81.70000000000007	0.0007705088799160032
81.80000000000007	0.0007706284852158937
81.90000000000008	0.0007707484198507948
82.00000000000007	0.0007708686837471323
82.10000000000007	0.0007709892770895525
82.20000000000007	0.0007711102025444201
82.30000000000007	0.0007712314580746552
82.40000000000008	0.0007713530436288178
82.50000000000007	0.0007714749594008653
82.60000000000008	0.00077159720558705
82.70000000000007	0.0007717197848858716
82.80000000000007	0.0007718426952391193
82.90000000000008	0.0007719659366200166
83.00000000000007	0.000772089509234303
83.10000000000008	0.0007722134158109184
83.20000000000007	0.0007723376542679343
83.30000000000007	0.0007724622246011095
83.40000000000008	0.0007725871270258364
83.50000000000007	0.0007727123617598889
83.60000000000008	0.000772837931565678
83.70000000000007	0.0007729638343395891
83.80000000000007	0.0007730900701025538
83.90000000000008	0.0007732166390821992
84.00000000000007	0.0007733435440726606
84.10000000000008	0.0007734707829459448
84.20000000000007	0.0007735983557460155
84.30000000000007	0.0007737262627105212
84.40000000000008	0.0007738545040795823
84.50000000000007	0.0007739830826822252
84.60000000000008	0.0007741119963682447
84.70000000000007	0.0007742412452073566
84.80000000000007	0.0007743708294499132
84.90000000000008	0.0007745007519580645
85.00000000000007	0.0007746310105565625
85.10000000000008	0.0007747616053386577
85.20000000000007	0.0007748925365651738
85.30000000000007	0.0007750238044994765
85.40000000000008	0.0007751554120401589
85.50000000000007	0.0007752873569891577
85.60000000000008	0.0007754196394661519
85.70000000000007	0.0007755522597451953
85.80000000000007	0.0007756852207595104
85.90000000000008	0.0007758185202852614
86.00000000000007	0.0007759521584662625
86.10000000000008	0.0007760861355874942
86.20000000000007	0.0007762204519366222
86.30000000000008	0.0007763551104849489
86.40000000000008	0.0007764901089852024
86.50000000000007	0.0007766254476084129
86.60000000000008	0.0007767611266534058
86.70000000000007	0.0007768971491276978
86.80000000000008	0.0007770335127575238
86.90000000000008	0.0007771702177386948
87.00000000000007	0.000777307264381452
87.10000000000008	0.0007774446529988578
87.20000000000007	0.0007775823866383437
87.30000000000008	0.0007777204630020594
87.40000000000008	0.0007778588823138376
87.50000000000007	0.0007779976448984477
87.60000000000008	0.0007781367538412886
87.70000000000007	0.0007782762068171896
87.80000000000008	0.000778416004075523
87.90000000000008	0.0007785561459530515
88.00000000000007	0.0007786966327894718
88.10000000000008	0.0007788374677120191
88.20000000000007	0.0007789786483707413
88.30000000000008	0.0007791201750439839
88.40000000000008	0.0007792620480837643
88.50000000000007	0.0007794042706571189
88.60000000000008	0.0007795468403859653
88.70000000000007	0.0007796897575750089
88.80000000000008	0.0007798330225888569
88.90000000000008	0.0007799766357952378
89.00000000000009	0.0007801206004051051
89.10000000000008	0.0007802649140148976
89.20000000000007	0.0007804095769593092
89.30000000000008	0.0007805545896190266
89.40000000000008	0.000780699955246833
89.50000000000009	0.0007808456714101039
89.60000000000008	0.0007809917384708565
89.70000000000007	0.0007811381568230069
89.80000000000008	0.0007812782081117039
89.90000000000008	0.000781391719105111
90.00000000000009	0.0007814786236087968
