# Supplementary material for: White matter micro- and macrostructure brain charts for the human lifespan
Source: Nature. 2026 May 13;655(8124):979–89. doi: 10.1038/s41586-026-10454-2 (PMC13391363; doi:10.1038/s41586-026-10454-2)
Supplement: Supplementary file 7 — Tract-specific median centiles of brain charts. SDT.T4.1-504 contain the discretized, sex-agnostic brain charts used to derive the myelination plots and assessments in Fig. 4 and Supplementary Fig. S4.F9. Age is expressed in years. Tract measurements are reported in metric-specific units: diffusivities in mm2 s−1, volume in mm3, surface area in mm2, average length in mm, and FA is dimensionless (unitless). [file 41586_2026_10454_MOESM7_ESM.zip › SDT.T4/SDT.T4.243-SCP_left_rd-mean.csv]

age	value
1.0	0.000694806956572812
1.1	0.0006912291914320443
1.2000000000000002	0.0006867433392892078
1.3000000000000003	0.0006814218931888565
1.4000000000000004	0.0006762453956622144
1.5000000000000004	0.000671484535249499
1.6000000000000005	0.0006670830363723375
1.7000000000000006	0.0006629951372290413
1.8000000000000007	0.0006591845836160001
1.9000000000000008	0.0006556169930801439
2.000000000000001	0.0006522662391015707
2.100000000000001	0.0006491101139911743
2.200000000000001	0.0006461305092867292
2.300000000000001	0.0006433092598363755
2.4000000000000012	0.0006406321948140244
2.5000000000000013	0.0006380869086277329
2.6000000000000014	0.0006356625064792344
2.7000000000000015	0.0006333499986169276
2.8000000000000016	0.0006311397185176149
2.9000000000000017	0.0006290240864441628
3.0000000000000018	0.000626996327783515
3.100000000000002	0.0006250508143880005
3.200000000000002	0.0006231812779443325
3.300000000000002	0.0006213827629092094
3.400000000000002	0.0006196507665550112
3.500000000000002	0.0006179812033124359
3.6000000000000023	0.0006163706904667522
3.7000000000000024	0.0006148152500725662
3.8000000000000025	0.0006133117552623804
3.9000000000000026	0.0006118573432767855
4.000000000000003	0.0006104496437187018
4.100000000000003	0.0006090857921671256
4.200000000000003	0.000607763532901211
4.3000000000000025	0.0006064807732795277
4.400000000000003	0.0006052355819311904
4.5000000000000036	0.0006040263741685315
4.600000000000003	0.0006028511420267576
4.700000000000003	0.0006017083196525469
4.800000000000003	0.000600596454611492
4.900000000000004	0.0005995143582442738
5.0000000000000036	0.0005984604893095852
5.100000000000003	0.0005974336471101459
5.200000000000004	0.0005964327028346288
5.300000000000004	0.0005954566048274613
5.400000000000004	0.0005945045023753103
5.5000000000000036	0.0005935752436038795
5.600000000000004	0.0005926679414104269
5.700000000000005	0.0005917817670384717
5.800000000000004	0.0005909160524984257
5.900000000000004	0.0005900698747705958
6.000000000000004	0.0005892425247090349
6.100000000000005	0.0005884333294216845
6.200000000000005	0.000587641658923625
6.300000000000004	0.000586867011858013
6.400000000000005	0.0005861086668764282
6.500000000000005	0.0005853660764903024
6.600000000000005	0.0005846387274464857
6.700000000000005	0.0005839262128709906
6.800000000000005	0.0005832279365538858
6.900000000000006	0.0005825434473997626
7.000000000000005	0.0005818723144445589
7.100000000000005	0.0005812141334316691
7.2000000000000055	0.0005805685880536312
7.300000000000006	0.0005799351967792792
7.400000000000006	0.000579313599765452
7.500000000000005	0.0005787034593731804
7.600000000000006	0.0005781045124089673
7.700000000000006	0.000577516351479892
7.800000000000006	0.0005769386732091752
7.900000000000006	0.0005763711862372155
8.000000000000007	0.000575813617337863
8.100000000000007	0.0005752657562724077
8.200000000000006	0.0005747272656024662
8.300000000000006	0.0005741978971228348
8.400000000000006	0.000573677418194925
8.500000000000007	0.0005731656504117263
8.600000000000007	0.0005726623030427012
8.700000000000006	0.0005721671630199865
8.800000000000008	0.0005716800248651225
8.900000000000007	0.0005712006962763455
9.000000000000007	0.000570729031622679
9.100000000000007	0.0005702647852468662
9.200000000000006	0.000569807779281946
9.300000000000008	0.0005693578474601623
9.400000000000007	0.000568914864218357
9.500000000000007	0.0005684786147918802
9.600000000000009	0.0005680489442545948
9.700000000000008	0.0005676257026948827
9.800000000000008	0.000567208750299608
9.900000000000007	0.0005667979827391078
10.000000000000007	0.0005663932155926402
10.100000000000009	0.0005659943173872858
10.200000000000008	0.0005656011657169352
10.300000000000008	0.0005652136694341027
10.40000000000001	0.0005648316653718903
10.500000000000009	0.0005644550376327974
10.600000000000009	0.0005640836737574716
10.700000000000008	0.000563717469356659
10.800000000000008	0.000563356347563292
10.90000000000001	0.0005630001663858173
11.000000000000009	0.000562648826119539
11.100000000000009	0.000562302234419169
11.20000000000001	0.0005619603233766687
11.30000000000001	0.0005616229661073312
11.40000000000001	0.0005612900738303932
11.500000000000009	0.0005609615601963861
11.600000000000009	0.0005606373455211921
11.70000000000001	0.0005603173718061813
11.80000000000001	0.0005600015273933232
11.90000000000001	0.0005596897350203357
12.00000000000001	0.0005593819235787254
12.10000000000001	0.0005590780413359922
12.20000000000001	0.000558777987669908
12.30000000000001	0.0005584816931927035
12.40000000000001	0.0005581890902815012
12.50000000000001	0.0005579001169639679
12.60000000000001	0.0005576147285690163
12.70000000000001	0.0005573328357049912
12.800000000000011	0.0005570543773878151
12.900000000000011	0.0005567792979018539
13.00000000000001	0.0005565075570676069
13.10000000000001	0.0005562390737455532
13.20000000000001	0.0005559737927625703
13.300000000000011	0.0005557116602558444
13.400000000000011	0.0005554526272533105
13.50000000000001	0.000555196658723725
13.600000000000012	0.0005549436819929155
13.700000000000012	0.0005546936481541174
13.800000000000011	0.000554446512896713
13.900000000000011	0.0005542022444782235
14.00000000000001	0.0005539607765204365
14.100000000000012	0.0005537220644926108
14.200000000000012	0.0005534860648559025
14.300000000000011	0.000553252738375663
14.400000000000013	0.0005530220571383399
14.500000000000012	0.0005527939612681402
14.600000000000012	0.0005525684109962693
14.700000000000012	0.0005523453706248205
14.800000000000011	0.0005521248146935348
14.900000000000013	0.0005519066882149399
15.000000000000012	0.0005516909547745724
15.100000000000012	0.0005514775787217656
15.200000000000014	0.0005512665282452519
15.300000000000013	0.0005510577807827046
15.400000000000013	0.0005508512864243815
15.500000000000012	0.0005506470124351852
15.600000000000012	0.0005504449297304049
15.700000000000014	0.0005502450176081372
15.800000000000013	0.0005500472300128098
15.900000000000013	0.0005498515368209662
16.000000000000014	0.0005496579085062732
16.100000000000016	0.0005494663190051076
16.200000000000014	0.0005492767498431745
16.30000000000001	0.0005490891589881996
16.400000000000013	0.0005489035192017784
16.500000000000014	0.0005487198065520509
16.600000000000016	0.0005485380039964169
16.700000000000014	0.0005483580725830256
16.800000000000015	0.0005481799871352328
16.900000000000013	0.0005480037229494843
17.000000000000014	0.0005478292584737797
17.100000000000016	0.0005476565784018193
17.200000000000014	0.0005474856470110148
17.300000000000015	0.000547316441416752
17.400000000000013	0.0005471489417547552
17.500000000000014	0.0005469831338351212
17.600000000000016	0.0005468189844272772
17.700000000000014	0.0005466564722945613
17.800000000000015	0.0005464955765797103
17.900000000000016	0.0005463362793156325
18.000000000000014	0.0005461785676827808
18.100000000000016	0.00054602241107263
18.200000000000017	0.000545867790090965
18.300000000000015	0.0005457146881219293
18.400000000000016	0.0005455630932269511
18.500000000000014	0.0005454129768355436
18.600000000000016	0.000545264320885451
18.700000000000017	0.0005451171076219528
18.800000000000015	0.0005449713219578617
18.900000000000016	0.0005448269530484805
19.000000000000014	0.0005446839744745578
19.100000000000016	0.0005445423696706416
19.200000000000017	0.000544402124642306
19.300000000000015	0.000544263229247665
19.400000000000016	0.0005441256587506294
19.500000000000018	0.0005439893976731829
19.600000000000016	0.000543854430789108
19.700000000000017	0.0005437207453476173
19.80000000000002	0.0005435883320890901
19.900000000000016	0.0005434571680590289
20.000000000000018	0.0005433272390071854
20.100000000000016	0.0005431985330745952
20.200000000000017	0.0005430710415679312
20.30000000000002	0.0005429447429351306
20.400000000000016	0.0005428196238219458
20.500000000000018	0.0005426956710820499
20.600000000000016	0.0005425728738771455
20.700000000000017	0.0005424512242322732
20.80000000000002	0.0005423307020834632
20.900000000000016	0.0005422112950923503
21.000000000000018	0.0005420929931544805
21.10000000000002	0.0005419757887554055
21.200000000000017	0.00054185966300915
21.30000000000002	0.0005417446043218147
21.40000000000002	0.0005416306012726186
21.500000000000018	0.0005415176446014231
21.60000000000002	0.0005414057273838137
21.700000000000017	0.0005412948319864921
21.80000000000002	0.000541184947662862
21.90000000000002	0.0005410760657611935
22.000000000000018	0.0005409681797348116
22.10000000000002	0.0005408612729471672
22.200000000000017	0.0005407553352749731
22.30000000000002	0.0005406503567401639
22.40000000000002	0.000540546329394589
22.500000000000018	0.0005404432471800694
22.60000000000002	0.0005403410945220984
22.70000000000002	0.0005402398620093192
22.80000000000002	0.0005401395422014252
22.90000000000002	0.0005400401293525406
23.00000000000002	0.0005399416087373076
23.10000000000002	0.0005398439714698777
23.20000000000002	0.0005397472087871172
23.30000000000002	0.0005396513138389274
23.40000000000002	0.0005395562812869767
23.50000000000002	0.0005394620973121567
23.60000000000002	0.000539368753630896
23.70000000000002	0.0005392762438197125
23.80000000000002	0.0005391845628003522
23.90000000000002	0.0005390936974816374
24.00000000000002	0.0005390036400259683
24.10000000000002	0.0005389143827000605
24.20000000000002	0.0005388259195784954
24.300000000000022	0.000538738245925453
24.40000000000002	0.0005386513494278065
24.50000000000002	0.0005385652227605968
24.600000000000023	0.0005384798603588553
24.70000000000002	0.000538395257704931
24.800000000000022	0.0005383114031132302
24.90000000000002	0.000538228289639549
25.00000000000002	0.0005381459104288898
25.100000000000023	0.0005380642603390586
25.20000000000002	0.0005379833351419693
25.300000000000022	0.0005379031238236903
25.40000000000002	0.0005378236198789559
25.50000000000002	0.0005377448184717206
25.600000000000023	0.0005376667155580833
25.70000000000002	0.000537589300668033
25.800000000000022	0.0005375125676231925
25.900000000000023	0.0005374365103218866
26.00000000000002	0.0005373611242887456
26.100000000000023	0.0005372864057262675
26.200000000000024	0.0005372123447472948
26.300000000000022	0.0005371389355512856
26.400000000000023	0.0005370661739241854
26.50000000000002	0.0005369940562249708
26.600000000000023	0.0005369225730402502
26.700000000000024	0.000536851718851568
26.800000000000022	0.0005367814882067563
26.900000000000023	0.0005367118772009772
27.00000000000002	0.0005366428824041255
27.100000000000023	0.0005365744949109987
27.200000000000024	0.0005365067095300091
27.300000000000022	0.0005364395225803968
27.400000000000023	0.000536372930765785
27.500000000000025	0.0005363069255954811
27.600000000000023	0.0005362415021225611
27.700000000000024	0.0005361766554576376
27.800000000000026	0.0005361123821862226
27.900000000000023	0.0005360486791934244
28.000000000000025	0.0005359855384336792
28.100000000000023	0.0005359229552441612
28.200000000000024	0.0005358609264032948
28.300000000000026	0.0005357994489111554
28.400000000000023	0.0005357385150864329
28.500000000000025	0.0005356781204794203
28.600000000000023	0.0005356182606906175
28.700000000000024	0.0005355589327286951
28.800000000000026	0.0005355001337507375
28.900000000000023	0.0005354418564669164
29.000000000000025	0.0005353840966755659
29.100000000000026	0.000535326851552116
29.200000000000024	0.0005352701183530011
29.300000000000026	0.0005352138901097499
29.400000000000027	0.0005351581628071516
29.500000000000025	0.000535102932473907
29.600000000000026	0.0005350481964853306
29.700000000000024	0.0005349939522343913
29.800000000000026	0.0005349401930982854
29.900000000000027	0.0005348869152791909
30.000000000000025	0.0005348341162970811
30.100000000000026	0.000534781793631229
30.200000000000024	0.0005347299409433993
30.300000000000026	0.0005346785545995322
30.400000000000027	0.0005346276310042469
30.500000000000025	0.0005345771678516535
30.600000000000026	0.0005345271627402858
30.700000000000028	0.0005344776096382151
30.800000000000026	0.0005344285051027278
30.900000000000027	0.0005343798469538539
31.00000000000003	0.0005343316328654676
31.100000000000026	0.0005342838570585362
31.200000000000028	0.0005342365162347184
31.300000000000026	0.0005341896071297937
31.400000000000027	0.0005341431277160434
31.50000000000003	0.0005340970757719845
31.600000000000026	0.000534051445790957
31.700000000000028	0.0005340062346436316
31.800000000000026	0.0005339614404122257
31.900000000000027	0.0005339170609413367
32.00000000000003	0.000533873090949792
32.10000000000002	0.0005338295274359953
32.20000000000003	0.0005337863674285706
32.300000000000026	0.0005337436091432208
32.40000000000003	0.0005337012505167918
32.50000000000003	0.0005336592865110868
32.60000000000003	0.0005336177142742987
32.70000000000003	0.0005335765321184047
32.800000000000026	0.0005335357380384949
32.90000000000003	0.0005334953271980332
33.00000000000003	0.0005334552968586252
33.10000000000003	0.0005334156443087137
33.20000000000003	0.0005333763679776602
33.300000000000026	0.0005333374659421926
33.40000000000003	0.0005332989335832054
33.50000000000003	0.000533260768295479
33.60000000000003	0.000533222968592916
33.70000000000003	0.0005331855326037992
33.800000000000026	0.0005331484558899178
33.90000000000003	0.0005331117359470336
34.00000000000003	0.000533075370294844
34.10000000000003	0.000533039357550778
34.20000000000003	0.0005330036959156686
34.30000000000003	0.000532968381146428
34.40000000000003	0.0005329334108576026
34.50000000000003	0.0005328987837410286
34.60000000000003	0.0005328644980433904
34.70000000000003	0.0005328305496842815
34.80000000000003	0.0005327969363684539
34.90000000000003	0.0005327636558220566
35.00000000000003	0.0005327307068284915
35.10000000000003	0.0005326980876991363
35.20000000000003	0.0005326657945291563
35.30000000000003	0.000532633825129573
35.400000000000034	0.0005326021783494206
35.50000000000003	0.0005325708525410017
35.60000000000003	0.0005325398439462045
35.70000000000003	0.0005325091504568704
35.80000000000003	0.0005324787699839766
35.900000000000034	0.0005324487014577059
36.00000000000003	0.0005324189432882925
36.10000000000003	0.0005323894918760427
36.20000000000003	0.000532360345208071
36.30000000000003	0.000532331502272612
36.400000000000034	0.0005323029615165904
36.50000000000003	0.0005322747194729299
36.60000000000003	0.0005322467742013539
36.70000000000003	0.0005322191237788095
36.80000000000003	0.0005321917672655826
36.900000000000034	0.0005321647031606401
37.00000000000003	0.0005321379281402006
37.10000000000003	0.0005321114403496727
37.20000000000003	0.0005320852389007759
37.30000000000003	0.0005320593223255179
37.400000000000034	0.0005320336874202778
37.500000000000036	0.0005320083323958342
37.60000000000003	0.0005319832554785129
37.70000000000003	0.0005319584558442011
37.80000000000003	0.0005319339320718062
37.900000000000034	0.0005319096810875787
38.000000000000036	0.0005318857011795774
38.10000000000003	0.000531861991569347
38.20000000000003	0.0005318385508656402
38.30000000000003	0.0005318153761038434
38.400000000000034	0.0005317924656310265
38.500000000000036	0.0005317698178082895
38.60000000000004	0.0005317474319144063
38.70000000000003	0.0005317253066005615
38.80000000000003	0.0005317034390201177
38.900000000000034	0.0005316818275899908
39.000000000000036	0.0005316604716295458
39.10000000000004	0.0005316393698170323
39.20000000000003	0.0005316185194051151
39.30000000000003	0.000531597918864119
39.400000000000034	0.000531577566677049
39.500000000000036	0.0005315574622144237
39.60000000000004	0.0005315376041929881
39.70000000000003	0.0005315179899728317
39.80000000000003	0.0005314986180875317
39.900000000000034	0.0005314794879437474
40.000000000000036	0.0005314605982828485
40.10000000000004	0.0005314419465554822
40.20000000000003	0.000531423531343654
40.30000000000003	0.0005314053512408817
40.400000000000034	0.0005313874056996214
40.500000000000036	0.0005313696934962813
40.60000000000004	0.0005313522121794947
40.70000000000004	0.000531334960388686
40.80000000000003	0.0005313179376085612
40.900000000000034	0.0005313011426380071
41.000000000000036	0.0005312845731084104
41.10000000000004	0.0005312682277031974
41.20000000000004	0.0005312521051162903
41.30000000000003	0.0005312362048734518
41.400000000000034	0.0005312205258055363
41.500000000000036	0.0005312050656334819
41.60000000000004	0.0005311898230929754
41.70000000000004	0.0005311747977385714
41.80000000000004	0.000531159988421728
41.900000000000034	0.0005311453929391193
42.000000000000036	0.0005311310100665082
42.10000000000004	0.0005311168385892011
42.20000000000004	0.0005311028780986105
42.30000000000004	0.0005310891274754878
42.400000000000034	0.000531075584598501
42.500000000000036	0.0005310622482910392
42.60000000000004	0.0005310491181702537
42.70000000000004	0.0005310361931358214
42.80000000000004	0.0005310234711358711
42.900000000000034	0.0005310109510303324
43.000000000000036	0.0005309986316878762
43.10000000000004	0.000530986512758825
43.20000000000004	0.0005309745931697528
43.30000000000004	0.0005309628709439533
43.400000000000034	0.0005309513449848839
43.500000000000036	0.0005309400149659039
43.60000000000004	0.0005309288798310301
43.70000000000004	0.0005309179376673596
43.80000000000004	0.0005309071874117606
43.90000000000004	0.0005308966280090631
44.000000000000036	0.000530886259162505
44.10000000000004	0.0005308760798408621
44.20000000000004	0.0005308660882002836
44.30000000000004	0.0005308562832174395
44.40000000000004	0.0005308466646162343
44.500000000000036	0.0005308372313815437
44.60000000000004	0.0005308279817282111
44.70000000000004	0.0005308189146635212
44.80000000000004	0.0005308100292020504
44.90000000000004	0.0005308013250946011
45.00000000000004	0.000530792801348905
45.10000000000004	0.0005307844562433878
45.20000000000004	0.0005307762888217923
45.30000000000004	0.0005307682988534623
45.40000000000004	0.0005307604853610732
45.50000000000004	0.0005307528466771149
45.60000000000004	0.0005307453818733992
45.70000000000004	0.0005307380900284593
45.80000000000004	0.0005307309709359531
45.90000000000004	0.0005307240236396804
46.00000000000004	0.0005307172465306965
46.10000000000004	0.0005307106387143265
46.20000000000004	0.0005307042000008415
46.30000000000004	0.0005306979294479544
46.40000000000004	0.0005306918254965916
46.50000000000004	0.000530685887277877
46.60000000000004	0.0005306801139290944
46.70000000000004	0.0005306745052824827
46.80000000000004	0.0005306690604153554
46.90000000000004	0.0005306637778226944
47.00000000000004	0.0005306586566664275
47.100000000000044	0.0005306536967937279
47.20000000000004	0.0005306488972948525
47.30000000000004	0.0005306442567109008
47.40000000000004	0.0005306397742275145
47.50000000000004	0.0005306354490360647
47.600000000000044	0.0005306312810035792
47.70000000000004	0.0005306272692385282
47.80000000000004	0.0005306234123319472
47.90000000000004	0.0005306197094978884
48.00000000000004	0.000530616160616805
48.100000000000044	0.0005306127648092765
48.200000000000045	0.0005306095207090017
48.30000000000004	0.0005306064275519111
48.40000000000004	0.000530603484579153
48.50000000000004	0.0005306006916891617
48.600000000000044	0.000530598048019504
48.700000000000045	0.0005305955522501037
48.80000000000004	0.0005305932036430481
48.90000000000004	0.00053059100210883
49.00000000000004	0.0005305889467963773
49.100000000000044	0.0005305870364251021
49.200000000000045	0.0005305852702773122
49.30000000000004	0.0005305836476401262
49.40000000000004	0.0005305821684403682
49.50000000000004	0.0005305808318427929
49.600000000000044	0.0005305796366096451
49.700000000000045	0.0005305785820473952
49.80000000000004	0.0005305776680937009
49.90000000000004	0.0005305768939239727
50.00000000000004	0.0005305762583371021
50.100000000000044	0.0005305757606582345
50.200000000000045	0.0005305754002170218
50.30000000000005	0.0005305751769658986
50.40000000000004	0.0005305750900950855
50.50000000000004	0.0005305751384432119
50.600000000000044	0.0005305753213578068
50.700000000000045	0.0005305756388010577
50.80000000000005	0.0005305760899732288
50.90000000000004	0.0005305766737469668
51.00000000000004	0.000530577389487091
51.100000000000044	0.0005305782365625863
51.200000000000045	0.0005305792149490438
51.30000000000005	0.0005305803238606192
51.40000000000005	0.0005305815622068662
51.50000000000004	0.0005305829293733374
51.600000000000044	0.0005305844253444032
51.700000000000045	0.0005305860493436911
51.80000000000005	0.0005305878003123749
51.90000000000005	0.0005305896776520443
52.00000000000004	0.00053059168076812
52.100000000000044	0.0005305938096571565
52.200000000000045	0.0005305960635558093
52.30000000000005	0.0005305984414395978
52.40000000000005	0.0005306009427293256
52.50000000000004	0.0005306035674294285
52.600000000000044	0.0005306063147855363
52.700000000000045	0.0005306091838025938
52.80000000000005	0.0005306121739162725
52.90000000000005	0.0005306152845658322
53.00000000000004	0.0005306185157667778
53.100000000000044	0.0005306218667769915
53.200000000000045	0.0005306253366333764
53.30000000000005	0.0005306289247894777
53.40000000000005	0.0005306326312678896
53.50000000000005	0.0005306364553349769
53.600000000000044	0.0005306403960550856
53.700000000000045	0.0005306444528955622
53.80000000000005	0.0005306486253270851
53.90000000000005	0.000530652913382336
54.00000000000005	0.0005306573163392312
54.100000000000044	0.0005306618332918815
54.200000000000045	0.000530666463724253
54.30000000000005	0.0005306712076754078
54.40000000000005	0.0005306760644312817
54.50000000000005	0.000530681033111588
54.60000000000005	0.0005306861132131541
54.700000000000045	0.0005306913042358926
54.80000000000005	0.0005306966062280067
54.90000000000005	0.0005307020184863668
55.00000000000005	0.0005307075401584744
55.10000000000005	0.0005307131707566019
55.200000000000045	0.0005307189103346923
55.30000000000005	0.0005307247581972478
55.40000000000005	0.0005307307135156493
55.50000000000005	0.0005307367758141553
55.60000000000005	0.0005307429446199015
55.700000000000045	0.0005307492199951858
55.80000000000005	0.0005307556012548375
55.90000000000005	0.0005307620875961533
56.00000000000005	0.0005307686785578066
56.10000000000005	0.000530775374207233
56.200000000000045	0.0005307821738665258
56.30000000000005	0.0005307890767552912
56.40000000000005	0.0005307960824233952
56.50000000000005	0.0005308031904234041
56.60000000000005	0.0005308104008303243
56.70000000000005	0.0005308177129760138
56.80000000000005	0.000530825126104344
56.90000000000005	0.0005308326397786324
57.00000000000005	0.0005308402540784915
57.10000000000005	0.0005308479683427212
57.20000000000005	0.0005308557818360651
57.30000000000005	0.0005308636941322758
57.40000000000005	0.0005308717048076242
57.50000000000005	0.0005308798139486323
57.60000000000005	0.0005308880209033633
57.70000000000005	0.0005308963249592484
57.800000000000054	0.0005309047257026085
57.90000000000005	0.0005309132232240973
58.00000000000005	0.0005309218168784055
58.10000000000005	0.0005309305059725133
58.20000000000005	0.0005309392901025025
58.300000000000054	0.0005309481688667668
58.40000000000005	0.0005309571423622786
58.50000000000005	0.0005309662099525177
58.60000000000005	0.000530975370965697
58.70000000000005	0.0005309846250096334
58.800000000000054	0.0005309939721850008
58.90000000000005	0.0005310034118616126
59.00000000000005	0.0005310129433860037
59.10000000000005	0.0005310225663751188
59.20000000000005	0.0005310322804481104
59.300000000000054	0.0005310420857113597
59.40000000000005	0.0005310519815430657
59.50000000000005	0.0005310619673096523
59.60000000000005	0.0005310720426390737
59.70000000000005	0.000531082207641041
59.800000000000054	0.0005310924616998032
59.900000000000055	0.0005311028041989607
60.00000000000005	0.0005311132347750272
60.10000000000005	0.000531123753066565
60.20000000000005	0.0005311343591884848
60.300000000000054	0.0005311450525330163
60.400000000000055	0.0005311558325024365
60.50000000000005	0.0005311666987435562
60.60000000000005	0.0005311776513742649
60.70000000000005	0.0005311886897925987
60.800000000000054	0.0005311998134169478
60.900000000000055	0.0005312110219021385
61.00000000000006	0.0005312223149049409
61.10000000000005	0.0005312336925479908
61.20000000000005	0.0005312451542369081
61.300000000000054	0.0005312566994076318
61.400000000000055	0.0005312683277246743
61.50000000000006	0.0005312800393133156
61.60000000000005	0.000531291833584739
61.70000000000005	0.0005313037099900165
61.800000000000054	0.0005313156682011794
61.900000000000055	0.0005313277078920739
62.00000000000006	0.0005313398291923012
62.10000000000005	0.000531352031520315
62.20000000000005	0.0005313643143436624
62.300000000000054	0.0005313766773434662
62.400000000000055	0.0005313891206516733
62.50000000000006	0.0005314016436920758
62.60000000000005	0.0005314142459464761
62.70000000000005	0.0005314269271030427
62.800000000000054	0.0005314396868516667
62.900000000000055	0.000531452525328234
63.00000000000006	0.0005314654419635023
63.10000000000006	0.0005314784362547184
63.20000000000005	0.0005314915078986033
63.300000000000054	0.000531504657033159
63.400000000000055	0.0005315178830942619
63.50000000000006	0.0005315311855925544
63.60000000000006	0.0005315445642314235
63.70000000000005	0.0005315580187158333
63.800000000000054	0.000531571549187355
63.900000000000055	0.0005315851550885
64.00000000000006	0.0005315988359445099
64.10000000000005	0.0005316125914667726
64.20000000000006	0.0005316264217987279
64.30000000000005	0.0005316403263878348
64.40000000000006	0.0005316543047719281
64.50000000000006	0.000531668356668679
64.60000000000005	0.000531682481797223
64.70000000000006	0.0005316966803042785
64.80000000000005	0.0005317109516436525
64.90000000000006	0.0005317252953669267
65.00000000000006	0.0005317397111993015
65.10000000000005	0.0005317541992891227
65.20000000000006	0.0005317687590949825
65.30000000000005	0.0005317833901802998
65.40000000000006	0.0005317980922761908
65.50000000000006	0.000531812865115183
65.60000000000005	0.0005318277088485972
65.70000000000006	0.0005318426229411201
65.80000000000005	0.0005318576069691088
65.90000000000006	0.0005318726606708074
66.00000000000006	0.0005318877841989721
66.10000000000005	0.0005319029770228903
66.20000000000006	0.0005319182387300966
66.30000000000005	0.000531933569064402
66.40000000000006	0.000531948967770949
66.50000000000006	0.0005319644350052094
66.60000000000005	0.000531979970242298
66.70000000000006	0.0005319955730819639
66.80000000000005	0.0005320112432747399
66.90000000000006	0.0005320269809773591
67.00000000000006	0.0005320427856693752
67.10000000000007	0.0005320586569610881
67.20000000000006	0.0005320745946082903
67.30000000000005	0.0005320905983680108
67.40000000000006	0.0005321066683994387
67.50000000000006	0.0005321228041877488
67.60000000000007	0.0005321390053547759
67.70000000000006	0.0005321552716626281
67.80000000000005	0.0005321716032716111
67.90000000000006	0.0005321879996711863
68.00000000000006	0.0005322044604931367
68.10000000000007	0.0005322209855045359
68.20000000000006	0.0005322375744736602
68.30000000000005	0.0005322542275630628
68.40000000000006	0.0005322709442675701
68.50000000000006	0.0005322877242298508
68.60000000000007	0.0005323045672229873
68.70000000000006	0.0005323214734104969
68.80000000000005	0.0005323384422913389
68.90000000000006	0.0005323554735176073
69.00000000000006	0.0005323725668670741
69.10000000000007	0.0005323897221186265
69.20000000000006	0.0005324069394378177
69.30000000000005	0.0005324242183287986
69.40000000000006	0.0005324415584539337
69.50000000000006	0.0005324589595966517
69.60000000000007	0.0005324764219233548
69.70000000000006	0.0005324939449421817
69.80000000000007	0.0005325115283243989
69.90000000000006	0.0005325291718578896
70.00000000000006	0.0005325468753315934
70.10000000000007	0.0005325646389137483
70.20000000000006	0.0005325824621175032
70.30000000000007	0.0005326003446238426
70.40000000000006	0.0005326182862259896
70.50000000000006	0.0005326362870929217
70.60000000000007	0.0005326543467416491
70.70000000000006	0.0005326724648615613
70.80000000000007	0.0005326906412501025
70.90000000000006	0.0005327088757057267
71.00000000000006	0.0005327271683991065
71.10000000000007	0.0005327455188520312
71.20000000000006	0.0005327639267631115
71.30000000000007	0.0005327823919348664
71.40000000000006	0.0005328009145385815
71.50000000000006	0.0005328194940997889
71.60000000000007	0.0005328381303250707
71.70000000000006	0.0005328568230209268
71.80000000000007	0.0005328755719948204
71.90000000000006	0.0005328943774195767
72.00000000000006	0.0005329132388253817
72.10000000000007	0.0005329321559274929
72.20000000000006	0.0005329511285372383
72.30000000000007	0.0005329701568279734
72.40000000000006	0.000532989240333497
72.50000000000006	0.0005330083787765997
72.60000000000007	0.0005330275719724067
72.70000000000006	0.0005330468197369337
72.80000000000007	0.0005330661222449377
72.90000000000006	0.0005330854790346581
73.00000000000006	0.0005331048898371642
73.10000000000007	0.00053312435447215
73.20000000000006	0.0005331438731148082
73.30000000000007	0.0005331634453068831
73.40000000000006	0.0005331830707866059
73.50000000000007	0.0005332027493772447
73.60000000000007	0.0005332224809029492
73.70000000000006	0.0005332422655401691
73.80000000000007	0.0005332621028349668
73.90000000000006	0.0005332819925333917
74.00000000000007	0.0005333019344630544
74.10000000000007	0.0005333219288007864
74.20000000000006	0.0005333419750960393
74.30000000000007	0.0005333620731016497
74.40000000000006	0.0005333822226486428
74.50000000000007	0.0005334024235688709
74.60000000000007	0.0005334226760403282
74.70000000000006	0.0005334429796166148
74.80000000000007	0.0005334633340579846
74.90000000000006	0.0005334837391996063
75.00000000000007	0.0005335041952197602
75.10000000000007	0.000533524701675346
75.20000000000006	0.0005335452583330452
75.30000000000007	0.0005335658650312719
75.40000000000006	0.0005335865216092085
75.50000000000007	0.000533607228246199
75.60000000000007	0.0005336279845031579
75.70000000000006	0.0005336487901538088
75.80000000000007	0.0005336696450404956
75.90000000000006	0.0005336905493428107
76.00000000000007	0.0005337115026248458
76.10000000000007	0.0005337325046664375
76.20000000000007	0.0005337535553130294
76.30000000000007	0.0005337746544107807
76.40000000000006	0.0005337958021402442
76.50000000000007	0.0005338169980693832
76.60000000000007	0.0005338382419847405
76.70000000000007	0.0005338595337354896
76.80000000000007	0.0005338808735023849
76.90000000000006	0.0005339022608564724
77.00000000000007	0.0005339236955900961
77.10000000000007	0.0005339451775553673
77.20000000000007	0.0005339667066050993
77.30000000000007	0.0005339882829209372
77.40000000000006	0.0005340099060776732
77.50000000000007	0.0005340315758740191
77.60000000000007	0.0005340532921656477
77.70000000000007	0.0005340750551343636
77.80000000000007	0.0005340968643579306
77.90000000000006	0.000534118719640578
78.00000000000007	0.0005341406208407892
78.10000000000007	0.0005341625678177331
78.20000000000007	0.0005341845607540184
78.30000000000007	0.0005342065992310227
78.40000000000006	0.0005342286830590463
78.50000000000007	0.0005342508120999761
78.60000000000007	0.0005342729865365286
78.70000000000007	0.0005342952059529856
78.80000000000007	0.000534317470164897
78.90000000000006	0.0005343397790368186
79.00000000000007	0.0005343621324339491
79.10000000000007	0.0005343845305397774
79.20000000000007	0.0005344069729420836
79.30000000000007	0.0005344294594621645
79.40000000000006	0.0005344519899678301
79.50000000000007	0.000534474564642653
79.60000000000007	0.0005344971830772044
79.70000000000007	0.000534519845097801
79.80000000000007	0.0005345425505747929
79.90000000000008	0.0005345652993791834
80.00000000000007	0.0005345880916952276
80.10000000000007	0.0005346109271168638
80.20000000000007	0.0005346338054759051
80.30000000000007	0.0005346567266458223
80.40000000000008	0.0005346796908109427
80.50000000000007	0.0005347026975679182
80.60000000000007	0.0005347257467533303
80.70000000000007	0.000534748838243094
80.80000000000007	0.0005347719719137162
80.90000000000008	0.0005347951479501389
81.00000000000007	0.0005348183659523026
81.10000000000007	0.0005348416257620346
81.20000000000007	0.0005348649272582116
81.30000000000007	0.0005348882706258133
81.40000000000008	0.0005349116554674332
81.50000000000007	0.0005349350816294186
81.60000000000007	0.0005349585489929757
81.70000000000007	0.0005349820574398904
81.80000000000007	0.0005350056071557843
81.90000000000008	0.0005350291977463595
82.00000000000007	0.0005350528290629677
82.10000000000007	0.0005350765009896831
82.20000000000007	0.0005351002137121477
82.30000000000007	0.0005351239668386022
82.40000000000008	0.0005351477602247479
82.50000000000007	0.0005351715937568966
82.60000000000008	0.0005351954673218853
82.70000000000007	0.000535219381105904
82.80000000000007	0.0005352433347202635
82.90000000000008	0.0005352673280254351
83.00000000000007	0.0005352913609104487
83.10000000000008	0.0005353154335615031
83.20000000000007	0.000535339545592384
83.30000000000007	0.0005353636968676841
83.40000000000008	0.0005353878872785935
83.50000000000007	0.0005354121167168021
83.60000000000008	0.0005354363853690526
83.70000000000007	0.0005354606928520732
83.80000000000007	0.0005354850390350341
83.90000000000008	0.0005355094238117269
84.00000000000007	0.0005355338473689115
84.10000000000008	0.0005355583093256819
84.20000000000007	0.0005355828095551667
84.30000000000007	0.0005356073479532226
84.40000000000008	0.0005356319244161991
84.50000000000007	0.0005356565391313446
84.60000000000008	0.0005356811917206135
84.70000000000007	0.0005357058820615201
84.80000000000007	0.0005357306100524111
84.90000000000008	0.0005357553758805626
85.00000000000007	0.0005357801791702425
85.10000000000008	0.0005358050198027228
85.20000000000007	0.0005358298976783342
85.30000000000007	0.0005358548126978989
85.40000000000008	0.0005358797650491862
85.50000000000007	0.0005359047543591884
85.60000000000008	0.0005359297805133824
85.70000000000007	0.0005359548434145221
85.80000000000007	0.0005359799432503793
85.90000000000008	0.0005360050796501893
86.00000000000007	0.0005360302525030282
86.10000000000008	0.0005360554617135648
86.20000000000007	0.0005360807071869009
86.30000000000008	0.0005361059891113025
86.40000000000008	0.0005361313071186609
86.50000000000007	0.000536156661102071
86.60000000000008	0.0005361820509685106
86.70000000000007	0.0005362074769062283
86.80000000000008	0.000536232938549289
86.90000000000008	0.0005362584357942429
87.00000000000007	0.0005362839685499097
87.10000000000008	0.0005363095367255303
87.20000000000007	0.0005363351405098448
87.30000000000008	0.0005363607795394823
87.40000000000008	0.0005363864537148302
87.50000000000007	0.0005364121629469415
87.60000000000008	0.0005364379074245645
87.70000000000007	0.0005364636867864134
87.80000000000008	0.0005364895009362129
87.90000000000008	0.0005365153497867803
88.00000000000007	0.0005365412332513481
88.10000000000008	0.0005365671515191458
88.20000000000007	0.0005365931042313533
88.30000000000008	0.0005366190912953704
88.40000000000008	0.0005366451126261788
88.50000000000007	0.0005366711684130469
88.60000000000008	0.0005366972582991369
88.70000000000007	0.0005367233821950723
88.80000000000008	0.00053674954001754
88.90000000000008	0.000536775731683628
89.00000000000009	0.0005368019573830324
89.10000000000008	0.0005368282167613378
89.20000000000007	0.000536854509732719
89.30000000000008	0.0005368808362159229
89.40000000000008	0.0005369071964007234
89.50000000000009	0.0005369335899346453
89.60000000000008	0.0005369600167349222
89.70000000000007	0.0005369864767219443
89.80000000000008	0.0005370117611484967
89.90000000000008	0.0005370322423186476
90.00000000000009	0.0005370479139732035
