# Supplementary material for: White matter micro- and macrostructure brain charts for the human lifespan
Source: Nature. 2026 May 13;655(8124):979–89. doi: 10.1038/s41586-026-10454-2 (PMC13391363; doi:10.1038/s41586-026-10454-2)
Supplement: Supplementary file 7 — Tract-specific median centiles of brain charts. SDT.T4.1-504 contain the discretized, sex-agnostic brain charts used to derive the myelination plots and assessments in Fig. 4 and Supplementary Fig. S4.F9. Age is expressed in years. Tract measurements are reported in metric-specific units: diffusivities in mm2 s−1, volume in mm3, surface area in mm2, average length in mm, and FA is dimensionless (unitless). [file 41586_2026_10454_MOESM7_ESM.zip › SDT.T4/SDT.T4.244-SCP_left_surface_area.csv]

age	value
1.0	7454.457443989324
1.1	7548.062325952277
1.2000000000000002	7666.856292071339
1.3000000000000003	7809.387150814623
1.4000000000000004	7951.102128100407
1.5000000000000004	8084.680293713756
1.6000000000000005	8210.976275235918
1.7000000000000006	8330.709527067906
1.8000000000000007	8444.458169293577
1.9000000000000008	8552.80956170421
2.000000000000001	8656.215450610454
2.100000000000001	8755.07012652376
2.200000000000001	8849.696132719268
2.300000000000001	8940.440482835678
2.4000000000000012	9027.574557156635
2.5000000000000013	9111.341244349996
2.6000000000000014	9191.958252370643
2.7000000000000015	9269.603908241066
2.8000000000000016	9344.484629329507
2.9000000000000017	9416.761445856913
3.0000000000000018	9486.580747063566
3.100000000000002	9554.062507520151
3.200000000000002	9619.351058970302
3.300000000000002	9682.559299194356
3.400000000000002	9743.791432399652
3.500000000000002	9803.143326057105
3.6000000000000023	9860.692725194729
3.7000000000000024	9916.53884514328
3.8000000000000025	9970.758487458244
3.9000000000000026	10023.422800663278
4.000000000000003	10074.58923665272
4.100000000000003	10124.333395865657
4.200000000000003	10172.713691745848
4.3000000000000025	10219.78497446642
4.400000000000003	10265.598362697896
4.5000000000000036	10310.194538598136
4.600000000000003	10353.62987813518
4.700000000000003	10395.947381141028
4.800000000000003	10437.187265074284
4.900000000000004	10477.381353626724
5.0000000000000036	10516.574904688712
5.100000000000003	10554.80231512227
5.200000000000004	10592.096240534567
5.300000000000004	10628.487311249173
5.400000000000004	10663.999383671593
5.5000000000000036	10698.66801304711
5.600000000000004	10732.519857466585
5.700000000000005	10765.579962618041
5.800000000000004	10797.867721451397
5.900000000000004	10829.41269309884
6.000000000000004	10860.236947510431
6.100000000000005	10890.361598061523
6.200000000000005	10919.806499502083
6.300000000000004	10948.586782048274
6.400000000000005	10976.726522789222
6.500000000000005	11004.243457766026
6.600000000000005	11031.154272092295
6.700000000000005	11057.47161267869
6.800000000000005	11083.216003447855
6.900000000000006	11108.402498242416
7.000000000000005	11133.045579551883
7.100000000000005	11157.15886601865
7.2000000000000055	11180.752522169405
7.300000000000006	11203.843714262772
7.400000000000006	11226.444870067411
7.500000000000005	11248.56767006468
7.600000000000006	11270.220792913162
7.700000000000006	11291.419148626634
7.800000000000006	11312.173486684522
7.900000000000006	11332.494193187893
8.000000000000007	11352.391015751797
8.100000000000007	11371.871092464648
8.200000000000006	11390.947148460382
8.300000000000006	11409.628244319889
8.400000000000006	11427.922873446038
8.500000000000007	11445.837233884582
8.600000000000007	11463.382540277742
8.700000000000006	11480.566746597042
8.800000000000008	11497.397564130251
8.900000000000007	11513.882205269929
9.000000000000007	11530.025863349661
9.100000000000007	11545.83826273151
9.200000000000006	11561.32621936333
9.300000000000008	11576.496097090945
9.400000000000007	11591.3524676534
9.500000000000007	11605.904001113693
9.600000000000009	11620.156752749188
9.700000000000008	11634.116609291734
9.800000000000008	11647.789050993892
9.900000000000007	11661.177967717049
10.000000000000007	11674.290974029216
10.100000000000009	11687.133329074328
10.200000000000008	11699.709918057355
10.300000000000008	11712.024204766081
10.40000000000001	11724.083042653398
10.500000000000009	11735.891149977444
10.600000000000009	11747.45312412938
10.700000000000008	11758.773220681976
10.800000000000008	11769.854425232825
10.90000000000001	11780.702820327624
11.000000000000009	11791.322549837936
11.100000000000009	11801.717439568776
11.20000000000001	11811.890174198092
11.30000000000001	11821.846271327166
11.40000000000001	11831.589479265325
11.500000000000009	11841.123457299596
11.600000000000009	11850.45157028577
11.70000000000001	11859.57615821381
11.80000000000001	11868.502161043214
11.90000000000001	11877.232901860716
12.00000000000001	11885.771427376947
12.10000000000001	11894.119859601025
12.20000000000001	11902.282709280682
12.30000000000001	11910.263003286971
12.40000000000001	11918.063701423836
12.50000000000001	11925.687505173624
12.60000000000001	11933.13628220099
12.70000000000001	11940.4141009767
12.800000000000011	11947.523666614376
12.900000000000011	11954.467440106073
13.00000000000001	11961.24712773479
13.10000000000001	11967.866465370756
13.20000000000001	11974.327931774169
13.300000000000011	11980.633954189567
13.400000000000011	11986.786729975944
13.50000000000001	11992.787773897096
13.600000000000012	11998.640476880497
13.700000000000012	12004.34706959907
13.800000000000011	12009.909564331596
13.900000000000011	12015.329354068448
14.00000000000001	12020.609567587697
14.100000000000012	12025.752259543726
14.200000000000012	12030.759444350128
14.300000000000011	12035.632929557607
14.400000000000013	12040.373961365174
14.500000000000012	12044.985395196605
14.600000000000012	12049.469091273073
14.700000000000012	12053.826712477245
14.800000000000011	12058.05941156416
14.900000000000013	12062.169834270213
15.000000000000012	12066.1597018354
15.100000000000012	12070.030703600582
15.200000000000014	12073.784341124023
15.300000000000013	12077.421652872345
15.400000000000013	12080.945064925592
15.500000000000012	12084.356143944491
15.600000000000012	12087.656276861035
15.700000000000014	12090.846429351555
15.800000000000013	12093.928857596104
15.900000000000013	12096.90501703452
16.000000000000014	12099.77633748983
16.100000000000016	12102.544077129825
16.200000000000014	12105.20911139202
16.30000000000001	12107.773517779016
16.400000000000013	12110.238627272376
16.500000000000014	12112.605606124238
16.600000000000016	12114.87527229647
16.700000000000014	12117.0495640564
16.800000000000015	12119.12972231353
16.900000000000013	12121.116967167043
17.000000000000014	12123.012360920462
17.100000000000016	12124.816649379169
17.200000000000014	12126.531623885987
17.300000000000015	12128.158424009725
17.400000000000013	12129.698037564041
17.500000000000014	12131.151164407169
17.600000000000016	12132.519480620325
17.700000000000014	12133.80405204757
17.800000000000015	12135.005927452043
17.900000000000016	12136.126009880087
18.000000000000014	12137.1649408256
18.100000000000016	12138.124274385535
18.200000000000017	12139.004993050938
18.300000000000015	12139.807938927584
18.400000000000016	12140.533716359101
18.500000000000014	12141.183783163944
18.600000000000016	12141.759060909468
18.700000000000017	12142.260457012479
18.800000000000015	12142.68874382572
18.900000000000016	12143.04447798528
19.000000000000014	12143.329015153999
19.100000000000016	12143.543207715902
19.200000000000017	12143.687777744444
19.300000000000015	12143.76325152089
19.400000000000016	12143.770903633964
19.500000000000018	12143.711535686061
19.600000000000016	12143.585937457912
19.700000000000017	12143.394773156455
19.80000000000002	12143.138529686668
19.900000000000016	12142.818395419887
20.000000000000018	12142.43511406218
20.100000000000016	12141.989308020502
20.200000000000017	12141.48143915343
20.30000000000002	12140.912627062415
20.400000000000016	12140.283572792854
20.500000000000018	12139.594967438416
20.600000000000016	12138.847385046882
20.700000000000017	12138.041254683802
20.80000000000002	12137.17762267178
20.900000000000016	12136.257141241891
21.000000000000018	12135.280349451641
21.10000000000002	12134.247655509678
21.200000000000017	12133.160047019686
21.30000000000002	12132.018140117598
21.40000000000002	12130.822542503298
21.500000000000018	12129.573752550608
21.60000000000002	12128.272150928442
21.700000000000017	12126.918662559969
21.80000000000002	12125.513862142208
21.90000000000002	12124.058218576141
22.000000000000018	12122.552095011568
22.10000000000002	12120.996365933343
22.200000000000017	12119.391575298285
22.30000000000002	12117.738259866277
22.40000000000002	12116.036854104013
22.500000000000018	12114.287697851645
22.60000000000002	12112.49161166652
22.70000000000002	12110.649104106717
22.80000000000002	12108.760584672666
22.90000000000002	12106.826378368056
23.00000000000002	12104.8472621873
23.10000000000002	12102.823718351237
23.20000000000002	12100.756222904765
23.30000000000002	12098.645156042032
23.40000000000002	12096.490822891854
23.50000000000002	12094.293953804714
23.60000000000002	12092.055000587785
23.70000000000002	12089.77432217717
23.80000000000002	12087.45221103894
23.90000000000002	12085.089359710213
24.00000000000002	12082.686197308136
24.10000000000002	12080.243147621344
24.20000000000002	12077.760544517569
24.300000000000022	12075.238663398874
24.40000000000002	12072.678156261245
24.50000000000002	12070.079425951957
24.600000000000023	12067.442788152759
24.70000000000002	12064.768507377807
24.800000000000022	12062.05720264952
24.90000000000002	12059.309257167113
25.00000000000002	12056.525049509384
25.100000000000023	12053.704873815122
25.20000000000002	12050.84897985149
25.300000000000022	12047.957951245971
25.40000000000002	12045.032148395157
25.50000000000002	12042.071849812857
25.600000000000023	12039.077295837935
25.70000000000002	12036.049041223074
25.800000000000022	12032.987429270135
25.900000000000023	12029.89279925592
26.00000000000002	12026.765411101815
26.100000000000023	12023.60549232275
26.200000000000024	12020.413566641566
26.300000000000022	12017.189957476505
26.400000000000023	12013.934911271275
26.50000000000002	12010.648647321043
26.600000000000023	12007.331663964565
26.700000000000024	12003.98426968122
26.800000000000022	12000.606769428772
26.900000000000023	11997.199393541805
27.00000000000002	11993.762350097892
27.100000000000023	11990.296110128826
27.200000000000024	11986.8009647018
27.300000000000022	11983.277132483798
27.400000000000023	11979.724814339745
27.500000000000025	11976.144458905737
27.600000000000023	11972.536344140382
27.700000000000024	11968.90074490876
27.800000000000026	11965.23786586967
27.900000000000023	11961.547898020432
28.000000000000025	11957.8312658814
28.100000000000023	11954.08823210268
28.200000000000024	11950.318991208846
28.300000000000026	11946.523727829004
28.400000000000023	11942.702846658573
28.500000000000025	11938.856598800921
28.600000000000023	11934.985232631676
28.700000000000024	11931.088930453338
28.800000000000026	11927.16786816846
28.900000000000023	11923.222429105208
29.000000000000025	11919.252850857934
29.100000000000026	11915.25930689988
29.200000000000024	11911.241967477594
29.300000000000026	11907.201198315783
29.400000000000027	11903.137226801266
29.500000000000025	11899.050277907189
29.600000000000026	11894.940514409991
29.700000000000024	11890.808098799467
29.800000000000026	11886.653377810639
29.900000000000027	11882.476566867786
30.000000000000025	11878.277821033449
30.100000000000026	11874.057297745498
30.200000000000024	11869.815328063216
30.300000000000026	11865.552118356842
30.400000000000027	11861.267872853736
30.500000000000025	11856.962737227677
30.600000000000026	11852.636861988274
30.700000000000028	11848.290561270389
30.800000000000026	11843.924030816557
30.900000000000027	11839.53740954369
31.00000000000003	11835.130843424662
31.100000000000026	11830.704632598035
31.200000000000028	11826.258964749975
31.300000000000026	11821.794025658293
31.400000000000027	11817.309945977275
31.50000000000003	11812.806865462922
31.600000000000026	11808.285069130225
31.700000000000028	11803.744735194527
31.800000000000026	11799.185988377574
31.900000000000027	11794.608964340287
32.00000000000003	11790.013935569881
32.10000000000002	11785.401073091723
32.20000000000003	11780.770546226671
32.300000000000026	11776.122472406949
32.40000000000003	11771.456981690339
32.50000000000003	11766.774333016485
32.60000000000003	11762.074688946446
32.70000000000003	11757.358161692342
32.800000000000026	11752.624877597442
32.90000000000003	11747.875084362166
33.00000000000003	11743.108938112782
33.10000000000003	11738.326593448937
33.20000000000003	11733.52815613697
33.300000000000026	11728.71374744896
33.40000000000003	11723.883602921658
33.50000000000003	11719.037871095932
33.60000000000003	11714.17665313575
33.70000000000003	11709.300066928246
33.800000000000026	11704.408337905259
33.90000000000003	11699.501608833452
34.00000000000003	11694.580021108608
34.10000000000003	11689.64367018288
34.20000000000003	11684.6926693353
34.30000000000003	11679.72723305316
34.40000000000003	11674.747497287837
34.50000000000003	11669.75355342634
34.60000000000003	11664.745511649562
34.70000000000003	11659.723577341447
34.80000000000003	11654.687881258942
34.90000000000003	11649.638552924935
35.00000000000003	11644.57567865498
35.10000000000003	11639.499364426762
35.20000000000003	11634.409805756888
35.30000000000003	11629.307127263985
35.400000000000034	11624.191411667045
35.50000000000003	11619.062762096337
35.60000000000003	11613.921365852058
35.70000000000003	11608.767342868869
35.80000000000003	11603.600811967943
35.900000000000034	11598.421851357123
36.00000000000003	11593.230560318934
36.10000000000003	11588.02711724074
36.20000000000003	11582.811636515842
36.30000000000003	11577.584193165263
36.400000000000034	11572.34488384433
36.50000000000003	11567.093879511545
36.60000000000003	11561.831290327033
36.70000000000003	11556.55722544397
36.80000000000003	11551.27175586377
36.900000000000034	11545.974974707391
37.00000000000003	11540.667044868558
37.10000000000003	11535.348071493929
37.20000000000003	11530.01812275729
37.30000000000003	11524.677289346711
37.400000000000034	11519.325727428135
37.500000000000036	11513.963538314281
37.60000000000003	11508.590822405356
37.70000000000003	11503.207644287868
37.80000000000003	11497.814091392795
37.900000000000034	11492.410312576678
38.000000000000036	11486.99640460694
38.10000000000003	11481.572429558066
38.20000000000003	11476.138472600316
38.30000000000003	11470.694676488112
38.400000000000034	11465.241134509455
38.500000000000036	11459.777939123771
38.60000000000004	11454.30514919935
38.70000000000003	11448.822846895706
38.80000000000003	11443.331168332297
38.900000000000034	11437.83020266812
39.000000000000036	11432.32000653733
39.10000000000004	11426.800659991992
39.20000000000003	11421.272293609018
39.30000000000003	11415.73499338362
39.400000000000034	11410.188844557195
39.500000000000036	11404.633900894436
39.60000000000004	11399.070239656265
39.70000000000003	11393.497985388183
39.80000000000003	11387.917220327476
39.900000000000034	11382.327996249887
40.000000000000036	11376.730388445849
40.10000000000004	11371.124516419932
40.20000000000003	11365.510459527344
40.30000000000003	11359.888296436262
40.400000000000034	11354.258076351045
40.500000000000036	11348.619871967498
40.60000000000004	11342.973797300054
40.70000000000004	11337.319928277571
40.80000000000003	11331.658312332189
40.900000000000034	11325.989020312172
41.000000000000036	11320.312161641541
41.10000000000004	11314.627809619118
41.20000000000004	11308.936036916459
41.30000000000003	11303.236888658725
41.400000000000034	11297.530433275999
41.500000000000036	11291.816775188572
41.60000000000004	11286.095984565898
41.70000000000004	11280.368104952813
41.80000000000004	11274.633203042646
41.900000000000034	11268.891379070743
42.000000000000036	11263.142700802462
42.10000000000004	11257.38723542953
42.20000000000004	11251.625024424779
42.30000000000004	11245.85613222233
42.400000000000034	11240.08065449176
42.500000000000036	11234.298656135616
42.60000000000004	11228.510177216604
42.70000000000004	11222.715280532306
42.80000000000004	11216.914057932941
42.900000000000034	11211.106572119987
43.000000000000036	11205.292885269517
43.10000000000004	11199.47303558138
43.20000000000004	11193.647083737676
43.30000000000004	11187.815117417878
43.400000000000034	11181.977196700418
43.500000000000036	11176.13335852618
43.60000000000004	11170.283662031761
43.70000000000004	11164.428191407456
43.80000000000004	11158.567004713435
43.90000000000004	11152.700159527889
44.000000000000036	11146.827691115337
44.10000000000004	11140.949656627205
44.20000000000004	11135.066136440022
44.30000000000004	11129.177186206976
44.40000000000004	11123.282840068066
44.500000000000036	11117.383153712204
44.60000000000004	11111.478204325449
44.70000000000004	11105.568045707656
44.80000000000004	11099.652731215909
44.90000000000004	11093.732293480318
45.00000000000004	11087.806786323225
45.10000000000004	11081.87628343998
45.20000000000004	11075.940836418595
45.30000000000004	11070.000476884361
45.40000000000004	11064.055257273047
45.50000000000004	11058.1052483602
45.60000000000004	11052.15050002954
45.70000000000004	11046.1910617575
45.80000000000004	11040.226963808353
45.90000000000004	11034.25825685947
46.00000000000004	11028.285008488603
46.10000000000004	11022.307266544158
46.20000000000004	11016.325060392306
46.30000000000004	11010.338439393581
46.40000000000004	11004.347468451559
46.50000000000004	10998.352193845318
46.60000000000004	10992.352661478753
46.70000000000004	10986.348899490304
46.80000000000004	10980.340955581163
46.90000000000004	10974.32889172298
47.00000000000004	10968.312752319489
47.100000000000044	10962.29256470626
47.20000000000004	10956.268375331903
47.30000000000004	10950.240243717091
47.40000000000004	10944.208212818668
47.50000000000004	10938.172325247435
47.600000000000044	10932.132607230675
47.70000000000004	10926.089103648563
47.80000000000004	10920.041871331598
47.90000000000004	10913.990951506503
48.00000000000004	10907.936369682739
48.100000000000044	10901.878169547303
48.200000000000045	10895.81640568283
48.30000000000004	10889.751117980388
48.40000000000004	10883.68234601149
48.50000000000004	10877.610114284475
48.600000000000044	10871.534465001614
48.700000000000045	10865.45545027545
48.80000000000004	10859.373108398979
48.90000000000004	10853.287463238727
49.00000000000004	10847.198555858904
49.100000000000044	10841.106436309237
49.200000000000045	10835.011141648281
49.30000000000004	10828.912708639173
49.40000000000004	10822.811160243591
49.50000000000004	10816.706536118261
49.600000000000044	10810.59888404344
49.700000000000045	10804.48823959988
49.80000000000004	10798.374625175446
49.90000000000004	10792.258079340058
50.00000000000004	10786.138647979988
50.100000000000044	10780.0163655338
50.200000000000045	10773.891266166635
50.30000000000005	10767.763371448033
50.40000000000004	10761.632718611963
50.50000000000004	10755.499351458304
50.600000000000044	10749.363303057507
50.700000000000045	10743.224594466154
50.80000000000005	10737.083261879246
50.90000000000004	10730.939347356856
51.00000000000004	10724.792882911457
51.100000000000044	10718.643900302191
51.200000000000045	10712.492419845164
51.30000000000005	10706.338476465784
51.40000000000005	10700.182110305026
51.50000000000004	10694.023352107455
51.600000000000044	10687.862221730664
51.700000000000045	10681.69875310591
51.80000000000005	10675.53298477529
51.90000000000005	10669.36494650238
52.00000000000004	10663.194667815778
52.100000000000044	10657.02216790268
52.200000000000045	10650.847479486498
52.30000000000005	10644.67063934326
52.40000000000005	10638.491676060286
52.50000000000004	10632.310608415044
52.600000000000044	10626.127468178804
52.700000000000045	10619.942290657737
52.80000000000005	10613.75510352862
52.90000000000005	10607.56593425007
53.00000000000004	10601.3748009923
53.100000000000044	10595.181734376332
53.200000000000045	10588.986768082372
53.30000000000005	10582.7899286949
53.40000000000005	10576.591234018068
53.50000000000005	10570.390713760327
53.600000000000044	10564.188400250194
53.700000000000045	10557.984319226185
53.80000000000005	10551.778496224084
53.90000000000005	10545.570948497698
54.00000000000005	10539.36170465905
54.100000000000044	10533.150795539128
54.200000000000045	10526.938245861149
54.30000000000005	10520.72407255199
54.40000000000005	10514.508303348422
54.50000000000005	10508.290967838095
54.60000000000005	10502.072089957539
54.700000000000045	10495.851693454693
54.80000000000005	10489.629794757413
54.90000000000005	10483.406420556483
55.00000000000005	10477.18159905984
55.10000000000005	10470.955353259425
55.200000000000045	10464.727699291188
55.30000000000005	10458.498663005956
55.40000000000005	10452.268271467765
55.50000000000005	10446.036546936335
55.60000000000005	10439.803511495817
55.700000000000045	10433.569180829405
55.80000000000005	10427.333579789316
55.90000000000005	10421.096734168063
56.00000000000005	10414.858665345797
56.10000000000005	10408.619388745166
56.200000000000045	10402.378928411898
56.30000000000005	10396.137309085927
56.40000000000005	10389.894551465286
56.50000000000005	10383.650676084419
56.60000000000005	10377.405697954979
56.70000000000005	10371.159640168675
56.80000000000005	10364.912526293328
56.90000000000005	10358.664376207253
57.00000000000005	10352.415204689634
57.10000000000005	10346.165034057465
57.20000000000005	10339.913886909928
57.30000000000005	10333.661782489378
57.40000000000005	10327.408739885625
57.50000000000005	10321.15477350453
57.60000000000005	10314.899904751106
57.70000000000005	10308.64415514387
57.800000000000054	10302.387543160617
57.90000000000005	10296.130082999844
58.00000000000005	10289.87179532211
58.10000000000005	10283.612700754486
58.20000000000005	10277.35281718138
58.300000000000054	10271.092162344827
58.40000000000005	10264.830750104004
58.50000000000005	10258.568600247218
58.60000000000005	10252.305732405024
58.70000000000005	10246.042163748176
58.800000000000054	10239.77790795089
58.90000000000005	10233.5129840859
59.00000000000005	10227.247410963375
59.10000000000005	10220.981205199967
59.20000000000005	10214.714383279346
59.300000000000054	10208.446958567096
59.40000000000005	10202.178949301313
59.50000000000005	10195.91037337315
59.60000000000005	10189.641246732614
59.70000000000005	10183.371582580341
59.800000000000054	10177.101398466442
59.900000000000055	10170.830711527122
60.00000000000005	10164.559537194598
60.10000000000005	10158.287890776812
60.20000000000005	10152.015785193431
60.300000000000054	10145.743237195597
60.400000000000055	10139.470263071942
60.50000000000005	10133.196877631512
60.60000000000005	10126.923093646874
60.70000000000005	10120.648927207603
60.800000000000054	10114.374393907678
60.900000000000055	10108.09950807195
61.00000000000006	10101.82428390902
61.10000000000005	10095.548733935455
61.20000000000005	10089.27287347577
61.300000000000054	10082.996717342223
61.400000000000055	10076.72027927673
61.50000000000006	10070.443571664639
61.60000000000005	10064.166609194217
61.70000000000005	10057.889406038665
61.800000000000054	10051.611975486821
61.900000000000055	10045.334330718717
62.00000000000006	10039.056483886166
62.10000000000005	10032.778448944677
62.20000000000005	10026.500239346498
62.300000000000054	10020.221867834802
62.400000000000055	10013.943346444312
62.50000000000006	10007.664688518606
62.60000000000005	10001.385906922154
62.70000000000005	9995.10701397389
62.800000000000054	9988.828021890855
62.900000000000055	9982.548942494504
63.00000000000006	9976.269788426402
63.10000000000006	9969.990571886183
63.20000000000005	9963.711304681696
63.300000000000054	9957.431998529804
63.400000000000055	9951.152665483569
63.50000000000006	9944.873317202138
63.60000000000006	9938.59396509589
63.70000000000005	9932.314620479718
63.800000000000054	9926.035294875443
63.900000000000055	9919.7559996635
64.00000000000006	9913.476745890024
64.10000000000005	9907.197544486398
64.20000000000006	9900.918406880932
64.30000000000005	9894.63934388809
64.40000000000006	9888.3603660572
64.50000000000006	9882.081483947026
64.60000000000005	9875.802708026802
64.70000000000006	9869.524049546206
64.80000000000005	9863.24551867517
64.90000000000006	9856.967125397883
65.00000000000006	9850.688879823938
65.10000000000005	9844.410793119247
65.20000000000006	9838.132874909526
65.30000000000005	9831.855134722491
65.40000000000006	9825.577582318216
65.50000000000006	9819.300227372796
65.60000000000005	9813.023080888244
65.70000000000006	9806.746151872661
65.80000000000005	9800.46944933286
65.90000000000006	9794.192982607497
66.00000000000006	9787.916762623385
66.10000000000005	9781.640797865417
66.20000000000006	9775.365096921187
66.30000000000005	9769.089668801325
66.40000000000006	9762.814522437651
66.50000000000006	9756.53966860628
66.60000000000005	9750.265115200305
66.70000000000006	9743.990870327338
66.80000000000005	9737.716942602414
66.90000000000006	9731.443342733957
67.00000000000006	9725.170078112173
67.10000000000007	9718.897156459852
67.20000000000006	9712.624586084043
67.30000000000005	9706.35237521776
67.40000000000006	9700.080534430575
67.50000000000006	9693.809070545667
67.60000000000007	9687.537990843704
67.70000000000006	9681.26730326019
67.80000000000005	9674.997018303526
67.90000000000006	9668.727142313659
68.00000000000006	9662.457682218246
68.10000000000007	9656.18864566346
68.20000000000006	9649.920040225934
68.30000000000005	9643.651876285778
68.40000000000006	9637.384159639778
68.50000000000006	9631.11689680847
68.60000000000007	9624.850095088925
68.70000000000006	9618.583764805735
68.80000000000005	9612.31791129151
68.90000000000006	9606.052540743169
69.00000000000006	9599.787660185859
69.10000000000007	9593.52327657936
69.20000000000006	9587.25940012945
69.30000000000005	9580.996035648493
69.40000000000006	9574.733188958695
69.50000000000006	9568.470866757045
69.60000000000007	9562.209079198628
69.70000000000006	9555.947830650137
69.80000000000007	9549.687126637322
69.90000000000006	9543.426973601507
70.00000000000006	9537.16737792256
70.10000000000007	9530.908349645142
70.20000000000006	9524.649892637843
70.30000000000007	9518.39201208167
70.40000000000006	9512.134714109354
70.50000000000006	9505.878008719012
70.60000000000007	9499.621899351492
70.70000000000006	9493.366390916459
70.80000000000007	9487.111489306184
70.90000000000006	9480.857200355118
71.00000000000006	9474.603533958416
71.10000000000007	9468.350493080152
71.20000000000006	9462.098082313023
71.30000000000007	9455.846307258993
71.40000000000006	9449.595177770138
71.50000000000006	9443.344696400238
71.60000000000007	9437.094867493855
71.70000000000006	9430.845696426704
71.80000000000007	9424.597188520078
71.90000000000006	9418.349353529713
72.00000000000006	9412.102193553224
72.10000000000007	9405.85571264391
72.20000000000006	9399.60991590428
72.30000000000007	9393.364813049875
72.40000000000006	9387.120405784983
72.50000000000006	9380.876697936212
72.60000000000007	9374.63369439313
72.70000000000006	9368.39139999409
72.80000000000007	9362.149824364114
72.90000000000006	9355.908968771244
73.00000000000006	9349.668836774628
73.10000000000007	9343.429433006668
73.20000000000006	9337.190767054533
73.30000000000007	9330.952839809444
73.40000000000006	9324.715654623693
73.50000000000007	9318.479215929201
73.60000000000007	9312.243528109657
73.70000000000006	9306.008600666835
73.80000000000007	9299.774434075005
73.90000000000006	9293.541031441027
74.00000000000007	9287.308396954664
74.10000000000007	9281.076540081709
74.20000000000006	9274.845460935698
74.30000000000007	9268.615162434942
74.40000000000006	9262.385648580408
74.50000000000007	9256.156923327671
74.60000000000007	9249.928996061595
74.70000000000006	9243.70186649743
74.80000000000007	9237.47553732846
74.90000000000006	9231.25001232761
75.00000000000007	9225.025300845195
75.10000000000007	9218.801402251394
75.20000000000006	9212.578319067876
75.30000000000007	9206.35605488973
75.40000000000006	9200.134613269282
75.50000000000007	9193.914003479818
75.60000000000007	9187.694224511339
75.70000000000006	9181.475278679376
75.80000000000007	9175.257169364197
75.90000000000006	9169.03990580558
76.00000000000007	9162.823486663732
76.10000000000007	9156.607914098202
76.20000000000007	9150.393191321733
76.30000000000007	9144.179321506772
76.40000000000006	9137.966313819421
76.50000000000007	9131.754166557283
76.60000000000007	9125.542881691246
76.70000000000007	9119.33246223166
76.80000000000007	9113.122917311812
76.90000000000006	9106.914244914416
77.00000000000007	9100.706446868817
77.10000000000007	9094.499526027521
77.20000000000007	9088.293485205068
77.30000000000007	9082.08833346394
77.40000000000006	9075.884068441312
77.50000000000007	9069.68069179404
77.60000000000007	9063.478206183929
77.70000000000007	9057.276620641027
77.80000000000007	9051.075932502165
77.90000000000006	9044.876143295973
78.00000000000007	9038.677255535535
78.10000000000007	9032.479271698156
78.20000000000007	9026.28220074551
78.30000000000007	9020.086039685459
78.40000000000006	9013.890789889121
78.50000000000007	9007.69645368988
78.60000000000007	9001.503040017078
78.70000000000007	8995.310545592434
78.80000000000007	8989.118971671145
78.90000000000006	8982.92832044645
79.00000000000007	8976.738594077866
79.10000000000007	8970.549801428404
79.20000000000007	8964.361938906923
79.30000000000007	8958.175007624968
79.40000000000006	8951.989009606445
79.50000000000007	8945.803953681863
79.60000000000007	8939.619835987834
79.70000000000007	8933.436657531307
79.80000000000007	8927.254420204126
79.90000000000008	8921.073125866364
80.00000000000007	8914.892783283896
80.10000000000007	8908.71338829613
80.20000000000007	8902.534941779188
80.30000000000007	8896.357445465346
80.40000000000008	8890.180908087614
80.50000000000007	8884.005325226712
80.60000000000007	8877.830697664614
80.70000000000007	8871.657027009169
80.80000000000007	8865.484314838293
80.90000000000008	8859.312569821725
81.00000000000007	8853.141787258235
81.10000000000007	8846.971967810816
81.20000000000007	8840.803112936983
81.30000000000007	8834.635231273023
81.40000000000008	8828.468317872286
81.50000000000007	8822.302373313241
81.60000000000007	8816.137398936171
81.70000000000007	8809.97339605316
81.80000000000007	8803.810373238312
81.90000000000008	8797.648325277863
82.00000000000007	8791.487252642268
82.10000000000007	8785.32715653019
82.20000000000007	8779.168045481532
82.30000000000007	8773.009914050092
82.40000000000008	8766.85276263065
82.50000000000007	8760.696592311439
82.60000000000008	8754.54140415413
82.70000000000007	8748.38720663728
82.80000000000007	8742.23399406203
82.90000000000008	8736.081766725269
83.00000000000007	8729.93052558185
83.10000000000008	8723.780279075227
83.20000000000007	8717.631021286785
83.30000000000007	8711.482752445889
83.40000000000008	8705.335473403404
83.50000000000007	8699.189184985187
83.60000000000008	8693.043895573923
83.70000000000007	8686.899599012453
83.80000000000007	8680.756295441599
83.90000000000008	8674.613985586642
84.00000000000007	8668.472677794149
84.10000000000008	8662.332365699604
84.20000000000007	8656.193049383799
84.30000000000007	8650.054729474117
84.40000000000008	8643.917406574403
84.50000000000007	8637.78108897086
84.60000000000008	8631.645770074165
84.70000000000007	8625.511449885205
84.80000000000007	8619.378128913166
84.90000000000008	8613.245815406997
85.00000000000007	8607.114502582153
85.10000000000008	8600.984190386374
85.20000000000007	8594.85487923672
85.30000000000007	8588.726569528108
85.40000000000008	8582.599269449332
85.50000000000007	8576.47297200446
85.60000000000008	8570.347677069281
85.70000000000007	8564.223384949666
85.80000000000007	8558.100103795938
85.90000000000008	8551.977826428814
86.00000000000007	8545.85655267725
86.10000000000008	8539.736282760468
86.20000000000007	8533.617016876873
86.30000000000008	8527.498763116691
86.40000000000008	8521.381514102326
86.50000000000007	8515.26526959814
86.60000000000008	8509.150029718803
86.70000000000007	8503.035802514778
86.80000000000008	8496.922580436743
86.90000000000008	8490.810363207998
87.00000000000007	8484.699150861787
87.10000000000008	8478.58894341178
87.20000000000007	8472.479748848275
87.30000000000008	8466.371559436384
87.40000000000008	8460.264374841596
87.50000000000007	8454.15819499892
87.60000000000008	8448.053027857517
87.70000000000007	8441.94886552216
87.80000000000008	8435.845707622559
87.90000000000008	8429.743554017241
88.00000000000007	8423.642404546354
88.10000000000008	8417.542267098712
88.20000000000007	8411.443133605964
88.30000000000008	8405.34500364627
88.40000000000008	8399.247876985924
88.50000000000007	8393.151761471207
88.60000000000008	8387.056648884552
88.70000000000007	8380.962538773176
88.80000000000008	8374.869430831608
88.90000000000008	8368.777324737128
89.00000000000009	8362.686228275394
89.10000000000008	8356.596133067864
89.20000000000007	8350.507038615955
89.30000000000008	8344.418944527686
89.40000000000008	8338.33185854474
89.50000000000009	8332.24577215025
89.60000000000008	8326.16068481912
89.70000000000007	8320.076596092082
89.80000000000008	8314.269875465849
89.90000000000008	8309.569583373112
90.00000000000009	8305.975531560462
