# Supplementary material for: White matter micro- and macrostructure brain charts for the human lifespan
Source: Nature. 2026 May 13;655(8124):979–89. doi: 10.1038/s41586-026-10454-2 (PMC13391363; doi:10.1038/s41586-026-10454-2)
Supplement: Supplementary file 7 — Tract-specific median centiles of brain charts. SDT.T4.1-504 contain the discretized, sex-agnostic brain charts used to derive the myelination plots and assessments in Fig. 4 and Supplementary Fig. S4.F9. Age is expressed in years. Tract measurements are reported in metric-specific units: diffusivities in mm2 s−1, volume in mm3, surface area in mm2, average length in mm, and FA is dimensionless (unitless). [file 41586_2026_10454_MOESM7_ESM.zip › SDT.T4/SDT.T4.245-SCP_left_volume.csv]

age	value
1.0	9047.677551156185
1.1	9170.856653593688
1.2000000000000002	9327.351969687721
1.3000000000000003	9515.312884662893
1.4000000000000004	9702.5626853758
1.5000000000000004	9879.456562224117
1.6000000000000005	10047.06267248043
1.7000000000000006	10206.281946697532
1.8000000000000007	10357.838507031818
1.9000000000000008	10502.471688707938
2.000000000000001	10640.75023918043
2.100000000000001	10773.171317722688
2.200000000000001	10900.141407603534
2.300000000000001	11022.100201994932
2.4000000000000012	11139.391404849237
2.5000000000000013	11252.323039207713
2.6000000000000014	11361.171524568808
2.7000000000000015	11466.162972195345
2.8000000000000016	11567.560722185475
2.9000000000000017	11665.569995674789
3.0000000000000018	11760.377542823993
3.100000000000002	11852.136121854552
3.200000000000002	11941.030751446853
3.300000000000002	12027.20593543434
3.400000000000002	12110.79518202447
3.500000000000002	12191.921419863214
3.6000000000000023	12270.684075818142
3.7000000000000024	12347.21100354039
3.8000000000000025	12421.600976969523
3.9000000000000026	12493.945563877245
4.000000000000003	12564.31847166829
4.100000000000003	12632.817497706896
4.200000000000003	12699.518027021593
4.3000000000000025	12764.49090283682
4.400000000000003	12827.802186278795
4.5000000000000036	12889.504249901986
4.600000000000003	12949.670338192718
4.700000000000003	13008.356162602971
4.800000000000003	13065.61385381053
4.900000000000004	13121.484484888499
5.0000000000000036	13176.027046427656
5.100000000000003	13229.286233084025
5.200000000000004	13281.304505808272
5.300000000000004	13332.121705917543
5.400000000000004	13381.768709712938
5.5000000000000036	13430.292033251544
5.600000000000004	13477.726431938123
5.700000000000005	13524.104567149712
5.800000000000004	13569.451591729297
5.900000000000004	13613.806286582108
6.000000000000004	13657.197497745185
6.100000000000005	13699.652837365618
6.200000000000005	13741.19827510317
6.300000000000004	13781.853480831562
6.400000000000005	13821.65014657395
6.500000000000005	13860.611522135783
6.600000000000005	13898.759480556455
6.700000000000005	13936.110493208622
6.800000000000005	13972.691643358932
6.900000000000006	14008.522708799912
7.000000000000005	14043.6227267433
7.100000000000005	14078.00959753459
7.2000000000000055	14111.696585769347
7.300000000000006	14144.70641063262
7.400000000000006	14177.055442798079
7.500000000000005	14208.759065853983
7.600000000000006	14239.828623283527
7.700000000000006	14270.283893379057
7.800000000000006	14300.139064538693
7.900000000000006	14329.407852095133
8.000000000000007	14358.103124401587
8.100000000000007	14386.234227288252
8.200000000000006	14413.81808613139
8.300000000000006	14440.8666887252
8.400000000000006	14467.391267881907
8.500000000000007	14493.399949994871
8.600000000000007	14518.907682807738
8.700000000000006	14543.92500931605
8.800000000000008	14568.462155319681
8.900000000000007	14592.52867990207
9.000000000000007	14616.131402284556
9.100000000000007	14639.283316025107
9.200000000000006	14661.993475496634
9.300000000000008	14684.270328946975
9.400000000000007	14706.119886910812
9.500000000000007	14727.553756915398
9.600000000000009	14748.579996473909
9.700000000000008	14769.206441998209
9.800000000000008	14789.44038295728
9.900000000000007	14809.286940074955
10.000000000000007	14828.756331394541
10.100000000000009	14847.85556926992
10.200000000000008	14866.591161391378
10.300000000000008	14884.96767274512
10.40000000000001	14902.99431695228
10.500000000000009	14920.677395073455
10.600000000000009	14938.023049074098
10.700000000000008	14955.03695806008
10.800000000000008	14971.72306131931
10.90000000000001	14988.089553914391
11.000000000000009	15004.14198032405
11.100000000000009	15019.885453126395
11.20000000000001	15035.323518221912
11.30000000000001	15050.463622461133
11.40000000000001	15065.310788449377
11.500000000000009	15079.869921239966
11.600000000000009	15094.145524841064
11.70000000000001	15108.140693030531
11.80000000000001	15121.862106825114
11.90000000000001	15135.314226963925
12.00000000000001	15148.501136745173
12.10000000000001	15161.425644409206
12.20000000000001	15174.093860603505
12.30000000000001	15186.509854069782
12.40000000000001	15198.677604722854
12.50000000000001	15210.600738674673
12.60000000000001	15222.28172979594
12.70000000000001	15233.726100456603
12.800000000000011	15244.937492981491
12.900000000000011	15255.919214509195
13.00000000000001	15266.673527133524
13.10000000000001	15277.20550982176
13.20000000000001	15287.518504486521
13.300000000000011	15297.615784615933
13.400000000000011	15307.50030720117
13.50000000000001	15317.174082038493
13.600000000000012	15326.641727861184
13.700000000000012	15335.906256869313
13.800000000000011	15344.970379871269
13.900000000000011	15353.83594660679
14.00000000000001	15362.507225258334
14.100000000000012	15370.986993772782
14.200000000000012	15379.277976502517
14.300000000000011	15387.3826115853
14.400000000000013	15395.302555015824
14.500000000000012	15403.041709177585
14.600000000000012	15410.602592914485
14.700000000000012	15417.987451406312
14.800000000000011	15425.197817650125
14.900000000000013	15432.237312809779
15.000000000000012	15439.108270277944
15.100000000000012	15445.812980851546
15.200000000000014	15452.353474270378
15.300000000000013	15458.731132417512
15.400000000000013	15464.9492816793
15.500000000000012	15471.01004892079
15.600000000000012	15476.915310586905
15.700000000000014	15482.666352624718
15.800000000000013	15488.266272918758
15.900000000000013	15493.717049547233
16.000000000000014	15499.020626295294
16.100000000000016	15504.17870720266
16.200000000000014	15509.192458702008
16.30000000000001	15514.064738236058
16.400000000000013	15518.79735718252
16.500000000000014	15523.391896340032
16.600000000000016	15527.849446300585
16.700000000000014	15532.172676736807
16.800000000000015	15536.363278234723
16.900000000000013	15540.422913453667
17.000000000000014	15544.353023660045
17.100000000000016	15548.15460372941
17.200000000000014	15551.830125096963
17.300000000000015	15555.381142282438
17.400000000000013	15558.808996422542
17.500000000000014	15562.114621699047
17.600000000000016	15565.300333697636
17.700000000000014	15568.3675878321
17.800000000000015	15571.317816539731
17.900000000000016	15574.152246889314
18.000000000000014	15576.87173552534
18.100000000000016	15579.478433022492
18.200000000000017	15581.973682614745
18.300000000000015	15584.358629249416
18.400000000000016	15586.634080448533
18.500000000000014	15588.802056271466
18.600000000000016	15590.863817862672
18.700000000000017	15592.820607287635
18.800000000000015	15594.673475399297
18.900000000000016	15596.423166248476
19.000000000000014	15598.071561359538
19.100000000000016	15599.619828551502
19.200000000000017	15601.068950754392
19.300000000000015	15602.419631844334
19.400000000000016	15603.673643167094
19.500000000000018	15604.832083960651
19.600000000000016	15605.896037487544
19.700000000000017	15606.866408427464
19.80000000000002	15607.74384819603
19.900000000000016	15608.530010931569
20.000000000000018	15609.225917594373
20.100000000000016	15609.832416255742
20.200000000000017	15610.350125152567
20.30000000000002	15610.780604737944
20.400000000000016	15611.124818228169
20.500000000000018	15611.38371536079
20.600000000000016	15611.558078653474
20.700000000000017	15611.64848259342
20.80000000000002	15611.656387776397
20.900000000000016	15611.582691271671
21.000000000000018	15611.42812809208
21.10000000000002	15611.193245071685
21.200000000000017	15610.879422622347
21.30000000000002	15610.487508846763
21.40000000000002	15610.01834039621
21.500000000000018	15609.472596998801
21.60000000000002	15608.850788697511
21.700000000000017	15608.154210287941
21.80000000000002	15607.383653594628
21.90000000000002	15606.53975822985
22.000000000000018	15605.623010988586
22.10000000000002	15604.63463762856
22.200000000000017	15603.575388179357
22.30000000000002	15602.446002879391
22.40000000000002	15601.247074431682
22.500000000000018	15599.979058448907
22.60000000000002	15598.643106857486
22.70000000000002	15597.239921504985
22.80000000000002	15595.770061023966
22.90000000000002	15594.233961321535
23.00000000000002	15592.632714559302
23.10000000000002	15590.96698669656
23.20000000000002	15589.237435271752
23.30000000000002	15587.444578892002
23.40000000000002	15585.588826840603
23.50000000000002	15583.671207273346
23.60000000000002	15581.692344660583
23.70000000000002	15579.652728521269
23.80000000000002	15577.552751304805
23.90000000000002	15575.393389171928
24.00000000000002	15573.175235605497
24.10000000000002	15570.898876806763
24.20000000000002	15568.564767967076
24.300000000000022	15566.17327864557
24.40000000000002	15563.725329245384
24.50000000000002	15561.221477332892
24.600000000000023	15558.662153144978
24.70000000000002	15556.047711752473
24.800000000000022	15553.379028116207
24.90000000000002	15550.656632909038
25.00000000000002	15547.881050475553
25.100000000000023	15545.052681471821
25.20000000000002	15542.171861158415
25.300000000000022	15539.239415706676
25.40000000000002	15536.255844542808
25.50000000000002	15533.221526819229
25.600000000000023	15530.136785237677
25.70000000000002	15527.002406086976
25.800000000000022	15523.818865341302
25.900000000000023	15520.586633449368
26.00000000000002	15517.306063960918
26.100000000000023	15513.977462325578
26.200000000000024	15510.601571963794
26.300000000000022	15507.17884154034
26.400000000000023	15503.70960599833
26.50000000000002	15500.194159826517
26.600000000000023	15496.633211306384
26.700000000000024	15493.027188560667
26.800000000000022	15489.376514866488
26.900000000000023	15485.681502916668
27.00000000000002	15481.94243208607
27.100000000000023	15478.159972846584
27.200000000000024	15474.334529349839
27.300000000000022	15470.466398126848
27.400000000000023	15466.55584892346
27.500000000000025	15462.60352114075
27.600000000000023	15458.609800862241
27.700000000000024	15454.57506990466
27.800000000000026	15450.49960538814
27.900000000000023	15446.383663742725
28.000000000000025	15442.227850903691
28.100000000000023	15438.032531828778
28.200000000000024	15433.79796954946
28.300000000000026	15429.52441198365
28.400000000000023	15425.212437501455
28.500000000000025	15420.86239510642
28.600000000000023	15416.474630030534
28.700000000000024	15412.049388310666
28.800000000000026	15407.586906069653
28.900000000000023	15403.087731959135
29.000000000000025	15398.55219629392
29.100000000000026	15393.980532787997
29.200000000000024	15389.372969994172
29.300000000000026	15384.730032033394
29.400000000000027	15380.052035081064
29.500000000000025	15375.33929196674
29.600000000000026	15370.592021474999
29.700000000000024	15365.810441656757
29.800000000000026	15360.995050161371
29.900000000000027	15356.14614657242
30.000000000000025	15351.263938861728
30.100000000000026	15346.348638309399
30.200000000000024	15341.400720671625
30.300000000000026	15336.420472957512
30.400000000000027	15331.408179197879
30.500000000000025	15326.364034207321
30.600000000000026	15321.28823986948
30.700000000000028	15316.18124829372
30.800000000000026	15311.043331709321
30.900000000000027	15305.874675414498
31.00000000000003	15300.675475203794
31.100000000000026	15295.446163594901
31.200000000000028	15290.187001597675
31.300000000000026	15284.898247562282
31.400000000000027	15279.58007515617
31.50000000000003	15274.232671727126
31.600000000000026	15268.856448612845
31.700000000000028	15263.451653615428
31.800000000000026	15258.018452002674
31.900000000000027	15252.557025617854
32.00000000000003	15247.067768222554
32.10000000000002	15241.55091757735
32.20000000000003	15236.006709060364
32.300000000000026	15230.43529762792
32.40000000000003	15224.836857496413
32.50000000000003	15219.211763409407
32.60000000000003	15213.560241288773
32.70000000000003	15207.882438656228
32.800000000000026	15202.178524727595
32.90000000000003	15196.44885844149
33.00000000000003	15190.693656705904
33.10000000000003	15184.913134288478
33.20000000000003	15179.107429543368
33.300000000000026	15173.276704770555
33.40000000000003	15167.421301791765
33.50000000000003	15161.541426872769
33.60000000000003	15155.637211769474
33.70000000000003	15149.708814217938
33.800000000000026	15143.756561796326
33.90000000000003	15137.780652656165
34.00000000000003	15131.781283020784
34.10000000000003	15125.758576473214
34.20000000000003	15119.71268445318
34.30000000000003	15113.64391909893
34.40000000000003	15107.55246896892
34.50000000000003	15101.438451774686
34.60000000000003	15095.302014772296
34.70000000000003	15089.143457236989
34.80000000000003	15082.962960403103
34.90000000000003	15076.76070376326
35.00000000000003	15070.536797723376
35.10000000000003	15064.291383785303
35.20000000000003	15058.024747267957
35.30000000000003	15051.737060735448
35.400000000000034	15045.428429355208
35.50000000000003	15039.098990778222
35.60000000000003	15032.749018684526
35.70000000000003	15026.37867901016
35.80000000000003	15019.98813611385
35.900000000000034	15013.5774886154
36.00000000000003	15007.146868887992
36.10000000000003	15000.696537971484
36.20000000000003	14994.226653945825
36.30000000000003	14987.737310744822
36.400000000000034	14981.22863718352
36.50000000000003	14974.700883751158
36.60000000000003	14968.154202514539
36.70000000000003	14961.588744108518
36.80000000000003	14955.004596583181
36.900000000000034	14948.40188389627
37.00000000000003	14941.780845067415
37.10000000000003	14935.141625027572
37.20000000000003	14928.48430762397
37.30000000000003	14921.809013514909
37.400000000000034	14915.115972139305
37.500000000000036	14908.405322959672
37.60000000000003	14901.677204135456
37.70000000000003	14894.931694212819
37.80000000000003	14888.168909365359
37.900000000000034	14881.389068606086
38.000000000000036	14874.592304900494
38.10000000000003	14867.778693015003
38.20000000000003	14860.948346053594
38.30000000000003	14854.101474314924
38.400000000000034	14847.238205779813
38.500000000000036	14840.358667240522
38.60000000000004	14833.46292867461
38.70000000000003	14826.551099032882
38.80000000000003	14819.623379120758
38.900000000000034	14812.679890990043
39.000000000000036	14805.720701209608
39.10000000000004	14798.745915865751
39.20000000000003	14791.755727825153
39.30000000000003	14784.750254585562
39.400000000000034	14777.729612558194
39.500000000000036	14770.693863973976
39.60000000000004	14763.643111062243
39.70000000000003	14756.577538031639
39.80000000000003	14749.497256957107
39.900000000000034	14742.402326986588
40.000000000000036	14735.292847668887
40.10000000000004	14728.168995969658
40.20000000000003	14721.030879794002
40.30000000000003	14713.878606051529
40.400000000000034	14706.712229949711
40.500000000000036	14699.531847446044
40.60000000000004	14692.337627597579
40.70000000000004	14685.129673338708
40.80000000000003	14677.908037080007
40.900000000000034	14670.672812264249
41.000000000000036	14663.424161330802
41.10000000000004	14656.162183387722
41.20000000000004	14648.886976629039
41.30000000000003	14641.598589875484
41.400000000000034	14634.297113217734
41.500000000000036	14626.982701860294
41.60000000000004	14619.655450345128
41.70000000000004	14612.315404947427
41.80000000000004	14604.962653393346
41.900000000000034	14597.597344832699
42.000000000000036	14590.219570288815
42.10000000000004	14582.829419943999
42.20000000000004	14575.426936793132
42.30000000000004	14568.01220542651
42.400000000000034	14560.585368365817
42.500000000000036	14553.146512431053
42.60000000000004	14545.695678292432
42.70000000000004	14538.232948312445
42.80000000000004	14530.758459465793
42.900000000000034	14523.272295329973
43.000000000000036	14515.774538707039
43.10000000000004	14508.265227260224
43.20000000000004	14500.744440412396
43.30000000000004	14493.21230905737
43.400000000000034	14485.668912895188
43.500000000000036	14478.11428745837
43.60000000000004	14470.548510067012
43.70000000000004	14462.971706526514
43.80000000000004	14455.383953542654
43.90000000000004	14447.785327104722
44.000000000000036	14440.17585997959
44.10000000000004	14432.555626726542
44.20000000000004	14424.924747564433
44.30000000000004	14417.283295614743
44.40000000000004	14409.631301683783
44.500000000000036	14401.968838343008
44.60000000000004	14394.296021137607
44.70000000000004	14386.612920418298
44.80000000000004	14378.919605872408
44.90000000000004	14371.216105753627
45.00000000000004	14363.50249003612
45.10000000000004	14355.778869125685
45.20000000000004	14348.04531005288
45.30000000000004	14340.301839259862
45.40000000000004	14332.548524839156
45.50000000000004	14324.785472898482
45.60000000000004	14317.012747899178
45.70000000000004	14309.230413687073
45.80000000000004	14301.438494339533
45.90000000000004	14293.63705550194
46.00000000000004	14285.82619854761
46.10000000000004	14278.005984856025
46.20000000000004	14270.176436823282
46.30000000000004	14262.33761831168
46.40000000000004	14254.489626737002
46.50000000000004	14246.632521091462
46.60000000000004	14238.766359795003
46.70000000000004	14230.891163044324
46.80000000000004	14223.006992393011
46.90000000000004	14215.113940889612
47.00000000000004	14207.212064659776
47.100000000000044	14199.301382332404
47.20000000000004	14191.381953769973
47.30000000000004	14183.453868372546
47.40000000000004	14175.51718004296
47.50000000000004	14167.571942150906
47.600000000000044	14159.618171271206
47.70000000000004	14151.655925085739
47.80000000000004	14143.685288960578
47.90000000000004	14135.706314126704
48.00000000000004	14127.719015689638
48.100000000000044	14119.72344972634
48.200000000000045	14111.719698235162
48.30000000000004	14103.707810373056
48.40000000000004	14095.687834799253
48.50000000000004	14087.659784692563
48.600000000000044	14079.623714068386
48.700000000000045	14071.57970119377
48.80000000000004	14063.527792730076
48.90000000000004	14055.468000471818
49.00000000000004	14047.400376910704
49.100000000000044	14039.324997201284
49.200000000000045	14031.241906065652
49.30000000000004	14023.151147760263
49.40000000000004	14015.052732264106
49.50000000000004	14006.946710118396
49.600000000000044	13998.833153021513
49.700000000000045	13990.71210335966
49.80000000000004	13982.583569800383
49.90000000000004	13974.44760143811
50.00000000000004	13966.304267090864
50.100000000000044	13958.153607327744
50.200000000000045	13949.995662281253
50.30000000000005	13941.830438900042
50.40000000000004	13933.657984432066
50.50000000000004	13925.478364489429
50.600000000000044	13917.291617450113
50.700000000000045	13909.097749013192
50.80000000000005	13900.896805052982
50.90000000000004	13892.688848512531
51.00000000000004	13884.473916063489
51.100000000000044	13876.25204396726
51.200000000000045	13868.023236287463
51.30000000000005	13859.787537149801
51.40000000000005	13851.545006519085
51.50000000000004	13843.295679007173
51.600000000000044	13835.039557480022
51.700000000000045	13826.776684759616
51.80000000000005	13818.507118334062
51.90000000000005	13810.230891209394
52.00000000000004	13801.948036005348
52.100000000000044	13793.658554023876
52.200000000000045	13785.36248643076
52.30000000000005	13777.059887943109
52.40000000000005	13768.75078962636
52.50000000000004	13760.435191627656
52.600000000000044	13752.113133876212
52.700000000000045	13743.784668787572
52.80000000000005	13735.449825912576
52.90000000000005	13727.108634437473
53.00000000000004	13718.761093005964
53.100000000000044	13710.407239978713
53.200000000000045	13702.047125188894
53.30000000000005	13693.680776354922
53.40000000000005	13685.308191000264
53.50000000000005	13676.929406313802
53.600000000000044	13668.544469986618
53.700000000000045	13660.153408305327
53.80000000000005	13651.756247211672
53.90000000000005	13643.352982776301
54.00000000000005	13634.943650703024
54.100000000000044	13626.528296272201
54.200000000000045	13618.106944036228
54.30000000000005	13609.679588972502
54.40000000000005	13601.246265675843
54.50000000000005	13592.80701742968
54.60000000000005	13584.361867429774
54.700000000000045	13575.910838544909
54.80000000000005	13567.453924341147
54.90000000000005	13558.991158008055
55.00000000000005	13550.522580574554
55.10000000000005	13542.048213591303
55.200000000000045	13533.568049551082
55.30000000000005	13525.082120595629
55.40000000000005	13516.59046588901
55.50000000000005	13508.09310569345
55.60000000000005	13499.590059960437
55.700000000000045	13491.08131980454
55.80000000000005	13482.566916038893
55.90000000000005	13474.046885715083
56.00000000000005	13465.521247531104
56.10000000000005	13456.989991541774
56.200000000000045	13448.453147572178
56.30000000000005	13439.910750929155
56.40000000000005	13431.362819084132
56.50000000000005	13422.809369212497
56.60000000000005	13414.250390016205
56.70000000000005	13405.6859100657
56.80000000000005	13397.115962684402
56.90000000000005	13388.540563852812
57.00000000000005	13379.95970122066
57.10000000000005	13371.373402429053
57.20000000000005	13362.78169916576
57.30000000000005	13354.184606240788
57.40000000000005	13345.582138181462
57.50000000000005	13336.974281302844
57.60000000000005	13328.361062062997
57.70000000000005	13319.742510283408
57.800000000000054	13311.118639349614
57.90000000000005	13302.489434526384
58.00000000000005	13293.85492140035
58.10000000000005	13285.215128256328
58.20000000000005	13276.570067360139
58.300000000000054	13267.91975070698
58.40000000000005	13259.264162238467
58.50000000000005	13250.60332642786
58.60000000000005	13241.937269799862
58.70000000000005	13233.266003255936
58.800000000000054	13224.589509684152
58.90000000000005	13215.907812743626
59.00000000000005	13207.220937512071
59.10000000000005	13198.528893817143
59.20000000000005	13189.83169122685
59.300000000000054	13181.129311311364
59.40000000000005	13172.421776684467
59.50000000000005	13163.70911075983
59.60000000000005	13154.991322055108
59.70000000000005	13146.26839107878
59.800000000000054	13137.540339687434
59.900000000000055	13128.80718992879
60.00000000000005	13120.068949288201
60.10000000000005	13111.32562500119
60.20000000000005	13102.577196257816
60.300000000000054	13093.823683936032
60.400000000000055	13085.065108506267
60.50000000000005	13076.301476192903
60.60000000000005	13067.53276511148
60.70000000000005	13058.758995439583
60.800000000000054	13049.980186354758
60.900000000000055	13041.196343086474
61.00000000000006	13032.407470623262
61.10000000000005	13023.613545756218
61.20000000000005	13014.814587749985
61.300000000000054	13006.010614282928
61.400000000000055	12997.201629367708
61.50000000000006	12988.387608703735
61.60000000000005	12979.568570912139
61.70000000000005	12970.744532444107
61.800000000000054	12961.915496351021
61.900000000000055	12953.081465451323
62.00000000000006	12944.242414108772
62.10000000000005	12935.398360096524
62.20000000000005	12926.549318436659
62.300000000000054	12917.695291003434
62.400000000000055	12908.836251047607
62.50000000000006	12899.972215755926
62.60000000000005	12891.10319898212
62.70000000000005	12882.229201669365
62.800000000000054	12873.35022453503
62.900000000000055	12864.46623947813
63.00000000000006	12855.577262901905
63.10000000000006	12846.683307293652
63.20000000000005	12837.784372454951
63.300000000000054	12828.88042914651
63.400000000000055	12819.971493242712
63.50000000000006	12811.057576114945
63.60000000000006	12802.1386766607
63.70000000000005	12793.214793558076
63.800000000000054	12784.285896195317
63.900000000000055	12775.351999727525
64.00000000000006	12766.413114215371
64.10000000000005	12757.469237446527
64.20000000000006	12748.520337641816
64.30000000000005	12739.56642948565
64.40000000000006	12730.607521969288
64.50000000000006	12721.643612000373
64.60000000000005	12712.674696272838
64.70000000000006	12703.70074160989
64.80000000000005	12694.7217620409
64.90000000000006	12685.7377652957
65.00000000000006	12676.748747200336
65.10000000000005	12667.75467337788
65.20000000000006	12658.755557445953
65.30000000000005	12649.751406105903
65.40000000000006	12640.742214325122
65.50000000000006	12631.727976862358
65.60000000000005	12622.70865791366
65.70000000000006	12613.684270506068
65.80000000000005	12604.65482012278
65.90000000000006	12595.620300674624
66.00000000000006	12586.580675121271
66.10000000000005	12577.535956137928
66.20000000000006	12568.486148215046
66.30000000000005	12559.43124442366
66.40000000000006	12550.371237630632
66.50000000000006	12541.306089335203
66.60000000000005	12532.235811686913
66.70000000000006	12523.160407995705
66.80000000000005	12514.079870298108
66.90000000000006	12504.994158817364
67.00000000000006	12495.903285412236
67.10000000000007	12486.807252430746
67.20000000000006	12477.706051086247
67.30000000000005	12468.599672391825
67.40000000000006	12459.488075072972
67.50000000000006	12450.371270528374
67.60000000000007	12441.249259957973
67.70000000000006	12432.122033559921
67.80000000000005	12422.989548740816
67.90000000000006	12413.851816670931
68.00000000000006	12404.708837614568
68.10000000000007	12395.560600961204
68.20000000000006	12386.407095903463
68.30000000000005	12377.248278309193
68.40000000000006	12368.08415895508
68.50000000000006	12358.914736984765
68.60000000000007	12349.740000789378
68.70000000000006	12340.559904871809
68.80000000000005	12331.374459844163
68.90000000000006	12322.183663936434
69.00000000000006	12312.987504743665
69.10000000000007	12303.785969666984
69.20000000000006	12294.579011625927
69.30000000000005	12285.366640906606
69.40000000000006	12276.148854641215
69.50000000000006	12266.92563944098
69.60000000000007	12257.69694681138
69.70000000000006	12248.462786939413
69.80000000000007	12239.223156061567
69.90000000000006	12229.978040003827
70.00000000000006	12220.727424400811
70.10000000000007	12211.471259126612
70.20000000000006	12202.209554111156
70.30000000000007	12192.942304511627
70.40000000000006	12183.669495182707
70.50000000000006	12174.391074532321
70.60000000000007	12165.1070524586
70.70000000000006	12155.817423237173
70.80000000000007	12146.522170946726
70.90000000000006	12137.221279476733
71.00000000000006	12127.914695552423
71.10000000000007	12118.6024288853
71.20000000000006	12109.284472686151
71.30000000000007	12099.96081007297
71.40000000000006	12090.631386249866
71.50000000000006	12081.296210965846
71.60000000000007	12071.955276560708
71.70000000000006	12062.608565384298
71.80000000000007	12053.256059599085
71.90000000000006	12043.89770267199
72.00000000000006	12034.533504237581
72.10000000000007	12025.163455581485
72.20000000000006	12015.78753810181
72.30000000000007	12006.405693686642
72.40000000000006	11997.017932079518
72.50000000000006	11987.624243702288
72.60000000000007	11978.224609191493
72.70000000000006	11968.819008997842
72.80000000000007	11959.407383214713
72.90000000000006	11949.989741545362
73.00000000000006	11940.566073364578
73.10000000000007	11931.136358364663
73.20000000000006	11921.700534999776
73.30000000000007	11912.258613155951
73.40000000000006	11902.810581348263
73.50000000000007	11893.356418512942
73.60000000000007	11883.89610340163
73.70000000000006	11874.42957261339
73.80000000000007	11864.956836070314
73.90000000000006	11855.47788124423
74.00000000000007	11845.992686133335
74.10000000000007	11836.501185634503
74.20000000000006	11827.003389928954
74.30000000000007	11817.499285629916
74.40000000000006	11807.988849984044
74.50000000000007	11798.47206005447
74.60000000000007	11788.948848819879
74.70000000000006	11779.419226576283
74.80000000000007	11769.883178894379
74.90000000000006	11760.340682087939
75.00000000000007	11750.791667368077
75.10000000000007	11741.236145368985
75.20000000000006	11731.674100801109
75.30000000000007	11722.10550923045
75.40000000000006	11712.530346040367
75.50000000000007	11702.948540458092
75.60000000000007	11693.360103313975
75.70000000000006	11683.76501827383
75.80000000000007	11674.163259975063
75.90000000000006	11664.554755809626
76.00000000000007	11654.939517028011
76.10000000000007	11645.317526431543
76.20000000000007	11635.68875791302
76.30000000000007	11626.05318518333
76.40000000000006	11616.410733582494
76.50000000000007	11606.761414641358
76.60000000000007	11597.10521011193
76.70000000000007	11587.442092962021
76.80000000000007	11577.771986626514
76.90000000000006	11568.094903141438
77.00000000000007	11558.410823387707
77.10000000000007	11548.719719591245
77.20000000000007	11539.021563796721
77.30000000000007	11529.316277316848
77.40000000000006	11519.603872555304
77.50000000000007	11509.884329336594
77.60000000000007	11500.157618964877
77.70000000000007	11490.423660775847
77.80000000000007	11480.682467766677
77.90000000000006	11470.93401888201
78.00000000000007	11461.17828468657
78.10000000000007	11451.41523556441
78.20000000000007	11441.644788656857
78.30000000000007	11431.866957419352
78.40000000000006	11422.081719730922
78.50000000000007	11412.289045237516
78.60000000000007	11402.488849029773
78.70000000000007	11392.681145248385
78.80000000000007	11382.86591088177
78.90000000000006	11373.043114838842
79.00000000000007	11363.212725848436
79.10000000000007	11353.37465673289
79.20000000000007	11343.52892218535
79.30000000000007	11333.675498117536
79.40000000000006	11323.814352522633
79.50000000000007	11313.945396097002
79.60000000000007	11304.068644314468
79.70000000000007	11294.184072183609
79.80000000000007	11284.291646963118
79.90000000000008	11274.391335732249
80.00000000000007	11264.483046843692
80.10000000000007	11254.566796421677
80.20000000000007	11244.642558385432
80.30000000000007	11234.710299081251
80.40000000000008	11224.769924659202
80.50000000000007	11214.821452123477
80.60000000000007	11204.86485447608
80.70000000000007	11194.900097331714
80.80000000000007	11184.927146126382
80.90000000000008	11174.945904589984
81.00000000000007	11164.956390479121
81.10000000000007	11154.958575692439
81.20000000000007	11144.952424936182
81.30000000000007	11134.93783965987
81.40000000000008	11124.914838603372
81.50000000000007	11114.883392732743
81.60000000000007	11104.8434660261
81.70000000000007	11094.795022283768
81.80000000000007	11084.737960457804
81.90000000000008	11074.672300146787
82.00000000000007	11064.598011198386
82.10000000000007	11054.515056687076
82.20000000000007	11044.423333206007
82.30000000000007	11034.322861444545
82.40000000000008	11024.213610301333
82.50000000000007	11014.095542127036
82.60000000000008	11003.968619095629
82.70000000000007	10993.832735225113
82.80000000000007	10983.687912174391
82.90000000000008	10973.534117708012
83.00000000000007	10963.371313278984
83.10000000000008	10953.199390467438
83.20000000000007	10943.018372135004
83.30000000000007	10932.828225079964
83.40000000000008	10922.628910036936
83.50000000000007	10912.420387565278
83.60000000000008	10902.202546592302
83.70000000000007	10891.975411064774
83.80000000000007	10881.738946630818
83.90000000000008	10871.493113134962
84.00000000000007	10861.237796987652
84.10000000000008	10850.97302345489
84.20000000000007	10840.698757200807
84.30000000000007	10830.414957358345
84.40000000000008	10820.121582886946
84.50000000000007	10809.818517467107
84.60000000000008	10799.505787570606
84.70000000000007	10789.183356695376
84.80000000000007	10778.851183093744
84.90000000000008	10768.509147850733
85.00000000000007	10758.157278878605
85.10000000000008	10747.795538673417
85.20000000000007	10737.423884784394
85.30000000000007	10727.042274589467
85.40000000000008	10716.650586367676
85.50000000000007	10706.24884936296
85.60000000000008	10695.837024889574
85.70000000000007	10685.415069627907
85.80000000000007	10674.982859183852
85.90000000000008	10664.540424367979
86.00000000000007	10654.087725474928
86.10000000000008	10643.624718492536
86.20000000000007	10633.151359240073
86.30000000000008	10622.667520443089
86.40000000000008	10612.173234375208
86.50000000000007	10601.668460134571
86.60000000000008	10591.153152854704
86.70000000000007	10580.627182511811
86.80000000000008	10570.090583077346
86.90000000000008	10559.54331261265
87.00000000000007	10548.98532557162
87.10000000000008	10538.416576242935
87.20000000000007	10527.836931650498
87.30000000000008	10517.246427365906
87.40000000000008	10506.645020240658
87.50000000000007	10496.032663892103
87.60000000000008	10485.409222520704
87.70000000000007	10474.774733532227
87.80000000000008	10464.129152725174
87.90000000000008	10453.472433052968
88.00000000000007	10442.804527307851
88.10000000000008	10432.12529666915
88.20000000000007	10421.434780285812
88.30000000000008	10410.732932735064
88.40000000000008	10400.01970615524
88.50000000000007	10389.294958830935
88.60000000000008	10378.558731886882
88.70000000000007	10367.810978832507
88.80000000000008	10357.051651161111
88.90000000000008	10346.280700209683
89.00000000000009	10335.497981176875
89.10000000000008	10324.70353707972
89.20000000000007	10313.897320197399
89.30000000000008	10303.07928123386
89.40000000000008	10292.249272425342
89.50000000000009	10281.407338911577
89.60000000000008	10270.553431891081
89.70000000000007	10259.687501445302
89.80000000000008	10249.305586674716
89.90000000000008	10240.89650850949
90.00000000000009	10234.462530730914
