# Supplementary material for: White matter micro- and macrostructure brain charts for the human lifespan
Source: Nature. 2026 May 13;655(8124):979–89. doi: 10.1038/s41586-026-10454-2 (PMC13391363; doi:10.1038/s41586-026-10454-2)
Supplement: Supplementary file 7 — Tract-specific median centiles of brain charts. SDT.T4.1-504 contain the discretized, sex-agnostic brain charts used to derive the myelination plots and assessments in Fig. 4 and Supplementary Fig. S4.F9. Age is expressed in years. Tract measurements are reported in metric-specific units: diffusivities in mm2 s−1, volume in mm3, surface area in mm2, average length in mm, and FA is dimensionless (unitless). [file 41586_2026_10454_MOESM7_ESM.zip › SDT.T4/SDT.T4.246-SCP_right_ad-mean.csv]

age	value
1.0	0.0012788333169446965
1.1	0.0012774438751704661
1.2000000000000002	0.001275679500215978
1.3000000000000003	0.0012735612000915235
1.4000000000000004	0.0012714525056813774
1.5000000000000004	0.0012694617600661111
1.6000000000000005	0.0012675762293409382
1.7000000000000006	0.0012657852260388447
1.8000000000000007	0.001264080167938562
1.9000000000000008	0.0012624524016974885
2.000000000000001	0.001260895276824157
2.100000000000001	0.00125940300409704
2.200000000000001	0.0012579708471543317
2.300000000000001	0.0012565937514983578
2.4000000000000012	0.0012552677643606113
2.5000000000000013	0.0012539893565702426
2.6000000000000014	0.001252755372037818
2.7000000000000015	0.0012515632232717902
2.8000000000000016	0.0012504099402275576
2.9000000000000017	0.0012492932048652125
3.0000000000000018	0.0012482109141444336
3.100000000000002	0.0012471613424457429
3.200000000000002	0.0012461424308658382
3.300000000000002	0.0012451525677689395
3.400000000000002	0.0012441902684737344
3.500000000000002	0.001243254169464335
3.6000000000000023	0.001242343163504942
3.7000000000000024	0.0012414558483328576
3.8000000000000025	0.001240591137752471
3.9000000000000026	0.0012397480270953
4.000000000000003	0.0012389257041945409
4.100000000000003	0.0012381231074941206
4.200000000000003	0.0012373394163660654
4.3000000000000025	0.00123657386142861
4.400000000000003	0.0012358257266433504
4.5000000000000036	0.0012350944418233808
4.600000000000003	0.0012343792208654371
4.700000000000003	0.0012336794641963202
4.800000000000003	0.001232994611765669
4.900000000000004	0.0012323242204812321
5.0000000000000036	0.0012316676623393649
5.100000000000003	0.0012310244603189362
5.200000000000004	0.0012303941621146638
5.300000000000004	0.0012297763439902798
5.400000000000004	0.0012291706763738277
5.5000000000000036	0.001228576668438685
5.600000000000004	0.0012279939527404086
5.700000000000005	0.0012274221844730925
5.800000000000004	0.001226861097364391
5.900000000000004	0.0012263102848031645
6.000000000000004	0.0012257694439345714
6.100000000000005	0.0012252382853283775
6.200000000000005	0.00122471653714134
6.300000000000004	0.0012242039931708104
6.400000000000005	0.001223700323428804
6.500000000000005	0.00122320528575151
6.600000000000005	0.0012227186526192985
6.700000000000005	0.0012222402526877775
6.800000000000005	0.0012217698053464449
6.900000000000006	0.0012213071058035816
7.000000000000005	0.001220851957207008
7.100000000000005	0.0012204041747124988
7.2000000000000055	0.001219963621616016
7.300000000000006	0.001219530063778059
7.400000000000006	0.0012191033328296495
7.500000000000005	0.001218683270781525
7.600000000000006	0.0012182697615951154
7.700000000000006	0.0012178626022015648
7.800000000000006	0.001217461647407187
7.900000000000006	0.0012170667570244147
8.000000000000007	0.0012166777997331118
8.100000000000007	0.00121629468080368
8.200000000000006	0.0012159172271522405
8.300000000000006	0.0012155453168135447
8.400000000000006	0.0012151788357085461
8.500000000000007	0.0012148177020713765
8.600000000000007	0.0012144617634581062
8.700000000000006	0.001214110913065044
8.800000000000008	0.0012137650474066978
8.900000000000007	0.0012134240699484045
9.000000000000007	0.0012130879127096462
9.100000000000007	0.0012127564435515596
9.200000000000006	0.0012124295712077678
9.300000000000008	0.0012121072107291696
9.400000000000007	0.001211789302639561
9.500000000000007	0.001211475729111677
9.600000000000009	0.0012111664092296875
9.700000000000008	0.0012108612643671071
9.800000000000008	0.001210560221599469
9.900000000000007	0.0012102632307364797
10.000000000000007	0.0012099701882438544
10.100000000000009	0.0012096810240056573
10.200000000000008	0.0012093956731750477
10.300000000000008	0.0012091140913468603
10.40000000000001	0.001208836185261362
10.500000000000009	0.0012085618921184932
10.600000000000009	0.0012082911507504568
10.700000000000008	0.0012080239048326477
10.800000000000008	0.0012077601164259904
10.90000000000001	0.0012074997026560667
11.000000000000009	0.0012072426084710236
11.100000000000009	0.0012069887833520837
11.20000000000001	0.0012067381934157166
11.30000000000001	0.001206490763378764
11.40000000000001	0.001206246443511752
11.500000000000009	0.001206005185281406
11.600000000000009	0.0012057669443797257
11.70000000000001	0.0012055316915524162
11.80000000000001	0.0012052993592646807
11.90000000000001	0.001205069903495195
12.00000000000001	0.0012048432842168887
12.10000000000001	0.001204619475091471
12.20000000000001	0.0012043984143299013
12.30000000000001	0.0012041800618784876
12.40000000000001	0.0012039643785808037
12.50000000000001	0.0012037513290441158
12.60000000000001	0.0012035408903233664
12.70000000000001	0.0012033330065413868
12.800000000000011	0.0012031276419455742
12.900000000000011	0.0012029247643690942
13.00000000000001	0.0012027243530094442
13.10000000000001	0.0012025263564286795
13.20000000000001	0.0012023307418942673
13.300000000000011	0.0012021374773603546
13.400000000000011	0.0012019465341887177
13.50000000000001	0.0012017578941150775
13.600000000000012	0.0012015715102995717
13.700000000000012	0.0012013873533140583
13.800000000000011	0.001201205396997244
13.900000000000011	0.001201025624688833
14.00000000000001	0.0012008479930400303
14.100000000000012	0.0012006724749634168
14.200000000000012	0.0012004990439062346
14.300000000000011	0.0012003276764413996
14.400000000000013	0.0012001583578410797
14.500000000000012	0.0011999910483927489
14.600000000000012	0.0011998257235908175
14.700000000000012	0.0011996623619413564
14.800000000000011	0.0011995009499371596
14.900000000000013	0.0011993414506537192
15.000000000000012	0.0011991838414284997
15.100000000000012	0.0011990281000216936
15.200000000000014	0.0011988742070908054
15.300000000000013	0.0011987221506229138
15.400000000000013	0.0011985718966112413
15.500000000000012	0.0011984234244406915
15.600000000000012	0.0011982767162993888
15.700000000000014	0.001198131761116763
15.800000000000013	0.0011979885271429069
15.900000000000013	0.0011978469952342685
16.000000000000014	0.0011977071465860659
16.100000000000016	0.0011975689651023776
16.200000000000014	0.0011974324408840582
16.30000000000001	0.0011972975445526293
16.400000000000013	0.0011971642586096455
16.500000000000014	0.001197032568186637
16.600000000000016	0.0011969024641213819
16.700000000000014	0.0011967739188842783
16.800000000000015	0.001196646916166434
16.900000000000013	0.001196521439933681
17.000000000000014	0.0011963974767028643
17.100000000000016	0.0011962750182414254
17.200000000000014	0.0011961540389691665
17.300000000000015	0.0011960345239146076
17.400000000000013	0.0011959164605902148
17.500000000000014	0.0011957998413462954
17.600000000000016	0.001195684642133527
17.700000000000014	0.0011955708489527297
17.800000000000015	0.0011954584480299388
17.900000000000016	0.0011953474280081446
18.000000000000014	0.0011952377819836137
18.100000000000016	0.001195129487525951
18.200000000000017	0.0011950225317346969
18.300000000000015	0.001194916904068799
18.400000000000016	0.0011948125980903138
18.500000000000014	0.0011947095926485225
18.600000000000016	0.0011946078756456795
18.700000000000017	0.0011945074351704425
18.800000000000015	0.00119440826161347
18.900000000000016	0.0011943103491412945
19.000000000000014	0.001194213677960032
19.100000000000016	0.0011941182368831811
19.200000000000017	0.0011940240169763458
19.300000000000015	0.0011939310127817343
19.400000000000016	0.001193839205584438
19.500000000000018	0.0011937485848666314
19.600000000000016	0.0011936591402661513
19.700000000000017	0.0011935708636233043
19.80000000000002	0.0011934837499746216
19.900000000000016	0.0011933977817517641
20.000000000000018	0.0011933129491991795
20.100000000000016	0.0011932292447202949
20.200000000000017	0.0011931466636571698
20.30000000000002	0.0011930651893582878
20.400000000000016	0.001192984812629738
20.500000000000018	0.0011929055244086354
20.600000000000016	0.0011928273177478623
20.700000000000017	0.0011927501883969855
20.80000000000002	0.0011926741206806828
20.900000000000016	0.0011925991060477233
21.000000000000018	0.0011925251380245077
21.10000000000002	0.001192452212610962
21.200000000000017	0.0011923803149163567
21.30000000000002	0.0011923094368647368
21.40000000000002	0.0011922395704912605
21.500000000000018	0.0011921707098708901
21.60000000000002	0.0011921028513419613
21.700000000000017	0.0011920359808506088
21.80000000000002	0.0011919700908666418
21.90000000000002	0.0011919051758660965
22.000000000000018	0.0011918412323938686
22.10000000000002	0.001191778247071866
22.200000000000017	0.0011917162127748687
22.30000000000002	0.0011916551224725148
22.40000000000002	0.0011915949711074007
22.500000000000018	0.0011915357555073863
22.60000000000002	0.001191477463016313
22.70000000000002	0.0011914200869754964
22.80000000000002	0.0011913636226695279
22.90000000000002	0.0011913080670977365
23.00000000000002	0.0011912534081894687
23.10000000000002	0.001191199639633301
23.20000000000002	0.0011911467551992678
23.30000000000002	0.0011910947505714225
23.40000000000002	0.0011910436229871397
23.50000000000002	0.0011909933610021112
23.60000000000002	0.001190943958706167
23.70000000000002	0.0011908954120768468
23.80000000000002	0.0011908477184946133
23.90000000000002	0.0011908008670252583
24.00000000000002	0.001190754852058142
24.10000000000002	0.0011907096680529652
24.20000000000002	0.0011906653113313132
24.300000000000022	0.0011906217794750227
24.40000000000002	0.0011905790620962546
24.50000000000002	0.0011905371539313863
24.600000000000023	0.0011904960515553994
24.70000000000002	0.0011904557526701113
24.800000000000022	0.0011904162473343367
24.90000000000002	0.001190377530544205
25.00000000000002	0.0011903395973569795
25.100000000000023	0.0011903024446456563
25.20000000000002	0.0011902660702832796
25.300000000000022	0.0011902304648075863
25.40000000000002	0.001190195623516445
25.50000000000002	0.0011901615435028678
25.600000000000023	0.001190128222740928
25.70000000000002	0.0011900956521612796
25.800000000000022	0.0011900638272882057
25.900000000000023	0.0011900327436993425
26.00000000000002	0.001190002398747285
26.100000000000023	0.0011899727905523385
26.200000000000024	0.0011899439104668958
26.300000000000022	0.0011899157542788867
26.400000000000023	0.001189888319532963
26.50000000000002	0.0011898616044348082
26.600000000000023	0.0011898356006839732
26.700000000000024	0.001189810304266689
26.800000000000022	0.0011897857112159143
26.900000000000023	0.0011897618193035882
27.00000000000002	0.0011897386268607904
27.100000000000023	0.0011897161259600522
27.200000000000024	0.0011896943128189654
27.300000000000022	0.0011896731853780357
27.400000000000023	0.001189652742040673
27.500000000000025	0.0011896329751874127
27.600000000000023	0.0011896138812102757
27.700000000000024	0.001189595456542477
27.800000000000026	0.001189577699324509
27.900000000000023	0.0011895606080676486
28.000000000000025	0.0011895441754836114
28.100000000000023	0.0011895283981683887
28.200000000000024	0.0011895132744111445
28.300000000000026	0.0011894988027846116
28.400000000000023	0.0011894849762747839
28.500000000000025	0.0011894717916317219
28.600000000000023	0.0011894592456419045
28.700000000000024	0.0011894473367713174
28.800000000000026	0.0011894360636857722
28.900000000000023	0.0011894254196664394
29.000000000000025	0.001189415401643902
29.100000000000026	0.001189406008215934
29.200000000000024	0.0011893972381005911
29.300000000000026	0.0011893890848241968
29.400000000000027	0.0011893815454539433
29.500000000000025	0.0011893746170893796
29.600000000000026	0.0011893682984853392
29.700000000000024	0.001189362588440407
29.800000000000026	0.001189357480744913
29.900000000000027	0.0011893529726264413
30.000000000000025	0.0011893490629572008
30.100000000000026	0.0011893457505802163
30.200000000000024	0.0011893430295056803
30.300000000000026	0.0011893408970827595
30.400000000000027	0.0011893393506894386
30.500000000000025	0.0011893383893381074
30.600000000000026	0.0011893380119415778
30.700000000000028	0.0011893382127469605
30.800000000000026	0.0011893389892464108
30.900000000000027	0.0011893403405573684
31.00000000000003	0.0011893422656304175
31.100000000000026	0.0011893447589104704
31.200000000000028	0.0011893478179982955
31.300000000000026	0.0011893514405204198
31.400000000000027	0.0011893556257199108
31.50000000000003	0.0011893603726079265
31.600000000000026	0.001189365675842672
31.700000000000028	0.0011893715331528381
31.800000000000026	0.0011893779438759565
31.900000000000027	0.0011893849070552301
32.00000000000003	0.0011893924175273645
32.10000000000002	0.0011894004731183754
32.20000000000003	0.0011894090716773702
32.300000000000026	0.0011894182126549998
32.40000000000003	0.0011894278951470308
32.50000000000003	0.0011894381141827923
32.60000000000003	0.0011894488677031158
32.70000000000003	0.001189460155243978
32.800000000000026	0.0011894719759282563
32.90000000000003	0.0011894843249468316
33.00000000000003	0.0011894972003280188
33.10000000000003	0.0011895106001209078
33.20000000000003	0.0011895245239637415
33.300000000000026	0.0011895389710250767
33.40000000000003	0.0011895539366701992
33.50000000000003	0.0011895694190307993
33.60000000000003	0.001189585417822569
33.70000000000003	0.001189601932236835
33.800000000000026	0.0011896189577855307
33.90000000000003	0.001189636492679209
34.00000000000003	0.0011896545351472022
34.10000000000003	0.0011896730849980642
34.20000000000003	0.0011896921414627387
34.30000000000003	0.00118971170021155
34.40000000000003	0.0011897317595483928
34.50000000000003	0.0011897523193524528
34.60000000000003	0.0011897733788736862
34.70000000000003	0.0011897949339158731
34.80000000000003	0.0011898169828542214
34.90000000000003	0.0011898395240809026
35.00000000000003	0.0011898625575598098
35.10000000000003	0.001189886082575201
35.20000000000003	0.0011899100950750628
35.30000000000003	0.0011899345935191116
35.400000000000034	0.0011899595779359415
35.50000000000003	0.001189985047625505
35.60000000000003	0.0011900109986575328
35.70000000000003	0.0011900374295564118
35.80000000000003	0.001190064338861926
35.900000000000034	0.0011900917266802443
36.00000000000003	0.0011901195923409136
36.10000000000003	0.0011901479320453189
36.20000000000003	0.0011901767443945812
36.30000000000003	0.001190206029554391
36.400000000000034	0.0011902357868670637
36.50000000000003	0.0011902660126453409
36.60000000000003	0.0011902967055491367
36.70000000000003	0.001190327864252346
36.80000000000003	0.0011903594889920315
36.900000000000034	0.001190391579135936
37.00000000000003	0.001190424131117298
37.10000000000003	0.0011904571436658399
37.20000000000003	0.0011904906170736806
37.30000000000003	0.0011905245507186928
37.400000000000034	0.0011905589411362139
37.500000000000036	0.0011905937871095438
37.60000000000003	0.00119062908743477
37.70000000000003	0.0011906648424699334
37.80000000000003	0.0011907010516146225
37.900000000000034	0.0011907377115146986
38.000000000000036	0.0011907748210171955
38.10000000000003	0.0011908123805312804
38.20000000000003	0.0011908503894643217
38.30000000000003	0.0011908888445560178
38.400000000000034	0.0011909277447023595
38.500000000000036	0.0011909670888109963
38.60000000000004	0.001191006877352268
38.70000000000003	0.0011910471097519232
38.80000000000003	0.0011910877828512807
38.900000000000034	0.001191128895604601
39.000000000000036	0.0011911704485299322
39.10000000000004	0.001191212441058697
39.20000000000003	0.0011912548701186441
39.30000000000003	0.0011912977347088825
39.400000000000034	0.0011913410338392323
39.500000000000036	0.001191384768084702
39.60000000000004	0.0011914289368920676
39.70000000000003	0.0011914735372827376
39.80000000000003	0.001191518568309281
39.900000000000034	0.001191564030591428
40.000000000000036	0.0011916099235796936
40.10000000000004	0.0011916562443753166
40.20000000000003	0.001191702992072001
40.30000000000003	0.001191750165773272
40.400000000000034	0.0011917977661521756
40.500000000000036	0.001191845792671868
40.60000000000004	0.0011918942425200815
40.70000000000004	0.001191943114839645
40.80000000000003	0.0011919924103457361
40.900000000000034	0.001192042128503459
41.000000000000036	0.0011920922665744156
41.10000000000004	0.0011921428237392966
41.20000000000004	0.0011921937991877852
41.30000000000003	0.0011922451936851488
41.400000000000034	0.0011922970067066772
41.500000000000036	0.001192349235594067
41.60000000000004	0.0011924018795732045
41.70000000000004	0.001192454939449222
41.80000000000004	0.001192508414697716
41.900000000000034	0.001192562302728877
42.000000000000036	0.0011926166028035014
42.10000000000004	0.0011926713141907417
42.20000000000004	0.0011927264377429754
42.30000000000004	0.0011927819729436824
42.400000000000034	0.0011928379172773842
42.500000000000036	0.001192894270046627
42.60000000000004	0.001192951032141653
42.70000000000004	0.0011930082030447578
42.80000000000004	0.001193065780304142
42.900000000000034	0.001193123763254598
43.000000000000036	0.0011931821512386023
43.10000000000004	0.001193240945191193
43.20000000000004	0.0011933001446004859
43.30000000000004	0.001193359747083781
43.400000000000034	0.0011934197520144445
43.500000000000036	0.0011934801603636746
43.60000000000004	0.0011935409716169717
43.70000000000004	0.0011936021834509664
43.80000000000004	0.0011936637952688685
43.90000000000004	0.0011937258064810626
44.000000000000036	0.001193788218101352
44.10000000000004	0.0011938510296191078
44.20000000000004	0.001193914238775345
44.30000000000004	0.0011939778450090744
44.40000000000004	0.0011940418493687555
44.500000000000036	0.0011941062513398438
44.60000000000004	0.0011941710487187304
44.70000000000004	0.0011942362409721227
44.80000000000004	0.0011943018275733467
44.90000000000004	0.0011943678096115514
45.00000000000004	0.0011944341865742741
45.10000000000004	0.001194500956318058
45.20000000000004	0.0011945681183428375
45.30000000000004	0.0011946356737711097
45.40000000000004	0.001194703622085248
45.50000000000004	0.0011947719611936141
45.60000000000004	0.0011948406906218932
45.70000000000004	0.0011949098099019008
45.80000000000004	0.0011949793201951786
45.90000000000004	0.001195049220984512
46.00000000000004	0.0011951195102345461
46.10000000000004	0.0011951901875018745
46.20000000000004	0.0011952612539802773
46.30000000000004	0.001195332709146174
46.40000000000004	0.001195404551012815
46.50000000000004	0.0011954767791607893
46.60000000000004	0.0011955493931763994
46.70000000000004	0.0011956223942909635
46.80000000000004	0.00119569578197976
46.90000000000004	0.0011957695543088663
47.00000000000004	0.0011958437108876715
47.100000000000044	0.001195918252978803
47.20000000000004	0.0011959931800500539
47.30000000000004	0.0011960684902131678
47.40000000000004	0.0011961441830999056
47.50000000000004	0.0011962202583473967
47.600000000000044	0.0011962967172545716
47.70000000000004	0.0011963735592865684
47.80000000000004	0.0011964507826047889
47.90000000000004	0.001196528386867929
48.00000000000004	0.0011966063734054097
48.100000000000044	0.0011966847416737996
48.200000000000045	0.0011967634898775285
48.30000000000004	0.0011968426176962193
48.40000000000004	0.0011969221248145081
48.50000000000004	0.0011970020125970017
48.600000000000044	0.0011970822804962336
48.700000000000045	0.0011971629267634183
48.80000000000004	0.0011972439511033686
48.90000000000004	0.0011973253549105059
49.00000000000004	0.0011974071376277642
49.100000000000044	0.001197489297546987
49.200000000000045	0.00119757183439258
49.30000000000004	0.0011976547478936934
49.40000000000004	0.0011977380394789935
49.50000000000004	0.0011978217085860318
49.600000000000044	0.0011979057535508157
49.700000000000045	0.0011979901741214095
49.80000000000004	0.0011980749717557307
49.90000000000004	0.0011981601458807233
50.00000000000004	0.001198245694870836
50.100000000000044	0.0011983316184925278
50.200000000000045	0.0011984179165167007
50.30000000000005	0.0011985045904347198
50.40000000000004	0.0011985916396668507
50.50000000000004	0.0011986790626293746
50.600000000000044	0.0011987668591109766
50.700000000000045	0.0011988550306317926
50.80000000000005	0.0011989435766005068
50.90000000000004	0.001199032495469879
51.00000000000004	0.001199121787045888
51.100000000000044	0.0011992114511386839
51.200000000000045	0.0011993014893011673
51.30000000000005	0.00119939190093416
51.40000000000005	0.0011994826845300728
51.50000000000004	0.0011995738399157927
51.600000000000044	0.001199665368672645
51.700000000000045	0.0011997572701889037
51.80000000000005	0.0011998495429916601
51.90000000000005	0.0011999421869241193
52.00000000000004	0.0012000352018334028
52.100000000000044	0.0012001285893330359
52.200000000000045	0.0012002223488022253
52.30000000000005	0.001200316478805797
52.40000000000005	0.0012004109792066679
52.50000000000004	0.0012005058516464792
52.600000000000044	0.0012006010954909933
52.700000000000045	0.0012006967093380777
52.80000000000005	0.0012007926930660447
52.90000000000005	0.001200889046556916
53.00000000000004	0.0012009857714840862
53.100000000000044	0.0012010828672031014
53.200000000000045	0.001201180332347772
53.30000000000005	0.0012012781668150657
53.40000000000005	0.0012013763723062976
53.50000000000005	0.0012014749481626314
53.600000000000044	0.001201573893049454
53.700000000000045	0.0012016732068782937
53.80000000000005	0.0012017728895641665
53.90000000000005	0.0012018729428397573
54.00000000000005	0.0012019733660349312
54.100000000000044	0.0012020741578494401
54.200000000000045	0.0012021753182124527
54.30000000000005	0.0012022768488844401
54.40000000000005	0.0012023787491799798
54.50000000000005	0.001202481017829045
54.60000000000005	0.0012025836547746211
54.700000000000045	0.0012026866599629906
54.80000000000005	0.001202790035185734
54.90000000000005	0.0012028937797450385
55.00000000000005	0.0012029978924037925
55.10000000000005	0.0012031023731216978
55.200000000000045	0.0012032072237180451
55.30000000000005	0.0012033124434788643
55.40000000000005	0.0012034180311960435
55.50000000000005	0.0012035239868424315
55.60000000000005	0.0012036303103940093
55.700000000000045	0.0012037370037009452
55.80000000000005	0.0012038440660358206
55.90000000000005	0.0012039514962221296
56.00000000000005	0.0012040592942486198
56.10000000000005	0.0012041674619931604
56.200000000000045	0.001204275998711318
56.30000000000005	0.001204384903254483
56.40000000000005	0.0012044941756238828
56.50000000000005	0.0012046038158237604
56.60000000000005	0.0012047138257627393
56.70000000000005	0.0012048242046818795
56.80000000000005	0.0012049349514630116
56.90000000000005	0.0012050460661225382
57.00000000000005	0.0012051575505968178
57.10000000000005	0.0012052694041090116
57.20000000000005	0.0012053816255678744
57.30000000000005	0.0012054942150017008
57.40000000000005	0.0012056071724416387
57.50000000000005	0.001205720499854733
57.60000000000005	0.0012058341964486892
57.70000000000005	0.0012059482611615972
57.800000000000054	0.0012060626940362056
57.90000000000005	0.0012061774970674231
58.00000000000005	0.0012062926694441562
58.10000000000005	0.0012064082101305416
58.20000000000005	0.0012065241191806856
58.300000000000054	0.0012066403966514547
58.40000000000005	0.0012067570445684474
58.50000000000005	0.0012068740621040959
58.60000000000005	0.0012069914482509198
58.70000000000005	0.0012071092030768507
58.800000000000054	0.001207227328635498
58.90000000000005	0.0012073458240796369
59.00000000000005	0.001207464688427033
59.10000000000005	0.0012075839217564996
59.20000000000005	0.0012077035241495125
59.300000000000054	0.0012078234976904154
59.40000000000005	0.0012079438415145182
59.50000000000005	0.0012080645546670833
59.60000000000005	0.0012081856372402112
59.70000000000005	0.001208307091346442
59.800000000000054	0.001208428916100573
59.900000000000055	0.0012085511105724034
60.00000000000005	0.0012086736748644755
60.10000000000005	0.0012087966090818252
60.20000000000005	0.0012089199153678392
60.300000000000054	0.0012090435928189057
60.400000000000055	0.0012091676405315555
60.50000000000005	0.0012092920586210326
60.60000000000005	0.0012094168492591628
60.70000000000005	0.0012095420115209518
60.800000000000054	0.0012096675445268197
60.900000000000055	0.0012097934484020592
61.00000000000006	0.001209919723274416
61.10000000000005	0.0012100463713467077
61.20000000000005	0.0012101733916745356
61.300000000000054	0.001210300783404365
61.400000000000055	0.0012104285466737555
61.50000000000006	0.0012105566837142194
61.60000000000005	0.0012106851935591246
61.70000000000005	0.0012108140753782847
61.800000000000054	0.0012109433293189152
61.900000000000055	0.0012110729555305764
62.00000000000006	0.001211202956276017
62.10000000000005	0.0012113333305682375
62.20000000000005	0.0012114640776024845
62.300000000000054	0.0012115951975377793
62.400000000000055	0.0012117266926659038
62.50000000000006	0.001211858561976722
62.60000000000005	0.0012119908046883561
62.70000000000005	0.0012121234209691513
62.800000000000054	0.0012122564109897386
62.900000000000055	0.0012123897770733724
63.00000000000006	0.0012125235181885948
63.10000000000006	0.0012126576335784174
63.20000000000005	0.001212792123422622
63.300000000000054	0.0012129269900738177
63.400000000000055	0.0012130622324765684
63.50000000000006	0.0012131978498963125
63.60000000000006	0.0012133338425218442
63.70000000000005	0.0012134702105441719
63.800000000000054	0.001213606956347661
63.900000000000055	0.0012137440788546222
64.00000000000006	0.0012138815773548978
64.10000000000005	0.0012140194520483785
64.20000000000006	0.0012141577053491883
64.30000000000005	0.0012142963361547513
64.40000000000006	0.0012144353437769971
64.50000000000006	0.0012145747284245281
64.60000000000005	0.0012147144903080793
64.70000000000006	0.0012148546318738835
64.80000000000005	0.0012149951519961728
64.90000000000006	0.001215136050010872
65.00000000000006	0.0012152773261373342
65.10000000000005	0.0012154189828519919
65.20000000000006	0.0012155610190032738
65.30000000000005	0.001215703433948872
65.40000000000006	0.0012158462279166415
65.50000000000006	0.001215989401136489
65.60000000000005	0.0012161329561173064
65.70000000000006	0.0012162768916833791
65.80000000000005	0.001216421207216084
65.90000000000006	0.001216565902953685
66.00000000000006	0.001216710981435736
66.10000000000005	0.0012168564414598469
66.20000000000006	0.001217002282428879
66.30000000000005	0.001217148504589387
66.40000000000006	0.001217295108189949
66.50000000000006	0.0012174420958029925
66.60000000000005	0.0012175894662010077
66.70000000000006	0.0012177372188102633
66.80000000000005	0.0012178853538874896
66.90000000000006	0.0012180338740362332
67.00000000000006	0.0012181827780014243
67.10000000000007	0.0012183320652306036
67.20000000000006	0.001218481735988573
67.30000000000005	0.0012186317905420946
67.40000000000006	0.0012187822315280852
67.50000000000006	0.0012189330576653874
67.60000000000007	0.0012190842684246935
67.70000000000006	0.001219235864080754
67.80000000000005	0.0012193878473021232
67.90000000000006	0.0012195402167791487
68.00000000000006	0.0012196929720036552
68.10000000000007	0.0012198461132582887
68.20000000000006	0.0012199996408276037
68.30000000000005	0.0012201535574139929
68.40000000000006	0.0012203078616807492
68.50000000000006	0.0012204625531426969
68.60000000000007	0.0012206176320922095
68.70000000000006	0.0012207731012638485
68.80000000000005	0.0012209289592915006
68.90000000000006	0.0012210852057109923
69.00000000000006	0.0012212418408224547
69.10000000000007	0.0012213988649278625
69.20000000000006	0.0012215562807961365
69.30000000000005	0.001221714087033161
69.40000000000006	0.0012218722831976246
69.50000000000006	0.0012220308695991794
69.60000000000007	0.0012221898490395037
69.70000000000006	0.0012223492200941159
69.80000000000007	0.0012225089823426547
69.90000000000006	0.0012226691361023714
70.00000000000006	0.0012228296816923757
70.10000000000007	0.001222990621949247
70.20000000000006	0.0012231519554195501
70.30000000000007	0.001223313681705676
70.40000000000006	0.0012234758011342604
70.50000000000006	0.0012236383165752584
70.60000000000007	0.001223801226543913
70.70000000000006	0.0012239645306635258
70.80000000000007	0.001224128229268216
70.90000000000006	0.0012242923226939361
71.00000000000006	0.001224456813846156
71.10000000000007	0.0012246217012101448
71.20000000000006	0.0012247869844319236
71.30000000000007	0.0012249526638548696
71.40000000000006	0.0012251187424184616
71.50000000000006	0.0012252852185756938
71.60000000000007	0.0012254520919935074
71.70000000000006	0.0012256193630226634
71.80000000000007	0.0012257870320157
71.90000000000006	0.001225955101948249
72.00000000000006	0.0012261235712423444
72.10000000000007	0.0012262924395876418
72.20000000000006	0.0012264617073440372
72.30000000000007	0.0012266313775218236
72.40000000000006	0.0012268014485097834
72.50000000000006	0.0012269719200185313
72.60000000000007	0.0012271427924152591
72.70000000000006	0.0012273140660689285
72.80000000000007	0.001227485744026648
72.90000000000006	0.0012276578246452172
73.00000000000006	0.0012278303076580278
73.10000000000007	0.0012280031934413127
73.20000000000006	0.0012281764850775485
73.30000000000007	0.0012283501808892823
73.40000000000006	0.0012285242806309579
73.50000000000007	0.0012286987846860304
73.60000000000007	0.001228873693439725
73.70000000000006	0.0012290490100120171
73.80000000000007	0.0012292247326924591
73.90000000000006	0.0012294008612583405
74.00000000000007	0.0012295773961021024
74.10000000000007	0.0012297543403798085
74.20000000000006	0.0012299316923457522
74.30000000000007	0.0012301094517983952
74.40000000000006	0.0012302876191373385
74.50000000000007	0.0012304661947639618
74.60000000000007	0.0012306451818725355
74.70000000000006	0.0012308245786833512
74.80000000000007	0.0012310043850178518
74.90000000000006	0.0012311846012845544
75.00000000000007	0.0012313652307145953
75.10000000000007	0.0012315462714919644
75.20000000000006	0.001231727723459421
75.30000000000007	0.0012319095870326157
75.40000000000006	0.0012320918626289755
75.50000000000007	0.0012322745535186344
75.60000000000007	0.0012324576578505175
75.70000000000006	0.0012326411754905136
75.80000000000007	0.0012328251068631643
75.90000000000006	0.001233009455276251
76.00000000000007	0.0012331942188413547
76.10000000000007	0.0012333793974458813
76.20000000000007	0.0012335649915214814
76.30000000000007	0.0012337510015015692
76.40000000000006	0.0012339374307337191
76.50000000000007	0.0012341242772933834
76.60000000000007	0.0012343115410913001
76.70000000000007	0.0012344992225679845
76.80000000000007	0.0012346873251094825
76.90000000000006	0.0012348758467528576
77.00000000000007	0.0012350647874305408
77.10000000000007	0.0012352541475901706
77.20000000000007	0.0012354439276811397
77.30000000000007	0.0012356341311301339
77.40000000000006	0.0012358247559369976
77.50000000000007	0.001236015802057733
77.60000000000007	0.0012362072699488578
77.70000000000007	0.0012363991630763662
77.80000000000007	0.0012365914794006143
77.90000000000006	0.0012367842188995642
78.00000000000007	0.001236977382036849
78.10000000000007	0.001237170969277864
78.20000000000007	0.0012373649841301133
78.30000000000007	0.0012375594245156326
78.40000000000006	0.0012377542904362434
78.50000000000007	0.0012379495823644769
78.60000000000007	0.0012381453038480437
78.70000000000007	0.0012383414527683775
78.80000000000007	0.00123853802914954
78.90000000000006	0.0012387350334712075
79.00000000000007	0.0012389324662147995
79.10000000000007	0.0012391303309704424
79.20000000000007	0.0012393286255801702
79.30000000000007	0.0012395273500921935
79.40000000000006	0.0012397265049951137
79.50000000000007	0.0012399260939201778
79.60000000000007	0.001240126114667681
79.70000000000007	0.0012403265673083918
79.80000000000007	0.001240527452338083
79.90000000000008	0.0012407287702542967
80.00000000000007	0.0012409305247316395
80.10000000000007	0.00124113271352988
80.20000000000007	0.0012413353367442758
80.30000000000007	0.0012415383948795728
80.40000000000008	0.0012417418916524892
80.50000000000007	0.001241945824779877
80.60000000000007	0.0012421501943799013
80.70000000000007	0.0012423550009645385
80.80000000000007	0.0012425602450475556
80.90000000000008	0.0012427659303900366
81.00000000000007	0.001242972054667109
81.10000000000007	0.0012431786180218149
81.20000000000007	0.001243385620975196
81.30000000000007	0.0012435930673313992
81.40000000000008	0.0012438009547214909
81.50000000000007	0.0012440092833117993
81.60000000000007	0.0012442180536306527
81.70000000000007	0.0012444272662081885
81.80000000000007	0.0012446369248939437
81.90000000000008	0.0012448470272760997
82.00000000000007	0.001245057573546241
82.10000000000007	0.001245268564241857
82.20000000000007	0.0012454800032566068
82.30000000000007	0.00124569188813338
82.40000000000008	0.0012459042190874747
82.50000000000007	0.001246116996663748
82.60000000000008	0.0012463302214088692
82.70000000000007	0.00124654389726295
82.80000000000007	0.0012467580217248027
82.90000000000008	0.001246972595035435
83.00000000000007	0.0012471876177489623
83.10000000000008	0.0012474030938506903
83.20000000000007	0.001247619020792899
83.30000000000007	0.001247835398840748
83.40000000000008	0.0012480522285558148
83.50000000000007	0.001248269510501516
83.60000000000008	0.0012484872487107193
83.70000000000007	0.0012487054405904041
83.80000000000007	0.0012489240864319382
83.90000000000008	0.001249143186806273
84.00000000000007	0.0012493627457925854
84.10000000000008	0.0012495827607500525
84.20000000000007	0.001249803231994661
84.30000000000007	0.0012500241601049403
84.40000000000008	0.0012502455456612845
84.50000000000007	0.0012504673927916092
84.60000000000008	0.0012506896988085494
84.70000000000007	0.0012509124640547947
84.80000000000007	0.0012511356891183947
84.90000000000008	0.0012513593781747232
85.00000000000007	0.001251583528487311
85.10000000000008	0.0012518081404239722
85.20000000000007	0.0012520332145804604
85.30000000000007	0.0012522587515544424
85.40000000000008	0.0012524847555712277
85.50000000000007	0.0012527112238465128
85.60000000000008	0.0012529381567753944
85.70000000000007	0.0012531655549633076
85.80000000000007	0.001253393422684233
85.90000000000008	0.0012536217571034417
86.00000000000007	0.0012538505586416875
86.10000000000008	0.00125407982791224
86.20000000000007	0.0012543095655303314
86.30000000000008	0.0012545397758211463
86.40000000000008	0.0012547704559007758
86.50000000000007	0.0012550016062178619
86.60000000000008	0.0012552332273955535
86.70000000000007	0.0012554653238089422
86.80000000000008	0.0012556978925223404
86.90000000000008	0.0012559309340106279
87.00000000000007	0.0012561644489049563
87.10000000000008	0.0012563984378384323
87.20000000000007	0.0012566329052386643
87.30000000000008	0.0012568678481194645
87.40000000000008	0.0012571032669842193
87.50000000000007	0.0012573391624741382
87.60000000000008	0.0012575755390680226
87.70000000000007	0.0012578123937265087
87.80000000000008	0.001258049726979831
87.90000000000008	0.0012582875394773732
88.00000000000007	0.0012585258318705186
88.10000000000008	0.0012587646086919398
88.20000000000007	0.001259003866850409
88.30000000000008	0.0012592436069053406
88.40000000000008	0.0012594838295163803
88.50000000000007	0.0012597245392687731
88.60000000000008	0.001259965733016666
88.70000000000007	0.0012602074113469625
88.80000000000008	0.0012604495749276735
88.90000000000008	0.0012606922244288673
89.00000000000009	0.001260935364491078
89.10000000000008	0.0012611789919151684
89.20000000000007	0.001261423107317925
89.30000000000008	0.0012616677113778886
89.40000000000008	0.001261912808789549
89.50000000000009	0.0012621583962976934
89.60000000000008	0.0012624044745472675
89.70000000000007	0.0012626510442253704
89.80000000000008	0.001262886809604097
89.90000000000008	0.0012630778577839515
90.00000000000009	0.0012632240961703005
