# Supplementary material for: White matter micro- and macrostructure brain charts for the human lifespan
Source: Nature. 2026 May 13;655(8124):979–89. doi: 10.1038/s41586-026-10454-2 (PMC13391363; doi:10.1038/s41586-026-10454-2)
Supplement: Supplementary file 7 — Tract-specific median centiles of brain charts. SDT.T4.1-504 contain the discretized, sex-agnostic brain charts used to derive the myelination plots and assessments in Fig. 4 and Supplementary Fig. S4.F9. Age is expressed in years. Tract measurements are reported in metric-specific units: diffusivities in mm2 s−1, volume in mm3, surface area in mm2, average length in mm, and FA is dimensionless (unitless). [file 41586_2026_10454_MOESM7_ESM.zip › SDT.T4/SDT.T4.247-SCP_right_avg_length.csv]

age	value
1.0	59.13593755568555
1.1	59.46834748568437
1.2000000000000002	59.888609036621475
1.3000000000000003	60.39099792986157
1.4000000000000004	60.88706160854288
1.5000000000000004	61.35091773051475
1.6000000000000005	61.78615150812649
1.7000000000000006	62.1957656398853
1.8000000000000007	62.582173068663366
1.9000000000000008	62.94778815367285
2.000000000000001	63.29446784463396
2.100000000000001	63.62382576125346
2.200000000000001	63.93718507443875
2.300000000000001	64.23594378386998
2.4000000000000012	64.52119751459475
2.5000000000000013	64.79392280088021
2.6000000000000014	65.05499161180812
2.7000000000000015	65.30512205986777
2.8000000000000016	65.54512718925255
2.9000000000000017	65.77564403261927
3.0000000000000018	65.9972497445533
3.100000000000002	66.21042098137947
3.200000000000002	66.41571670885955
3.300000000000002	66.6135768955493
3.400000000000002	66.80440619947396
3.500000000000002	66.98857580992508
3.6000000000000023	67.1663899987721
3.7000000000000024	67.33822556031113
3.8000000000000025	67.50437660403934
3.9000000000000026	67.6651148854995
4.000000000000003	67.82066272280423
4.100000000000003	67.9713029430327
4.200000000000003	68.11725629867587
4.3000000000000025	68.25872942536677
4.400000000000003	68.39591448016614
4.5000000000000036	68.5289668855479
4.600000000000003	68.65809385747275
4.700000000000003	68.78345536986349
4.800000000000003	68.90520076986468
4.900000000000004	69.0234504403238
5.0000000000000036	69.13836845943148
5.100000000000003	69.25008126537195
5.200000000000004	69.35870855101177
5.300000000000004	69.46436242590296
5.400000000000004	69.56713212560895
5.5000000000000036	69.66714447000955
5.600000000000004	69.7644960495643
5.700000000000005	69.85927751658217
5.800000000000004	69.95156077025177
5.900000000000004	70.04144990197621
6.000000000000004	70.12902399175742
6.100000000000005	70.21435848987913
6.200000000000005	70.29752430571303
6.300000000000004	70.37857697205334
6.400000000000005	70.45759999311495
6.500000000000005	70.53465607154578
6.600000000000005	70.6098041827217
6.700000000000005	70.68309036952145
6.800000000000005	70.75458495954847
6.900000000000006	70.82434061894752
7.000000000000005	70.89240788743345
7.100000000000005	70.95883430415891
7.2000000000000055	71.02365653623139
7.300000000000006	71.08693256439379
7.400000000000006	71.1487053194213
7.500000000000005	71.20901518079549
7.600000000000006	71.26789321983654
7.700000000000006	71.32538922247556
7.800000000000006	71.3815399552458
7.900000000000006	71.43638085681302
8.000000000000007	71.48994523049956
8.100000000000007	71.54225841597048
8.200000000000006	71.59336232435612
8.300000000000006	71.64328757365323
8.400000000000006	71.6920629170456
8.500000000000007	71.73971020058522
8.600000000000007	71.78626595742453
8.700000000000006	71.83175681233357
8.800000000000008	71.87620851860255
8.900000000000007	71.91964522170416
9.000000000000007	71.96208508134747
9.100000000000007	72.00355936177645
9.200000000000006	72.04409061581299
9.300000000000008	72.08369996320832
9.400000000000007	72.12240328122134
9.500000000000007	72.1602281517139
9.600000000000009	72.1971944287133
9.700000000000008	72.2333213710451
9.800000000000008	72.26862697351584
9.900000000000007	72.30312464369459
10.000000000000007	72.33683830042266
10.100000000000009	72.36978499603734
10.200000000000008	72.40198063845756
10.300000000000008	72.43343708783488
10.40000000000001	72.46417565357683
10.500000000000009	72.49421150003784
10.600000000000009	72.523559371574
10.700000000000008	72.55223298528354
10.800000000000008	72.58024249015435
10.90000000000001	72.60760656798138
11.000000000000009	72.634338393925
11.100000000000009	72.66045020178356
11.20000000000001	72.6859510585704
11.30000000000001	72.71085774386155
11.40000000000001	72.7351820736823
11.500000000000009	72.75893555950874
11.600000000000009	72.78212885629611
11.70000000000001	72.80476981150059
11.80000000000001	72.82687327003669
11.90000000000001	72.84844959799636
12.00000000000001	72.86950836917458
12.10000000000001	72.89005665441547
12.20000000000001	72.91010787865268
12.30000000000001	72.92967140563569
12.40000000000001	72.94875637312697
12.50000000000001	72.96737119035096
12.60000000000001	72.98552203776686
12.70000000000001	73.00322088414083
12.800000000000011	73.02047601250723
12.900000000000011	73.03729502702909
13.00000000000001	73.05368353800043
13.10000000000001	73.06965243259867
13.20000000000001	73.08520923922606
13.300000000000011	73.10036131524302
13.400000000000011	73.11511538858336
13.50000000000001	73.129476405781
13.600000000000012	73.14345413716214
13.700000000000012	73.15705529000715
13.800000000000011	73.17028598167958
13.900000000000011	73.18315073176983
14.00000000000001	73.19565847236544
14.100000000000012	73.2078153323761
14.200000000000012	73.21962730901565
14.300000000000011	73.23109984895949
14.400000000000013	73.24223696785735
14.500000000000012	73.2530467271395
14.600000000000012	73.26353462134237
14.700000000000012	73.27370562664697
14.800000000000011	73.28356343337448
14.900000000000013	73.29311544347094
15.000000000000012	73.30236670123095
15.100000000000012	73.3113221480135
15.200000000000014	73.31998623889929
15.300000000000013	73.3283622753671
15.400000000000013	73.33645697092679
15.500000000000012	73.34427487255695
15.600000000000012	73.35182006769898
15.700000000000014	73.35909560603429
15.800000000000013	73.36610767534955
15.900000000000013	73.37286046728124
16.000000000000014	73.3793580919358
16.100000000000016	73.38560422651689
16.200000000000014	73.39160161630373
16.30000000000001	73.39735589789495
16.400000000000013	73.40287086798426
16.500000000000014	73.40814991295578
16.600000000000016	73.41319558043946
16.700000000000014	73.41801308304997
16.800000000000015	73.422605933599
16.900000000000013	73.4269775795566
17.000000000000014	73.4311310805606
17.100000000000016	73.43506874281606
17.200000000000014	73.43879533273314
17.300000000000015	73.44231404584913
17.400000000000013	73.4456277092278
17.500000000000014	73.44873847192841
17.600000000000016	73.45165075488806
17.700000000000014	73.45436752436963
17.800000000000015	73.45689169371292
17.900000000000016	73.45922582701705
18.000000000000014	73.46137187958455
18.100000000000016	73.46333390756345
18.200000000000017	73.46511461969361
18.300000000000015	73.46671639225966
18.400000000000016	73.46814105414568
18.500000000000014	73.46939237739986
18.600000000000016	73.47047288377082
18.700000000000017	73.47138505173307
18.800000000000015	73.47213104395709
18.900000000000016	73.47271253213475
19.000000000000014	73.47313298744545
19.100000000000016	73.47339472066064
19.200000000000017	73.47349974144905
19.300000000000015	73.47344961869503
19.400000000000016	73.47324758801415
19.500000000000018	73.47289580631755
19.600000000000016	73.47239639482648
19.700000000000017	73.47175118822078
19.80000000000002	73.47096162658153
19.900000000000016	73.47003069539903
20.000000000000018	73.46896037727807
20.100000000000016	73.46775238126828
20.200000000000017	73.46640806299924
20.30000000000002	73.46493021118471
20.400000000000016	73.46332068080923
20.500000000000018	73.46158129719139
20.600000000000016	73.45971362493806
20.700000000000017	73.45771891316161
20.80000000000002	73.45559974113972
20.900000000000016	73.45335781873871
21.000000000000018	73.45099460666852
21.10000000000002	73.44851128401461
21.200000000000017	73.44591026456999
21.30000000000002	73.44319315156721
21.40000000000002	73.44036152340321
21.500000000000018	73.4374167207303
21.60000000000002	73.43435983379052
21.700000000000017	73.4311930998661
21.80000000000002	73.42791800052154
21.90000000000002	73.42453578992318
22.000000000000018	73.42104749973421
22.10000000000002	73.41745522721571
22.200000000000017	73.41376036423355
22.30000000000002	73.40996428172485
22.40000000000002	73.40606813343274
22.500000000000018	73.40207287632477
22.60000000000002	73.3979804580164
22.70000000000002	73.39379216770716
22.80000000000002	73.38950908671583
22.90000000000002	73.38513212260122
23.00000000000002	73.3806631038421
23.10000000000002	73.37610324371718
23.20000000000002	73.37145373776215
23.30000000000002	73.36671558280595
23.40000000000002	73.36188962313555
23.50000000000002	73.35697755967188
23.60000000000002	73.35198051854557
23.70000000000002	73.34689943560288
23.80000000000002	73.34173511313037
23.90000000000002	73.33648915016532
24.00000000000002	73.33116260821157
24.10000000000002	73.32575653364633
24.20000000000002	73.32027179084879
24.300000000000022	73.31470912813299
24.40000000000002	73.30907003526535
24.50000000000002	73.30335549936682
24.600000000000023	73.29756633320686
24.70000000000002	73.29170324913267
24.800000000000022	73.28576764937498
24.90000000000002	73.27976046575003
25.00000000000002	73.27368261711095
25.100000000000023	73.2675348554746
25.20000000000002	73.26131784684269
25.300000000000022	73.25503289941292
25.40000000000002	73.2486808811893
25.50000000000002	73.24226250030532
25.600000000000023	73.23577839174708
25.70000000000002	73.22922978818174
25.800000000000022	73.22261751005259
25.900000000000023	73.2159423666403
26.00000000000002	73.20920501419421
26.100000000000023	73.20240604765495
26.200000000000024	73.19554661842922
26.300000000000022	73.18862749195583
26.400000000000023	73.18164928700622
26.50000000000002	73.17461257159772
26.600000000000023	73.1675184317082
26.700000000000024	73.16036759168708
26.800000000000022	73.15316076622818
26.900000000000023	73.1458985296004
27.00000000000002	73.13858141501409
27.100000000000023	73.13121043795182
27.200000000000024	73.12378627513937
27.300000000000022	73.11630946870625
27.400000000000023	73.10878052834474
27.500000000000025	73.10120041265326
27.600000000000023	73.09356976270598
27.700000000000024	73.08588921118955
27.800000000000026	73.0781592619066
27.900000000000023	73.07038039412573
28.000000000000025	73.06255350506954
28.100000000000023	73.05467919440656
28.200000000000024	73.04675793827077
28.300000000000026	73.03879019526461
28.400000000000023	73.0307768129893
28.500000000000025	73.02271836005451
28.600000000000023	73.014615397755
28.700000000000024	73.00646836908878
28.800000000000026	72.99827770592447
28.900000000000023	72.9900442022492
29.000000000000025	72.98176839053161
29.100000000000026	72.97345068986161
29.200000000000024	72.96509151384492
29.300000000000026	72.95669161304832
29.400000000000027	72.94825149277916
29.500000000000025	72.93977165194117
29.600000000000026	72.93125248087101
29.700000000000024	72.92269436956369
29.800000000000026	72.91409802160754
29.900000000000027	72.90546391064652
30.000000000000025	72.89679240628521
30.100000000000026	72.88808388229297
30.200000000000024	72.87933900415439
30.300000000000026	72.87055822167467
30.400000000000027	72.86174197903324
30.500000000000025	72.85289062079615
30.600000000000026	72.8440044997802
30.700000000000028	72.8350842401872
30.800000000000026	72.82613026398403
30.900000000000027	72.81714289769698
31.00000000000003	72.8081224796539
31.100000000000026	72.79906960052907
31.200000000000028	72.78998466129464
31.300000000000026	72.78086805796354
31.400000000000027	72.77172009518371
31.50000000000003	72.76254109260425
31.600000000000026	72.75333160452439
31.700000000000028	72.74409200735863
31.800000000000026	72.7348225900051
31.900000000000027	72.72552365911241
32.00000000000003	72.71619573940563
32.10000000000002	72.7068391887484
32.20000000000003	72.69745436061845
32.300000000000026	72.68804152473302
32.40000000000003	72.67860097101666
32.50000000000003	72.66913319206317
32.60000000000003	72.65963852400274
32.70000000000003	72.65011722275631
32.800000000000026	72.64056956653054
32.90000000000003	72.6309960217718
33.00000000000003	72.6213969081671
33.10000000000003	72.61177254151261
33.20000000000003	72.60212316085769
33.300000000000026	72.59244902937321
33.40000000000003	72.58275058505599
33.50000000000003	72.5730281282995
33.60000000000003	72.56328188602791
33.70000000000003	72.55351211080489
33.800000000000026	72.54371921745948
33.90000000000003	72.53390349176591
34.00000000000003	72.52406521603629
34.10000000000003	72.51420460230572
34.20000000000003	72.50432188956677
34.30000000000003	72.4944174674028
34.40000000000003	72.48449160440941
34.50000000000003	72.47454450192909
34.60000000000003	72.46457638931395
34.70000000000003	72.45458763557811
34.80000000000003	72.4445784962811
34.90000000000003	72.4345492238928
35.00000000000003	72.42450000657267
35.10000000000003	72.41443106137787
35.20000000000003	72.40434273487325
35.30000000000003	72.39423526727806
35.400000000000034	72.38410883729003
35.50000000000003	72.37396365317126
35.60000000000003	72.36380004318956
35.70000000000003	72.35361823590664
35.80000000000003	72.34341845711909
35.900000000000034	72.3332008738126
36.00000000000003	72.32296568307105
36.10000000000003	72.31271319315981
36.20000000000003	72.30244361890323
36.30000000000003	72.29215711888418
36.400000000000034	72.28185388213429
36.50000000000003	72.27153420061398
36.60000000000003	72.26119827869329
36.70000000000003	72.25084631826066
36.80000000000003	72.24047846745763
36.900000000000034	72.23009490511866
37.00000000000003	72.21969590534826
37.10000000000003	72.20928166017998
37.20000000000003	72.19885231026497
37.30000000000003	72.18840802704099
37.400000000000034	72.17794907005796
37.500000000000036	72.16747562194836
37.60000000000003	72.15698786311121
37.70000000000003	72.14648592485545
37.80000000000003	72.13596996928698
37.900000000000034	72.1254402399869
38.000000000000036	72.11489690847867
38.10000000000003	72.10434009936736
38.20000000000003	72.09376996794333
38.30000000000003	72.08318674477465
38.400000000000034	72.07259059290736
38.500000000000036	72.06198167337197
38.60000000000004	72.05136010238294
38.70000000000003	72.04072602666488
38.80000000000003	72.03007966247964
38.900000000000034	72.01942116284206
39.000000000000036	72.0087506379411
39.10000000000004	71.9980682282033
39.20000000000003	71.98737413823757
39.30000000000003	71.97666851339324
39.400000000000034	71.9659514971958
39.500000000000036	71.95522319226784
39.60000000000004	71.94448373115102
39.70000000000003	71.93373330561558
39.80000000000003	71.92297205192793
39.900000000000034	71.91220006726996
40.000000000000036	71.9014174783481
40.10000000000004	71.8906244664818
40.20000000000003	71.87982116098689
40.30000000000003	71.86900768952418
40.400000000000034	71.85818414242335
40.500000000000036	71.8473506391131
40.60000000000004	71.83650734937183
40.70000000000004	71.82565439426814
40.80000000000003	71.8147918591948
40.900000000000034	71.80391985816074
41.000000000000036	71.79303855155801
41.10000000000004	71.78214805413518
41.20000000000004	71.77124847913477
41.30000000000003	71.7603399057156
41.400000000000034	71.74942244115236
41.500000000000036	71.7384962354451
41.60000000000004	71.72756139583275
41.70000000000004	71.71661799697031
41.80000000000004	71.70566614108759
41.900000000000034	71.69470596974173
42.000000000000036	71.68373758440863
42.10000000000004	71.67276108518966
42.20000000000004	71.66177654104065
42.30000000000004	71.65078404794524
42.400000000000034	71.63978373808736
42.500000000000036	71.6287757060851
42.60000000000004	71.61776001676186
42.70000000000004	71.6067367613957
42.80000000000004	71.59570606456523
42.900000000000034	71.58466801561795
43.000000000000036	71.57362270264325
43.10000000000004	71.56257018522679
43.20000000000004	71.55151054884031
43.30000000000004	71.54044390959359
43.400000000000034	71.52937035055291
43.500000000000036	71.51828992748872
43.60000000000004	71.5072027214758
43.70000000000004	71.49610884176273
43.80000000000004	71.485008366581
43.90000000000004	71.47390137300704
44.000000000000036	71.4627879119706
44.10000000000004	71.45166805913794
44.20000000000004	71.44054191609213
44.30000000000004	71.42940955529386
44.40000000000004	71.4182710241272
44.500000000000036	71.40712639414313
44.60000000000004	71.39597576072514
44.70000000000004	71.38481919188503
44.80000000000004	71.37365675457076
44.90000000000004	71.3624884916659
45.00000000000004	71.3513144696738
45.10000000000004	71.34013477702648
45.20000000000004	71.32894947641701
45.30000000000004	71.31775860741043
45.40000000000004	71.3065622326531
45.50000000000004	71.29536043496606
45.60000000000004	71.28415327293516
45.70000000000004	71.27294080416323
45.80000000000004	71.2617230640044
45.90000000000004	71.25050011038601
46.00000000000004	71.23927201981263
46.10000000000004	71.22803884595163
46.20000000000004	71.21680062102826
46.30000000000004	71.20555739935058
46.40000000000004	71.19430925233591
46.50000000000004	71.1830562298469
46.60000000000004	71.17179838083472
46.70000000000004	71.16053573355853
46.80000000000004	71.14926833790744
46.90000000000004	71.13799625954681
47.00000000000004	71.12671954377514
47.100000000000044	71.1154382158786
47.20000000000004	71.10415232234683
47.30000000000004	71.0928619242239
47.40000000000004	71.08156706327121
47.50000000000004	71.07026778040195
47.600000000000044	71.05896409714084
47.70000000000004	71.04765605583349
47.80000000000004	71.03634371227378
47.90000000000004	71.02502710397232
48.00000000000004	71.01370624960644
48.100000000000044	71.00238118832632
48.200000000000045	70.99105197171885
48.30000000000004	70.97971863399411
48.40000000000004	70.96838120856987
48.50000000000004	70.95703971053018
48.600000000000044	70.94569417513411
48.700000000000045	70.93434464916407
48.80000000000004	70.92299116285596
48.90000000000004	70.91163372854474
49.00000000000004	70.90027237848435
49.100000000000044	70.88890715561817
49.200000000000045	70.87753808709029
49.30000000000004	70.86616519930166
49.40000000000004	70.85478850112952
49.50000000000004	70.84340802116985
49.600000000000044	70.83202379795699
49.700000000000045	70.82063585490451
49.80000000000004	70.8092441982139
49.90000000000004	70.7978488536541
50.00000000000004	70.78644985624699
50.100000000000044	70.77504722649785
50.200000000000045	70.76364098421216
50.30000000000005	70.75223113223932
50.40000000000004	70.74081769290636
50.50000000000004	70.72940069717603
50.600000000000044	70.71798016203716
50.700000000000045	70.70655608771389
50.80000000000005	70.69512849387378
50.90000000000004	70.68369740825614
51.00000000000004	70.67226284510242
51.100000000000044	70.66082481799226
51.200000000000045	70.6493833238759
51.30000000000005	70.6379383791796
51.40000000000005	70.62649000789264
51.50000000000004	70.6150382209273
51.600000000000044	70.60358301263796
51.700000000000045	70.5921243969497
51.80000000000005	70.58066239488357
51.90000000000005	70.5691970147448
52.00000000000004	70.55772826420977
52.100000000000044	70.54625613441189
52.200000000000045	70.53478063622218
52.30000000000005	70.5233017871836
52.40000000000005	70.51181959243496
52.50000000000004	70.50033404052358
52.600000000000044	70.48884513996954
52.700000000000045	70.477352905572
52.80000000000005	70.46585733998438
52.90000000000005	70.4543584452598
53.00000000000004	70.44285620675406
53.100000000000044	70.43135063010833
53.200000000000045	70.41984172688191
53.30000000000005	70.40832949670234
53.40000000000005	70.39681392233068
53.50000000000005	70.38529500720045
53.600000000000044	70.3737727603235
53.700000000000045	70.36224717894653
53.80000000000005	70.35071825974038
53.90000000000005	70.33918598228203
54.00000000000005	70.3276503472907
54.100000000000044	70.31611136074577
54.200000000000045	70.30456901698814
54.30000000000005	70.29302329297398
54.40000000000005	70.28147418735213
54.50000000000005	70.26992170372532
54.60000000000005	70.25836583414237
54.700000000000045	70.246806570097
54.80000000000005	70.23524388534791
54.90000000000005	70.22367777598494
55.00000000000005	70.21210824275741
55.10000000000005	70.20053527490973
55.200000000000045	70.18895884353702
55.30000000000005	70.17737894279094
55.40000000000005	70.16579557119141
55.50000000000005	70.15420871576494
55.60000000000005	70.14261836300007
55.700000000000045	70.13102448076133
55.80000000000005	70.11942706078855
55.90000000000005	70.10782609890127
56.00000000000005	70.09622157940531
56.10000000000005	70.08461346744292
56.200000000000045	70.0730017529437
56.30000000000005	70.06138642962317
56.40000000000005	70.04976747963005
56.50000000000005	70.03814488458902
56.60000000000005	70.02651860635942
56.70000000000005	70.01488863259914
56.80000000000005	70.00325495445209
56.90000000000005	69.99161755141388
57.00000000000005	69.97997638254729
57.10000000000005	69.96833143382436
57.20000000000005	69.95668269439034
57.30000000000005	69.94503014163166
57.40000000000005	69.93337375242184
57.50000000000005	69.92171348247
57.60000000000005	69.9100493156104
57.70000000000005	69.89838123852293
57.800000000000054	69.88670922599331
57.90000000000005	69.87503323084456
58.00000000000005	69.86335323534684
58.10000000000005	69.85166922426771
58.20000000000005	69.83998117031992
58.300000000000054	69.82828904571123
58.40000000000005	69.81659279982235
58.50000000000005	69.80489241291417
58.60000000000005	69.79318786737417
58.70000000000005	69.78147913335225
58.800000000000054	69.7697661572383
58.90000000000005	69.7580489178487
59.00000000000005	69.74632739572733
59.10000000000005	69.73460155897595
59.20000000000005	69.72287137519676
59.300000000000054	69.71113678723074
59.40000000000005	69.69939777200929
59.50000000000005	69.68765430776139
59.60000000000005	69.67590636005018
59.70000000000005	69.66415386860626
59.800000000000054	69.65239680903457
59.900000000000055	69.64063515777248
60.00000000000005	69.6288688783492
60.10000000000005	69.617097933797
60.20000000000005	69.60532226017348
60.300000000000054	69.59354183131886
60.400000000000055	69.5817566214021
60.50000000000005	69.5699665914249
60.60000000000005	69.55817167419958
60.70000000000005	69.54637184235733
60.800000000000054	69.53456706831157
60.900000000000055	69.5227573110338
61.00000000000006	69.51094252899897
61.10000000000005	69.49912265120437
61.20000000000005	69.48729764863401
61.300000000000054	69.47546749146122
61.400000000000055	69.46363213612854
61.50000000000006	69.45179150823799
61.60000000000005	69.43994557768161
61.70000000000005	69.42809431289807
61.800000000000054	69.41623766829355
61.900000000000055	69.4043755977755
62.00000000000006	69.39250802297117
62.10000000000005	69.38063491224054
62.20000000000005	69.36875623179313
62.300000000000054	69.35687193349249
62.400000000000055	69.3449819354048
62.50000000000006	69.33308620491569
62.60000000000005	69.32118470650614
62.70000000000005	69.30927738998746
62.800000000000054	69.2973642046676
62.900000000000055	69.28544506446013
63.00000000000006	69.273519935332
63.10000000000006	69.26158877952926
63.20000000000005	69.24965154429485
63.300000000000054	69.23770813979957
63.400000000000055	69.22575853115457
63.50000000000006	69.21380267886923
63.60000000000006	69.20184052810882
63.70000000000005	69.18987202352834
63.800000000000054	69.17789707094953
63.900000000000055	69.1659156341773
64.00000000000006	69.15392767146386
64.10000000000005	69.14193312536852
64.20000000000006	69.12993189777212
64.30000000000005	69.11792395174388
64.40000000000006	69.1059092437772
64.50000000000006	69.09388771431895
64.60000000000005	69.0818593032966
64.70000000000006	69.0698239080263
64.80000000000005	69.05778149038305
64.90000000000006	69.04573200456468
65.00000000000006	69.03367538836292
65.10000000000005	69.02161153493769
65.20000000000006	69.0095404055507
65.30000000000005	68.99746195260506
65.40000000000006	68.98537611173585
65.50000000000006	68.97328281804728
65.60000000000005	68.96118195989929
65.70000000000006	68.94907349747166
65.80000000000005	68.9369573808174
65.90000000000006	68.92483354285564
66.00000000000006	68.91270186755692
66.10000000000005	68.90056231461296
66.20000000000006	68.8884148322324
66.30000000000005	68.87625935112413
66.40000000000006	68.86409580145238
66.50000000000006	68.85192406213186
66.60000000000005	68.83974409188549
66.70000000000006	68.82755583650138
66.80000000000005	68.81535922389983
66.90000000000006	68.8031541283545
67.00000000000006	68.79094050822886
67.10000000000007	68.7787183074033
67.20000000000006	68.76648745152475
67.30000000000005	68.7542478656796
67.40000000000006	68.74199941880848
67.50000000000006	68.7297420684205
67.60000000000007	68.71747575588908
67.70000000000006	68.70520040398817
67.80000000000005	68.69291587674607
67.90000000000006	68.68062213144529
68.00000000000006	68.66831910747429
68.10000000000007	68.65600672526108
68.20000000000006	68.64368490465458
68.30000000000005	68.63135350405042
68.40000000000006	68.61901247999356
68.50000000000006	68.60666176926249
68.60000000000007	68.59430128931581
68.70000000000006	68.5819308933449
68.80000000000005	68.56955053780568
68.90000000000006	68.55716015740057
69.00000000000006	68.54475966715965
69.10000000000007	68.53234898151318
69.20000000000006	68.51992794769677
69.30000000000005	68.50749652154818
69.40000000000006	68.49505463504043
69.50000000000006	68.48260220012543
69.60000000000007	68.47013905852103
69.70000000000006	68.45766516611903
69.80000000000007	68.44518045271089
69.90000000000006	68.43268482772748
70.00000000000006	68.4201781999766
70.10000000000007	68.40766040487237
70.20000000000006	68.39513139781135
70.30000000000007	68.38259110571913
70.40000000000006	68.37003943482695
70.50000000000006	68.35747621469471
70.60000000000007	68.3449014009224
70.70000000000006	68.33231491813378
70.80000000000007	68.31971666993631
70.90000000000006	68.30710655928841
71.00000000000006	68.29448440907217
71.10000000000007	68.28185017451932
71.20000000000006	68.26920377723387
71.30000000000007	68.25654511748905
71.40000000000006	68.24387401195185
71.50000000000006	68.23119041621395
71.60000000000007	68.21849424944202
71.70000000000006	68.20578540917204
71.80000000000007	68.19306379226244
71.90000000000006	68.18032920830063
72.00000000000006	68.1675816126419
72.10000000000007	68.15482092126113
72.20000000000006	68.142047028212
72.30000000000007	68.12925973648015
72.40000000000006	68.11645900194522
72.50000000000006	68.10364473799359
72.60000000000007	68.09081683581704
72.70000000000006	68.0779751858986
72.80000000000007	68.06511958371325
72.90000000000006	68.05224998504173
73.00000000000006	68.03936629988773
73.10000000000007	68.02646841579856
73.20000000000006	68.01355612123334
73.30000000000007	68.00062937267046
73.40000000000006	67.98768807735748
73.50000000000007	67.97473211984364
73.60000000000007	67.9617613839354
73.70000000000006	67.94877565011895
73.80000000000007	67.93577487491773
73.90000000000006	67.92275896198602
74.00000000000007	67.90972779205178
74.10000000000007	67.89668113814207
74.20000000000006	67.88361895766104
74.30000000000007	67.870541151322
74.40000000000006	67.85744759670669
74.50000000000007	67.84433817061684
74.60000000000007	67.83121263761123
74.70000000000006	67.81807095529034
74.80000000000007	67.80491302054311
74.90000000000006	67.7917387069377
75.00000000000007	67.77854777109927
75.10000000000007	67.76534017170304
75.20000000000006	67.75211580249412
75.30000000000007	67.73887453373348
75.40000000000006	67.725616234862
75.50000000000007	67.712340653506
75.60000000000007	67.69904774869656
75.70000000000006	67.68573741010161
75.80000000000007	67.67240950376024
75.90000000000006	67.65906376885764
76.00000000000007	67.64570016570556
76.10000000000007	67.63231858060627
76.20000000000007	67.6189188761175
76.30000000000007	67.60550091393348
76.40000000000006	67.59206442367235
76.50000000000007	67.57860936617064
76.60000000000007	67.56513562337778
76.70000000000007	67.55164305340443
76.80000000000007	67.5381313768847
76.90000000000006	67.5246005561549
77.00000000000007	67.51105046955688
77.10000000000007	67.49748097153189
77.20000000000007	67.48389191561051
77.30000000000007	67.47028301225181
77.40000000000006	67.45665422449599
77.50000000000007	67.44300542603257
77.60000000000007	67.42933646661241
77.70000000000007	67.41564704712988
77.80000000000007	67.40193713235861
77.90000000000006	67.38820659211744
78.00000000000007	67.37445527228505
78.10000000000007	67.36068301777888
78.20000000000007	67.34688951866757
78.30000000000007	67.33307474061941
78.40000000000006	67.31923854847564
78.50000000000007	67.30538078316279
78.60000000000007	67.29150112456371
78.70000000000007	67.27759954032969
78.80000000000007	67.26367589114581
78.90000000000006	67.24973001384811
79.00000000000007	67.23576174425686
79.10000000000007	67.221770750733
79.20000000000007	67.20775700202606
79.30000000000007	67.19372035349143
79.40000000000006	67.17966063673119
79.50000000000007	67.16557750925656
79.60000000000007	67.15147094206709
79.70000000000007	67.13734078605256
79.80000000000007	67.12318686848997
79.90000000000008	67.10900901558202
80.00000000000007	67.09480687257337
80.10000000000007	67.08058041177955
80.20000000000007	67.06632947837987
80.30000000000007	67.05205389411478
80.40000000000008	67.03775329266927
80.50000000000007	67.02342764889492
80.60000000000007	67.00907680317084
80.70000000000007	66.99470057266046
80.80000000000007	66.98029877339013
80.90000000000008	66.96587102598181
81.00000000000007	66.95141730683666
81.10000000000007	66.93693745021199
81.20000000000007	66.92243126741008
81.30000000000007	66.9078983667342
81.40000000000008	66.89333872742856
81.50000000000007	66.87875217858868
81.60000000000007	66.86413852666969
81.70000000000007	66.84949757692222
81.80000000000007	66.83482892373496
81.90000000000008	66.82013254815249
82.00000000000007	66.80540827270501
82.10000000000007	66.79065589763849
82.20000000000007	66.7758750042115
82.30000000000007	66.76106557664154
82.40000000000008	66.74622743190685
82.50000000000007	66.73136036511679
82.60000000000008	66.71646417010425
82.70000000000007	66.70153841330264
82.80000000000007	66.68658308099984
82.90000000000008	66.67159798313088
83.00000000000007	66.65658290822341
83.10000000000008	66.64153740871342
83.20000000000007	66.62646147441662
83.30000000000007	66.61135490929527
83.40000000000008	66.59621749643081
83.50000000000007	66.58104901755095
83.60000000000008	66.5658490092932
83.70000000000007	66.55061746383475
83.80000000000007	66.53535417758029
83.90000000000008	66.52005892663091
84.00000000000007	66.50473123269963
84.10000000000008	66.48937109187375
84.20000000000007	66.47397829413198
84.30000000000007	66.45855260979803
84.40000000000008	66.44309380775947
84.50000000000007	66.42760139289058
84.60000000000008	66.41207536395456
84.70000000000007	66.39651550281918
84.80000000000007	66.38092157240197
84.90000000000008	66.36529306166193
85.00000000000007	66.34962997368451
85.10000000000008	66.33393208342386
85.20000000000007	66.31819914766626
85.30000000000007	66.30243092167383
85.40000000000008	66.28662687645523
85.50000000000007	66.27078701811186
85.60000000000008	66.25491111289242
85.70000000000007	66.23899890972208
85.80000000000007	66.22304986263572
85.90000000000008	66.20706398250181
86.00000000000007	66.19104102813081
86.10000000000008	66.17498074193925
86.20000000000007	66.15888286472541
86.30000000000008	66.14274683138626
86.40000000000008	66.12657265617449
86.50000000000007	66.11036008855669
86.60000000000008	66.09410886260305
86.70000000000007	66.0778183951057
86.80000000000008	66.06148870556495
86.90000000000008	66.0451195354456
87.00000000000007	66.02871061190655
87.10000000000008	66.01226166038832
87.20000000000007	65.99577207727671
87.30000000000008	65.97924188585573
87.40000000000008	65.96267081756127
87.50000000000007	65.94605859068878
87.60000000000008	65.92940458231125
87.70000000000007	65.91270882147987
87.80000000000008	65.89597103102354
87.90000000000008	65.87919092189753
88.00000000000007	65.86236820323205
88.10000000000008	65.84550223033952
88.20000000000007	65.82859303648848
88.30000000000008	65.81164033374455
88.40000000000008	65.79464382364888
88.50000000000007	65.77760284091131
88.60000000000008	65.76051742512968
88.70000000000007	65.74338727911335
88.80000000000008	65.72621209660689
88.90000000000008	65.70899156941627
89.00000000000009	65.69172500904526
89.10000000000008	65.67441245978044
89.20000000000007	65.6570536128813
89.30000000000008	65.63964815209258
89.40000000000008	65.62219536693857
89.50000000000009	65.60469530864395
89.60000000000008	65.58714765851578
89.70000000000007	65.56955209201706
89.80000000000008	65.55271683165365
89.90000000000008	65.5390696333601
90.00000000000009	65.52861951228252
