# Supplementary material for: White matter micro- and macrostructure brain charts for the human lifespan
Source: Nature. 2026 May 13;655(8124):979–89. doi: 10.1038/s41586-026-10454-2 (PMC13391363; doi:10.1038/s41586-026-10454-2)
Supplement: Supplementary file 7 — Tract-specific median centiles of brain charts. SDT.T4.1-504 contain the discretized, sex-agnostic brain charts used to derive the myelination plots and assessments in Fig. 4 and Supplementary Fig. S4.F9. Age is expressed in years. Tract measurements are reported in metric-specific units: diffusivities in mm2 s−1, volume in mm3, surface area in mm2, average length in mm, and FA is dimensionless (unitless). [file 41586_2026_10454_MOESM7_ESM.zip › SDT.T4/SDT.T4.248-SCP_right_fa-mean.csv]

age	value
1.0	0.33681154449158396
1.1	0.339656987151976
1.2000000000000002	0.3432576662340593
1.3000000000000003	0.34756559505054535
1.4000000000000004	0.3518261037544174
1.5000000000000004	0.3558171301537689
1.6000000000000005	0.35956800387871385
1.7000000000000006	0.36310337864501757
1.8000000000000007	0.36644310142250647
1.9000000000000008	0.36960715970419245
2.000000000000001	0.3726109508678818
2.100000000000001	0.3754678909501845
2.200000000000001	0.3781889920261399
2.300000000000001	0.3807859545008662
2.4000000000000012	0.3832679563782468
2.5000000000000013	0.3856431955751568
2.6000000000000014	0.38791900669815915
2.7000000000000015	0.3901014332246522
2.8000000000000016	0.3921973484472742
2.9000000000000017	0.39421214101499147
3.0000000000000018	0.3961507007142992
3.100000000000002	0.39801706775658435
3.200000000000002	0.3998159964312162
3.300000000000002	0.40155123097034445
3.400000000000002	0.4032262195353794
3.500000000000002	0.40484412887494625
3.6000000000000023	0.40640755653965205
3.7000000000000024	0.40791972561497686
3.8000000000000025	0.409383153815754
3.9000000000000026	0.41080016976147354
4.000000000000003	0.4121726803976324
4.100000000000003	0.41350311327165135
4.200000000000003	0.41479336507510217
4.3000000000000025	0.4160452125895291
4.400000000000003	0.4172603093789776
4.5000000000000036	0.4184399950991958
4.600000000000003	0.41958605373424007
4.700000000000003	0.42069986463359826
4.800000000000003	0.4217827163700327
4.900000000000004	0.4228356499869761
5.0000000000000036	0.42386008044451967
5.100000000000003	0.42485710026852197
5.200000000000004	0.4258277441561851
5.300000000000004	0.4267729818015104
5.400000000000004	0.42769358754444986
5.5000000000000036	0.4285906564316069
5.600000000000004	0.429465024707854
5.700000000000005	0.4303174776261015
5.800000000000004	0.43114864053062224
5.900000000000004	0.43195941263102294
6.000000000000004	0.4327504793061312
6.100000000000005	0.43352249460892023
6.200000000000005	0.43427607355081044
6.300000000000004	0.4350117003158373
6.400000000000005	0.4357300962716643
6.500000000000005	0.436431805298525
6.600000000000005	0.4371173392284471
6.700000000000005	0.4377871001547977
6.800000000000005	0.43844169535853766
6.900000000000006	0.4390815817955384
7.000000000000005	0.4397071979832988
7.100000000000005	0.44031895665756066
7.2000000000000055	0.440917178599013
7.300000000000006	0.4415023640018482
7.400000000000006	0.4420748853414464
7.500000000000005	0.4426350932026325
7.600000000000006	0.4431832597153313
7.700000000000006	0.4437198139045817
7.800000000000006	0.44424507466660423
7.900000000000006	0.4447593493468967
8.000000000000007	0.4452629270115767
8.100000000000007	0.4457560298729698
8.200000000000006	0.446239018491077
8.300000000000006	0.4467121582513378
8.400000000000006	0.4471756986179197
8.500000000000007	0.44762983130753603
8.600000000000007	0.4480748700990951
8.700000000000006	0.44851104558948524
8.800000000000008	0.448938580779886
8.900000000000007	0.44935768499392403
9.000000000000007	0.4497685177411393
9.100000000000007	0.45017134693935756
9.200000000000006	0.45056636768516867
9.300000000000008	0.4509537629288041
9.400000000000007	0.45133367219292053
9.500000000000007	0.45170633134940624
9.600000000000009	0.45207191195395513
9.700000000000008	0.45243058036945927
9.800000000000008	0.4527824922951156
9.900000000000007	0.45312776562455975
10.000000000000007	0.45346660434354663
10.100000000000009	0.45379915556243905
10.200000000000008	0.45412555678027106
10.300000000000008	0.4544459123056733
10.40000000000001	0.4547604034275843
10.500000000000009	0.45506916078175524
10.600000000000009	0.45537231133910855
10.700000000000008	0.45566997349049193
10.800000000000008	0.45596223653224466
10.90000000000001	0.45624925889822127
11.000000000000009	0.45653115386801707
11.100000000000009	0.45680802689936445
11.20000000000001	0.4570799577701792
11.30000000000001	0.4573470883907992
11.40000000000001	0.4576095201851316
11.500000000000009	0.45786735192107253
11.600000000000009	0.4581206752934543
11.70000000000001	0.4583695593676113
11.80000000000001	0.45861412925176287
11.90000000000001	0.45885447372733323
12.00000000000001	0.45909067507089074
12.10000000000001	0.4593227955042374
12.20000000000001	0.4595509478258527
12.30000000000001	0.4597752120822829
12.40000000000001	0.4599956663514455
12.50000000000001	0.4602123827701988
12.60000000000001	0.46042541573286255
12.70000000000001	0.4606348654186981
12.800000000000011	0.46084080246289094
12.900000000000011	0.4610432919996304
13.00000000000001	0.4612423833920241
13.10000000000001	0.461438167467533
13.20000000000001	0.4616307082950663
13.300000000000011	0.46182006845600493
13.400000000000011	0.4620063054684641
13.50000000000001	0.46218946285767887
13.600000000000012	0.4623696217986122
13.700000000000012	0.462546839221996
13.800000000000011	0.46272116734563506
13.900000000000011	0.4628926459231077
14.00000000000001	0.4630613489042906
14.100000000000012	0.46322732819730966
14.200000000000012	0.4633906345673553
14.300000000000011	0.46355131441549446
14.400000000000013	0.46370940306234604
14.500000000000012	0.4638649669570255
14.600000000000012	0.46401805250501393
14.700000000000012	0.46416870203309135
14.800000000000011	0.46431694798521433
14.900000000000013	0.46446285114648844
15.000000000000012	0.4646064540218302
15.100000000000012	0.4647477982250554
15.200000000000014	0.4648869215754169
15.300000000000013	0.46502385309668315
15.400000000000013	0.4651586476644718
15.500000000000012	0.46529134348105494
15.600000000000012	0.4654219751912314
15.700000000000014	0.46555056959057295
15.800000000000013	0.46567717705747214
15.900000000000013	0.46580183272428843
16.000000000000014	0.4659245710196063
16.100000000000016	0.4660454230503729
16.200000000000014	0.46616441293550154
16.30000000000001	0.46628158634092676
16.400000000000013	0.46639697499209826
16.500000000000014	0.4665106074930141
16.600000000000016	0.46662250621243445
16.700000000000014	0.46673271320514004
16.800000000000015	0.4668412577516355
16.900000000000013	0.4669481685701872
17.000000000000014	0.4670534714564996
17.100000000000016	0.46715718665747913
17.200000000000014	0.467259352429581
17.300000000000015	0.467359995325299
17.400000000000013	0.4674591391459414
17.500000000000014	0.46755680274617395
17.600000000000016	0.4676530214537518
17.700000000000014	0.4677478198532575
17.800000000000015	0.46784122207547796
17.900000000000016	0.46793324967004335
18.000000000000014	0.46802391978982266
18.100000000000016	0.4681132646717619
18.200000000000017	0.46820130669404547
18.300000000000015	0.46828806580214577
18.400000000000016	0.4683735580284318
18.500000000000014	0.4684578132134361
18.600000000000016	0.4685408521362744
18.700000000000017	0.4686226952063992
18.800000000000015	0.46870336054761014
18.900000000000016	0.4687828628127276
19.000000000000014	0.46886122930568835
19.100000000000016	0.46893847900491065
19.200000000000017	0.46901462873303434
19.300000000000015	0.46908969223133246
19.400000000000016	0.46916369482720705
19.500000000000018	0.4692366541885272
19.600000000000016	0.4693085876795124
19.700000000000017	0.4693795106370776
19.80000000000002	0.46944943567313496
19.900000000000016	0.46951838601733403
20.000000000000018	0.46958637785589863
20.100000000000016	0.4696534254623582
20.200000000000017	0.4697195406996237
20.30000000000002	0.4697847451554114
20.400000000000016	0.46984905393347104
20.500000000000018	0.46991248188623147
20.600000000000016	0.46997504206664104
20.700000000000017	0.4700367454046241
20.80000000000002	0.47009761174104675
20.900000000000016	0.470157654951452
21.000000000000018	0.4702168872137953
21.10000000000002	0.47027531883680335
21.200000000000017	0.47033296828852555
21.30000000000002	0.4703898485440567
21.40000000000002	0.47044597236903996
21.500000000000018	0.47050135093205037
21.60000000000002	0.4705559937645195
21.700000000000017	0.47060991787073236
21.80000000000002	0.4706631352007435
21.90000000000002	0.47071565619871353
22.000000000000018	0.47076748987635786
22.10000000000002	0.470818652083419
22.200000000000017	0.470869154016052
22.30000000000002	0.47091900669474734
22.40000000000002	0.4709682197239383
22.500000000000018	0.47101680146263036
22.60000000000002	0.47106476652703383
22.70000000000002	0.4711121252524982
22.80000000000002	0.47115888664036043
22.90000000000002	0.47120505861123185
23.00000000000002	0.4712506548051805
23.10000000000002	0.4712956849225912
23.20000000000002	0.47134015851566324
23.30000000000002	0.4713840838833373
23.40000000000002	0.47142746839406874
23.50000000000002	0.47147032464303246
23.60000000000002	0.4715126616035943
23.70000000000002	0.47155448707006004
23.80000000000002	0.4715958080382164
23.90000000000002	0.47163663627393526
24.00000000000002	0.47167698021285603
24.10000000000002	0.47171684816494336
24.20000000000002	0.47175624733406046
24.300000000000022	0.4717951842456477
24.40000000000002	0.4718336697762993
24.50000000000002	0.47187171174439396
24.600000000000023	0.47190931692960814
24.70000000000002	0.47194649153826096
24.800000000000022	0.47198324573928885
24.90000000000002	0.4720195868933863
25.00000000000002	0.4720555222541357
25.100000000000023	0.47209105810263347
25.20000000000002	0.4721262002419102
25.300000000000022	0.47216095808080427
25.40000000000002	0.4721953384533858
25.50000000000002	0.47222934728270194
25.600000000000023	0.4722629900966172
25.70000000000002	0.4722962756976877
25.800000000000022	0.47232921052860244
25.900000000000023	0.4723618009403414
26.00000000000002	0.4723940524332018
26.100000000000023	0.47242597018711113
26.200000000000024	0.47245756235238495
26.300000000000022	0.47248883492038957
26.400000000000023	0.47251979308805686
26.50000000000002	0.4725504417964863
26.600000000000023	0.4725807886746608
26.700000000000024	0.47261083937781034
26.800000000000022	0.4726405994823098
26.900000000000023	0.4726700738252844
27.00000000000002	0.47269926704588855
27.100000000000023	0.4727281862114024
27.200000000000024	0.47275683658864803
27.300000000000022	0.47278522275683904
27.400000000000023	0.4728133491465439
27.500000000000025	0.47284122237525983
27.600000000000023	0.47286884741995416
27.700000000000024	0.47289622918952345
27.800000000000026	0.47292337195589174
27.900000000000023	0.47295027988613436
28.000000000000025	0.47297695911242366
28.100000000000023	0.473003414276162
28.200000000000024	0.47302964942932757
28.300000000000026	0.4730556685557402
28.400000000000023	0.47308147739833817
28.500000000000025	0.47310708034763904
28.600000000000023	0.4731324817351828
28.700000000000024	0.4731576853496856
28.800000000000026	0.47318269494381204
28.900000000000023	0.4732075158399059
29.000000000000025	0.47323215213752157
29.100000000000026	0.47325660743728554
29.200000000000024	0.47328088532995205
29.300000000000026	0.47330499080009614
29.400000000000027	0.4733289277293569
29.500000000000025	0.4733526999480986
29.600000000000026	0.4733763108307608
29.700000000000024	0.4733997637642896
29.800000000000026	0.47342306336776196
29.900000000000027	0.47344621326967246
30.000000000000025	0.47346921668321407
30.100000000000026	0.4734920768515135
30.200000000000024	0.4735147980998026
30.300000000000026	0.4735373838666786
30.400000000000027	0.4735598375460163
30.500000000000025	0.4735821621561727
30.600000000000026	0.4736043607597152
30.700000000000028	0.47362643736346244
30.800000000000026	0.4736483951850725
30.900000000000027	0.4736702371043624
31.00000000000003	0.47369196605549835
31.100000000000026	0.47371358578908507
31.200000000000028	0.4737350993567917
31.300000000000026	0.4737565097711637
31.400000000000027	0.4737778197437947
31.50000000000003	0.47379903204815677
31.600000000000026	0.4738201501568299
31.700000000000028	0.47384117692808125
31.800000000000026	0.47386211495424463
31.900000000000027	0.4738829668935991
32.00000000000003	0.47390373599486685
32.10000000000002	0.47392442497080783
32.20000000000003	0.4739450364998601
32.300000000000026	0.4739655730288074
32.40000000000003	0.47398603707228915
32.50000000000003	0.47400643163576966
32.60000000000003	0.47402675926224186
32.70000000000003	0.47404702229565493
32.800000000000026	0.4740672231468294
32.90000000000003	0.4740873646252837
33.00000000000003	0.47410744914611597
33.10000000000003	0.47412747909423486
33.20000000000003	0.4741474566874212
33.300000000000026	0.4741673842075652
33.40000000000003	0.47418726425095353
33.50000000000003	0.4742070990832757
33.60000000000003	0.4742268908335167
33.70000000000003	0.47424664168958863
33.800000000000026	0.47426635407598716
33.90000000000003	0.47428603014570364
34.00000000000003	0.4743056720251087
34.10000000000003	0.4743252817336412
34.20000000000003	0.4743448613430241
34.30000000000003	0.47436441309053357
34.40000000000003	0.4743839389973472
34.50000000000003	0.4744034410061424
34.60000000000003	0.4744229211032187
34.70000000000003	0.4744423813750255
34.80000000000003	0.4744618237431984
34.90000000000003	0.4744812501058451
35.00000000000003	0.4745006623103933
35.10000000000003	0.47452006223803733
35.20000000000003	0.47453945181060603
35.30000000000003	0.47455883283317796
35.400000000000034	0.4745782070867646
35.50000000000003	0.47459757637460587
35.60000000000003	0.47461694248594927
35.70000000000003	0.47463630713775595
35.80000000000003	0.47465567202614645
35.900000000000034	0.47467503884921447
36.00000000000003	0.47469440931477513
36.10000000000003	0.47471378506714285
36.20000000000003	0.47473316771999
36.30000000000003	0.4747525589139101
36.400000000000034	0.474771960285313
36.50000000000003	0.47479137336185284
36.60000000000003	0.4748107996790342
36.70000000000003	0.4748302407538646
36.80000000000003	0.4748496981546838
36.900000000000034	0.4748691734309643
37.00000000000003	0.4748886679826221
37.10000000000003	0.4749081832534453
37.20000000000003	0.4749277207619776
37.30000000000003	0.4749472819920529
37.400000000000034	0.47496686824085155
37.500000000000036	0.4749864808826848
37.60000000000003	0.47500612127541364
37.70000000000003	0.47502579087457425
37.80000000000003	0.4750454910845307
37.900000000000034	0.4750652230897798
38.000000000000036	0.47508498818303646
38.10000000000003	0.47510478777671117
38.20000000000003	0.4751246232146275
38.30000000000003	0.4751444955907539
38.400000000000034	0.47516440613593824
38.500000000000036	0.4751843560663735
38.60000000000004	0.4752043467394963
38.70000000000003	0.4752243794262554
38.80000000000003	0.4752444551211452
38.900000000000034	0.47526457498229147
39.000000000000036	0.4752847403297946
39.10000000000004	0.47530495237858555
39.20000000000003	0.4753252120433555
39.30000000000003	0.47534552042704376
39.400000000000034	0.47536587861951146
39.500000000000036	0.47538628789288145
39.60000000000004	0.4754067493950541
39.70000000000003	0.4754272639528617
39.80000000000003	0.47544783260432116
39.900000000000034	0.4754684565892531
40.000000000000036	0.4754891370035679
40.10000000000004	0.47550987460373534
40.20000000000003	0.4755306703784653
40.30000000000003	0.4755515253047777
40.400000000000034	0.475572440580621
40.500000000000036	0.4755934172400695
40.60000000000004	0.4756144559619686
40.70000000000004	0.47563555767697774
40.80000000000003	0.4756567235551279
40.900000000000034	0.4756779545821032
41.000000000000036	0.4756992513747128
41.10000000000004	0.47572061481949424
41.20000000000004	0.47574204579252
41.30000000000003	0.4757635454272872
41.400000000000034	0.47578511465227685
41.500000000000036	0.4758067540157078
41.60000000000004	0.47582846435213416
41.70000000000004	0.4758502467709626
41.80000000000004	0.4758721021555108
41.900000000000034	0.4758940309993184
42.000000000000036	0.4759160340974008
42.10000000000004	0.4759381122353923
42.20000000000004	0.4759602664908411
42.30000000000004	0.4759824976940057
42.400000000000034	0.47600480627782404
42.500000000000036	0.4760271929906968
42.60000000000004	0.4760496588894267
42.70000000000004	0.476072204762012
42.80000000000004	0.47609483099322103
42.900000000000034	0.4761175382959759
43.000000000000036	0.4761403273747774
43.10000000000004	0.476163199258672
43.20000000000004	0.47618615468631575
43.30000000000004	0.4762091939889519
43.400000000000034	0.476232317837647
43.500000000000036	0.47625552724363035
43.60000000000004	0.4762788229059167
43.70000000000004	0.47630220511335003
43.80000000000004	0.47632567450512125
43.90000000000004	0.47634923171285265
44.000000000000036	0.4763728777236221
44.10000000000004	0.47639661319044596
44.20000000000004	0.47642043835492043
44.30000000000004	0.47644435381860917
44.40000000000004	0.4764683605533394
44.500000000000036	0.47649245917485616
44.60000000000004	0.47651664988747816
44.70000000000004	0.47654093326409663
44.80000000000004	0.4765653098707929
44.90000000000004	0.47658978065841545
45.00000000000004	0.47661434619972654
45.10000000000004	0.4766390066573743
45.20000000000004	0.4766637625703855
45.30000000000004	0.476688614876611
45.40000000000004	0.4767135641136923
45.50000000000004	0.4767386104115524
45.60000000000004	0.47676375428339873
45.70000000000004	0.4767889962363046
45.80000000000004	0.4768143371899388
45.90000000000004	0.4768397776416866
46.00000000000004	0.4768653176847623
46.10000000000004	0.47689095780186314
46.20000000000004	0.47691669890163957
46.30000000000004	0.4769425414483129
46.40000000000004	0.4769684855064234
46.50000000000004	0.476994531535395
46.60000000000004	0.4770206799891209
46.70000000000004	0.4770469317605368
46.80000000000004	0.47707328727607956
46.90000000000004	0.4770997465680006
47.00000000000004	0.4771263100682089
47.100000000000044	0.4771529786603636
47.20000000000004	0.4771797527395221
47.30000000000004	0.47720663231287147
47.40000000000004	0.4772336177913226
47.50000000000004	0.47726070958079475
47.600000000000044	0.47728790855141257
47.70000000000004	0.477315215062695
47.80000000000004	0.4773426290934818
47.90000000000004	0.47737015102984764
48.00000000000004	0.47739778173417424
48.100000000000044	0.4774255215362328
48.200000000000045	0.47745337039301816
48.30000000000004	0.47748132867164345
48.40000000000004	0.4775093967347132
48.50000000000004	0.47753757543300307
48.600000000000044	0.47756586506279075
48.700000000000045	0.4775942655562432
48.80000000000004	0.477622777258037
48.90000000000004	0.47765140101255615
49.00000000000004	0.47768013708782636
49.100000000000044	0.4777089853970439
49.200000000000045	0.47773794626774924
49.30000000000004	0.47776702002340754
49.40000000000004	0.4777962074985045
49.50000000000004	0.47782550892943854
49.600000000000044	0.4778549242077232
49.700000000000045	0.47788445364061516
49.80000000000004	0.47791409805740065
49.90000000000004	0.4779438576675995
50.00000000000004	0.47797373234632357
50.100000000000044	0.47800372238533184
50.200000000000045	0.478033828072697
50.30000000000005	0.47806405022932075
50.40000000000004	0.47809438903480206
50.50000000000004	0.4781248443453838
50.600000000000044	0.4781554164344749
50.700000000000045	0.4781861061188295
50.80000000000005	0.4782169135524325
50.90000000000004	0.47824783857742237
51.00000000000004	0.4782788814531833
51.100000000000044	0.4783100424357628
51.200000000000045	0.4783413223348736
51.30000000000005	0.47837272127614305
51.40000000000005	0.47840423908536023
51.50000000000004	0.47843587600529813
51.600000000000044	0.4784676328424515
51.700000000000045	0.4784995096979995
51.80000000000005	0.47853150638568276
51.90000000000005	0.4785636231355754
52.00000000000004	0.4785958601747302
52.100000000000044	0.47862821830379226
52.200000000000045	0.47866069759701907
52.30000000000005	0.4786932978540589
52.40000000000005	0.4787260192899414
52.50000000000004	0.478758862702915
52.600000000000044	0.47879182814386595
52.700000000000045	0.4788249154022361
52.80000000000005	0.47885812468155065
52.90000000000005	0.47889145618259765
53.00000000000004	0.478924910698835
53.100000000000044	0.4789584882555476
53.200000000000045	0.4789921886301089
53.30000000000005	0.4790260120124122
53.40000000000005	0.47905995919424527
53.50000000000005	0.47909403017851804
53.600000000000044	0.4791282247340484
53.700000000000045	0.4791625430403032
53.80000000000005	0.4791969852742677
53.90000000000005	0.4792315522238813
54.00000000000005	0.47926624386766853
54.100000000000044	0.4793010599641954
54.200000000000045	0.4793360006805714
54.30000000000005	0.47937106680370767
54.40000000000005	0.4794062582906785
54.50000000000005	0.47944157489297384
54.60000000000005	0.4794770167682503
54.700000000000045	0.47951258407191427
54.80000000000005	0.4795482775878671
54.90000000000005	0.47958409724991946
55.00000000000005	0.4796200428009401
55.10000000000005	0.4796561143873802
55.200000000000045	0.4796923127926806
55.30000000000005	0.47972863793006043
55.40000000000005	0.4797650895366393
55.50000000000005	0.47980166775029653
55.60000000000005	0.4798383727068702
55.700000000000045	0.4798752051875372
55.80000000000005	0.4799121650832895
55.90000000000005	0.4799492521240906
56.00000000000005	0.47998646643765663
56.10000000000005	0.4800238088052068
56.200000000000045	0.4800612790979391
56.30000000000005	0.48009887704125964
56.40000000000005	0.48013660275510883
56.50000000000005	0.48017445635757605
56.60000000000005	0.48021243862828067
56.70000000000005	0.480250549417154
56.80000000000005	0.48028878844376155
56.90000000000005	0.48032715581882485
57.00000000000005	0.48036565232245027
57.10000000000005	0.4804042777855184
57.20000000000005	0.48044303192410664
57.30000000000005	0.48048191484188246
57.40000000000005	0.48052092664083434
57.50000000000005	0.4805600681000611
57.60000000000005	0.48059933903006563
57.70000000000005	0.4806387391422679
57.800000000000054	0.48067826853197226
57.90000000000005	0.480717927979158
58.00000000000005	0.48075771727597066
58.10000000000005	0.4807976361313014
58.20000000000005	0.4808376846340553
58.300000000000054	0.4808778628716138
58.40000000000005	0.48091817162347666
58.50000000000005	0.48095861066223694
58.60000000000005	0.4809991796931924
58.70000000000005	0.4810398787976605
58.800000000000054	0.48108070875637016
58.90000000000005	0.48112166932420364
59.00000000000005	0.48116276020479176
59.10000000000005	0.4812039814736471
59.20000000000005	0.48124533320490037
59.300000000000054	0.4812868161792709
59.40000000000005	0.48132843013285553
59.50000000000005	0.4813701747666482
59.60000000000005	0.4814120501492789
59.70000000000005	0.481454057063004
59.800000000000054	0.48149619522681447
59.900000000000055	0.48153846434081116
60.00000000000005	0.48158086446835857
60.10000000000005	0.481623395671568
60.20000000000005	0.48166605873310586
60.300000000000054	0.4817088533538913
60.400000000000055	0.48175177923224827
60.50000000000005	0.48179483642529947
60.60000000000005	0.4818380257175207
60.70000000000005	0.4818813467932909
60.800000000000054	0.4819247993507358
60.900000000000055	0.48196838344220294
61.00000000000006	0.48201209911890336
61.10000000000005	0.48205594716609773
61.20000000000005	0.48209992725075723
61.300000000000054	0.48214403907000464
61.400000000000055	0.4821882826705279
61.50000000000006	0.48223265883963784
61.60000000000005	0.48227716722829544
61.70000000000005	0.48232180753404846
61.800000000000054	0.4823665797992563
61.900000000000055	0.48241148406524825
62.00000000000006	0.4824565211204535
62.10000000000005	0.48250169059904485
62.20000000000005	0.482546992198263
62.300000000000054	0.48259242595533774
62.400000000000055	0.48263799266096147
62.50000000000006	0.4826836919337936
62.60000000000005	0.48272952347205944
62.70000000000005	0.4827754873090663
62.800000000000054	0.4828215834771881
62.900000000000055	0.48286781276853386
63.00000000000006	0.4829141747855525
63.10000000000006	0.4829606692267881
63.20000000000005	0.48300729612090104
63.300000000000054	0.4830540562624511
63.400000000000055	0.4831009492388403
63.50000000000006	0.4831479747500988
63.60000000000006	0.4831951328213349
63.70000000000005	0.4832424234768117
63.800000000000054	0.4832898475127709
63.900000000000055	0.48333740450094415
64.00000000000006	0.4833850941422429
64.10000000000005	0.4834329164575682
64.20000000000006	0.4834808722457789
64.30000000000005	0.483528961063997
64.40000000000006	0.48357718261507016
64.50000000000006	0.48362553691668464
64.60000000000005	0.4836740239857616
64.70000000000006	0.4837226446230792
64.80000000000005	0.48377139837059363
64.90000000000006	0.48382028493253937
65.00000000000006	0.48386930432279646
65.10000000000005	0.48391845734490574
65.20000000000006	0.4839677435266258
65.30000000000005	0.4840171625745299
65.40000000000006	0.4840667144995909
65.50000000000006	0.48411639931209005
65.60000000000005	0.4841662178176988
65.70000000000006	0.48421616952948243
65.80000000000005	0.48426625415585484
65.90000000000006	0.48431647170434833
66.00000000000006	0.4843668229835266
66.10000000000005	0.4844173074926432
66.20000000000006	0.48446792494281227
66.30000000000005	0.48451867533893955
66.40000000000006	0.48456955868530643
66.50000000000006	0.4846205757927956
66.60000000000005	0.4846717261464093
66.70000000000006	0.48472300945950975
66.80000000000005	0.4847744257338964
66.90000000000006	0.4848259757834571
67.00000000000006	0.4848776590797468
67.10000000000007	0.48492947533915026
67.20000000000006	0.4849814245610968
67.30000000000005	0.485033506744452
67.40000000000006	0.48508572270559075
67.50000000000006	0.4851380719022311
67.60000000000007	0.48519055405337147
67.70000000000006	0.4852431691556395
67.80000000000005	0.4852959180285147
67.90000000000006	0.4853488001166105
68.00000000000006	0.4854018151422365
68.10000000000007	0.48545496309988373
68.20000000000006	0.4855082439835357
68.30000000000005	0.4855616586153091
68.40000000000006	0.4856152064263686
68.50000000000006	0.4856688871419648
68.60000000000007	0.48572270075406565
68.70000000000006	0.48577664808798016
68.80000000000005	0.4858307285620908
68.90000000000006	0.4858849419052165
69.00000000000006	0.4859392881074027
69.10000000000007	0.4859937671582384
69.20000000000006	0.4860483798858025
69.30000000000005	0.4861031256953934
69.40000000000006	0.4861580043190643
69.50000000000006	0.48621301574459175
69.60000000000007	0.48626816080332397
69.70000000000006	0.4863234388880812
69.80000000000007	0.486378849734714
69.90000000000006	0.4864343933292719
70.00000000000006	0.4864900696573947
70.10000000000007	0.48654587955331896
70.20000000000006	0.4866018223971228
70.30000000000007	0.4866578979281533
70.40000000000006	0.48671410613042393
70.50000000000006	0.48677044784150736
70.60000000000007	0.4868269224292902
70.70000000000006	0.48688352963712067
70.80000000000007	0.4869402694474635
70.90000000000006	0.48699714184241655
71.00000000000006	0.4870541476625465
71.10000000000007	0.4871112862633189
71.20000000000006	0.48716855739181264
71.30000000000007	0.487225961028669
71.40000000000006	0.48728349801784937
71.50000000000006	0.48734116770289815
71.60000000000007	0.4873989698350762
71.70000000000006	0.48745690439363915
71.80000000000007	0.487514971357515
71.90000000000006	0.4875731715737532
72.00000000000006	0.48763150437377834
72.10000000000007	0.487689969512791
72.20000000000006	0.4877485669684176
72.30000000000007	0.4878072975911532
72.40000000000006	0.4878661607007565
72.50000000000006	0.4879251560567695
72.60000000000007	0.48798428363558294
72.70000000000006	0.488043543413295
72.80000000000007	0.48810293624357204
72.90000000000006	0.4881624614343363
73.00000000000006	0.4882221187492555
73.10000000000007	0.48828190816326855
73.20000000000006	0.48834183053353164
73.30000000000007	0.48840188515654154
73.40000000000006	0.4884620718004488
73.50000000000007	0.4885223904390934
73.60000000000007	0.4885828410460548
73.70000000000006	0.4886434244817346
73.80000000000007	0.4887041400310595
73.90000000000006	0.4887649874664704
74.00000000000007	0.4888259667605182
74.10000000000007	0.4888870787771319
74.20000000000006	0.4889483227900402
74.30000000000007	0.4890096985762912
74.40000000000006	0.4890712061074613
74.50000000000007	0.48913284535489626
74.60000000000007	0.4891946171858365
74.70000000000006	0.4892565208626909
74.80000000000007	0.48931855616694386
74.90000000000006	0.4893807230690312
75.00000000000007	0.48944302243975396
75.10000000000007	0.48950545353053726
75.20000000000006	0.48956801612758183
75.30000000000007	0.48963071020046317
75.40000000000006	0.4896935357185537
75.50000000000007	0.48975649355602346
75.60000000000007	0.4898195829532134
75.70000000000006	0.4898828037008894
75.80000000000007	0.48994615576762257
75.90000000000006	0.49000964003117187
76.00000000000007	0.49007325572109656
76.10000000000007	0.4901370026329744
76.20000000000007	0.4902008807346202
76.30000000000007	0.4902648899936709
76.40000000000006	0.49032903129130606
76.50000000000007	0.490393303846222
76.60000000000007	0.4904577074586751
76.70000000000007	0.4905222420956
76.80000000000007	0.49058690864178944
76.90000000000006	0.4906517063053492
77.00000000000007	0.49071663489142975
77.10000000000007	0.49078169436630525
77.20000000000007	0.4908468846960947
77.30000000000007	0.4909122067690563
77.40000000000006	0.4909776597826412
77.50000000000007	0.49104324354677836
77.60000000000007	0.49110895802697496
77.70000000000007	0.49117480411512304
77.80000000000007	0.49124078099826374
77.90000000000006	0.49130688849129106
78.00000000000007	0.4913731265591391
78.10000000000007	0.49143949516660734
78.20000000000007	0.4915059952090935
78.30000000000007	0.4915726258631799
78.40000000000006	0.49163938694862547
78.50000000000007	0.49170627842970127
78.60000000000007	0.4917733012054558
78.70000000000007	0.49184045444223146
78.80000000000007	0.4919077379648138
78.90000000000006	0.49197515173698003
79.00000000000007	0.492042695722392
79.10000000000007	0.49211037082363884
79.20000000000007	0.49217817619678866
79.30000000000007	0.49224611167156695
79.40000000000006	0.4923141772111827
79.50000000000007	0.49238237372189053
79.60000000000007	0.49245070034967875
79.70000000000007	0.4925191569293516
79.80000000000007	0.4925877434236971
79.90000000000008	0.4926564597954049
80.00000000000007	0.49272530695430095
80.10000000000007	0.4927942840362727
80.20000000000007	0.49286339088112907
80.30000000000007	0.4929326274511761
80.40000000000008	0.4930019946599171
80.50000000000007	0.4930714916333116
80.60000000000007	0.49314111821629036
80.70000000000007	0.4932108743708049
80.80000000000007	0.49328076005872423
80.90000000000008	0.4933507761971496
81.00000000000007	0.49342092190210274
81.10000000000007	0.4934911970235744
81.20000000000007	0.4935616015231131
81.30000000000007	0.49363213632150726
81.40000000000008	0.4937028005249935
81.50000000000007	0.4937735939887208
81.60000000000007	0.4938445166739432
81.70000000000007	0.4939155685418469
81.80000000000007	0.4939867505168415
81.90000000000008	0.4940580616953793
82.00000000000007	0.494129501937716
82.10000000000007	0.4942010712047744
82.20000000000007	0.49427277042465917
82.30000000000007	0.4943445986841722
82.40000000000008	0.4944165558487568
82.50000000000007	0.49448864187909664
82.60000000000008	0.49456085673582006
82.70000000000007	0.4946332013506733
82.80000000000007	0.494705674800818
82.90000000000008	0.4947782769568432
83.00000000000007	0.49485100777916646
83.10000000000008	0.4949238682032347
83.20000000000007	0.49499685729668674
83.30000000000007	0.49506997493532207
83.40000000000008	0.4951432210793691
83.50000000000007	0.49521659568901305
83.60000000000008	0.4952900997033598
83.70000000000007	0.49536373218054325
83.80000000000007	0.4954374930015406
83.90000000000008	0.49551138212637375
84.00000000000007	0.4955854004978538
84.10000000000008	0.4956595471647118
84.20000000000007	0.495733822013153
84.30000000000007	0.4958082250030554
84.40000000000008	0.4958827560942649
84.50000000000007	0.49595741623326606
84.60000000000008	0.49603220445941243
84.70000000000007	0.49610712066411267
84.80000000000007	0.4961821648070923
84.90000000000008	0.4962573378385443
85.00000000000007	0.49633263878853245
85.10000000000008	0.4964080675537059
85.20000000000007	0.4964836240936877
85.30000000000007	0.496559308368078
85.40000000000008	0.4966351213307559
85.50000000000007	0.496711062002527
85.60000000000008	0.4967871302852643
85.70000000000007	0.4968633261384865
85.80000000000007	0.496939650519783
85.90000000000008	0.49701610244077654
86.00000000000007	0.49709268180858845
86.10000000000008	0.49716938858267223
86.20000000000007	0.49724622272246766
86.30000000000008	0.49732318518926055
86.40000000000008	0.4974002749855279
86.50000000000007	0.4974774920236292
86.60000000000008	0.497554836262958
86.70000000000007	0.49763230866851127
86.80000000000008	0.49770990823368333
86.90000000000008	0.4977876348760861
87.00000000000007	0.49786548855508184
87.10000000000008	0.4979434692300264
87.20000000000007	0.4980215778696218
87.30000000000008	0.4980998134582218
87.40000000000008	0.4981781759186868
87.50000000000007	0.49825666521035855
87.60000000000008	0.4983352823056498
87.70000000000007	0.49841402617992625
87.80000000000008	0.49849289676130115
87.90000000000008	0.4985718940091149
88.00000000000007	0.49865101788270916
88.10000000000008	0.4987302693582083
88.20000000000007	0.49880964740203626
88.30000000000008	0.4988891519475607
88.40000000000008	0.4989687829541373
88.50000000000007	0.4990485414016004
88.60000000000008	0.4991284262474748
88.70000000000007	0.4992084374303778
88.80000000000008	0.49928857490969114
88.90000000000008	0.49936883864480397
89.00000000000009	0.49944922961926713
89.10000000000008	0.4995297467817568
89.20000000000007	0.4996103900761464
89.30000000000008	0.4996911594618646
89.40000000000008	0.49977205592617047
89.50000000000009	0.49985307840892457
89.60000000000008	0.4999342268592446
89.70000000000007	0.5000155012366091
89.80000000000008	0.5000931845651646
89.90000000000008	0.5001561198147042
90.00000000000009	0.5002042832472849
