# Supplementary material for: White matter micro- and macrostructure brain charts for the human lifespan
Source: Nature. 2026 May 13;655(8124):979–89. doi: 10.1038/s41586-026-10454-2 (PMC13391363; doi:10.1038/s41586-026-10454-2)
Supplement: Supplementary file 7 — Tract-specific median centiles of brain charts. SDT.T4.1-504 contain the discretized, sex-agnostic brain charts used to derive the myelination plots and assessments in Fig. 4 and Supplementary Fig. S4.F9. Age is expressed in years. Tract measurements are reported in metric-specific units: diffusivities in mm2 s−1, volume in mm3, surface area in mm2, average length in mm, and FA is dimensionless (unitless). [file 41586_2026_10454_MOESM7_ESM.zip › SDT.T4/SDT.T4.249-SCP_right_md-mean.csv]

age	value
1.0	0.0009001225018218869
1.1	0.0008976460181098622
1.2000000000000002	0.0008945257559612227
1.3000000000000003	0.0008908068499485586
1.4000000000000004	0.0008871561336795063
1.5000000000000004	0.0008837628121500429
1.6000000000000005	0.000880593803615164
1.7000000000000006	0.0008776220155253424
1.8000000000000007	0.0008748259149017102
1.9000000000000008	0.0008721847984288787
2.000000000000001	0.0008696828909162033
2.100000000000001	0.0008673067086647793
2.200000000000001	0.0008650452474807597
2.300000000000001	0.0008628873061985188
2.4000000000000012	0.0008608241414164812
2.5000000000000013	0.0008588480623261068
2.6000000000000014	0.0008569522847802233
2.7000000000000015	0.0008551312203293791
2.8000000000000016	0.000853378759864611
2.9000000000000017	0.0008516901195271432
3.0000000000000018	0.0008500610074512527
3.100000000000002	0.0008484878703580059
3.200000000000002	0.0008469666774984245
3.300000000000002	0.000845494251641873
3.400000000000002	0.0008440676954778153
3.500000000000002	0.0008426843718107239
3.6000000000000023	0.0008413421096394705
3.7000000000000024	0.000840038301566302
3.8000000000000025	0.0008387709074808986
3.9000000000000026	0.0008375380544846117
4.000000000000003	0.0008363382033104077
4.100000000000003	0.0008351694497083234
4.200000000000003	0.0008340303031894661
4.3000000000000025	0.0008329193769403509
4.400000000000003	0.0008318353881112774
4.5000000000000036	0.0008307772944276727
4.600000000000003	0.0008297437393270717
4.700000000000003	0.0008287336730677345
4.800000000000003	0.0008277461200763465
4.900000000000004	0.0008267802911874328
5.0000000000000036	0.0008258351323536136
5.100000000000003	0.0008249098299336762
5.200000000000004	0.0008240036170627526
5.300000000000004	0.0008231157782189121
5.400000000000004	0.0008222457427734865
5.5000000000000036	0.0008213927117123583
5.600000000000004	0.0008205560763306139
5.700000000000005	0.0008197352673042253
5.800000000000004	0.0008189298331143102
5.900000000000004	0.0008181391264467703
6.000000000000004	0.0008173626560950398
6.100000000000005	0.0008165999549221434
6.200000000000005	0.0008158505852619637
6.300000000000004	0.0008151142053815984
6.400000000000005	0.0008143903028503043
6.500000000000005	0.000813678494201036
6.600000000000005	0.0008129784198223227
6.700000000000005	0.0008122898006132977
6.800000000000005	0.0008116122087576367
6.900000000000006	0.0008109453256180794
7.000000000000005	0.0008102888461634555
7.100000000000005	0.0008096424843037959
7.2000000000000055	0.0008090060215808566
7.300000000000006	0.0008083791083267298
7.400000000000006	0.0008077614877931498
7.500000000000005	0.0008071529192111896
7.600000000000006	0.0008065532198465485
7.700000000000006	0.0008059620910707166
7.800000000000006	0.0008053793147471664
7.900000000000006	0.0008048046809932916
8.000000000000007	0.0008042379932090742
8.100000000000007	0.000803679104626269
8.200000000000006	0.0008031277651071712
8.300000000000006	0.0008025837945307844
8.400000000000006	0.0008020470243475111
8.500000000000007	0.0008015173294720266
8.600000000000007	0.00080099449245819
8.700000000000006	0.0008004783575782547
8.800000000000008	0.0007999687743947605
8.900000000000007	0.0007994656024381013
9.000000000000007	0.0007989687391669419
9.100000000000007	0.000798477998875336
9.200000000000006	0.0007979932504455925
9.300000000000008	0.0007975143716640665
9.400000000000007	0.0007970412738118192
9.500000000000007	0.0007965737931406601
9.600000000000009	0.0007961118146831016
9.700000000000008	0.0007956552270152237
9.800000000000008	0.0007952039265991353
9.900000000000007	0.0007947578394863505
10.000000000000007	0.0007943168236138726
10.100000000000009	0.0007938807806336911
10.200000000000008	0.000793449619381386
10.300000000000008	0.0007930232750768734
10.40000000000001	0.0007926016209842199
10.500000000000009	0.0007921845698641175
10.600000000000009	0.0007917720369381397
10.700000000000008	0.0007913639439290793
10.800000000000008	0.0007909602360913581
10.90000000000001	0.0007905608020337224
11.000000000000009	0.0007901655661371448
11.100000000000009	0.0007897744587961709
11.20000000000001	0.0007893874315492409
11.30000000000001	0.0007890043840498038
11.40000000000001	0.0007886252485658831
11.500000000000009	0.0007882499591267622
11.600000000000009	0.0007878784552965177
11.70000000000001	0.0007875106956396796
11.80000000000001	0.0007871465909904576
11.90000000000001	0.0007867860819815876
12.00000000000001	0.0007864291144274278
12.10000000000001	0.0007860756513196883
12.20000000000001	0.0007857256116672675
12.30000000000001	0.0007853789418543267
12.40000000000001	0.0007850355895581577
12.50000000000001	0.0007846955072885675
12.60000000000001	0.0007843586630843437
12.70000000000001	0.000784024984305625
12.800000000000011	0.0007836944235084237
12.900000000000011	0.0007833669378163148
13.00000000000001	0.0007830424984608844
13.10000000000001	0.0007827210389922684
13.20000000000001	0.0007824025162575945
13.300000000000011	0.0007820868880744698
13.400000000000011	0.0007817741165649416
13.50000000000001	0.0007814641766663164
13.600000000000012	0.0007811570083006398
13.700000000000012	0.0007808525729667748
13.800000000000011	0.000780550836263165
13.900000000000011	0.000780251775476458
14.00000000000001	0.0007799553353090029
14.100000000000012	0.0007796614805251489
14.200000000000012	0.0007793701766315285
14.300000000000011	0.000779081393030499
14.400000000000013	0.0007787951097817399
14.500000000000012	0.0007785112765397615
14.600000000000012	0.0007782298616402748
14.700000000000012	0.0007779508371523051
14.800000000000011	0.0007776741848946676
14.900000000000013	0.0007773998582772722
15.000000000000012	0.000777127828164158
15.100000000000012	0.0007768580659966673
15.200000000000014	0.0007765905467876507
15.300000000000013	0.0007763252544656622
15.400000000000013	0.0007760621463519989
15.500000000000012	0.0007758011960974639
15.600000000000012	0.0007755423807928167
15.700000000000014	0.0007752856857040436
15.800000000000013	0.000775031071147457
15.900000000000013	0.0007747785127614535
16.000000000000014	0.0007745279866400775
16.100000000000016	0.0007742794721862199
16.200000000000014	0.0007740329562946165
16.30000000000001	0.0007737884024152748
16.400000000000013	0.0007735457883925252
16.500000000000014	0.0007733050952710821
16.600000000000016	0.0007730663109762401
16.700000000000014	0.0007728294013786539
16.800000000000015	0.0007725943459064401
16.900000000000013	0.0007723611243520363
17.000000000000014	0.0007721297196002394
17.100000000000016	0.0007719001208501088
17.200000000000014	0.0007716722965149497
17.300000000000015	0.0007714462277914715
17.400000000000013	0.0007712218988779004
17.500000000000014	0.0007709992997768806
17.600000000000016	0.000770778400881546
17.700000000000014	0.0007705591846659828
17.800000000000015	0.0007703416338990358
17.900000000000016	0.0007701257342606339
18.000000000000014	0.0007699114767611491
18.100000000000016	0.0007696988338803405
18.200000000000017	0.0007694877895266016
18.300000000000015	0.0007692783304423484
18.400000000000016	0.0007690704482711874
18.500000000000014	0.0007688641171295708
18.600000000000016	0.0007686593219673392
18.700000000000017	0.0007684560479754026
18.800000000000015	0.0007682542831020682
18.900000000000016	0.0007680540197964394
19.000000000000014	0.0007678552339048942
19.100000000000016	0.0007676579115526165
19.200000000000017	0.0007674620415561078
19.300000000000015	0.0007672676168681298
19.400000000000016	0.0007670746147011985
19.500000000000018	0.0007668830220380218
19.600000000000016	0.0007666928260602716
19.700000000000017	0.0007665040165753266
19.80000000000002	0.000766316587185844
19.900000000000016	0.0007661305165518776
20.000000000000018	0.0007659457926282718
20.100000000000016	0.0007657624059383319
20.200000000000017	0.0007655803504886736
20.30000000000002	0.0007653996060896622
20.400000000000016	0.0007652201614085441
20.500000000000018	0.0007650420052782906
20.600000000000016	0.0007648651290435455
20.700000000000017	0.0007646895272396482
20.80000000000002	0.0007645151808984523
20.900000000000016	0.0007643420794981955
21.000000000000018	0.0007641702149788496
21.10000000000002	0.0007639995822021588
21.200000000000017	0.0007638301631763229
21.30000000000002	0.0007636619479762742
21.40000000000002	0.0007634949268160231
21.500000000000018	0.0007633290923218859
21.60000000000002	0.0007631644397889835
21.700000000000017	0.0007630009522641845
21.80000000000002	0.0007628386205042647
21.90000000000002	0.0007626774376343785
22.000000000000018	0.000762517399215114
22.10000000000002	0.0007623584891281112
22.200000000000017	0.0007622006986336882
22.30000000000002	0.0007620440191097194
22.40000000000002	0.0007618884442590813
22.500000000000018	0.0007617339700000504
22.60000000000002	0.0007615805811037594
22.70000000000002	0.0007614282694078755
22.80000000000002	0.0007612770290362563
22.90000000000002	0.0007611268561243514
23.00000000000002	0.0007609777361617997
23.10000000000002	0.000760829661414106
23.20000000000002	0.0007606826242469041
23.30000000000002	0.0007605366192736687
23.40000000000002	0.0007603916429268413
23.50000000000002	0.0007602476814627603
23.60000000000002	0.0007601047276391152
23.70000000000002	0.0007599627764269854
23.80000000000002	0.0007598218244373743
23.90000000000002	0.0007596818585489195
24.00000000000002	0.000759542871885137
24.10000000000002	0.0007594048576552815
24.20000000000002	0.0007592678112480649
24.300000000000022	0.000759131729522464
24.40000000000002	0.0007589966000219408
24.50000000000002	0.0007588624162921204
24.600000000000023	0.0007587291740273456
24.70000000000002	0.0007585968702340251
24.800000000000022	0.0007584654929977103
24.90000000000002	0.0007583350361786859
25.00000000000002	0.0007582054937111121
25.100000000000023	0.0007580768616475959
25.20000000000002	0.0007579491372026444
25.300000000000022	0.0007578223090415343
25.40000000000002	0.0007576963713886232
25.50000000000002	0.0007575713205592272
25.600000000000023	0.0007574471538900534
25.70000000000002	0.0007573238605211028
25.800000000000022	0.0007572014349488598
25.900000000000023	0.000757079871733793
26.00000000000002	0.0007569591675003082
26.100000000000023	0.0007568393197605194
26.200000000000024	0.0007567203181625318
26.300000000000022	0.0007566021575185133
26.400000000000023	0.0007564848346799174
26.50000000000002	0.0007563683472603995
26.600000000000023	0.0007562526853258854
26.700000000000024	0.0007561378439251032
26.800000000000022	0.0007560238181624656
26.900000000000023	0.0007559106051574407
27.00000000000002	0.0007557982026721085
27.100000000000023	0.0007556866012199405
27.200000000000024	0.0007555757961247179
27.300000000000022	0.000755465784703112
27.400000000000023	0.0007553565648018171
27.500000000000025	0.00075524812730371
27.600000000000023	0.0007551404677392116
27.700000000000024	0.0007550335816874272
27.800000000000026	0.0007549274666985667
27.900000000000023	0.0007548221207453427
28.000000000000025	0.0007547175351066175
28.100000000000023	0.0007546137055535817
28.200000000000024	0.0007545106298085403
28.300000000000026	0.0007544083059148326
28.400000000000023	0.0007543067254793624
28.500000000000025	0.0007542058844545955
28.600000000000023	0.0007541057788357641
28.700000000000024	0.0007540064065496514
28.800000000000026	0.0007539077657468957
28.900000000000023	0.0007538098483862345
29.000000000000025	0.0007537126506318252
29.100000000000026	0.0007536161705613362
29.200000000000024	0.0007535204063843573
29.300000000000026	0.000753425350352165
29.400000000000027	0.0007533309987885946
29.500000000000025	0.0007532373480552323
29.600000000000026	0.0007531443964095205
29.700000000000024	0.0007530521421526589
29.800000000000026	0.0007529605778498027
29.900000000000027	0.0007528697000116667
30.000000000000025	0.0007527795070285783
30.100000000000026	0.000752689997250952
30.200000000000024	0.0007526011635057895
30.300000000000026	0.0007525130024450427
30.400000000000027	0.0007524255107540592
30.500000000000025	0.0007523386869819286
30.600000000000026	0.0007522525295574215
30.700000000000028	0.000752167031588618
30.800000000000026	0.0007520821898930546
30.900000000000027	0.0007519980031373168
31.00000000000003	0.0007519144697912014
31.100000000000026	0.0007518315831980418
31.200000000000028	0.0007517493403007619
31.300000000000026	0.0007516677380719481
31.400000000000027	0.000751586775318937
31.50000000000003	0.0007515064505786584
31.600000000000026	0.0007514267574470414
31.700000000000028	0.000751347693014249
31.800000000000026	0.0007512692561919575
31.900000000000027	0.0007511914455512158
32.00000000000003	0.000751114254900026
32.10000000000002	0.0007510376814402596
32.20000000000003	0.0007509617224002583
32.300000000000026	0.0007508863768169488
32.40000000000003	0.0007508116433189303
32.50000000000003	0.000750737515941997
32.60000000000003	0.0007506639920194334
32.70000000000003	0.0007505910706811649
32.800000000000026	0.0007505187505840511
32.90000000000003	0.000750447025955705
33.00000000000003	0.0007503758942292355
33.10000000000003	0.0007503053528614415
33.20000000000003	0.0007502354010941467
33.300000000000026	0.0007501660376335881
33.40000000000003	0.0007500972569134304
33.50000000000003	0.0007500290564844361
33.60000000000003	0.0007499614356716419
33.70000000000003	0.0007498943932045635
33.800000000000026	0.0007498279236908948
33.90000000000003	0.0007497620247709194
34.00000000000003	0.0007496966941061549
34.10000000000003	0.0007496319311219657
34.20000000000003	0.0007495677345902074
34.30000000000003	0.0007495040993055536
34.40000000000003	0.0007494410230139229
34.50000000000003	0.0007493785052154107
34.60000000000003	0.0007493165447008897
34.70000000000003	0.0007492551364234125
34.80000000000003	0.0007491942782093883
34.90000000000003	0.0007491339679043514
35.00000000000003	0.0007490742050987052
35.10000000000003	0.0007490149886195582
35.20000000000003	0.0007489563135901132
35.30000000000003	0.000748898177931927
35.400000000000034	0.000748840581302761
35.50000000000003	0.0007487835225450755
35.60000000000003	0.0007487269969266197
35.70000000000003	0.0007486710024415528
35.80000000000003	0.0007486155371012957
35.900000000000034	0.0007485606006450996
36.00000000000003	0.000748506191946452
36.10000000000003	0.0007484523064283558
36.20000000000003	0.0007483989421708978
36.30000000000003	0.000748346098974281
36.400000000000034	0.0007482937757241871
36.50000000000003	0.0007482419679758626
36.60000000000003	0.0007481906738750694
36.70000000000003	0.000748139891583188
36.80000000000003	0.0007480896209742449
36.900000000000034	0.0007480398609603457
37.00000000000003	0.0007479906072388259
37.10000000000003	0.0007479418580332612
37.20000000000003	0.0007478936132729875
37.30000000000003	0.0007478458718795963
37.400000000000034	0.0007477986296717413
37.500000000000036	0.0007477518849325299
37.60000000000003	0.0007477056359592467
37.70000000000003	0.0007476598827483526
37.80000000000003	0.0007476146242438506
37.900000000000034	0.0007475698563947445
38.000000000000036	0.000747525577554801
38.10000000000003	0.0007474817877708791
38.20000000000003	0.0007474384859940696
38.30000000000003	0.0007473956682849697
38.400000000000034	0.0007473533330514573
38.500000000000036	0.0007473114787142872
38.60000000000004	0.000747270105381497
38.70000000000003	0.0007472292120231205
38.80000000000003	0.0007471887948196542
38.900000000000034	0.0007471488522432401
39.000000000000036	0.0007471093844479965
39.10000000000004	0.000747070390408998
39.20000000000003	0.0007470318664095965
39.30000000000003	0.0007469938109712489
39.400000000000034	0.0007469562226271836
39.500000000000036	0.0007469191015875032
39.60000000000004	0.0007468824468431032
39.70000000000003	0.0007468462547878646
39.80000000000003	0.0007468105240019
39.900000000000034	0.0007467752547375565
40.000000000000036	0.0007467404459889514
40.10000000000004	0.0007467060942450485
40.20000000000003	0.0007466721981309715
40.30000000000003	0.0007466387562825863
40.400000000000034	0.0007466057690036402
40.500000000000036	0.000746573235301408
40.60000000000004	0.0007465411517669309
40.70000000000004	0.0007465095170789542
40.80000000000003	0.0007464783315801241
40.900000000000034	0.0007464475942793244
41.000000000000036	0.0007464173018556369
41.10000000000004	0.0007463874530290435
41.20000000000004	0.000746358046529335
41.30000000000003	0.0007463290827464423
41.400000000000034	0.0007463005606999966
41.500000000000036	0.0007462724771636514
41.60000000000004	0.0007462448309064853
41.70000000000004	0.0007462176223543638
41.80000000000004	0.0007461908505271292
41.900000000000034	0.0007461645122801506
42.000000000000036	0.0007461386064203243
42.10000000000004	0.0007461131317635623
42.20000000000004	0.0007460880887793893
42.30000000000004	0.0007460634764962541
42.400000000000034	0.0007460392918572961
42.500000000000036	0.0007460155337144979
42.60000000000004	0.0007459922025706863
42.70000000000004	0.0007459692974532758
42.80000000000004	0.0007459468153814288
42.900000000000034	0.0007459247552418554
43.000000000000036	0.0007459031159295945
43.10000000000004	0.0007458818979879328
43.20000000000004	0.0007458611004509964
43.30000000000004	0.0007458407204195534
43.400000000000034	0.0007458207568217942
43.500000000000036	0.0007458012102319851
43.60000000000004	0.0007457820796821019
43.70000000000004	0.0007457633623437723
43.80000000000004	0.0007457450571771817
43.90000000000004	0.0007457271631501951
44.000000000000036	0.0007457096808746777
44.10000000000004	0.0007456926093876195
44.20000000000004	0.0007456759459366735
44.30000000000004	0.0007456596895202719
44.40000000000004	0.0007456438407791759
44.500000000000036	0.0007456283987472515
44.60000000000004	0.0007456133607383134
44.70000000000004	0.0007455987257803231
44.80000000000004	0.0007455844929083197
44.90000000000004	0.0007455706627981188
45.00000000000004	0.0007455572344870517
45.10000000000004	0.0007455442053599416
45.20000000000004	0.000745531574480082
45.30000000000004	0.0007455193425503119
45.40000000000004	0.0007455075086039556
45.50000000000004	0.0007454960700877621
45.60000000000004	0.0007454850260922921
45.70000000000004	0.0007454743757146592
45.80000000000004	0.0007454641196904946
45.90000000000004	0.0007454542570552521
46.00000000000004	0.0007454447853220637
46.10000000000004	0.0007454357036141932
46.20000000000004	0.0007454270126926776
46.30000000000004	0.0007454187115881345
46.40000000000004	0.0007454107978717394
46.50000000000004	0.0007454032706920375
46.60000000000004	0.0007453961292036181
46.70000000000004	0.0007453893741982625
46.80000000000004	0.0007453830047074529
46.90000000000004	0.0007453770183646337
47.00000000000004	0.0007453714143486344
47.100000000000044	0.0007453661934751698
47.20000000000004	0.0007453613547701737
47.30000000000004	0.0007453568959216176
47.40000000000004	0.0007453528161317747
47.50000000000004	0.000745349114608532
47.600000000000044	0.0007453457921965402
47.70000000000004	0.0007453428479215053
47.80000000000004	0.0007453402795298253
47.90000000000004	0.000745338086251892
48.00000000000004	0.0007453362689550059
48.100000000000044	0.0007453348266586682
48.200000000000045	0.0007453337571605533
48.30000000000004	0.000745333059712865
48.40000000000004	0.0007453327335730203
48.50000000000004	0.0007453327796356175
48.600000000000044	0.0007453331969188678
48.700000000000045	0.0007453339832754574
48.80000000000004	0.0007453351379837442
48.90000000000004	0.0007453366619597885
49.00000000000004	0.0007453385542150163
49.100000000000044	0.0007453408126504624
49.200000000000045	0.0007453434365647623
49.30000000000004	0.000745346425261416
49.40000000000004	0.0007453497796823499
49.50000000000004	0.000745353498836781
49.600000000000044	0.0007453575806775461
49.700000000000045	0.0007453620245276493
49.80000000000004	0.0007453668313494636
49.90000000000004	0.000745372000144849
50.00000000000004	0.0007453775289123166
50.100000000000044	0.00074538341699378
50.200000000000045	0.0007453896637356852
50.30000000000005	0.0007453962701249747
50.40000000000004	0.000745403235160443
50.50000000000004	0.0007454105568894858
50.600000000000044	0.0007454182346767585
50.700000000000045	0.000745426269528727
50.80000000000005	0.0007454346604363347
50.90000000000004	0.000745443405490159
51.00000000000004	0.0007454525040725221
51.100000000000044	0.0007454619555700132
51.200000000000045	0.0007454717610124763
51.30000000000005	0.0007454819193869725
51.40000000000005	0.0007454924288303361
51.50000000000004	0.0007455032887461612
51.600000000000044	0.0007455145001829961
51.700000000000045	0.0007455260621195842
51.80000000000005	0.0007455379727336929
51.90000000000005	0.0007455502314454266
52.00000000000004	0.000745562837678873
52.100000000000044	0.0007455757925049291
52.200000000000045	0.0007455890948977626
52.30000000000005	0.0007456027430788987
52.40000000000005	0.000745616736488364
52.50000000000004	0.0007456310762150365
52.600000000000044	0.0007456457612243202
52.700000000000045	0.0007456607897765744
52.80000000000005	0.00074567616132732
52.90000000000005	0.0007456918753358051
53.00000000000004	0.0007457079329122867
53.100000000000044	0.0007457243330169128
53.200000000000045	0.0007457410739516099
53.30000000000005	0.0007457581551905595
53.40000000000005	0.0007457755778613517
53.50000000000005	0.0007457933409149736
53.600000000000044	0.0007458114426902592
53.700000000000045	0.0007458298826759271
53.80000000000005	0.0007458486603641777
53.90000000000005	0.0007458677769031762
54.00000000000005	0.0007458872312380188
54.100000000000044	0.0007459070217470292
54.200000000000045	0.0007459271479364453
54.30000000000005	0.0007459476109711968
54.40000000000005	0.0007459684097868322
54.50000000000005	0.000745989542796814
54.60000000000005	0.0007460110095210393
54.700000000000045	0.0007460328094826996
54.80000000000005	0.0007460549438665498
54.90000000000005	0.0007460774116016561
55.00000000000005	0.0007461002111390565
55.10000000000005	0.0007461233420151626
55.200000000000045	0.0007461468054309856
55.30000000000005	0.0007461706003056652
55.40000000000005	0.0007461947251237606
55.50000000000005	0.0007462191794345349
55.60000000000005	0.0007462439627903544
55.700000000000045	0.0007462690764113477
55.80000000000005	0.000746294519209652
55.90000000000005	0.0007463202897056843
56.00000000000005	0.0007463463874642284
56.10000000000005	0.0007463728137212627
56.200000000000045	0.0007463995673786348
56.30000000000005	0.0007464266469887825
56.40000000000005	0.0007464540521286108
56.50000000000005	0.0007464817823779455
56.60000000000005	0.0007465098389913409
56.70000000000005	0.0007465382208631045
56.80000000000005	0.0007465669265798823
56.90000000000005	0.0007465959557332424
57.00000000000005	0.0007466253095931518
57.10000000000005	0.0007466549870433286
57.20000000000005	0.000746684986701049
57.30000000000005	0.0007467153081693312
57.40000000000005	0.0007467459510539415
57.50000000000005	0.0007467769166428889
57.60000000000005	0.0007468082038118974
57.70000000000005	0.0007468398112109425
57.800000000000054	0.0007468717384568916
57.90000000000005	0.0007469039868528524
58.00000000000005	0.0007469365552636076
58.10000000000005	0.0007469694423684965
58.20000000000005	0.0007470026477951974
58.300000000000054	0.0007470361711740274
58.40000000000005	0.0007470700138256563
58.50000000000005	0.0007471041746063967
58.60000000000005	0.0007471386522269224
58.70000000000005	0.0007471734463280442
58.800000000000054	0.0007472085582452467
58.90000000000005	0.0007472439868236049
59.00000000000005	0.0007472797308019641
59.10000000000005	0.000747315789831368
59.20000000000005	0.0007473521635653635
59.300000000000054	0.0007473888533565839
59.40000000000005	0.0007474258580412028
59.50000000000005	0.0007474631763881195
59.60000000000005	0.0007475008080608315
59.70000000000005	0.0007475387544265343
59.800000000000054	0.0007475770143098769
59.900000000000055	0.0007476155865068254
60.00000000000005	0.0007476544706906137
60.10000000000005	0.0007476936665367817
60.20000000000005	0.0007477331754293486
60.300000000000054	0.000747772996183626
60.400000000000055	0.0007478131276244695
60.50000000000005	0.0007478535694368831
60.60000000000005	0.0007478943230192298
60.70000000000005	0.0007479353871750195
60.800000000000054	0.0007479767607551583
60.900000000000055	0.0007480184434539158
61.00000000000006	0.0007480604349677529
61.10000000000005	0.0007481027367115526
61.20000000000005	0.0007481453474790735
61.300000000000054	0.000748188266149023
61.400000000000055	0.0007482314924268523
61.50000000000006	0.0007482750277416209
61.60000000000005	0.0007483188708749932
61.70000000000005	0.0007483630207307943
61.800000000000054	0.0007484074770232898
61.900000000000055	0.0007484522394688682
62.00000000000006	0.0007484973095128258
62.10000000000005	0.0007485426859266945
62.20000000000005	0.0007485883676410951
62.300000000000054	0.0007486343543809631
62.400000000000055	0.000748680647605629
62.50000000000006	0.0007487272460742575
62.60000000000005	0.0007487741487417154
62.70000000000005	0.0007488213553413288
62.800000000000054	0.000748868865608464
62.900000000000055	0.0007489166810184516
63.00000000000006	0.0007489648003199635
63.10000000000006	0.0007490132224937273
63.20000000000005	0.0007490619472832579
63.300000000000054	0.0007491109761778283
63.400000000000055	0.0007491603079134595
63.50000000000006	0.0007492099414943182
63.60000000000006	0.0007492598766719271
63.70000000000005	0.0007493101131997308
63.800000000000054	0.0007493606525828457
63.900000000000055	0.0007494114935464166
64.00000000000006	0.0007494626351196217
64.10000000000005	0.0007495140770637248
64.20000000000006	0.0007495658208976618
64.30000000000005	0.0007496178653336862
64.40000000000006	0.0007496702094236696
64.50000000000006	0.0007497228529365301
64.60000000000005	0.0007497757956430018
64.70000000000006	0.0007498290390777281
64.80000000000005	0.0007498825819417537
64.90000000000006	0.0007499364233111314
65.00000000000006	0.0007499905629640873
65.10000000000005	0.0007500450024490622
65.20000000000006	0.0007500997404538879
65.30000000000005	0.000750154776076662
65.40000000000006	0.0007502101091029247
65.50000000000006	0.0007502657393200164
65.60000000000005	0.0007503216682919166
65.70000000000006	0.0007503778946949316
65.80000000000005	0.0007504344176506129
65.90000000000006	0.0007504912369534315
66.00000000000006	0.0007505483541811536
66.10000000000005	0.0007506057679966158
66.20000000000006	0.0007506634775427438
66.30000000000005	0.0007507214826210548
66.40000000000006	0.0007507797830347706
66.50000000000006	0.0007508383803771397
66.60000000000005	0.0007508972732990968
66.70000000000006	0.000750956460966366
66.80000000000005	0.0007510159431890326
66.90000000000006	0.0007510757215740986
67.00000000000006	0.0007511357947587928
67.10000000000007	0.0007511961619296223
67.20000000000006	0.0007512568229034425
67.30000000000005	0.0007513177774987235
67.40000000000006	0.0007513790273379153
67.50000000000006	0.0007514405710460023
67.60000000000007	0.0007515024078316486
67.70000000000006	0.0007515645375199494
67.80000000000005	0.0007516269617471318
67.90000000000006	0.0007516896791241966
68.00000000000006	0.000751752688880071
68.10000000000007	0.0007518159908463512
68.20000000000006	0.0007518795848562245
68.30000000000005	0.0007519434725613025
68.40000000000006	0.0007520076525600352
68.50000000000006	0.0007520721241029146
68.60000000000007	0.0007521368870295009
68.70000000000006	0.0007522019430052468
68.80000000000005	0.0007522672906143356
68.90000000000006	0.0007523329291270304
69.00000000000006	0.0007523988583891449
69.10000000000007	0.0007524650782480325
69.20000000000006	0.000752531590384525
69.30000000000005	0.0007525983933699298
69.40000000000006	0.0007526654864955596
69.50000000000006	0.0007527328696149038
69.60000000000007	0.0007528005444227114
69.70000000000006	0.0007528685094757609
69.80000000000007	0.0007529367640846596
69.90000000000006	0.0007530053081089559
70.00000000000006	0.0007530741414096768
70.10000000000007	0.000753143265696998
70.20000000000006	0.0007532126795144708
70.30000000000007	0.0007532823821932617
70.40000000000006	0.0007533523736003482
70.50000000000006	0.0007534226554598787
70.60000000000007	0.0007534932263006124
70.70000000000006	0.0007535640854726153
70.80000000000007	0.0007536352328487047
70.90000000000006	0.0007537066683031533
71.00000000000006	0.0007537783935755776
71.10000000000007	0.0007538504071812202
71.20000000000006	0.0007539227084902238
71.30000000000007	0.0007539952973826212
71.40000000000006	0.0007540681756121272
71.50000000000006	0.0007541413416788838
71.60000000000007	0.0007542147949715507
71.70000000000006	0.0007542885353758472
71.80000000000007	0.0007543625627788581
71.90000000000006	0.0007544368789498277
72.00000000000006	0.0007545114823750707
72.10000000000007	0.0007545863724629567
72.20000000000006	0.0007546615491061504
72.30000000000007	0.0007547370140881308
72.40000000000006	0.000754812765879843
72.50000000000006	0.0007548888039078084
72.60000000000007	0.000754965128070224
72.70000000000006	0.0007550417382666318
72.80000000000007	0.0007551186362961449
72.90000000000006	0.0007551958206155414
73.00000000000006	0.000755273290670651
73.10000000000007	0.0007553510463664706
73.20000000000006	0.0007554290895164583
73.30000000000007	0.0007555074185617596
73.40000000000006	0.0007555860329660352
73.50000000000007	0.0007556649326396619
73.60000000000007	0.0007557441174942932
73.70000000000006	0.0007558235893591568
73.80000000000007	0.0007559033466609105
73.90000000000006	0.000755983388882198
74.00000000000007	0.0007560637159399985
74.10000000000007	0.0007561443296780538
74.20000000000006	0.0007562252285070708
74.30000000000007	0.0007563064119272439
74.40000000000006	0.0007563878798608171
74.50000000000007	0.0007564696322312695
74.60000000000007	0.0007565516708982362
74.70000000000006	0.0007566339942576237
74.80000000000007	0.0007567166018283153
74.90000000000006	0.0007567994935389833
75.00000000000007	0.0007568826712639539
75.10000000000007	0.0007569661333829001
75.20000000000006	0.0007570498794319954
75.30000000000007	0.0007571339093450424
75.40000000000006	0.0007572182230570942
75.50000000000007	0.0007573028224585264
75.60000000000007	0.0007573877059138738
75.70000000000006	0.0007574728729777279
75.80000000000007	0.0007575583235902106
75.90000000000006	0.0007576440596565909
76.00000000000007	0.0007577300795248643
76.10000000000007	0.0007578163827666938
76.20000000000007	0.0007579029693272036
76.30000000000007	0.0007579898391527437
76.40000000000006	0.0007580769941648259
76.50000000000007	0.0007581644326960177
76.60000000000007	0.0007582521543361096
76.70000000000007	0.0007583401590364161
76.80000000000007	0.0007584284487335826
76.90000000000006	0.0007585170217433174
77.00000000000007	0.0007586058776722742
77.10000000000007	0.0007586950164767016
77.20000000000007	0.0007587844381140476
77.30000000000007	0.0007588741445373982
77.40000000000006	0.0007589641340466513
77.50000000000007	0.0007590544062664264
77.60000000000007	0.0007591449611590486
77.70000000000007	0.000759235800692943
77.80000000000007	0.0007593269231508721
77.90000000000006	0.000759418328174119
78.00000000000007	0.0007595100157298609
78.10000000000007	0.0007596019857864546
78.20000000000007	0.0007596942403289833
78.30000000000007	0.0007597867776240799
78.40000000000006	0.000759879597330799
78.50000000000007	0.0007599726994222993
78.60000000000007	0.0007600660858992692
78.70000000000007	0.0007601597550108669
78.80000000000007	0.0007602537064326739
78.90000000000006	0.0007603479401426052
79.00000000000007	0.0007604424561197768
79.10000000000007	0.000760537256381809
79.20000000000007	0.0007606323391613583
79.30000000000007	0.0007607277041516132
79.40000000000006	0.000760823351336427
79.50000000000007	0.000760919282749285
79.60000000000007	0.0007610154966050419
79.70000000000007	0.000761111992613289
79.80000000000007	0.0007612087707625941
79.90000000000008	0.0007613058310426538
80.00000000000007	0.0007614031755041398
80.10000000000007	0.0007615008023450948
80.20000000000007	0.0007615987112925757
80.30000000000007	0.0007616969023409877
80.40000000000008	0.0007617953775571791
80.50000000000007	0.0007618941351210352
80.60000000000007	0.0007619931747759091
80.70000000000007	0.0007620924965208687
80.80000000000007	0.0007621921003561204
80.90000000000008	0.0007622919883659714
81.00000000000007	0.0007623921587131376
81.10000000000007	0.00076249261115836
81.20000000000007	0.0007625933457064772
81.30000000000007	0.0007626943644582864
81.40000000000008	0.0007627956655580097
81.50000000000007	0.0007628972487825815
81.60000000000007	0.0007629991141414941
81.70000000000007	0.0007631012616453627
81.80000000000007	0.0007632036934127677
81.90000000000008	0.0007633064075703827
82.00000000000007	0.0007634094039124364
82.10000000000007	0.0007635126824541664
82.20000000000007	0.0007636162453309479
82.30000000000007	0.0007637200906506151
82.40000000000008	0.0007638242182235565
82.50000000000007	0.0007639286280696024
82.60000000000008	0.0007640333202097336
82.70000000000007	0.0007641382967974377
82.80000000000007	0.0007642435559226617
82.90000000000008	0.0007643490974129917
83.00000000000007	0.000764454921294002
83.10000000000008	0.0007645610297363567
83.20000000000007	0.0007646674208107633
83.30000000000007	0.0007647740943609234
83.40000000000008	0.00076488105041701
83.50000000000007	0.0007649882890103114
83.60000000000008	0.0007650958123299494
83.70000000000007	0.0007652036184283524
83.80000000000007	0.000765311707166447
83.90000000000008	0.000765420078580099
84.00000000000007	0.000765528734875984
84.10000000000008	0.0007656376740869233
84.20000000000007	0.0007657468960899265
84.30000000000007	0.0007658564009254394
84.40000000000008	0.0007659661886350609
84.50000000000007	0.0007660762614443005
84.60000000000008	0.000766186617367306
84.70000000000007	0.0007662972562982973
84.80000000000007	0.0007664081782834597
84.90000000000008	0.0007665193855662389
85.00000000000007	0.0007666308761407855
85.10000000000008	0.0007667426499174187
85.20000000000007	0.0007668547069469095
85.30000000000007	0.0007669670472811202
85.40000000000008	0.000767079673182771
85.50000000000007	0.0007671925826269468
85.60000000000008	0.0007673057755411983
85.70000000000007	0.0007674192519819904
85.80000000000007	0.000767533014230408
85.90000000000008	0.00076764706024113
86.00000000000007	0.0007677613899578249
86.10000000000008	0.0007678760034415742
86.20000000000007	0.0007679909007545846
86.30000000000008	0.0007681060841976303
86.40000000000008	0.0007682215517059092
86.50000000000007	0.0007683373032403656
86.60000000000008	0.0007684533388678225
86.70000000000007	0.0007685696609078588
86.80000000000008	0.0007686862672748461
86.90000000000008	0.0007688031579458917
87.00000000000007	0.0007689203329924644
87.10000000000008	0.0007690377924871488
87.20000000000007	0.0007691555387696752
87.30000000000008	0.00076927356973451
87.40000000000008	0.0007693918853761308
87.50000000000007	0.0007695104857717681
87.60000000000008	0.0007696293732804023
87.70000000000007	0.0007697485457752591
87.80000000000008	0.000769868003267058
87.90000000000008	0.0007699877458376861
88.00000000000007	0.0007701077735701998
88.10000000000008	0.0007702280888442437
88.20000000000007	0.000770348689512718
88.30000000000008	0.0007704695756037419
88.40000000000008	0.0007705907472050595
88.50000000000007	0.0007707122067160663
88.60000000000008	0.000770833951967944
88.70000000000007	0.0007709559830051564
88.80000000000008	0.000771078299920168
88.90000000000008	0.0007712009028065966
89.00000000000009	0.0007713237940850023
89.10000000000008	0.0007714469715657828
89.20000000000007	0.0007715704353109718
89.30000000000008	0.0007716941854189347
89.40000000000008	0.0007718182243304985
89.50000000000009	0.0007719425498338852
89.60000000000008	0.0007720671620075844
89.70000000000007	0.0007721920609547274
89.80000000000008	0.0007723115179073686
89.90000000000008	0.0007724083322237105
90.00000000000009	0.0007724824498553406
