# Supplementary material for: White matter micro- and macrostructure brain charts for the human lifespan
Source: Nature. 2026 May 13;655(8124):979–89. doi: 10.1038/s41586-026-10454-2 (PMC13391363; doi:10.1038/s41586-026-10454-2)
Supplement: Supplementary file 7 — Tract-specific median centiles of brain charts. SDT.T4.1-504 contain the discretized, sex-agnostic brain charts used to derive the myelination plots and assessments in Fig. 4 and Supplementary Fig. S4.F9. Age is expressed in years. Tract measurements are reported in metric-specific units: diffusivities in mm2 s−1, volume in mm3, surface area in mm2, average length in mm, and FA is dimensionless (unitless). [file 41586_2026_10454_MOESM7_ESM.zip › SDT.T4/SDT.T4.25-ATR_right_md-mean.csv]

age	value
1.0	0.0009425119841384463
1.1	0.0009377099098065175
1.2000000000000002	0.0009316913454074044
1.3000000000000003	0.0009245543981598522
1.4000000000000004	0.0009176169967585461
1.5000000000000004	0.0009112422412447632
1.6000000000000005	0.0009053537558461276
1.7000000000000006	0.0008998894535205211
1.8000000000000007	0.000894800153216212
1.9000000000000008	0.0008900392440026375
2.000000000000001	0.0008855713115158328
2.100000000000001	0.000881366261489613
2.200000000000001	0.0008773995554453801
2.300000000000001	0.0008736465965868603
2.4000000000000012	0.0008700881972075529
2.5000000000000013	0.0008667075639583254
2.6000000000000014	0.0008634899520997966
2.7000000000000015	0.0008604231940855397
2.8000000000000016	0.0008574942179479003
2.9000000000000017	0.0008546927730099808
3.0000000000000018	0.0008520096993785393
3.100000000000002	0.0008494373859977441
3.200000000000002	0.0008469673645784533
3.300000000000002	0.000844592939406293
3.400000000000002	0.0008423080278933356
3.500000000000002	0.0008401071120408495
3.6000000000000023	0.0008379856218775689
3.7000000000000024	0.0008359381894455228
3.8000000000000025	0.0008339605943622725
3.9000000000000026	0.0008320489734070954
4.000000000000003	0.0008302001266937437
4.100000000000003	0.0008284101922841969
4.200000000000003	0.0008266761280934945
4.3000000000000025	0.0008249951125237372
4.400000000000003	0.0008233645418550542
4.5000000000000036	0.0008217822788276121
4.600000000000003	0.0008202456190360722
4.700000000000003	0.0008187524528557616
4.800000000000003	0.0008173008237721927
4.900000000000004	0.0008158891298396547
5.0000000000000036	0.0008145152969506439
5.100000000000003	0.0008131777087099982
5.200000000000004	0.000811874845785822
5.300000000000004	0.0008106052929026285
5.400000000000004	0.000809367904615663
5.5000000000000036	0.0008081611323215245
5.600000000000004	0.000806983782945327
5.700000000000005	0.0008058347420408193
5.800000000000004	0.0008047131108842084
5.900000000000004	0.0008036176495101867
6.000000000000004	0.0008025474049193436
6.100000000000005	0.0008015014730046937
6.200000000000005	0.0008004790074281851
6.300000000000004	0.0007994793343174644
6.400000000000005	0.0007985014855329063
6.500000000000005	0.000797544726036588
6.600000000000005	0.0007966083668510969
6.700000000000005	0.0007956918615589383
6.800000000000005	0.0007947944105651432
6.900000000000006	0.0007939154087240628
7.000000000000005	0.0007930542780091026
7.100000000000005	0.0007922104762956443
7.2000000000000055	0.0007913835792613679
7.300000000000006	0.000790572941689205
7.400000000000006	0.0007897780813323953
7.500000000000005	0.0007889985457741218
7.600000000000006	0.0007882339822836785
7.700000000000006	0.0007874838453724664
7.800000000000006	0.0007867477288023402
7.900000000000006	0.0007860252425065963
8.000000000000007	0.0007853160207627946
8.100000000000007	0.0007846197821716
8.200000000000006	0.0007839360753011209
8.300000000000006	0.0007832645681414239
8.400000000000006	0.0007826049495712885
8.500000000000007	0.0007819569810677307
8.600000000000007	0.0007813202739510961
8.700000000000006	0.0007806945434616408
8.800000000000008	0.000780079515042475
8.900000000000007	0.00077947493181008
9.000000000000007	0.0007788805993602124
9.100000000000007	0.0007782961895436097
9.200000000000006	0.0007777214649134987
9.300000000000008	0.0007771562035770051
9.400000000000007	0.0007766002381456523
9.500000000000007	0.0007760532819234346
9.600000000000009	0.0007755151282832351
9.700000000000008	0.0007749855773328995
9.800000000000008	0.0007744644427191664
9.900000000000007	0.0007739515856179802
10.000000000000007	0.0007734467600346275
10.100000000000009	0.0007729497908356227
10.200000000000008	0.0007724605150437701
10.300000000000008	0.0007719788115735851
10.40000000000001	0.0007715044629144635
10.500000000000009	0.0007710373148384959
10.600000000000009	0.0007705772177313512
10.700000000000008	0.0007701240328002141
10.800000000000008	0.0007696776581606914
10.90000000000001	0.0007692379046713664
11.000000000000009	0.0007688046398290757
11.100000000000009	0.0007683777410027755
11.20000000000001	0.0007679571183601727
11.30000000000001	0.0007675426029803344
11.40000000000001	0.0007671340770095711
11.500000000000009	0.0007667314258539452
11.600000000000009	0.0007663345438651578
11.70000000000001	0.0007659433545295433
11.80000000000001	0.0007655577093010219
11.90000000000001	0.0007651775057662567
12.00000000000001	0.0007648026497770811
12.10000000000001	0.000764433073247889
12.20000000000001	0.0007640686423849264
12.30000000000001	0.0007637092653261272
12.40000000000001	0.0007633548525737404
12.50000000000001	0.0007630053222262754
12.60000000000001	0.0007626606156860793
12.70000000000001	0.0007623206141684194
12.800000000000011	0.0007619852370670799
12.900000000000011	0.0007616544108664041
13.00000000000001	0.0007613280830098058
13.10000000000001	0.0007610061457290701
13.20000000000001	0.0007606885261980462
13.300000000000011	0.0007603751533444879
13.400000000000011	0.0007600659626873555
13.50000000000001	0.0007597609085860975
13.600000000000012	0.0007594598945715309
13.700000000000012	0.0007591628562040488
13.800000000000011	0.0007588697352478676
13.900000000000011	0.0007585804904860982
14.00000000000001	0.000758295033843012
14.100000000000012	0.000758013306733437
14.200000000000012	0.0007577352518989372
14.300000000000011	0.0007574608179013949
14.400000000000013	0.0007571899686670368
14.500000000000012	0.0007569226247877987
14.600000000000012	0.000756658734046916
14.700000000000012	0.0007563982497435603
14.800000000000011	0.00075614113910451
14.900000000000013	0.0007558873292292085
15.000000000000012	0.0007556367723852344
15.100000000000012	0.0007553894218610687
15.200000000000014	0.0007551452361594733
15.300000000000013	0.000754904186399708
15.400000000000013	0.0007546662064405771
15.500000000000012	0.0007544312534668365
15.600000000000012	0.0007541992896331766
15.700000000000014	0.000753970288562566
15.800000000000013	0.0007537441892369694
15.900000000000013	0.0007535209523301965
16.000000000000014	0.000753300539313639
16.100000000000016	0.0007530829163864408
16.200000000000014	0.0007528680601638403
16.30000000000001	0.0007526559149759455
16.400000000000013	0.0007524464453496475
16.500000000000014	0.0007522396203399347
16.600000000000016	0.0007520354184895163
16.700000000000014	0.000751833788216757
16.800000000000015	0.0007516346968012591
16.900000000000013	0.0007514381121541279
17.000000000000014	0.0007512440065168003
17.100000000000016	0.0007510523607645247
17.200000000000014	0.000750863127602024
17.300000000000015	0.0007506762773680837
17.400000000000013	0.000750491784566249
17.500000000000014	0.0007503096315753786
17.600000000000016	0.0007501297744021653
17.700000000000014	0.0007499521855843175
17.800000000000015	0.0007497768381656741
17.900000000000016	0.0007496037091909785
18.000000000000014	0.0007494327828802345
18.100000000000016	0.0007492640187152369
18.200000000000017	0.000749097391691411
18.300000000000015	0.0007489328806660915
18.400000000000016	0.0007487704710463699
18.500000000000014	0.0007486101250098446
18.600000000000016	0.0007484518193282718
18.700000000000017	0.0007482955311834893
18.800000000000015	0.0007481412414818352
18.900000000000016	0.0007479889371002361
19.000000000000014	0.0007478385830629169
19.100000000000016	0.0007476901581372948
19.200000000000017	0.0007475436446974035
19.300000000000015	0.0007473990305675417
19.400000000000016	0.0007472562829943832
19.500000000000018	0.0007471153821948884
19.600000000000016	0.0007469763087215618
19.700000000000017	0.0007468390466171986
19.80000000000002	0.000746703584891657
19.900000000000016	0.0007465698931452493
20.000000000000018	0.0007464379532311229
20.100000000000016	0.0007463077503919431
20.200000000000017	0.0007461792744011211
20.30000000000002	0.0007460524967073321
20.400000000000016	0.0007459274003575833
20.500000000000018	0.0007458039686759039
20.600000000000016	0.0007456821882765496
20.700000000000017	0.0007455620498981665
20.80000000000002	0.0007454435269520453
20.900000000000016	0.0007453266038385424
21.000000000000018	0.0007452112681614797
21.10000000000002	0.0007450975112804855
21.200000000000017	0.0007449853081564245
21.30000000000002	0.0007448746441812281
21.40000000000002	0.0007447655049774252
21.500000000000018	0.0007446578792857484
21.60000000000002	0.0007445517592584588
21.700000000000017	0.0007444471215056429
21.80000000000002	0.000744343952547702
21.90000000000002	0.0007442422419482173
22.000000000000018	0.0007441419823686093
22.10000000000002	0.0007440431517275856
22.200000000000017	0.0007439457373754992
22.30000000000002	0.0007438497268561471
22.40000000000002	0.00074375511068293
22.500000000000018	0.0007436618821732635
22.60000000000002	0.0007435700206415421
22.70000000000002	0.0007434795143861306
22.80000000000002	0.0007433903546098641
22.90000000000002	0.0007433025350507722
23.00000000000002	0.0007432160361358081
23.10000000000002	0.0007431308468630153
23.20000000000002	0.0007430469563937955
23.30000000000002	0.0007429643567302993
23.40000000000002	0.0007428830421574121
23.50000000000002	0.0007428029942909381
23.60000000000002	0.0007427242029307306
23.70000000000002	0.0007426466606608002
23.80000000000002	0.0007425703621158875
23.90000000000002	0.0007424952898634839
24.00000000000002	0.000742421434297217
24.10000000000002	0.0007423487859496167
24.20000000000002	0.0007422773380820113
24.300000000000022	0.0007422070857879586
24.40000000000002	0.0007421380126537145
24.50000000000002	0.0007420701097554884
24.600000000000023	0.0007420033708489672
24.70000000000002	0.0007419377913205478
24.800000000000022	0.0007418733555752101
24.90000000000002	0.0007418100551961422
25.00000000000002	0.000741747881885274
25.100000000000023	0.0007416868299760033
25.20000000000002	0.0007416268952420634
25.300000000000022	0.0007415680629662944
25.40000000000002	0.0007415103253163504
25.50000000000002	0.0007414536770484243
25.600000000000023	0.0007413981141826996
25.70000000000002	0.0007413436227101026
25.800000000000022	0.0007412901952336483
25.900000000000023	0.0007412378244584861
26.00000000000002	0.000741186505636612
26.100000000000023	0.00074113623511698
26.200000000000024	0.0007410869996508635
26.300000000000022	0.000741038792344541
26.400000000000023	0.0007409916088138561
26.50000000000002	0.0007409454456162262
26.600000000000023	0.0007409002901183366
26.700000000000024	0.000740856135802344
26.800000000000022	0.0007408129762386862
26.900000000000023	0.0007407708074712962
27.00000000000002	0.0007407296263380478
27.100000000000023	0.0007406894208673549
27.200000000000024	0.0007406501849769624
27.300000000000022	0.0007406119150258318
27.400000000000023	0.0007405746080289406
27.500000000000025	0.0007405382525520142
27.600000000000023	0.0007405028428389485
27.700000000000024	0.0007404683732103838
27.800000000000026	0.0007404348403969851
27.900000000000023	0.000740402241654024
28.000000000000025	0.0007403705661257833
28.100000000000023	0.0007403398084350468
28.200000000000024	0.0007403099655868617
28.300000000000026	0.0007402810349875403
28.400000000000023	0.0007402530062525221
28.500000000000025	0.000740225874288932
28.600000000000023	0.0007401996340708712
28.700000000000024	0.0007401742829280427
28.800000000000026	0.0007401498184734445
28.900000000000023	0.0007401262308304646
29.000000000000025	0.0007401035152372995
29.100000000000026	0.0007400816692640056
29.200000000000024	0.000740060690652808
29.300000000000026	0.0007400405699419157
29.400000000000027	0.0007400213026185546
29.500000000000025	0.0007400028842286784
29.600000000000026	0.0007399853126273889
29.700000000000024	0.0007399685857353553
29.800000000000026	0.0007399526945385405
29.900000000000027	0.0007399376348147207
30.000000000000025	0.0007399234046308006
30.100000000000026	0.0007399100020182909
30.200000000000024	0.0007398974183297581
30.300000000000026	0.0007398856495620058
30.400000000000027	0.0007398746917635571
30.500000000000025	0.0007398645432529952
30.600000000000026	0.0007398552022162979
30.700000000000028	0.0007398466604022296
30.800000000000026	0.0007398389140636926
30.900000000000027	0.0007398319617069334
31.00000000000003	0.0007398258016131919
31.100000000000026	0.0007398204258564137
31.200000000000028	0.000739815830882905
31.300000000000026	0.00073981201318467
31.400000000000027	0.0007398089714913892
31.50000000000003	0.0007398067042183594
31.600000000000026	0.0007398052037913799
31.700000000000028	0.0007398044668833313
31.800000000000026	0.0007398044923911751
31.900000000000027	0.0007398052788121182
32.00000000000003	0.0007398068188614244
32.10000000000002	0.0007398091093834359
32.20000000000003	0.0007398121472630781
32.300000000000026	0.0007398159315966901
32.40000000000003	0.0007398204609980705
32.50000000000003	0.0007398257284960096
32.60000000000003	0.0007398317311361014
32.70000000000003	0.0007398384681646492
32.800000000000026	0.0007398459382659227
32.90000000000003	0.0007398541347272022
33.00000000000003	0.0007398630547466591
33.10000000000003	0.0007398726955586167
33.20000000000003	0.0007398830565883049
33.300000000000026	0.0007398941366214825
33.40000000000003	0.0007399059292257418
33.50000000000003	0.0007399184317786829
33.60000000000003	0.0007399316438407408
33.70000000000003	0.0007399455642582423
33.800000000000026	0.0007399601868303654
33.90000000000003	0.0007399755090709771
34.00000000000003	0.0007399915285262445
34.10000000000003	0.000740008244918007
34.20000000000003	0.0007400256571810332
34.30000000000003	0.0007400437593659147
34.40000000000003	0.0007400625491470221
34.50000000000003	0.00074008202636884
34.60000000000003	0.0007401021900180774
34.70000000000003	0.0007401230343534633
34.80000000000003	0.0007401445571714846
34.90000000000003	0.0007401667562976042
35.00000000000003	0.0007401896317227295
35.10000000000003	0.0007402131825106184
35.20000000000003	0.0007402374031461841
35.30000000000003	0.0007402622915699967
35.400000000000034	0.0007402878478848824
35.50000000000003	0.0007403140711989722
35.60000000000003	0.0007403409561847831
35.70000000000003	0.0007403685008927099
35.80000000000003	0.0007403967033992412
35.900000000000034	0.0007404255639407405
36.00000000000003	0.0007404550816923921
36.10000000000003	0.0007404852515308352
36.20000000000003	0.0007405160716362643
36.30000000000003	0.0007405475423477492
36.400000000000034	0.0007405796628782046
36.50000000000003	0.0007406124282738709
36.60000000000003	0.0007406458368140206
36.70000000000003	0.0007406798868014967
36.80000000000003	0.0007407145786978399
36.900000000000034	0.0007407499117742379
37.00000000000003	0.0007407858812616748
37.10000000000003	0.0007408224855567188
37.20000000000003	0.0007408597252157774
37.30000000000003	0.0007408975995418578
37.400000000000034	0.0007409361039197042
37.500000000000036	0.0007409752368355753
37.60000000000003	0.0007410149967970882
37.70000000000003	0.0007410553844735977
37.80000000000003	0.0007410963992185671
37.900000000000034	0.0007411380365844523
38.000000000000036	0.000741180295163862
38.10000000000003	0.0007412231757142926
38.20000000000003	0.0007412666776157535
38.30000000000003	0.0007413107965605311
38.400000000000034	0.0007413555312226552
38.500000000000036	0.0007414008802955967
38.60000000000004	0.0007414468446416088
38.70000000000003	0.0007414934236842271
38.80000000000003	0.0007415406132683828
38.900000000000034	0.0007415884121648518
39.000000000000036	0.0007416368213182862
39.10000000000004	0.0007416858401740315
39.20000000000003	0.0007417354647045044
39.30000000000003	0.0007417856937546988
39.400000000000034	0.0007418365261872717
39.500000000000036	0.0007418879630445861
39.60000000000004	0.0007419400038092931
39.70000000000003	0.0007419926445931943
39.80000000000003	0.0007420458843295208
39.900000000000034	0.0007420997241381343
40.000000000000036	0.000742154163519197
40.10000000000004	0.0007422091987010911
40.20000000000003	0.0007422648286848504
40.30000000000003	0.0007423210524877151
40.400000000000034	0.0007423778713211856
40.500000000000036	0.0007424352847171253
40.60000000000004	0.0007424932890315617
40.70000000000004	0.0007425518833463123
40.80000000000003	0.0007426110689462101
40.900000000000034	0.0007426708453767258
41.000000000000036	0.0007427312091007919
41.10000000000004	0.0007427921592623953
41.20000000000004	0.0007428536950203676
41.30000000000003	0.0007429158177460143
41.400000000000034	0.0007429785270114396
41.500000000000036	0.0007430418193967894
41.60000000000004	0.0007431056941202277
41.70000000000004	0.0007431701526228246
41.80000000000004	0.0007432351944867279
41.900000000000034	0.0007433008163904036
42.000000000000036	0.0007433670176091941
42.10000000000004	0.0007434337974320966
42.20000000000004	0.0007435011573821975
42.30000000000004	0.0007435690970636946
42.400000000000034	0.0007436376132630006
42.500000000000036	0.000743706705323771
42.60000000000004	0.000743776374835891
42.70000000000004	0.0007438466214103082
42.80000000000004	0.0007439174419241305
42.900000000000034	0.0007439888357737791
43.000000000000036	0.000744060802368299
43.10000000000004	0.0007441333433757976
43.20000000000004	0.0007442064584250399
43.30000000000004	0.0007442801444928481
43.400000000000034	0.0007443544010387788
43.500000000000036	0.0007444292297952645
43.60000000000004	0.000744504630394763
43.70000000000004	0.0007445805998980037
43.80000000000004	0.0007446571378133661
43.90000000000004	0.0007447342436609578
44.000000000000036	0.0007448119192482399
44.10000000000004	0.0007448901642215821
44.20000000000004	0.0007449689757341487
44.30000000000004	0.0007450483533528816
44.40000000000004	0.0007451282989474942
44.500000000000036	0.0007452088121651916
44.60000000000004	0.0007452898902370099
44.70000000000004	0.0007453715327752336
44.80000000000004	0.0007454537394029953
44.90000000000004	0.0007455365120623779
45.00000000000004	0.0007456198504109571
45.10000000000004	0.0007457037517656471
45.20000000000004	0.0007457882157931878
45.30000000000004	0.0007458732444962251
45.40000000000004	0.0007459588375305106
45.50000000000004	0.00074604499228545
45.60000000000004	0.0007461317084700399
45.70000000000004	0.0007462189858034195
45.80000000000004	0.0007463068263583221
45.90000000000004	0.000746395229797535
46.00000000000004	0.0007464841935905706
46.10000000000004	0.0007465737174972479
46.20000000000004	0.0007466638036495931
46.30000000000004	0.0007467544517060152
46.40000000000004	0.0007468456592037458
46.50000000000004	0.000746937425942105
46.60000000000004	0.0007470297517299015
46.70000000000004	0.0007471226387674302
46.80000000000004	0.0007472160867170166
46.90000000000004	0.0007473100931908565
47.00000000000004	0.0007474046580358721
47.100000000000044	0.000747499783510592
47.20000000000004	0.0007475954692706015
47.30000000000004	0.0007476917129915597
47.40000000000004	0.0007477885145574203
47.50000000000004	0.0007478858738610812
47.600000000000044	0.0007479837932278914
47.70000000000004	0.0007480822723144607
47.80000000000004	0.000748181308866774
47.90000000000004	0.0007482809028135533
48.00000000000004	0.0007483810565376714
48.100000000000044	0.000748481769686679
48.200000000000045	0.0007485830400662484
48.30000000000004	0.0007486848676399923
48.40000000000004	0.0007487872523799199
48.50000000000004	0.0007488901967345636
48.600000000000044	0.0007489937003497416
48.700000000000045	0.0007490977610974246
48.80000000000004	0.0007492023789834127
48.90000000000004	0.0007493075565132724
49.00000000000004	0.0007494132933216045
49.100000000000044	0.0007495195873366966
49.200000000000045	0.000749626438597311
49.30000000000004	0.00074973384715016
49.40000000000004	0.000749841815565698
49.50000000000004	0.0007499503434741417
49.600000000000044	0.0007500594288664416
49.700000000000045	0.0007501690718213373
49.80000000000004	0.000750279274966028
49.90000000000004	0.0007503900379173988
50.00000000000004	0.0007505013587197583
50.100000000000044	0.000750613237483106
50.200000000000045	0.0007507256743249865
50.30000000000005	0.0007508386719369058
50.40000000000004	0.0007509522299289259
50.50000000000004	0.0007510663464048233
50.600000000000044	0.0007511810215125726
50.700000000000045	0.0007512962580004018
50.80000000000005	0.0007514120554629778
50.90000000000004	0.0007515284120548129
51.00000000000004	0.000751645327953656
51.100000000000044	0.0007517628033444337
51.200000000000045	0.000751880841039373
51.30000000000005	0.0007519994406239373
51.40000000000005	0.0007521186003093122
51.50000000000004	0.0007522383203094711
51.600000000000044	0.0007523586034935142
51.700000000000045	0.0007524794494295214
51.80000000000005	0.000752600856377109
51.90000000000005	0.000752722824578692
52.00000000000004	0.0007528453542835837
52.100000000000044	0.0007529684484247937
52.200000000000045	0.0007530921065589438
52.30000000000005	0.0007532163269998591
52.40000000000005	0.0007533411100246524
52.50000000000004	0.000753466458623572
52.600000000000044	0.0007535923723338959
52.700000000000045	0.0007537188495158685
52.80000000000005	0.0007538458904738937
52.90000000000005	0.000753973495519001
53.00000000000004	0.0007541016677055191
53.100000000000044	0.0007542304065570638
53.200000000000045	0.0007543597104859261
53.30000000000005	0.0007544895798298868
53.40000000000005	0.0007546200177010102
53.50000000000005	0.0007547510236016692
53.600000000000044	0.0007548825959888084
53.700000000000045	0.0007550147352265389
53.80000000000005	0.000755147441685304
53.90000000000005	0.0007552807185416101
54.00000000000005	0.0007554145652820625
54.100000000000044	0.0007555489804138108
54.200000000000045	0.0007556839643331452
54.30000000000005	0.0007558195202749821
54.40000000000005	0.00075595564770281
54.50000000000005	0.0007560923451669099
54.60000000000005	0.000756229613089058
54.700000000000045	0.000756367451897179
54.80000000000005	0.0007565058648911805
54.90000000000005	0.0007566448515167056
55.00000000000005	0.0007567844103726712
55.10000000000005	0.0007569245419120461
55.200000000000045	0.0007570652494940173
55.30000000000005	0.0007572065325392539
55.40000000000005	0.0007573483896885279
55.50000000000005	0.0007574908214195537
55.60000000000005	0.0007576338282160774
55.700000000000045	0.0007577774135030127
55.80000000000005	0.0007579215766811615
55.90000000000005	0.0007580663164385729
56.00000000000005	0.0007582116332833909
56.10000000000005	0.0007583575307007715
56.200000000000045	0.0007585040080647248
56.30000000000005	0.0007586510641040872
56.40000000000005	0.0007587986993511424
56.50000000000005	0.0007589469143440356
56.60000000000005	0.0007590957126346114
56.70000000000005	0.0007592450935750469
56.80000000000005	0.0007593950559403572
56.90000000000005	0.0007595456002925514
57.00000000000005	0.0007596967302448655
57.10000000000005	0.0007598484451208376
57.20000000000005	0.0007600007437354062
57.30000000000005	0.0007601536266742508
57.40000000000005	0.0007603070945287887
57.50000000000005	0.0007604611509800659
57.60000000000005	0.0007606157953278514
57.70000000000005	0.0007607710264323738
57.800000000000054	0.000760926844908508
57.90000000000005	0.0007610832544999814
58.00000000000005	0.0007612402544761024
58.10000000000005	0.0007613978437363404
58.20000000000005	0.0007615560229188639
58.300000000000054	0.0007617147926675305
58.40000000000005	0.0007618741567951216
58.50000000000005	0.000762034114545279
58.60000000000005	0.0007621946648621009
58.70000000000005	0.0007623558084125583
58.800000000000054	0.0007625175490735707
58.90000000000005	0.0007626798860564945
59.00000000000005	0.0007628428183441628
59.10000000000005	0.0007630063466265796
59.20000000000005	0.0007631704715993606
59.300000000000054	0.0007633351972099667
59.40000000000005	0.0007635005226422132
59.50000000000005	0.0007636664469230675
59.60000000000005	0.0007638329707710639
59.70000000000005	0.0007640000981993795
59.800000000000054	0.000764167828357751
59.900000000000055	0.0007643361603115019
60.00000000000005	0.0007645050948020637
60.10000000000005	0.0007646746325764239
60.20000000000005	0.0007648447777199287
60.300000000000054	0.0007650155293528823
60.400000000000055	0.0007651868865844859
60.50000000000005	0.0007653588501845614
60.60000000000005	0.0007655314243059268
60.70000000000005	0.0007657046080329513
60.800000000000054	0.0007658784005130536
60.900000000000055	0.0007660528025388425
61.00000000000006	0.0007662278149085246
61.10000000000005	0.0007664034418488751
61.20000000000005	0.0007665796824130038
61.300000000000054	0.00076675653579209
61.400000000000055	0.000766934002807139
61.50000000000006	0.0007671120877543048
61.60000000000005	0.0007672907896489402
61.70000000000005	0.0007674701077204079
61.800000000000054	0.0007676500428125451
61.900000000000055	0.0007678305957747685
62.00000000000006	0.0007680117709792151
62.10000000000005	0.0007681935674081359
62.20000000000005	0.000768375984334731
62.300000000000054	0.0007685590226313152
62.400000000000055	0.0007687426867414685
62.50000000000006	0.0007689269756077996
62.60000000000005	0.0007691118885418411
62.70000000000005	0.0007692974264388685
62.800000000000054	0.0007694835901997999
62.900000000000055	0.0007696703843463598
63.00000000000006	0.0007698578077862627
63.10000000000006	0.0007700458598750979
63.20000000000005	0.00077023454153686
63.300000000000054	0.0007704238573669455
63.400000000000055	0.0007706138062315433
63.50000000000006	0.0007708043875248656
63.60000000000006	0.000770995602194113
63.70000000000005	0.000771187451192167
63.800000000000054	0.0007713799391949412
63.900000000000055	0.0007715730650318937
64.00000000000006	0.0007717668281417483
64.10000000000005	0.0007719612295007298
64.20000000000006	0.0007721562738608442
64.30000000000005	0.0007723519600081512
64.40000000000006	0.0007725482874203981
64.50000000000006	0.0007727452570973483
64.60000000000005	0.0007729428700445673
64.70000000000006	0.0007731411310971722
64.80000000000005	0.0007733400390025969
64.90000000000006	0.00077353959328373
65.00000000000006	0.000773739794969876
65.10000000000005	0.0007739406489748031
65.20000000000006	0.0007741421540006163
65.30000000000005	0.0007743443096098396
65.40000000000006	0.000774547116855738
65.50000000000006	0.0007747505767974535
65.60000000000005	0.0007749546944346614
65.70000000000006	0.0007751594684290478
65.80000000000005	0.0007753648983890282
65.90000000000006	0.0007755709853979852
66.00000000000006	0.000775777734537016
66.10000000000005	0.0007759851444205377
66.20000000000006	0.0007761932146973246
66.30000000000005	0.0007764019464752671
66.40000000000006	0.0007766113408682765
66.50000000000006	0.000776821403046354
66.60000000000005	0.0007770321315816491
66.70000000000006	0.0007772435261698041
66.80000000000005	0.0007774555879495752
66.90000000000006	0.0007776683221753768
67.00000000000006	0.0007778817273700653
67.10000000000007	0.0007780958032705709
67.20000000000006	0.0007783105510407578
67.30000000000005	0.0007785259718507126
67.40000000000006	0.000778742071046999
67.50000000000006	0.0007789588471083911
67.60000000000007	0.0007791762998198091
67.70000000000006	0.0007793944303768624
67.80000000000005	0.0007796132442137338
67.90000000000006	0.0007798327397578799
68.00000000000006	0.0007800529168365592
68.10000000000007	0.0007802737766712648
68.20000000000006	0.0007804953204898629
68.30000000000005	0.0007807175538222389
68.40000000000006	0.0007809404750498792
68.50000000000006	0.0007811640840493676
68.60000000000007	0.0007813883820749527
68.70000000000006	0.0007816133747475518
68.80000000000005	0.000781839060395251
68.90000000000006	0.0007820654389382158
69.00000000000006	0.0007822925116574477
69.10000000000007	0.000782520279840537
69.20000000000006	0.0007827487492078528
69.30000000000005	0.00078297791803967
69.40000000000006	0.0007832077863070263
69.50000000000006	0.0007834383553248124
69.60000000000007	0.0007836696309081357
69.70000000000006	0.0007839016112817663
69.80000000000007	0.000784134296461699
69.90000000000006	0.0007843676877906019
70.00000000000006	0.0007846017866179765
70.10000000000007	0.0007848365988624693
70.20000000000006	0.0007850721226991342
70.30000000000007	0.0007853083581965723
70.40000000000006	0.000785545306732683
70.50000000000006	0.0007857829743247892
70.60000000000007	0.0007860213590902777
70.70000000000006	0.0007862604611443042
70.80000000000007	0.0007865002818936704
70.90000000000006	0.0007867408227523062
71.00000000000006	0.0007869820898454311
71.10000000000007	0.0007872240812388314
71.20000000000006	0.0007874667971022515
71.30000000000007	0.0007877102388792122
71.40000000000006	0.0007879544127978872
71.50000000000006	0.0007881993168641795
71.60000000000007	0.000788444951296151
71.70000000000006	0.0007886913175674892
71.80000000000007	0.0007889384171593751
71.90000000000006	0.0007891862564126045
72.00000000000006	0.0007894348332795505
72.10000000000007	0.0007896841480350728
72.20000000000006	0.0007899342021912949
72.30000000000007	0.0007901850021965361
72.40000000000006	0.0007904365459410051
72.50000000000006	0.0007906888337498673
72.60000000000007	0.0007909418671668446
72.70000000000006	0.0007911956477435043
72.80000000000007	0.0007914501820459163
72.90000000000006	0.0007917054679088133
73.00000000000006	0.0007919615057166089
73.10000000000007	0.0007922182970533383
73.20000000000006	0.0007924758485975132
73.30000000000007	0.0007927341581193808
73.40000000000006	0.0007929932260558567
73.50000000000007	0.0007932530540242012
73.60000000000007	0.0007935136436499166
73.70000000000006	0.0007937750017347412
73.80000000000007	0.0007940371259914836
73.90000000000006	0.0007943000169190446
74.00000000000007	0.0007945636761771071
74.10000000000007	0.0007948281106851526
74.20000000000006	0.0007950933180891117
74.30000000000007	0.0007953592989428395
74.40000000000006	0.0007956260549410143
74.50000000000007	0.0007958935877870277
74.60000000000007	0.0007961619045295185
74.70000000000006	0.0007964310027550124
74.80000000000007	0.000796700883082369
74.90000000000006	0.0007969715472510421
75.00000000000007	0.0007972430024331494
75.10000000000007	0.0007975152461458565
75.20000000000006	0.0007977882790656806
75.30000000000007	0.0007980621029690671
75.40000000000006	0.0007983367196416493
75.50000000000007	0.0007986121363911697
75.60000000000007	0.0007988883506733744
75.70000000000006	0.0007991653632331264
75.80000000000007	0.00079944317589424
75.90000000000006	0.0007997217960940854
76.00000000000007	0.0008000012212165254
76.10000000000007	0.0008002814520670237
76.20000000000007	0.0008005624905086382
76.30000000000007	0.0008008443384141514
76.40000000000006	0.0008011270033634955
76.50000000000007	0.0008014104826770904
76.60000000000007	0.0008016947772324692
76.70000000000007	0.0008019798889429582
76.80000000000007	0.0008022658255247609
76.90000000000006	0.0008025525842238091
77.00000000000007	0.0008028401659815246
77.10000000000007	0.0008031285727528893
77.20000000000007	0.0008034178065032479
77.30000000000007	0.0008037078750989389
77.40000000000006	0.0008039987757204208
77.50000000000007	0.00080429050938523
77.60000000000007	0.0008045830781018445
77.70000000000007	0.0008048764898801004
77.80000000000007	0.0008051707418232463
77.90000000000006	0.0008054658350163461
78.00000000000007	0.0008057617715122567
78.10000000000007	0.0008060585533748985
78.20000000000007	0.0008063561887724358
78.30000000000007	0.0008066546747405573
78.40000000000006	0.0008069540124449186
78.50000000000007	0.0008072542039954604
78.60000000000007	0.0008075552577116661
78.70000000000007	0.0008078571705492222
78.80000000000007	0.0008081599437453276
78.90000000000006	0.0008084635794573043
79.00000000000007	0.0008087680798542834
79.10000000000007	0.0008090734534229521
79.20000000000007	0.0008093796970493964
79.30000000000007	0.0008096868120563477
79.40000000000006	0.0008099948006621634
79.50000000000007	0.0008103036715133494
79.60000000000007	0.0008106134214130946
79.70000000000007	0.00081092405176005
79.80000000000007	0.000811235564823299
79.90000000000008	0.0008115479628845734
80.00000000000007	0.0008118612547672752
80.10000000000007	0.000812175437202889
80.20000000000007	0.0008124905116810679
80.30000000000007	0.0008128064805362951
80.40000000000008	0.0008131233527610578
80.50000000000007	0.0008134411250009389
80.60000000000007	0.000813759798826342
80.70000000000007	0.0008140793766262068
80.80000000000007	0.0008143998608030426
80.90000000000008	0.0008147212605367888
81.00000000000007	0.0008150435723991827
81.10000000000007	0.0008153667980577013
81.20000000000007	0.0008156909399715256
81.30000000000007	0.0008160160074997138
81.40000000000008	0.0008163419971250201
81.50000000000007	0.0008166689106010069
81.60000000000007	0.0008169967504454039
81.70000000000007	0.0008173255191905803
81.80000000000007	0.0008176552263946081
81.90000000000008	0.0008179858684642742
82.00000000000007	0.0008183174472568178
82.10000000000007	0.0008186499653656437
82.20000000000007	0.000818983432538909
82.30000000000007	0.000819317845091191
82.40000000000008	0.000819653204971707
82.50000000000007	0.0008199895148370007
82.60000000000008	0.0008203267773593521
82.70000000000007	0.0008206650024985082
82.80000000000007	0.0008210041864909494
82.90000000000008	0.0008213443313969713
83.00000000000007	0.0008216854399547233
83.10000000000008	0.0008220275223260506
83.20000000000007	0.0008223705746518556
83.30000000000007	0.0008227145990909275
83.40000000000008	0.0008230595984496186
83.50000000000007	0.0008234055755513338
83.60000000000008	0.0008237525407833037
83.70000000000007	0.0008241004902062078
83.80000000000007	0.0008244494260980281
83.90000000000008	0.0008247993513533879
84.00000000000007	0.0008251502765747391
84.10000000000008	0.0008255021977237071
84.20000000000007	0.0008258551171839581
84.30000000000007	0.0008262090379239542
84.40000000000008	0.0008265639629306572
84.50000000000007	0.0008269199030470417
84.60000000000008	0.0008272768541523615
84.70000000000007	0.0008276348187584837
84.80000000000007	0.0008279937999295553
84.90000000000008	0.000828353808738152
85.00000000000007	0.0008287148409608667
85.10000000000008	0.0008290768992232125
85.20000000000007	0.0008294399866694499
85.30000000000007	0.0008298041064638843
85.40000000000008	0.0008301692699362799
85.50000000000007	0.0008305354727787172
85.60000000000008	0.0008309027177548917
85.70000000000007	0.0008312710081129775
85.80000000000007	0.0008316403554281241
85.90000000000008	0.0008320107552859803
86.00000000000007	0.0008323822105727131
86.10000000000008	0.0008327547246235929
86.20000000000007	0.0008331283007956629
86.30000000000008	0.0008335029509395909
86.40000000000008	0.0008338786705544078
86.50000000000007	0.0008342554626755508
86.60000000000008	0.000834633330751365
86.70000000000007	0.0008350122868953017
86.80000000000008	0.0008353923264959777
86.90000000000008	0.0008357734527211247
87.00000000000007	0.0008361556691139577
87.10000000000008	0.0008365389792414707
87.20000000000007	0.0008369233955127693
87.30000000000008	0.0008373089132278043
87.40000000000008	0.0008376955357158969
87.50000000000007	0.0008380832666435843
87.60000000000008	0.0008384721187019353
87.70000000000007	0.0008388620870763754
87.80000000000008	0.0008392531752393917
87.90000000000008	0.0008396453869610927
88.00000000000007	0.0008400387260375273
88.10000000000008	0.0008404332054777403
88.20000000000007	0.0008408288203764567
88.30000000000008	0.0008412255743814778
88.40000000000008	0.0008416234713976442
88.50000000000007	0.0008420225247371114
88.60000000000008	0.0008424227293757628
88.70000000000007	0.0008428240891166816
88.80000000000008	0.0008432266079779938
88.90000000000008	0.0008436302900062251
89.00000000000009	0.0008440351488561988
89.10000000000008	0.0008444411794111228
89.20000000000007	0.0008448483856646796
89.30000000000008	0.0008452567717825168
89.40000000000008	0.0008456663517459717
89.50000000000009	0.0008460771203148847
89.60000000000008	0.0008464890816517752
89.70000000000007	0.0008469022400464186
89.80000000000008	0.0008472976027838123
89.90000000000008	0.0008476181231648094
90.00000000000009	0.0008478635757767678
