# Supplementary material for: White matter micro- and macrostructure brain charts for the human lifespan
Source: Nature. 2026 May 13;655(8124):979–89. doi: 10.1038/s41586-026-10454-2 (PMC13391363; doi:10.1038/s41586-026-10454-2)
Supplement: Supplementary file 7 — Tract-specific median centiles of brain charts. SDT.T4.1-504 contain the discretized, sex-agnostic brain charts used to derive the myelination plots and assessments in Fig. 4 and Supplementary Fig. S4.F9. Age is expressed in years. Tract measurements are reported in metric-specific units: diffusivities in mm2 s−1, volume in mm3, surface area in mm2, average length in mm, and FA is dimensionless (unitless). [file 41586_2026_10454_MOESM7_ESM.zip › SDT.T4/SDT.T4.250-SCP_right_rd-mean.csv]

age	value
1.0	0.0007181033241765961
1.1	0.0007142724539139932
1.2000000000000002	0.0007094611469563618
1.3000000000000003	0.0007037445440710552
1.4000000000000004	0.0006981662978720391
1.5000000000000004	0.0006930176728342705
1.6000000000000005	0.0006882419481983658
1.7000000000000006	0.0006837928069947062
1.8000000000000007	0.00067963347040908
1.9000000000000008	0.0006757288182080921
2.000000000000001	0.000672052112308752
2.100000000000001	0.0006685805565798263
2.200000000000001	0.0006652955436634351
2.300000000000001	0.0006621782855936643
2.4000000000000012	0.0006592141138677386
2.5000000000000013	0.0006563901563593114
2.6000000000000014	0.0006536950834758825
2.7000000000000015	0.0006511195474655017
2.8000000000000016	0.0006486534307269585
2.9000000000000017	0.0006462887998948383
3.0000000000000018	0.0006440185515590985
3.100000000000002	0.0006418367886060092
3.200000000000002	0.0006397368988829067
3.300000000000002	0.0006377136580572082
3.400000000000002	0.0006357623115764248
3.500000000000002	0.0006338785392085844
3.6000000000000023	0.0006320587689845703
3.7000000000000024	0.0006302987706871383
3.8000000000000025	0.0006285952227160053
3.9000000000000026	0.0006269450803695949
4.000000000000003	0.0006253458272486479
4.100000000000003	0.000623794400072055
4.200000000000003	0.0006222883900468115
4.3000000000000025	0.0006208255598660348
4.400000000000003	0.0006194038426142498
4.5000000000000036	0.0006180215464503412
4.600000000000003	0.0006166765108745782
4.700000000000003	0.0006153670541517179
4.800000000000003	0.000614091615063514
4.900000000000004	0.0006128489194317258
5.0000000000000036	0.0006116373016245632
5.100000000000003	0.000610455466797117
5.200000000000004	0.0006093021964784796
5.300000000000004	0.0006081763547186038
5.400000000000004	0.0006070770255826297
5.5000000000000036	0.0006060029581345863
5.600000000000004	0.0006049531913066099
5.700000000000005	0.00060392682674326
5.800000000000004	0.0006029231429170894
5.900000000000004	0.0006019411338072452
6.000000000000004	0.0006009800285629033
6.100000000000005	0.0006000390951712213
6.200000000000005	0.0005991176480036661
6.300000000000004	0.0005982151435932213
6.400000000000005	0.000597330792516012
6.500000000000005	0.0005964639973637739
6.600000000000005	0.000595614197902373
6.700000000000005	0.0005947809519060986
6.800000000000005	0.0005939636049016088
6.900000000000006	0.0005931616632675336
7.000000000000005	0.0005923746550985764
7.100000000000005	0.0005916021376398685
7.2000000000000055	0.0005908437660840323
7.300000000000006	0.0005900990099925688
7.400000000000006	0.0005893674743075886
7.500000000000005	0.0005886487883040078
7.600000000000006	0.0005879426644254645
7.700000000000006	0.0005872486527081785
7.800000000000006	0.0005865664192693936
7.900000000000006	0.0005858956432665816
8.000000000000007	0.0005852360238221062
8.100000000000007	0.0005845873306594246
8.200000000000006	0.0005839491899357777
8.300000000000006	0.0005833213277050055
8.400000000000006	0.0005827034872223816
8.500000000000007	0.0005820954726953702
8.600000000000007	0.0005814969612698917
8.700000000000006	0.0005809077172725547
8.800000000000008	0.000580327513308253
8.900000000000007	0.000579756136603789
9.000000000000007	0.0005791934269905583
9.100000000000007	0.0005786391109221916
9.200000000000006	0.0005780929911601543
9.300000000000008	0.0005775548833799229
9.400000000000007	0.000577024649247339
9.500000000000007	0.0005765020491100374
9.600000000000009	0.0005759869108364441
9.700000000000008	0.0005754790677898488
9.800000000000008	0.0005749783646192444
9.900000000000007	0.0005744846861662078
10.000000000000007	0.0005739978261305224
10.100000000000009	0.0005735176381038603
10.200000000000008	0.0005730439858410177
10.300000000000008	0.0005725767685805989
10.40000000000001	0.0005721158034467094
10.500000000000009	0.000571660961149812
10.600000000000009	0.0005712121161834921
10.700000000000008	0.0005707691521177855
10.800000000000008	0.0005703319838360369
10.90000000000001	0.0005699004518366775
11.000000000000009	0.0005694744446623
11.100000000000009	0.0005690538591551447
11.20000000000001	0.0005686386200159164
11.30000000000001	0.0005682285844609961
11.40000000000001	0.0005678236530857425
11.500000000000009	0.0005674237291708103
11.600000000000009	0.0005670287235364721
11.70000000000001	0.0005666385717755704
11.80000000000001	0.0005662531479781124
11.90000000000001	0.0005658723654708016
12.00000000000001	0.000565496144558482
12.10000000000001	0.0005651244277207948
12.20000000000001	0.0005647571013064707
12.30000000000001	0.0005643940873610361
12.40000000000001	0.0005640353098860457
12.50000000000001	0.0005636806993079457
12.60000000000001	0.0005633302058912526
12.70000000000001	0.0005629837284746197
12.800000000000011	0.0005626411984236219
12.900000000000011	0.0005623025531077305
13.00000000000001	0.0005619677477409071
13.10000000000001	0.0005616366903602563
13.20000000000001	0.0005613093187862873
13.300000000000011	0.0005609855722962276
13.400000000000011	0.0005606653957544965
13.50000000000001	0.0005603487500661137
13.600000000000012	0.0005600355527141573
13.700000000000012	0.0005597257484904158
13.800000000000011	0.000559419287448126
13.900000000000011	0.0005591161341248307
14.00000000000001	0.0005588162130442249
14.100000000000012	0.0005585194738737066
14.200000000000012	0.000558225867386692
14.300000000000011	0.0005579353492947908
14.400000000000013	0.0005576478883784913
14.500000000000012	0.0005573634164396859
14.600000000000012	0.0005570818884587999
14.700000000000012	0.0005568032640956898
14.800000000000011	0.0005565275148462397
14.900000000000013	0.0005562545779953574
15.000000000000012	0.0005559844122712205
15.100000000000012	0.0005557169772560322
15.200000000000014	0.0005554522369542943
15.300000000000013	0.0005551901660803219
15.400000000000013	0.0005549307076191167
15.500000000000012	0.0005546738244151622
15.600000000000012	0.0005544194835249722
15.700000000000014	0.0005541676617259305
15.800000000000013	0.0005539183063383906
15.900000000000013	0.0005536713831324158
16.000000000000014	0.0005534268585474828
16.100000000000016	0.0005531847030260769
16.200000000000014	0.0005529448958245833
16.30000000000001	0.0005527073887920988
16.400000000000013	0.0005524721509346118
16.500000000000014	0.000552239155086912
16.600000000000016	0.0005520083820956566
16.700000000000014	0.0005517797872842725
16.800000000000015	0.0005515533419740516
16.900000000000013	0.0005513290180179733
17.000000000000014	0.0005511067909246565
17.100000000000016	0.000550886643476604
17.200000000000014	0.0005506685346416484
17.300000000000015	0.000550452438318045
17.400000000000013	0.0005502383319129851
17.500000000000014	0.0005500261994508593
17.600000000000016	0.0005498160027173508
17.700000000000014	0.0005496077174656417
17.800000000000015	0.0005494013198762577
17.900000000000016	0.0005491967894929188
18.000000000000014	0.0005489941118704734
18.100000000000016	0.0005487932517610257
18.200000000000017	0.0005485941869939455
18.300000000000015	0.0005483968986364564
18.400000000000016	0.0005482013732247145
18.500000000000014	0.000548007577820903
18.600000000000016	0.0005478154917569911
18.700000000000017	0.000547625094712071
18.800000000000015	0.0005474363694787045
18.900000000000016	0.0005472493038166099
19.000000000000014	0.0005470638672275108
19.100000000000016	0.0005468800407336771
19.200000000000017	0.0005466978083624264
19.300000000000015	0.0005465171586572708
19.400000000000016	0.0005463380630321704
19.500000000000018	0.0005461605037387497
19.600000000000016	0.0005459844633133845
19.700000000000017	0.0005458099271900458
19.80000000000002	0.0005456368849004805
19.900000000000016	0.0005454653098835547
20.000000000000018	0.0005452951857802201
20.100000000000016	0.0005451264990342264
20.200000000000017	0.0005449592398095332
20.30000000000002	0.0005447933831418529
20.400000000000016	0.0005446289136870712
20.500000000000018	0.0005444658163367516
20.600000000000016	0.0005443040786914139
20.700000000000017	0.0005441436917207037
20.80000000000002	0.000543984632155319
20.900000000000016	0.0005438268858030093
21.000000000000018	0.0005436704410968721
21.10000000000002	0.000543515289521115
21.200000000000017	0.0005433614091506133
21.30000000000002	0.000543208786637993
21.40000000000002	0.0005430574088325144
21.500000000000018	0.0005429072651260609
21.60000000000002	0.0005427583476653965
21.700000000000017	0.0005426106359551684
21.80000000000002	0.0005424641176105584
21.90000000000002	0.0005423187827150208
22.000000000000018	0.0005421746238376871
22.10000000000002	0.0005420316216229504
22.200000000000017	0.0005418897643946493
22.30000000000002	0.0005417490406419105
22.40000000000002	0.0005416094412486299
22.500000000000018	0.0005414709593331514
22.60000000000002	0.0005413335767544174
22.70000000000002	0.0005411972826465191
22.80000000000002	0.0005410620684717297
22.90000000000002	0.0005409279276977846
23.00000000000002	0.0005407948431565163
23.10000000000002	0.0005406628045806036
23.20000000000002	0.000540531801842525
23.30000000000002	0.0005404018270772192
23.40000000000002	0.0005402728742110632
23.50000000000002	0.000540144927114352
23.60000000000002	0.0005400179762063298
23.70000000000002	0.0005398920141086286
23.80000000000002	0.0005397670350387991
23.90000000000002	0.0005396430237027105
24.00000000000002	0.0005395199710284595
24.10000000000002	0.0005393978680632096
24.20000000000002	0.0005392767079972988
24.300000000000022	0.0005391564854339676
24.40000000000002	0.0005390371859722581
24.50000000000002	0.000538918801125681
24.600000000000023	0.0005388013244965032
24.70000000000002	0.0005386847509322817
24.800000000000022	0.0005385690667537722
24.90000000000002	0.0005384542639096514
25.00000000000002	0.0005383403344505767
25.100000000000023	0.0005382272724623162
25.20000000000002	0.000538115073118834
25.300000000000022	0.0005380037235134085
25.40000000000002	0.0005378932160967429
25.50000000000002	0.0005377835453050618
25.600000000000023	0.0005376747065186848
25.70000000000002	0.0005375666874575506
25.800000000000022	0.0005374594809465399
25.900000000000023	0.0005373530798983839
26.00000000000002	0.0005372474791625061
26.100000000000023	0.0005371426743972027
26.200000000000024	0.0005370386539939326
26.300000000000022	0.0005369354112104114
26.400000000000023	0.0005368329411957125
26.50000000000002	0.0005367312397834675
26.600000000000023	0.0005366302959119426
26.700000000000024	0.0005365301031622565
26.800000000000022	0.0005364306551915977
26.900000000000023	0.0005363319475038364
27.00000000000002	0.0005362339761706575
27.100000000000023	0.0005361367307168631
27.200000000000024	0.0005360402050986169
27.300000000000022	0.0005359443950771293
27.400000000000023	0.000535849296873976
27.500000000000025	0.0005357549004932177
27.600000000000023	0.0005356612001719177
27.700000000000024	0.0005355681902132503
27.800000000000026	0.0005354758666844341
27.900000000000023	0.0005353842260120505
28.000000000000025	0.0005352932587147622
28.100000000000023	0.0005352029593560671
28.200000000000024	0.0005351133242251073
28.300000000000026	0.000535024349877312
28.400000000000023	0.0005349360272531827
28.500000000000025	0.0005348483511612745
28.600000000000023	0.0005347613164678835
28.700000000000024	0.0005346749197271866
28.800000000000026	0.0005345891576720717
28.900000000000023	0.0005345040216963482
29.000000000000025	0.0005344195068939854
29.100000000000026	0.0005343356100112861
29.200000000000024	0.0005342523278924779
29.300000000000026	0.0005341696523041561
29.400000000000027	0.000534087578554977
29.500000000000025	0.0005340061020042509
29.600000000000026	0.0005339252196286689
29.700000000000024	0.000533844928426823
29.800000000000026	0.0005337652205662296
29.900000000000027	0.00053368609160608
30.000000000000025	0.0005336075386900191
30.100000000000026	0.0005335295589133347
30.200000000000024	0.0005334521447741842
30.300000000000026	0.0005333752920206013
30.400000000000027	0.0005332989964452008
30.500000000000025	0.0005332232553926618
30.600000000000026	0.0005331480660931919
30.700000000000028	0.0005330734214007921
30.800000000000026	0.0005329993172842574
30.900000000000027	0.0005329257512337976
31.00000000000003	0.0005328527205640301
31.100000000000026	0.0005327802184232385
31.200000000000028	0.0005327082409469469
31.300000000000026	0.0005326367843100934
31.400000000000027	0.0005325658461788801
31.50000000000003	0.0005324954239863296
31.600000000000026	0.0005324255111976569
31.700000000000028	0.0005323561041436579
31.800000000000026	0.0005322872006177721
31.900000000000027	0.0005322187981270719
32.00000000000003	0.0005321508903995801
32.10000000000002	0.0005320834739137912
32.20000000000003	0.0005320165451831277
32.300000000000026	0.0005319501021555856
32.40000000000003	0.0005318841424426755
32.50000000000003	0.0005318186600555457
32.60000000000003	0.0005317536516459534
32.70000000000003	0.0005316891152735112
32.800000000000026	0.0005316250486149515
32.90000000000003	0.0005315614459168331
33.00000000000003	0.0005314983039622126
33.10000000000003	0.000531435619565238
33.20000000000003	0.0005313733909216478
33.300000000000026	0.0005313116158005938
33.40000000000003	0.0005312502887023851
33.50000000000003	0.0005311894065643558
33.60000000000003	0.0005311289676803878
33.70000000000003	0.0005310689698773676
33.800000000000026	0.0005310094078670605
33.90000000000003	0.0005309502787038849
34.00000000000003	0.0005308915794699867
34.10000000000003	0.0005308333085794682
34.20000000000003	0.000530775463941361
34.30000000000003	0.0005307180404954992
34.40000000000003	0.0005306610354340647
34.50000000000003	0.0005306044472576705
34.60000000000003	0.0005305482739266714
34.70000000000003	0.0005304925105713764
34.80000000000003	0.0005304371544886689
34.90000000000003	0.0005303822030002886
35.00000000000003	0.0005303276547132871
35.10000000000003	0.0005302735076613074
35.20000000000003	0.0005302197571801754
35.30000000000003	0.0005301664006901879
35.400000000000034	0.0005301134368748598
35.50000000000003	0.0005300608638136173
35.60000000000003	0.0005300086770143212
35.70000000000003	0.000529956873991168
35.80000000000003	0.0005299054522806363
35.900000000000034	0.0005298544106607276
36.00000000000003	0.0005298037472765062
36.10000000000003	0.0005297534578215245
36.20000000000003	0.0005297035399207986
36.30000000000003	0.0005296539924200253
36.400000000000034	0.0005296048135053108
36.50000000000003	0.0005295559990259384
36.60000000000003	0.0005295075466913649
36.70000000000003	0.0005294594542311116
36.80000000000003	0.0005294117205749601
36.900000000000034	0.0005293643439679832
37.00000000000003	0.0005293173204276263
37.10000000000003	0.0005292706477631386
37.20000000000003	0.0005292243249643841
37.30000000000003	0.0005291783503133371
37.400000000000034	0.0005291327199687752
37.500000000000036	0.0005290874318160936
37.60000000000003	0.0005290424837587855
37.70000000000003	0.000528997874861678
37.80000000000003	0.0005289536034598867
37.900000000000034	0.0005289096658648618
38.000000000000036	0.0005288660600520777
38.10000000000003	0.0005288227851397683
38.20000000000003	0.000528779839496386
38.30000000000003	0.0005287372195619101
38.400000000000034	0.000528694923380627
38.500000000000036	0.0005286529490132078
38.60000000000004	0.0005286112956448349
38.70000000000003	0.0005285699616920549
38.80000000000003	0.0005285289437337379
38.900000000000034	0.0005284882398956898
39.000000000000036	0.0005284478494106691
39.10000000000004	0.0005284077707254179
39.20000000000003	0.0005283680005359516
39.30000000000003	0.0005283285370303991
39.400000000000034	0.0005282893784117534
39.500000000000036	0.0005282505239727049
39.60000000000004	0.000528211972203662
39.70000000000003	0.0005281737199272311
39.80000000000003	0.0005281357654054774
39.900000000000034	0.0005280981079735401
40.000000000000036	0.0005280607461492817
40.10000000000004	0.0005280236768622788
40.20000000000003	0.0005279868984311969
40.30000000000003	0.0005279504091882055
40.400000000000034	0.0005279142085221717
40.500000000000036	0.0005278782949906852
40.60000000000004	0.0005278426656389833
40.70000000000004	0.0005278073188529324
40.80000000000003	0.0005277722540593228
40.900000000000034	0.0005277374698408117
41.000000000000036	0.0005277029633405031
41.10000000000004	0.0005276687329957756
41.20000000000004	0.0005276347772562547
41.30000000000003	0.0005276010955970102
41.400000000000034	0.0005275676866369493
41.500000000000036	0.0005275345476250351
41.60000000000004	0.0005275016770598213
41.70000000000004	0.0005274690744502945
41.80000000000004	0.0005274367384383231
41.900000000000034	0.0005274046663625852
42.000000000000036	0.0005273728567686068
42.10000000000004	0.0005273413082130959
42.20000000000004	0.0005273100202484461
42.30000000000004	0.0005272789915497464
42.400000000000034	0.0005272482195527013
42.500000000000036	0.000527217702858662
42.60000000000004	0.0005271874410504324
42.70000000000004	0.000527157432824194
42.80000000000004	0.0005271276756980178
42.900000000000034	0.0005270981683161653
43.000000000000036	0.0005270689093331327
43.10000000000004	0.0005270398983708501
43.20000000000004	0.0005270111341559239
43.30000000000004	0.00052698261429558
43.400000000000034	0.0005269543374851548
43.500000000000036	0.0005269263033738449
43.60000000000004	0.0005268985107076926
43.70000000000004	0.0005268709571697026
43.80000000000004	0.0005268436414944493
43.90000000000004	0.0005268165624258773
44.000000000000036	0.0005267897196484829
44.10000000000004	0.0005267631119363569
44.20000000000004	0.0005267367370544863
44.30000000000004	0.000526710593784233
44.40000000000004	0.0005266846818345817
44.500000000000036	0.000526658999997573
44.60000000000004	0.0005266335461080019
44.70000000000004	0.0005266083189832394
44.80000000000004	0.0005265833174492182
44.90000000000004	0.0005265585412468057
45.00000000000004	0.0005265339891939447
45.10000000000004	0.0005265096592009637
45.20000000000004	0.0005264855501281359
45.30000000000004	0.0005264616617383512
45.40000000000004	0.0005264379928661895
45.50000000000004	0.0005264145414863857
45.60000000000004	0.0005263913064922773
45.70000000000004	0.0005263682867851196
45.80000000000004	0.0005263454821566288
45.90000000000004	0.0005263228914653185
46.00000000000004	0.0005263005127556471
46.10000000000004	0.0005262783449604181
46.20000000000004	0.0005262563878911759
46.30000000000004	0.0005262346404218937
46.40000000000004	0.000526213100656539
46.50000000000004	0.0005261917675583174
46.60000000000004	0.0005261706400977443
46.70000000000004	0.000526149718112462
46.80000000000004	0.0005261290004986667
46.90000000000004	0.0005261084854247453
47.00000000000004	0.0005260881718902548
47.100000000000044	0.0005260680597506988
47.20000000000004	0.0005260481479166714
47.30000000000004	0.0005260284346116156
47.40000000000004	0.0005260089188631095
47.50000000000004	0.000525989599705469
47.600000000000044	0.0005259704770178675
47.70000000000004	0.0005259515497315436
47.80000000000004	0.0005259328161295697
47.90000000000004	0.0005259142752730404
48.00000000000004	0.000525895927057219
48.100000000000044	0.0005258777704268244
48.200000000000045	0.0005258598037159085
48.30000000000004	0.0005258420260114662
48.40000000000004	0.0005258244364066586
48.50000000000004	0.000525807034818256
48.600000000000044	0.0005257898202101663
48.700000000000045	0.0005257727909717326
48.80000000000004	0.0005257559462208895
48.90000000000004	0.0005257392858888955
49.00000000000004	0.0005257228089522784
49.100000000000044	0.0005257065138477035
49.200000000000045	0.0005256903997170187
49.30000000000004	0.0005256744657077816
49.40000000000004	0.0005256587117708152
49.50000000000004	0.0005256431369005694
49.600000000000044	0.0005256277395850145
49.700000000000045	0.0005256125189946066
49.80000000000004	0.0005255974750932507
49.90000000000004	0.0005255826068872413
50.00000000000004	0.0005255679129084993
50.100000000000044	0.0005255533923496215
50.200000000000045	0.0005255390444085101
50.30000000000005	0.0005255248690668625
50.40000000000004	0.0005255108653477384
50.50000000000004	0.0005254970318307008
50.600000000000044	0.0005254833677348832
50.700000000000045	0.0005254698730537848
50.80000000000005	0.0005254565468216106
50.90000000000004	0.0005254433876588131
51.00000000000004	0.0005254303948050373
51.100000000000044	0.0005254175675048478
51.200000000000045	0.0005254049057679371
51.30000000000005	0.0005253924086442548
51.40000000000005	0.0005253800747985529
51.50000000000004	0.0005253679034950755
51.600000000000044	0.0005253558947541976
51.700000000000045	0.0005253440476363613
51.80000000000005	0.0005253323608443937
51.90000000000005	0.0005253208336615925
52.00000000000004	0.0005253094653758359
52.100000000000044	0.0005252982560222581
52.200000000000045	0.0005252872046760538
52.30000000000005	0.0005252763100813123
52.40000000000005	0.0005252655715442067
52.50000000000004	0.0005252549891095256
52.600000000000044	0.0005252445618623901
52.700000000000045	0.0005252342885823757
52.80000000000005	0.0005252241685933563
52.90000000000005	0.0005252142012234557
53.00000000000004	0.0005252043865309089
53.100000000000044	0.0005251947236147218
53.200000000000045	0.0005251852112929646
53.30000000000005	0.0005251758489107826
53.40000000000005	0.0005251666365351619
53.50000000000005	0.0005251575732744911
53.600000000000044	0.0005251486579799433
53.700000000000045	0.0005251398900131359
53.80000000000005	0.0005251312687396485
53.90000000000005	0.0005251227942387614
54.00000000000005	0.0005251144656319264
54.100000000000044	0.0005251062818062491
54.200000000000045	0.0005250982421431731
54.30000000000005	0.0005250903467298747
54.40000000000005	0.0005250825946967093
54.50000000000005	0.0005250749849617225
54.60000000000005	0.0005250675169217168
54.700000000000045	0.0005250601899771584
54.80000000000005	0.0005250530042264576
54.90000000000005	0.000525045958812319
55.00000000000005	0.0005250390526863634
55.10000000000005	0.0005250322852638368
55.200000000000045	0.0005250256566503307
55.30000000000005	0.0005250191659969867
55.40000000000005	0.0005250128122843503
55.50000000000005	0.000525006594942018
55.60000000000005	0.0005250005134030344
55.700000000000045	0.0005249945677832384
55.80000000000005	0.0005249887572454499
55.90000000000005	0.0005249830808016404
56.00000000000005	0.0005249775378986366
56.10000000000005	0.0005249721286587542
56.200000000000045	0.0005249668522528707
56.30000000000005	0.0005249617077200164
56.40000000000005	0.0005249566945204151
56.50000000000005	0.0005249518121175154
56.60000000000005	0.0005249470606430798
56.70000000000005	0.0005249424392790176
56.80000000000005	0.0005249379470937503
56.90000000000005	0.0005249335835636337
57.00000000000005	0.0005249293488262888
57.10000000000005	0.0005249252420712777
57.20000000000005	0.0005249212623923996
57.30000000000005	0.0005249174092785328
57.40000000000005	0.0005249136822215963
57.50000000000005	0.0005249100813678358
57.60000000000005	0.0005249066059172957
57.70000000000005	0.0005249032549913251
57.800000000000054	0.0005249000280939133
57.90000000000005	0.000524896925376631
58.00000000000005	0.0005248939460468195
58.10000000000005	0.0005248910892496357
58.20000000000005	0.0005248883545007891
58.300000000000054	0.0005248857413188259
58.40000000000005	0.0005248832498632359
58.50000000000005	0.0005248808793513066
58.60000000000005	0.000524878628954042
58.70000000000005	0.000524876498201313
58.800000000000054	0.00052487448725746
58.90000000000005	0.00052487259534672
59.00000000000005	0.0005248708216624478
59.10000000000005	0.0005248691657455142
59.20000000000005	0.0005248676271394296
59.300000000000054	0.0005248662060157941
59.40000000000005	0.0005248649016083047
59.50000000000005	0.0005248637131346055
59.60000000000005	0.0005248626401488377
59.70000000000005	0.0005248616828269867
59.800000000000054	0.0005248608404094165
59.900000000000055	0.0005248601121347592
60.00000000000005	0.0005248594975674928
60.10000000000005	0.0005248589962745623
60.20000000000005	0.0005248586084386316
60.300000000000054	0.0005248583333090849
60.400000000000055	0.000524858170147377
60.50000000000005	0.0005248581185304412
60.60000000000005	0.0005248581786449345
60.70000000000005	0.0005248583497466044
60.800000000000054	0.0005248586311166587
60.900000000000055	0.0005248590223417323
61.00000000000006	0.0005248595230108042
61.10000000000005	0.0005248601333167014
61.20000000000005	0.0005248608525237558
61.300000000000054	0.000524861679934628
61.400000000000055	0.0005248626151476851
61.50000000000006	0.0005248636583593746
61.60000000000005	0.0005248648088401344
61.70000000000005	0.0005248660659112127
61.800000000000054	0.0005248674291801239
61.900000000000055	0.0005248688982565615
62.00000000000006	0.0005248704733426487
62.10000000000005	0.0005248721537170133
62.20000000000005	0.0005248739387211346
62.300000000000054	0.0005248758279735524
62.400000000000055	0.0005248778216796905
62.50000000000006	0.0005248799191240432
62.60000000000005	0.0005248821196655896
62.70000000000005	0.0005248844229314663
62.800000000000054	0.000524886828550886
62.900000000000055	0.0005248893367345495
63.00000000000006	0.0005248919467747321
63.10000000000006	0.0005248946580494771
63.20000000000005	0.0005248974701963457
63.300000000000054	0.0005249003834290343
63.400000000000055	0.0005249033970454514
63.50000000000006	0.0005249065104401558
63.60000000000006	0.000524909723258815
63.70000000000005	0.0005249130351490464
63.800000000000054	0.0005249164463294034
63.900000000000055	0.0005249199561052524
64.00000000000006	0.0005249235638891277
64.10000000000005	0.0005249272693365349
64.20000000000006	0.0005249310726687745
64.30000000000005	0.0005249349731966143
64.40000000000006	0.000524938970348189
64.50000000000006	0.0005249430637866532
64.60000000000005	0.0005249472531769943
64.70000000000006	0.0005249515387450152
64.80000000000005	0.0005249559198086275
64.90000000000006	0.000524960395812945
65.00000000000006	0.0005249649664303831
65.10000000000005	0.0005249696318892728
65.20000000000006	0.0005249743915127111
65.30000000000005	0.0005249792447605457
65.40000000000006	0.0005249841913124507
65.50000000000006	0.0005249892308498144
65.60000000000005	0.0005249943636051731
65.70000000000006	0.0005249995889084526
65.80000000000005	0.0005250049062355342
65.90000000000006	0.000525010315274844
66.00000000000006	0.000525015816261228
66.10000000000005	0.000525021408529596
66.20000000000006	0.0005250270915697658
66.30000000000005	0.0005250328650770181
66.40000000000006	0.0005250387287483124
66.50000000000006	0.00052504468282238
66.60000000000005	0.0005250507266406839
66.70000000000006	0.0005250568597082081
66.80000000000005	0.000525063081728549
66.90000000000006	0.0005250693929425769
67.00000000000006	0.0005250757926965559
67.10000000000007	0.0005250822805086422
67.20000000000006	0.0005250888560889499
67.30000000000005	0.0005250955191491326
67.40000000000006	0.0005251022699337001
67.50000000000006	0.0005251091077951739
67.60000000000007	0.0005251160322661001
67.70000000000006	0.0005251230430644542
67.80000000000005	0.0005251301404367127
67.90000000000006	0.0005251373237400377
68.00000000000006	0.0005251445925194346
68.10000000000007	0.0005251519464990447
68.20000000000006	0.0005251593854044899
68.30000000000005	0.000525166909485651
68.40000000000006	0.0005251745181057025
68.50000000000006	0.0005251822108232902
68.60000000000007	0.0005251899873700183
68.70000000000006	0.0005251978479976174
68.80000000000005	0.0005252057920736901
68.90000000000006	0.000525213819168708
69.00000000000006	0.0005252219290201379
69.10000000000007	0.0005252301213668688
69.20000000000006	0.0005252383964638272
69.30000000000005	0.0005252467536843806
69.40000000000006	0.0005252551926119436
69.50000000000006	0.0005252637129910731
69.60000000000007	0.0005252723150784124
69.70000000000006	0.0005252809982516198
69.80000000000007	0.000525289762105327
69.90000000000006	0.0005252986063896599
70.00000000000006	0.0005253075308561183
70.10000000000007	0.0005253165357643538
70.20000000000006	0.0005253256204975615
70.30000000000007	0.0005253347846626358
70.40000000000006	0.0005253440280164828
70.50000000000006	0.0005253533508203761
70.60000000000007	0.0005253627524616271
70.70000000000006	0.000525372232557792
70.80000000000007	0.0005253817908710719
70.90000000000006	0.0005253914271649502
71.00000000000006	0.0005254011417035626
71.10000000000007	0.0005254109338795357
71.20000000000006	0.0005254208033220975
71.30000000000007	0.0005254307497998935
71.40000000000006	0.0005254407735785876
71.50000000000006	0.0005254508740547744
71.60000000000007	0.000525461050867805
71.70000000000006	0.0005254713037913831
71.80000000000007	0.0005254816326004329
71.90000000000006	0.0005254920375633416
72.00000000000006	0.000525502518081785
72.10000000000007	0.0005255130738062364
72.20000000000006	0.000525523704516542
72.30000000000007	0.0005255344104825369
72.40000000000006	0.0005255451911097249
72.50000000000006	0.0005255560460582182
72.60000000000007	0.0005255669751126978
72.70000000000006	0.0005255779780590027
72.80000000000007	0.0005255890551695717
72.90000000000006	0.0005256002058548123
73.00000000000006	0.0005256114297854011
73.10000000000007	0.0005256227267518943
73.20000000000006	0.0005256340970281151
73.30000000000007	0.0005256455400281404
73.40000000000006	0.0005256570554318544
73.50000000000007	0.0005256686430344158
73.60000000000007	0.0005256803026321035
73.70000000000006	0.0005256920345012489
73.80000000000007	0.0005257038380606339
73.90000000000006	0.0005257157130002112
74.00000000000007	0.000525727659120763
74.10000000000007	0.0005257396766999848
74.20000000000006	0.0005257517651601714
74.30000000000007	0.0005257639242000542
74.40000000000006	0.0005257761536248444
74.50000000000007	0.0005257884532407907
74.60000000000007	0.0005258008233280019
74.70000000000006	0.0005258132633133048
74.80000000000007	0.0005258257729050516
74.90000000000006	0.0005258383519138201
75.00000000000007	0.0005258510006210403
75.10000000000007	0.0005258637184569387
75.20000000000006	0.0005258765051382187
75.30000000000007	0.0005258893604797064
75.40000000000006	0.0005259022842972459
75.50000000000007	0.0005259152768746075
75.60000000000007	0.000525928337646345
75.70000000000006	0.0005259414663383723
75.80000000000007	0.0005259546627706816
75.90000000000006	0.0005259679272283547
76.00000000000007	0.0005259812591491994
76.10000000000007	0.0005259946582671315
76.20000000000007	0.0005260081244061982
76.30000000000007	0.0005260216573914474
76.40000000000006	0.0005260352575102606
76.50000000000007	0.0005260489242045885
76.60000000000007	0.0005260626572171623
76.70000000000007	0.0005260764563770082
76.80000000000007	0.000526090321972811
76.90000000000006	0.0005261042534496468
77.00000000000007	0.000526118250557897
77.10000000000007	0.0005261323131304876
77.20000000000007	0.0005261464410013061
77.30000000000007	0.000526160634461292
77.40000000000006	0.0005261748929595185
77.50000000000007	0.0005261892162547924
77.60000000000007	0.0005262036041848532
77.70000000000007	0.0005262180570419409
77.80000000000007	0.0005262325742781025
77.90000000000006	0.0005262471556595056
78.00000000000007	0.0005262618010276314
78.10000000000007	0.0005262765102248886
78.20000000000007	0.0005262912835457495
78.30000000000007	0.0005263061204461122
78.40000000000006	0.0005263210207002252
78.50000000000007	0.0005263359841541792
78.60000000000007	0.0005263510111037907
78.70000000000007	0.0005263661010078007
78.80000000000007	0.0005263812536474896
78.90000000000006	0.0005263964688726134
79.00000000000007	0.0005264117465337782
79.10000000000007	0.0005264270869290238
79.20000000000007	0.0005264424895207605
79.30000000000007	0.0005264579540980569
79.40000000000006	0.0005264734805151022
79.50000000000007	0.0005264890690712972
79.60000000000007	0.0005265047192317697
79.70000000000007	0.0005265204307923633
79.80000000000007	0.0005265362036107811
79.90000000000008	0.0005265520375455982
80.00000000000007	0.0005265679328984317
80.10000000000007	0.0005265838891379175
80.20000000000007	0.0005265999060673945
80.30000000000007	0.0005266159835488698
80.40000000000008	0.0005266321218853824
80.50000000000007	0.0005266483205481524
80.60000000000007	0.0005266645793470272
80.70000000000007	0.000526680898147426
80.80000000000007	0.0005266972768156351
80.90000000000008	0.0005267137156568934
81.00000000000007	0.0005267302141457961
81.10000000000007	0.0005267467720994123
81.20000000000007	0.0005267633893873655
81.30000000000007	0.0005267800663163448
81.40000000000008	0.000526796802363414
81.50000000000007	0.0005268135973519212
81.60000000000007	0.0005268304511547706
81.70000000000007	0.0005268473636457019
81.80000000000007	0.0005268643351336883
81.90000000000008	0.0005268813650990157
82.00000000000007	0.0005268984533719877
82.10000000000007	0.0005269155998295827
82.20000000000007	0.0005269328047822905
82.30000000000007	0.0005269500677127183
82.40000000000008	0.0005269673884572404
82.50000000000007	0.0005269847668960464
82.60000000000008	0.00052700220291014
82.70000000000007	0.0005270196968123285
82.80000000000007	0.0005270372480882751
82.90000000000008	0.0005270548565810846
83.00000000000007	0.00052707252217491
83.10000000000008	0.0005270902451841438
83.20000000000007	0.0005271080250966689
83.30000000000007	0.0005271258617614612
83.40000000000008	0.0005271437550658047
83.50000000000007	0.000527161704897762
83.60000000000008	0.000527179711574119
83.70000000000007	0.0005271977745856367
83.80000000000007	0.0005272158937878165
83.90000000000008	0.0005272340690718175
84.00000000000007	0.0005272523007560906
84.10000000000008	0.0005272705883334814
84.20000000000007	0.0005272889316651671
84.30000000000007	0.0005273073306453837
84.40000000000008	0.0005273257851691026
84.50000000000007	0.000527344295557211
84.60000000000008	0.0005273628613052867
84.70000000000007	0.0005273814822808825
84.80000000000007	0.0005274001583820062
84.90000000000008	0.0005274188899312923
85.00000000000007	0.0005274376764262846
85.10000000000008	0.0005274565177400511
85.20000000000007	0.0005274754137735907
85.30000000000007	0.0005274943644286345
85.40000000000008	0.0005275133700303479
85.50000000000007	0.0005275324300788753
85.60000000000008	0.0005275515444534749
85.70000000000007	0.0005275707130588448
85.80000000000007	0.0005275899362220062
85.90000000000008	0.0005276092134449157
86.00000000000007	0.0005276285446122148
86.10000000000008	0.0005276479296315289
86.20000000000007	0.0005276673684112194
86.30000000000008	0.0005276868612809565
86.40000000000008	0.0005277064077451461
86.50000000000007	0.0005277260076944426
86.60000000000008	0.000527745661040123
86.70000000000007	0.0005277653681138237
86.80000000000008	0.0005277851284216334
86.90000000000008	0.0005278049418594483
87.00000000000007	0.0005278248083414391
87.10000000000008	0.0005278447277824805
87.20000000000007	0.0005278647005169664
87.30000000000008	0.0005278847260532705
87.40000000000008	0.0005279048042931971
87.50000000000007	0.0005279249351544985
87.60000000000008	0.0005279451189736511
87.70000000000007	0.0005279653552605687
87.80000000000008	0.0005279856439221856
87.90000000000008	0.0005280059848791006
88.00000000000007	0.0005280263780526275
88.10000000000008	0.0005280468237821255
88.20000000000007	0.0005280673215796522
88.30000000000008	0.0005280878713579099
88.40000000000008	0.0005281084730410501
88.50000000000007	0.0005281291269706675
88.60000000000008	0.0005281498326602029
88.70000000000007	0.0005281705900274142
88.80000000000008	0.0005281913989992632
88.90000000000008	0.0005282122595034078
89.00000000000009	0.0005282331718844486
89.10000000000008	0.0005282541356578334
89.20000000000007	0.0005282751507469896
89.30000000000008	0.0005282962170823656
89.40000000000008	0.0005283173350109656
89.50000000000009	0.0005283385040494785
89.60000000000008	0.0005283597241262675
89.70000000000007	0.0005283809951745918
89.80000000000008	0.0005284013411155924
89.90000000000008	0.0005284178313542846
90.00000000000009	0.0005284304562799281
