# Supplementary material for: White matter micro- and macrostructure brain charts for the human lifespan
Source: Nature. 2026 May 13;655(8124):979–89. doi: 10.1038/s41586-026-10454-2 (PMC13391363; doi:10.1038/s41586-026-10454-2)
Supplement: Supplementary file 7 — Tract-specific median centiles of brain charts. SDT.T4.1-504 contain the discretized, sex-agnostic brain charts used to derive the myelination plots and assessments in Fig. 4 and Supplementary Fig. S4.F9. Age is expressed in years. Tract measurements are reported in metric-specific units: diffusivities in mm2 s−1, volume in mm3, surface area in mm2, average length in mm, and FA is dimensionless (unitless). [file 41586_2026_10454_MOESM7_ESM.zip › SDT.T4/SDT.T4.251-SCP_right_surface_area.csv]

age	value
1.0	7040.111495594726
1.1	7136.716195183324
1.2000000000000002	7259.641707517811
1.3000000000000003	7407.495846775172
1.4000000000000004	7555.189975869743
1.5000000000000004	7695.126440034582
1.6000000000000005	7828.057320503467
1.7000000000000006	7954.621417696262
1.8000000000000007	8075.332826262694
1.9000000000000008	8190.7256899875265
2.000000000000001	8301.211450365505
2.100000000000001	8407.15182254887
2.200000000000001	8508.842315090382
2.300000000000001	8606.608415574592
2.4000000000000012	8700.704435256359
2.5000000000000013	8791.35942579013
2.6000000000000014	8878.779887214421
2.7000000000000015	8963.134277881896
2.8000000000000016	9044.622454795417
2.9000000000000017	9123.399903811473
3.0000000000000018	9199.608670747079
3.100000000000002	9273.364528653212
3.200000000000002	9344.81029390501
3.300000000000002	9414.057239190703
3.400000000000002	9481.208546258133
3.500000000000002	9546.359528506277
3.6000000000000023	9609.586943347513
3.7000000000000024	9670.991248703009
3.8000000000000025	9730.649844559366
3.9000000000000026	9788.634684460056
4.000000000000003	9845.003433489856
4.100000000000003	9899.833880323664
4.200000000000003	9953.18582106056
4.3000000000000025	10005.115604620474
4.400000000000003	10055.675899588954
4.5000000000000036	10104.90828586522
4.600000000000003	10152.871779145622
4.700000000000003	10199.611160557617
4.800000000000003	10245.168419030297
4.900000000000004	10289.576518002586
5.0000000000000036	10332.883413929589
5.100000000000003	10375.125368897112
5.200000000000004	10416.336905774127
5.300000000000004	10456.550474940004
5.400000000000004	10495.791158093927
5.5000000000000036	10534.097126298466
5.600000000000004	10571.496866349256
5.700000000000005	10608.017191497278
5.800000000000004	10643.678719192238
5.900000000000004	10678.513477995743
6.000000000000004	10712.54528111948
6.100000000000005	10745.796960290958
6.200000000000005	10778.290020296805
6.300000000000004	10810.040749943799
6.400000000000005	10841.075498277629
6.500000000000005	10871.413609276824
6.600000000000005	10901.073306646224
6.700000000000005	10930.068335362374
6.800000000000005	10958.421313862666
6.900000000000006	10986.148787717666
7.000000000000005	11013.266702702042
7.100000000000005	11039.790072747304
7.2000000000000055	11065.730064582383
7.300000000000006	11091.105738469465
7.400000000000006	11115.930871170378
7.500000000000005	11140.218426806308
7.600000000000006	11163.978017906167
7.700000000000006	11187.226286287414
7.800000000000006	11209.975221448247
7.900000000000006	11232.236423864799
8.000000000000007	11254.020793822494
8.100000000000007	11275.336311891366
8.200000000000006	11296.197259916993
8.300000000000006	11316.613812503943
8.400000000000006	11336.59551889245
8.500000000000007	11356.149357984632
8.600000000000007	11375.287964097206
8.700000000000006	11394.020312418603
8.800000000000008	11412.355113903857
8.900000000000007	11430.3005264421
9.000000000000007	11447.8624458424
9.100000000000007	11465.051870559178
9.200000000000006	11481.876532662289
9.300000000000008	11498.34366145585
9.400000000000007	11514.458479259465
9.500000000000007	11530.230817620595
9.600000000000009	11545.667571521853
9.700000000000008	11560.775449741755
9.800000000000008	11575.560707700306
9.900000000000007	11590.027821037991
10.000000000000007	11604.185446859989
10.100000000000009	11618.039598119814
10.200000000000008	11631.595870181107
10.300000000000008	11644.858269958053
10.40000000000001	11657.834601767026
10.500000000000009	11670.530275484572
10.600000000000009	11682.950565768488
10.700000000000008	11695.100365203538
10.800000000000008	11706.983149600463
10.90000000000001	11718.605855675809
11.000000000000009	11729.973249147473
11.100000000000009	11741.089740304526
11.20000000000001	11751.958469228306
11.30000000000001	11762.585733177937
11.40000000000001	11772.975851816356
11.500000000000009	11783.133044129814
11.600000000000009	11793.061200309588
11.70000000000001	11802.763072632553
11.80000000000001	11812.244302087189
11.90000000000001	11821.508726433623
12.00000000000001	11830.55987526145
12.10000000000001	11839.40025443849
12.20000000000001	11848.035015062826
12.30000000000001	11856.46765760893
12.40000000000001	11864.701605995979
12.50000000000001	11872.739996664166
12.60000000000001	11880.585045905984
12.70000000000001	11888.241398424165
12.800000000000011	11895.712186753053
12.900000000000011	11903.00027242753
13.00000000000001	11910.107687039395
13.10000000000001	11917.038693109613
13.20000000000001	11923.796163286508
13.300000000000011	11930.382910946244
13.400000000000011	11936.801495023388
13.50000000000001	11943.053726655693
13.600000000000012	11949.143470934712
13.700000000000012	11955.07331462967
13.800000000000011	11960.8456035853
13.900000000000011	11966.462007918459
14.00000000000001	11971.926089896124
14.100000000000012	11977.240232762972
14.200000000000012	11982.406773151723
14.300000000000011	11987.427820352463
14.400000000000013	11992.304873778601
14.500000000000012	11997.041179197853
14.600000000000012	12001.63889434624
14.700000000000012	12006.09996094663
14.800000000000011	12010.425768968933
14.900000000000013	12014.619320988108
15.000000000000012	12018.682613084922
15.100000000000012	12022.617604181733
15.200000000000014	12026.426048561132
15.300000000000013	12030.109202011146
15.400000000000013	12033.66981183655
15.500000000000012	12037.10969385921
15.600000000000012	12040.430468928076
15.700000000000014	12043.633306642705
15.800000000000013	12046.720756699864
15.900000000000013	12049.694504917246
16.000000000000014	12052.556207133017
16.100000000000016	12055.307333902394
16.200000000000014	12057.948947923354
16.30000000000001	12060.483390701504
16.400000000000013	12062.912202272186
16.500000000000014	12065.2367457586
16.600000000000016	12067.458015080008
16.700000000000014	12069.578189509379
16.800000000000015	12071.59870337556
16.900000000000013	12073.520966561045
17.000000000000014	12075.346220412008
17.100000000000016	12077.075372640864
17.200000000000014	12078.710431048305
17.300000000000015	12080.252710832696
17.400000000000013	12081.703365993842
17.500000000000014	12083.063248692082
17.600000000000016	12084.334232316185
17.700000000000014	12085.517545267307
17.800000000000015	12086.614395821769
17.900000000000016	12087.62583838542
18.000000000000014	12088.552654829631
18.100000000000016	12089.396576074269
18.200000000000017	12090.158732260921
18.300000000000015	12090.840106158734
18.400000000000016	12091.441434269667
18.500000000000014	12091.964335242083
18.600000000000016	12092.409867317056
18.700000000000017	12092.779072026262
18.800000000000015	12093.072850005861
18.900000000000016	12093.291879866447
19.000000000000014	12093.437660957112
19.100000000000016	12093.511169793595
19.200000000000017	12093.513247799743
19.300000000000015	12093.444536150915
19.400000000000016	12093.306439732685
19.500000000000018	12093.099875025466
19.600000000000016	12092.825744528516
19.700000000000017	12092.4848214231
19.80000000000002	12092.077698759278
19.900000000000016	12091.605680821607
20.000000000000018	12091.06961560127
20.100000000000016	12090.470226992005
20.200000000000017	12089.80807685925
20.30000000000002	12089.084389484944
20.400000000000016	12088.299962369752
20.500000000000018	12087.455581233655
20.600000000000016	12086.551912883817
20.700000000000017	12085.589478833732
20.80000000000002	12084.56941799308
20.900000000000016	12083.49247006979
21.000000000000018	12082.359260583487
21.10000000000002	12081.17028483738
21.200000000000017	12079.92661358344
21.30000000000002	12078.6289437868
21.40000000000002	12077.277962422319
21.500000000000018	12075.874246960731
21.60000000000002	12074.418258599813
21.700000000000017	12072.910995225851
21.80000000000002	12071.353104730078
21.90000000000002	12069.745129797073
22.000000000000018	12068.087509410308
22.10000000000002	12066.381183076954
22.200000000000017	12064.626762286294
22.30000000000002	12062.824850005818
22.40000000000002	12060.97594825063
22.500000000000018	12059.08046696266
22.60000000000002	12057.139283132426
22.70000000000002	12055.152966338188
22.80000000000002	12053.121989131867
22.90000000000002	12051.046742479197
23.00000000000002	12048.928053122352
23.10000000000002	12046.766459466227
23.20000000000002	12044.562492607236
23.30000000000002	12042.31659049656
23.40000000000002	12040.029119197232
23.50000000000002	12037.700851557891
23.60000000000002	12035.332289999538
23.70000000000002	12032.923847397986
23.80000000000002	12030.475873485535
23.90000000000002	12027.989097667492
24.00000000000002	12025.463995532777
24.10000000000002	12022.901036371119
24.20000000000002	12020.300603481282
24.300000000000022	12017.663025101436
24.40000000000002	12014.988983974055
24.50000000000002	12012.278924641361
24.600000000000023	12009.533208966197
24.70000000000002	12006.752151033888
24.800000000000022	12003.936395873337
24.90000000000002	12001.086364822242
25.00000000000002	11998.20247376387
25.100000000000023	11995.285059167698
25.20000000000002	11992.334416452111
25.300000000000022	11989.351150081748
25.40000000000002	11986.335654485363
25.50000000000002	11983.288247732438
25.600000000000023	11980.209212894433
25.70000000000002	11977.099121573587
25.800000000000022	11973.95834804316
25.900000000000023	11970.787261833133
26.00000000000002	11967.586159123024
26.100000000000023	11964.35530667798
26.200000000000024	11961.09524070739
26.300000000000022	11957.80631206301
26.400000000000023	11954.488801070045
26.50000000000002	11951.142963654494
26.600000000000023	11947.76930729166
26.700000000000024	11944.368165254522
26.800000000000022	11940.939866674644
26.900000000000023	11937.484672935907
27.00000000000002	11934.002825641544
27.100000000000023	11930.494801280998
27.200000000000024	11926.96091266051
27.300000000000022	11923.401407454508
27.400000000000023	11919.816517694102
27.500000000000025	11916.206694664404
27.600000000000023	11912.572235781461
27.700000000000024	11908.913434831808
27.800000000000026	11905.230523041915
27.900000000000023	11901.523719796674
28.000000000000025	11897.793449168257
28.100000000000023	11894.039990621615
28.200000000000024	11890.26356348885
28.300000000000026	11886.464378654058
28.400000000000023	11882.642838016298
28.500000000000025	11878.799207517995
28.600000000000023	11874.933749909407
28.700000000000024	11871.046670192165
28.800000000000026	11867.138168029214
28.900000000000023	11863.208621350508
29.000000000000025	11859.258280298847
29.100000000000026	11855.287339523693
29.200000000000024	11851.295991098406
29.300000000000026	11847.284593393522
29.400000000000027	11843.253384630061
29.500000000000025	11839.202600212215
29.600000000000026	11835.13242226431
29.700000000000024	11831.043032856376
29.800000000000026	11826.93476918984
29.900000000000027	11822.80785553394
30.000000000000025	11818.662464976005
30.100000000000026	11814.498772775927
30.200000000000024	11810.317098837873
30.300000000000026	11806.117656886889
30.400000000000027	11801.900658154515
30.500000000000025	11797.666264747826
30.600000000000026	11793.414642969325
30.700000000000028	11789.146093979904
30.800000000000026	11784.860819146103
30.900000000000027	11780.558972663319
31.00000000000003	11776.24071469428
31.100000000000026	11771.906331067421
31.200000000000028	11767.556013795109
31.300000000000026	11763.189952675819
31.400000000000027	11758.808292251037
31.50000000000003	11754.411184628834
31.600000000000026	11749.998899003256
31.700000000000028	11745.571616406978
31.800000000000026	11741.12947443566
31.900000000000027	11736.672619637164
32.00000000000003	11732.201307585172
32.10000000000002	11727.715710989856
32.20000000000003	11723.21600059012
32.300000000000026	11718.702305469942
32.40000000000003	11714.174764905209
32.50000000000003	11709.633619674434
32.60000000000003	11705.079032705416
32.70000000000003	11700.511126967525
32.800000000000026	11695.93003668004
32.90000000000003	11691.33599049757
33.00000000000003	11686.72914392273
33.10000000000003	11682.109650698096
33.20000000000003	11677.477626267719
33.300000000000026	11672.833198260572
33.40000000000003	11668.176582144877
33.50000000000003	11663.507924683914
33.60000000000003	11658.827335924245
33.70000000000003	11654.134938877962
33.800000000000026	11649.43093820104
33.90000000000003	11644.715474014487
34.00000000000003	11639.988684863667
34.10000000000003	11635.250674123716
34.20000000000003	11630.501558812599
34.30000000000003	11625.741531811038
34.40000000000003	11620.970725412035
34.50000000000003	11616.189238213243
34.60000000000003	11611.397183001502
34.70000000000003	11606.594742998052
34.80000000000003	11601.782044538611
34.90000000000003	11596.959212544763
35.00000000000003	11592.126339683551
35.10000000000003	11587.283533271215
35.20000000000003	11582.430965994727
35.30000000000003	11577.56875716027
35.400000000000034	11572.696995194445
35.50000000000003	11567.81578352234
35.60000000000003	11562.925286186994
35.70000000000003	11558.025617138264
35.80000000000003	11553.116889053646
35.900000000000034	11548.199185073103
36.00000000000003	11543.272603612664
36.10000000000003	11538.337299275045
36.20000000000003	11533.393379681936
36.30000000000003	11528.440924198741
36.400000000000034	11523.480027651245
36.50000000000003	11518.510836894995
36.60000000000003	11513.533454723865
36.70000000000003	11508.54798278414
36.80000000000003	11503.554495715263
36.900000000000034	11498.553083742394
37.00000000000003	11493.543885247218
37.10000000000003	11488.526997312989
37.20000000000003	11483.502491209192
37.30000000000003	11478.470453838268
37.400000000000034	11473.43101662823
37.500000000000036	11468.384272300378
37.60000000000003	11463.330312538474
37.70000000000003	11458.26920437485
37.80000000000003	11453.201030474047
37.900000000000034	11448.125914645807
38.000000000000036	11443.043944445728
38.10000000000003	11437.955183887885
38.20000000000003	11432.859712552901
38.30000000000003	11427.75764800034
38.400000000000034	11422.649073835337
38.500000000000036	11417.534072722756
38.60000000000004	11412.41270486607
38.70000000000003	11407.285045931256
38.80000000000003	11402.151206618506
38.900000000000034	11397.011265849022
39.000000000000036	11391.865281113829
39.10000000000004	11386.713325209035
39.20000000000003	11381.55550320945
39.30000000000003	11376.391890449986
39.400000000000034	11371.222561411389
39.500000000000036	11366.04757014653
39.60000000000004	11360.866985825936
39.70000000000003	11355.680907339296
39.80000000000003	11350.4894057643
39.900000000000034	11345.292532707255
40.000000000000036	11340.090354661415
40.10000000000004	11334.882965446912
40.20000000000003	11329.670432877945
40.30000000000003	11324.452823990916
40.400000000000034	11319.230187279256
40.500000000000036	11314.002585870001
40.60000000000004	11308.77010799809
40.70000000000004	11303.532817599073
40.80000000000003	11298.290760950838
40.900000000000034	11293.043998677093
41.000000000000036	11287.792614438406
41.10000000000004	11282.536669193396
41.20000000000004	11277.276223190696
41.30000000000003	11272.011319879313
41.400000000000034	11266.74201675014
41.500000000000036	11261.468392413168
41.60000000000004	11256.190504284617
41.70000000000004	11250.908393798458
41.80000000000004	11245.622116099952
41.900000000000034	11240.331745666432
42.000000000000036	11235.037337191918
42.10000000000004	11229.738944720755
42.20000000000004	11224.436607105727
42.30000000000004	11219.130376570007
42.400000000000034	11213.82032301727
42.500000000000036	11208.506497898212
42.60000000000004	11203.188938224197
42.70000000000004	11197.867694016299
42.80000000000004	11192.542831439969
42.900000000000034	11187.214399450346
43.000000000000036	11181.882446406546
43.10000000000004	11176.547006954532
43.20000000000004	11171.208128384038
43.30000000000004	11165.865872712777
43.400000000000034	11160.520285918772
43.500000000000036	11155.171400956462
43.60000000000004	11149.819263044532
43.70000000000004	11144.463930815056
43.80000000000004	11139.105447952314
43.90000000000004	11133.74385759234
44.000000000000036	11128.37919051167
44.10000000000004	11123.011489370898
44.20000000000004	11117.640809034983
44.30000000000004	11112.267190448196
44.40000000000004	11106.890662824411
44.500000000000036	11101.5112668733
44.60000000000004	11096.12905438955
44.70000000000004	11090.744064203473
44.80000000000004	11085.35633463973
44.90000000000004	11079.965892896675
45.00000000000004	11074.57277728362
45.10000000000004	11069.177036168538
45.20000000000004	11063.778705852987
45.30000000000004	11058.377812082837
45.40000000000004	11052.974391326932
45.50000000000004	11047.568489165204
45.60000000000004	11042.16013994545
45.70000000000004	11036.749377547769
45.80000000000004	11031.33622584249
45.90000000000004	11025.920719042146
46.00000000000004	11020.502899604431
46.10000000000004	11015.082799536638
46.20000000000004	11009.66044135003
46.30000000000004	11004.235857518608
46.40000000000004	10998.809087964668
46.50000000000004	10993.380162884443
46.60000000000004	10987.949112040264
46.70000000000004	10982.51595618779
46.80000000000004	10977.080725676566
46.90000000000004	10971.643457579084
47.00000000000004	10966.20417991871
47.100000000000044	10960.762912170392
47.20000000000004	10955.319683039568
47.30000000000004	10949.874527289458
47.40000000000004	10944.427471259422
47.50000000000004	10938.978540884993
47.600000000000044	10933.527753987411
47.70000000000004	10928.07513726872
47.80000000000004	10922.620722885968
47.90000000000004	10917.164535154821
48.00000000000004	10911.706590680591
48.100000000000044	10906.246914608922
48.200000000000045	10900.78553698995
48.30000000000004	10895.322480568335
48.40000000000004	10889.857767711645
48.50000000000004	10884.39141345703
48.600000000000044	10878.923441058167
48.700000000000045	10873.453878176804
48.80000000000004	10867.982745666464
48.90000000000004	10862.510057400781
49.00000000000004	10857.035835158853
49.100000000000044	10851.560104676453
49.200000000000045	10846.082885336404
49.30000000000004	10840.604196168166
49.40000000000004	10835.124049547914
49.50000000000004	10829.642465465611
49.600000000000044	10824.159467463103
49.700000000000045	10818.675073149623
49.80000000000004	10813.189293778987
49.90000000000004	10807.7021479431
50.00000000000004	10802.21365741947
50.100000000000044	10796.723838435457
50.200000000000045	10791.232706886067
50.30000000000005	10785.740272584782
50.40000000000004	10780.246552429508
50.50000000000004	10774.751566177196
50.600000000000044	10769.25532838557
50.700000000000045	10763.757847776506
50.80000000000005	10758.259139921727
50.90000000000004	10752.759222957948
51.00000000000004	10747.25811013946
51.100000000000044	10741.755814406684
51.200000000000045	10736.252343085775
51.30000000000005	10730.747710142712
51.40000000000005	10725.241931847919
51.50000000000004	10719.735019877606
51.600000000000044	10714.226980487423
51.700000000000045	10708.717826384918
51.80000000000005	10703.207572348483
51.90000000000005	10697.696228819805
52.00000000000004	10692.183805942945
52.100000000000044	10686.67030861087
52.200000000000045	10681.155748007472
52.30000000000005	10675.640137181686
52.40000000000005	10670.123485077373
52.50000000000004	10664.605795529109
52.600000000000044	10659.087078526421
52.700000000000045	10653.567345739966
52.80000000000005	10648.046604939265
52.90000000000005	10642.524863610397
53.00000000000004	10637.002124247472
53.100000000000044	10631.478395392936
53.200000000000045	10625.95368710889
53.30000000000005	10620.428005736892
53.40000000000005	10614.901352716322
53.50000000000005	10609.373735456096
53.600000000000044	10603.845162740501
53.700000000000045	10598.315639788974
53.80000000000005	10592.78517154973
53.90000000000005	10587.25375813371
54.00000000000005	10581.721405574373
54.100000000000044	10576.188121153766
54.200000000000045	10570.653908723625
54.30000000000005	10565.118767335762
54.40000000000005	10559.58270194809
54.50000000000005	10554.045718653151
54.60000000000005	10548.507820225339
54.700000000000045	10542.969009178305
54.80000000000005	10537.429283237776
54.90000000000005	10531.888646053409
55.00000000000005	10526.347102308377
55.10000000000005	10520.804653460757
55.200000000000045	10515.261296165047
55.30000000000005	10509.71703305087
55.40000000000005	10504.171867688969
55.50000000000005	10498.625800497943
55.60000000000005	10493.078831644487
55.700000000000045	10487.530956450186
55.80000000000005	10481.982176299605
55.90000000000005	10476.432493434531
56.00000000000005	10470.881907000348
56.10000000000005	10465.33041122786
56.200000000000045	10459.778006534965
56.30000000000005	10454.224694117667
56.40000000000005	10448.670472113321
56.50000000000005	10443.115338414656
56.60000000000005	10437.55928590379
56.70000000000005	10432.002313813224
56.80000000000005	10426.444422078865
56.90000000000005	10420.885607600165
57.00000000000005	10415.325862141648
57.10000000000005	10409.76518402067
57.20000000000005	10404.20357218433
57.30000000000005	10398.64102254942
57.40000000000005	10393.077530793915
57.50000000000005	10387.513087309226
57.60000000000005	10381.947689283843
57.70000000000005	10376.381334462763
57.800000000000054	10370.814017552846
57.90000000000005	10365.245727793972
58.00000000000005	10359.676461509436
58.10000000000005	10354.106215503314
58.20000000000005	10348.53498351946
58.300000000000054	10342.962759067303
58.40000000000005	10337.389529980675
58.50000000000005	10331.815291507715
58.60000000000005	10326.240039298249
58.70000000000005	10320.66376590719
58.800000000000054	10315.086457975778
58.90000000000005	10309.508109935643
59.00000000000005	10303.928716535045
59.10000000000005	10298.348269380025
59.20000000000005	10292.766759845335
59.300000000000054	10287.184173124811
59.40000000000005	10281.600502626192
59.50000000000005	10276.01574198169
59.60000000000005	10270.429881622744
59.70000000000005	10264.842905502454
59.800000000000054	10259.254806259742
59.900000000000055	10253.665576656487
60.00000000000005	10248.07520618418
60.10000000000005	10242.483684104815
60.20000000000005	10236.89099287436
60.300000000000054	10231.297124156948
60.400000000000055	10225.702069627441
60.50000000000005	10220.105817610616
60.60000000000005	10214.50834926639
60.70000000000005	10208.909655537022
60.800000000000054	10203.309727250547
60.900000000000055	10197.708551795633
61.00000000000006	10192.106116332056
61.10000000000005	10186.50240046438
61.20000000000005	10180.897394207335
61.300000000000054	10175.291087322186
61.400000000000055	10169.683466032577
61.50000000000006	10164.074508584421
61.60000000000005	10158.464204317033
61.70000000000005	10152.852542160943
61.800000000000054	10147.239507402559
61.900000000000055	10141.625085098814
62.00000000000006	10136.009251873513
62.10000000000005	10130.391996184135
62.20000000000005	10124.773305906181
62.300000000000054	10119.15316515665
62.400000000000055	10113.531549130654
62.50000000000006	10107.908445656465
62.60000000000005	10102.283841787772
62.70000000000005	10096.657720698387
62.800000000000054	10091.030065330862
62.900000000000055	10085.40084918269
63.00000000000006	10079.770059244733
63.10000000000006	10074.13768151914
63.20000000000005	10068.50369799993
63.300000000000054	10062.868080678187
63.400000000000055	10057.230815961797
63.50000000000006	10051.591889033018
63.60000000000006	10045.95128093195
63.70000000000005	10040.308972464496
63.800000000000054	10034.664933839647
63.900000000000055	10029.019150671287
64.00000000000006	10023.371607085524
64.10000000000005	10017.72228292638
64.20000000000006	10012.07114681077
64.30000000000005	10006.418183816113
64.40000000000006	10000.763377243688
64.50000000000006	9995.10670596812
64.60000000000005	9989.44814862573
64.70000000000006	9983.787671957605
64.80000000000005	9978.125260289804
64.90000000000006	9972.460895854898
65.00000000000006	9966.794556309222
65.10000000000005	9961.126206707855
65.20000000000006	9955.45583088746
65.30000000000005	9949.783410244036
65.40000000000006	9944.108921444307
65.50000000000006	9938.432340911442
65.60000000000005	9932.753631721327
65.70000000000006	9927.072777001438
65.80000000000005	9921.389757058581
65.90000000000006	9915.704547313073
66.00000000000006	9910.017109052209
66.10000000000005	9904.32742496196
66.20000000000006	9898.635474494075
66.30000000000005	9892.941232054272
66.40000000000006	9887.244671798258
66.50000000000006	9881.54575292078
66.60000000000005	9875.844457440588
66.70000000000006	9870.140763691801
66.80000000000005	9864.434644799634
66.90000000000006	9858.72605805858
67.00000000000006	9853.01498509489
67.10000000000007	9847.301403362368
67.20000000000006	9841.585284941817
67.30000000000005	9835.86660165639
67.40000000000006	9830.145308584166
67.50000000000006	9824.42138672623
67.60000000000007	9818.694812382346
67.70000000000006	9812.96555631265
67.80000000000005	9807.233571573772
67.90000000000006	9801.498838824713
68.00000000000006	9795.761333452836
68.10000000000007	9790.02102513912
68.20000000000006	9784.277883298084
68.30000000000005	9778.531858635082
68.40000000000006	9772.782931226368
68.50000000000006	9767.03107526074
68.60000000000007	9761.276259052205
68.70000000000006	9755.518431153392
68.80000000000005	9749.757571350632
68.90000000000006	9743.993652881294
69.00000000000006	9738.22664294047
69.10000000000007	9732.45650844673
69.20000000000006	9726.683195454967
69.30000000000005	9720.906683211859
69.40000000000006	9715.126943703464
69.50000000000006	9709.34394270525
69.60000000000007	9703.557623977464
69.70000000000006	9697.767966531103
69.80000000000007	9691.97494135468
69.90000000000006	9686.17851305985
70.00000000000006	9680.378645970406
70.10000000000007	9674.575281190182
70.20000000000006	9668.768397234626
70.30000000000007	9662.957963779727
70.40000000000006	9657.143943958361
70.50000000000006	9651.326276426507
70.60000000000007	9645.504939520653
70.70000000000006	9639.679901865842
70.80000000000007	9633.851125380943
70.90000000000006	9628.018571684328
71.00000000000006	9622.182176603941
71.10000000000007	9616.341918026175
71.20000000000006	9610.497763193642
71.30000000000007	9604.6496724806
71.40000000000006	9598.797579101953
71.50000000000006	9592.94146082471
71.60000000000007	9587.08128377964
71.70000000000006	9581.217007071318
71.80000000000007	9575.348589489824
71.90000000000006	9569.47596123676
72.00000000000006	9563.599099676207
72.10000000000007	9557.717969477613
72.20000000000006	9551.832528128178
72.30000000000007	9545.94270303857
72.40000000000006	9540.048471516366
72.50000000000006	9534.149797050506
72.60000000000007	9528.246635797177
72.70000000000006	9522.33894358268
72.80000000000007	9516.426644604602
72.90000000000006	9510.509715816905
73.00000000000006	9504.588119159009
73.10000000000007	9498.661809089794
73.20000000000006	9492.730706824512
73.30000000000007	9486.794789327281
73.40000000000006	9480.854017280275
73.50000000000007	9474.908343744175
73.60000000000007	9468.957721432926
73.70000000000006	9463.002068133566
73.80000000000007	9457.041360508501
73.90000000000006	9451.075557592492
74.00000000000007	9445.104610661552
74.10000000000007	9439.12843431463
74.20000000000006	9433.14700529525
74.30000000000007	9427.160281295797
74.40000000000006	9421.1682121208
74.50000000000007	9415.170747209722
74.60000000000007	9409.167797501888
74.70000000000006	9403.159339494074
74.80000000000007	9397.145329123285
74.90000000000006	9391.125714314308
75.00000000000007	9385.100402597403
75.10000000000007	9379.06937062629
75.20000000000006	9373.032572901695
75.30000000000007	9366.989955797346
75.40000000000006	9360.941465302014
75.50000000000007	9354.887005037637
75.60000000000007	9348.826551469807
75.70000000000006	9342.760057225358
75.80000000000007	9336.687466695215
75.90000000000006	9330.608679855082
76.00000000000007	9324.523673408827
76.10000000000007	9318.43239844395
76.20000000000007	9312.334797714204
76.30000000000007	9306.230813566868
76.40000000000006	9300.120341802336
76.50000000000007	9294.0033589992
76.60000000000007	9287.879814241574
76.70000000000007	9281.749648189058
76.80000000000007	9275.61275274146
76.90000000000006	9269.469104803195
77.00000000000007	9263.318651806392
77.10000000000007	9257.161332680598
77.20000000000007	9250.9970859257
77.30000000000007	9244.82579897986
77.40000000000006	9238.647448689962
77.50000000000007	9232.461980343798
77.60000000000007	9226.269330656849
77.70000000000007	9220.06938289412
77.80000000000007	9213.86211432284
77.90000000000006	9207.647468456165
78.00000000000007	9201.425380179628
78.10000000000007	9195.195783924208
78.20000000000007	9188.958558186481
78.30000000000007	9182.713680249555
78.40000000000006	9176.461091329322
78.50000000000007	9170.200723968503
78.60000000000007	9163.932452198671
78.70000000000007	9157.656253825637
78.80000000000007	9151.372068157543
78.90000000000006	9145.079825800072
79.00000000000007	9138.779456877674
79.10000000000007	9132.470830325103
79.20000000000007	9126.153924043998
79.30000000000007	9119.828674879836
79.40000000000006	9113.49501095765
79.50000000000007	9107.152796434984
79.60000000000007	9100.802009847326
79.70000000000007	9094.442585988374
79.80000000000007	9088.074450931636
79.90000000000008	9081.697530240885
80.00000000000007	9075.311682625743
80.10000000000007	9068.916886804942
80.20000000000007	9062.513074931161
80.30000000000007	9056.100170450121
80.40000000000008	9049.678026960546
80.50000000000007	9043.246623936026
80.60000000000007	9036.805891322056
80.70000000000007	9030.355750390818
80.80000000000007	9023.896121874392
80.90000000000008	9017.4268535486
81.00000000000007	9010.947925166294
81.10000000000007	9004.459263840145
81.20000000000007	8997.96078805794
81.30000000000007	8991.452340128391
81.40000000000008	8984.933900691203
81.50000000000007	8978.405394484696
81.60000000000007	8971.866737693457
81.70000000000007	8965.317845929754
81.80000000000007	8958.758555279446
81.90000000000008	8952.188846767278
82.00000000000007	8945.608642093113
82.10000000000007	8939.01785449102
82.20000000000007	8932.416314199872
82.30000000000007	8925.804003275662
82.40000000000008	8919.180840864536
82.50000000000007	8912.546737760016
82.60000000000008	8905.901604149212
82.70000000000007	8899.245263622208
82.80000000000007	8892.57769873701
82.90000000000008	8885.898825381426
83.00000000000007	8879.20855122281
83.10000000000008	8872.50669359977
83.20000000000007	8865.793236259726
83.30000000000007	8859.068092344914
83.40000000000008	8852.331166937212
83.50000000000007	8845.582364476119
83.60000000000008	8838.82149519853
83.70000000000007	8832.048543483634
83.80000000000007	8825.26341898095
83.90000000000008	8818.46602346116
84.00000000000007	8811.656160479608
84.10000000000008	8804.833815778542
84.20000000000007	8797.998896057283
84.30000000000007	8791.15130034867
84.40000000000008	8784.290927005422
84.50000000000007	8777.417572000457
84.60000000000008	8770.531221852081
84.70000000000007	8763.631779517906
84.80000000000007	8756.719140525489
84.90000000000008	8749.793093709768
85.00000000000007	8742.853627143042
85.10000000000008	8735.900640615202
85.20000000000007	8728.934026756508
85.30000000000007	8721.953677477642
85.40000000000008	8714.959373521977
85.50000000000007	8707.95110389876
85.60000000000008	8700.92876439257
85.70000000000007	8693.89224392576
85.80000000000007	8686.841315620295
85.90000000000008	8679.775970249697
86.00000000000007	8672.696100200423
86.10000000000008	8665.601591331491
86.20000000000007	8658.492328741328
86.30000000000008	8651.36807692239
86.40000000000008	8644.228827764957
86.50000000000007	8637.07446937221
86.60000000000008	8629.904883684869
86.70000000000007	8622.719827063207
86.80000000000008	8615.519293393694
86.90000000000008	8608.303167138314
87.00000000000007	8601.071327002595
87.10000000000008	8593.823650889084
87.20000000000007	8586.559885961797
87.30000000000008	8579.280027425262
87.40000000000008	8571.983955166419
87.50000000000007	8564.671543755465
87.60000000000008	8557.342531685983
87.70000000000007	8549.996916414844
87.80000000000008	8542.63457393249
87.90000000000008	8535.255375397273
88.00000000000007	8527.859191121097
88.10000000000008	8520.445749806071
88.20000000000007	8513.015050452967
88.30000000000008	8505.566964172505
88.40000000000008	8498.101357765503
88.50000000000007	8490.617950698315
88.60000000000008	8483.116744507273
88.70000000000007	8475.597606139869
88.80000000000008	8468.060398805019
88.90000000000008	8460.504984821
89.00000000000009	8452.931073239983
89.10000000000008	8445.338667395952
89.20000000000007	8437.727629040413
89.30000000000008	8430.097816799365
89.40000000000008	8422.448929897653
89.50000000000009	8414.780974518324
89.60000000000008	8407.093807972653
89.70000000000007	8399.387285113095
89.80000000000008	8392.015096796738
89.90000000000008	8386.03959488869
90.00000000000009	8381.46442042865
