# Supplementary material for: White matter micro- and macrostructure brain charts for the human lifespan
Source: Nature. 2026 May 13;655(8124):979–89. doi: 10.1038/s41586-026-10454-2 (PMC13391363; doi:10.1038/s41586-026-10454-2)
Supplement: Supplementary file 7 — Tract-specific median centiles of brain charts. SDT.T4.1-504 contain the discretized, sex-agnostic brain charts used to derive the myelination plots and assessments in Fig. 4 and Supplementary Fig. S4.F9. Age is expressed in years. Tract measurements are reported in metric-specific units: diffusivities in mm2 s−1, volume in mm3, surface area in mm2, average length in mm, and FA is dimensionless (unitless). [file 41586_2026_10454_MOESM7_ESM.zip › SDT.T4/SDT.T4.252-SCP_right_volume.csv]

age	value
1.0	8367.810082838581
1.1	8491.121717064752
1.2000000000000002	8647.952716078054
1.3000000000000003	8836.510209834989
1.4000000000000004	9024.715061344476
1.5000000000000004	9202.900959739121
1.6000000000000005	9372.080778088464
1.7000000000000006	9533.110589264295
1.8000000000000007	9686.678598953622
1.9000000000000008	9833.491347294459
2.000000000000001	9974.092450790038
2.100000000000001	10108.957888313711
2.200000000000001	10238.476587660167
2.300000000000001	10363.071797624465
2.4000000000000012	10483.074196144014
2.5000000000000013	10598.780563774657
2.6000000000000014	10710.45758419644
2.7000000000000015	10818.3230770739
2.8000000000000016	10922.63245521298
2.9000000000000017	11023.58453524127
3.0000000000000018	11121.360442717712
3.100000000000002	11216.108025870362
3.200000000000002	11308.007688327645
3.300000000000002	11397.200101792334
3.400000000000002	11483.81537730757
3.500000000000002	11567.973426912324
3.6000000000000023	11649.770965043457
3.7000000000000024	11729.33338053698
3.8000000000000025	11806.757343214742
3.9000000000000026	11882.132541264513
4.000000000000003	11955.530931750647
4.100000000000003	12027.04883181221
4.200000000000003	12096.76030539523
4.3000000000000025	12164.73501638919
4.400000000000003	12231.03796826405
4.5000000000000036	12295.720493260285
4.600000000000003	12358.855067820348
4.700000000000003	12420.496666623634
4.800000000000003	12480.696758573813
4.900000000000004	12539.495720170587
5.0000000000000036	12596.95212783325
5.100000000000003	12653.110226884415
5.200000000000004	12708.012082928002
5.300000000000004	12761.697182723887
5.400000000000004	12814.195978518273
5.5000000000000036	12865.554842968832
5.600000000000004	12915.808309235827
5.700000000000005	12964.988840158008
5.800000000000004	13013.121305143835
5.900000000000004	13060.24448079681
6.000000000000004	13106.387107457786
6.100000000000005	13151.576713846913
6.200000000000005	13195.839196531966
6.300000000000004	13239.194057764034
6.400000000000005	13281.673093968553
6.500000000000005	13323.299543663532
6.600000000000005	13364.095271806453
6.700000000000005	13404.076644643155
6.800000000000005	13443.270904898083
6.900000000000006	13481.697868052586
7.000000000000005	13519.376618352486
7.100000000000005	13556.325100572843
7.2000000000000055	13592.556526210545
7.300000000000006	13628.093816110279
7.400000000000006	13662.95341800496
7.500000000000005	13697.150786697972
7.600000000000006	13730.697241655485
7.700000000000006	13763.612782070808
7.800000000000006	13795.911693204069
7.900000000000006	13827.607790909537
8.000000000000007	13858.714035522005
8.100000000000007	13889.239772579951
8.200000000000006	13919.202161402533
8.300000000000006	13948.613301536654
8.400000000000006	13977.484527464572
8.500000000000007	14005.82397899049
8.600000000000007	14033.646841077152
8.700000000000006	14060.963774997297
8.800000000000008	14087.785125874478
8.900000000000007	14114.120560746478
9.000000000000007	14139.976922665717
9.100000000000007	14165.36744229215
9.200000000000006	14190.301295862937
9.300000000000008	14214.787041382939
9.400000000000007	14238.830719480977
9.500000000000007	14262.44417091202
9.600000000000009	14285.63557540371
9.700000000000008	14308.412891413742
9.800000000000008	14330.783517747788
9.900000000000007	14352.75260916815
10.000000000000007	14374.330610977979
10.100000000000009	14395.524656090347
10.200000000000008	14416.34135971473
10.300000000000008	14436.785323429365
10.40000000000001	14456.865981210021
10.500000000000009	14476.589752202843
10.600000000000009	14495.962895742283
10.700000000000008	14514.991195012663
10.800000000000008	14533.678626646604
10.90000000000001	14552.033597721607
11.000000000000009	14570.061766818679
11.100000000000009	14587.768347212825
11.20000000000001	14605.156922832482
11.30000000000001	14622.235144589456
11.40000000000001	14639.008145529955
11.500000000000009	14655.480940211866
11.600000000000009	14671.658128679408
11.70000000000001	14687.542841942053
11.80000000000001	14703.141956055752
11.90000000000001	14718.460037327339
12.00000000000001	14733.501261158071
12.10000000000001	14748.268472771824
12.20000000000001	14762.767969813127
12.30000000000001	14777.00392255443
12.40000000000001	14790.980411448205
12.50000000000001	14804.701149718729
12.60000000000001	14818.168646717586
12.70000000000001	14831.388602923942
12.800000000000011	14844.364757144323
12.900000000000011	14857.100499643953
13.00000000000001	14869.59812730859
13.10000000000001	14881.862889536893
13.20000000000001	14893.898220711417
13.300000000000011	14905.707485820272
13.400000000000011	14917.29372009542
13.50000000000001	14928.65896635336
13.600000000000012	14939.808005383005
13.700000000000012	14950.743936976856
13.800000000000011	14961.469546383936
13.900000000000011	14971.986715493364
14.00000000000001	14982.299867425474
14.100000000000012	14992.411863923107
14.200000000000012	15002.325512224903
14.300000000000011	15012.043320329529
14.400000000000013	15021.566974566054
14.500000000000012	15030.90052454588
14.600000000000012	15040.046568360825
14.700000000000012	15049.007417540904
14.800000000000011	15057.784634500844
14.900000000000013	15066.381981139217
15.000000000000012	15074.80186659601
15.100000000000012	15083.046656580791
15.200000000000014	15091.118442990339
15.300000000000013	15099.018635380115
15.400000000000013	15106.750693866046
15.500000000000012	15114.316816901268
15.600000000000012	15121.718939900818
15.700000000000014	15128.958375591312
15.800000000000013	15136.038349716486
15.900000000000013	15142.960908761508
16.000000000000014	15149.728064162136
16.100000000000016	15156.341575139371
16.200000000000014	15162.802633282157
16.30000000000001	15169.114217573915
16.400000000000013	15175.278204037308
16.500000000000014	15181.296225788126
16.600000000000016	15187.169397739075
16.700000000000014	15192.900505822196
16.800000000000015	15198.49130240136
16.900000000000013	15203.943511233158
17.000000000000014	15209.258622503425
17.100000000000016	15214.43765392671
17.200000000000014	15219.483187520518
17.300000000000015	15224.396836200602
17.400000000000013	15229.179987463353
17.500000000000014	15233.833597564913
17.600000000000016	15238.36008793338
17.700000000000014	15242.76096980613
17.800000000000015	15247.037730833901
17.900000000000016	15251.191641410458
18.000000000000014	15255.223578916668
18.100000000000016	15259.135794677884
18.200000000000017	15262.929684721315
18.300000000000015	15266.606435038018
18.400000000000016	15270.166873195592
18.500000000000014	15273.613115753707
18.600000000000016	15276.946474346927
18.700000000000017	15280.168240984724
18.800000000000015	15283.27950485834
18.900000000000016	15286.28102886317
19.000000000000014	15289.174786459098
19.100000000000016	15291.96199324333
19.200000000000017	15294.643668453285
19.300000000000015	15297.220534189995
19.400000000000016	15299.69444992266
19.500000000000018	15302.06656060668
19.600000000000016	15304.337994733345
19.700000000000017	15306.5096908787
19.80000000000002	15308.582317608378
19.900000000000016	15310.557613089899
20.000000000000018	15312.436641574128
20.100000000000016	15314.220283220324
20.200000000000017	15315.909172861431
20.30000000000002	15317.504951557852
20.400000000000016	15319.008623971687
20.500000000000018	15320.421180848729
20.600000000000016	15321.743434644563
20.700000000000017	15322.975975481158
20.80000000000002	15324.120340885474
20.900000000000016	15325.177467199002
21.000000000000018	15326.148117760496
21.10000000000002	15327.03285454397
21.200000000000017	15327.833131816848
21.30000000000002	15328.54983530069
21.40000000000002	15329.183838873301
21.500000000000018	15329.735848668692
21.60000000000002	15330.206389009489
21.700000000000017	15330.596825241331
21.80000000000002	15330.90798485797
21.90000000000002	15331.140532438129
22.000000000000018	15331.294968613987
22.10000000000002	15331.372586924412
22.200000000000017	15331.3741715838
22.30000000000002	15331.300496662945
22.40000000000002	15331.15217811329
22.500000000000018	15330.929684613377
22.60000000000002	15330.6342328932
22.70000000000002	15330.266557232955
22.80000000000002	15329.827238225287
22.90000000000002	15329.316724446482
23.00000000000002	15328.736170364384
23.10000000000002	15328.086273035336
23.20000000000002	15327.367720777544
23.30000000000002	15326.5810526171
23.40000000000002	15325.726689812931
23.50000000000002	15324.805720139688
23.60000000000002	15323.818797586351
23.70000000000002	15322.766430934573
23.80000000000002	15321.649024252367
23.90000000000002	15320.4676110624
24.00000000000002	15319.222813161512
24.10000000000002	15317.915244778487
24.20000000000002	15316.545378980936
24.300000000000022	15315.113596320774
24.40000000000002	15313.620872132436
24.50000000000002	15312.06779087061
24.600000000000023	15310.454799607316
24.70000000000002	15308.782264083236
24.800000000000022	15307.051112146555
24.90000000000002	15305.2619002688
25.00000000000002	15303.415178333946
25.100000000000023	15301.511362581798
25.20000000000002	15299.550798375616
25.300000000000022	15297.534362570717
25.40000000000002	15295.46257910053
25.50000000000002	15293.335841760327
25.600000000000023	15291.154483060742
25.70000000000002	15288.919338119395
25.800000000000022	15286.630906429096
25.900000000000023	15284.289681721704
26.00000000000002	15281.896031056078
26.100000000000023	15279.450269174205
26.200000000000024	15276.953186323315
26.300000000000022	15274.405253513163
26.400000000000023	15271.806818342235
26.50000000000002	15269.158184322492
26.600000000000023	15266.460104874552
26.700000000000024	15263.713029566205
26.800000000000022	15260.917402905074
26.900000000000023	15258.073549207977
27.00000000000002	15255.181756400012
27.100000000000023	15252.24273826864
27.200000000000024	15249.256919340307
27.300000000000022	15246.224606991795
27.400000000000023	15243.146079270764
27.500000000000025	15240.022017354999
27.600000000000023	15236.852826880679
27.700000000000024	15233.638909020967
27.800000000000026	15230.38055079925
27.900000000000023	15227.078016511694
28.000000000000025	15223.731952205066
28.100000000000023	15220.34274141018
28.200000000000024	15216.91065634883
28.300000000000026	15213.43595257384
28.400000000000023	15209.919247160227
28.500000000000025	15206.360906930604
28.600000000000023	15202.761294755896
28.700000000000024	15199.120664997654
28.800000000000026	15195.439261009673
28.900000000000023	15191.717668623896
29.000000000000025	15187.95623507404
29.100000000000026	15184.155201741996
29.200000000000024	15180.314804194515
29.300000000000026	15176.435602443951
29.400000000000027	15172.517928890271
29.500000000000025	15168.562112421518
29.600000000000026	15164.568378690808
29.700000000000024	15160.536952385892
29.800000000000026	15156.46836564786
29.900000000000027	15152.362933454118
30.000000000000025	15148.220870036346
30.100000000000026	15144.042393105918
30.200000000000024	15139.828011726695
30.300000000000026	15135.578027659403
30.400000000000027	15131.292739532633
30.500000000000025	15126.972347678315
30.600000000000026	15122.617060056786
30.700000000000028	15118.227360796416
30.800000000000026	15113.803536107936
30.900000000000027	15109.345776239055
31.00000000000003	15104.854282864517
31.100000000000026	15100.32951943036
31.200000000000028	15095.771760331096
31.300000000000026	15091.181277158421
31.400000000000027	15086.558247835092
31.50000000000003	15081.902865253187
31.600000000000026	15077.215570488817
31.700000000000028	15072.496624011297
31.800000000000026	15067.746194810223
31.900000000000027	15062.964470083665
32.00000000000003	15058.151872324197
32.10000000000002	15053.308651402247
32.20000000000003	15048.435054671927
32.300000000000026	15043.531240157949
32.40000000000003	15038.597387110854
32.50000000000003	15033.633897902973
32.60000000000003	15028.641009894272
32.70000000000003	15023.618873169798
32.800000000000026	15018.567661795103
32.90000000000003	15013.487761404376
33.00000000000003	15008.379399820416
33.10000000000003	15003.242802599805
33.20000000000003	14998.078110040453
33.300000000000026	14992.885488983671
33.40000000000003	14987.66530692247
33.50000000000003	14982.417780405012
33.60000000000003	14977.143042649006
33.70000000000003	14971.841255750862
33.800000000000026	14966.512772092961
33.90000000000003	14961.157799615197
34.00000000000003	14955.77654421024
34.10000000000003	14950.3691303309
34.20000000000003	14944.935713478393
34.30000000000003	14939.476629640048
34.40000000000003	14933.992076563896
34.50000000000003	14928.482172367489
34.60000000000003	14922.947068189364
34.70000000000003	14917.387086345656
34.80000000000003	14911.80241679116
34.90000000000003	14906.193247625739
35.00000000000003	14900.559689091111
35.10000000000003	14894.9018862798
35.20000000000003	14889.220146657726
35.30000000000003	14883.514650939147
35.400000000000034	14877.78550367715
35.50000000000003	14872.03284593503
35.60000000000003	14866.256972784007
35.70000000000003	14860.458057862059
35.80000000000003	14854.63627312152
35.900000000000034	14848.79171601406
36.00000000000003	14842.924522038305
36.10000000000003	14837.034972785494
36.20000000000003	14831.123233490964
36.30000000000003	14825.189396479662
36.400000000000034	14819.233593513143
36.50000000000003	14813.256094922683
36.60000000000003	14807.257059499552
36.70000000000003	14801.236644498747
36.80000000000003	14795.194935819172
36.900000000000034	14789.132060081087
37.00000000000003	14783.04827535402
37.10000000000003	14776.943732766256
37.20000000000003	14770.818513578492
37.30000000000003	14764.67274093105
37.400000000000034	14758.506662644482
37.500000000000036	14752.32042396168
37.60000000000003	14746.114168721304
37.70000000000003	14739.887972347415
37.80000000000003	14733.641953212751
37.900000000000034	14727.376347961534
38.000000000000036	14721.091294827893
38.10000000000003	14714.786865022383
38.20000000000003	14708.463173665055
38.30000000000003	14702.120448053753
38.400000000000034	14695.758821031803
38.500000000000036	14689.37842415527
38.60000000000004	14682.979323312551
38.70000000000003	14676.56162918713
38.80000000000003	14670.125558869473
38.900000000000034	14663.671238773808
39.000000000000036	14657.198730944003
39.10000000000004	14650.708143012555
39.20000000000003	14644.199683530864
39.30000000000003	14637.673473960953
39.400000000000034	14631.129634581324
39.500000000000036	14624.56822256257
39.60000000000004	14617.989341394765
39.70000000000003	14611.39319028843
39.80000000000003	14604.779884790853
39.900000000000034	14598.149478548126
40.000000000000036	14591.502072179155
40.10000000000004	14584.837857078708
40.20000000000003	14578.156944231268
40.30000000000003	14571.459443529968
40.400000000000034	14564.745404138848
40.500000000000036	14558.014922796594
40.60000000000004	14551.268182333162
40.70000000000004	14544.505288275252
40.80000000000003	14537.726286539362
40.900000000000034	14530.931271153942
41.000000000000036	14524.120417782222
41.10000000000004	14517.293827734187
41.20000000000004	14510.451601310384
41.30000000000003	14503.593780285531
41.400000000000034	14496.72045504237
41.500000000000036	14489.831793375306
41.60000000000004	14482.927891542793
41.70000000000004	14476.008788310777
41.80000000000004	14469.074571496447
41.900000000000034	14462.125402310561
42.000000000000036	14455.161373102645
42.10000000000004	14448.182575285677
42.20000000000004	14441.18904377893
42.30000000000004	14434.180862964186
42.400000000000034	14427.158186808227
42.500000000000036	14420.12110297046
42.60000000000004	14413.069643566127
42.70000000000004	14406.003890542115
42.80000000000004	14398.923991805937
42.900000000000034	14391.830031381875
43.000000000000036	14384.72209242247
43.10000000000004	14377.600203451093
43.20000000000004	14370.464443168414
43.30000000000004	14363.314952799468
43.400000000000034	14356.15181199987
43.500000000000036	14348.975046663283
43.60000000000004	14341.784733173969
43.70000000000004	14334.581007169641
43.80000000000004	14327.363944914341
43.90000000000004	14320.133621857987
44.000000000000036	14312.89006052108
44.10000000000004	14305.633334212365
44.20000000000004	14298.363572391861
44.30000000000004	14291.080847240763
44.40000000000004	14283.785178796805
44.500000000000036	14276.476638160242
44.60000000000004	14269.155349628794
44.70000000000004	14261.821382208558
44.80000000000004	14254.474804142747
44.90000000000004	14247.115632282026
45.00000000000004	14239.743934805574
45.10000000000004	14232.359830287389
45.20000000000004	14224.96338390465
45.30000000000004	14217.554610147396
45.40000000000004	14210.13357508509
45.50000000000004	14202.700392512263
45.60000000000004	14195.25512462313
45.70000000000004	14187.797832894477
45.80000000000004	14180.328528785927
45.90000000000004	14172.84727558598
46.00000000000004	14165.354181773631
46.10000000000004	14157.849305939402
46.20000000000004	14150.332657281777
46.30000000000004	14142.804297070366
46.40000000000004	14135.264329349502
46.50000000000004	14127.712809896962
46.60000000000004	14120.149793813327
46.70000000000004	14112.57528739639
46.80000000000004	14104.98934926229
46.90000000000004	14097.392078506702
47.00000000000004	14089.78352750295
47.100000000000044	14082.163700366456
47.20000000000004	14074.53265377839
47.30000000000004	14066.890482710147
47.40000000000004	14059.237236872681
47.50000000000004	14051.57296533526
47.600000000000044	14043.897669417598
47.70000000000004	14036.211403263735
47.80000000000004	14028.514257225832
47.90000000000004	14020.806277786089
48.00000000000004	14013.087464141408
48.100000000000044	14005.357868578787
48.200000000000045	13997.617577605262
48.30000000000004	13989.866635172948
48.40000000000004	13982.105084623498
48.50000000000004	13974.332922440246
48.600000000000044	13966.550198479526
48.700000000000045	13958.756994924495
48.80000000000004	13950.953352652708
48.90000000000004	13943.139266066386
49.00000000000004	13935.314783237563
49.100000000000044	13927.479982754936
49.200000000000045	13919.634903081787
49.30000000000004	13911.779582098186
49.40000000000004	13903.914011553596
49.50000000000004	13896.03823718713
49.600000000000044	13888.152333527816
49.700000000000045	13880.256336098884
49.80000000000004	13872.350234593549
49.90000000000004	13864.434073034932
50.00000000000004	13856.50792258224
50.100000000000044	13848.571816445023
50.200000000000045	13840.62578727325
50.30000000000005	13832.669822148217
50.40000000000004	13824.703962850064
50.50000000000004	13816.728276714024
50.600000000000044	13808.742794125934
50.700000000000045	13800.747500119793
50.80000000000005	13792.742434824266
50.90000000000004	13784.727662405443
51.00000000000004	13776.70321102208
51.100000000000044	13768.669108293592
51.200000000000045	13760.62533666394
51.30000000000005	13752.571934101905
51.40000000000005	13744.508961158974
51.50000000000004	13736.436443269693
51.600000000000044	13728.354360824462
51.700000000000045	13720.262750201853
51.80000000000005	13712.161668962839
51.90000000000005	13704.051140388427
52.00000000000004	13695.93118723742
52.100000000000044	13687.801787313974
52.200000000000045	13679.662974913786
52.30000000000005	13671.514804168242
52.40000000000005	13663.357295717984
52.50000000000004	13655.190425292632
52.600000000000044	13647.014225656269
52.700000000000045	13638.828748107919
52.80000000000005	13630.634011196014
52.90000000000005	13622.430032961
53.00000000000004	13614.216786532648
53.100000000000044	13605.994302663792
53.200000000000045	13597.762629386234
53.30000000000005	13589.521782677166
53.40000000000005	13581.27173355658
53.50000000000005	13573.012511302077
53.600000000000044	13564.74416125217
53.700000000000045	13556.466697341728
53.80000000000005	13548.180133009064
53.90000000000005	13539.88443664376
54.00000000000005	13531.579635579086
54.100000000000044	13523.265772027506
54.200000000000045	13514.942857407867
54.30000000000005	13506.6108579507
54.40000000000005	13498.269799568685
54.50000000000005	13489.91972190221
54.60000000000005	13481.560634366793
54.700000000000045	13473.192545890251
54.80000000000005	13464.815420025572
54.90000000000005	13456.429280803864
55.00000000000005	13448.034164860695
55.10000000000005	13439.630079137614
55.200000000000045	13431.21698496539
55.30000000000005	13422.794905007886
55.40000000000005	13414.363873432974
55.50000000000005	13405.923895207517
55.60000000000005	13397.474974816972
55.700000000000045	13389.017070851054
55.80000000000005	13380.550204151232
55.90000000000005	13372.07440598292
56.00000000000005	13363.589678868413
56.10000000000005	13355.095979098154
56.200000000000045	13346.593326198828
56.30000000000005	13338.081749056608
56.40000000000005	13329.56124823776
56.50000000000005	13321.03182383108
56.60000000000005	13312.493429306134
56.70000000000005	13303.946082423281
56.80000000000005	13295.38980925065
56.90000000000005	13286.82460792719
57.00000000000005	13278.250429532198
57.10000000000005	13269.667290563226
57.20000000000005	13261.075214782393
57.30000000000005	13252.474198381688
57.40000000000005	13243.864237077203
57.50000000000005	13235.245279031138
57.60000000000005	13226.6173390282
57.70000000000005	13217.980438079672
57.800000000000054	13209.334569955667
57.90000000000005	13200.679680322955
58.00000000000005	13192.015782755354
58.10000000000005	13183.342896016791
58.20000000000005	13174.661011930115
58.300000000000054	13165.970121841568
58.40000000000005	13157.270168388051
58.50000000000005	13148.561163481892
58.60000000000005	13139.843123186785
58.70000000000005	13131.116036897598
58.800000000000054	13122.37984463624
58.90000000000005	13113.634557156394
59.00000000000005	13104.880188318968
59.10000000000005	13096.116725562086
59.20000000000005	13087.34415584436
59.300000000000054	13078.562416028191
59.40000000000005	13069.771515255421
59.50000000000005	13060.97146472123
59.60000000000005	13052.16224941836
59.70000000000005	13043.343803459822
59.800000000000054	13034.516134881851
59.900000000000055	13025.679252707705
60.00000000000005	13016.833139954866
60.10000000000005	13007.977779156134
60.20000000000005	12999.113101118168
60.300000000000054	12990.239112313777
60.400000000000055	12981.35581911926
60.50000000000005	12972.463202078081
60.60000000000005	12963.561189097823
60.70000000000005	12954.649785599897
60.800000000000054	12945.728995806172
60.900000000000055	12936.798798257341
61.00000000000006	12927.859171002106
61.10000000000005	12918.91003847709
61.20000000000005	12909.951404587922
61.300000000000054	12900.983270912819
61.400000000000055	12892.005613478672
61.50000000000006	12883.018353657537
61.60000000000005	12874.021494359506
61.70000000000005	12865.015035012635
61.800000000000054	12855.998949604616
61.900000000000055	12846.973211621644
62.00000000000006	12837.937738781862
62.10000000000005	12828.892532526917
62.20000000000005	12819.837589629198
62.300000000000054	12810.77288151169
62.400000000000055	12801.698322645992
62.50000000000006	12792.613913536185
62.60000000000005	12783.519648795722
62.70000000000005	12774.415497762973
62.800000000000054	12765.301429263098
62.900000000000055	12756.177353911791
63.00000000000006	12747.043270792234
63.10000000000006	12737.899171834977
63.20000000000005	12728.745023751562
63.300000000000054	12719.580733711955
63.400000000000055	12710.406299922408
63.50000000000006	12701.221712132727
63.60000000000006	12692.0269349154
63.70000000000005	12682.821932315755
63.800000000000054	12673.606607426107
63.900000000000055	12664.380957080024
64.00000000000006	12655.14496830192
64.10000000000005	12645.898602964055
64.20000000000006	12636.641760495819
64.30000000000005	12627.374436917677
64.40000000000006	12618.096617038467
64.50000000000006	12608.808260527805
64.60000000000005	12599.509326511976
64.70000000000006	12590.199710100309
64.80000000000005	12580.879405990077
64.90000000000006	12571.548396206905
65.00000000000006	12562.20663763534
65.10000000000005	12552.854021485748
65.20000000000006	12543.490541709922
65.30000000000005	12534.116178069939
65.40000000000006	12524.7308851749
65.50000000000006	12515.33461707213
65.60000000000005	12505.927260387904
65.70000000000006	12496.508807802176
65.80000000000005	12487.079236220528
65.90000000000006	12477.63849737056
66.00000000000006	12468.186473723725
66.10000000000005	12458.723157286624
66.20000000000006	12449.248522640033
66.30000000000005	12439.762519153897
66.40000000000006	12430.265095615647
66.50000000000006	12420.756129626025
66.60000000000005	12411.235611973661
66.70000000000006	12401.703514293888
66.80000000000005	12392.159782966957
66.90000000000006	12382.604291162093
67.00000000000006	12373.03702907193
67.10000000000007	12363.457965932244
67.20000000000006	12353.86704567391
67.30000000000005	12344.264211622176
67.40000000000006	12334.649331765253
67.50000000000006	12325.022395134967
67.60000000000007	12315.383367916767
67.70000000000006	12305.732190931645
67.80000000000005	12296.068727437767
67.90000000000006	12286.392965954296
68.00000000000006	12276.704870178726
68.10000000000007	12267.004378381216
68.20000000000006	12257.291428200879
68.30000000000005	12247.565877379755
68.40000000000006	12237.827713337445
68.50000000000006	12228.076896600005
68.60000000000007	12218.31336219543
68.70000000000006	12208.536962814178
68.80000000000005	12198.747685453498
68.90000000000006	12188.945488049112
69.00000000000006	12179.130302966896
69.10000000000007	12169.3020619138
69.20000000000006	12159.460611703103
69.30000000000005	12149.60593829877
69.40000000000006	12139.737996327458
69.50000000000006	12129.856714768226
69.60000000000007	12119.961935037143
69.70000000000006	12110.053642774077
69.80000000000007	12100.131789898725
69.90000000000006	12090.196302606817
70.00000000000006	12080.247106404811
70.10000000000007	12070.284036443385
70.20000000000006	12060.307077401463
70.30000000000007	12050.316177735258
70.40000000000006	12040.31126009655
70.50000000000006	12030.2921538679
70.60000000000007	12020.258843511516
70.70000000000006	12010.211274645488
70.80000000000007	12000.149367006994
70.90000000000006	11990.073039611154
71.00000000000006	11979.982115158648
71.10000000000007	11969.876577230347
71.20000000000006	11959.75636780928
71.30000000000007	11949.621402919052
71.40000000000006	11939.471499094872
71.50000000000006	11929.30663981867
71.60000000000007	11919.126764089415
71.70000000000006	11908.931784874747
71.80000000000007	11898.721614385
71.90000000000006	11888.496062027552
72.00000000000006	11878.255110491227
72.10000000000007	11867.998694951022
72.20000000000006	11857.726724478836
72.30000000000007	11847.439001891707
72.40000000000006	11837.135509909116
72.50000000000006	11826.816180561045
72.60000000000007	11816.480919712045
72.70000000000006	11806.129632431679
72.80000000000007	11795.762113932697
72.90000000000006	11785.378346239893
73.00000000000006	11774.978257352788
73.10000000000007	11764.561749045653
73.20000000000006	11754.128609487425
73.30000000000007	11743.678820876627
73.40000000000006	11733.212307891636
73.50000000000007	11722.72896893813
73.60000000000007	11712.228701586708
73.70000000000006	11701.71128589407
73.80000000000007	11691.176703474464
73.90000000000006	11680.62487475168
74.00000000000007	11670.05569383445
74.10000000000007	11659.468933252687
74.20000000000006	11648.864574952726
74.30000000000007	11638.24253584582
74.40000000000006	11627.602706501326
74.50000000000007	11616.944976611121
74.60000000000007	11606.269110052646
74.70000000000006	11595.57508831236
74.80000000000007	11584.862823805308
74.90000000000006	11574.13220258562
75.00000000000007	11563.38298049061
75.10000000000007	11552.61513951462
75.20000000000006	11541.828588353554
75.30000000000007	11531.023209342287
75.40000000000006	11520.19888389366
75.50000000000007	11509.355358619465
75.60000000000007	11498.49261519496
75.70000000000006	11487.610557560918
75.80000000000007	11476.709063307842
75.90000000000006	11465.78787046318
76.00000000000007	11454.846961405598
76.10000000000007	11443.886236135186
76.20000000000007	11432.905568334983
76.30000000000007	11421.904830719428
76.40000000000006	11410.88375148431
76.50000000000007	11399.842312849061
76.60000000000007	11388.780409783034
76.70000000000007	11377.697910985917
76.80000000000007	11366.59453549376
76.90000000000006	11355.470266447377
77.00000000000007	11344.3249946394
77.10000000000007	11333.158584666515
77.20000000000007	11321.97090010851
77.30000000000007	11310.761649530721
77.40000000000006	11299.530816096776
77.50000000000007	11288.278285277149
77.60000000000007	11277.00391643784
77.70000000000007	11265.707408377973
77.80000000000007	11254.388745426013
77.90000000000006	11243.04780862596
78.00000000000007	11231.684453039283
78.10000000000007	11220.29853266094
78.20000000000007	11208.889735148072
78.30000000000007	11197.45804505976
78.40000000000006	11186.003337811953
78.50000000000007	11174.525462981723
78.60000000000007	11163.024097823101
78.70000000000007	11151.499228332295
78.80000000000007	11139.950725236526
78.90000000000006	11128.378433602616
79.00000000000007	11116.782197380426
79.10000000000007	11105.161681979862
79.20000000000007	11093.516873865461
79.30000000000007	11081.847637817875
79.40000000000006	11070.153813162016
79.50000000000007	11058.435054238565
79.60000000000007	11046.69134925427
79.70000000000007	11034.922558027843
79.80000000000007	11023.128515166434
79.90000000000008	11011.30905410944
80.00000000000007	10999.46381662266
80.10000000000007	10987.592791653493
80.20000000000007	10975.695832745521
80.30000000000007	10963.772768505882
80.40000000000008	10951.823228937872
80.50000000000007	10939.847205073289
80.60000000000007	10927.844545211923
80.70000000000007	10915.815073036745
80.80000000000007	10903.758611012745
80.90000000000008	10891.674775812211
81.00000000000007	10879.563559519927
81.10000000000007	10867.424803825299
81.20000000000007	10855.258326156845
81.30000000000007	10843.063730706905
81.40000000000008	10830.84101202891
81.50000000000007	10818.590006280896
81.60000000000007	10806.310525765695
81.70000000000007	10794.002381519389
81.80000000000007	10781.665163626361
81.90000000000008	10769.298868051616
82.00000000000007	10756.903324005209
82.10000000000007	10744.478337289871
82.20000000000007	10732.023484772679
82.30000000000007	10719.538765319121
82.40000000000008	10707.024002318376
82.50000000000007	10694.47899625555
82.60000000000008	10681.903546302898
82.70000000000007	10669.297214427834
82.80000000000007	10656.660001319306
82.90000000000008	10643.991723084175
83.00000000000007	10631.292173477059
83.10000000000008	10618.56090049643
83.20000000000007	10605.797908217366
83.30000000000007	10593.00300663934
83.40000000000008	10580.175984022619
83.50000000000007	10567.316627272743
83.60000000000008	10554.424468690051
83.70000000000007	10541.499514646352
83.80000000000007	10528.541567534647
83.90000000000008	10515.550408677485
84.00000000000007	10502.525555647846
84.10000000000008	10489.467018750038
84.20000000000007	10476.374593992216
84.30000000000007	10463.24805704816
84.40000000000008	10450.087182200998
84.50000000000007	10436.891470530549
84.60000000000008	10423.66093518155
84.70000000000007	10410.395364250453
84.80000000000007	10397.094526298806
84.90000000000008	10383.757906923334
85.00000000000007	10370.385523816094
85.10000000000008	10356.977158427915
85.20000000000007	10343.532573547871
85.30000000000007	10330.051530546594
85.40000000000008	10316.533497748906
85.50000000000007	10302.978496311785
85.60000000000008	10289.3862994986
85.70000000000007	10275.756662855938
85.80000000000007	10262.089038484486
85.90000000000008	10248.383452780326
86.00000000000007	10234.639672126386
86.10000000000008	10220.857446213948
86.20000000000007	10207.036523298815
86.30000000000008	10193.176337463277
86.40000000000008	10179.276919285072
86.50000000000007	10165.338026726358
86.60000000000008	10151.359402163702
86.70000000000007	10137.34046274385
86.80000000000008	10123.281245061668
86.90000000000008	10109.18150000134
87.00000000000007	10095.040964054218
87.10000000000008	10080.859372272987
87.20000000000007	10066.636123091246
87.30000000000008	10052.371258107392
87.40000000000008	10038.064519609508
87.50000000000007	10023.715636776338
87.60000000000008	10009.323990442403
87.70000000000007	9994.889629097663
87.80000000000008	9980.41228780551
87.90000000000008	9965.891689896704
88.00000000000007	9951.327557277647
88.10000000000008	9936.71925145047
88.20000000000007	9922.066826849774
88.30000000000008	9907.37000984398
88.40000000000008	9892.628516546878
88.50000000000007	9877.84169026797
88.60000000000008	9863.009593315137
88.70000000000007	9848.131944752382
88.80000000000008	9833.208454966487
88.90000000000008	9818.238832955887
89.00000000000009	9803.22240218239
89.10000000000008	9788.159231974296
89.20000000000007	9773.049032700124
89.30000000000008	9757.891507741091
89.40000000000008	9742.68596186935
89.50000000000009	9727.432473386974
89.60000000000008	9712.13074536433
89.70000000000007	9696.780475679627
89.80000000000008	9682.087954379896
89.90000000000008	9670.175119261838
90.00000000000009	9661.051104629143
