# Supplementary material for: White matter micro- and macrostructure brain charts for the human lifespan
Source: Nature. 2026 May 13;655(8124):979–89. doi: 10.1038/s41586-026-10454-2 (PMC13391363; doi:10.1038/s41586-026-10454-2)
Supplement: Supplementary file 7 — Tract-specific median centiles of brain charts. SDT.T4.1-504 contain the discretized, sex-agnostic brain charts used to derive the myelination plots and assessments in Fig. 4 and Supplementary Fig. S4.F9. Age is expressed in years. Tract measurements are reported in metric-specific units: diffusivities in mm2 s−1, volume in mm3, surface area in mm2, average length in mm, and FA is dimensionless (unitless). [file 41586_2026_10454_MOESM7_ESM.zip › SDT.T4/SDT.T4.253-SLF_III_left_ad-mean.csv]

age	value
1.0	0.001318667583721551
1.1	0.001313666590247698
1.2000000000000002	0.0013073915582774908
1.3000000000000003	0.0012999424560540083
1.4000000000000004	0.0012926862806240168
1.5000000000000004	0.0012860024045629693
1.6000000000000005	0.001279814387761176
1.7000000000000006	0.0012740599308764028
1.8000000000000007	0.0012686896162042113
1.9000000000000008	0.001263656403477831
2.000000000000001	0.0012589245105480518
2.100000000000001	0.001254463472544829
2.200000000000001	0.0012502484338519798
2.300000000000001	0.0012462543727448504
2.4000000000000012	0.001242461760706257
2.5000000000000013	0.00123885347944636
2.6000000000000014	0.0012354144771826636
2.7000000000000015	0.0012321323343600415
2.8000000000000016	0.0012289936490214376
2.9000000000000017	0.001225987912241658
3.0000000000000018	0.0012231057221259816
3.100000000000002	0.0012203392706693903
3.200000000000002	0.001217679830197576
3.300000000000002	0.0012151205028945525
3.400000000000002	0.0012126550157529274
3.500000000000002	0.0012102776724772191
3.6000000000000023	0.001207983760185759
3.7000000000000024	0.001205767715702066
3.8000000000000025	0.0012036251685226557
3.9000000000000026	0.00120155211466748
4.000000000000003	0.00119954524200089
4.100000000000003	0.0011976005323363404
4.200000000000003	0.001195714823797825
4.3000000000000025	0.001193885181209896
4.400000000000003	0.0011921088941559983
4.5000000000000036	0.0011903837415533434
4.600000000000003	0.0011887068973565798
4.700000000000003	0.001187076159880837
4.800000000000003	0.0011854894860048807
4.900000000000004	0.0011839452060944285
5.0000000000000036	0.001182441145865221
5.100000000000003	0.0011809756133720304
5.200000000000004	0.0011795470171717883
5.300000000000004	0.0011781538740742938
5.400000000000004	0.0011767949863620113
5.5000000000000036	0.001175468724832693
5.600000000000004	0.0011741738364113052
5.700000000000005	0.0011729091501068289
5.800000000000004	0.0011716737238912558
5.900000000000004	0.0011704662497849397
6.000000000000004	0.0011692857243487933
6.100000000000005	0.0011681311950631783
6.200000000000005	0.0011670017699623835
6.300000000000004	0.0011658967407558543
6.400000000000005	0.0011648150830914016
6.500000000000005	0.0011637560207724146
6.600000000000005	0.00116271882603521
6.700000000000005	0.0011617029233338431
6.800000000000005	0.00116070746469942
6.900000000000006	0.001159731809701361
7.000000000000005	0.001158775346292711
7.100000000000005	0.0011578375003168044
7.2000000000000055	0.001156917823740881
7.300000000000006	0.0011560156304979445
7.400000000000006	0.0011551304089080883
7.500000000000005	0.0011542616788627735
7.600000000000006	0.0011534090672052427
7.700000000000006	0.001152571992735545
7.800000000000006	0.0011517500235768716
7.900000000000006	0.0011509427448511767
8.000000000000007	0.0011501497675306177
8.100000000000007	0.0011493707932535664
8.200000000000006	0.0011486053399029045
8.300000000000006	0.0011478530536927804
8.400000000000006	0.0011471136030741184
8.500000000000007	0.0011463867346904067
8.600000000000007	0.0011456720326910629
8.700000000000006	0.0011449691930961706
8.800000000000008	0.0011442779226918224
8.900000000000007	0.0011435979471321044
9.000000000000007	0.0011429290594830016
9.100000000000007	0.001142270907914406
9.200000000000006	0.0011416232384083745
9.300000000000008	0.0011409858135885153
9.400000000000007	0.00114035845496664
9.500000000000007	0.001139740854655541
9.600000000000009	0.0011391327912393739
9.700000000000008	0.0011385340504334882
9.800000000000008	0.0011379444324744164
9.900000000000007	0.0011373637890221464
10.000000000000007	0.001136791855394041
10.100000000000009	0.0011362284435435367
10.200000000000008	0.0011356733784863963
10.300000000000008	0.0011351265306112546
10.40000000000001	0.0011345876655362885
10.500000000000009	0.0011340566174007072
10.600000000000009	0.0011335332252440061
10.700000000000008	0.0011330173397573315
10.800000000000008	0.0011325088516501533
10.90000000000001	0.0011320075567550875
11.000000000000009	0.0011315133123006476
11.100000000000009	0.0011310259861606953
11.20000000000001	0.0011305454818000482
11.30000000000001	0.0011300716166311863
11.40000000000001	0.0011296042634748448
11.500000000000009	0.001129143298623934
11.600000000000009	0.0011286886080333262
11.70000000000001	0.001128240109297328
11.80000000000001	0.0011277976415956324
11.90000000000001	0.0011273610942052915
12.00000000000001	0.0011269303653406617
12.10000000000001	0.0011265053815347158
12.20000000000001	0.001126085997758863
12.30000000000001	0.0011256721145507173
12.40000000000001	0.001125263634972931
12.50000000000001	0.0011248604703122651
12.60000000000001	0.0011244625571891233
12.70000000000001	0.0011240697666558583
12.800000000000011	0.0011236820112776893
12.900000000000011	0.0011232992113028198
13.00000000000001	0.001122921309770512
13.10000000000001	0.0011225481895593525
13.20000000000001	0.0011221797715583617
13.300000000000011	0.0011218159785342495
13.400000000000011	0.0011214567404016643
13.50000000000001	0.0011211020075671285
13.600000000000012	0.0011207516750482475
13.700000000000012	0.001120405672717099
13.800000000000011	0.0011200639371770165
13.900000000000011	0.0011197264235424977
14.00000000000001	0.0011193930358657613
14.100000000000012	0.0011190637102969512
14.200000000000012	0.0011187383844098056
14.300000000000011	0.0011184170020963136
14.400000000000013	0.0011180995239591796
14.500000000000012	0.0011177858633866183
14.600000000000012	0.0011174759633654078
14.700000000000012	0.001117169772871309
14.800000000000011	0.0011168672560246664
14.900000000000013	0.0011165683332362833
15.000000000000012	0.0011162729523121098
15.100000000000012	0.0011159810621558786
15.200000000000014	0.0011156926173335475
15.300000000000013	0.0011154075861256351
15.400000000000013	0.0011151258962413953
15.500000000000012	0.0011148475007764758
15.600000000000012	0.0011145723582228432
15.700000000000014	0.001114300439532657
15.800000000000013	0.0011140316779574505
15.900000000000013	0.001113766030349982
16.000000000000014	0.0011135034544223225
16.100000000000016	0.0011132439130189023
16.200000000000014	0.0011129873802944194
16.30000000000001	0.001112733795288718
16.400000000000013	0.001112483119007558
16.500000000000014	0.0011122353173703332
16.600000000000016	0.0011119903665907087
16.700000000000014	0.0011117482101417227
16.800000000000015	0.0011115088119988614
16.900000000000013	0.0011112721368193228
17.000000000000014	0.0011110381539568407
17.100000000000016	0.001110806842124642
17.200000000000014	0.0011105781494454305
17.300000000000015	0.0011103520431980456
17.400000000000013	0.0011101284951750745
17.500000000000014	0.001109907485697455
17.600000000000016	0.001109688966476666
17.700000000000014	0.001109472907167979
17.800000000000015	0.001109259277973906
17.900000000000016	0.0011090480534295436
18.000000000000014	0.0011088392158311027
18.100000000000016	0.0011086327206679385
18.200000000000017	0.0011084285402536615
18.300000000000015	0.0011082266510796935
18.400000000000016	0.0011080270367125077
18.500000000000014	0.0011078296555780019
18.600000000000016	0.0011076344819126321
18.700000000000017	0.0011074414903969635
18.800000000000015	0.00110725065973614
18.900000000000016	0.0011070619750751752
19.000000000000014	0.001106875397941201
19.100000000000016	0.001106690904732626
19.200000000000017	0.001106508475739934
19.300000000000015	0.0011063280971226387
19.400000000000016	0.0011061497328340244
19.500000000000018	0.0011059733608440028
19.600000000000016	0.0011057989594864034
19.700000000000017	0.0011056265108561247
19.80000000000002	0.0011054560023871219
19.900000000000016	0.0011052874006021794
20.000000000000018	0.001105120685246314
20.100000000000016	0.0011049558397111163
20.200000000000017	0.0011047928522487306
20.30000000000002	0.0011046316914040523
20.400000000000016	0.0011044723382181837
20.500000000000018	0.0011043147740330914
20.600000000000016	0.0011041589837243032
20.700000000000017	0.0011040049565825456
20.80000000000002	0.0011038526632995722
20.900000000000016	0.001103702086386712
21.000000000000018	0.001103553211789127
21.10000000000002	0.0011034060294633568
21.200000000000017	0.0011032605117999351
21.30000000000002	0.0011031166423880801
21.40000000000002	0.001102974405067779
21.500000000000018	0.0011028337870145131
21.60000000000002	0.0011026947790384273
21.700000000000017	0.0011025573553376687
21.80000000000002	0.0011024215007288717
21.90000000000002	0.0011022872032767756
22.000000000000018	0.0011021544543378281
22.10000000000002	0.001102023229547717
22.200000000000017	0.0011018935146263544
22.30000000000002	0.001101765295504208
22.40000000000002	0.0011016385612738029
22.500000000000018	0.001101513303998641
22.60000000000002	0.0011013895008470905
22.70000000000002	0.00110126713857132
22.80000000000002	0.0011011462070084795
22.90000000000002	0.0011010266986737106
23.00000000000002	0.0011009085919599995
23.10000000000002	0.0011007918743817695
23.20000000000002	0.001100676533631456
23.30000000000002	0.0011005625604107582
23.40000000000002	0.0011004499478247764
23.50000000000002	0.0011003386755744694
23.60000000000002	0.0011002287320482336
23.70000000000002	0.0011001201085754917
23.80000000000002	0.0011000127986373262
23.90000000000002	0.0010999067829843103
24.00000000000002	0.0010998020506522972
24.10000000000002	0.001099698590828607
24.20000000000002	0.0010995963955746262
24.300000000000022	0.0010994954588669297
24.40000000000002	0.001099395762578973
24.50000000000002	0.0010992972964912063
24.600000000000023	0.0010992000531975087
24.70000000000002	0.0010991040269894613
24.800000000000022	0.0010990092006452762
24.90000000000002	0.0010989155644986345
25.00000000000002	0.0010988231090128704
25.100000000000023	0.001098731827405334
25.20000000000002	0.0010986417143863784
25.300000000000022	0.00109855275370345
25.40000000000002	0.0010984649363282911
25.50000000000002	0.0010983782559326539
25.600000000000023	0.0010982927074923517
25.70000000000002	0.0010982082755387848
25.800000000000022	0.0010981249515191014
25.900000000000023	0.001098042726992008
26.00000000000002	0.001097961596163307
26.100000000000023	0.0010978815543647032
26.200000000000024	0.0010978025869685913
26.300000000000022	0.0010977246859717954
26.400000000000023	0.001097647845970039
26.50000000000002	0.001097572062519991
26.600000000000023	0.0010974973216766046
26.700000000000024	0.0010974236158473433
26.800000000000022	0.001097350937536148
26.900000000000023	0.0010972792817987595
27.00000000000002	0.0010972086444958405
27.100000000000023	0.0010971390124154645
27.200000000000024	0.0010970703784410646
27.300000000000022	0.0010970027379647333
27.400000000000023	0.0010969360870386549
27.500000000000025	0.00109687041304795
27.600000000000023	0.001096805709232467
27.700000000000024	0.0010967419689159271
27.800000000000026	0.0010966791878885879
27.900000000000023	0.0010966173624635948
28.000000000000025	0.0010965564806680412
28.100000000000023	0.0010964965361558343
28.200000000000024	0.0010964375250088695
28.300000000000026	0.0010963794437041084
28.400000000000023	0.001096322280793069
28.500000000000025	0.0010962660302404172
28.600000000000023	0.0010962106860840308
28.700000000000024	0.0010961562447522242
28.800000000000026	0.001096102702946918
28.900000000000023	0.0010960500497840678
29.000000000000025	0.001095998279590168
29.100000000000026	0.001095947389047638
29.200000000000024	0.0010958973749990379
29.300000000000026	0.0010958482270228078
29.400000000000027	0.0010957999397175646
29.500000000000025	0.0010957525077460893
29.600000000000026	0.001095705928093561
29.700000000000024	0.001095660197797242
29.800000000000026	0.0010956153069338114
29.900000000000027	0.001095571250419367
30.000000000000025	0.001095528025461536
30.100000000000026	0.0010954856292187455
30.200000000000024	0.001095444052177055
30.300000000000026	0.001095403289491818
30.400000000000027	0.0010953633363748655
30.500000000000025	0.0010953241902996102
30.600000000000026	0.0010952858485936117
30.700000000000028	0.0010952483021843702
30.800000000000026	0.001095211546506877
30.900000000000027	0.0010951755792302075
31.00000000000003	0.0010951403977866162
31.100000000000026	0.0010951059934672473
31.200000000000028	0.001095072361918231
31.300000000000026	0.0010950394988356467
31.400000000000027	0.0010950074021229626
31.50000000000003	0.0010949760693597806
31.600000000000026	0.0010949454922296936
31.700000000000028	0.0010949156666261186
31.800000000000026	0.001094886590625381
31.900000000000027	0.0010948582618977617
32.00000000000003	0.0010948306724509766
32.10000000000002	0.0010948038183654482
32.20000000000003	0.0010947776957658673
32.300000000000026	0.0010947523029361352
32.40000000000003	0.0010947276376753058
32.50000000000003	0.0010947036923411272
32.60000000000003	0.0010946804632334108
32.70000000000003	0.0010946579487894708
32.800000000000026	0.0010946361468870656
32.90000000000003	0.001094615050173715
33.00000000000003	0.0010945946551154503
33.10000000000003	0.0010945749582176732
33.20000000000003	0.001094555958102335
33.300000000000026	0.001094537652759911
33.40000000000003	0.0010945200351511377
33.50000000000003	0.0010945031019373558
33.60000000000003	0.001094486851877258
33.70000000000003	0.001094471283029705
33.800000000000026	0.0010944563886153078
33.90000000000003	0.001094442165443621
34.00000000000003	0.0010944286103592889
34.10000000000003	0.0010944157222858963
34.20000000000003	0.0010944034993812383
34.30000000000003	0.001094391935147005
34.40000000000003	0.001094381026567135
34.50000000000003	0.0010943707726876546
34.60000000000003	0.0010943611717258216
34.70000000000003	0.0010943522174170154
34.80000000000003	0.0010943439068777517
34.90000000000003	0.0010943362372559605
35.00000000000003	0.001094329207745568
35.10000000000003	0.0010943228166507093
35.20000000000003	0.0010943170579597625
35.30000000000003	0.001094311928945442
35.400000000000034	0.0010943074289117753
35.50000000000003	0.0010943035562145916
35.60000000000003	0.0010943003050530298
35.70000000000003	0.0010942976728187184
35.80000000000003	0.0010942956569315251
35.900000000000034	0.001094294256828647
36.00000000000003	0.0010942934709423171
36.10000000000003	0.0010942932936999865
36.20000000000003	0.001094293722633619
36.30000000000003	0.0010942947572798777
36.400000000000034	0.0010942963961158901
36.50000000000003	0.001094298633759705
36.60000000000003	0.0010943014678502399
36.70000000000003	0.0010943048960518574
36.80000000000003	0.0010943089180216153
36.900000000000034	0.0010943135323038834
37.00000000000003	0.0010943187337232533
37.10000000000003	0.0010943245200450782
37.20000000000003	0.0010943308910166657
37.30000000000003	0.0010943378452213076
37.400000000000034	0.001094345377656391
37.500000000000036	0.0010943534861837427
37.60000000000003	0.0010943621686881216
37.70000000000003	0.0010943714250261853
37.80000000000003	0.0010943812538403608
37.900000000000034	0.001094391650315386
38.000000000000036	0.001094402612427254
38.10000000000003	0.0010944141401149062
38.20000000000003	0.0010944262320543715
38.30000000000003	0.0010944388835874245
38.400000000000034	0.001094452092777319
38.500000000000036	0.001094465857708088
38.60000000000004	0.0010944801784183267
38.70000000000003	0.001094495053636015
38.80000000000003	0.0010945104788733261
38.900000000000034	0.0010945264522969074
39.000000000000036	0.0010945429740206705
39.10000000000004	0.0010945600428015339
39.20000000000003	0.0010945776542947228
39.30000000000003	0.001094595806745978
39.400000000000034	0.0010946144984198857
39.500000000000036	0.0010946337295216367
39.60000000000004	0.001094653498853736
39.70000000000003	0.0010946738022266814
39.80000000000003	0.001094694637980078
39.900000000000034	0.0010947160063884114
40.000000000000036	0.001094737906278869
40.10000000000004	0.0010947603335925936
40.20000000000003	0.001094783286741087
40.30000000000003	0.0010948067641529805
40.400000000000034	0.0010948307661866284
40.500000000000036	0.001094855291709132
40.60000000000004	0.0010948803368035335
40.70000000000004	0.0010949058999667066
40.80000000000003	0.0010949319816210552
40.900000000000034	0.0010949585806546013
41.000000000000036	0.0010949856932699288
41.10000000000004	0.0010950133180294306
41.20000000000004	0.0010950414535110984
41.30000000000003	0.0010950701002147832
41.400000000000034	0.0010950992570632578
41.500000000000036	0.0010951289203890715
41.60000000000004	0.0010951590888324755
41.70000000000004	0.0010951897629527846
41.80000000000004	0.0010952209416902805
41.900000000000034	0.0010952526214871746
42.000000000000036	0.0010952848010435249
42.10000000000004	0.0010953174790736383
42.20000000000004	0.0010953506562086466
42.30000000000004	0.0010953843314189665
42.400000000000034	0.001095418501266101
42.500000000000036	0.0010954531645212752
42.60000000000004	0.0010954883218710707
42.70000000000004	0.0010955239723003012
42.80000000000004	0.0010955601124712968
42.900000000000034	0.0010955967412100128
43.000000000000036	0.0010956338573554346
43.10000000000004	0.001095671461661015
43.20000000000004	0.0010957095531375716
43.30000000000004	0.0010957481285571308
43.400000000000034	0.0010957871868108122
43.500000000000036	0.001095826728704065
43.60000000000004	0.001095866753259253
43.70000000000004	0.0010959072573413099
43.80000000000004	0.001095948239891543
43.90000000000004	0.0010959896998632551
44.000000000000036	0.001096031638124409
44.10000000000004	0.0010960740537195332
44.20000000000004	0.001096116943614724
44.30000000000004	0.0010961603068111371
44.40000000000004	0.0010962041442256916
44.500000000000036	0.0010962484549118608
44.60000000000004	0.0010962932359215275
44.70000000000004	0.0010963384863019638
44.80000000000004	0.0010963842051114395
44.90000000000004	0.0010964303933255987
45.00000000000004	0.0010964770500166208
45.10000000000004	0.0010965241723298479
45.20000000000004	0.001096571759367589
45.30000000000004	0.0010966198121518072
45.40000000000004	0.001096668329761203
45.50000000000004	0.0010967173094205464
45.60000000000004	0.0010967667502745858
45.70000000000004	0.001096816651478249
45.80000000000004	0.0010968670141088652
45.90000000000004	0.0010969178372606699
46.00000000000004	0.0010969691182449296
46.10000000000004	0.0010970208562571665
46.20000000000004	0.001097073052418754
46.30000000000004	0.0010971257058281908
46.40000000000004	0.0010971788138704256
46.50000000000004	0.0010972323757801354
46.60000000000004	0.0010972863908013835
46.70000000000004	0.001097340860107976
46.80000000000004	0.0010973957828110342
46.90000000000004	0.0010974511563757834
47.00000000000004	0.00109750698008377
47.100000000000044	0.00109756325515085
47.20000000000004	0.0010976199806903247
47.30000000000004	0.0010976771542358993
47.40000000000004	0.0010977347751053386
47.50000000000004	0.0010977928426250966
47.600000000000044	0.0010978513580609138
47.70000000000004	0.001097910320535954
47.80000000000004	0.0010979697276586086
47.90000000000004	0.001098029578790019
48.00000000000004	0.0010980898752362576
48.100000000000044	0.001098150616120711
48.200000000000045	0.0010982117991155918
48.30000000000004	0.0010982734236155796
48.40000000000004	0.0010983354890233819
48.50000000000004	0.0010983979966927354
48.600000000000044	0.0010984609457543643
48.700000000000045	0.0010985243339500894
48.80000000000004	0.001098588160714804
48.90000000000004	0.0010986524274410824
49.00000000000004	0.0010987171332580519
49.100000000000044	0.0010987822759671027
49.200000000000045	0.0010988478550342724
49.30000000000004	0.001098913869933063
49.40000000000004	0.0010989803221017338
49.50000000000004	0.0010990472106743874
49.600000000000044	0.001099114533517452
49.700000000000045	0.0010991822901343367
49.80000000000004	0.0010992504820008752
49.90000000000004	0.0010993191082478188
50.00000000000004	0.0010993881667973689
50.100000000000044	0.0010994576571818774
50.200000000000045	0.0010995275789406275
50.30000000000005	0.0010995979335934754
50.40000000000004	0.0010996687202739217
50.50000000000004	0.0010997399369650602
50.600000000000044	0.0010998115832340164
50.700000000000045	0.0010998836606371544
50.80000000000005	0.0010999561683029697
50.90000000000004	0.001100029104266873
51.00000000000004	0.0011001024681229702
51.100000000000044	0.0011001762594718537
51.200000000000045	0.0011002504799123884
51.30000000000005	0.0011003251285737392
51.40000000000005	0.0011004002035484835
51.50000000000004	0.0011004757044631617
51.600000000000044	0.0011005516329522503
51.700000000000045	0.0011006279881383217
51.80000000000005	0.0011007047681631634
51.90000000000005	0.001100781972678489
52.00000000000004	0.0011008596013420578
52.100000000000044	0.0011009376558296312
52.200000000000045	0.0011010161352624818
52.30000000000005	0.0011010950378361614
52.40000000000005	0.0011011743632326771
52.50000000000004	0.0011012541131626232
52.600000000000044	0.0011013342867391758
52.700000000000045	0.0011014148822042558
52.80000000000005	0.0011014958992634448
52.90000000000005	0.0011015773376279604
53.00000000000004	0.0011016591990486093
53.100000000000044	0.0011017414826353894
53.200000000000045	0.0011018241866809124
53.30000000000005	0.001101907310919124
53.40000000000005	0.00110199085713503
53.50000000000005	0.0011020748244290844
53.600000000000044	0.0011021592111377092
53.700000000000045	0.0011022440170169445
53.80000000000005	0.0011023292418281083
53.90000000000005	0.0011024148873954949
54.00000000000005	0.0011025009528145828
54.100000000000044	0.0011025874364697344
54.200000000000045	0.0011026743381435983
54.30000000000005	0.0011027616596941778
54.40000000000005	0.0011028494002059853
54.50000000000005	0.0011029375581049074
54.60000000000005	0.0011030261331943095
54.700000000000045	0.0011031151252825226
54.80000000000005	0.0011032045362660916
54.90000000000005	0.001103294365222866
55.00000000000005	0.0011033846106241335
55.10000000000005	0.00110347527229827
55.200000000000045	0.0011035663521751621
55.30000000000005	0.0011036578493203127
55.40000000000005	0.0011037497622444418
55.50000000000005	0.001103842090795441
55.60000000000005	0.0011039348348258462
55.700000000000045	0.0011040279963034335
55.80000000000005	0.0011041215742854209
55.90000000000005	0.001104215567325675
56.00000000000005	0.0011043099752956033
56.10000000000005	0.0011044048001960433
56.200000000000045	0.0011045000410705593
56.30000000000005	0.00110459569651055
56.40000000000005	0.0011046917664058265
56.50000000000005	0.0011047882506505925
56.60000000000005	0.0011048851512830886
56.70000000000005	0.0011049824673369972
56.80000000000005	0.001105080197444794
56.90000000000005	0.0011051783415184976
57.00000000000005	0.0011052769016291998
57.10000000000005	0.001105375876795646
57.20000000000005	0.0011054752656861505
57.30000000000005	0.0011055750682300875
57.40000000000005	0.0011056752843610278
57.50000000000005	0.0011057759161870703
57.60000000000005	0.0011058769627155427
57.70000000000005	0.0011059784226539852
57.800000000000054	0.0011060802959528
57.90000000000005	0.0011061825847528486
58.00000000000005	0.001106285288045245
58.10000000000005	0.0011063884045718474
58.20000000000005	0.0011064919342994772
58.300000000000054	0.0011065958771989098
58.40000000000005	0.0011067002354477184
58.50000000000005	0.001106805008024155
58.60000000000005	0.0011069101937076066
58.70000000000005	0.0011070157924847979
58.800000000000054	0.0011071218065660455
58.90000000000005	0.001107228234912152
59.00000000000005	0.0011073350763354192
59.10000000000005	0.00110744233083816
59.20000000000005	0.0011075499984264528
59.300000000000054	0.001107658081347127
59.40000000000005	0.0011077665785466494
59.50000000000005	0.0011078754888733833
59.60000000000005	0.001107984812348534
59.70000000000005	0.0011080945512517142
59.800000000000054	0.001108204704510737
59.900000000000055	0.0011083152710056538
60.00000000000005	0.0011084262507724694
60.10000000000005	0.0011085376438507654
60.20000000000005	0.0011086494525565723
60.300000000000054	0.001108761675801994
60.400000000000055	0.0011088743125017492
60.50000000000005	0.00110898736270982
60.60000000000005	0.0011091008287751369
60.70000000000005	0.0011092147095899396
60.800000000000054	0.0011093290040995187
60.900000000000055	0.0011094437123719517
61.00000000000006	0.00110955883447874
61.10000000000005	0.0011096743728052087
61.20000000000005	0.0011097903262265022
61.300000000000054	0.001109906693721384
61.400000000000055	0.0011100234753750853
61.50000000000006	0.0011101406736059802
61.60000000000005	0.0011102582872681602
61.70000000000005	0.0011103763153699775
61.800000000000054	0.0011104947580101207
61.900000000000055	0.001110613615290496
62.00000000000006	0.001110732889665965
62.10000000000005	0.001110852579972207
62.20000000000005	0.0011109726852499208
62.300000000000054	0.0011110932056141616
62.400000000000055	0.001111214143553092
62.50000000000006	0.0011113354978801275
62.60000000000005	0.0011114572676646861
62.70000000000005	0.0011115794530347028
62.800000000000054	0.0011117020541212266
62.900000000000055	0.0011118250734489606
63.00000000000006	0.0011119485098116013
63.10000000000006	0.0011120723623099752
63.20000000000005	0.0011121966310877044
63.300000000000054	0.001112321318703087
63.400000000000055	0.0011124464239264055
63.50000000000006	0.0011125719458863915
63.60000000000006	0.0011126978847390166
63.70000000000005	0.0011128242406432268
63.800000000000054	0.00111295101619407
63.900000000000055	0.0011130782101408032
64.00000000000006	0.001113205821642734
64.10000000000005	0.0011133338508708668
64.20000000000006	0.0011134623004541797
64.30000000000005	0.001113591169117353
64.40000000000006	0.0011137204560469295
64.50000000000006	0.0011138501614257764
64.60000000000005	0.0011139802854396297
64.70000000000006	0.001114110830754489
64.80000000000005	0.0011142417960727236
64.90000000000006	0.0011143731806106637
65.00000000000006	0.0011145049845656659
65.10000000000005	0.001114637210638027
65.20000000000006	0.0011147698575043935
65.30000000000005	0.0011149029244077375
65.40000000000006	0.0011150364115568349
65.50000000000006	0.0011151703191632316
65.60000000000005	0.0011153046499645164
65.70000000000006	0.0011154394026137797
65.80000000000005	0.0011155745763831507
65.90000000000006	0.0011157101714953546
66.00000000000006	0.0011158461907227494
66.10000000000005	0.0011159826326915367
66.20000000000006	0.0011161194966999677
66.30000000000005	0.0011162567829817891
66.40000000000006	0.0011163944917734316
66.50000000000006	0.001116532625884955
66.60000000000005	0.0011166711839177181
66.70000000000006	0.001116810165198532
66.80000000000005	0.0011169495699746752
66.90000000000006	0.001117089401091419
67.00000000000006	0.0011172296571220661
67.10000000000007	0.001117370337419136
67.20000000000006	0.0011175114422405765
67.30000000000005	0.0011176529718468953
67.40000000000006	0.001117794929121454
67.50000000000006	0.0011179373126115324
67.60000000000007	0.0011180801216977337
67.70000000000006	0.001118223356651064
67.80000000000005	0.0011183670203906448
67.90000000000006	0.0011185111114345363
68.00000000000006	0.0011186556291886605
68.10000000000007	0.001118800573934392
68.20000000000006	0.0011189459459556052
68.30000000000005	0.0011190917482099831
68.40000000000006	0.0011192379791883037
68.50000000000006	0.0011193846383241717
68.60000000000007	0.0011195317259116721
68.70000000000006	0.0011196792449448105
68.80000000000005	0.001119827193883993
68.90000000000006	0.0011199755721878631
69.00000000000006	0.001120124380160559
69.10000000000007	0.0011202736181086816
69.20000000000006	0.001120423289065318
69.30000000000005	0.001120573391462356
69.40000000000006	0.0011207239247857943
69.50000000000006	0.0011208748893521457
69.60000000000007	0.0011210262882314624
69.70000000000006	0.0011211781198240702
69.80000000000007	0.0011213303836407772
69.90000000000006	0.0011214830800079258
70.00000000000006	0.0011216362092542418
70.10000000000007	0.0011217897744894238
70.20000000000006	0.0011219437740840497
70.30000000000007	0.0011220982075760323
70.40000000000006	0.0011222530753037957
70.50000000000006	0.0011224083804146274
70.60000000000007	0.0011225641212464078
70.70000000000006	0.0011227202973616648
70.80000000000007	0.0011228769091084342
70.90000000000006	0.0011230339568370554
71.00000000000006	0.001123191443735102
71.10000000000007	0.0011233493681094822
71.20000000000006	0.0011235077295496416
71.30000000000007	0.0011236665284154288
71.40000000000006	0.0011238257679326907
71.50000000000006	0.0011239854463744466
71.60000000000007	0.0011241455633546461
71.70000000000006	0.0011243061192425668
71.80000000000007	0.0011244671144097552
71.90000000000006	0.00112462855212302
72.00000000000006	0.0011247904306231796
72.10000000000007	0.0011249527495509567
72.20000000000006	0.0011251155092872381
72.30000000000007	0.0011252787131378348
72.40000000000006	0.0011254423593084818
72.50000000000006	0.001125606447464387
72.60000000000007	0.0011257709779956748
72.70000000000006	0.0011259359512947288
72.80000000000007	0.001126101370709034
72.90000000000006	0.0011262672344108876
73.00000000000006	0.0011264335420921965
73.10000000000007	0.001126600294154523
73.20000000000006	0.0011267674939851656
73.30000000000007	0.0011269351397201176
73.40000000000006	0.0011271032310757702
73.50000000000007	0.00112727176846282
73.60000000000007	0.0011274407522941523
73.70000000000006	0.0011276101859994672
73.80000000000007	0.0011277800676801166
73.90000000000006	0.0011279503970792043
74.00000000000007	0.0011281211746186697
74.10000000000007	0.0011282924037688353
74.20000000000006	0.001128464082593571
74.30000000000007	0.0011286362108604822
74.40000000000006	0.001128808789000539
74.50000000000007	0.0011289818174469064
74.60000000000007	0.0011291552997131542
74.70000000000006	0.0011293292338272328
74.80000000000007	0.001129503619583495
74.90000000000006	0.0011296784574240807
75.00000000000007	0.0011298537509040318
75.10000000000007	0.001130029498012585
75.20000000000006	0.0011302056985687057
75.30000000000007	0.0011303823530234818
75.40000000000006	0.0011305594618301713
75.50000000000007	0.0011307370285878935
75.60000000000007	0.0011309150512487326
75.70000000000006	0.0011310935296585465
75.80000000000007	0.0011312724642794784
75.90000000000006	0.0011314518587530295
76.00000000000007	0.001131631710991348
76.10000000000007	0.001131812020865041
76.20000000000007	0.0011319927888451473
76.30000000000007	0.0011321740154048637
76.40000000000006	0.0011323557042307226
76.50000000000007	0.0011325378531964352
76.60000000000007	0.0011327204621996354
76.70000000000007	0.0011329035317223853
76.80000000000007	0.0011330870654945354
76.90000000000006	0.0011332710613486154
77.00000000000007	0.0011334555192072176
77.10000000000007	0.0011336404395612576
77.20000000000007	0.0011338258229038115
77.30000000000007	0.0011340116730107115
77.40000000000006	0.0011341979876747744
77.50000000000007	0.001134384766845868
77.60000000000007	0.0011345720110259088
77.70000000000007	0.0011347597240350523
77.80000000000007	0.0011349479036236486
77.90000000000006	0.001135136549766761
78.00000000000007	0.001135325662975151
78.10000000000007	0.001135515243761744
78.20000000000007	0.0011357052959937136
78.30000000000007	0.0011358958173804255
78.40000000000006	0.0011360868079244738
78.50000000000007	0.0011362782681476427
78.60000000000007	0.0011364702019624525
78.70000000000007	0.0011366626070345033
78.80000000000007	0.0011368554833918985
78.90000000000006	0.0011370488315652757
79.00000000000007	0.0011372426520874616
79.10000000000007	0.0011374369489190433
79.20000000000007	0.0011376317196833737
79.30000000000007	0.0011378269644363983
79.40000000000006	0.0011380226837198256
79.50000000000007	0.0011382188815407008
79.60000000000007	0.0011384155554772927
79.70000000000007	0.0011386127056113929
79.80000000000007	0.0011388103324936228
79.90000000000008	0.0011390084366767884
80.00000000000007	0.0011392070222171371
80.10000000000007	0.0011394060866493731
80.20000000000007	0.001139605630083513
80.30000000000007	0.0011398056530813115
80.40000000000008	0.0011400061597466027
80.50000000000007	0.0011402071475676845
80.60000000000007	0.0011404086166808055
80.70000000000007	0.0011406105676567083
80.80000000000007	0.0011408130010683182
80.90000000000008	0.0011410159210698857
81.00000000000007	0.001141219325104824
81.10000000000007	0.0011414232133380275
81.20000000000007	0.0011416275863514744
81.30000000000007	0.0011418324483482103
81.40000000000008	0.00114203779672387
81.50000000000007	0.0011422436316700143
81.60000000000007	0.0011424499537777218
81.70000000000007	0.0011426567636402582
81.80000000000007	0.0011428640655123086
81.90000000000008	0.0011430718567432818
82.00000000000007	0.0011432801375539066
82.10000000000007	0.0011434889085465997
82.20000000000007	0.0011436981740261148
82.30000000000007	0.0011439079312927207
82.40000000000008	0.001144118180594282
82.50000000000007	0.0011443289225424353
82.60000000000008	0.0011445401577510766
82.70000000000007	0.0011447518905779118
82.80000000000007	0.0011449641182756135
82.90000000000008	0.0011451768411217507
83.00000000000007	0.0011453900597394942
83.10000000000008	0.001145603778537929
83.20000000000007	0.0011458179947191863
83.30000000000007	0.001146032708588504
83.40000000000008	0.001146247920778417
83.50000000000007	0.001146463631923772
83.60000000000008	0.0011466798464880314
83.70000000000007	0.0011468965616243114
83.80000000000007	0.001147113777668158
83.90000000000008	0.0011473314952638594
84.00000000000007	0.0011475497189276456
84.10000000000008	0.0011477684457606389
84.20000000000007	0.0011479876761266612
84.30000000000007	0.0011482074106795633
84.40000000000008	0.0011484276500755004
84.50000000000007	0.00114864839888653
84.60000000000008	0.0011488696541633978
84.70000000000007	0.001149091416300873
84.80000000000007	0.0011493136859647818
84.90000000000008	0.0011495364677813849
85.00000000000007	0.0011497597587479817
85.10000000000008	0.0011499835592882512
85.20000000000007	0.0011502078700777808
85.30000000000007	0.0011504326917945458
85.40000000000008	0.0011506580291221807
85.50000000000007	0.0011508838790061612
85.60000000000008	0.0011511102419018446
85.70000000000007	0.0011513371184970781
85.80000000000007	0.0011515645135312528
85.90000000000008	0.0011517924238948769
86.00000000000007	0.0011520208500729284
86.10000000000008	0.0011522497927632625
86.20000000000007	0.0011524792526661828
86.30000000000008	0.0011527092345800791
86.40000000000008	0.0011529397353422042
86.50000000000007	0.0011531707554699622
86.60000000000008	0.001153402295673821
86.70000000000007	0.0011536343608095033
86.80000000000008	0.0011538669476577744
86.90000000000008	0.0011541000567664053
87.00000000000007	0.0011543336888561414
87.10000000000008	0.0011545678446502386
87.20000000000007	0.0011548025290651328
87.30000000000008	0.0011550377388268567
87.40000000000008	0.0011552734745164778
87.50000000000007	0.0011555097368677021
87.60000000000008	0.001155746530856015
87.70000000000007	0.001155983853149369
87.80000000000008	0.0011562217043600102
87.90000000000008	0.0011564600852322332
88.00000000000007	0.0011566989965129382
88.10000000000008	0.0011569384432401364
88.20000000000007	0.0011571784220255374
88.30000000000008	0.0011574189335156115
88.40000000000008	0.0011576599784680307
88.50000000000007	0.001157901561981637
88.60000000000008	0.001158143680608463
88.70000000000007	0.0011583863350270113
88.80000000000008	0.0011586295260059085
88.90000000000008	0.0011588732543164541
89.00000000000009	0.0011591175251219456
89.10000000000008	0.0011593623349166191
89.20000000000007	0.0011596076844142043
89.30000000000008	0.0011598535743971628
89.40000000000008	0.001160100010091504
89.50000000000009	0.0011603469879301184
89.60000000000008	0.0011605945086597396
89.70000000000007	0.0011608425730741457
89.80000000000008	0.001161079808164413
89.90000000000008	0.0011612720663773156
90.00000000000009	0.0011614192452739304
