# Supplementary material for: White matter micro- and macrostructure brain charts for the human lifespan
Source: Nature. 2026 May 13;655(8124):979–89. doi: 10.1038/s41586-026-10454-2 (PMC13391363; doi:10.1038/s41586-026-10454-2)
Supplement: Supplementary file 7 — Tract-specific median centiles of brain charts. SDT.T4.1-504 contain the discretized, sex-agnostic brain charts used to derive the myelination plots and assessments in Fig. 4 and Supplementary Fig. S4.F9. Age is expressed in years. Tract measurements are reported in metric-specific units: diffusivities in mm2 s−1, volume in mm3, surface area in mm2, average length in mm, and FA is dimensionless (unitless). [file 41586_2026_10454_MOESM7_ESM.zip › SDT.T4/SDT.T4.254-SLF_III_left_avg_length.csv]

age	value
1.0	63.83786928626492
1.1	64.12106203657854
1.2000000000000002	64.47792144868257
1.3000000000000003	64.90323490757135
1.4000000000000004	65.32075533722944
1.5000000000000004	65.708694148188
1.6000000000000005	66.07067678676344
1.7000000000000006	66.40969687947974
1.8000000000000007	66.72814469631979
1.9000000000000008	67.0283492198774
2.000000000000001	67.31209192116673
2.100000000000001	67.58090450372923
2.200000000000001	67.83603996639246
2.300000000000001	68.07878893243453
2.4000000000000012	68.310160831423
2.5000000000000013	68.53104765514583
2.6000000000000014	68.74223957771657
2.7000000000000015	68.9443879942431
2.8000000000000016	69.13821245968349
2.9000000000000017	69.32427693627638
3.0000000000000018	69.50308908159252
3.100000000000002	69.67506925392959
3.200000000000002	69.84069873293794
3.300000000000002	70.00035701545288
3.400000000000002	70.15439114351317
3.500000000000002	70.30311782022221
3.6000000000000023	70.44679772143716
3.7000000000000024	70.58574632459298
3.8000000000000025	70.72021052924974
3.9000000000000026	70.85041748371914
4.000000000000003	70.97655387504813
4.100000000000003	71.09885206781588
4.200000000000003	71.21749400018132
4.3000000000000025	71.33264927425446
4.400000000000003	71.44447505042672
4.5000000000000036	71.55309908265268
4.600000000000003	71.65868829168203
4.700000000000003	71.76137195317185
4.800000000000003	71.86127038953848
4.900000000000004	71.95848105404842
5.0000000000000036	72.05313433881167
5.100000000000003	72.1453310348218
5.200000000000004	72.23516626210592
5.300000000000004	72.32272888810283
5.400000000000004	72.40808995710181
5.5000000000000036	72.49134882545476
5.600000000000004	72.57258136002348
5.700000000000005	72.65185860538922
5.800000000000004	72.72923711134233
5.900000000000004	72.8047976286709
6.000000000000004	72.87860163051654
6.100000000000005	72.95070763061301
6.200000000000005	73.02117051514168
6.300000000000004	73.09003337443495
6.400000000000005	73.15736032109211
6.500000000000005	73.22319954910849
6.600000000000005	73.28759630819006
6.700000000000005	73.35058596890184
6.800000000000005	73.41222214455019
6.900000000000006	73.47254499435368
7.000000000000005	73.53159298647445
7.100000000000005	73.58940224671278
7.2000000000000055	73.64600062611625
7.300000000000006	73.7014319993134
7.400000000000006	73.75572881885269
7.500000000000005	73.8089215608952
7.600000000000006	73.86103362753126
7.700000000000006	73.91210250448482
7.800000000000006	73.96215581552067
7.900000000000006	74.01122014990047
8.000000000000007	74.05932045549176
8.100000000000007	74.10647563339776
8.200000000000006	74.15271707977797
8.300000000000006	74.19806764659397
8.400000000000006	74.24254875886186
8.500000000000007	74.28617659391473
8.600000000000007	74.3289784288244
8.700000000000006	74.37097404338327
8.800000000000008	74.41218254996967
8.900000000000007	74.45262183583783
9.000000000000007	74.49230523528288
9.100000000000007	74.53125601635261
9.200000000000006	74.56949085042382
9.300000000000008	74.60702531888957
9.400000000000007	74.64387100667932
9.500000000000007	74.68004840191031
9.600000000000009	74.71557213076169
9.700000000000008	74.75045637007808
9.800000000000008	74.78471433647363
9.900000000000007	74.81835573986397
10.000000000000007	74.85139831785364
10.100000000000009	74.88385458729265
10.200000000000008	74.91573619523804
10.300000000000008	74.94705168346859
10.40000000000001	74.97781684261243
10.500000000000009	75.00804277678331
10.600000000000009	75.03774027682509
10.700000000000008	75.06691935185833
10.800000000000008	75.0955872624386
10.90000000000001	75.12375784724355
11.000000000000009	75.1514407300762
11.100000000000009	75.17864481665768
11.20000000000001	75.20537656191462
11.30000000000001	75.23164839851151
11.40000000000001	75.25746894400099
11.500000000000009	75.28284659106369
11.600000000000009	75.30778907687775
11.70000000000001	75.33230195451819
11.80000000000001	75.35639623181305
11.90000000000001	75.38007945777723
12.00000000000001	75.40335857264364
12.10000000000001	75.42623855850333
12.20000000000001	75.44872938136587
12.30000000000001	75.47083785473072
12.40000000000001	75.49257062663925
12.50000000000001	75.51393378258437
12.60000000000001	75.53493165361608
12.70000000000001	75.55557314056871
12.800000000000011	75.57586426695896
12.900000000000011	75.59581052930162
13.00000000000001	75.61541584439092
13.10000000000001	75.63468832400235
13.20000000000001	75.65363344199486
13.300000000000011	75.67225654787435
13.400000000000011	75.69056249945743
13.50000000000001	75.70855473321568
13.600000000000012	75.72624054817781
13.700000000000012	75.74362482201244
13.800000000000011	75.76071196857474
13.900000000000011	75.7775051176234
14.00000000000001	75.7940109591796
14.100000000000012	75.81023395220375
14.200000000000012	75.8261784604596
14.300000000000011	75.84184841164713
14.400000000000013	75.8572465743628
14.500000000000012	75.872379007409
14.600000000000012	75.88724971168307
14.700000000000012	75.90186227444684
14.800000000000011	75.91621923312174
14.900000000000013	75.93032616868781
15.000000000000012	75.94418675770373
15.100000000000012	75.9578046026665
15.200000000000014	75.97118291478174
15.300000000000013	75.98432395532541
15.400000000000013	75.99723280739339
15.500000000000012	76.00991279003539
15.600000000000012	76.02236684945166
15.700000000000014	76.03459706989848
15.800000000000013	76.04660815413544
15.900000000000013	76.05840316624068
16.000000000000014	76.06998511184646
16.100000000000016	76.08135664210738
16.200000000000014	76.0925196269721
16.30000000000001	76.10347837109039
16.400000000000013	76.11423565560764
16.500000000000014	76.12479392263874
16.600000000000016	76.1351549046472
16.700000000000014	76.14532259966154
16.800000000000015	76.15529958574459
16.900000000000013	76.16508839424786
17.000000000000014	76.17469123287133
17.100000000000016	76.18410966552653
17.200000000000014	76.19334736803248
17.300000000000015	76.20240669174937
17.400000000000013	76.2112896775302
17.500000000000014	76.21999778113153
17.600000000000016	76.22853442835952
17.700000000000014	76.23690180691588
17.800000000000015	76.24510206674319
17.900000000000016	76.25313706035084
18.000000000000014	76.26100810932152
18.100000000000016	76.26871837584417
18.200000000000017	76.27626986394502
18.300000000000015	76.28366429155365
18.400000000000016	76.29090289417474
18.500000000000014	76.29798862806048
18.600000000000016	76.30492336395328
18.700000000000017	76.31170894175925
18.800000000000015	76.31834692655113
18.900000000000016	76.32483844584755
19.000000000000014	76.33118623811387
19.100000000000016	76.33739202378068
19.200000000000017	76.34345725833641
19.300000000000015	76.34938300005756
19.400000000000016	76.35517181622001
19.500000000000018	76.36082531766925
19.600000000000016	76.36634508983384
19.700000000000017	76.37173246301566
19.80000000000002	76.37698840770463
19.900000000000016	76.38211530966578
20.000000000000018	76.38711465561491
20.100000000000016	76.39198768585798
20.200000000000017	76.39673531463504
20.30000000000002	76.40135978422367
20.400000000000016	76.40586249045681
20.500000000000018	76.41024480803993
20.600000000000016	76.41450787390863
20.700000000000017	76.41865253027436
20.80000000000002	76.42268086692786
20.900000000000016	76.42659417634337
21.000000000000018	76.43039352097377
21.10000000000002	76.43407969691594
21.200000000000017	76.43765467278479
21.30000000000002	76.44111966508478
21.40000000000002	76.44447587262279
21.500000000000018	76.44772427185569
21.60000000000002	76.45086559927358
21.700000000000017	76.45390169445464
21.80000000000002	76.45683368718717
21.90000000000002	76.45966249184944
22.000000000000018	76.4623888068026
22.10000000000002	76.46501436858685
22.200000000000017	76.46754024302572
22.30000000000002	76.46996748101316
22.40000000000002	76.47229692489647
22.500000000000018	76.47452922331559
22.60000000000002	76.47666600289095
22.70000000000002	76.4787082561864
22.80000000000002	76.48065677347593
22.90000000000002	76.48251217162033
23.00000000000002	76.48427598907304
23.10000000000002	76.48594916418159
23.20000000000002	76.48753262261677
23.30000000000002	76.48902709394139
23.40000000000002	76.49043315323182
23.50000000000002	76.49175224473464
23.60000000000002	76.49298524450924
23.70000000000002	76.49413283818062
23.80000000000002	76.49519557413821
23.90000000000002	76.49617482074973
24.00000000000002	76.49707140783806
24.10000000000002	76.49788615439753
24.20000000000002	76.49861969458863
24.300000000000022	76.4992725414409
24.40000000000002	76.49984598212829
24.50000000000002	76.5003407932003
24.600000000000023	76.50075757154386
24.70000000000002	76.5010968076176
24.800000000000022	76.50135972294392
24.90000000000002	76.5015470544164
25.00000000000002	76.50165952962715
25.100000000000023	76.50169770160642
25.20000000000002	76.50166203069281
25.300000000000022	76.50155366806746
25.40000000000002	76.50137330481044
25.50000000000002	76.50112146217504
25.600000000000023	76.50079858128039
25.70000000000002	76.50040575622519
25.800000000000022	76.49994364389778
25.900000000000023	76.49941289315531
26.00000000000002	76.4988139876951
26.100000000000023	76.49814734282045
26.200000000000024	76.49741399139803
26.300000000000022	76.49661455071706
26.400000000000023	76.49574947725975
26.50000000000002	76.49481916985812
26.600000000000023	76.49382461152052
26.700000000000024	76.49276638991043
26.800000000000022	76.49164508572359
26.900000000000023	76.49046112313668
27.00000000000002	76.48921487872487
27.100000000000023	76.48790728195667
27.200000000000024	76.48653888610504
27.300000000000022	76.48511009194041
27.400000000000023	76.48362126183443
27.500000000000025	76.48207328152277
27.600000000000023	76.48046667849106
27.700000000000024	76.47880197415252
27.800000000000026	76.47707954137218
27.900000000000023	76.47529972322616
28.000000000000025	76.47346335844206
28.100000000000023	76.47157094450594
28.200000000000024	76.46962283407366
28.300000000000026	76.46761935790097
28.400000000000023	76.46556131620429
28.500000000000025	76.46344918392694
28.600000000000023	76.46128343069778
28.700000000000024	76.45906438497455
28.800000000000026	76.45679236069584
28.900000000000023	76.45446811664571
29.000000000000025	76.45209210148914
29.100000000000026	76.44966462617225
29.200000000000024	76.44718599388604
29.300000000000026	76.44465692937675
29.400000000000027	76.44207786152386
29.500000000000025	76.43944921453728
29.600000000000026	76.43677127830384
29.700000000000024	76.43404434128328
29.800000000000026	76.43126909157203
29.900000000000027	76.42844593494112
30.000000000000025	76.42557514605235
30.100000000000026	76.4226570039388
30.200000000000024	76.4196921665095
30.300000000000026	76.41668102210417
30.400000000000027	76.41362395494436
30.500000000000025	76.41052122130264
30.600000000000026	76.40737308724569
30.700000000000028	76.40418017815367
30.800000000000026	76.40094286197085
30.900000000000027	76.39766138169179
31.00000000000003	76.39433599507156
31.100000000000026	76.39096730063183
31.200000000000028	76.38755565090487
31.300000000000026	76.38410139477841
31.400000000000027	76.38060475913898
31.50000000000003	76.37706599027574
31.600000000000026	76.3734856577478
31.700000000000028	76.36986409602429
31.800000000000026	76.3662015203783
31.900000000000027	76.36249816973364
32.00000000000003	76.35875458968064
32.10000000000002	76.35497110101606
32.20000000000003	76.35114802130062
32.300000000000026	76.3472855516562
32.40000000000003	76.34338392082279
32.50000000000003	76.33944364852675
32.60000000000003	76.33546503951503
32.70000000000003	76.33144828472496
32.800000000000026	76.3273936063379
32.90000000000003	76.32330150262968
33.00000000000003	76.31917226617972
33.10000000000003	76.3150061866852
33.20000000000003	76.31080344261726
33.300000000000026	76.30656424707362
33.40000000000003	76.30228907516882
33.50000000000003	76.29797820517743
33.60000000000003	76.29363180661689
33.70000000000003	76.28925008671737
33.800000000000026	76.28483350134533
33.90000000000003	76.2803823179146
34.00000000000003	76.27589680126427
34.10000000000003	76.2713771099017
34.20000000000003	76.26682344292199
34.30000000000003	76.26223623539576
34.40000000000003	76.25761574195013
34.50000000000003	76.25296211320256
34.60000000000003	76.24827554297528
34.70000000000003	76.24355644902393
34.80000000000003	76.23880507625366
34.90000000000003	76.23402166726301
35.00000000000003	76.22920636292221
35.10000000000003	76.2243593497392
35.20000000000003	76.21948102675155
35.30000000000003	76.21457162740285
35.400000000000034	76.20963128559605
35.50000000000003	76.20466018308011
35.60000000000003	76.19965870327961
35.70000000000003	76.1946270709122
35.80000000000003	76.18956550862366
35.900000000000034	76.18447414166808
36.00000000000003	76.17935314519355
36.10000000000003	76.17420288573724
36.20000000000003	76.16902357771605
36.30000000000003	76.16381534021923
36.400000000000034	76.15857834408192
36.50000000000003	76.15331294173151
36.60000000000003	76.14801933973281
36.70000000000003	76.14269774278499
36.80000000000003	76.13734826228674
36.900000000000034	76.13197106309474
37.00000000000003	76.12656648236681
37.10000000000003	76.12113471738716
37.20000000000003	76.11567587408962
37.30000000000003	76.11019011340653
37.400000000000034	76.10467775971752
37.500000000000036	76.09913900322381
37.60000000000003	76.09357403244249
37.70000000000003	76.0879829464554
37.80000000000003	76.08236590076146
37.900000000000034	76.0767232059046
38.000000000000036	76.07105504370458
38.10000000000003	76.06536150839048
38.20000000000003	76.0596427518768
38.30000000000003	76.05389907311219
38.400000000000034	76.04813064751221
38.500000000000036	76.04233764896885
38.60000000000004	76.0365201655949
38.70000000000003	76.0306783443504
38.80000000000003	76.0248124716226
38.900000000000034	76.01892271524048
39.000000000000036	76.01300915900073
39.10000000000004	76.00707194657764
39.20000000000003	76.00111135381657
39.30000000000003	75.99512754274323
39.400000000000034	75.98912067400194
39.500000000000036	75.9830908259201
39.60000000000004	75.97703813764008
39.70000000000003	75.97096287358114
39.80000000000003	75.96486518888703
39.900000000000034	75.95874515804073
40.000000000000036	75.95260291716208
40.10000000000004	75.9464387210689
40.20000000000003	75.94025271963514
40.30000000000003	75.93404506147944
40.400000000000034	75.92781581618598
40.500000000000036	75.92156511571642
40.60000000000004	75.9152932044768
40.70000000000004	75.90900022608515
40.80000000000003	75.9026862466966
40.900000000000034	75.89635139548324
41.000000000000036	75.88999590809134
41.10000000000004	75.88361992334374
41.20000000000004	75.8772235789205
41.30000000000003	75.870806936582
41.400000000000034	75.86437012167401
41.500000000000036	75.85791336033901
41.60000000000004	75.85143678570192
41.70000000000004	75.8449404564606
41.80000000000004	75.8384244953782
41.900000000000034	75.83188912059241
42.000000000000036	75.82533446085624
42.10000000000004	75.81876064388041
42.20000000000004	75.81216772441437
42.30000000000004	75.80555582169059
42.400000000000034	75.79892514515767
42.500000000000036	75.79227581836899
42.60000000000004	75.78560789333581
42.70000000000004	75.77892148689223
42.80000000000004	75.7722168011607
42.900000000000034	75.76549395570136
43.000000000000036	75.75875306912172
43.10000000000004	75.75199418988059
43.20000000000004	75.74521743154558
43.30000000000004	75.73842298828268
43.400000000000034	75.73161097489835
43.500000000000036	75.72478143740037
43.60000000000004	75.7179344871229
43.70000000000004	75.71107031151706
43.80000000000004	75.70418902173532
43.90000000000004	75.69729072805804
44.000000000000036	75.69037547329252
44.10000000000004	75.68344336574317
44.20000000000004	75.6764945855648
44.30000000000004	75.66952923955628
44.40000000000004	75.66254736832875
44.500000000000036	75.65554907810123
44.60000000000004	75.64853454286519
44.70000000000004	75.6415038660703
44.80000000000004	75.63445715036636
44.90000000000004	75.62739443347752
45.00000000000004	75.6203158188057
45.10000000000004	75.61322147364216
45.20000000000004	75.60611149744257
45.30000000000004	75.59898592596144
45.40000000000004	75.59184486064858
45.50000000000004	75.58468846313072
45.60000000000004	75.57751682978852
45.70000000000004	75.57033005626799
45.80000000000004	75.56312817571607
45.90000000000004	75.55591128695737
46.00000000000004	75.54867954545742
46.10000000000004	75.54143304392699
46.20000000000004	75.53417181374493
46.30000000000004	75.52689595190424
46.40000000000004	75.51960560865768
46.50000000000004	75.51230087388822
46.60000000000004	75.50498183680288
46.70000000000004	75.49764852642275
46.80000000000004	75.490301037289
46.90000000000004	75.48293951398169
47.00000000000004	75.47556404300624
47.100000000000044	75.46817465179537
47.20000000000004	75.46077143316774
47.30000000000004	75.45335452690061
47.40000000000004	75.44592401689496
47.50000000000004	75.43847998642897
47.600000000000044	75.431022460801
47.70000000000004	75.42355153053519
47.80000000000004	75.41606733017925
47.90000000000004	75.40856994052108
48.00000000000004	75.40105938543094
48.100000000000044	75.39353575380986
48.200000000000045	75.3859991757753
48.30000000000004	75.37844972971278
48.40000000000004	75.37088749343329
48.50000000000004	75.36331248887275
48.600000000000044	75.35572480278063
48.700000000000045	75.34812456044776
48.80000000000004	75.34051183738629
48.90000000000004	75.33288665424725
49.00000000000004	75.32524909624755
49.100000000000044	75.31759928458693
49.200000000000045	75.3099372925584
49.30000000000004	75.30226319292387
49.40000000000004	75.2945770045797
49.50000000000004	75.28687881072143
49.600000000000044	75.27916872808916
49.700000000000045	75.27144682731972
49.80000000000004	75.2637131261526
49.90000000000004	75.25596770633369
50.00000000000004	75.24821068082115
50.100000000000044	75.24044211819911
50.200000000000045	75.2326620865603
50.30000000000005	75.2248706020506
50.40000000000004	75.21706774451377
50.50000000000004	75.2092536227828
50.600000000000044	75.20142830298315
50.700000000000045	75.19359180021841
50.80000000000005	75.18574419295894
50.90000000000004	75.17788558653783
51.00000000000004	75.17001604517932
51.100000000000044	75.1621356326523
51.200000000000045	75.15424436261156
51.30000000000005	75.14634231173444
51.40000000000005	75.13842958153438
51.50000000000004	75.1305062339568
51.600000000000044	75.12257228171676
51.700000000000045	75.11462780018834
51.80000000000005	75.10667288764307
51.90000000000005	75.09870760426294
52.00000000000004	75.09073200980757
52.100000000000044	75.0827461156736
52.200000000000045	75.07474999554242
52.30000000000005	75.06674374414503
52.40000000000005	75.05872741954866
52.50000000000004	75.0507010323022
52.600000000000044	75.04266465484845
52.700000000000045	75.03461837891275
52.80000000000005	75.02656226092468
52.90000000000005	75.01849635692143
53.00000000000004	75.01042067625077
53.100000000000044	75.00233528975522
53.200000000000045	74.99424028587529
53.30000000000005	74.98613571907546
53.40000000000005	74.97802159793812
53.50000000000005	74.96989799212734
53.600000000000044	74.9617649872942
53.700000000000045	74.95362263638054
53.80000000000005	74.9454709919632
53.90000000000005	74.93731006152925
54.00000000000005	74.92913991322766
54.100000000000044	74.92096062965913
54.200000000000045	74.91277226193725
54.30000000000005	74.90457481685755
54.40000000000005	74.8963683614464
54.50000000000005	74.88815297571351
54.60000000000005	74.87992870935506
54.700000000000045	74.87169561172728
54.80000000000005	74.86345368862567
54.90000000000005	74.85520300564046
55.00000000000005	74.84694363994613
55.10000000000005	74.83867563953584
55.200000000000045	74.83039900957988
55.30000000000005	74.82211381459784
55.40000000000005	74.81382012935555
55.50000000000005	74.80551800052508
55.60000000000005	74.79720747446169
55.700000000000045	74.78888855542156
55.80000000000005	74.78056130656151
55.90000000000005	74.77222580000964
56.00000000000005	74.76388208084994
56.10000000000005	74.75553015277286
56.200000000000045	74.74717007791315
56.30000000000005	74.73880192615789
56.40000000000005	74.73042574135847
56.50000000000005	74.7220415670704
56.60000000000005	74.71364940614771
56.70000000000005	74.70524931943042
56.80000000000005	74.69684137434967
56.90000000000005	74.68842561327419
57.00000000000005	74.68000203854541
57.10000000000005	74.67157071002691
57.20000000000005	74.66313169306314
57.30000000000005	74.6546850288713
57.40000000000005	74.64623075839232
57.50000000000005	74.63776888320115
57.60000000000005	74.62929946193023
57.70000000000005	74.6208225576354
57.800000000000054	74.61233821014814
57.90000000000005	74.60384642057863
58.00000000000005	74.59534724662569
58.10000000000005	74.58684074940054
58.20000000000005	74.57832696765792
58.300000000000054	74.569805939894
58.40000000000005	74.56127766651569
58.50000000000005	74.55274220405013
58.60000000000005	74.54419961147407
58.70000000000005	74.53564992624564
58.800000000000054	74.52709314834973
58.90000000000005	74.51852933342012
59.00000000000005	74.50995853862007
59.10000000000005	74.50138080039974
59.20000000000005	74.49279615496715
59.300000000000054	74.48420460166089
59.40000000000005	74.47560619499875
59.50000000000005	74.46700099015169
59.60000000000005	74.45838902235542
59.70000000000005	74.44977029056481
59.800000000000054	74.44114484844238
59.900000000000055	74.43251274946661
60.00000000000005	74.42387402792856
60.10000000000005	74.4152287178923
60.20000000000005	74.40657681771792
60.300000000000054	74.39791838000409
60.400000000000055	74.38925345636837
60.50000000000005	74.38058207996305
60.60000000000005	74.37190424879869
60.70000000000005	74.36322001465484
60.800000000000054	74.3545294275683
60.900000000000055	74.34583251980516
61.00000000000006	74.33712932341862
61.10000000000005	74.32841983587085
61.20000000000005	74.31970410792671
61.300000000000054	74.3109821878833
61.400000000000055	74.30225410693797
61.50000000000006	74.29351986223391
61.60000000000005	74.28477950375108
61.70000000000005	74.27603307830917
61.800000000000054	74.26728061627333
61.900000000000055	74.25852214780858
62.00000000000006	74.24975766955164
62.10000000000005	74.24098723051414
62.20000000000005	74.23221087588826
62.300000000000054	74.22342863503495
62.400000000000055	74.2146405042989
62.50000000000006	74.2058465319397
62.60000000000005	74.19704676176754
62.70000000000005	74.18824122236109
62.800000000000054	74.17942994211091
62.900000000000055	74.17061291689292
63.00000000000006	74.1617901940421
63.10000000000006	74.15296181584498
63.20000000000005	74.14412780993574
63.300000000000054	74.13528817192261
63.400000000000055	74.12644294841951
63.50000000000006	74.1175921804195
63.60000000000006	74.10873589482071
63.70000000000005	74.09987411834423
63.800000000000054	74.09100684616327
63.900000000000055	74.08213412400882
64.00000000000006	74.07325599144622
64.10000000000005	74.06437247448447
64.20000000000006	74.05548356805053
64.30000000000005	74.0465893171841
64.40000000000006	74.03768976023896
64.50000000000006	74.02878492253082
64.60000000000005	74.0198748292086
64.70000000000006	74.01095947479475
64.80000000000005	74.00203890348529
64.90000000000006	73.99311315229541
65.00000000000006	73.98418224570302
65.10000000000005	73.97524617800303
65.20000000000006	73.96630499272885
65.30000000000005	73.95735872576003
65.40000000000006	73.94840740092079
65.50000000000006	73.93945104187799
65.60000000000005	73.9304896425494
65.70000000000006	73.92152324566229
65.80000000000005	73.9125518858401
65.90000000000006	73.9035755861167
66.00000000000006	73.89459434019899
66.10000000000005	73.88560819017901
66.20000000000006	73.87661716961496
66.30000000000005	73.86762130092384
66.40000000000006	73.85862060637422
66.50000000000006	73.84961507932012
66.60000000000005	73.84060476108326
66.70000000000006	73.83158968404219
66.80000000000005	73.82256986986776
66.90000000000006	73.81354531171775
67.00000000000006	73.80451605030495
67.10000000000007	73.79548211700808
67.20000000000006	73.78644353291523
67.30000000000005	73.77740031897417
67.40000000000006	73.76835246801168
67.50000000000006	73.75930002000439
67.60000000000007	73.75024300522232
67.70000000000006	73.74118144404841
67.80000000000005	73.73211532912565
67.90000000000006	73.72304469984736
68.00000000000006	73.71396958554423
68.10000000000007	73.70489000604822
68.20000000000006	73.69580598105851
68.30000000000005	73.68671750290659
68.40000000000006	73.67762461028211
68.50000000000006	73.66852733147313
68.60000000000007	73.65942568564449
68.70000000000006	73.6503196649547
68.80000000000005	73.64120930753481
68.90000000000006	73.63209464078979
69.00000000000006	73.62297568336298
69.10000000000007	73.61385245377214
69.20000000000006	73.60472494388132
69.30000000000005	73.59559319114938
69.40000000000006	73.58645722199977
69.50000000000006	73.5773170544442
69.60000000000007	73.56817268018312
69.70000000000006	73.5590241361406
69.80000000000007	73.5498714479092
69.90000000000006	73.54071463300666
70.00000000000006	73.53155370883162
70.10000000000007	73.52238866680521
70.20000000000006	73.51321954320939
70.30000000000007	73.50404636271217
70.40000000000006	73.49486914223257
70.50000000000006	73.48568787303583
70.60000000000007	73.47650259089237
70.70000000000006	73.46731331968779
70.80000000000007	73.45812007587266
70.90000000000006	73.44892287578472
71.00000000000006	73.43972171042313
71.10000000000007	73.43051661494522
71.20000000000006	73.4213076123648
71.30000000000007	73.41209471856455
71.40000000000006	73.40287792439418
71.50000000000006	73.39365726452203
71.60000000000007	73.38443276122459
71.70000000000006	73.37520442993986
71.80000000000007	73.36597228599874
71.90000000000006	73.35673631999636
72.00000000000006	73.34749656601603
72.10000000000007	73.33825304551154
72.20000000000006	73.32900577338158
72.30000000000007	73.31975474007703
72.40000000000006	73.31049997921421
72.50000000000006	73.3012415115514
72.60000000000007	73.29197935156489
72.70000000000006	73.2827135136291
72.80000000000007	73.2734439879504
72.90000000000006	73.26417080758702
73.00000000000006	73.25489399252015
73.10000000000007	73.2456135567135
73.20000000000006	73.23632949023303
73.30000000000007	73.22704182569157
73.40000000000006	73.21775058241363
73.50000000000007	73.2084557739612
73.60000000000007	73.1991574137994
73.70000000000006	73.18985549175811
73.80000000000007	73.18055003991829
73.90000000000006	73.17124107686979
74.00000000000007	73.16192861568692
74.10000000000007	73.15261264606215
74.20000000000006	73.14329319965198
74.30000000000007	73.13397029442575
74.40000000000006	73.12464394307531
74.50000000000007	73.11531415820035
74.60000000000007	73.10598092926432
74.70000000000006	73.09664428741738
74.80000000000007	73.08730424993351
74.90000000000006	73.07796082904014
75.00000000000007	73.06861401406533
75.10000000000007	73.05926383575533
75.20000000000006	73.0499103107971
75.30000000000007	73.04055345105373
75.40000000000006	73.0311932683004
75.50000000000007	73.02182975164199
75.60000000000007	73.0124629313431
75.70000000000006	73.00309282343194
75.80000000000007	72.99371943932888
75.90000000000006	72.98434276800435
76.00000000000007	72.97496283933931
76.10000000000007	72.96557966880604
76.20000000000007	72.95619326747745
76.30000000000007	72.94680364634249
76.40000000000006	72.93741079415302
76.50000000000007	72.92801474033247
76.60000000000007	72.91861549972843
76.70000000000007	72.90921308299124
76.80000000000007	72.89980747873852
76.90000000000006	72.89039871602989
77.00000000000007	72.8809868091859
77.10000000000007	72.87157176852513
77.20000000000007	72.86215360428616
77.30000000000007	72.85273230487161
77.40000000000006	72.84330789890696
77.50000000000007	72.83388040011963
77.60000000000007	72.8244498184247
77.70000000000007	72.81501614208983
77.80000000000007	72.80557939939638
77.90000000000006	72.79613960357142
78.00000000000007	72.78669676421298
78.10000000000007	72.77725089084262
78.20000000000007	72.76780197151551
78.30000000000007	72.7583500341019
78.40000000000006	72.74889509126497
78.50000000000007	72.73943715221695
78.60000000000007	72.72997620487672
78.70000000000007	72.7205122767896
78.80000000000007	72.71104538014332
78.90000000000006	72.70157552384681
79.00000000000007	72.69210271673585
79.10000000000007	72.68262694651828
79.20000000000007	72.67314824035088
79.30000000000007	72.66366660988463
79.40000000000006	72.65418206365923
79.50000000000007	72.64469458924417
79.60000000000007	72.63520421349028
79.70000000000007	72.62571094759616
79.80000000000007	72.61621479981103
79.90000000000008	72.60671577831398
80.00000000000007	72.59721387046422
80.10000000000007	72.58770910274608
80.20000000000007	72.57820148584655
80.30000000000007	72.56869102766112
80.40000000000008	72.55917771540767
80.50000000000007	72.54966157528365
80.60000000000007	72.54014261754476
80.70000000000007	72.53062084980809
80.80000000000007	72.52109627962344
80.90000000000008	72.51156889399829
81.00000000000007	72.50203871878512
81.10000000000007	72.49250576375145
81.20000000000007	72.48297003617505
81.30000000000007	72.47343152291872
81.40000000000008	72.46389024956667
81.50000000000007	72.45434622547484
81.60000000000007	72.44479945765382
81.70000000000007	72.43524995304968
81.80000000000007	72.42569769831383
81.90000000000008	72.41614271870677
82.00000000000007	72.40658502311783
82.10000000000007	72.39702461823185
82.20000000000007	72.38746149055152
82.30000000000007	72.37789566508769
82.40000000000008	72.36832715033619
82.50000000000007	72.35875595272523
82.60000000000008	72.34918207862101
82.70000000000007	72.33960551431304
82.80000000000007	72.33002628450951
82.90000000000008	72.32044439725952
83.00000000000007	72.31085985867821
83.10000000000008	72.30127265490184
83.20000000000007	72.29168281040728
83.30000000000007	72.28209033286689
83.40000000000008	72.27249522814901
83.50000000000007	72.26289750206229
83.60000000000008	72.25329714052725
83.70000000000007	72.24369416773902
83.80000000000007	72.23408859094154
83.90000000000008	72.22448041570188
84.00000000000007	72.21486962778219
84.10000000000008	72.20525625116461
84.20000000000007	72.1956402927317
84.30000000000007	72.18602175781294
84.40000000000008	72.1764006516803
84.50000000000007	72.16677695987723
84.60000000000008	72.15715070612436
84.70000000000007	72.14752189689285
84.80000000000007	72.13789053722195
84.90000000000008	72.12825661249106
85.00000000000007	72.11862014622619
85.10000000000008	72.1089811445511
85.20000000000007	72.09933961227611
85.30000000000007	72.08969555415614
85.40000000000008	72.08004895534796
85.50000000000007	72.0703998391364
85.60000000000008	72.06074821124943
85.70000000000007	72.05109407621747
85.80000000000007	72.04143741902718
85.90000000000008	72.03177826278689
86.00000000000007	72.02211661289013
86.10000000000008	72.01245247364642
86.20000000000007	72.0027858493118
86.30000000000008	71.9931167246459
86.40000000000008	71.9834451225361
86.50000000000007	71.9737710479942
86.60000000000008	71.96409450505959
86.70000000000007	71.95441547831514
86.80000000000008	71.9447339904899
86.90000000000008	71.93505004627302
87.00000000000007	71.92536364949046
87.10000000000008	71.91567480391653
87.20000000000007	71.90598349390204
87.30000000000008	71.89628974197502
87.40000000000008	71.88659355245599
87.50000000000007	71.87689492890975
87.60000000000008	71.86719385550342
87.70000000000007	71.85749035462482
87.80000000000008	71.8477844302825
87.90000000000008	71.83807608583489
88.00000000000007	71.82836532459045
88.10000000000008	71.81865213047861
88.20000000000007	71.8089365257061
88.30000000000008	71.79921851392464
88.40000000000008	71.78949809823995
88.50000000000007	71.77977526239029
88.60000000000008	71.77005002846028
88.70000000000007	71.76032239979939
88.80000000000008	71.75059237931356
88.90000000000008	71.74085996986027
89.00000000000009	71.73112515493396
89.10000000000008	71.72138795645796
89.20000000000007	71.71164837743565
89.30000000000008	71.70190642052812
89.40000000000008	71.69216206903062
89.50000000000009	71.68241534476265
89.60000000000008	71.67266625043405
89.70000000000007	71.66291478851223
89.80000000000008	71.65360463481403
89.90000000000008	71.64606692777834
90.00000000000009	71.64030211378197
