# Supplementary material for: White matter micro- and macrostructure brain charts for the human lifespan
Source: Nature. 2026 May 13;655(8124):979–89. doi: 10.1038/s41586-026-10454-2 (PMC13391363; doi:10.1038/s41586-026-10454-2)
Supplement: Supplementary file 7 — Tract-specific median centiles of brain charts. SDT.T4.1-504 contain the discretized, sex-agnostic brain charts used to derive the myelination plots and assessments in Fig. 4 and Supplementary Fig. S4.F9. Age is expressed in years. Tract measurements are reported in metric-specific units: diffusivities in mm2 s−1, volume in mm3, surface area in mm2, average length in mm, and FA is dimensionless (unitless). [file 41586_2026_10454_MOESM7_ESM.zip › SDT.T4/SDT.T4.255-SLF_III_left_fa-mean.csv]

age	value
1.0	0.322155486949528
1.1	0.3248923500968455
1.2000000000000002	0.32835788753811224
1.3000000000000003	0.33250727512999734
1.4000000000000004	0.33661667757814084
1.5000000000000004	0.34047349643178754
1.6000000000000005	0.34410626953990653
1.7000000000000006	0.3475388083008661
1.8000000000000007	0.3507901976749153
1.9000000000000008	0.35387944430628065
2.000000000000001	0.35682113417419226
2.100000000000001	0.3596279104427225
2.200000000000001	0.36231011971737914
2.300000000000001	0.3648786651952091
2.4000000000000012	0.36734207652251677
2.5000000000000013	0.36970794312980504
2.6000000000000014	0.3719830310241408
2.7000000000000015	0.37417290057873254
2.8000000000000016	0.37628384760937145
2.9000000000000017	0.378320795174652
3.0000000000000018	0.38028819854809964
3.100000000000002	0.382189727335099
3.200000000000002	0.3840296953770134
3.300000000000002	0.3858114898273858
3.400000000000002	0.3875382237607619
3.500000000000002	0.3892127506011359
3.6000000000000023	0.39083740038548065
3.7000000000000024	0.39241507518047924
3.8000000000000025	0.39394803260719574
3.9000000000000026	0.39543835749709516
4.000000000000003	0.3968877468192348
4.100000000000003	0.39829837830316966
4.200000000000003	0.3996719444266401
4.3000000000000025	0.40101002916982076
4.400000000000003	0.4023141048771919
4.5000000000000036	0.4035853542097514
4.600000000000003	0.40482537419406417
4.700000000000003	0.4060353908335831
4.800000000000003	0.4072165482250192
4.900000000000004	0.40836976068952713
5.0000000000000036	0.4094962948731745
5.100000000000003	0.4105971201609215
5.200000000000004	0.4116731543910367
5.300000000000004	0.41272525688201234
5.400000000000004	0.4137541041093196
5.5000000000000036	0.41476067792011967
5.600000000000004	0.4157457197840194
5.700000000000005	0.4167099252309475
5.800000000000004	0.4176538387353014
5.900000000000004	0.4185782685871493
6.000000000000004	0.41948382275513685
6.100000000000005	0.42037108155226016
6.200000000000005	0.4212405900037591
6.300000000000004	0.4220927681556293
6.400000000000005	0.42292826721745413
6.500000000000005	0.4237475704159856
6.600000000000005	0.4245511318658554
6.700000000000005	0.4253392996436377
6.800000000000005	0.426112624387184
6.900000000000006	0.42687151291905007
7.000000000000005	0.4276163558760918
7.100000000000005	0.4283475202880898
7.2000000000000055	0.4290652831516579
7.300000000000006	0.42977010086796275
7.400000000000006	0.43046230615624437
7.500000000000005	0.43114221151760224
7.600000000000006	0.43181005163295316
7.700000000000006	0.43246622026576886
7.800000000000006	0.4331110032039152
7.900000000000006	0.4337446761228874
8.000000000000007	0.4343674976144631
8.100000000000007	0.43497965898315016
8.200000000000006	0.43558149376945277
8.300000000000006	0.4361732409240262
8.400000000000006	0.43675512434373753
8.500000000000007	0.437327308971558
8.600000000000007	0.4378900871195757
8.700000000000006	0.4384436672944093
8.800000000000008	0.4389882513547809
8.900000000000007	0.4395240280337154
9.000000000000007	0.4400511344056827
9.100000000000007	0.4405698223544776
9.200000000000006	0.4410802693093077
9.300000000000008	0.44158264087907273
9.400000000000007	0.442077056946411
9.500000000000007	0.44256374104673596
9.600000000000009	0.44304284998479626
9.700000000000008	0.4435145360129963
9.800000000000008	0.4439789408271309
9.900000000000007	0.44443616564989136
10.000000000000007	0.4448864057852636
10.100000000000009	0.4453297965949953
10.200000000000008	0.44576646377444734
10.300000000000008	0.44619649690974217
10.40000000000001	0.44662007111071134
10.500000000000009	0.447037307264414
10.600000000000009	0.4474483230345534
10.700000000000008	0.4478532272917624
10.800000000000008	0.4482520966969463
10.90000000000001	0.44864508599890707
11.000000000000009	0.4490323008055326
11.100000000000009	0.4494138385692846
11.20000000000001	0.4497897678278614
11.30000000000001	0.4501602285179629
11.40000000000001	0.45052531578631416
11.500000000000009	0.4508851224326985
11.600000000000009	0.4512397337326306
11.70000000000001	0.4515892090130425
11.80000000000001	0.45193367312541555
11.90000000000001	0.45227321003206467
12.00000000000001	0.4526078966470184
12.10000000000001	0.45293778647692107
12.20000000000001	0.4532629932388864
12.30000000000001	0.45358359314518104
12.40000000000001	0.4538996606583563
12.50000000000001	0.45421126366650755
12.60000000000001	0.4545184489520632
12.70000000000001	0.45482131879838933
12.800000000000011	0.45511994104118497
12.900000000000011	0.45541437730959194
13.00000000000001	0.45570467012162025
13.10000000000001	0.4559909132141898
13.20000000000001	0.4562731685585679
13.300000000000011	0.4565514967948088
13.400000000000011	0.45682595272385296
13.50000000000001	0.45709657385147434
13.600000000000012	0.4573634450778178
13.700000000000012	0.4576266219757776
13.800000000000011	0.4578861545719781
13.900000000000011	0.4581420771865434
14.00000000000001	0.4583944680405458
14.100000000000012	0.4586433781872398
14.200000000000012	0.4588888576490727
14.300000000000011	0.45913095119516445
14.400000000000013	0.45936968934099814
14.500000000000012	0.459605143361696
14.600000000000012	0.4598373593387857
14.700000000000012	0.4600663783394319
14.800000000000011	0.46029222845844037
14.900000000000013	0.4605149756689382
15.000000000000012	0.46073466251302425
15.100000000000012	0.4609513307221949
15.200000000000014	0.4611650172527203
15.300000000000013	0.46137574726475894
15.400000000000013	0.46158358119056453
15.500000000000012	0.46178855765058824
15.600000000000012	0.4619907106891947
15.700000000000014	0.4621900635991036
15.800000000000013	0.46238667254558286
15.900000000000013	0.46258057333790426
16.000000000000014	0.4627718011391544
16.100000000000016	0.46296038673553486
16.200000000000014	0.46314635112364855
16.30000000000001	0.4633297459908926
16.400000000000013	0.4635106040118029
16.500000000000014	0.4636889536529642
16.600000000000016	0.46386481445066785
16.700000000000014	0.46403823461638816
16.800000000000015	0.46420924456374957
16.900000000000013	0.4643778741849743
17.000000000000014	0.46454414933316723
17.100000000000016	0.46470808772494254
17.200000000000014	0.4648697339109744
17.300000000000015	0.4650291157693184
17.400000000000013	0.4651862572844072
17.500000000000014	0.4653411750168227
17.600000000000016	0.4654939106549974
17.700000000000014	0.4656444902381581
17.800000000000015	0.46579293938022326
17.900000000000016	0.4659392799467221
18.000000000000014	0.46608352703933253
18.100000000000016	0.4662257193226673
18.200000000000017	0.4663658807631397
18.300000000000015	0.46650403170570715
18.400000000000016	0.4666401863266058
18.500000000000014	0.466774380910659
18.600000000000016	0.46690663791360076
18.700000000000017	0.46703697944082956
18.800000000000015	0.4671654241028259
18.900000000000016	0.4672919848937559
19.000000000000014	0.46741669557754373
19.100000000000016	0.4675395768991092
19.200000000000017	0.46766064622042214
19.300000000000015	0.4677799157871577
19.400000000000016	0.46789741736729884
19.500000000000018	0.4680131704533243
19.600000000000016	0.4681271942465669
19.700000000000017	0.46823950467687664
19.80000000000002	0.468350113022846
19.900000000000016	0.4684590489332013
20.000000000000018	0.46856633047608015
20.100000000000016	0.46867197254784565
20.200000000000017	0.46877598581594027
20.30000000000002	0.46887839824186567
20.400000000000016	0.468979226846788
20.500000000000018	0.46907848840795896
20.600000000000016	0.46917619662998494
20.700000000000017	0.4692723613820182
20.80000000000002	0.46936700883040283
20.900000000000016	0.4694601548010601
21.000000000000018	0.4695518121367864
21.10000000000002	0.4696419902032935
21.200000000000017	0.4697307137304405
21.30000000000002	0.469817997662306
21.40000000000002	0.4699038567371129
21.500000000000018	0.4699883027988481
21.60000000000002	0.47007134454878585
21.700000000000017	0.4701530051856326
21.80000000000002	0.4702332986431958
21.90000000000002	0.47031223604199324
22.000000000000018	0.47038982566513693
22.10000000000002	0.4704660894803304
22.200000000000017	0.4705410406734668
22.30000000000002	0.4706146922555271
22.40000000000002	0.4706870545044843
22.500000000000018	0.4707581351461374
22.60000000000002	0.47082795483395173
22.70000000000002	0.47089652589421416
22.80000000000002	0.4709638579938522
22.90000000000002	0.4710299585086165
23.00000000000002	0.47109484703074755
23.10000000000002	0.4711585352481571
23.20000000000002	0.47122103469921023
23.30000000000002	0.4712823543358801
23.40000000000002	0.47134250106306674
23.50000000000002	0.4714014933384105
23.60000000000002	0.47145934211392915
23.70000000000002	0.4715160558226235
23.80000000000002	0.4715716410741924
23.90000000000002	0.4716261154063891
24.00000000000002	0.4716794892231445
24.10000000000002	0.47173177279979284
24.20000000000002	0.47178297395933944
24.300000000000022	0.47183309891096825
24.40000000000002	0.47188216420768686
24.50000000000002	0.47193017961987105
24.600000000000023	0.4719771525275
24.70000000000002	0.4720230888890554
24.800000000000022	0.47206800445613845
24.90000000000002	0.4721119085259918
25.00000000000002	0.47215481028468714
25.100000000000023	0.4721967165891481
25.20000000000002	0.47223763305497707
25.300000000000022	0.47227757457488045
25.40000000000002	0.4723165498977896
25.50000000000002	0.472354565500659
25.600000000000023	0.4723916267847482
25.70000000000002	0.47242774794131553
25.800000000000022	0.4724629373087968
25.900000000000023	0.47249720312904453
26.00000000000002	0.47253055142843226
26.100000000000023	0.47256298731289215
26.200000000000024	0.4725945242211404
26.300000000000022	0.4726251700147596
26.400000000000023	0.4726549303928305
26.50000000000002	0.4726838102768467
26.600000000000023	0.47271182248891147
26.700000000000024	0.47273897453278
26.800000000000022	0.47276527382791056
26.900000000000023	0.47279072568357744
27.00000000000002	0.47281533476543075
27.100000000000023	0.47283911323342676
27.200000000000024	0.472862068174727
27.300000000000022	0.4728842046155664
27.400000000000023	0.4729055270619055
27.500000000000025	0.47292604712948644
27.600000000000023	0.47294577159218354
27.700000000000024	0.4729647071499801
27.800000000000026	0.4729828584905492
27.900000000000023	0.4730002298969895
28.000000000000025	0.47301683240014253
28.100000000000023	0.4730326724083872
28.200000000000024	0.4730477543637299
28.300000000000026	0.4730620824101829
28.400000000000023	0.47307566709647775
28.500000000000025	0.473088514555575
28.600000000000023	0.4731006308554043
28.700000000000024	0.4731120201428409
28.800000000000026	0.47312268636674126
28.900000000000023	0.47313263955727913
29.000000000000025	0.4731418855254742
29.100000000000026	0.47315042820425207
29.200000000000024	0.47315827142063
29.300000000000026	0.473165424776202
29.400000000000027	0.473171893838928
29.500000000000025	0.47317768411931854
29.600000000000026	0.47318279929215235
29.700000000000024	0.4731872430126909
29.800000000000026	0.4731910244212151
29.900000000000027	0.47319414880105026
30.000000000000025	0.4731966196400657
30.100000000000026	0.47319844048619825
30.200000000000024	0.4731996200974966
30.300000000000026	0.4732001635420069
30.400000000000027	0.47320007583684254
30.500000000000025	0.4731993602433619
30.600000000000026	0.4731980201576089
30.700000000000028	0.47319606392593255
30.800000000000026	0.47319349636384345
30.900000000000027	0.47319032056894217
31.00000000000003	0.47318653984222464
31.100000000000026	0.47318216218810605
31.200000000000028	0.4731771922307736
31.300000000000026	0.47317163454910843
31.400000000000027	0.4731654920413749
31.50000000000003	0.4731587678736176
31.600000000000026	0.4731514696817282
31.700000000000028	0.473143601865097
31.800000000000026	0.47313516717813137
31.900000000000027	0.47312616870226254
32.00000000000003	0.473116613766626
32.10000000000002	0.4731065066000324
32.20000000000003	0.47309585139086396
32.300000000000026	0.47308465071762534
32.40000000000003	0.47307290754131415
32.50000000000003	0.4730606288602623
32.60000000000003	0.4730478187025503
32.70000000000003	0.4730344795199977
32.800000000000026	0.47302061419789787
32.90000000000003	0.47300622945864873
33.00000000000003	0.47299132917778464
33.10000000000003	0.4729759171946559
33.20000000000003	0.4729599958054619
33.300000000000026	0.47294356778755653
33.40000000000003	0.4729266395656086
33.50000000000003	0.47290921483538345
33.60000000000003	0.47289129578126265
33.70000000000003	0.47287288511253833
33.800000000000026	0.4728539890050459
33.90000000000003	0.47283461101773955
34.00000000000003	0.47281475467709666
34.10000000000003	0.4727944220294945
34.20000000000003	0.4727736156870843
34.30000000000003	0.4727523415570733
34.40000000000003	0.4727306030369685
34.50000000000003	0.4727084020742455
34.60000000000003	0.4726857412195764
34.70000000000003	0.4726626261552427
34.80000000000003	0.47263906015571866
34.90000000000003	0.47261504646625085
35.00000000000003	0.47259058691165995
35.10000000000003	0.47256568395484827
35.20000000000003	0.47254034303515674
35.30000000000003	0.4725145672816827
35.400000000000034	0.4724883584315996
35.50000000000003	0.47246171889202554
35.60000000000003	0.47243465389853284
35.70000000000003	0.47240716646929026
35.80000000000003	0.47237925959609633
35.900000000000034	0.4723509349068859
36.00000000000003	0.4723221947291707
36.10000000000003	0.47229304407832756
36.20000000000003	0.4722634858412889
36.30000000000003	0.4722335215681785
36.400000000000034	0.4722031535356697
36.50000000000003	0.47217238657414917
36.60000000000003	0.4721412234702891
36.70000000000003	0.4721096669869114
36.80000000000003	0.47207771857666114
36.900000000000034	0.4720453804437439
37.00000000000003	0.4720126572185487
37.10000000000003	0.47197955156899285
37.20000000000003	0.47194606487852875
37.30000000000003	0.47191219930483763
37.400000000000034	0.4718779593100319
37.500000000000036	0.47184334747119866
37.60000000000003	0.4718083663438041
37.70000000000003	0.4717730172241582
37.80000000000003	0.4717373022037396
37.900000000000034	0.471701225562649
38.000000000000036	0.4716647897702672
38.10000000000003	0.47162799606128375
38.20000000000003	0.47159084648442934
38.30000000000003	0.4715533451664437
38.400000000000034	0.471515494494237
38.500000000000036	0.47147729683507655
38.60000000000004	0.4714387533456181
38.70000000000003	0.4713998660139069
38.80000000000003	0.4713606388007293
38.900000000000034	0.4713210739950971
39.000000000000036	0.47128117269871395
39.10000000000004	0.471240936860196
39.20000000000003	0.47120037030031364
39.30000000000003	0.4711594752330388
39.400000000000034	0.47111825385445977
39.500000000000036	0.47107670719629224
39.60000000000004	0.47103483715134303
39.70000000000003	0.47099264738880153
39.80000000000003	0.47095014003347074
39.900000000000034	0.4709073160680003
40.000000000000036	0.470864177348695
40.10000000000004	0.47082072741669667
40.20000000000003	0.47077696832839017
40.30000000000003	0.47073290212384655
40.400000000000034	0.4706885297228509
40.500000000000036	0.47064385293022193
40.60000000000004	0.47059887514841486
40.70000000000004	0.4705535983524352
40.80000000000003	0.47050802341820797
40.900000000000034	0.47046215211664205
41.000000000000036	0.47041598773290266
41.10000000000004	0.4703695321794935
41.20000000000004	0.4703227873540073
41.30000000000003	0.47027575407582456
41.400000000000034	0.47022843406821396
41.500000000000036	0.4701808304892485
41.60000000000004	0.47013294517701953
41.70000000000004	0.47008477891166167
41.80000000000004	0.47003633338483664
41.900000000000034	0.4699876116470183
42.000000000000036	0.4699386154790944
42.10000000000004	0.4698893466482985
42.20000000000004	0.4698398058838398
42.30000000000004	0.4697899948331711
42.400000000000034	0.46973991643012214
42.500000000000036	0.4696895723874144
42.60000000000004	0.46963896339910743
42.70000000000004	0.4695880910831013
42.80000000000004	0.46953695827437464
42.900000000000034	0.46948556663319996
43.000000000000036	0.4694339178073245
43.10000000000004	0.46938201244488786
43.20000000000004	0.46932985212265266
43.30000000000004	0.469277439568387
43.400000000000034	0.4692247763798095
43.500000000000036	0.4691718631735535
43.60000000000004	0.4691187014986671
43.70000000000004	0.46906529399197927
43.80000000000004	0.46901164220303676
43.90000000000004	0.46895774766987636
44.000000000000036	0.4689036109676776
44.10000000000004	0.4688492336071085
44.20000000000004	0.4687946181263233
44.30000000000004	0.46873976601736694
44.40000000000004	0.4686846778271591
44.500000000000036	0.46862935504030356
44.60000000000004	0.4685738001111854
44.70000000000004	0.4685180144875322
44.80000000000004	0.4684619996064785
44.90000000000004	0.468405755977482
45.00000000000004	0.4683492850492499
45.10000000000004	0.468292589185228
45.20000000000004	0.4682356697802012
45.30000000000004	0.46817852731826315
45.40000000000004	0.4681211632235445
45.50000000000004	0.4680635797822306
45.60000000000004	0.4680057783482702
45.70000000000004	0.4679477602658468
45.80000000000004	0.46788952598516576
45.90000000000004	0.46783107689670317
46.00000000000004	0.4677724152027296
46.10000000000004	0.46771354220837236
46.20000000000004	0.4676544583410594
46.30000000000004	0.46759516496803527
46.40000000000004	0.46753566422022935
46.50000000000004	0.46747595736508174
46.60000000000004	0.4674160456610169
46.70000000000004	0.46735592950477883
46.80000000000004	0.4672956102319881
46.90000000000004	0.4672350898960484
47.00000000000004	0.46717436971931003
47.100000000000044	0.4671134500780537
47.20000000000004	0.4670523322858893
47.30000000000004	0.4669910183302697
47.40000000000004	0.46692950939871336
47.50000000000004	0.46686780667040234
47.600000000000044	0.4668059104938098
47.70000000000004	0.4667438221527653
47.80000000000004	0.4666815435630171
47.90000000000004	0.4666190758703792
48.00000000000004	0.46655641940493336
48.100000000000044	0.46649357542960995
48.200000000000045	0.466430545799124
48.30000000000004	0.46636733162704996
48.40000000000004	0.4663039340192432
48.50000000000004	0.46624035328056335
48.600000000000044	0.4661765906458395
48.700000000000045	0.4661126479033932
48.80000000000004	0.4660485261281712
48.90000000000004	0.4659842256084989
49.00000000000004	0.46591974755932125
49.100000000000044	0.4658550937124197
49.200000000000045	0.46579026511285876
49.30000000000004	0.46572526279854604
49.40000000000004	0.46566008703491096
49.50000000000004	0.465594739010331
49.600000000000044	0.4655292203950471
49.700000000000045	0.46546353219829656
49.80000000000004	0.46539767467064114
49.90000000000004	0.46533164898150414
50.00000000000004	0.4652654567486971
50.100000000000044	0.4651990989537232
50.200000000000045	0.4651325765714398
50.30000000000005	0.465065889831609
50.40000000000004	0.4649990398784902
50.50000000000004	0.4649320282727954
50.600000000000044	0.4648648559627533
50.700000000000045	0.4647975231647537
50.80000000000005	0.4647300310049576
50.90000000000004	0.46466238099541357
51.00000000000004	0.4645945740585754
51.100000000000044	0.46452661111071897
51.200000000000045	0.4644584923493239
51.30000000000005	0.4643902188766756
51.40000000000005	0.4643217921517926
51.50000000000004	0.4642532130661855
51.600000000000044	0.46418448180530547
51.700000000000045	0.46411559945412884
51.80000000000005	0.4640465674264651
51.90000000000005	0.46397738658984033
52.00000000000004	0.4639080578060297
52.100000000000044	0.4638385812432794
52.200000000000045	0.46376895796387646
52.30000000000005	0.4636991893323338
52.40000000000005	0.4636292761873654
52.50000000000004	0.4635592186863967
52.600000000000044	0.46348901787513563
52.700000000000045	0.4634186750760593
52.80000000000005	0.4633481911055354
52.90000000000005	0.4632775667745718
53.00000000000004	0.4632068022249287
53.100000000000044	0.46313589848071895
53.200000000000045	0.46306485681855275
53.30000000000005	0.46299367802793745
53.40000000000005	0.4629223622408978
53.50000000000005	0.46285091046564564
53.600000000000044	0.4627793239396731
53.700000000000045	0.462707603431642
53.80000000000005	0.4626357497052127
53.90000000000005	0.462563762878136
54.00000000000005	0.46249164393804115
54.100000000000044	0.46241939407970734
54.200000000000045	0.4623470140467253
54.30000000000005	0.4622745039480867
54.40000000000005	0.4622018647561508
54.50000000000005	0.4621290976292648
54.60000000000005	0.46205620329155106
54.700000000000045	0.4619831824624589
54.80000000000005	0.4619100352379635
54.90000000000005	0.4618367625707805
55.00000000000005	0.4617633655794486
55.10000000000005	0.4616898449646608
55.200000000000045	0.4616162008145109
55.30000000000005	0.4615424340670345
55.40000000000005	0.4614685458068133
55.50000000000005	0.4613945367163369
55.60000000000005	0.46132040747372455
55.700000000000045	0.46124615815519027
55.80000000000005	0.46117178967999917
55.90000000000005	0.46109730309560054
56.00000000000005	0.46102269906256516
56.10000000000005	0.4609479776500141
56.200000000000045	0.4608731397630849
56.30000000000005	0.46079818641755377
56.40000000000005	0.4607231182569507
56.50000000000005	0.4606479359207132
56.60000000000005	0.46057263946711113
56.70000000000005	0.4604972297833252
56.80000000000005	0.4604217078504689
56.90000000000005	0.46034607429154184
57.00000000000005	0.4602703291584303
57.10000000000005	0.4601944733247064
57.20000000000005	0.46011850774191926
57.30000000000005	0.4600424330170987
57.40000000000005	0.45996624975343836
57.50000000000005	0.4598899579929032
57.60000000000005	0.4598135585918686
57.70000000000005	0.4597370524695012
57.800000000000054	0.45966044021358043
57.90000000000005	0.4595837218603236
58.00000000000005	0.45950689825298746
58.10000000000005	0.45942997028312266
58.20000000000005	0.45935293852352616
58.300000000000054	0.45927580354339426
58.40000000000005	0.4591985653698638
58.50000000000005	0.4591212248297067
58.60000000000005	0.4590437827841992
58.70000000000005	0.458966239788068
58.800000000000054	0.4588885958632726
58.90000000000005	0.4588108518239292
59.00000000000005	0.45873300850550053
59.10000000000005	0.45865506644864124
59.20000000000005	0.45857702619062307
59.300000000000054	0.45849888774508535
59.40000000000005	0.45842065191032777
59.50000000000005	0.4583423194934891
59.60000000000005	0.45826389101824255
59.70000000000005	0.45818536649356156
59.800000000000054	0.4581067467055289
59.900000000000055	0.4580280324371384
60.00000000000005	0.4579492241988325
60.10000000000005	0.4578703224978721
60.20000000000005	0.4577913273355971
60.300000000000054	0.4577122394829025
60.400000000000055	0.4576330596962636
60.50000000000005	0.45755378847014805
60.60000000000005	0.4574744258016871
60.70000000000005	0.4573949724499761
60.800000000000054	0.4573154291488913
60.900000000000055	0.45723579638044687
61.00000000000006	0.45715607462366187
61.10000000000005	0.4570762638686536
61.20000000000005	0.456996364859923
61.300000000000054	0.45691637830650095
61.400000000000055	0.45683630467535735
61.50000000000006	0.4567561439528093
61.60000000000005	0.4566758968719557
61.70000000000005	0.4565955641206613
61.800000000000054	0.4565151461541624
61.900000000000055	0.4564346434248723
62.00000000000006	0.45635405591265266
62.10000000000005	0.4562733843365694
62.20000000000005	0.4561926293611924
62.300000000000054	0.4561117914275757
62.400000000000055	0.45603087051214364
62.50000000000006	0.45594986732294046
62.60000000000005	0.45586878250469953
62.70000000000005	0.4557876164874072
62.800000000000054	0.4557063696983862
62.900000000000055	0.4556250421081087
63.00000000000006	0.4555436344111175
63.10000000000006	0.4554621472302904
63.20000000000005	0.45538058098222955
63.300000000000054	0.45529893563429225
63.400000000000055	0.45521721187036374
63.50000000000006	0.4551354102947193
63.60000000000006	0.4550535313135111
63.70000000000005	0.4549715753303751
63.800000000000054	0.45488954230716866
63.900000000000055	0.45480743291478076
64.00000000000006	0.4547252477369669
64.10000000000005	0.4546429871672349
64.20000000000006	0.45456065116461186
64.30000000000005	0.45447824038967993
64.40000000000006	0.454395755408738
64.50000000000006	0.45431319660541625
64.60000000000005	0.45423056436096604
64.70000000000006	0.4541478586293201
64.80000000000005	0.4540650800585452
64.90000000000006	0.45398222919566117
65.00000000000006	0.4538993064123406
65.10000000000005	0.4538163116599363
65.20000000000006	0.45373324557654565
65.30000000000005	0.4536501086927968
65.40000000000006	0.4535669013710161
65.50000000000006	0.45348362397127834
65.60000000000005	0.4534002764402048
65.70000000000006	0.4533168594038366
65.80000000000005	0.4532333733746755
65.90000000000006	0.4531498187037275
66.00000000000006	0.4530661953352531
66.10000000000005	0.45298250388565
66.20000000000006	0.45289874485201786
66.30000000000005	0.4528149185765102
66.40000000000006	0.4527310253991472
66.50000000000006	0.45264706525978116
66.60000000000005	0.4525630387631921
66.70000000000006	0.4524789463894253
66.80000000000005	0.4523947884699063
66.90000000000006	0.452310564942316
67.00000000000006	0.45222627640210694
67.10000000000007	0.45214192331484304
67.20000000000006	0.45205750600355543
67.30000000000005	0.45197302478925205
67.40000000000006	0.4518884796054925
67.50000000000006	0.4518038710365329
67.60000000000007	0.4517191995318792
67.70000000000006	0.4516344654043849
67.80000000000005	0.4515496685856016
67.90000000000006	0.4514648096507642
68.00000000000006	0.45137988903575293
68.10000000000007	0.45129490704545366
68.20000000000006	0.45120986398283097
68.30000000000005	0.4511247597755688
68.40000000000006	0.45103959498810986
68.50000000000006	0.4509543700412035
68.60000000000007	0.4508690852300696
68.70000000000006	0.45078374048052233
68.80000000000005	0.4506983363482815
68.90000000000006	0.4506128732412672
69.00000000000006	0.45052735144712797
69.10000000000007	0.45044177125168655
69.20000000000006	0.450356132577112
69.30000000000005	0.4502704359687212
69.40000000000006	0.4501846818201658
69.50000000000006	0.45009887040990476
69.60000000000007	0.4500130016583527
69.70000000000006	0.4499270761023944
69.80000000000007	0.4498410941235932
69.90000000000006	0.44975505599320587
70.00000000000006	0.4496689619807516
70.10000000000007	0.44958281200319344
70.20000000000006	0.4494966065873896
70.30000000000007	0.4494103461014372
70.40000000000006	0.4493240308078464
70.50000000000006	0.44923766062191994
70.60000000000007	0.4491512360623684
70.70000000000006	0.4490647574858896
70.80000000000007	0.4489782251481352
70.90000000000006	0.4488916393031017
71.00000000000006	0.44880499986280714
71.10000000000007	0.4487183073362987
71.20000000000006	0.4486315620675554
71.30000000000007	0.4485447643038945
71.40000000000006	0.4484579139557483
71.50000000000006	0.4483710115242947
71.60000000000007	0.4482840573427548
71.70000000000006	0.4481970516519072
71.80000000000007	0.4481099946909524
71.90000000000006	0.44802288636717996
72.00000000000006	0.4479357271724573
72.10000000000007	0.4478485174279808
72.20000000000006	0.44776125736657957
72.30000000000007	0.4476739468940128
72.40000000000006	0.4475865864945521
72.50000000000006	0.44749917647923265
72.60000000000007	0.4474117170746426
72.70000000000006	0.44732420850586296
72.80000000000007	0.4472366506756298
72.90000000000006	0.4471490440592462
73.00000000000006	0.4470613889563694
73.10000000000007	0.4469736855859955
73.20000000000006	0.4468859338493685
73.30000000000007	0.4467981342144645
73.40000000000006	0.44671028697133464
73.50000000000007	0.4466223923330116
73.60000000000007	0.44653445051108753
73.70000000000006	0.44644646140388017
73.80000000000007	0.4463584254707312
73.90000000000006	0.4462703429909144
74.00000000000007	0.44618221417020376
74.10000000000007	0.44609403890544713
74.20000000000006	0.4460058176489244
74.30000000000007	0.44591755067081923
74.40000000000006	0.4458292381712006
74.50000000000007	0.44574088034875914
74.60000000000007	0.4456524770974929
74.70000000000006	0.44556402886137275
74.80000000000007	0.44547553590036415
74.90000000000006	0.4453869984075877
75.00000000000007	0.44529841627557865
75.10000000000007	0.44520978994150806
75.20000000000006	0.44512111965673024
75.30000000000007	0.4450324056089019
75.40000000000006	0.44494364798435876
75.50000000000007	0.4448548466728438
75.60000000000007	0.44476600210353745
75.70000000000006	0.4446771145180951
75.80000000000007	0.44458818409751416
75.90000000000006	0.4444992107300671
76.00000000000007	0.44441019483839345
76.10000000000007	0.4443211366559829
76.20000000000007	0.44423203635859304
76.30000000000007	0.44414289412071434
76.40000000000006	0.44405370982786646
76.50000000000007	0.44396448389501014
76.60000000000007	0.44387521654641854
76.70000000000007	0.4437859079514592
76.80000000000007	0.4436965579941596
76.90000000000006	0.4436071670831969
77.00000000000007	0.44351773543509176
77.10000000000007	0.4434282632141805
77.20000000000007	0.4433387505835826
77.30000000000007	0.4432491974245949
77.40000000000006	0.4431596041385224
77.50000000000007	0.4430699709331162
77.60000000000007	0.4429802979665735
77.70000000000007	0.4428905851186645
77.80000000000007	0.4428008327846661
77.90000000000006	0.4427110411649599
78.00000000000007	0.4426212104129058
78.10000000000007	0.44253134068069394
78.20000000000007	0.44244143184536994
78.30000000000007	0.4423514842951397
78.40000000000006	0.4422614982220302
78.50000000000007	0.44217147377349575
78.60000000000007	0.44208141082500807
78.70000000000007	0.4419913097589996
78.80000000000007	0.4419011707604822
78.90000000000006	0.44181099397225365
79.00000000000007	0.441720779535985
79.10000000000007	0.44163052732441405
79.20000000000007	0.44154023771319945
79.30000000000007	0.4414499108793825
79.40000000000006	0.4413595469600722
79.50000000000007	0.4412691458263732
79.60000000000007	0.4411787078484244
79.70000000000007	0.4410882331965797
79.80000000000007	0.44099772200345966
79.90000000000008	0.44090717440059807
80.00000000000007	0.4408165902563416
80.10000000000007	0.44072596993434904
80.20000000000007	0.44063531359735864
80.30000000000007	0.4405446213725033
80.40000000000008	0.4404538931264264
80.50000000000007	0.4403631292175201
80.60000000000007	0.4402723298021377
80.70000000000007	0.44018149500308007
80.80000000000007	0.4400906249420987
80.90000000000008	0.43999971948304
81.00000000000007	0.4399087789781069
81.10000000000007	0.43981780357636474
81.20000000000007	0.43972679339531423
81.30000000000007	0.43963574829701596
81.40000000000008	0.43954466862866026
81.50000000000007	0.4394535545332062
81.60000000000007	0.43936240612396693
81.70000000000007	0.4392712235132407
81.80000000000007	0.4391800065602396
81.90000000000008	0.43908875560625305
82.00000000000007	0.4389974707872536
82.10000000000007	0.4389061522114276
82.20000000000007	0.4388147997361088
82.30000000000007	0.43872341369782836
82.40000000000008	0.4386319942267085
82.50000000000007	0.43854054142688237
82.60000000000008	0.4384490554015006
82.70000000000007	0.4383575360049821
82.80000000000007	0.43826598356824453
82.90000000000008	0.4381743982147005
83.00000000000007	0.43808278004351725
83.10000000000008	0.43799112890713243
83.20000000000007	0.4378994451319605
83.30000000000007	0.43780772883579827
83.40000000000008	0.43771598011388396
83.50000000000007	0.4376241990605028
83.60000000000008	0.43753238552509977
83.70000000000007	0.4374405398287612
83.80000000000007	0.43734866208282797
83.90000000000008	0.43725675237772116
84.00000000000007	0.4371648105607906
84.10000000000008	0.4370728369488762
84.20000000000007	0.4369808316479175
84.30000000000007	0.4368887947445211
84.40000000000008	0.43679672632436806
84.50000000000007	0.4367046262317249
84.60000000000008	0.43661249477838837
84.70000000000007	0.4365203320640736
84.80000000000007	0.43642813817070714
84.90000000000008	0.43633591294033663
85.00000000000007	0.4362436566807715
85.10000000000008	0.43615136948651956
85.20000000000007	0.43605905143579915
85.30000000000007	0.43596670260592796
85.40000000000008	0.4358743228357672
85.50000000000007	0.4357819124283681
85.60000000000008	0.43568947147222453
85.70000000000007	0.43559700004100105
85.80000000000007	0.4355044979712065
85.90000000000008	0.4354119655621652
86.00000000000007	0.4353194028973404
86.10000000000008	0.4352268100467852
86.20000000000007	0.435134187079676
86.30000000000008	0.43504153382921995
86.40000000000008	0.4349488505902689
86.50000000000007	0.43485613744046203
86.60000000000008	0.4347633944454149
86.70000000000007	0.43467062143583934
86.80000000000008	0.4345778187031235
86.90000000000008	0.4344849863200342
87.00000000000007	0.43439212434866514
87.10000000000008	0.4342992328502545
87.20000000000007	0.43420631165208534
87.30000000000008	0.4341133610413597
87.40000000000008	0.43402038108519136
87.50000000000007	0.4339273718413426
87.60000000000008	0.4338343331344478
87.70000000000007	0.43374126524851214
87.80000000000008	0.43364816824591823
87.90000000000008	0.4335550421809881
88.00000000000007	0.4334618871072077
88.10000000000008	0.4333687028456441
88.20000000000007	0.43327548967640434
88.30000000000008	0.4331822476563701
88.40000000000008	0.43308897683562886
88.50000000000007	0.4329956770324361
88.60000000000008	0.432902348523972
88.70000000000007	0.43280899136251205
88.80000000000008	0.432715605594778
88.90000000000008	0.43262219126667306
89.00000000000009	0.4325287481927352
89.10000000000008	0.43243527664653586
89.20000000000007	0.43234177667498436
89.30000000000008	0.43224824832065606
89.40000000000008	0.4321546913951042
89.50000000000009	0.4320611061692477
89.60000000000008	0.4319674926854988
89.70000000000007	0.4318738509831342
89.80000000000008	0.431784442604903
89.90000000000008	0.43171205348014596
90.00000000000009	0.4316566889295167
