# Supplementary material for: White matter micro- and macrostructure brain charts for the human lifespan
Source: Nature. 2026 May 13;655(8124):979–89. doi: 10.1038/s41586-026-10454-2 (PMC13391363; doi:10.1038/s41586-026-10454-2)
Supplement: Supplementary file 7 — Tract-specific median centiles of brain charts. SDT.T4.1-504 contain the discretized, sex-agnostic brain charts used to derive the myelination plots and assessments in Fig. 4 and Supplementary Fig. S4.F9. Age is expressed in years. Tract measurements are reported in metric-specific units: diffusivities in mm2 s−1, volume in mm3, surface area in mm2, average length in mm, and FA is dimensionless (unitless). [file 41586_2026_10454_MOESM7_ESM.zip › SDT.T4/SDT.T4.256-SLF_III_left_md-mean.csv]

age	value
1.0	0.0009709781371524769
1.1	0.0009652604438434785
1.2000000000000002	0.0009580823811716728
1.3000000000000003	0.0009495568506728544
1.4000000000000004	0.0009412437861772323
1.5000000000000004	0.0009335770613470916
1.6000000000000005	0.0009264704500244813
1.7000000000000006	0.0009198537116423006
1.8000000000000007	0.0009136711607063272
1.9000000000000008	0.0009078697857682885
2.000000000000001	0.000902409279948416
2.100000000000001	0.0008972553311549772
2.200000000000001	0.0008923799589395246
2.300000000000001	0.0008877549724924217
2.4000000000000012	0.0008833583792530018
2.5000000000000013	0.0008791708999951942
2.6000000000000014	0.0008751755817626676
2.7000000000000015	0.0008713584457004656
2.8000000000000016	0.0008677043810956632
2.9000000000000017	0.0008642015460555098
3.0000000000000018	0.0008608393444554369
3.100000000000002	0.0008576089845974205
3.200000000000002	0.000854500614737532
3.300000000000002	0.000851506454962702
3.400000000000002	0.0008486194281652379
3.500000000000002	0.0008458331064534252
3.6000000000000023	0.0008431421788160511
3.7000000000000024	0.0008405403540057888
3.8000000000000025	0.0008380226951716325
3.9000000000000026	0.0008355846783904969
4.000000000000003	0.0008332225679222873
4.100000000000003	0.0008309318117899892
4.200000000000003	0.0008287088333393456
4.3000000000000025	0.0008265503111370883
4.400000000000003	0.0008244531773408981
4.5000000000000036	0.0008224149238101239
4.600000000000003	0.0008204323415135901
4.700000000000003	0.0008185029351112883
4.800000000000003	0.0008166243884535051
4.900000000000004	0.000814794814098885
5.0000000000000036	0.0008130117380321485
5.100000000000003	0.000811273239447396
5.200000000000004	0.0008095775108782863
5.300000000000004	0.0008079228674855598
5.400000000000004	0.0008063079534895918
5.5000000000000036	0.0008047309101830896
5.600000000000004	0.0008031903118966971
5.700000000000005	0.0008016848261573361
5.800000000000004	0.0008002133853820168
5.900000000000004	0.0007987744939969918
6.000000000000004	0.0007973670082849428
6.100000000000005	0.0007959898420776204
6.200000000000005	0.0007946419781752423
6.300000000000004	0.0007933226127639251
6.400000000000005	0.000792030571265075
6.500000000000005	0.0007907649669175947
6.600000000000005	0.0007895249682821287
6.700000000000005	0.000788309921407149
6.800000000000005	0.0007871188516755087
6.900000000000006	0.0007859510260364901
7.000000000000005	0.0007848057435978217
7.100000000000005	0.000783682346910018
7.2000000000000055	0.0007825803261850704
7.300000000000006	0.0007814988905706024
7.400000000000006	0.0007804374529687327
7.500000000000005	0.0007793954625999978
7.600000000000006	0.0007783724943505814
7.700000000000006	0.0007773678766225111
7.800000000000006	0.0007763811129045962
7.900000000000006	0.0007754117259961849
8.000000000000007	0.0007744592685585993
8.100000000000007	0.0007735234002022068
8.200000000000006	0.000772603562143489
8.300000000000006	0.0007716993466333695
8.400000000000006	0.000770810371703963
8.500000000000007	0.0007699363479449563
8.600000000000007	0.0007690767921795147
8.700000000000006	0.0007682313533495877
8.800000000000008	0.0007673996926611646
8.900000000000007	0.0007665814932928405
9.000000000000007	0.0007657765185199873
9.100000000000007	0.0007649843582982539
9.200000000000006	0.0007642047185172238
9.300000000000008	0.0007634373245198779
9.400000000000007	0.0007626819718543767
9.500000000000007	0.0007619383007856646
9.600000000000009	0.000761206054417076
9.700000000000008	0.0007604849839984052
9.800000000000008	0.0007597748578308431
9.900000000000007	0.0007590755057416939
10.000000000000007	0.000758386617518049
10.100000000000009	0.0007577079744066768
10.200000000000008	0.0007570393730513839
10.300000000000008	0.0007563806645584638
10.40000000000001	0.0007557315735292825
10.500000000000009	0.000755091906607396
10.600000000000009	0.0007544614760504765
10.700000000000008	0.0007538401079114951
10.800000000000008	0.0007532276764426525
10.90000000000001	0.0007526239409992766
11.000000000000009	0.0007520287346939822
11.100000000000009	0.0007514419032907043
11.20000000000001	0.0007508633355522718
11.30000000000001	0.0007502928157190196
11.40000000000001	0.0007497301948043389
11.500000000000009	0.0007491753278111977
11.600000000000009	0.0007486280812743255
11.70000000000001	0.0007480883600766842
11.80000000000001	0.0007475559735860744
11.90000000000001	0.0007470307917360186
12.00000000000001	0.0007465126951656712
12.10000000000001	0.000746001598937518
12.20000000000001	0.0007454973306978293
12.30000000000001	0.0007449997733456711
12.40000000000001	0.0007445088126899129
12.50000000000001	0.0007440243444306016
12.60000000000001	0.0007435462951559568
12.70000000000001	0.0007430745111436483
12.800000000000011	0.0007426088891615705
12.900000000000011	0.0007421493352497847
13.00000000000001	0.000741695783312515
13.10000000000001	0.0007412480933682216
13.20000000000001	0.0007408061717969384
13.300000000000011	0.0007403699271488346
13.400000000000011	0.000739939276633125
13.50000000000001	0.0007395141625829584
13.600000000000012	0.0007390944591334689
13.700000000000012	0.0007386800830531978
13.800000000000011	0.0007382709592912281
13.900000000000011	0.0007378670355497587
14.00000000000001	0.0007374681965020103
14.100000000000012	0.000737074366187489
14.200000000000012	0.0007366854702958483
14.300000000000011	0.0007363014422220378
14.400000000000013	0.000735922235954565
14.500000000000012	0.000735547747064825
14.600000000000012	0.0007351779075216746
14.700000000000012	0.0007348126566194329
14.800000000000011	0.0007344519523594104
14.900000000000013	0.0007340956985366762
15.000000000000012	0.0007337438327176867
15.100000000000012	0.0007333962937450977
15.200000000000014	0.0007330530274092919
15.300000000000013	0.0007327139964813113
15.400000000000013	0.0007323791133087357
15.500000000000012	0.0007320483216110398
15.600000000000012	0.0007317215717470398
15.700000000000014	0.0007313988295355705
15.800000000000013	0.000731080013840556
15.900000000000013	0.0007307650727581166
16.000000000000014	0.0007304539553862207
16.100000000000016	0.0007301466171553933
16.200000000000014	0.000729843027559126
16.30000000000001	0.0007295431122707662
16.400000000000013	0.0007292468242312281
16.500000000000014	0.0007289541224587387
16.600000000000016	0.000728664978794981
16.700000000000014	0.000728379324147033
16.800000000000015	0.0007280971149251908
16.900000000000013	0.000727818308336785
17.000000000000014	0.0007275428674126693
17.100000000000016	0.0007272707668642711
17.200000000000014	0.0007270019430903088
17.300000000000015	0.0007267363563657273
17.400000000000013	0.000726473972574225
17.500000000000014	0.000726214768259721
17.600000000000016	0.0007259586840754368
17.700000000000014	0.0007257056830805541
17.800000000000015	0.0007254557289759346
17.900000000000016	0.0007252087908577916
18.000000000000014	0.0007249648475387703
18.100000000000016	0.0007247238441520784
18.200000000000017	0.0007244857468758105
18.300000000000015	0.0007242505271001803
18.400000000000016	0.0007240181650844595
18.500000000000014	0.0007237886094578901
18.600000000000016	0.0007235618286577935
18.700000000000017	0.0007233377916436998
18.800000000000015	0.0007231164724052884
18.900000000000016	0.0007228978530153116
19.000000000000014	0.0007226818857956587
19.100000000000016	0.0007224685417273388
19.200000000000017	0.0007222577966632488
19.300000000000015	0.0007220496338301804
19.400000000000016	0.0007218440084508685
19.500000000000018	0.0007216408933579529
19.600000000000016	0.0007214402618131678
19.700000000000017	0.0007212420917931696
19.80000000000002	0.0007210463679889652
19.900000000000016	0.0007208530486955101
20.000000000000018	0.0007206621088398026
20.100000000000016	0.0007204735279256543
20.200000000000017	0.0007202872915735057
20.30000000000002	0.0007201033605066141
20.400000000000016	0.0007199217111833793
20.500000000000018	0.0007197423204179685
20.600000000000016	0.0007195651694644922
20.700000000000017	0.0007193902451364557
20.80000000000002	0.0007192175107349029
20.900000000000016	0.0007190469444577257
21.000000000000018	0.0007188785288210917
21.10000000000002	0.0007187122513936321
21.200000000000017	0.0007185480775255192
21.30000000000002	0.0007183859866917113
21.40000000000002	0.0007182259586645113
21.500000000000018	0.0007180679774140698
21.60000000000002	0.0007179120314894183
21.700000000000017	0.0007177580884204244
21.80000000000002	0.0007176061291382743
21.90000000000002	0.0007174561386639873
22.000000000000018	0.0007173081061650548
22.10000000000002	0.0007171620009132151
22.200000000000017	0.0007170178049127608
22.30000000000002	0.0007168755004182957
22.40000000000002	0.000716735073667529
22.500000000000018	0.0007165965146398616
22.60000000000002	0.0007164597944631993
22.70000000000002	0.0007163248963698017
22.80000000000002	0.0007161918074784627
22.90000000000002	0.0007160605182788675
23.00000000000002	0.0007159310013896069
23.10000000000002	0.0007158032409509644
23.20000000000002	0.0007156772213154537
23.30000000000002	0.000715552930626785
23.40000000000002	0.0007154303600518095
23.50000000000002	0.0007153094838001391
23.60000000000002	0.0007151902870545291
23.70000000000002	0.0007150727587021292
23.80000000000002	0.0007149568903337308
23.90000000000002	0.0007148426574425928
24.00000000000002	0.0007147300459847888
24.10000000000002	0.0007146190420974328
24.20000000000002	0.0007145096355363782
24.300000000000022	0.0007144018184610163
24.40000000000002	0.0007142955677365383
24.50000000000002	0.0007141908702094943
24.600000000000023	0.0007140877162666862
24.70000000000002	0.0007139860984220229
24.800000000000022	0.0007138859946523501
24.90000000000002	0.0007137873924667551
25.00000000000002	0.0007136902795296997
25.100000000000023	0.0007135946469684616
25.20000000000002	0.0007135004877773326
25.300000000000022	0.0007134077811227757
25.40000000000002	0.0007133165152789472
25.50000000000002	0.000713226681911519
25.600000000000023	0.000713138274312999
25.70000000000002	0.0007130512726177133
25.800000000000022	0.000712965665670555
25.900000000000023	0.0007128814424504656
26.00000000000002	0.0007127985952576892
26.100000000000023	0.0007127171177929432
26.200000000000024	0.0007126369912273841
26.300000000000022	0.0007125582050667296
26.400000000000023	0.0007124807520729426
26.50000000000002	0.0007124046261989878
26.600000000000023	0.0007123298094628409
26.700000000000024	0.0007122562918644666
26.800000000000022	0.0007121840635200583
26.900000000000023	0.0007121131177380072
27.00000000000002	0.0007120434488200546
27.100000000000023	0.000711975039692229
27.200000000000024	0.000711907880928101
27.300000000000022	0.000711841966233873
27.400000000000023	0.0007117772901258171
27.500000000000025	0.0007117138362742564
27.600000000000023	0.0007116515956828249
27.700000000000024	0.0007115905594564235
27.800000000000026	0.0007115307217739521
27.900000000000023	0.0007114720774512119
28.000000000000025	0.0007114146109573055
28.100000000000023	0.0007113583137961229
28.200000000000024	0.0007113031804908245
28.300000000000026	0.0007112492060405292
28.400000000000023	0.0007111963755713566
28.500000000000025	0.0007111446809630873
28.600000000000023	0.0007110941141841038
28.700000000000024	0.000711044670168252
28.800000000000026	0.0007109963441731111
28.900000000000023	0.000710949122030436
29.000000000000025	0.0007109029960581728
29.100000000000026	0.0007108579614892892
29.200000000000024	0.0007108140137387621
29.300000000000026	0.0007107711392206109
29.400000000000027	0.0007107293305827416
29.500000000000025	0.0007106885805509045
29.600000000000026	0.000710648884716293
29.700000000000024	0.0007106102387179075
29.800000000000026	0.000710572629595576
29.900000000000027	0.0007105360503825704
30.000000000000025	0.0007105004969309647
30.100000000000026	0.0007104659650155176
30.200000000000024	0.0007104324421940456
30.300000000000026	0.0007103999217905646
30.400000000000027	0.0007103683971977815
30.500000000000025	0.000710337864581447
30.600000000000026	0.0007103083199113144
30.700000000000028	0.0007102797513022074
30.800000000000026	0.0007102521524184026
30.900000000000027	0.0007102255196540446
31.00000000000003	0.0007101998490964325
31.100000000000026	0.0007101751293228328
31.200000000000028	0.0007101513542546993
31.300000000000026	0.0007101285178743253
31.400000000000027	0.0007101066168514412
31.50000000000003	0.0007100856474437672
31.600000000000026	0.0007100655987261086
31.700000000000028	0.0007100464649214334
31.800000000000026	0.0007100282429000853
31.900000000000027	0.0007100109290219861
32.00000000000003	0.0007099945127761405
32.10000000000002	0.0007099789886137948
32.20000000000003	0.000709964351040269
32.300000000000026	0.0007099505971688959
32.40000000000003	0.0007099377235090953
32.50000000000003	0.0007099257199957404
32.60000000000003	0.0007099145813481912
32.70000000000003	0.0007099043048565428
32.800000000000026	0.0007098948871193946
32.90000000000003	0.0007098863184437749
33.00000000000003	0.0007098785937523739
33.10000000000003	0.0007098717080160441
33.20000000000003	0.0007098656587398141
33.300000000000026	0.0007098604426538968
33.40000000000003	0.0007098560504661445
33.50000000000003	0.000709852477338395
33.60000000000003	0.0007098497209318868
33.70000000000003	0.000709847778054944
33.800000000000026	0.0007098466397508195
33.90000000000003	0.0007098463013630069
34.00000000000003	0.0007098467582780771
34.10000000000003	0.0007098480083479524
34.20000000000003	0.0007098500484972426
34.30000000000003	0.0007098528701305011
34.40000000000003	0.0007098564688052269
34.50000000000003	0.0007098608425118376
34.60000000000003	0.0007098659882435542
34.70000000000003	0.000709871897708075
34.80000000000003	0.0007098785666256905
34.90000000000003	0.000709885990755325
35.00000000000003	0.0007098941682570312
35.10000000000003	0.0007099030962270865
35.20000000000003	0.0007099127666998434
35.30000000000003	0.0007099231755876337
35.400000000000034	0.0007099343211736234
35.50000000000003	0.000709946200614574
35.60000000000003	0.0007099588062195039
35.70000000000003	0.0007099721340470585
35.80000000000003	0.0007099861801906218
35.900000000000034	0.0007100009430847214
36.00000000000003	0.0007100164199777455
36.10000000000003	0.0007100326034747894
36.20000000000003	0.0007100494898073254
36.30000000000003	0.0007100670775196012
36.400000000000034	0.0007100853639134699
36.50000000000003	0.0007101043418435492
36.60000000000003	0.0007101240076731644
36.70000000000003	0.0007101443577969882
36.80000000000003	0.0007101653908946502
36.900000000000034	0.0007101871043496714
37.00000000000003	0.0007102094912857312
37.10000000000003	0.0007102325482221237
37.20000000000003	0.0007102562739365211
37.30000000000003	0.0007102806658598475
37.400000000000034	0.0007103057173430293
37.500000000000036	0.0007103314250244557
37.60000000000003	0.0007103577855708818
37.70000000000003	0.0007103847978814114
37.80000000000003	0.0007104124594599886
37.900000000000034	0.0007104407639025956
38.000000000000036	0.0007104697079887228
38.10000000000003	0.0007104992907053286
38.20000000000003	0.000710529509598443
38.30000000000003	0.0007105603584714876
38.400000000000034	0.00071059183421184
38.500000000000036	0.0007106239337325873
38.60000000000004	0.0007106566561298412
38.70000000000003	0.0007106899990150788
38.80000000000003	0.0007107239564154698
38.900000000000034	0.0007107585253463476
39.000000000000036	0.0007107937049826871
39.10000000000004	0.0007108294929735019
39.20000000000003	0.0007108658835356952
39.30000000000003	0.0007109028737825627
39.400000000000034	0.000710940460850703
39.500000000000036	0.0007109786440135102
39.60000000000004	0.0007110174209787948
39.70000000000003	0.0007110567861681622
39.80000000000003	0.0007110967368111976
39.900000000000034	0.0007111372722522805
40.000000000000036	0.0007111783902327157
40.10000000000004	0.000711220085348065
40.20000000000003	0.0007112623549170426
40.30000000000003	0.0007113051962796206
40.400000000000034	0.0007113486088690602
40.500000000000036	0.0007113925904796074
40.60000000000004	0.0007114371358945181
40.70000000000004	0.0007114822425384594
40.80000000000003	0.0007115279099087499
40.900000000000034	0.0007115741358295942
41.000000000000036	0.0007116209152440356
41.10000000000004	0.0007116682456580405
41.20000000000004	0.0007117161245969564
41.30000000000003	0.0007117645516385662
41.400000000000034	0.000711813524654864
41.500000000000036	0.0007118630387613559
41.60000000000004	0.0007119130915606968
41.70000000000004	0.0007119636826886132
41.80000000000004	0.0007120148100439581
41.900000000000034	0.0007120664688892921
42.000000000000036	0.0007121186569015671
42.10000000000004	0.0007121713717755001
42.20000000000004	0.0007122246132198538
42.30000000000004	0.0007122783791766616
42.400000000000034	0.0007123326650672219
42.500000000000036	0.0007123874686569948
42.60000000000004	0.0007124427897072207
42.70000000000004	0.0007124986261840814
42.80000000000004	0.0007125549736444706
42.900000000000034	0.0007126118299218862
43.000000000000036	0.0007126691928660635
43.10000000000004	0.0007127270623046816
43.20000000000004	0.0007127854362430589
43.30000000000004	0.0007128443103844628
43.400000000000034	0.0007129036826435102
43.500000000000036	0.0007129635528955845
43.60000000000004	0.0007130239191676703
43.70000000000004	0.0007130847772883215
43.80000000000004	0.0007131461252345833
43.90000000000004	0.0007132079609984155
44.000000000000036	0.000713270284515727
44.10000000000004	0.0007133330938490319
44.20000000000004	0.0007133963849621473
44.30000000000004	0.000713460155906596
44.40000000000004	0.0007135244066617402
44.500000000000036	0.0007135891353096132
44.60000000000004	0.000713654337929942
44.70000000000004	0.0007137200126316512
44.80000000000004	0.0007137861575374105
44.90000000000004	0.0007138527726819008
45.00000000000004	0.0007139198561794023
45.10000000000004	0.0007139874042348288
45.20000000000004	0.0007140554150256834
45.30000000000004	0.0007141238886262813
45.40000000000004	0.0007141928231685015
45.50000000000004	0.0007142622149647025
45.60000000000004	0.0007143320622452621
45.70000000000004	0.0007144023632531677
45.80000000000004	0.0007144731181133928
45.90000000000004	0.0007145443249871827
46.00000000000004	0.0007146159803029758
46.10000000000004	0.0007146880823543223
46.20000000000004	0.0007147606313024626
46.30000000000004	0.0007148336253245056
46.40000000000004	0.0007149070609486546
46.50000000000004	0.0007149809365172452
46.60000000000004	0.0007150552503842883
46.70000000000004	0.0007151300027575188
46.80000000000004	0.0007152051918407964
46.90000000000004	0.0007152808142700996
47.00000000000004	0.0007153568684461275
47.100000000000044	0.0007154333546098653
47.20000000000004	0.0007155102709794977
47.30000000000004	0.0007155876142837869
47.40000000000004	0.0007156653829685238
47.50000000000004	0.000715743575490309
47.600000000000044	0.0007158221921328959
47.70000000000004	0.0007159012311388868
47.80000000000004	0.00071598068933725
47.90000000000004	0.0007160605652277981
48.00000000000004	0.0007161408591248523
48.100000000000044	0.0007162215692839404
48.200000000000045	0.0007163026926204483
48.30000000000004	0.0007163842276759445
48.40000000000004	0.0007164661730019907
48.50000000000004	0.0007165485289523474
48.600000000000044	0.0007166312938048271
48.700000000000045	0.0007167144645681858
48.80000000000004	0.0007167980398340416
48.90000000000004	0.000716882019984341
49.00000000000004	0.0007169664033085476
49.100000000000044	0.0007170511868960333
49.200000000000045	0.0007171363693771623
49.30000000000004	0.000717221949391552
49.40000000000004	0.0007173079273575858
49.50000000000004	0.0007173943015850886
49.600000000000044	0.0007174810692505585
49.700000000000045	0.0007175682290308052
49.80000000000004	0.0007176557813702609
49.90000000000004	0.0007177437245892747
50.00000000000004	0.0007178320559396641
50.100000000000044	0.0007179207741342258
50.200000000000045	0.0007180098778943731
50.30000000000005	0.0007180993676983079
50.40000000000004	0.0007181892418849915
50.50000000000004	0.0007182794977876352
50.600000000000044	0.0007183701341622298
50.700000000000045	0.0007184611515111461
50.80000000000005	0.0007185525481828063
50.90000000000004	0.0007186443215809009
51.00000000000004	0.0007187364704949194
51.100000000000044	0.0007188289937223752
51.200000000000045	0.0007189218917969981
51.30000000000005	0.0007190151630842213
51.40000000000005	0.0007191088050639068
51.50000000000004	0.0007192028165657817
51.600000000000044	0.0007192971981460339
51.700000000000045	0.000719391948178619
51.80000000000005	0.0007194870642094349
51.90000000000005	0.0007195825450994402
52.00000000000004	0.0007196783897170598
52.100000000000044	0.0007197745986476898
52.200000000000045	0.0007198711702808681
52.30000000000005	0.0007199681022338686
52.40000000000005	0.0007200653934051706
52.50000000000004	0.0007201630444011155
52.600000000000044	0.0007202610536188952
52.700000000000045	0.0007203594187377353
52.80000000000005	0.0007204581386852589
52.90000000000005	0.0007205572123961212
53.00000000000004	0.0007206566405039474
53.100000000000044	0.0007207564214201801
53.200000000000045	0.0007208565528910056
53.30000000000005	0.0007209570338791592
53.40000000000005	0.0007210578650378677
53.50000000000005	0.0007211590447854105
53.600000000000044	0.0007212605709261867
53.700000000000045	0.0007213624424501925
53.80000000000005	0.0007214646583539887
53.90000000000005	0.0007215672193163334
54.00000000000005	0.0007216701237685417
54.100000000000044	0.0007217733695779817
54.200000000000045	0.0007218769557674944
54.30000000000005	0.0007219808830342275
54.40000000000005	0.0007220851498156121
54.50000000000005	0.0007221897540337917
54.60000000000005	0.0007222946947371397
54.700000000000045	0.0007223999709801798
54.80000000000005	0.0007225055834840829
54.90000000000005	0.0007226115306981807
55.00000000000005	0.0007227178106038628
55.10000000000005	0.0007228244222802933
55.200000000000045	0.000722931366465962
55.30000000000005	0.0007230386416156411
55.40000000000005	0.0007231462457623266
55.50000000000005	0.000723254178009147
55.60000000000005	0.0007233624374649916
55.700000000000045	0.0007234710248910078
55.80000000000005	0.0007235799387528263
55.90000000000005	0.0007236891771392653
56.00000000000005	0.0007237987391823889
56.10000000000005	0.0007239086256597128
56.200000000000045	0.0007240188350416628
56.30000000000005	0.0007241293654657475
56.40000000000005	0.0007242402160865464
56.50000000000005	0.0007243513860640996
56.60000000000005	0.0007244628761973
56.70000000000005	0.0007245746849664608
56.80000000000005	0.0007246868105618111
56.90000000000005	0.0007247992521651696
57.00000000000005	0.0007249120105909735
57.10000000000005	0.0007250250843237454
57.20000000000005	0.0007251384715997293
57.30000000000005	0.0007252521716219359
57.40000000000005	0.0007253661835984755
57.50000000000005	0.0007254805083640858
57.60000000000005	0.000725595144412327
57.70000000000005	0.0007257100900292619
57.800000000000054	0.0007258253444435333
57.90000000000005	0.0007259409085046951
58.00000000000005	0.0007260567807099393
58.10000000000005	0.000726172959388862
58.20000000000005	0.0007262894437900971
58.300000000000054	0.0007264062331671097
58.40000000000005	0.0007265233283888125
58.50000000000005	0.0007266407279605875
58.60000000000005	0.0007267584302591726
58.70000000000005	0.0007268764345574188
58.800000000000054	0.0007269947417383991
58.90000000000005	0.0007271133503106151
59.00000000000005	0.0007272322586920469
59.10000000000005	0.0007273514661744563
59.20000000000005	0.000727470972054126
59.300000000000054	0.0007275907772326167
59.40000000000005	0.0007277108802258497
59.50000000000005	0.0007278312794965086
59.60000000000005	0.0007279519743592282
59.70000000000005	0.0007280729657291906
59.800000000000054	0.0007281942521249333
59.900000000000055	0.0007283158320482923
60.00000000000005	0.0007284377048317853
60.10000000000005	0.0007285598698122482
60.20000000000005	0.0007286823279225689
60.300000000000054	0.0007288050776880035
60.400000000000055	0.0007289281176527901
60.50000000000005	0.0007290514471711296
60.60000000000005	0.0007291750671890842
60.70000000000005	0.0007292989762340544
60.800000000000054	0.0007294231728874776
60.900000000000055	0.0007295476565205203
61.00000000000006	0.0007296724265084456
61.10000000000005	0.0007297974838143659
61.20000000000005	0.0007299228269717036
61.300000000000054	0.0007300484546022434
61.400000000000055	0.0007301743660977278
61.50000000000006	0.0007303005624340361
61.60000000000005	0.0007304270421462824
61.70000000000005	0.0007305538038916556
61.800000000000054	0.0007306808470779982
61.900000000000055	0.000730808171117067
62.00000000000006	0.0007309357770012281
62.10000000000005	0.000731063663271
62.20000000000005	0.0007311918286219694
62.300000000000054	0.000731320272481549
62.400000000000055	0.0007314489958545468
62.50000000000006	0.0007315779972827541
62.60000000000005	0.0007317072754954902
62.70000000000005	0.000731836829935519
62.800000000000054	0.0007319666600493139
62.900000000000055	0.0007320967668576899
63.00000000000006	0.0007322271489072068
63.10000000000006	0.0007323578049638231
63.20000000000005	0.0007324887344889342
63.300000000000054	0.0007326199385155328
63.400000000000055	0.0007327514155910428
63.50000000000006	0.0007328831645136285
63.60000000000006	0.0007330151847593192
63.70000000000005	0.0007331474758077007
63.800000000000054	0.000733280038707365
63.900000000000055	0.0007334128720099432
64.00000000000006	0.0007335459745485849
64.10000000000005	0.0007336793458171364
64.20000000000006	0.0007338129868761356
64.30000000000005	0.0007339468962776875
64.40000000000006	0.0007340810728857146
64.50000000000006	0.0007342155162080622
64.60000000000005	0.0007343502257559411
64.70000000000006	0.000734485202605182
64.80000000000005	0.0007346204453115533
64.90000000000006	0.0007347559527724556
65.00000000000006	0.0007348917245127416
65.10000000000005	0.000735027761620065
65.20000000000006	0.0007351640626502751
65.30000000000005	0.0007353006265302389
65.40000000000006	0.0007354374527982346
65.50000000000006	0.0007355745409957845
65.60000000000005	0.0007357118922255482
65.70000000000006	0.000735849505046496
65.80000000000005	0.0007359873784175926
65.90000000000006	0.000736125511893468
66.00000000000006	0.000736263906588479
66.10000000000005	0.0007364025610613195
66.20000000000006	0.0007365414742992261
66.30000000000005	0.0007366806458696892
66.40000000000006	0.0007368200753432826
66.50000000000006	0.0007369597638492055
66.60000000000005	0.0007370997099488008
66.70000000000006	0.0007372399126601042
66.80000000000005	0.0007373803715662916
66.90000000000006	0.0007375210878082528
67.00000000000006	0.000737662059946659
67.10000000000007	0.0007378032870267215
67.20000000000006	0.0007379447686439806
67.30000000000005	0.000738086504397016
67.40000000000006	0.0007382284954413921
67.50000000000006	0.0007383707403399364
67.60000000000007	0.0007385132381674909
67.70000000000006	0.0007386559885347466
67.80000000000005	0.0007387989926089822
67.90000000000006	0.0007389422489519859
68.00000000000006	0.0007390857566647578
68.10000000000007	0.0007392295153699251
68.20000000000006	0.0007393735246930166
68.30000000000005	0.0007395177858159469
68.40000000000006	0.0007396622973021745
68.50000000000006	0.0007398070582812617
68.60000000000007	0.0007399520683904459
68.70000000000006	0.000740097328823396
68.80000000000005	0.0007402428381422026
68.90000000000006	0.0007403885955016332
69.00000000000006	0.0007405346005505011
69.10000000000007	0.0007406808529403946
69.20000000000006	0.0007408273538796081
69.30000000000005	0.0007409741019314507
69.40000000000006	0.000741121096278272
69.50000000000006	0.000741268336583018
69.60000000000007	0.0007414158240658432
69.70000000000006	0.0007415635572883114
69.80000000000007	0.0007417115354571508
69.90000000000006	0.0007418597582465057
70.00000000000006	0.0007420082253332472
70.10000000000007	0.0007421569379521842
70.20000000000006	0.0007423058946657018
70.30000000000007	0.0007424550947071839
70.40000000000006	0.0007426045377645187
70.50000000000006	0.0007427542250845477
70.60000000000007	0.0007429041552275474
70.70000000000006	0.0007430543274504875
70.80000000000007	0.0007432047414521692
70.90000000000006	0.00074335539693401
71.00000000000006	0.0007435062951576162
71.10000000000007	0.0007436574346836359
71.20000000000006	0.0007438088147949078
71.30000000000007	0.0007439604352035794
71.40000000000006	0.0007441122971834942
71.50000000000006	0.0007442643992928458
71.60000000000007	0.0007444167408373642
71.70000000000006	0.0007445693215398225
71.80000000000007	0.0007447221411255842
71.90000000000006	0.0007448752008834244
72.00000000000006	0.0007450284993714704
72.10000000000007	0.000745182035920566
72.20000000000006	0.000745335810266565
72.30000000000007	0.0007454898237107186
72.40000000000006	0.0007456440748083366
72.50000000000006	0.0007457985629125165
72.60000000000007	0.0007459532877694912
72.70000000000006	0.0007461082491280177
72.80000000000007	0.0007462634483044894
72.90000000000006	0.0007464188838537471
73.00000000000006	0.0007465745551533662
73.10000000000007	0.0007467304619623615
73.20000000000006	0.0007468866056099216
73.30000000000007	0.0007470429846476997
73.40000000000006	0.0007471995984749491
73.50000000000007	0.0007473564468608745
73.60000000000007	0.0007475135295771501
73.70000000000006	0.0007476708479683997
73.80000000000007	0.0007478284005853765
73.90000000000006	0.0007479861868512228
74.00000000000007	0.0007481442065477071
74.10000000000007	0.0007483024610325683
74.20000000000006	0.0007484609488530213
74.30000000000007	0.0007486196694533714
74.40000000000006	0.0007487786226254086
74.50000000000007	0.0007489378081633608
74.60000000000007	0.000749097227440725
74.70000000000006	0.0007492568790033973
74.80000000000007	0.0007494167623190689
74.90000000000006	0.0007495768771919027
75.00000000000007	0.0007497372250089318
75.10000000000007	0.0007498978043121251
75.20000000000006	0.0007500586145898908
75.30000000000007	0.0007502196556562764
75.40000000000006	0.0007503809273277419
75.50000000000007	0.0007505424310074683
75.60000000000007	0.0007507041652356867
75.70000000000006	0.000750866129523766
75.80000000000007	0.000751028323697993
75.90000000000006	0.0007511907491754977
76.00000000000007	0.0007513534044922043
76.10000000000007	0.0007515162891798061
76.20000000000007	0.0007516794030743697
76.30000000000007	0.0007518427460143297
76.40000000000006	0.0007520063194334563
76.50000000000007	0.0007521701218655379
76.60000000000007	0.0007523341528648128
76.70000000000007	0.0007524984122794755
76.80000000000007	0.0007526629015577428
76.90000000000006	0.0007528276192286716
77.00000000000007	0.0007529925648665242
77.10000000000007	0.0007531577383292068
77.20000000000007	0.0007533231394770138
77.30000000000007	0.0007534887697752635
77.40000000000006	0.0007536546277504602
77.50000000000007	0.0007538207129991033
77.60000000000007	0.0007539870253911754
77.70000000000007	0.0007541535664070033
77.80000000000007	0.0007543203345679589
77.90000000000006	0.0007544873294903003
78.00000000000007	0.0007546545510536814
78.10000000000007	0.0007548219991401188
78.20000000000007	0.0007549896752476249
78.30000000000007	0.0007551575778945956
78.40000000000006	0.0007553257067192682
78.50000000000007	0.0007554940616133413
78.60000000000007	0.0007556626440904497
78.70000000000007	0.0007558314526634194
78.80000000000007	0.000756000486990026
78.90000000000006	0.0007561697469716344
79.00000000000007	0.0007563392325119807
79.10000000000007	0.0007565089451430131
79.20000000000007	0.0007566788833741347
79.30000000000007	0.0007568490468849375
79.40000000000006	0.0007570194355888528
79.50000000000007	0.0007571900510340994
79.60000000000007	0.0007573608917240744
79.70000000000007	0.0007575319573577592
79.80000000000007	0.0007577032478582786
79.90000000000008	0.0007578747631511164
80.00000000000007	0.0007580465048034936
80.10000000000007	0.0007582184713149825
80.20000000000007	0.000758390662406235
80.30000000000007	0.0007585630780124752
80.40000000000008	0.0007587357197179172
80.50000000000007	0.0007589085860156734
80.60000000000007	0.0007590816766456669
80.70000000000007	0.0007592549915528838
80.80000000000007	0.0007594285306847118
80.90000000000008	0.0007596022956451459
81.00000000000007	0.0007597762849229851
81.10000000000007	0.0007599504982797826
81.20000000000007	0.0007601249356727162
81.30000000000007	0.0007602995987235689
81.40000000000008	0.0007604744859141896
81.50000000000007	0.0007606495970253606
81.60000000000007	0.0007608249320241404
81.70000000000007	0.000761000490879973
81.80000000000007	0.0007611762752352534
81.90000000000008	0.0007613522835670382
82.00000000000007	0.0007615285156777787
82.10000000000007	0.0007617049715468414
82.20000000000007	0.0007618816528352395
82.30000000000007	0.0007620585580126
82.40000000000008	0.0007622356869006072
82.50000000000007	0.0007624130394886004
82.60000000000008	0.0007625906157683702
82.70000000000007	0.0007627684174224576
82.80000000000007	0.0007629464429152358
82.90000000000008	0.0007631246920900944
83.00000000000007	0.0007633031649488933
83.10000000000008	0.0007634818631937158
83.20000000000007	0.00076366078528096
83.30000000000007	0.0007638399310733278
83.40000000000008	0.0007640193005827967
83.50000000000007	0.0007641988938238482
83.60000000000008	0.0007643787125210782
83.70000000000007	0.0007645587551251409
83.80000000000007	0.0007647390215205855
83.90000000000008	0.0007649195117321199
84.00000000000007	0.0007651002275048936
84.10000000000008	0.0007652811672810171
84.20000000000007	0.0007654623309644718
84.30000000000007	0.000765643718590281
84.40000000000008	0.0007658253301960349
84.50000000000007	0.0007660071675504744
84.60000000000008	0.0007661892290894309
84.70000000000007	0.000766371514738948
84.80000000000007	0.0007665540245470453
84.90000000000008	0.0007667367603040796
85.00000000000007	0.0007669197204367714
85.10000000000008	0.0007671029048907687
85.20000000000007	0.0007672863137246477
85.30000000000007	0.0007674699469995797
85.40000000000008	0.0007676538065307033
85.50000000000007	0.0007678378907378731
85.60000000000008	0.0007680221995891049
85.70000000000007	0.000768206733156276
85.80000000000007	0.00076839149327726
85.90000000000008	0.0007685764783621999
86.00000000000007	0.0007687616883989755
86.10000000000008	0.0007689471234702654
86.20000000000007	0.0007691327836614161
86.30000000000008	0.0007693186708363221
86.40000000000008	0.0007695047833977503
86.50000000000007	0.0007696911213562542
86.60000000000008	0.0007698776848081673
86.70000000000007	0.000770064475641379
86.80000000000008	0.0007702514922482747
86.90000000000008	0.0007704387346595821
87.00000000000007	0.0007706262029827437
87.10000000000008	0.0007708138973279428
87.20000000000007	0.0007710018196104603
87.30000000000008	0.0007711899682146855
87.40000000000008	0.0007713783431944696
87.50000000000007	0.0007715669446713019
87.60000000000008	0.000771755774585787
87.70000000000007	0.0007719448313112272
87.80000000000008	0.0007721341149220398
87.90000000000008	0.0007723236255511517
88.00000000000007	0.0007725133633343462
88.10000000000008	0.0007727033302410716
88.20000000000007	0.000772893524636042
88.30000000000008	0.0007730839466172695
88.40000000000008	0.0007732745963321912
88.50000000000007	0.0007734654757770224
88.60000000000008	0.000773656583304655
88.70000000000007	0.0007738479190341146
88.80000000000008	0.0007740394831246713
88.90000000000008	0.0007742312757385352
89.00000000000009	0.0007744232989023546
89.10000000000008	0.0007746155509597386
89.20000000000007	0.0007748080320539004
89.30000000000008	0.000775000742359123
89.40000000000008	0.000775193683930359
89.50000000000009	0.0007753868550986079
89.60000000000008	0.0007755802560286287
89.70000000000007	0.000775773886906977
89.80000000000008	0.0007759589050646257
89.90000000000008	0.0007761087707611245
90.00000000000009	0.0007762234406636291
