# Supplementary material for: White matter micro- and macrostructure brain charts for the human lifespan
Source: Nature. 2026 May 13;655(8124):979–89. doi: 10.1038/s41586-026-10454-2 (PMC13391363; doi:10.1038/s41586-026-10454-2)
Supplement: Supplementary file 7 — Tract-specific median centiles of brain charts. SDT.T4.1-504 contain the discretized, sex-agnostic brain charts used to derive the myelination plots and assessments in Fig. 4 and Supplementary Fig. S4.F9. Age is expressed in years. Tract measurements are reported in metric-specific units: diffusivities in mm2 s−1, volume in mm3, surface area in mm2, average length in mm, and FA is dimensionless (unitless). [file 41586_2026_10454_MOESM7_ESM.zip › SDT.T4/SDT.T4.257-SLF_III_left_rd-mean.csv]

age	value
1.0	0.0008044722627749207
1.1	0.0007978279493435738
1.2000000000000002	0.0007895001296156968
1.3000000000000003	0.000779624197326365
1.4000000000000004	0.0007700233407126043
1.5000000000000004	0.0007611994805140095
1.6000000000000005	0.0007530466028955486
1.7000000000000006	0.0007454786364011571
1.8000000000000007	0.0007384274621900049
1.9000000000000008	0.0007318286214327248
2.000000000000001	0.0007256331754417077
2.100000000000001	0.000719799571670989
2.200000000000001	0.0007142939487773664
2.300000000000001	0.0007090823998759097
2.4000000000000012	0.0007041384876838549
2.5000000000000013	0.0006994390869435488
2.6000000000000014	0.0006949639038198263
2.7000000000000015	0.0006906961992841042
2.8000000000000016	0.0006866179977836111
2.9000000000000017	0.0006827152093213729
3.0000000000000018	0.000678975247607191
3.100000000000002	0.0006753876596275043
3.200000000000002	0.0006719408141831379
3.300000000000002	0.0006686255187752597
3.400000000000002	0.0006654334245042889
3.500000000000002	0.0006623569590241133
3.6000000000000023	0.0006593898548657912
3.7000000000000024	0.0006565247447438929
3.8000000000000025	0.0006537558396220893
3.9000000000000026	0.0006510778411053474
4.000000000000003	0.0006484863640566844
4.100000000000003	0.0006459761091290279
4.200000000000003	0.0006435429049120175
4.3000000000000025	0.0006411828824847871
4.400000000000003	0.0006388924719453177
4.5000000000000036	0.0006366687461282362
4.600000000000003	0.0006345079934334936
4.700000000000003	0.0006324073212221849
4.800000000000003	0.000630364046914645
4.900000000000004	0.0006283759770488952
5.0000000000000036	0.0006264402639259945
5.100000000000003	0.0006245546907810834
5.200000000000004	0.0006227171738104897
5.300000000000004	0.0006209257719734829
5.400000000000004	0.0006191789170368961
5.5000000000000036	0.0006174744812196247
5.600000000000004	0.0006158108275336586
5.700000000000005	0.0006141864269081728
5.800000000000004	0.0006126000487958225
5.900000000000004	0.000611049988147422
6.000000000000004	0.0006095349366693843
6.100000000000005	0.0006080536530003431
6.200000000000005	0.0006066049751306433
6.300000000000004	0.0006051879801725656
6.400000000000005	0.0006038013353404738
6.500000000000005	0.0006024440307100831
6.600000000000005	0.0006011151196870463
6.700000000000005	0.0005998138536919105
6.800000000000005	0.0005985391308036179
6.900000000000006	0.0005972901189026155
7.000000000000005	0.0005960660229929113
7.100000000000005	0.0005948660975125682
7.2000000000000055	0.0005936897608640153
7.300000000000006	0.0005925361226082062
7.400000000000006	0.0005914045188718617
7.500000000000005	0.0005902943269137003
7.600000000000006	0.0005892050630030159
7.700000000000006	0.0005881359733875766
7.800000000000006	0.0005870864982675426
7.900000000000006	0.0005860560999886011
8.000000000000007	0.0005850442745285446
8.100000000000007	0.0005840506356971145
8.200000000000006	0.0005830745586888147
8.300000000000006	0.0005821155853663089
8.400000000000006	0.0005811732865009431
8.500000000000007	0.0005802473345019103
8.600000000000007	0.0005793371906598894
8.700000000000006	0.0005784424615731941
8.800000000000008	0.0005775627678217792
8.900000000000007	0.0005766977544983765
9.000000000000007	0.0005758471543436622
9.100000000000007	0.0005750105117258812
9.200000000000006	0.0005741874980908649
9.300000000000008	0.0005733778064991995
9.400000000000007	0.0005725812066094273
9.500000000000007	0.0005717972997414507
9.600000000000009	0.0005710257996020901
9.700000000000008	0.0005702664291359202
9.800000000000008	0.0005695189301460715
9.900000000000007	0.0005687831113578673
10.000000000000007	0.0005680586300330306
10.100000000000009	0.0005673452430850917
10.200000000000008	0.0005666427243939065
10.300000000000008	0.0005659509069222673
10.40000000000001	0.0005652694871299119
10.500000000000009	0.0005645982506268816
10.600000000000009	0.0005639369893581597
10.700000000000008	0.0005632855104072092
10.800000000000008	0.0005626436730023372
10.90000000000001	0.0005620112126603961
11.000000000000009	0.0005613879448295484
11.100000000000009	0.0005607736987949544
11.20000000000001	0.0005601683502498189
11.30000000000001	0.000559571662589562
11.40000000000001	0.0005589834713953346
11.500000000000009	0.0005584036167297498
11.600000000000009	0.0005578319512213658
11.70000000000001	0.0005572683687851022
11.80000000000001	0.0005567126609202212
11.90000000000001	0.0005561646844412121
12.00000000000001	0.000555624307793334
12.10000000000001	0.0005550914364023239
12.20000000000001	0.0005545658821495948
12.30000000000001	0.0005540475163693504
12.40000000000001	0.0005535362136505623
12.50000000000001	0.0005530318592928393
12.60000000000001	0.0005525343717041964
12.70000000000001	0.0005520435835114861
12.800000000000011	0.0005515593815487504
12.900000000000011	0.0005510816626633033
13.00000000000001	0.0005506103535103872
13.10000000000001	0.0005501453019723966
13.20000000000001	0.0005496864056045606
13.300000000000011	0.0005492335643800208
13.400000000000011	0.0005487866875956931
13.50000000000001	0.0005483457113701595
13.600000000000012	0.0005479104992384585
13.700000000000012	0.0005474809603210027
13.800000000000011	0.0005470570125253706
13.900000000000011	0.0005466385980056998
14.00000000000001	0.0005462255919489151
14.100000000000012	0.0005458179115548106
14.200000000000012	0.0005454154758549227
14.300000000000011	0.0005450182121359001
14.400000000000013	0.0005446260695885969
14.500000000000012	0.0005442389354362525
14.600000000000012	0.0005438567356739085
14.700000000000012	0.0005434794041275882
14.800000000000011	0.0005431068944877103
14.900000000000013	0.0005427391030351874
15.000000000000012	0.0005423759619629753
15.100000000000012	0.0005420174048756982
15.200000000000014	0.0005416633727878591
15.300000000000013	0.0005413138247143788
15.400000000000013	0.0005409686663465388
15.500000000000012	0.0005406278366786627
15.600000000000012	0.0005402912817720697
15.700000000000014	0.00053995896405136
15.800000000000013	0.0005396307963586545
15.900000000000013	0.0005393067225180408
16.000000000000014	0.000538986687458176
16.100000000000016	0.0005386706428340724
16.200000000000014	0.0005383585551618927
16.30000000000001	0.0005380503447496307
16.400000000000013	0.0005377459607591805
16.500000000000014	0.000537445358796141
16.600000000000016	0.0005371485079982615
16.700000000000014	0.000536855334396806
16.800000000000015	0.000536565790970039
16.900000000000013	0.0005362798315722146
17.000000000000014	0.0005359974162206135
17.100000000000016	0.0005357185172407809
17.200000000000014	0.0005354430666646407
17.300000000000015	0.000535171021715154
17.400000000000013	0.0005349023455413882
17.500000000000014	0.0005346370125108552
17.600000000000016	0.0005343749592924339
17.700000000000014	0.0005341161461624668
17.800000000000015	0.0005338605341004467
17.900000000000016	0.0005336080897768712
18.000000000000014	0.0005333587900738831
18.100000000000016	0.0005331125765397883
18.200000000000017	0.0005328694128663888
18.300000000000015	0.0005326292682351487
18.400000000000016	0.0005323921211374485
18.500000000000014	0.000532157916919715
18.600000000000016	0.0005319266217442066
18.700000000000017	0.0005316982023437673
18.800000000000015	0.0005314726307411835
18.900000000000016	0.0005312498874337117
19.000000000000014	0.0005310299217772166
19.100000000000016	0.0005308127027115896
19.200000000000017	0.0005305982042933961
19.300000000000015	0.0005303864083016523
19.400000000000016	0.0005301772672341103
19.500000000000018	0.0005299707520497861
19.600000000000016	0.0005297668341752493
19.700000000000017	0.0005295654899820932
19.80000000000002	0.0005293667028657288
19.900000000000016	0.0005291704286497803
20.000000000000018	0.0005289766405740394
20.100000000000016	0.0005287853166726159
20.200000000000017	0.0005285964413717782
20.30000000000002	0.0005284099731175069
20.400000000000016	0.0005282258868150649
20.500000000000018	0.0005280441577562993
20.600000000000016	0.0005278647658782771
20.700000000000017	0.0005276876969219889
20.80000000000002	0.0005275129121160089
20.900000000000016	0.0005273403882549106
21.000000000000018	0.0005271701066462472
21.10000000000002	0.0005270020538674197
21.200000000000017	0.0005268361933536036
21.30000000000002	0.0005266725032846923
21.40000000000002	0.0005265109621629105
21.500000000000018	0.0005263515528726943
21.60000000000002	0.0005261942630698442
21.700000000000017	0.000526039058535982
21.80000000000002	0.0005258859190286985
21.90000000000002	0.0005257348285708018
22.000000000000018	0.0005255857755022999
22.10000000000002	0.000525438727475445
22.200000000000017	0.0005252936654090147
22.30000000000002	0.0005251505704924428
22.40000000000002	0.0005250094280649306
22.500000000000018	0.000524870227358088
22.60000000000002	0.0005247329380170057
22.70000000000002	0.0005245975422875986
22.80000000000002	0.0005244640264613026
22.90000000000002	0.0005243323803336306
23.00000000000002	0.0005242025751463231
23.10000000000002	0.0005240745941255217
23.20000000000002	0.000523948420726304
23.30000000000002	0.0005238240423464332
23.40000000000002	0.0005237014495238962
23.50000000000002	0.0005235806152042241
23.60000000000002	0.0005234615237375579
23.70000000000002	0.0005233441633233642
23.80000000000002	0.0005232285249676137
23.90000000000002	0.0005231145829872197
24.00000000000002	0.0005230023225651902
24.10000000000002	0.0005228917290793858
24.20000000000002	0.0005227827916649399
24.300000000000022	0.0005226755019502703
24.40000000000002	0.0005225698357178197
24.50000000000002	0.0005224657791085387
24.600000000000023	0.0005223633219365079
24.70000000000002	0.0005222624562210677
24.800000000000022	0.0005221631589294039
24.90000000000002	0.0005220654169144002
25.00000000000002	0.0005219692171958031
25.100000000000023	0.0005218745503835874
25.20000000000002	0.0005217814090221824
25.300000000000022	0.0005216897713464536
25.40000000000002	0.0005215996250305009
25.50000000000002	0.0005215109612624628
25.600000000000023	0.0005214237729152689
25.70000000000002	0.0005213380392528236
25.800000000000022	0.0005212537485612134
25.900000000000023	0.0005211708892701455
26.00000000000002	0.0005210894532483903
26.100000000000023	0.0005210094338144298
26.200000000000024	0.0005209308113344725
26.300000000000022	0.0005208535748023735
26.400000000000023	0.0005207777165817761
26.50000000000002	0.0005207032302687727
26.600000000000023	0.0005206300971278152
26.700000000000024	0.0005205583066815874
26.800000000000022	0.0005204878485770397
26.900000000000023	0.0005204187157627853
27.00000000000002	0.0005203509022149827
27.100000000000023	0.0005202843901613032
27.200000000000024	0.0005202191697375053
27.300000000000022	0.0005201552343177973
27.400000000000023	0.0005200925781141683
27.500000000000025	0.0005200311841420445
27.600000000000023	0.0005199710429963526
27.700000000000024	0.0005199121453800905
27.800000000000026	0.0005198544851725714
27.900000000000023	0.0005197980569116695
28.000000000000025	0.0005197428444582613
28.100000000000023	0.000519688838940868
28.200000000000024	0.0005196360346064327
28.300000000000026	0.0005195844261941593
28.400000000000023	0.0005195339982587635
28.500000000000025	0.0005194847423292888
28.600000000000023	0.0005194366500291458
28.700000000000024	0.0005193897160433252
28.800000000000026	0.000519343935391804
28.900000000000023	0.0005192992933745511
29.000000000000025	0.000519255781987049
29.100000000000026	0.000519213396233168
29.200000000000024	0.0005191721313055308
29.300000000000026	0.0005191319731177418
29.400000000000027	0.0005190929140161351
29.500000000000025	0.0005190549464298043
29.600000000000026	0.0005190180657440635
29.700000000000024	0.0005189822673945033
29.800000000000026	0.0005189475379542747
29.900000000000027	0.0005189138701791279
30.000000000000025	0.000518881259732094
30.100000000000026	0.0005188497021974533
30.200000000000024	0.0005188191846931289
30.300000000000026	0.0005187897002834446
30.400000000000027	0.0005187612421056202
30.500000000000025	0.0005187338061560932
30.600000000000026	0.0005187073882302522
30.700000000000028	0.0005186819760319345
30.800000000000026	0.0005186575629862589
30.900000000000027	0.0005186341453323766
31.00000000000003	0.0005186117189942715
31.100000000000026	0.0005185902721611262
31.200000000000028	0.0005185697985304856
31.300000000000026	0.0005185502918642876
31.400000000000027	0.0005185317486941918
31.50000000000003	0.0005185141651283634
31.600000000000026	0.0005184975298782959
31.700000000000028	0.0005184818369606209
31.800000000000026	0.0005184670831198644
31.900000000000027	0.0005184532645758056
32.00000000000003	0.0005184403704738259
32.10000000000002	0.0005184283950719185
32.20000000000003	0.0005184173326851946
32.300000000000026	0.0005184071803156617
32.40000000000003	0.0005183979343443704
32.50000000000003	0.0005183895843838773
32.60000000000003	0.0005183821249753554
32.70000000000003	0.0005183755533081365
32.800000000000026	0.0005183698658604779
32.90000000000003	0.0005183650526340647
33.00000000000003	0.0005183611083846389
33.10000000000003	0.0005183580279187365
33.20000000000003	0.0005183558086531027
33.300000000000026	0.0005183544472076772
33.40000000000003	0.0005183539340033198
33.50000000000003	0.0005183542640478901
33.60000000000003	0.0005183554349234742
33.70000000000003	0.0005183574433349752
33.800000000000026	0.0005183602800532857
33.90000000000003	0.0005183639402776227
34.00000000000003	0.0005183684192525638
34.10000000000003	0.0005183737147616391
34.20000000000003	0.0005183798236346331
34.30000000000003	0.0005183867370196341
34.40000000000003	0.0005183944503410517
34.50000000000003	0.0005184029615288073
34.60000000000003	0.0005184122674871553
34.70000000000003	0.000518422359679975
34.80000000000003	0.0005184332337028469
34.90000000000003	0.0005184448851919184
35.00000000000003	0.0005184573122560965
35.10000000000003	0.0005184705119100533
35.20000000000003	0.000518484475958067
35.30000000000003	0.0005184992001974074
35.400000000000034	0.0005185146828669544
35.50000000000003	0.0005185309210468417
35.60000000000003	0.000518547906826997
35.70000000000003	0.0005185656361582305
35.80000000000003	0.0005185841050278203
35.900000000000034	0.0005186033118340979
36.00000000000003	0.0005186232537550905
36.10000000000003	0.0005186439231887319
36.20000000000003	0.0005186653162670325
36.30000000000003	0.0005186874315040371
36.400000000000034	0.0005187102661354583
36.50000000000003	0.0005187338128183004
36.60000000000003	0.000518758067822683
36.70000000000003	0.000518783027451519
36.80000000000003	0.0005188086903613205
36.900000000000034	0.0005188350538748111
37.00000000000003	0.0005188621109284284
37.10000000000003	0.0005188898579554693
37.20000000000003	0.0005189182937157207
37.30000000000003	0.0005189474155828616
37.400000000000034	0.000518977216728876
37.500000000000036	0.0005190076937115882
37.60000000000003	0.0005190388431184549
37.70000000000003	0.0005190706638368628
37.80000000000003	0.0005191031533180218
37.900000000000034	0.0005191363049879997
38.000000000000036	0.0005191701155519835
38.10000000000003	0.0005192045839898003
38.20000000000003	0.0005192397077977385
38.30000000000003	0.0005192754806165438
38.400000000000034	0.0005193118992639826
38.500000000000036	0.000519348960584621
38.60000000000004	0.0005193866636728282
38.70000000000003	0.0005194250060941499
38.80000000000003	0.0005194639817209441
38.900000000000034	0.0005195035875043437
39.000000000000036	0.0005195438226216364
39.10000000000004	0.0005195846846783545
39.20000000000003	0.0005196261677429146
39.30000000000003	0.0005196682688684657
39.400000000000034	0.0005197109851324426
39.500000000000036	0.0005197543158152524
39.60000000000004	0.0005197982585844055
39.70000000000003	0.000519842807719892
39.80000000000003	0.0005198879603958392
39.900000000000034	0.0005199337159672169
40.000000000000036	0.000519980072137037
40.10000000000004	0.0005200270233647533
40.20000000000003	0.0005200745669171523
40.30000000000003	0.0005201227000830811
40.400000000000034	0.0005201714223105396
40.500000000000036	0.0005202207313581048
40.60000000000004	0.0005202706218789298
40.70000000000004	0.0005203210912497863
40.80000000000003	0.0005203721389858488
40.900000000000034	0.0005204237628772964
41.000000000000036	0.0005204759577418692
41.10000000000004	0.0005205287210406722
41.20000000000004	0.0005205820502548835
41.30000000000003	0.000520635944983831
41.400000000000034	0.0005206904030675919
41.500000000000036	0.0005207454195015792
41.60000000000004	0.0005208009918471068
41.70000000000004	0.000520857119764176
41.80000000000004	0.0005209138011209744
41.900000000000034	0.0005209710310642022
42.000000000000036	0.0005210288072320737
42.10000000000004	0.0005210871272811341
42.20000000000004	0.0005211459909476316
42.30000000000004	0.0005212053961446384
42.400000000000034	0.0005212653381821721
42.500000000000036	0.0005213258147899275
42.60000000000004	0.0005213868257590841
42.70000000000004	0.0005214483690277617
42.80000000000004	0.0005215104400452845
42.900000000000034	0.0005215730366116165
43.000000000000036	0.0005216361565434865
43.10000000000004	0.0005216997997013182
43.20000000000004	0.0005217639640636603
43.30000000000004	0.0005218286452302233
43.400000000000034	0.0005218938410846388
43.500000000000036	0.0005219595515371941
43.60000000000004	0.0005220257745887503
43.70000000000004	0.0005220925059675271
43.80000000000004	0.0005221597436214908
43.90000000000004	0.0005222274855139829
44.000000000000036	0.0005222957316183077
44.10000000000004	0.000522364479971755
44.20000000000004	0.0005224337264412912
44.30000000000004	0.000522503469051573
44.40000000000004	0.0005225737078212232
44.500000000000036	0.0005226444408074442
44.60000000000004	0.0005227156639959545
44.70000000000004	0.000522787375470417
44.80000000000004	0.0005228595733285872
44.90000000000004	0.000522932257646572
45.00000000000004	0.0005230054265144513
45.10000000000004	0.0005230790760461648
45.20000000000004	0.0005231532043957641
45.30000000000004	0.0005232278116806563
45.40000000000004	0.0005233028960086516
45.50000000000004	0.0005233784536036433
45.60000000000004	0.0005234544826738712
45.70000000000004	0.0005235309814405658
45.80000000000004	0.0005236079500736795
45.90000000000004	0.0005236853867107074
46.00000000000004	0.000523763287694229
46.10000000000004	0.0005238416512972336
46.20000000000004	0.0005239204777273995
46.30000000000004	0.00052399976513799
46.40000000000004	0.0005240795099735486
46.50000000000004	0.0005241597105569491
46.60000000000004	0.0005242403652230017
46.70000000000004	0.0005243214742274966
46.80000000000004	0.0005244030357505197
46.90000000000004	0.0005244850463466822
47.00000000000004	0.0005245675043984702
47.100000000000044	0.0005246504101961958
47.20000000000004	0.0005247337619339785
47.30000000000004	0.000524817556261127
47.40000000000004	0.0005249017916061116
47.50000000000004	0.0005249864664084176
47.600000000000044	0.0005250715810025218
47.70000000000004	0.0005251571336067787
47.80000000000004	0.0005252431209726914
47.90000000000004	0.0005253295415837345
48.00000000000004	0.0005254163958060585
48.100000000000044	0.0005255036818704564
48.200000000000045	0.0005255913966165271
48.30000000000004	0.0005256795385702236
48.40000000000004	0.0005257681062676425
48.50000000000004	0.0005258571001155263
48.600000000000044	0.0005259465183665671
48.700000000000045	0.000526036357955446
48.80000000000004	0.0005261266174589069
48.90000000000004	0.0005262172973128059
49.00000000000004	0.0005263083957808696
49.100000000000044	0.0005263999098798372
49.200000000000045	0.0005264918382257208
49.30000000000004	0.0005265841794439308
49.40000000000004	0.0005266769340077421
49.50000000000004	0.000526770100200643
49.600000000000044	0.0005268636751279312
49.700000000000045	0.0005269576574526378
49.80000000000004	0.0005270520476748726
49.90000000000004	0.0005271468440878341
50.00000000000004	0.000527242043873401
50.100000000000044	0.0005273376457309511
50.200000000000045	0.0005274336483686074
50.30000000000005	0.0005275300523209825
50.40000000000004	0.0005276268558991157
50.50000000000004	0.0005277240563675268
50.600000000000044	0.0005278216524691749
50.700000000000045	0.0005279196447634656
50.80000000000005	0.0005280180315699844
50.90000000000004	0.0005281168102247929
51.00000000000004	0.0005282159795045502
51.100000000000044	0.0005283155381939975
51.200000000000045	0.000528415486884497
51.30000000000005	0.0005285158239117093
51.40000000000005	0.0005286165466889047
51.50000000000004	0.000528717654033172
51.600000000000044	0.0005288191465587961
51.700000000000045	0.0005289210226089101
51.80000000000005	0.0005290232796637096
51.90000000000005	0.0005291259165715834
52.00000000000004	0.0005292289321884151
52.100000000000044	0.0005293323271581383
52.200000000000045	0.0005294360998383511
52.30000000000005	0.0005295402477814742
52.40000000000005	0.0005296447698734641
52.50000000000004	0.000529749666779498
52.600000000000044	0.0005298549368636564
52.700000000000045	0.0005299605777410844
52.80000000000005	0.0005300665883268362
52.90000000000005	0.0005301729675429525
53.00000000000004	0.0005302797160821267
53.100000000000044	0.0005303868323214446
53.200000000000045	0.0005304943139437142
53.30000000000005	0.0005306021598989345
53.40000000000005	0.0005307103708995894
53.50000000000005	0.000530818945328332
53.600000000000044	0.0005309278809268191
53.700000000000045	0.0005310371766721337
53.80000000000005	0.0005311468315478656
53.90000000000005	0.0005312568462921198
54.00000000000005	0.0005313672192991721
54.100000000000044	0.0005314779483741706
54.200000000000045	0.0005315890325267658
54.30000000000005	0.0005317004725134965
54.40000000000005	0.0005318122667333684
54.50000000000005	0.0005319244130468267
54.60000000000005	0.0005320369104887494
54.700000000000045	0.0005321497581000812
54.80000000000005	0.0005322629566612855
54.90000000000005	0.0005323765045817544
55.00000000000005	0.0005324903997815561
55.10000000000005	0.0005326046413259386
55.200000000000045	0.0005327192300125774
55.30000000000005	0.0005328341642548196
55.40000000000005	0.0005329494420247417
55.50000000000005	0.0005330650624111668
55.60000000000005	0.0005331810245085318
55.700000000000045	0.0005332973291368962
55.80000000000005	0.0005334139747188532
55.90000000000005	0.0005335309592825636
56.00000000000005	0.0005336482819451719
56.10000000000005	0.0005337659435428509
56.200000000000045	0.0005338839425014256
56.30000000000005	0.0005340022768980465
56.40000000000005	0.0005341209458718826
56.50000000000005	0.0005342399485673737
56.60000000000005	0.000534359285841661
56.70000000000005	0.0005344789561287306
56.80000000000005	0.0005345989575585622
56.90000000000005	0.0005347192892968084
57.00000000000005	0.0005348399522157493
57.10000000000005	0.0005349609447519395
57.20000000000005	0.000535082265081575
57.30000000000005	0.0005352039123908923
57.40000000000005	0.0005353258858710781
57.50000000000005	0.000535448186414094
57.60000000000005	0.0005355708124636859
57.70000000000005	0.0005356937622458394
57.800000000000054	0.0005358170349715816
57.90000000000005	0.0005359406315471503
58.00000000000005	0.0005360645504182172
58.10000000000005	0.0005361887898544017
58.20000000000005	0.0005363133490860291
58.300000000000054	0.000536438227348027
58.40000000000005	0.0005365634255651553
58.50000000000005	0.0005366889421893657
58.60000000000005	0.0005368147755372939
58.70000000000005	0.0005369409248624709
58.800000000000054	0.000537067391103111
58.90000000000005	0.000537194172712538
59.00000000000005	0.0005373212680486122
59.10000000000005	0.0005374486763829539
59.20000000000005	0.0005375763969915034
59.300000000000054	0.0005377044308299686
59.40000000000005	0.0005378327763570755
59.50000000000005	0.0005379614319751299
59.60000000000005	0.0005380903969775245
59.70000000000005	0.0005382196723327034
59.800000000000054	0.0005383492565001986
59.900000000000055	0.0005384791479213614
60.00000000000005	0.000538609345906549
60.10000000000005	0.0005387398497701686
60.20000000000005	0.0005388706604972005
60.300000000000054	0.0005390017765517909
60.400000000000055	0.0005391331964173378
60.50000000000005	0.0005392649194246409
60.60000000000005	0.0005393969465707731
60.70000000000005	0.0005395292763201653
60.800000000000054	0.0005396619071932185
60.900000000000055	0.0005397948385366593
61.00000000000006	0.0005399280697010387
61.10000000000005	0.000540061601699077
61.20000000000005	0.0005401954329990797
61.300000000000054	0.0005403295621613015
61.400000000000055	0.000540463988551676
61.50000000000006	0.0005405987131944531
61.60000000000005	0.0005407337345577307
61.70000000000005	0.000540869051236861
61.800000000000054	0.0005410046626127673
61.900000000000055	0.0005411405680699644
62.00000000000006	0.0005412767686475534
62.10000000000005	0.0005414132628168
62.20000000000005	0.0005415500492108574
62.300000000000054	0.000541687127228716
62.400000000000055	0.0005418244979204774
62.50000000000006	0.000541962159756749
62.60000000000005	0.0005421001114040375
62.70000000000005	0.0005422383522754298
62.800000000000054	0.0005423768817873894
62.900000000000055	0.000542515701004166
63.00000000000006	0.0005426548083988742
63.10000000000006	0.0005427942026739117
63.20000000000005	0.0005429338832593617
63.300000000000054	0.0005430738512300176
63.400000000000055	0.0005432141050578853
63.50000000000006	0.0005433546434770828
63.60000000000006	0.0005434954659309828
63.70000000000005	0.0005436365718661413
63.800000000000054	0.0005437779623708623
63.900000000000055	0.0005439196359190089
64.00000000000006	0.0005440615912788526
64.10000000000005	0.0005442038279097736
64.20000000000006	0.000544346346910175
64.30000000000005	0.0005444891467524133
64.40000000000006	0.000544632226234954
64.50000000000006	0.0005447755848297063
64.60000000000005	0.000544919222011594
64.70000000000006	0.0005450631388919446
64.80000000000005	0.0005452073339444082
64.90000000000006	0.0005453518059999104
65.00000000000006	0.0005454965545455022
65.10000000000005	0.0005456415807022081
65.20000000000006	0.0005457868829417648
65.30000000000005	0.0005459324601238972
65.40000000000006	0.0005460783117474579
65.50000000000006	0.0005462244373141516
65.60000000000005	0.0005463708379573845
65.70000000000006	0.0005465175121496522
65.80000000000005	0.0005466644587816209
65.90000000000006	0.000546811677366426
66.00000000000006	0.0005469591690468569
66.10000000000005	0.000547106932293097
66.20000000000006	0.00054725496602329
66.30000000000005	0.0005474032697617218
66.40000000000006	0.0005475518430353718
66.50000000000006	0.000547700686998934
66.60000000000005	0.0005478498001228071
66.70000000000006	0.0005479991813546546
66.80000000000005	0.0005481488302322657
66.90000000000006	0.0005482987479194089
67.00000000000006	0.000548448932883815
67.10000000000007	0.0005485993840994127
67.20000000000006	0.0005487501011145175
67.30000000000005	0.0005489010834800063
67.40000000000006	0.0005490523323711059
67.50000000000006	0.0005492038462552783
67.60000000000007	0.0005493556241346195
67.70000000000006	0.0005495076655702156
67.80000000000005	0.0005496599717461128
67.90000000000006	0.0005498125411267443
68.00000000000006	0.0005499653727393279
68.10000000000007	0.0005501184661549104
68.20000000000006	0.0005502718209469937
68.30000000000005	0.0005504254383106902
68.40000000000006	0.0005505793167096452
68.50000000000006	0.0005507334551980238
68.60000000000007	0.0005508878533589914
68.70000000000006	0.0005510425123962121
68.80000000000005	0.0005511974307699832
68.90000000000006	0.0005513526075585146
69.00000000000006	0.0005515080423544211
69.10000000000007	0.0005516637347525873
69.20000000000006	0.000551819685967389
69.30000000000005	0.0005519758944578922
69.40000000000006	0.0005521323593281261
69.50000000000006	0.0005522890801821359
69.60000000000007	0.0005524460582426406
69.70000000000006	0.0005526032919650317
69.80000000000007	0.0005527607804763828
69.90000000000006	0.0005529185233896985
70.00000000000006	0.0005530765203201293
70.10000000000007	0.0005532347725007904
70.20000000000006	0.0005533932783854065
70.30000000000007	0.0005535520371257915
70.40000000000006	0.0005537110483457912
70.50000000000006	0.0005538703132866489
70.60000000000007	0.0005540298303981273
70.70000000000006	0.000554189598854137
70.80000000000007	0.000554349618287017
70.90000000000006	0.000554509888331141
71.00000000000006	0.0005546704102378928
71.10000000000007	0.0005548311824549431
71.20000000000006	0.0005549922041799055
71.30000000000007	0.0005551534750554174
71.40000000000006	0.0005553149963408233
71.50000000000006	0.0005554767664795022
71.60000000000007	0.000555638784690322
71.70000000000006	0.0005558010506239766
71.80000000000007	0.0005559635639331132
71.90000000000006	0.0005561263258869205
72.00000000000006	0.0005562893349262826
72.10000000000007	0.0005564525902928517
72.20000000000006	0.000556616091647109
72.30000000000007	0.000556779840266073
72.40000000000006	0.0005569438345860377
72.50000000000006	0.0005571080738690982
72.60000000000007	0.0005572725577833874
72.70000000000006	0.0005574372859988754
72.80000000000007	0.0005576022598022058
72.90000000000006	0.0005577674776267937
73.00000000000006	0.0005579329387566354
73.10000000000007	0.0005580986428691357
73.20000000000006	0.0005582645912586453
73.30000000000007	0.0005584307823536985
73.40000000000006	0.0005585972154579808
73.50000000000007	0.0005587638902561842
73.60000000000007	0.0005589308064347618
73.70000000000006	0.0005590979652974757
73.80000000000007	0.0005592653652696052
73.90000000000006	0.0005594330056759052
74.00000000000007	0.0005596008862098905
74.10000000000007	0.0005597690081829211
74.20000000000006	0.0005599373700151386
74.30000000000007	0.0005601059710502515
74.40000000000006	0.0005602748109887169
74.50000000000007	0.0005604438895326701
74.60000000000007	0.0005606132080026953
74.70000000000006	0.0005607827648152916
74.80000000000007	0.000560952559334487
74.90000000000006	0.0005611225912691573
75.00000000000007	0.0005612928619473682
75.10000000000007	0.0005614633697802027
75.20000000000006	0.0005616341141500178
75.30000000000007	0.0005618050947722467
75.40000000000006	0.0005619763113639543
75.50000000000007	0.0005621477652622732
75.60000000000007	0.0005623194548743393
75.70000000000006	0.000562491379602059
75.80000000000007	0.0005626635391688997
75.90000000000006	0.0005628359349194294
76.00000000000007	0.0005630085652550781
76.10000000000007	0.0005631814295954455
76.20000000000007	0.0005633545276702794
76.30000000000007	0.0005635278592108329
76.40000000000006	0.0005637014255706115
76.50000000000007	0.0005638752251467343
76.60000000000007	0.0005640492573777027
76.70000000000007	0.0005642235220009099
76.80000000000007	0.0005643980203772206
76.90000000000006	0.0005645727508977774
77.00000000000007	0.0005647477130182007
77.10000000000007	0.0005649229064818654
77.20000000000007	0.0005650983310336013
77.30000000000007	0.00056527398804304
77.40000000000006	0.0005654498758967065
77.50000000000007	0.0005656259940684976
77.60000000000007	0.0005658023423090692
77.70000000000007	0.0005659789219953866
77.80000000000007	0.0005661557315077484
77.90000000000006	0.0005663327703366091
78.00000000000007	0.0005665100382383634
78.10000000000007	0.0005666875349707506
78.20000000000007	0.0005668652619194106
78.30000000000007	0.00056704321745969
78.40000000000006	0.0005672214010997388
78.50000000000007	0.0005673998126028864
78.60000000000007	0.0005675784533620291
78.70000000000007	0.0005677573217460702
78.80000000000007	0.0005679364172792065
78.90000000000006	0.0005681157397302107
79.00000000000007	0.0005682952888691954
79.10000000000007	0.0005684750660976477
79.20000000000007	0.0005686550697792097
79.30000000000007	0.0005688352994551821
79.40000000000006	0.0005690157549009893
79.50000000000007	0.0005691964375253972
79.60000000000007	0.0005693773456853052
79.70000000000007	0.0005695584789376152
79.80000000000007	0.0005697398370629627
79.90000000000008	0.0005699214198432489
80.00000000000007	0.0005701032286957379
80.10000000000007	0.0005702852619717602
80.20000000000007	0.0005704675192448146
80.30000000000007	0.0005706500003018915
80.40000000000008	0.0005708327065674949
80.50000000000007	0.0005710156363860046
80.60000000000007	0.000571198789346036
80.70000000000007	0.000571382165239581
80.80000000000007	0.0005715657638598188
80.90000000000008	0.0005717495866396764
81.00000000000007	0.0005719336319176761
81.10000000000007	0.0005721178992985642
81.20000000000007	0.0005723023885803809
81.30000000000007	0.0005724871012032911
81.40000000000008	0.0005726720354986331
81.50000000000007	0.0005728571910858355
81.60000000000007	0.0005730425677677318
81.70000000000007	0.0005732281653482902
81.80000000000007	0.0005734139852760945
81.90000000000008	0.0005736000258762764
82.00000000000007	0.0005737862867839434
82.10000000000007	0.000573972767807746
82.20000000000007	0.0005741594704034823
82.30000000000007	0.0005743463928888479
82.40000000000008	0.0005745335349132904
82.50000000000007	0.0005747208962900122
82.60000000000008	0.00057490847683332
82.70000000000007	0.0005750962780073678
82.80000000000007	0.0005752842981234221
82.90000000000008	0.0005754725368461444
83.00000000000007	0.000575660993994305
83.10000000000008	0.0005758496710393081
83.20000000000007	0.0005760385662847338
83.30000000000007	0.000576227679409194
83.40000000000008	0.0005764170102358508
83.50000000000007	0.0005766065585889212
83.60000000000008	0.0005767963259481274
83.70000000000007	0.0005769863106103137
83.80000000000007	0.0005771765122689432
83.90000000000008	0.0005773669307525082
84.00000000000007	0.0005775575675479793
84.10000000000008	0.000577748420944302
84.20000000000007	0.0005779394906485621
84.30000000000007	0.000578130776493446
84.40000000000008	0.0005783222783126579
84.50000000000007	0.0005785139976014725
84.60000000000008	0.0005787059326418488
84.70000000000007	0.0005788980831553007
84.80000000000007	0.0005790904489796406
84.90000000000008	0.0005792830316174229
85.00000000000007	0.0005794758293424823
85.10000000000008	0.000579668841889618
85.20000000000007	0.0005798620691006691
85.30000000000007	0.0005800555108184668
85.40000000000008	0.0005802491685538719
85.50000000000007	0.0005804430405734254
85.60000000000008	0.0005806371266260247
85.70000000000007	0.000580831426558438
85.80000000000007	0.0005810259418888439
85.90000000000008	0.0005812206708754082
86.00000000000007	0.0005814156132800303
86.10000000000008	0.0005816107689533491
86.20000000000007	0.0005818061377469493
86.30000000000008	0.0005820017211872904
86.40000000000008	0.0005821975175249985
86.50000000000007	0.0005823935265357483
86.60000000000008	0.0005825897480748961
86.70000000000007	0.0005827861836762655
86.80000000000008	0.0005829828315819019
86.90000000000008	0.0005831796915801773
87.00000000000007	0.0005833767635301784
87.10000000000008	0.0005835740472918931
87.20000000000007	0.0005837715444074451
87.30000000000008	0.0005839692531110512
87.40000000000008	0.0005841671732045706
87.50000000000007	0.0005843653045516173
87.60000000000008	0.0005845636487017349
87.70000000000007	0.0005847622038803193
87.80000000000008	0.0005849609699016707
87.90000000000008	0.000585159946632978
88.00000000000007	0.0005853591339423194
88.10000000000008	0.0005855585333875368
88.20000000000007	0.0005857581431859581
88.30000000000008	0.0005859579631650741
88.40000000000008	0.000586157993196454
88.50000000000007	0.0005863582348453966
88.60000000000008	0.000586558686320179
88.70000000000007	0.0005867593474604976
88.80000000000008	0.000586960218141364
88.90000000000008	0.0005871612982386176
89.00000000000009	0.0005873625893258825
89.10000000000008	0.0005875640896031364
89.20000000000007	0.0005877657989229829
89.30000000000008	0.0005879677171646251
89.40000000000008	0.0005881698459092158
89.50000000000009	0.0005883721833474612
89.60000000000008	0.0005885747293439193
89.70000000000007	0.0005887774837811332
89.80000000000008	0.0005889711929669099
89.90000000000008	0.0005891280858351354
90.00000000000009	0.0005892481230912859
