# Supplementary material for: White matter micro- and macrostructure brain charts for the human lifespan
Source: Nature. 2026 May 13;655(8124):979–89. doi: 10.1038/s41586-026-10454-2 (PMC13391363; doi:10.1038/s41586-026-10454-2)
Supplement: Supplementary file 7 — Tract-specific median centiles of brain charts. SDT.T4.1-504 contain the discretized, sex-agnostic brain charts used to derive the myelination plots and assessments in Fig. 4 and Supplementary Fig. S4.F9. Age is expressed in years. Tract measurements are reported in metric-specific units: diffusivities in mm2 s−1, volume in mm3, surface area in mm2, average length in mm, and FA is dimensionless (unitless). [file 41586_2026_10454_MOESM7_ESM.zip › SDT.T4/SDT.T4.258-SLF_III_left_surface_area.csv]

age	value
1.0	7757.311806157836
1.1	7844.940805348646
1.2000000000000002	7955.797525560877
1.3000000000000003	8088.402569359573
1.4000000000000004	8219.494908371096
1.5000000000000004	8342.25812153158
1.6000000000000005	8457.624846655945
1.7000000000000006	8566.374808855837
1.8000000000000007	8669.13374616441
1.9000000000000008	8766.526521848265
2.000000000000001	8859.033165580911
2.100000000000001	8947.070308313821
2.200000000000001	9030.97918593258
2.300000000000001	9111.120042345938
2.4000000000000012	9187.774902252035
2.5000000000000013	9261.194930358688
2.6000000000000014	9331.60422684608
2.7000000000000015	9399.187093226368
2.8000000000000016	9464.15236620744
2.9000000000000017	9526.663460892032
3.0000000000000018	9586.868353548487
3.100000000000002	9644.88903144796
3.200000000000002	9700.868877898456
3.300000000000002	9754.920566276816
3.400000000000002	9807.147696526808
3.500000000000002	9857.645267498941
3.6000000000000023	9906.490948725072
3.7000000000000024	9953.7813462029
3.8000000000000025	9999.591696557378
3.9000000000000026	10043.991500862176
4.000000000000003	10087.037423754593
4.100000000000003	10128.802005275908
4.200000000000003	10169.341702400814
4.3000000000000025	10208.709362379845
4.400000000000003	10246.954120698692
4.5000000000000036	10284.115537175683
4.600000000000003	10320.246821464512
4.700000000000003	10355.388899758636
4.800000000000003	10389.579973166292
4.900000000000004	10422.85066054842
5.0000000000000036	10455.243156554307
5.100000000000003	10486.78983010137
5.200000000000004	10517.521329958166
5.300000000000004	10547.466357658375
5.400000000000004	10576.64759513403
5.5000000000000036	10605.097731248528
5.600000000000004	10632.841525855456
5.700000000000005	10659.902210948869
5.800000000000004	10686.29805773638
5.900000000000004	10712.055957436854
6.000000000000004	10737.196208708257
6.100000000000005	10761.738185643895
6.200000000000005	10785.70009010926
6.300000000000004	10809.096031687039
6.400000000000005	10831.947651145954
6.500000000000005	10854.27107578492
6.600000000000005	10876.081467286089
6.700000000000005	10897.390525524655
6.800000000000005	10918.216528653858
6.900000000000006	10938.573047688194
7.000000000000005	10958.473111990446
7.100000000000005	10977.928969677117
7.2000000000000055	10996.949939498576
7.300000000000006	11015.551147904436
7.400000000000006	11033.743685747138
7.500000000000005	11051.537976367963
7.600000000000006	11068.941919486413
7.700000000000006	11085.968546928169
7.800000000000006	11102.62737845283
7.900000000000006	11118.927595269999
8.000000000000007	11134.877816344475
8.100000000000007	11150.484486630956
8.200000000000006	11165.758623947459
8.300000000000006	11180.708179964542
8.400000000000006	11195.340612432161
8.500000000000007	11209.661481161287
8.600000000000007	11223.680425846462
8.700000000000006	11237.404378910436
8.800000000000008	11250.840050218028
8.900000000000007	11263.993720633844
9.000000000000007	11276.870014479531
9.100000000000007	11289.47722018418
9.200000000000006	11301.8212298217
9.300000000000008	11313.907550525888
9.400000000000007	11325.74022871199
9.500000000000007	11337.326606045091
9.600000000000009	11348.671884299729
9.700000000000008	11359.78111290425
9.800000000000008	11370.658999002604
9.900000000000007	11381.3089621779
10.000000000000007	11391.737401409513
10.100000000000009	11401.948800959655
10.200000000000008	11411.947332934837
10.300000000000008	11421.736025323442
10.40000000000001	11431.320603515836
10.500000000000009	11440.705067589342
10.600000000000009	11449.893309821106
10.700000000000008	11458.888939882527
10.800000000000008	11467.694551293062
10.90000000000001	11476.315190454092
11.000000000000009	11484.75434654424
11.100000000000009	11493.015247773223
11.20000000000001	11501.100213985601
11.30000000000001	11509.013798296486
11.40000000000001	11516.759140244587
11.500000000000009	11524.339300948868
11.600000000000009	11531.757101965746
11.70000000000001	11539.014553335308
11.80000000000001	11546.115705930342
11.90000000000001	11553.063325661195
12.00000000000001	11559.859955067033
12.10000000000001	11566.507407854304
12.20000000000001	11573.00936478219
12.30000000000001	11579.36833300373
12.40000000000001	11585.586761271801
12.50000000000001	11591.666891074574
12.60000000000001	11597.610309801765
12.70000000000001	11603.420318256472
12.800000000000011	11609.099144080614
12.900000000000011	11614.648820195009
13.00000000000001	11620.07078993585
13.10000000000001	11625.368070621898
13.20000000000001	11630.54269433437
13.300000000000011	11635.596648779201
13.400000000000011	11640.531739457583
13.50000000000001	11645.349240887736
13.600000000000012	11650.051877355041
13.700000000000012	11654.641467717765
13.800000000000011	11659.119658634885
13.900000000000011	11663.48761683738
14.00000000000001	11667.747845591295
14.100000000000012	11671.902013247969
14.200000000000012	11675.951753846433
14.300000000000011	11679.898539224214
14.400000000000013	11683.743407862554
14.500000000000012	11687.488633234247
14.600000000000012	11691.13571825219
14.700000000000012	11694.686011807371
14.800000000000011	11698.140470323082
14.900000000000013	11701.501192276108
15.000000000000012	11704.769562894724
15.100000000000012	11707.946940467205
15.200000000000014	11711.0345374353
15.300000000000013	11714.033211205295
15.400000000000013	11716.944877411715
15.500000000000012	11719.770790995452
15.600000000000012	11722.512067878068
15.700000000000014	11725.169502024912
15.800000000000013	11727.744868629232
15.900000000000013	11730.239329316915
16.000000000000014	11732.654024274667
16.100000000000016	11734.989961490004
16.200000000000014	11737.247857370683
16.30000000000001	11739.429339750357
16.400000000000013	11741.535466290576
16.500000000000014	11743.567168252877
16.600000000000016	11745.525112311798
16.700000000000014	11747.410812238404
16.800000000000015	11749.225250779024
16.900000000000013	11750.969393412328
17.000000000000014	11752.644085004444
17.100000000000016	11754.249930687405
17.200000000000014	11755.788324113397
17.300000000000015	11757.26016409096
17.400000000000013	11758.666233815753
17.500000000000014	11760.00709893783
17.600000000000016	11761.28405948315
17.700000000000014	11762.497953446426
17.800000000000015	11763.649604764269
17.900000000000016	11764.739726743772
18.000000000000014	11765.76883562221
18.100000000000016	11766.73813251496
18.200000000000017	11767.648386932005
18.300000000000015	11768.500262118949
18.400000000000016	11769.294242605318
18.500000000000014	11770.031451922965
18.600000000000016	11770.71260972077
18.700000000000017	11771.338424091202
18.800000000000015	11771.90950120735
18.900000000000016	11772.426285495952
19.000000000000014	11772.8898182987
19.100000000000016	11773.30076285617
19.200000000000017	11773.65968434199
19.300000000000015	11773.967001445935
19.400000000000016	11774.223690669784
19.500000000000018	11774.430374003352
19.600000000000016	11774.587663852973
19.700000000000017	11774.696078387382
19.80000000000002	11774.75600342598
19.900000000000016	11774.768346612658
20.000000000000018	11774.733683075481
20.100000000000016	11774.65249713641
20.200000000000017	11774.525153516648
20.30000000000002	11774.352505251993
20.400000000000016	11774.135093062976
20.500000000000018	11773.87344965922
20.600000000000016	11773.568020350587
20.700000000000017	11773.219142668471
20.80000000000002	11772.827611530993
20.900000000000016	11772.39392842265
21.000000000000018	11771.918510509182
21.10000000000002	11771.401677865859
21.200000000000017	11770.844179097892
21.30000000000002	11770.24648677538
21.40000000000002	11769.609066723146
21.500000000000018	11768.932303501791
21.60000000000002	11768.216494503642
21.700000000000017	11767.462338949383
21.80000000000002	11766.67027632258
21.90000000000002	11765.840667628028
22.000000000000018	11764.97379568935
22.10000000000002	11764.070320199173
22.200000000000017	11763.130656176301
22.30000000000002	11762.155212921947
22.40000000000002	11761.144324016877
22.500000000000018	11760.0982532107
22.60000000000002	11759.017617973428
22.70000000000002	11757.902805239759
22.80000000000002	11756.754128757342
22.90000000000002	11755.571840016844
23.00000000000002	11754.356522554792
23.10000000000002	11753.108542475657
23.20000000000002	11751.828261007617
23.30000000000002	11750.515968697926
23.40000000000002	11749.171900878066
23.50000000000002	11747.796604781326
23.60000000000002	11746.390422530061
23.70000000000002	11744.953627882016
23.80000000000002	11743.486445772854
23.90000000000002	11741.989394149878
24.00000000000002	11740.462797296837
24.10000000000002	11738.906975315083
24.20000000000002	11737.322182230608
24.300000000000022	11735.708629192977
24.40000000000002	11734.066802773903
24.50000000000002	11732.397006663552
24.600000000000023	11730.699480604422
24.70000000000002	11728.974426864837
24.800000000000022	11727.22230661776
24.90000000000002	11725.443408194717
25.00000000000002	11723.63801632114
25.100000000000023	11721.806353875856
25.20000000000002	11719.948611287493
25.300000000000022	11718.065222482806
25.40000000000002	11716.156458018067
25.50000000000002	11714.222528565411
25.600000000000023	11712.263616912507
25.70000000000002	11710.280134859293
25.800000000000022	11708.27233967276
25.900000000000023	11706.240485495533
26.00000000000002	11704.184768522591
26.100000000000023	11702.105361309488
26.200000000000024	11700.002651891637
26.300000000000022	11697.876882119743
26.400000000000023	11695.728237713576
26.50000000000002	11693.556884610392
26.600000000000023	11691.363191488965
26.700000000000024	11689.147388648034
26.800000000000022	11686.909703667086
26.900000000000023	11684.650309786128
27.00000000000002	11682.369364046725
27.100000000000023	11680.067214315475
27.200000000000024	11677.74407746099
27.300000000000022	11675.400117699694
27.400000000000023	11673.035486303586
27.500000000000025	11670.650514140774
27.600000000000023	11668.245407994757
27.700000000000024	11665.820372272316
27.800000000000026	11663.375560390978
27.900000000000023	11660.911115844927
28.000000000000025	11658.427351206821
28.100000000000023	11655.924461511502
28.200000000000024	11653.402592376216
28.300000000000026	11650.861882234305
28.400000000000023	11648.302628677518
28.500000000000025	11645.725017900671
28.600000000000023	11643.129234013042
28.700000000000024	11640.515413254576
28.800000000000026	11637.88368722133
28.900000000000023	11635.234337365617
29.000000000000025	11632.56753956444
29.100000000000026	11629.883423293337
29.200000000000024	11627.182115682832
29.300000000000026	11624.463884938663
29.400000000000027	11621.72889915994
29.500000000000025	11618.977324608957
29.600000000000026	11616.209282591972
29.700000000000024	11613.424894197895
29.800000000000026	11610.624413348538
29.900000000000027	11607.807999048642
30.000000000000025	11604.975766721174
30.100000000000026	11602.12783349234
30.200000000000024	11599.26444153484
30.300000000000026	11596.38574298581
30.400000000000027	11593.491888359005
30.500000000000025	11590.582985939129
30.600000000000026	11587.659147487475
30.700000000000028	11584.720602496582
30.800000000000026	11581.767495060089
30.900000000000027	11578.799928331997
31.00000000000003	11575.818010537914
31.100000000000026	11572.82196071956
31.200000000000028	11569.81191688652
31.300000000000026	11566.788015608934
31.400000000000027	11563.750353786152
31.50000000000003	11560.69903485724
31.600000000000026	11557.634266575562
31.700000000000028	11554.556179813671
31.800000000000026	11551.464866985556
31.900000000000027	11548.360428359123
32.00000000000003	11545.243062366859
32.10000000000002	11542.112894474534
32.20000000000003	11538.970048867626
32.300000000000026	11535.814612465656
32.40000000000003	11532.646681246693
32.50000000000003	11529.466443567333
32.60000000000003	11526.27401854133
32.70000000000003	11523.069489158248
32.800000000000026	11519.852948537722
32.90000000000003	11516.624576702501
33.00000000000003	11513.384487947222
33.10000000000003	11510.132795424499
33.20000000000003	11506.86957728582
33.300000000000026	11503.594922789494
33.40000000000003	11500.30900294234
33.50000000000003	11497.011926369449
33.60000000000003	11493.703767771993
33.70000000000003	11490.384613819404
33.800000000000026	11487.054628049806
33.90000000000003	11483.713914780985
34.00000000000003	11480.362577309215
34.10000000000003	11477.000686066234
34.20000000000003	11473.628324231491
34.30000000000003	11470.245647256981
34.40000000000003	11466.852754386324
34.50000000000003	11463.449713016485
34.60000000000003	11460.036603971519
34.70000000000003	11456.613575995454
34.80000000000003	11453.180724471897
34.90000000000003	11449.738143868366
35.00000000000003	11446.285897806642
35.10000000000003	11442.824063943915
35.20000000000003	11439.35278375629
35.30000000000003	11435.872148074395
35.400000000000034	11432.382217846356
35.50000000000003	11428.883068577052
35.60000000000003	11425.374835705628
35.70000000000003	11421.85760659488
35.80000000000003	11418.331467784044
35.900000000000034	11414.796476876927
36.00000000000003	11411.252706493873
36.10000000000003	11407.70028552825
36.20000000000003	11404.139297247584
36.30000000000003	11400.569796896707
36.400000000000034	11396.99185512112
36.50000000000003	11393.40559537076
36.60000000000003	11389.811097790278
36.70000000000003	11386.208441782212
36.80000000000003	11382.597679623748
36.900000000000034	11378.978879323498
37.00000000000003	11375.352158424794
37.10000000000003	11371.717593380214
37.20000000000003	11368.075234382915
37.30000000000003	11364.425147622402
37.400000000000034	11360.767445725016
37.500000000000036	11357.102202324753
37.60000000000003	11353.429490385404
37.70000000000003	11349.74935746266
37.80000000000003	11346.061867327187
37.900000000000034	11342.367127265998
38.000000000000036	11338.665207577193
38.10000000000003	11334.95615397328
38.20000000000003	11331.24002854304
38.30000000000003	11327.51693412462
38.400000000000034	11323.786938466752
38.500000000000036	11320.05010871161
38.60000000000004	11316.306488224389
38.70000000000003	11312.556136867734
38.80000000000003	11308.799152645195
38.900000000000034	11305.035600285113
39.000000000000036	11301.26552152097
39.10000000000004	11297.488974654934
39.20000000000003	11293.706053658969
39.30000000000003	11289.916820950855
39.400000000000034	11286.12133839833
39.500000000000036	11282.31964564314
39.60000000000004	11278.51179893221
39.70000000000003	11274.697887853068
39.80000000000003	11270.87797208335
39.900000000000034	11267.052089819163
40.000000000000036	11263.220295854784
40.10000000000004	11259.382676119008
40.20000000000003	11255.53928819127
40.30000000000003	11251.690189151259
40.400000000000034	11247.835415328966
40.500000000000036	11243.975019615538
40.60000000000004	11240.109083957732
40.70000000000004	11236.237663444374
40.80000000000003	11232.360793123882
40.900000000000034	11228.47852453091
41.000000000000036	11224.590936287335
41.10000000000004	11220.698081573097
41.20000000000004	11216.800013113258
41.30000000000003	11212.896764289748
41.400000000000034	11208.988384869881
41.500000000000036	11205.074949854019
41.60000000000004	11201.156510154193
41.70000000000004	11197.233098015728
41.80000000000004	11193.304761935484
41.900000000000034	11189.371573888517
42.000000000000036	11185.433583047161
42.10000000000004	11181.49083816898
42.20000000000004	11177.543370009755
42.30000000000004	11173.591225420667
42.400000000000034	11169.634473078884
42.500000000000036	11165.673160088072
42.60000000000004	11161.70731619568
42.70000000000004	11157.73698705975
42.80000000000004	11153.76223860149
42.900000000000034	11149.783116336355
43.000000000000036	11145.79966540099
43.10000000000004	11141.811914210457
43.20000000000004	11137.819906886447
43.30000000000004	11133.823706343384
43.400000000000034	11129.823356206689
43.500000000000036	11125.818883996833
43.60000000000004	11121.81033271205
43.70000000000004	11117.797762753416
43.80000000000004	11113.781216294119
43.90000000000004	11109.760735160791
44.000000000000036	11105.736345681347
44.10000000000004	11101.70808941621
44.20000000000004	11097.67602402203
44.30000000000004	11093.640189942416
44.40000000000004	11089.60061271169
44.500000000000036	11085.557332829841
44.60000000000004	11081.510405659126
44.70000000000004	11077.459870313189
44.80000000000004	11073.40576558818
44.90000000000004	11069.34811595048
45.00000000000004	11065.286960551366
45.10000000000004	11061.222352245504
45.20000000000004	11057.154328561419
45.30000000000004	11053.082913261704
45.40000000000004	11049.008144494434
45.50000000000004	11044.930073017775
45.60000000000004	11040.848735140478
45.70000000000004	11036.764166880006
45.80000000000004	11032.676391042236
45.90000000000004	11028.585444507302
46.00000000000004	11024.491375739955
46.10000000000004	11020.39421959414
46.20000000000004	11016.293998251927
46.30000000000004	11012.190747642357
46.40000000000004	11008.084514312864
46.50000000000004	11003.975331997093
46.60000000000004	10999.863234161032
46.70000000000004	10995.748242129466
46.80000000000004	10991.630390636941
46.90000000000004	10987.509724131509
47.00000000000004	10983.38627500971
47.100000000000044	10979.260064043854
47.20000000000004	10975.13112506498
47.30000000000004	10970.999500766316
47.40000000000004	10966.865222514072
47.50000000000004	10962.728321428212
47.600000000000044	10958.588817512767
47.70000000000004	10954.446743471251
47.80000000000004	10950.302140073502
47.90000000000004	10946.155037455203
48.00000000000004	10942.005455131566
48.100000000000044	10937.853424946221
48.200000000000045	10933.698986061754
48.30000000000004	10929.542167665022
48.40000000000004	10925.382998716042
48.50000000000004	10921.221498041532
48.600000000000044	10917.057696418811
48.700000000000045	10912.891631246974
48.80000000000004	10908.72333057899
48.90000000000004	10904.55281280966
49.00000000000004	10900.380107896497
49.100000000000044	10896.205251765565
49.200000000000045	10892.028271594965
49.30000000000004	10887.849194353577
49.40000000000004	10883.668037819309
49.50000000000004	10879.484830939475
49.600000000000044	10875.299608022127
49.700000000000045	10871.112395199245
49.80000000000004	10866.923209867698
49.90000000000004	10862.732080191976
50.00000000000004	10858.539039129304
50.100000000000044	10854.344112004035
50.200000000000045	10850.147323947307
50.30000000000005	10845.94869180344
50.40000000000004	10841.748242778256
50.50000000000004	10837.546008343526
50.600000000000044	10833.342012857309
50.700000000000045	10829.136272828451
50.80000000000005	10824.928814714121
50.90000000000004	10820.719668746699
51.00000000000004	10816.508858537818
51.100000000000044	10812.296407520504
51.200000000000045	10808.082331708913
51.30000000000005	10803.86665664901
51.40000000000005	10799.649411208646
51.50000000000004	10795.430618105906
51.600000000000044	10791.210293060292
51.700000000000045	10786.9884609008
51.80000000000005	10782.765149357618
51.90000000000005	10778.540380458218
52.00000000000004	10774.31417606474
52.100000000000044	10770.08655145411
52.200000000000045	10765.85753058796
52.30000000000005	10761.627139942373
52.40000000000005	10757.395400717613
52.50000000000004	10753.162327932572
52.600000000000044	10748.927944861329
52.700000000000045	10744.692276935304
52.80000000000005	10740.455344715105
52.90000000000005	10736.217168608162
53.00000000000004	10731.97776323773
53.100000000000044	10727.737151051082
53.200000000000045	10723.495356326515
53.30000000000005	10719.252398858065
53.40000000000005	10715.008293043804
53.50000000000005	10710.763060670864
53.600000000000044	10706.516725057983
53.700000000000045	10702.269305406115
53.80000000000005	10698.020820774163
53.90000000000005	10693.771285206907
54.00000000000005	10689.520719702285
54.100000000000044	10685.269146518345
54.200000000000045	10681.016584144945
54.30000000000005	10676.763046431173
54.40000000000005	10672.508553740447
54.50000000000005	10668.253127449185
54.60000000000005	10663.996785496824
54.700000000000045	10659.73954569093
54.80000000000005	10655.481421565502
54.90000000000005	10651.22243272972
55.00000000000005	10646.962599584049
55.10000000000005	10642.701939407641
55.200000000000045	10638.440465565282
55.30000000000005	10634.178197055599
55.40000000000005	10629.915153468908
55.50000000000005	10625.651351573028
55.60000000000005	10621.386808013256
55.700000000000045	10617.121535873815
55.80000000000005	10612.855553431658
55.90000000000005	10608.588879378836
56.00000000000005	10604.321529869525
56.10000000000005	10600.053517842513
56.200000000000045	10595.7848609867
56.30000000000005	10591.515577249578
56.40000000000005	10587.245682309873
56.50000000000005	10582.975191732343
56.60000000000005	10578.704118206426
56.70000000000005	10574.432478729714
56.80000000000005	10570.160290422813
56.90000000000005	10565.887568393598
57.00000000000005	10561.61432520746
57.10000000000005	10557.340577295075
57.20000000000005	10553.06634109276
57.30000000000005	10548.791631265918
57.40000000000005	10544.516462373864
57.50000000000005	10540.240846760857
57.60000000000005	10535.964800194657
57.70000000000005	10531.688338350288
57.800000000000054	10527.411475361672
57.90000000000005	10523.134223468214
58.00000000000005	10518.856597890695
58.10000000000005	10514.578613675254
58.20000000000005	10510.300284543671
58.300000000000054	10506.021624118905
58.40000000000005	10501.74264444477
58.50000000000005	10497.463360105725
58.60000000000005	10493.183785446949
58.70000000000005	10488.903933694985
58.800000000000054	10484.623816806064
58.90000000000005	10480.343448836464
59.00000000000005	10476.06284355347
59.10000000000005	10471.78201379944
59.20000000000005	10467.500972324573
59.300000000000054	10463.219730912599
59.40000000000005	10458.938303008457
59.50000000000005	10454.65670173402
59.60000000000005	10450.374939469806
59.70000000000005	10446.093027927462
59.800000000000054	10441.81098004153
59.900000000000055	10437.528808402945
60.00000000000005	10433.246525033806
60.10000000000005	10428.964141870216
60.20000000000005	10424.681670472235
60.300000000000054	10420.39912318654
60.400000000000055	10416.116512009849
60.50000000000005	10411.833848533215
60.60000000000005	10407.551144258572
60.70000000000005	10403.268411039027
60.800000000000054	10398.985660383652
60.900000000000055	10394.702903548863
61.00000000000006	10390.420151710789
61.10000000000005	10386.137416238716
61.20000000000005	10381.85470841999
61.300000000000054	10377.572039216659
61.400000000000055	10373.28941948256
61.50000000000006	10369.006860541354
61.60000000000005	10364.724373202824
61.70000000000005	10360.441967981278
61.800000000000054	10356.159655417894
61.900000000000055	10351.877445978818
62.00000000000006	10347.595350872234
62.10000000000005	10343.313380362995
62.20000000000005	10339.031544461946
62.300000000000054	10334.749853334002
62.400000000000055	10330.468318152942
62.50000000000006	10326.186948721248
62.60000000000005	10321.905754638874
62.70000000000005	10317.624745778392
62.800000000000054	10313.3439319422
62.900000000000055	10309.063324204153
63.00000000000006	10304.782931841502
63.10000000000006	10300.502763990955
63.20000000000005	10296.222830173157
63.300000000000054	10291.943141437634
63.400000000000055	10287.663706613728
63.50000000000006	10283.384534461276
63.60000000000006	10279.105634227406
63.70000000000005	10274.827015093579
63.800000000000054	10270.54868802347
63.900000000000055	10266.270661339808
64.00000000000006	10261.992943376363
64.10000000000005	10257.715543050888
64.20000000000006	10253.438471311752
64.30000000000005	10249.16173604757
64.40000000000006	10244.88534524668
64.50000000000006	10240.609307570752
64.60000000000005	10236.333631619958
64.70000000000006	10232.058328269572
64.80000000000005	10227.78340491924
64.90000000000006	10223.508869165618
65.00000000000006	10219.234729361888
65.10000000000005	10214.960996376101
65.20000000000006	10210.687677186961
65.30000000000005	10206.414779074747
65.40000000000006	10202.142310152738
65.50000000000006	10197.870278476597
65.60000000000005	10193.598694852833
65.70000000000006	10189.327565787924
65.80000000000005	10185.05689820225
65.90000000000006	10180.786699920016
66.00000000000006	10176.51698174772
66.10000000000005	10172.24774978348
66.20000000000006	10167.979010658197
66.30000000000005	10163.710771971188
66.40000000000006	10159.443041267737
66.50000000000006	10155.175829303253
66.60000000000005	10150.909141719545
66.70000000000006	10146.642984817054
66.80000000000005	10142.377365924016
66.90000000000006	10138.112295802292
67.00000000000006	10133.847779697371
67.10000000000007	10129.583823645095
67.20000000000006	10125.320434762762
67.30000000000005	10121.057620117013
67.40000000000006	10116.795390428064
67.50000000000006	10112.53375050022
67.60000000000007	10108.272706066124
67.70000000000006	10104.012263988763
67.80000000000005	10099.752435000557
67.90000000000006	10095.49322352103
68.00000000000006	10091.23463504127
68.10000000000007	10086.976676226297
68.20000000000006	10082.719353693557
68.30000000000005	10078.462678142394
68.40000000000006	10074.206653565572
68.50000000000006	10069.95128517624
68.60000000000007	10065.696579400657
68.70000000000006	10061.44254695549
68.80000000000005	10057.189191459785
68.90000000000006	10052.936517906484
69.00000000000006	10048.684532535955
69.10000000000007	10044.433241543902
69.20000000000006	10040.182655621647
69.30000000000005	10035.93277797521
69.40000000000006	10031.683613343004
69.50000000000006	10027.435167741165
69.60000000000007	10023.18745188285
69.70000000000006	10018.940468611014
69.80000000000007	10014.69422246363
69.90000000000006	10010.448719282185
70.00000000000006	10006.203964866187
70.10000000000007	10001.959969910433
70.20000000000006	9997.716736857972
70.30000000000007	9993.474270013981
70.40000000000006	9989.23257500921
70.50000000000006	9984.991662564316
70.60000000000007	9980.751534769486
70.70000000000006	9976.512195747799
70.80000000000007	9972.27365096584
70.90000000000006	9968.035905850722
71.00000000000006	9963.798971111059
71.10000000000007	9959.562848449661
71.20000000000006	9955.32754177696
71.30000000000007	9951.093056361395
71.40000000000006	9946.85940294097
71.50000000000006	9942.62658287548
71.60000000000007	9938.39459991025
71.70000000000006	9934.163459159341
71.80000000000007	9929.933165699676
71.90000000000006	9925.703730262898
72.00000000000006	9921.475153833424
72.10000000000007	9917.247439962626
72.20000000000006	9913.020593578172
72.30000000000007	9908.794625444207
72.40000000000006	9904.569536211586
72.50000000000006	9900.34532928235
72.60000000000007	9896.122009438912
72.70000000000006	9891.899581428752
72.80000000000007	9887.678056014745
72.90000000000006	9883.457433483867
73.00000000000006	9879.23771706157
73.10000000000007	9875.018911354855
73.20000000000006	9870.80102716182
73.30000000000007	9866.58406444501
73.40000000000006	9862.368026295175
73.50000000000007	9858.152917182579
73.60000000000007	9853.938741544604
73.70000000000006	9849.725510182681
73.80000000000007	9845.513222706486
73.90000000000006	9841.301882046293
74.00000000000007	9837.091492507221
74.10000000000007	9832.88206492828
74.20000000000006	9828.673598603516
74.30000000000007	9824.466096342076
74.40000000000006	9820.259562320316
74.50000000000007	9816.054000683613
74.60000000000007	9811.84942227843
74.70000000000006	9807.645826056501
74.80000000000007	9803.443214681492
74.90000000000006	9799.241592174192
75.00000000000007	9795.040969420683
75.10000000000007	9790.841345065573
75.20000000000006	9786.642721664006
75.30000000000007	9782.44510311545
75.40000000000006	9778.248493290197
75.50000000000007	9774.052903085478
75.60000000000007	9769.858330813731
75.70000000000006	9765.664778898521
75.80000000000007	9761.472251092737
75.90000000000006	9757.280758334971
76.00000000000007	9753.09029863875
76.10000000000007	9748.90087433081
76.20000000000007	9744.712489049694
76.30000000000007	9740.525146406448
76.40000000000006	9736.338857354098
76.50000000000007	9732.153619583758
76.60000000000007	9727.969435303514
76.70000000000007	9723.78630801374
76.80000000000007	9719.604248710302
76.90000000000006	9715.423254793342
77.00000000000007	9711.243328384973
77.10000000000007	9707.064472877757
77.20000000000007	9702.886691638312
77.30000000000007	9698.709995679881
77.40000000000006	9694.534382089565
77.50000000000007	9690.359852882862
77.60000000000007	9686.186411322016
77.70000000000007	9682.014068464345
77.80000000000007	9677.842821113665
77.90000000000006	9673.67267120957
78.00000000000007	9669.503621912625
78.10000000000007	9665.335676358914
78.20000000000007	9661.168845625747
78.30000000000007	9657.00312621292
78.40000000000006	9652.83851996458
78.50000000000007	9648.675029918357
78.60000000000007	9644.512667196639
78.70000000000007	9640.351428023383
78.80000000000007	9636.191314176198
78.90000000000006	9632.032328596757
79.00000000000007	9627.874474203652
79.10000000000007	9623.717762141569
79.20000000000007	9619.562188339132
79.30000000000007	9615.407754488899
79.40000000000006	9611.25446341653
79.50000000000007	9607.102326312617
79.60000000000007	9602.951338837149
79.70000000000007	9598.801502624816
79.80000000000007	9594.652820410727
79.90000000000008	9590.505294908182
80.00000000000007	9586.358937332092
80.10000000000007	9582.213743055512
80.20000000000007	9578.069713637735
80.30000000000007	9573.92685170434
80.40000000000008	9569.785168516783
80.50000000000007	9565.644659186451
80.60000000000007	9561.505325222852
80.70000000000007	9557.36716916606
80.80000000000007	9553.230193535572
80.90000000000008	9549.094409618932
81.00000000000007	9544.959812248686
81.10000000000007	9540.826402867917
81.20000000000007	9536.694183913267
81.30000000000007	9532.563166719307
81.40000000000008	9528.433345863692
81.50000000000007	9524.304722747194
81.60000000000007	9520.177299725709
81.70000000000007	9516.05107913569
81.80000000000007	9511.926072339353
81.90000000000008	9507.8022736433
82.00000000000007	9503.67968439023
82.10000000000007	9499.558306838346
82.20000000000007	9495.438152397197
82.30000000000007	9491.319215125071
82.40000000000008	9487.201496329304
82.50000000000007	9483.084998191807
82.60000000000008	9478.969722876112
82.70000000000007	9474.855681820756
82.80000000000007	9470.742868820533
82.90000000000008	9466.631285132451
83.00000000000007	9462.520932846106
83.10000000000008	9458.411823447566
83.20000000000007	9454.30395048967
83.30000000000007	9450.197315200523
83.40000000000008	9446.09191959762
83.50000000000007	9441.987765681106
83.60000000000008	9437.884864967162
83.70000000000007	9433.78321075243
83.80000000000007	9429.682804221897
83.90000000000008	9425.583647305815
84.00000000000007	9421.485751567976
84.10000000000008	9417.389110069253
84.20000000000007	9413.293723971708
84.30000000000007	9409.19959513744
84.40000000000008	9405.106725412146
84.50000000000007	9401.015126390703
84.60000000000008	9396.924790884825
84.70000000000007	9392.835720020168
84.80000000000007	9388.747915576358
84.90000000000008	9384.66138919582
85.00000000000007	9380.576133460532
85.10000000000008	9376.492149478765
85.20000000000007	9372.409438965702
85.30000000000007	9368.328003621016
85.40000000000008	9364.24785511903
85.50000000000007	9360.168985799399
85.60000000000008	9356.091396740194
85.70000000000007	9352.015089578614
85.80000000000007	9347.940076036402
85.90000000000008	9343.8663482293
86.00000000000007	9339.793907223144
86.10000000000008	9335.722754594197
86.20000000000007	9331.652891904041
86.30000000000008	9327.584330906973
86.40000000000008	9323.517063483003
86.50000000000007	9319.451090673574
86.60000000000008	9315.386413981178
86.70000000000007	9311.32304520729
86.80000000000008	9307.260976013711
86.90000000000008	9303.200207434398
87.00000000000007	9299.140740914205
87.10000000000008	9295.082577884095
87.20000000000007	9291.025730178622
87.30000000000008	9286.970189230262
87.40000000000008	9282.915956053945
87.50000000000007	9278.863032024736
87.60000000000008	9274.81142902406
87.70000000000007	9270.761138271697
87.80000000000008	9266.712160779514
87.90000000000008	9262.664497868036
88.00000000000007	9258.618150844653
88.10000000000008	9254.573131624273
88.20000000000007	9250.529431203551
88.30000000000008	9246.487050580308
88.40000000000008	9242.445991009048
88.50000000000007	9238.406264451149
88.60000000000008	9234.367861695968
88.70000000000007	9230.330783742333
88.80000000000008	9226.295031793139
88.90000000000008	9222.26060703884
89.00000000000009	9218.227521474584
89.10000000000008	9214.19576567262
89.20000000000007	9210.165340622365
89.30000000000008	9206.136247464221
89.40000000000008	9202.108498239364
89.50000000000009	9198.08208331797
89.60000000000008	9194.05700369425
89.70000000000007	9190.033260459753
89.80000000000008	9186.19351120482
89.90000000000008	9183.08566054197
90.00000000000009	9180.709456626708
