# Supplementary material for: White matter micro- and macrostructure brain charts for the human lifespan
Source: Nature. 2026 May 13;655(8124):979–89. doi: 10.1038/s41586-026-10454-2 (PMC13391363; doi:10.1038/s41586-026-10454-2)
Supplement: Supplementary file 7 — Tract-specific median centiles of brain charts. SDT.T4.1-504 contain the discretized, sex-agnostic brain charts used to derive the myelination plots and assessments in Fig. 4 and Supplementary Fig. S4.F9. Age is expressed in years. Tract measurements are reported in metric-specific units: diffusivities in mm2 s−1, volume in mm3, surface area in mm2, average length in mm, and FA is dimensionless (unitless). [file 41586_2026_10454_MOESM7_ESM.zip › SDT.T4/SDT.T4.259-SLF_III_left_volume.csv]

age	value
1.0	8247.902634449594
1.1	8363.463998921075
1.2000000000000002	8509.9392157118
1.3000000000000003	8685.470994638266
1.4000000000000004	8859.603175809156
1.5000000000000004	9023.312448183451
1.6000000000000005	9177.718867241585
1.7000000000000006	9323.76365817766
1.8000000000000007	9462.203351179482
1.9000000000000008	9593.80195218199
2.000000000000001	9719.14716675783
2.100000000000001	9838.751087609944
2.200000000000001	9953.033082401913
2.300000000000001	10062.441026150727
2.4000000000000012	10167.325500504652
2.5000000000000013	10267.99975761316
2.6000000000000014	10364.744142322475
2.7000000000000015	10457.788798157138
2.8000000000000016	10547.397728473234
2.9000000000000017	10633.77724574836
3.0000000000000018	10717.114641248383
3.100000000000002	10797.563881582595
3.200000000000002	10875.308289318078
3.300000000000002	10950.491611040863
3.400000000000002	11023.246328922114
3.500000000000002	11093.694174768598
3.6000000000000023	11161.934281945418
3.7000000000000024	11228.091659978005
3.8000000000000025	11292.263383699019
3.9000000000000026	11354.539283307695
4.000000000000003	11414.992257341912
4.100000000000003	11473.716978078704
4.200000000000003	11530.786871331371
4.3000000000000025	11586.270793589343
4.400000000000003	11640.232856366241
4.5000000000000036	11692.724390784473
4.600000000000003	11743.815493088998
4.700000000000003	11793.559863193434
4.800000000000003	11842.00768564943
4.900000000000004	11889.19894006469
5.0000000000000036	11935.189591502844
5.100000000000003	11980.022383983654
5.200000000000004	12023.737849992604
5.300000000000004	12066.373983538084
5.400000000000004	12107.960606307246
5.5000000000000036	12148.541405618409
5.600000000000004	12188.149315137003
5.700000000000005	12226.81526069941
5.800000000000004	12264.563389820076
5.900000000000004	12301.429843964566
6.000000000000004	12337.441766792135
6.100000000000005	12372.625097803862
6.200000000000005	12407.004221600022
6.300000000000004	12440.597893818143
6.400000000000005	12473.435384349727
6.500000000000005	12505.538390878799
6.600000000000005	12536.927321074852
6.700000000000005	12567.617796415578
6.800000000000005	12597.634656396272
6.900000000000006	12626.996242423374
7.000000000000005	12655.720182604073
7.100000000000005	12683.823052733822
7.2000000000000055	12711.317357068987
7.300000000000006	12738.223763375452
7.400000000000006	12764.557340020396
7.500000000000005	12790.332250590598
7.600000000000006	12815.55913635032
7.700000000000006	12840.255875937946
7.800000000000006	12864.435454163618
7.900000000000006	12888.110405679141
8.000000000000007	12911.292497573502
8.100000000000007	12933.990449450808
8.200000000000006	12956.219447668755
8.300000000000006	12977.99038808513
8.400000000000006	12999.313488574076
8.500000000000007	13020.196297191098
8.600000000000007	13040.652148068333
8.700000000000006	13060.69057335466
8.800000000000008	13080.320806733062
8.900000000000007	13099.551489387275
9.000000000000007	13118.38892385898
9.100000000000007	13136.844622077364
9.200000000000006	13154.926718659506
9.300000000000008	13172.64281406605
9.400000000000007	13189.998440447025
9.500000000000007	13207.003826672524
9.600000000000009	13223.66617645588
9.700000000000008	13239.992487635165
9.800000000000008	13255.989280590056
9.900000000000007	13271.66124702129
10.000000000000007	13287.017334587887
10.100000000000009	13302.063775904597
10.200000000000008	13316.80636639581
10.300000000000008	13331.249272396011
10.40000000000001	13345.400521890746
10.500000000000009	13359.265689888713
10.600000000000009	13372.85020471116
10.700000000000008	13386.15909711557
10.800000000000008	13399.195947209944
10.90000000000001	13411.967853622391
11.000000000000009	13424.479695198415
11.100000000000009	13436.735982392418
11.20000000000001	13448.73992603039
11.30000000000001	13460.497946685417
11.40000000000001	13472.014445255125
11.500000000000009	13483.293715255217
11.600000000000009	13494.339710756767
11.70000000000001	13505.15522215856
11.80000000000001	13515.74597817149
11.90000000000001	13526.11586742382
12.00000000000001	13536.268461110601
12.10000000000001	13546.20628331835
12.20000000000001	13555.9345508794
12.30000000000001	13565.456796612398
12.40000000000001	13574.776472905003
12.50000000000001	13583.896736663899
12.60000000000001	13592.819803224562
12.70000000000001	13601.550362934702
12.800000000000011	13610.091563207467
12.900000000000011	13618.44627316032
13.00000000000001	13626.616511789083
13.10000000000001	13634.606575164664
13.20000000000001	13642.419340325328
13.300000000000011	13650.057622868568
13.400000000000011	13657.523977282855
13.50000000000001	13664.820191131175
13.600000000000012	13671.950152252739
13.700000000000012	13678.9164421425
13.800000000000011	13685.721394994569
13.900000000000011	13692.366650806276
14.00000000000001	13698.85578842606
14.100000000000012	13705.191180216163
14.200000000000012	13711.375150797017
14.300000000000011	13717.409791313126
14.400000000000013	13723.29656514565
14.500000000000012	13729.038729420747
14.600000000000012	13734.63842607851
14.700000000000012	13740.097574948897
14.800000000000011	13745.417526603695
14.900000000000013	13750.60129235174
15.000000000000012	13755.650849844049
15.100000000000012	13760.56813907608
15.200000000000014	13765.354889312855
15.300000000000013	13770.012314187159
15.400000000000013	13774.543167842474
15.500000000000012	13778.94924564819
15.600000000000012	13783.232141790508
15.700000000000014	13787.392982344292
15.800000000000013	13791.434323303329
15.900000000000013	13795.357829201736
16.000000000000014	13799.165134479108
16.100000000000016	13802.857681944059
16.200000000000014	13806.43648998036
16.30000000000001	13809.903906438984
16.400000000000013	13813.261449789043
16.500000000000014	13816.510455026715
16.600000000000016	13819.651871640763
16.700000000000014	13822.687885891062
16.800000000000015	13825.619910782852
16.900000000000013	13828.44933498589
17.000000000000014	13831.177371850003
17.100000000000016	13833.804885085268
17.200000000000014	13836.333890613729
17.300000000000015	13838.765683048467
17.400000000000013	13841.101388755093
17.500000000000014	13843.341816554628
17.600000000000016	13845.488849224988
17.700000000000014	13847.543695441384
17.800000000000015	13849.507543992806
17.900000000000016	13851.381422479095
18.000000000000014	13853.166070599294
18.100000000000016	13854.863230351104
18.200000000000017	13856.474013457766
18.300000000000015	13857.999376660195
18.400000000000016	13859.440015424836
18.500000000000014	13860.79756102822
18.600000000000016	13862.073054481783
18.700000000000017	13863.267520392188
18.800000000000015	13864.381834569123
18.900000000000016	13865.416636185373
19.000000000000014	13866.373439133058
19.100000000000016	13867.253204291343
19.200000000000017	13868.056749246629
19.300000000000015	13868.784677148551
19.400000000000016	13869.438409048962
19.500000000000018	13870.018847129697
19.600000000000016	13870.52687992354
19.700000000000017	13870.963258147605
19.80000000000002	13871.328538655544
19.900000000000016	13871.624043839965
20.000000000000018	13871.850609094947
20.100000000000016	13872.008936923685
20.200000000000017	13872.099554553108
20.30000000000002	13872.123705944618
20.400000000000016	13872.082177377464
20.500000000000018	13871.975743686016
20.600000000000016	13871.805051707364
20.700000000000017	13871.570590248868
20.80000000000002	13871.273519750914
20.900000000000016	13870.914570401224
21.000000000000018	13870.494348830485
21.10000000000002	13870.013319255042
21.200000000000017	13869.47257540636
21.30000000000002	13868.872806075107
21.40000000000002	13868.214690386885
21.500000000000018	13867.49878831657
21.60000000000002	13866.725531928016
21.700000000000017	13865.895943782425
21.80000000000002	13865.010665232767
21.90000000000002	13864.070222511225
22.000000000000018	13863.075027093188
22.10000000000002	13862.026044450326
22.200000000000017	13860.923880810187
22.30000000000002	13859.769134184991
22.40000000000002	13858.562291460446
22.500000000000018	13857.30373699176
22.60000000000002	13855.994375241347
22.70000000000002	13854.634772060544
22.80000000000002	13853.225385852822
22.90000000000002	13851.766583594559
23.00000000000002	13850.25922061516
23.10000000000002	13848.70383277886
23.20000000000002	13847.100948924912
23.30000000000002	13845.450994086788
23.40000000000002	13843.754312195859
23.50000000000002	13842.011705995854
23.60000000000002	13840.223676782383
23.70000000000002	13838.39062542014
23.80000000000002	13836.512881056706
23.90000000000002	13834.591203931948
24.00000000000002	13832.626069595986
24.10000000000002	13830.617947558598
24.20000000000002	13828.567210236675
24.300000000000022	13826.474167058874
24.40000000000002	13824.339532711958
24.50000000000002	13822.16375298846
24.600000000000023	13819.947179697954
24.70000000000002	13817.690109599669
24.800000000000022	13815.39322043676
24.90000000000002	13813.056935782157
25.00000000000002	13810.681673988427
25.100000000000023	13808.267762498426
25.20000000000002	13805.815481087138
25.300000000000022	13803.325467854047
25.40000000000002	13800.798120626785
25.50000000000002	13798.233749200195
25.600000000000023	13795.63262241501
25.70000000000002	13792.99534611978
25.800000000000022	13790.322298872376
25.900000000000023	13787.613854697496
26.00000000000002	13784.870302427931
26.100000000000023	13782.091896184129
26.200000000000024	13779.27920716651
26.300000000000022	13776.432591554609
26.400000000000023	13773.552323006694
26.50000000000002	13770.638646142717
26.600000000000023	13767.69210389528
26.700000000000024	13764.71303565695
26.800000000000022	13761.701776866441
26.900000000000023	13758.65858307657
27.00000000000002	13755.583686073383
27.100000000000023	13752.477598387926
27.200000000000024	13749.340639876273
27.300000000000022	13746.173052995455
27.400000000000023	13742.97506122334
27.500000000000025	13739.747152222059
27.600000000000023	13736.48963116207
27.700000000000024	13733.202799750998
27.800000000000026	13729.88688474999
27.900000000000023	13726.542098384374
28.000000000000025	13723.168901543335
28.100000000000023	13719.767582272409
28.200000000000024	13716.33835599276
28.300000000000026	13712.881427619202
28.400000000000023	13709.397236086728
28.500000000000025	13705.886056543051
28.600000000000023	13702.348161091399
28.700000000000024	13698.783751499608
28.800000000000026	13695.193022763277
28.900000000000023	13691.576390160002
29.000000000000025	13687.934113769372
29.100000000000026	13684.266385509285
29.200000000000024	13680.5733939045
29.300000000000026	13676.855534789494
29.400000000000027	13673.113056874481
29.500000000000025	13669.346206183356
29.600000000000026	13665.555162720075
29.700000000000024	13661.740106220568
29.800000000000026	13657.901411549
29.900000000000027	13654.039314109981
30.000000000000025	13650.15398532764
30.100000000000026	13646.245599177695
30.200000000000024	13642.314513253852
30.300000000000026	13638.360952904071
30.400000000000027	13634.385141097959
30.500000000000025	13630.387238833348
30.600000000000026	13626.367412260459
30.700000000000028	13622.326000330017
30.800000000000026	13618.263216601406
30.900000000000027	13614.179214579637
31.00000000000003	13610.074155259415
31.100000000000026	13605.948362208426
31.200000000000028	13601.802040061712
31.300000000000026	13597.63539134191
31.400000000000027	13593.448560405186
31.50000000000003	13589.241701245777
31.600000000000026	13585.015120812106
31.700000000000028	13580.769013261837
31.800000000000026	13576.503516392211
31.900000000000027	13572.218779559145
32.00000000000003	13567.91509597387
32.10000000000002	13563.59265185034
32.20000000000003	13559.25163152068
32.300000000000026	13554.892164734376
32.40000000000003	13550.514394556836
32.50000000000003	13546.118599346271
32.60000000000003	13541.704955976997
32.70000000000003	13537.273588444796
32.800000000000026	13532.824635621337
32.90000000000003	13528.358363567915
33.00000000000003	13523.874942067669
33.10000000000003	13519.374539222572
33.20000000000003	13514.85727193308
33.300000000000026	13510.323273394079
33.40000000000003	13505.77279636075
33.50000000000003	13501.2060022675
33.60000000000003	13496.62300295767
33.70000000000003	13492.023927816404
33.800000000000026	13487.409018566592
33.90000000000003	13482.778430295266
34.00000000000003	13478.132316583557
34.10000000000003	13473.470783006082
34.20000000000003	13468.793953804055
34.30000000000003	13464.1020587535
34.40000000000003	13459.395245458769
34.50000000000003	13454.67361504189
34.60000000000003	13449.937288267543
34.70000000000003	13445.186484993343
34.80000000000003	13440.421347127469
34.90000000000003	13435.64201522573
35.00000000000003	13430.848584861053
35.10000000000003	13426.0411721188
35.20000000000003	13421.219986107766
35.30000000000003	13416.385162012873
35.400000000000034	13411.53679148058
35.50000000000003	13406.67498741021
35.60000000000003	13401.799949976168
35.70000000000003	13396.911809239127
35.80000000000003	13392.010694042396
35.900000000000034	13387.096691111647
36.00000000000003	13382.169909073626
36.10000000000003	13377.230538412989
36.20000000000003	13372.278703135182
36.30000000000003	13367.314486498628
36.400000000000034	13362.337994198382
36.50000000000003	13357.34940865642
36.60000000000003	13352.348849257822
36.70000000000003	13347.336434289304
36.80000000000003	13342.312242638638
36.900000000000034	13337.276376085763
37.00000000000003	13332.229008301716
37.10000000000003	13327.17025320573
37.20000000000003	13322.100186620137
37.30000000000003	13317.018907616843
37.400000000000034	13311.926582578497
37.500000000000036	13306.82332124916
37.60000000000003	13301.709232379792
37.70000000000003	13296.584387904957
37.80000000000003	13291.448883296842
37.900000000000034	13286.302877021517
38.000000000000036	13281.146473878678
38.10000000000003	13275.97974308992
38.20000000000003	13270.80277761689
38.30000000000003	13265.615729326742
38.400000000000034	13260.418699238448
38.500000000000036	13255.211787471186
38.60000000000004	13249.995059783758
38.70000000000003	13244.768605817322
38.80000000000003	13239.532570265828
38.900000000000034	13234.287049666536
39.000000000000036	13229.032107375118
39.10000000000004	13223.767830697325
39.20000000000003	13218.49435834361
39.30000000000003	13213.211783420888
39.400000000000034	13207.920198219246
39.500000000000036	13202.619663006373
39.60000000000004	13197.310262015682
39.70000000000003	13191.992127448295
39.80000000000003	13186.665348340915
39.900000000000034	13181.329982831085
40.000000000000036	13175.98611297272
40.10000000000004	13170.633865533968
40.20000000000003	13165.273326433246
40.30000000000003	13159.904580846058
40.400000000000034	13154.527684153296
40.500000000000036	13149.142715557806
40.60000000000004	13143.749795912569
40.70000000000004	13138.349007432698
40.80000000000003	13132.940403609933
40.900000000000034	13127.524061606935
41.000000000000036	13122.10009733727
41.10000000000004	13116.66859017633
41.20000000000004	13111.229618822637
41.30000000000003	13105.783234304734
41.400000000000034	13100.329511132173
41.500000000000036	13094.868559836299
41.60000000000004	13089.400456417115
41.70000000000004	13083.925250227174
41.80000000000004	13078.443013860804
41.900000000000034	13072.953853353303
42.000000000000036	13067.457842114198
42.10000000000004	13061.955052935273
42.20000000000004	13056.445532966305
42.30000000000004	13050.92935232622
42.400000000000034	13045.406612147062
42.500000000000036	13039.877382756686
42.60000000000004	13034.341709817729
42.70000000000004	13028.799661646437
42.80000000000004	13023.251335277833
42.900000000000034	13017.6967986728
43.000000000000036	13012.136119227525
43.10000000000004	13006.569340633436
43.20000000000004	13000.996528891328
43.30000000000004	12995.417776564294
43.400000000000034	12989.833148795193
43.500000000000036	12984.242687955893
43.60000000000004	12978.646458346218
43.70000000000004	12973.044548792039
43.80000000000004	12967.437022270067
43.90000000000004	12961.823941240025
44.000000000000036	12956.20534630881
44.10000000000004	12950.5812996053
44.20000000000004	12944.951885872468
44.30000000000004	12939.317165506185
44.40000000000004	12933.677177942747
44.500000000000036	12928.031983702247
44.60000000000004	12922.381664115454
44.70000000000004	12916.726277592907
44.80000000000004	12911.06588207111
44.90000000000004	12905.400515405348
45.00000000000004	12899.730236075675
45.10000000000004	12894.055121681551
45.20000000000004	12888.375228266406
45.30000000000004	12882.690592647494
45.40000000000004	12877.001271779985
45.50000000000004	12871.30734014519
45.60000000000004	12865.608851964313
45.70000000000004	12859.905861023308
45.80000000000004	12854.198402722794
45.90000000000004	12848.486532096824
46.00000000000004	12842.77032021362
46.10000000000004	12837.049819120275
46.20000000000004	12831.325063297538
46.30000000000004	12825.596106331152
46.40000000000004	12819.863016437654
46.50000000000004	12814.125843989335
46.60000000000004	12808.3846389583
46.70000000000004	12802.639434555724
46.80000000000004	12796.89028255458
46.90000000000004	12791.137248046816
47.00000000000004	12785.380379405176
47.100000000000044	12779.619709026412
47.20000000000004	12773.855287305323
47.30000000000004	12768.087176723984
47.40000000000004	12762.31542411383
47.50000000000004	12756.540075937854
47.600000000000044	12750.761163454972
47.70000000000004	12744.978735346202
47.80000000000004	12739.192851230962
47.90000000000004	12733.40355609932
48.00000000000004	12727.610880489954
48.100000000000044	12721.814871770146
48.200000000000045	12716.01558716922
48.30000000000004	12710.213070256978
48.40000000000004	12704.407364263603
48.50000000000004	12698.598498708147
48.600000000000044	12692.786519334732
48.700000000000045	12686.971480748203
48.80000000000004	12681.153424820575
48.90000000000004	12675.332380434887
49.00000000000004	12669.50839208089
49.100000000000044	12663.681512173363
49.200000000000045	12657.851781274008
49.30000000000004	12652.01923963111
49.40000000000004	12646.183915214204
49.50000000000004	12640.345850973163
49.600000000000044	12634.50509691511
49.700000000000045	12628.661692034493
49.80000000000004	12622.815663740223
49.90000000000004	12616.967053782673
50.00000000000004	12611.115910161141
50.100000000000044	12605.262270659821
50.200000000000045	12599.406172773322
50.30000000000005	12593.547643092495
50.40000000000004	12587.686721904447
50.50000000000004	12581.823454998528
50.600000000000044	12575.957878710517
50.700000000000045	12570.09001913817
50.80000000000005	12564.219915419935
50.90000000000004	12558.347611503637
51.00000000000004	12552.473142605964
51.100000000000044	12546.59654367574
51.200000000000045	12540.71784007856
51.30000000000005	12534.837069560332
51.40000000000005	12528.954274039357
51.50000000000004	12523.069487392297
51.600000000000044	12517.182734552176
51.700000000000045	12511.294052163477
51.80000000000005	12505.403480454897
51.90000000000005	12499.511052267178
52.00000000000004	12493.616800193038
52.100000000000044	12487.720748510712
52.200000000000045	12481.822932537583
52.30000000000005	12475.923390637712
52.40000000000005	12470.02215441077
52.50000000000004	12464.11924775675
52.600000000000044	12458.214704935595
52.700000000000045	12452.308562760692
52.80000000000005	12446.400851871806
52.90000000000005	12440.49160267883
53.00000000000004	12434.580838496724
53.100000000000044	12428.66859231897
53.200000000000045	12422.754899245183
53.30000000000005	12416.83978876457
53.40000000000005	12410.923283862581
53.50000000000005	12405.005416516375
53.600000000000044	12399.08622040205
53.700000000000045	12393.165724118471
53.80000000000005	12387.243956051216
53.90000000000005	12381.320938663657
54.00000000000005	12375.396702722837
54.100000000000044	12369.471280329275
54.200000000000045	12363.54469901412
54.30000000000005	12357.616980955014
54.40000000000005	12351.688155941129
54.50000000000005	12345.758254766008
54.60000000000005	12339.8273041342
54.700000000000045	12333.895330552188
54.80000000000005	12327.96235573237
54.90000000000005	12322.028408306278
55.00000000000005	12316.093517618556
55.10000000000005	12310.15770938202
55.200000000000045	12304.221005062644
55.30000000000005	12298.283432350177
55.40000000000005	12292.345019389199
55.50000000000005	12286.405791124382
55.60000000000005	12280.4657723163
55.700000000000045	12274.524984017056
55.80000000000005	12268.583452807707
55.90000000000005	12262.641205500195
56.00000000000005	12256.698266117193
56.10000000000005	12250.75465549971
56.200000000000045	12244.810399320957
56.30000000000005	12238.865523290953
56.40000000000005	12232.920050717948
56.50000000000005	12226.974004738919
56.60000000000005	12221.027405827426
56.70000000000005	12215.080278593756
56.80000000000005	12209.132647522078
56.90000000000005	12203.184535062748
57.00000000000005	12197.235961509976
57.10000000000005	12191.28695059817
57.20000000000005	12185.33752579979
57.30000000000005	12179.387708900125
57.40000000000005	12173.43752152501
57.50000000000005	12167.486983643228
57.60000000000005	12161.536117969117
57.70000000000005	12155.584946847477
57.800000000000054	12149.633491264683
57.90000000000005	12143.681771038708
58.00000000000005	12137.729808038173
58.10000000000005	12131.777623679118
58.20000000000005	12125.82523832834
58.300000000000054	12119.872672204036
58.40000000000005	12113.919944836742
58.50000000000005	12107.96707711525
58.60000000000005	12102.014089418299
58.70000000000005	12096.06100136808
58.800000000000054	12090.107832369951
58.90000000000005	12084.154602495551
59.00000000000005	12078.20133127119
59.10000000000005	12072.248037741396
59.20000000000005	12066.294740812122
59.300000000000054	12060.341459635712
59.40000000000005	12054.38821334175
59.50000000000005	12048.435020502455
59.60000000000005	12042.481899467874
59.70000000000005	12036.52886928818
59.800000000000054	12030.575948302858
59.900000000000055	12024.623154302055
60.00000000000005	12018.670505096788
60.10000000000005	12012.718018368752
60.20000000000005	12006.765712946282
60.300000000000054	12000.813606262414
60.400000000000055	11994.861715229872
60.50000000000005	11988.91005701143
60.60000000000005	11982.958650353961
60.70000000000005	11977.007511926071
60.800000000000054	11971.056657923224
60.900000000000055	11965.106105004896
61.00000000000006	11959.155869709783
61.10000000000005	11953.205970591122
61.20000000000005	11947.256423444633
61.300000000000054	11941.3072436591
61.400000000000055	11935.358447288503
61.50000000000006	11929.410052823163
61.60000000000005	11923.462075318796
61.70000000000005	11917.514529506712
61.800000000000054	11911.567430970601
61.900000000000055	11905.620795181263
62.00000000000006	11899.67464046096
62.10000000000005	11893.72898102424
62.20000000000005	11887.783830861015
62.300000000000054	11881.839204988986
62.400000000000055	11875.895121684189
62.50000000000006	11869.951594444372
62.60000000000005	11864.00863665717
62.70000000000005	11858.066262900556
62.800000000000054	11852.124487646943
62.900000000000055	11846.18332902744
63.00000000000006	11840.242799728636
63.10000000000006	11834.302912457055
63.20000000000005	11828.363681261286
63.300000000000054	11822.425124241143
63.400000000000055	11816.48725338859
63.50000000000006	11810.550080858837
63.60000000000006	11804.613620289037
63.70000000000005	11798.677885217574
63.800000000000054	11792.742893620316
63.900000000000055	11786.808656706495
64.00000000000006	11780.875186005906
64.10000000000005	11774.942494660247
64.20000000000006	11769.010600627462
64.30000000000005	11763.07951444331
64.40000000000006	11757.149247133366
64.50000000000006	11751.219811454139
64.60000000000005	11745.291220069637
64.70000000000006	11739.363490832866
64.80000000000005	11733.436633523805
64.90000000000006	11727.510658594143
65.00000000000006	11721.58557833638
65.10000000000005	11715.66141059756
65.20000000000006	11709.738164504428
65.30000000000005	11703.815850047977
65.40000000000006	11697.89447915988
65.50000000000006	11691.974063685126
65.60000000000005	11686.054621383015
65.70000000000006	11680.136160650136
65.80000000000005	11674.21869095125
65.90000000000006	11668.302223783221
66.00000000000006	11662.38677691008
66.10000000000005	11656.472358094528
66.20000000000006	11650.558976380918
66.30000000000005	11644.646642927883
66.40000000000006	11638.735368812824
66.50000000000006	11632.825171727582
66.60000000000005	11626.916058729083
66.70000000000006	11621.008038379545
66.80000000000005	11615.101121429956
66.90000000000006	11609.195325586421
67.00000000000006	11603.290657290541
67.10000000000007	11597.387124721374
67.20000000000006	11591.484738312705
67.30000000000005	11585.583508422098
67.40000000000006	11579.683452697549
67.50000000000006	11573.784576898106
67.60000000000007	11567.88688876155
67.70000000000006	11561.99039833923
67.80000000000005	11556.095123301899
67.90000000000006	11550.20106881108
68.00000000000006	11544.308242255896
68.10000000000007	11538.416653390042
68.20000000000006	11532.526311895705
68.30000000000005	11526.637235398248
68.40000000000006	11520.749428398763
68.50000000000006	11514.862897882944
68.60000000000007	11508.977653245542
68.70000000000006	11503.093712142234
68.80000000000005	11497.211078493689
68.90000000000006	11491.329758968868
69.00000000000006	11485.449762683096
69.10000000000007	11479.571098684522
69.20000000000006	11473.693784594938
69.30000000000005	11467.817823695708
69.40000000000006	11461.943222287446
69.50000000000006	11456.069989148398
69.60000000000007	11450.198141937331
69.70000000000006	11444.32768337162
69.80000000000007	11438.458619464753
69.90000000000006	11432.590958732493
70.00000000000006	11426.724709627513
70.10000000000007	11420.85988978508
70.20000000000006	11414.99650130346
70.30000000000007	11409.13454986031
70.40000000000006	11403.274043654703
70.50000000000006	11397.415000364781
70.60000000000007	11391.557421540645
70.70000000000006	11385.701312600242
70.80000000000007	11379.846681495987
70.90000000000006	11373.993536120995
71.00000000000006	11368.141894139264
71.10000000000007	11362.291756501105
71.20000000000006	11356.443128318797
71.30000000000007	11350.59601724708
71.40000000000006	11344.75044099802
71.50000000000006	11338.906399988986
71.60000000000007	11333.06389909797
71.70000000000006	11327.222945747812
71.80000000000007	11321.383547305582
71.90000000000006	11315.54572147764
72.00000000000006	11309.70946810006
72.10000000000007	11303.874791773156
72.20000000000006	11298.04169963983
72.30000000000007	11292.210209459061
72.40000000000006	11286.380320548662
72.50000000000006	11280.552037298225
72.60000000000007	11274.72536663253
72.70000000000006	11268.900315423916
72.80000000000007	11263.076901433218
72.90000000000006	11257.25512341469
73.00000000000006	11251.434985506216
73.10000000000007	11245.61649436923
73.20000000000006	11239.799667821148
73.30000000000007	11233.984504112137
73.40000000000006	11228.171007191211
73.50000000000007	11222.359183514553
73.60000000000007	11216.549039488982
73.70000000000006	11210.74059294059
73.80000000000007	11204.933841572996
73.90000000000006	11199.128789107606
74.00000000000007	11193.325441752746
74.10000000000007	11187.523817394527
74.20000000000006	11181.723913246147
74.30000000000007	11175.925732860414
74.40000000000006	11170.129282252448
74.50000000000007	11164.334567390886
74.60000000000007	11158.541606176606
74.70000000000006	11152.750395292587
74.80000000000007	11146.960938086424
74.90000000000006	11141.173240339873
75.00000000000007	11135.38732001677
75.10000000000007	11129.6031733229
75.20000000000006	11123.820803456041
75.30000000000007	11118.040216016003
75.40000000000006	11112.261416558818
75.50000000000007	11106.48442306855
75.60000000000007	11100.709231236453
75.70000000000006	11094.935844075893
75.80000000000007	11089.164266966865
75.90000000000006	11083.394517958926
76.00000000000007	11077.626592278892
76.10000000000007	11071.860492807757
76.20000000000007	11066.096224754114
76.30000000000007	11060.333793285323
76.40000000000006	11054.57321647602
76.50000000000007	11048.81448905359
76.60000000000007	11043.05761373392
76.70000000000007	11037.302595518493
76.80000000000007	11031.549452549552
76.90000000000006	11025.79817910241
77.00000000000007	11020.048777776756
77.10000000000007	11014.301253412552
77.20000000000007	11008.555610810881
77.30000000000007	11002.811868143404
77.40000000000006	10997.070019200524
77.50000000000007	10991.330066434759
77.60000000000007	10985.592014490856
77.70000000000007	10979.855881609832
77.80000000000007	10974.121661141982
77.90000000000006	10968.38935543863
78.00000000000007	10962.658968992253
78.10000000000007	10956.930506258685
78.20000000000007	10951.203985512191
78.30000000000007	10945.47939963215
78.40000000000006	10939.756750839362
78.50000000000007	10934.036043442258
78.60000000000007	10928.317295785906
78.70000000000007	10922.600500321147
78.80000000000007	10916.885659181513
78.90000000000006	10911.172776531841
79.00000000000007	10905.461856502416
79.10000000000007	10899.752917474923
79.20000000000007	10894.045951442778
79.30000000000007	10888.340960424479
79.40000000000006	10882.637948411284
79.50000000000007	10876.936933856809
79.60000000000007	10871.23790833717
79.70000000000007	10865.540873796499
79.80000000000007	10859.845834090595
79.90000000000008	10854.15279304267
80.00000000000007	10848.461769145946
80.10000000000007	10842.772753532116
80.20000000000007	10837.085748044641
80.30000000000007	10831.400756375577
80.40000000000008	10825.717797090947
80.50000000000007	10820.036860916018
80.60000000000007	10814.357949631858
80.70000000000007	10808.681066802723
80.80000000000007	10803.006215962097
80.90000000000008	10797.33341571821
81.00000000000007	10791.662656364444
81.10000000000007	10785.993939594573
81.20000000000007	10780.327268818313
81.30000000000007	10774.662662717321
81.40000000000008	10769.000111189112
81.50000000000007	10763.339615876166
81.60000000000007	10757.681180067586
81.70000000000007	10752.024807023436
81.80000000000007	10746.370515469811
81.90000000000008	10740.718294884477
82.00000000000007	10735.068146835029
82.10000000000007	10729.420074464691
82.20000000000007	10723.774096573403
82.30000000000007	10718.130202253293
82.40000000000008	10712.488393030955
82.50000000000007	10706.848671935757
82.60000000000008	10701.211041969655
82.70000000000007	10695.575521978957
82.80000000000007	10689.94210064777
82.90000000000008	10684.310779439309
83.00000000000007	10678.68156124522
83.10000000000008	10673.05446498586
83.20000000000007	10667.429478969636
83.30000000000007	10661.80660462831
83.40000000000008	10656.185844746004
83.50000000000007	10650.567202080976
83.60000000000008	10644.9506956016
83.70000000000007	10639.336313219581
83.80000000000007	10633.724056314
83.90000000000008	10628.113927538929
84.00000000000007	10622.505945936822
84.10000000000008	10616.900099053344
84.20000000000007	10611.296388244951
84.30000000000007	10605.69481606418
84.40000000000008	10600.095385039112
84.50000000000007	10594.498114261612
84.60000000000008	10588.902990891596
84.70000000000007	10583.310016242765
84.80000000000007	10577.719192744815
84.90000000000008	10572.13053956354
85.00000000000007	10566.544043502203
85.10000000000008	10560.959705860068
85.20000000000007	10555.377528970901
85.30000000000007	10549.797515145376
85.40000000000008	10544.219683599851
85.50000000000007	10538.64402076243
85.60000000000008	10533.070527898853
85.70000000000007	10527.499207226834
85.80000000000007	10521.930078036377
85.90000000000008	10516.36312640805
86.00000000000007	10510.798353600736
86.10000000000008	10505.235761741515
86.20000000000007	10499.675352935628
86.30000000000008	10494.117146524597
86.40000000000008	10488.561128224093
86.50000000000007	10483.007299268014
86.60000000000008	10477.45566167378
86.70000000000007	10471.906234856115
86.80000000000008	10466.359004192042
86.90000000000008	10460.813970915602
87.00000000000007	10455.27113695856
87.10000000000008	10449.730504232075
87.20000000000007	10444.1920922031
87.30000000000008	10438.655885893702
87.40000000000008	10433.121886520872
87.50000000000007	10427.590095912747
87.60000000000008	10422.060533608981
87.70000000000007	10416.533184301594
87.80000000000008	10411.008049214197
87.90000000000008	10405.485130093986
88.00000000000007	10399.96442866867
88.10000000000008	10394.44596453066
88.20000000000007	10388.92972202667
88.30000000000008	10383.415702370621
88.40000000000008	10377.903907211752
88.50000000000007	10372.394356214529
88.60000000000008	10366.887033404015
88.70000000000007	10361.381940006733
88.80000000000008	10355.879077595411
88.90000000000008	10350.378447724348
89.00000000000009	10344.880070111172
89.10000000000008	10339.383928444968
89.20000000000007	10333.890023949378
89.30000000000008	10328.398358104532
89.40000000000008	10322.90895069937
89.50000000000009	10317.421785109487
89.60000000000008	10311.936862576656
89.70000000000007	10306.454184508671
89.80000000000008	10301.222560493046
89.90000000000008	10296.988305771067
90.00000000000009	10293.750997349594
