# Supplementary material for: White matter micro- and macrostructure brain charts for the human lifespan
Source: Nature. 2026 May 13;655(8124):979–89. doi: 10.1038/s41586-026-10454-2 (PMC13391363; doi:10.1038/s41586-026-10454-2)
Supplement: Supplementary file 7 — Tract-specific median centiles of brain charts. SDT.T4.1-504 contain the discretized, sex-agnostic brain charts used to derive the myelination plots and assessments in Fig. 4 and Supplementary Fig. S4.F9. Age is expressed in years. Tract measurements are reported in metric-specific units: diffusivities in mm2 s−1, volume in mm3, surface area in mm2, average length in mm, and FA is dimensionless (unitless). [file 41586_2026_10454_MOESM7_ESM.zip › SDT.T4/SDT.T4.26-ATR_right_rd-mean.csv]

age	value
1.0	0.0007659912595586501
1.1	0.0007621949706143871
1.2000000000000002	0.0007573904583381519
1.3000000000000003	0.0007516408448820619
1.4000000000000004	0.0007459521460594786
1.5000000000000004	0.0007406191853580535
1.6000000000000005	0.0007356015979647403
1.7000000000000006	0.0007308656763311314
1.8000000000000007	0.0007263843724181812
1.9000000000000008	0.0007221307709465387
2.000000000000001	0.0007180841995144006
2.100000000000001	0.000714226737776799
2.200000000000001	0.0007105437054462626
2.300000000000001	0.0007070196690361325
2.4000000000000012	0.0007036425450069582
2.5000000000000013	0.0007004015853393608
2.6000000000000014	0.0006972872114596816
2.7000000000000015	0.0006942915412463928
2.8000000000000016	0.0006914056852950755
2.9000000000000017	0.0006886226852177769
3.0000000000000018	0.0006859362470144031
3.100000000000002	0.0006833411779779473
3.200000000000002	0.0006808314046092848
3.300000000000002	0.0006784021517228842
3.400000000000002	0.0006760490335652345
3.500000000000002	0.0006737680325928658
3.6000000000000023	0.0006715558609572889
3.7000000000000024	0.0006694084492747435
3.8000000000000025	0.0006673226265027785
3.9000000000000026	0.0006652954661047259
4.000000000000003	0.0006633245798278705
4.100000000000003	0.0006614069245407756
4.200000000000003	0.0006595401305135528
4.3000000000000025	0.0006577219816801663
4.400000000000003	0.0006559504194044359
4.5000000000000036	0.000654223784958133
4.600000000000003	0.000652539856319159
4.700000000000003	0.0006508969238361454
4.800000000000003	0.000649293392990798
4.900000000000004	0.0006477279851598407
5.0000000000000036	0.0006461989441309797
5.100000000000003	0.0006447049225172914
5.200000000000004	0.00064324464559563
5.300000000000004	0.0006418169205449424
5.400000000000004	0.0006404208047907349
5.5000000000000036	0.000639054942695839
5.600000000000004	0.0006377183078173953
5.700000000000005	0.000636409937769939
5.800000000000004	0.0006351290761990539
5.900000000000004	0.0006338746107711554
6.000000000000004	0.000632645702532484
6.100000000000005	0.0006314415513090604
6.200000000000005	0.00063026140590326
6.300000000000004	0.0006291046849692636
6.400000000000005	0.0006279704958259018
6.500000000000005	0.0006268581742385841
6.600000000000005	0.0006257670962264009
6.700000000000005	0.000624696781526072
6.800000000000005	0.0006236464775983762
6.900000000000006	0.0006226156269265762
7.000000000000005	0.0006216036945659652
7.100000000000005	0.0006206101780674637
7.2000000000000055	0.0006196346966688584
7.300000000000006	0.0006186766288217645
7.400000000000006	0.0006177355202319286
7.500000000000005	0.0006168109443392346
7.600000000000006	0.0006159025795466482
7.700000000000006	0.000615009891063661
7.800000000000006	0.0006141324897876917
7.900000000000006	0.0006132700006413296
8.000000000000007	0.0006124220718881189
8.100000000000007	0.0006115884423621557
8.200000000000006	0.0006107686604908072
8.300000000000006	0.0006099624020570717
8.400000000000006	0.0006091693633502731
8.500000000000007	0.0006083893198972207
8.600000000000007	0.0006076218768939443
8.700000000000006	0.0006068667521840913
8.800000000000008	0.0006061236727820303
8.900000000000007	0.0006053923835227118
9.000000000000007	0.0006046726985757888
9.100000000000007	0.0006039642786823914
9.200000000000006	0.0006032668845090443
9.300000000000008	0.0006025802927325718
9.400000000000007	0.000601904341345943
9.500000000000007	0.000601238729902819
9.600000000000009	0.0006005832474140625
9.700000000000008	0.0005999376891377482
9.800000000000008	0.0005993018645940555
9.900000000000007	0.0005986756375302394
10.000000000000007	0.0005980587460742229
10.100000000000009	0.0005974510086312174
10.200000000000008	0.0005968522566434279
10.300000000000008	0.0005962623699129691
10.40000000000001	0.0005956811140664765
10.500000000000009	0.000595108327300847
10.600000000000009	0.0005945438522142342
10.700000000000008	0.0005939875432427551
10.800000000000008	0.0005934392979466706
10.90000000000001	0.0005928989096271157
11.000000000000009	0.0005923662373216247
11.100000000000009	0.0005918411510354252
11.20000000000001	0.0005913235594879728
11.30000000000001	0.0005908132760467141
11.40000000000001	0.0005903101739833348
11.500000000000009	0.0005898141297586087
11.600000000000009	0.0005893250299415636
11.70000000000001	0.0005888427958498358
11.80000000000001	0.000588367261252576
11.90000000000001	0.0005878983146040351
12.00000000000001	0.0005874358538227874
12.10000000000001	0.0005869798081877487
12.20000000000001	0.0005865300264789845
12.30000000000001	0.000586086407646709
12.40000000000001	0.0005856488530077705
12.50000000000001	0.0005852172727037381
12.60000000000001	0.0005847916051700321
12.70000000000001	0.0005843717145774094
12.800000000000011	0.0005839575111951637
12.900000000000011	0.0005835489136242901
13.00000000000001	0.0005831458661081264
13.10000000000001	0.0005827482442869381
13.20000000000001	0.0005823559663368617
13.300000000000011	0.000581968952226669
13.400000000000011	0.0005815871297653405
13.50000000000001	0.0005812104499914187
13.600000000000012	0.000580838800387649
13.700000000000012	0.0005804721077384308
13.800000000000011	0.0005801103062797574
13.900000000000011	0.0005797533513698941
14.00000000000001	0.0005794011394168404
14.100000000000012	0.0005790536032727498
14.200000000000012	0.0005787106771720444
14.300000000000011	0.0005783723024126475
14.400000000000013	0.000578038439488049
14.500000000000012	0.0005777089940762813
14.600000000000012	0.0005773839056905498
14.700000000000012	0.0005770631205936176
14.800000000000011	0.0005767466025466446
14.900000000000013	0.0005764342642845957
15.000000000000012	0.000576126050053162
15.100000000000012	0.0005758219051806815
15.200000000000014	0.0005755217814313586
15.300000000000013	0.0005752256465096397
15.400000000000013	0.0005749334205167691
15.500000000000012	0.0005746450529317869
15.600000000000012	0.00057436049941066
15.700000000000014	0.0005740797301668889
15.800000000000013	0.0005738026709601394
15.900000000000013	0.000573529275013677
16.000000000000014	0.0005732594964105307
16.100000000000016	0.0005729932951519882
16.200000000000014	0.0005727306445227688
16.30000000000001	0.0005724714762142532
16.400000000000013	0.0005722157476171536
16.500000000000014	0.0005719634218230421
16.600000000000016	0.0005717144740690474
16.700000000000014	0.0005714688406402803
16.800000000000015	0.0005712264819276899
16.900000000000013	0.0005709873590134402
17.000000000000014	0.0005707514384635532
17.100000000000016	0.0005705186979377097
17.200000000000014	0.0005702890785542704
17.300000000000015	0.0005700625440629534
17.400000000000013	0.0005698390635120756
17.500000000000014	0.0005696186160988328
17.600000000000016	0.000569401146712456
17.700000000000014	0.0005691866215342726
17.800000000000015	0.00056897500730747
17.900000000000016	0.0005687662758890891
18.000000000000014	0.0005685604084091025
18.100000000000016	0.0005683573537368524
18.200000000000017	0.0005681570807900434
18.300000000000015	0.0005679595634402868
18.400000000000016	0.0005677647840415035
18.500000000000014	0.0005675726945893797
18.600000000000016	0.0005673832659926193
18.700000000000017	0.0005671964696212393
18.800000000000015	0.0005670122816399012
18.900000000000016	0.0005668306859605702
19.000000000000014	0.0005666516378878036
19.100000000000016	0.0005664751105814753
19.200000000000017	0.0005663010818564881
19.300000000000015	0.0005661295366087548
19.400000000000016	0.0005659604327581557
19.500000000000018	0.0005657937451099943
19.600000000000016	0.0005656294488517419
19.700000000000017	0.0005654675236870791
19.80000000000002	0.0005653079557797985
19.900000000000016	0.0005651507058243929
20.000000000000018	0.000564995750494589
20.100000000000016	0.000564843070857309
20.200000000000017	0.0005646926538744639
20.30000000000002	0.0005645444624462542
20.400000000000016	0.0005643984746177614
20.500000000000018	0.0005642546687532756
20.600000000000016	0.0005641130274881576
20.700000000000017	0.0005639735388249653
20.80000000000002	0.0005638361680088309
20.900000000000016	0.0005637008946481382
21.000000000000018	0.000563567702513021
21.10000000000002	0.0005634365802588105
21.200000000000017	0.0005633074950047131
21.30000000000002	0.0005631804275108732
21.40000000000002	0.0005630553588060793
21.500000000000018	0.0005629322739725311
21.60000000000002	0.000562811162526523
21.700000000000017	0.0005626919935832461
21.80000000000002	0.0005625747492205592
21.90000000000002	0.0005624594154719068
22.000000000000018	0.0005623459823915013
22.10000000000002	0.0005622344206976993
22.200000000000017	0.0005621247134425381
22.30000000000002	0.0005620168439057228
22.40000000000002	0.0005619107992256978
22.500000000000018	0.0005618065701742293
22.60000000000002	0.0005617041291798449
22.70000000000002	0.000561603460412808
22.80000000000002	0.0005615045518141273
22.90000000000002	0.0005614073946019776
23.00000000000002	0.0005613119625848319
23.10000000000002	0.0005612182407623485
23.20000000000002	0.0005611262143283492
23.30000000000002	0.0005610358721602729
23.40000000000002	0.0005609472060783461
23.50000000000002	0.0005608601913652065
23.60000000000002	0.0005607748139754226
23.70000000000002	0.0005606910634675029
23.80000000000002	0.0005606089320346243
23.90000000000002	0.0005605283961540604
24.00000000000002	0.0005604494424907354
24.10000000000002	0.0005603720578761371
24.20000000000002	0.0005602962326669278
24.300000000000022	0.0005602219595646382
24.40000000000002	0.0005601492163243462
24.50000000000002	0.0005600779904311673
24.600000000000023	0.000560008272822907
24.70000000000002	0.0005599400565145457
24.800000000000022	0.0005598733203008799
24.90000000000002	0.0005598080522788253
25.00000000000002	0.0005597442406889679
25.100000000000023	0.0005596818771529892
25.20000000000002	0.0005596209551176718
25.300000000000022	0.0005595614544911591
25.40000000000002	0.0005595033640786054
25.50000000000002	0.0005594466760000761
25.600000000000023	0.0005593913839673167
25.70000000000002	0.0005593374687978275
25.800000000000022	0.0005592849198264091
25.900000000000023	0.0005592337265124457
26.00000000000002	0.0005591838815649302
26.100000000000023	0.0005591353790643254
26.200000000000024	0.0005590882008028304
26.300000000000022	0.0005590423367299234
26.400000000000023	0.0005589977799840112
26.50000000000002	0.0005589545248707117
26.600000000000023	0.0005589125539812564
26.700000000000024	0.0005588718577258725
26.800000000000022	0.0005588324266232752
26.900000000000023	0.0005587942543212802
27.00000000000002	0.0005587573354420872
27.100000000000023	0.000558721653434056
27.200000000000024	0.0005586871992433097
27.300000000000022	0.0005586539668892917
27.400000000000023	0.0005586219511865389
27.500000000000025	0.0005585911362884115
27.600000000000023	0.0005585615135436956
27.700000000000024	0.0005585330743960971
27.800000000000026	0.0005585058133076292
27.900000000000023	0.0005584797253658532
28.000000000000025	0.0005584547954810492
28.100000000000023	0.0005584310154713347
28.200000000000024	0.0005584083801215988
28.300000000000026	0.0005583868846844838
28.400000000000023	0.0005583665146948625
28.500000000000025	0.0005583472623241735
28.600000000000023	0.0005583291198272505
28.700000000000024	0.0005583120823750108
28.800000000000026	0.0005582961454566964
28.900000000000023	0.0005582812952781919
29.000000000000025	0.0005582675244236203
29.100000000000026	0.0005582548283455597
29.200000000000024	0.0005582432026755317
29.300000000000026	0.000558232634174838
29.400000000000027	0.000558223115738901
29.500000000000025	0.0005582146403366843
29.600000000000026	0.0005582072037587293
29.700000000000024	0.0005582008018424815
29.800000000000026	0.0005581954219462958
29.900000000000027	0.0005581910573298452
30.000000000000025	0.0005581877040302239
30.100000000000026	0.0005581853580080791
30.200000000000024	0.00055818400711737
30.300000000000026	0.000558183644893073
30.400000000000027	0.000558184264935273
30.500000000000025	0.0005581858635780246
30.600000000000026	0.0005581884369618844
30.700000000000028	0.0005581919734738918
30.800000000000026	0.0005581964669717364
30.900000000000027	0.0005582019140060168
31.00000000000003	0.0005582083108243751
31.100000000000026	0.0005582156462575825
31.200000000000028	0.0005582239144076106
31.300000000000026	0.0005582331094343024
31.400000000000027	0.0005582432281500523
31.50000000000003	0.0005582542669603166
31.600000000000026	0.0005582662151733654
31.700000000000028	0.0005582790671780679
31.800000000000026	0.0005582928199776312
31.900000000000027	0.0005583074700709148
32.00000000000003	0.0005583230071647356
32.10000000000002	0.0005583394258654653
32.20000000000003	0.000558356720831027
32.300000000000026	0.0005583748892961818
32.40000000000003	0.0005583939278987341
32.50000000000003	0.0005584138267745039
32.60000000000003	0.0005584345807856942
32.70000000000003	0.0005584561873357287
32.800000000000026	0.0005584786431441949
32.90000000000003	0.0005585019387058869
33.00000000000003	0.0005585260690773215
33.10000000000003	0.0005585510293610904
33.20000000000003	0.0005585768171659966
33.300000000000026	0.0005586034293343353
33.40000000000003	0.0005586308567475163
33.50000000000003	0.0005586590946909014
33.60000000000003	0.0005586881409227926
33.70000000000003	0.000558717992357345
33.800000000000026	0.0005587486402002183
33.90000000000003	0.000558780079910851
34.00000000000003	0.0005588123069900012
34.10000000000003	0.000558845319378661
34.20000000000003	0.0005588791140997426
34.30000000000003	0.0005589136827082522
34.40000000000003	0.0005589490208689342
34.50000000000003	0.0005589851266556594
34.60000000000003	0.0005590219971546809
34.70000000000003	0.0005590596242146586
34.80000000000003	0.0005590980036567432
34.90000000000003	0.0005591371313391964
35.00000000000003	0.0005591770054989109
35.10000000000003	0.0005592176233187971
35.20000000000003	0.0005592589769640002
35.30000000000003	0.0005593010624403591
35.400000000000034	0.0005593438781031864
35.50000000000003	0.0005593874211913707
35.60000000000003	0.0005594316841366871
35.70000000000003	0.0005594766630858649
35.80000000000003	0.0005595223542191267
35.900000000000034	0.0005595687560375494
36.00000000000003	0.0005596158658662113
36.10000000000003	0.0005596636764243247
36.20000000000003	0.0005597121840252391
36.30000000000003	0.0005597613872758341
36.400000000000034	0.0005598112835508344
36.50000000000003	0.0005598618658120904
36.60000000000003	0.0005599131305002133
36.70000000000003	0.0005599650740860393
36.80000000000003	0.0005600176953072012
36.900000000000034	0.0005600709916154299
37.00000000000003	0.0005601249562342642
37.10000000000003	0.0005601795857549803
37.20000000000003	0.0005602348790099482
37.30000000000003	0.0005602908334950167
37.400000000000034	0.0005603474426551066
37.500000000000036	0.0005604047031966848
37.60000000000003	0.0005604626118536515
37.70000000000003	0.0005605211675758726
37.80000000000003	0.0005605803679282538
37.900000000000034	0.0005606402065944557
38.000000000000036	0.0005607006804175323
38.10000000000003	0.000560761788432467
38.20000000000003	0.0005608235282434403
38.30000000000003	0.0005608858937365132
38.400000000000034	0.0005609488818592765
38.500000000000036	0.0005610124895842388
38.60000000000004	0.0005610767160522596
38.70000000000003	0.0005611415589295497
38.80000000000003	0.0005612070123204872
38.900000000000034	0.0005612730732967613
39.000000000000036	0.0005613397410758254
39.10000000000004	0.0005614070133589746
39.20000000000003	0.000561474884435983
39.30000000000003	0.0005615433514736631
39.400000000000034	0.0005616124116614857
39.500000000000036	0.0005616820643125074
39.60000000000004	0.0005617523071838767
39.70000000000003	0.0005618231347654398
39.80000000000003	0.0005618945443369952
39.900000000000034	0.0005619665352806693
40.000000000000036	0.0005620391053850325
40.10000000000004	0.0005621122493101326
40.20000000000003	0.0005621859644224582
40.30000000000003	0.0005622602481091858
40.400000000000034	0.0005623350998390005
40.500000000000036	0.0005624105174508644
40.60000000000004	0.0005624864957884925
40.70000000000004	0.0005625630323215063
40.80000000000003	0.0005626401265810471
40.900000000000034	0.00056271777643423
41.000000000000036	0.0005627959768813491
41.10000000000004	0.0005628747254712108
41.20000000000004	0.000562954019771515
41.30000000000003	0.0005630338593919183
41.400000000000034	0.0005631142422451309
41.500000000000036	0.0005631951635003885
41.60000000000004	0.0005632766208007853
41.70000000000004	0.0005633586138126006
41.80000000000004	0.0005634411404738119
41.900000000000034	0.0005635241960979266
42.000000000000036	0.0005636077784005311
42.10000000000004	0.0005636918851145373
42.20000000000004	0.0005637765159776154
42.30000000000004	0.0005638616689690137
42.400000000000034	0.000563947339557976
42.500000000000036	0.000564033525546498
42.60000000000004	0.0005641202267236538
42.70000000000004	0.0005642074410914336
42.80000000000004	0.0005642951642522527
42.900000000000034	0.0005643833940746057
43.000000000000036	0.000564472128442855
43.10000000000004	0.0005645613672111319
43.20000000000004	0.0005646511084188999
43.30000000000004	0.0005647413478123514
43.400000000000034	0.0005648320833392978
43.500000000000036	0.0005649233149006635
43.60000000000004	0.0005650150405563926
43.70000000000004	0.0005651072561758484
43.80000000000004	0.0005651999597679263
43.90000000000004	0.0005652931493561454
44.000000000000036	0.0005653868249008555
44.10000000000004	0.0005654809844960507
44.20000000000004	0.0005655756241440595
44.30000000000004	0.0005656707419267413
44.40000000000004	0.0005657663378471562
44.500000000000036	0.0005658624100177608
44.60000000000004	0.0005659589545549755
44.70000000000004	0.0005660559695969145
44.80000000000004	0.0005661534532951538
44.90000000000004	0.0005662514057071455
45.00000000000004	0.0005663498249763319
45.10000000000004	0.0005664487073423297
45.20000000000004	0.0005665480510104924
45.30000000000004	0.0005666478560773131
45.40000000000004	0.0005667481207029179
45.50000000000004	0.0005668488412327906
45.60000000000004	0.0005669500159241466
45.70000000000004	0.0005670516430466428
45.80000000000004	0.0005671537227466735
45.90000000000004	0.0005672562532126156
46.00000000000004	0.0005673592309042571
46.10000000000004	0.0005674626541409037
46.20000000000004	0.0005675665231047849
46.30000000000004	0.0005676708359993028
46.40000000000004	0.0005677755893826416
46.50000000000004	0.0005678807816220464
46.60000000000004	0.0005679864110962171
46.70000000000004	0.0005680924780332684
46.80000000000004	0.000568198980662386
46.90000000000004	0.0005683059156480327
47.00000000000004	0.000568413281414825
47.100000000000044	0.0005685210782237912
47.20000000000004	0.0005686293043177255
47.30000000000004	0.0005687379564526376
47.40000000000004	0.0005688470330975452
47.50000000000004	0.0005689565327320859
47.600000000000044	0.0005690664556595895
47.70000000000004	0.0005691768001463989
47.80000000000004	0.0005692875630474529
47.90000000000004	0.0005693987428849373
48.00000000000004	0.0005695103399925152
48.100000000000044	0.0005696223526488115
48.200000000000045	0.0005697347777941282
48.30000000000004	0.000569847613991811
48.40000000000004	0.0005699608598150401
48.50000000000004	0.0005700745156365767
48.600000000000044	0.0005701885797565798
48.700000000000045	0.0005703030492076028
48.80000000000004	0.0005704179226023266
48.90000000000004	0.0005705332003415319
49.00000000000004	0.0005706488807364945
49.100000000000044	0.0005707649608994474
49.200000000000045	0.0005708814394812982
49.30000000000004	0.0005709983151421057
49.40000000000004	0.0005711155883188953
49.50000000000004	0.0005712332573426202
49.600000000000044	0.0005713513194116622
49.700000000000045	0.0005714697732228103
49.80000000000004	0.0005715886192390789
49.90000000000004	0.0005717078558014183
50.00000000000004	0.0005718274801827542
50.100000000000044	0.0005719474911154231
50.200000000000045	0.0005720678873402852
50.30000000000005	0.0005721886693540002
50.40000000000004	0.0005723098355155831
50.50000000000004	0.0005724313831785059
50.600000000000044	0.0005725533111178299
50.700000000000045	0.0005726756198543853
50.80000000000005	0.0005727983077562139
50.90000000000004	0.0005729213722465726
51.00000000000004	0.0005730448121336781
51.100000000000044	0.000573168626233694
51.200000000000045	0.0005732928150987863
51.30000000000005	0.0005734173771135309
51.40000000000005	0.000573542309776639
51.50000000000004	0.000573667611936174
51.600000000000044	0.0005737932841668599
51.700000000000045	0.0005739193248613926
51.80000000000005	0.0005740457315839364
51.90000000000005	0.0005741725032135098
52.00000000000004	0.0005742996386365695
52.100000000000044	0.0005744271384571099
52.200000000000045	0.0005745550010829786
52.30000000000005	0.0005746832241491389
52.40000000000005	0.0005748118065718486
52.50000000000004	0.0005749407489762079
52.600000000000044	0.0005750700497773885
52.700000000000045	0.0005751997066717919
52.80000000000005	0.0005753297186046377
52.90000000000005	0.0005754600845281058
53.00000000000004	0.0005755908050947482
53.100000000000044	0.0005757218787335885
53.200000000000045	0.0005758533032075495
53.30000000000005	0.0005759850774967424
53.40000000000005	0.0005761172022735256
53.50000000000005	0.0005762496759735013
53.600000000000044	0.0005763824964173935
53.700000000000045	0.0005765156626124305
53.80000000000005	0.0005766491735723477
53.90000000000005	0.0005767830299953367
54.00000000000005	0.0005769172303297172
54.100000000000044	0.0005770517724587741
54.200000000000045	0.0005771866554224642
54.30000000000005	0.0005773218799376654
54.40000000000005	0.0005774574444585591
54.50000000000005	0.0005775933469228737
54.60000000000005	0.0005777295863960287
54.700000000000045	0.0005778661619495697
54.80000000000005	0.0005780030743247219
54.90000000000005	0.0005781403219873157
55.00000000000005	0.0005782779029340577
55.10000000000005	0.0005784158162611143
55.200000000000045	0.0005785540627274169
55.30000000000005	0.0005786926408040155
55.40000000000005	0.0005788315485389787
55.50000000000005	0.0005789707850524469
55.60000000000005	0.0005791103494702762
55.700000000000045	0.0005792502425744799
55.80000000000005	0.0005793904628467882
55.90000000000005	0.0005795310083909145
56.00000000000005	0.0005796718783559131
56.10000000000005	0.0005798130735406247
56.200000000000045	0.0005799545924314173
56.30000000000005	0.0005800964331805216
56.40000000000005	0.0005802385949595972
56.50000000000005	0.0005803810769457206
56.60000000000005	0.0005805238799596601
56.70000000000005	0.0005806670024975432
56.80000000000005	0.0005808104427642122
56.90000000000005	0.000580954199958626
57.00000000000005	0.0005810982749176318
57.10000000000005	0.000581242666141436
57.20000000000005	0.000581387371880794
57.30000000000005	0.0005815323913559878
57.40000000000005	0.0005816777237924575
57.50000000000005	0.0005818233700479705
57.60000000000005	0.0005819693286316802
57.70000000000005	0.0005821155978441282
57.800000000000054	0.0005822621769314482
57.90000000000005	0.0005824090667668591
58.00000000000005	0.0005825562658630573
58.10000000000005	0.0005827037725640955
58.20000000000005	0.0005828515861362859
58.300000000000054	0.000582999705850825
58.40000000000005	0.0005831481326009789
58.50000000000005	0.0005832968649075986
58.60000000000005	0.0005834459011619852
58.70000000000005	0.0005835952406549434
58.800000000000054	0.0005837448842946431
58.90000000000005	0.0005838948306049956
59.00000000000005	0.0005840450780186134
59.10000000000005	0.0005841956258454434
59.20000000000005	0.0005843464734000463
59.300000000000054	0.0005844976216098993
59.40000000000005	0.0005846490690063946
59.50000000000005	0.0005848008140670065
59.60000000000005	0.0005849528561249157
59.70000000000005	0.0005851051961220575
59.800000000000054	0.0005852578325924369
59.900000000000055	0.0005854107640527873
60.00000000000005	0.0005855639898545228
60.10000000000005	0.0005857175093534411
60.20000000000005	0.000585871323510173
60.300000000000054	0.0005860254308654846
60.400000000000055	0.0005861798299788251
60.50000000000005	0.0005863345202237369
60.60000000000005	0.0005864895025749262
60.70000000000005	0.000586644775575357
60.800000000000054	0.0005868003378219019
60.900000000000055	0.0005869561887054549
61.00000000000006	0.0005871123276211111
61.10000000000005	0.0005872687555617579
61.20000000000005	0.000587425471076516
61.300000000000054	0.0005875824728029513
61.400000000000055	0.0005877397601531009
61.50000000000006	0.000587897334133664
61.60000000000005	0.0005880551932955419
61.70000000000005	0.0005882133363120055
61.800000000000054	0.0005883717626116867
61.900000000000055	0.0005885304716272413
62.00000000000006	0.000588689464383113
62.10000000000005	0.0005888487394357881
62.20000000000005	0.0005890082954974125
62.300000000000054	0.0005891681320168632
62.400000000000055	0.0005893282500322061
62.50000000000006	0.0005894886481013145
62.60000000000005	0.0005896493249704873
62.70000000000005	0.0005898102801045129
62.800000000000054	0.0005899715129720276
62.900000000000055	0.0005901330246284984
63.00000000000006	0.0005902948136368681
63.10000000000006	0.0005904568787806475
63.20000000000005	0.000590619219544041
63.300000000000054	0.0005907818369960275
63.400000000000055	0.0005909447297005904
63.50000000000006	0.000591107896473934
63.60000000000006	0.0005912713368155704
63.70000000000005	0.0005914350502287131
63.800000000000054	0.0005915990377995451
63.900000000000055	0.0005917632980965882
64.00000000000006	0.000591927829971745
64.10000000000005	0.00059209263294325
64.20000000000006	0.0005922577081107439
64.30000000000005	0.0005924230540434299
64.40000000000006	0.0005925886696245971
64.50000000000006	0.0005927545543872321
64.60000000000005	0.0005929207078679033
64.70000000000006	0.0005930871311833031
64.80000000000005	0.0005932538229067326
64.90000000000006	0.0005934207819558062
65.00000000000006	0.0005935880078816052
65.10000000000005	0.0005937555018143291
65.20000000000006	0.0005939232623276008
65.30000000000005	0.00059409128836923
65.40000000000006	0.0005942595795045822
65.50000000000006	0.0005944281353024939
65.60000000000005	0.0005945969569101837
65.70000000000006	0.000594766042904911
65.80000000000005	0.000594935392267598
65.90000000000006	0.0005951050045811429
66.00000000000006	0.0005952748810063749
66.10000000000005	0.0005954450201205591
66.20000000000006	0.0005956154209337435
66.30000000000005	0.0005957860830426924
66.40000000000006	0.0005959570060475544
66.50000000000006	0.0005961281911262355
66.60000000000005	0.000596299636859247
66.70000000000006	0.0005964713422885941
66.80000000000005	0.0005966433070281221
66.90000000000006	0.0005968155322695505
67.00000000000006	0.0005969880165930751
67.10000000000007	0.0005971607590688493
67.20000000000006	0.0005973337593242481
67.30000000000005	0.000597507016989937
67.40000000000006	0.0005976805332748398
67.50000000000006	0.0005978543067620037
67.60000000000007	0.000598028336552573
67.70000000000006	0.0005982026222906008
67.80000000000005	0.000598377165199079
67.90000000000006	0.0005985519638604435
68.00000000000006	0.0005987270174031072
68.10000000000007	0.0005989023254843626
68.20000000000006	0.0005990778877647547
68.30000000000005	0.0005992537054847246
68.40000000000006	0.0005994297772291961
68.50000000000006	0.0005996061021566857
68.60000000000007	0.000599782679940861
68.70000000000006	0.0005999595118365554
68.80000000000005	0.0006001365964277912
68.90000000000006	0.0006003139328995988
69.00000000000006	0.00060049152093869
69.10000000000007	0.0006006693602349155
69.20000000000006	0.0006008474520609253
69.30000000000005	0.000601025795002872
69.40000000000006	0.0006012043882751046
69.50000000000006	0.0006013832315804298
69.60000000000007	0.0006015623262063291
69.70000000000006	0.0006017416707377536
69.80000000000007	0.0006019212644149157
69.90000000000006	0.0006021011069535033
70.00000000000006	0.0006022811980723435
70.10000000000007	0.0006024615390771207
70.20000000000006	0.0006026421285545828
70.30000000000007	0.0006028229657736174
70.40000000000006	0.0006030040504658687
70.50000000000006	0.000603185383952363
70.60000000000007	0.0006033669648183711
70.70000000000006	0.0006035487923580644
70.80000000000007	0.0006037308663158565
70.90000000000006	0.0006039131864392697
71.00000000000006	0.0006040957540680753
71.10000000000007	0.0006042785677890379
71.20000000000006	0.0006044616269244583
71.30000000000007	0.0006046449312346066
71.40000000000006	0.0006048284820752034
71.50000000000006	0.0006050122780312357
71.60000000000007	0.0006051963184498016
71.70000000000006	0.0006053806031039124
71.80000000000007	0.0006055651317696914
71.90000000000006	0.0006057499058222246
72.00000000000006	0.0006059349238477157
72.10000000000007	0.000606120185220963
72.20000000000006	0.0006063056897308191
72.30000000000007	0.0006064914387689964
72.40000000000006	0.0006066774309196441
72.50000000000006	0.0006068636655819568
72.60000000000007	0.0006070501425575637
72.70000000000006	0.0006072368616512121
72.80000000000007	0.0006074238242747355
72.90000000000006	0.0006076110290131964
73.00000000000006	0.0006077984752931985
73.10000000000007	0.0006079861629322694
73.20000000000006	0.0006081740933596469
73.30000000000007	0.0006083622651580687
73.40000000000006	0.0006085506777782506
73.50000000000007	0.0006087393310505652
73.60000000000007	0.0006089282248085472
73.70000000000006	0.00060911736050243
73.80000000000007	0.0006093067367155969
73.90000000000006	0.0006094963529259385
74.00000000000007	0.0006096862089798915
74.10000000000007	0.0006098763063459897
74.20000000000006	0.000610066643604992
74.30000000000007	0.0006102572202587345
74.40000000000006	0.0006104480361666415
74.50000000000007	0.0006106390911913361
74.60000000000007	0.0006108303868233269
74.70000000000006	0.000611021921643784
74.80000000000007	0.0006112136951816101
74.90000000000006	0.0006114057073125328
75.00000000000007	0.0006115979595463627
75.10000000000007	0.000611790450461361
75.20000000000006	0.0006119831796102745
75.30000000000007	0.0006121761468820311
75.40000000000006	0.0006123693521687914
75.50000000000007	0.0006125627970034768
75.60000000000007	0.0006127564799645296
75.70000000000006	0.0006129504006317888
75.80000000000007	0.0006131445589107855
75.90000000000006	0.0006133389563548804
76.00000000000007	0.0006135335915392941
76.10000000000007	0.0006137284640677129
76.20000000000007	0.0006139235738591569
76.30000000000007	0.0006141189208359803
76.40000000000006	0.0006143145065759183
76.50000000000007	0.0006145103296541312
76.60000000000007	0.0006147063897015385
76.70000000000007	0.0006149026866541895
76.80000000000007	0.0006150992221115074
76.90000000000006	0.0006152959946451313
77.00000000000007	0.0006154930039099612
77.10000000000007	0.0006156902498558835
77.20000000000007	0.0006158877324362303
77.30000000000007	0.0006160854532762344
77.40000000000006	0.0006162834109472803
77.50000000000007	0.0006164816051317277
77.60000000000007	0.0006166800357970054
77.70000000000007	0.000616878704591459
77.80000000000007	0.0006170776100826051
77.90000000000006	0.0006172767519770111
78.00000000000007	0.0006174761302564193
78.10000000000007	0.0006176757449060913
78.20000000000007	0.00061787559760177
78.30000000000007	0.0006180756869105039
78.40000000000006	0.0006182760125667419
78.50000000000007	0.0006184765745703485
78.60000000000007	0.0006186773746217342
78.70000000000007	0.0006188784112837704
78.80000000000007	0.0006190796843154423
78.90000000000006	0.000619281193731459
79.00000000000007	0.0006194829395502185
79.10000000000007	0.0006196849235012762
79.20000000000007	0.0006198871441468337
79.30000000000007	0.0006200896012743002
79.40000000000006	0.0006202922949172483
79.50000000000007	0.0006204952268316386
79.60000000000007	0.0006206983955751481
79.70000000000007	0.0006209018009601844
79.80000000000007	0.0006211054430357926
79.90000000000008	0.0006213093218548425
80.00000000000007	0.0006215134392044223
80.10000000000007	0.0006217177936413614
80.20000000000007	0.0006219223850072015
80.30000000000007	0.0006221272133706558
80.40000000000008	0.0006223322805471423
80.50000000000007	0.0006225375850886139
80.60000000000007	0.0006227431268621949
80.70000000000007	0.0006229489059527877
80.80000000000007	0.0006231549224493391
80.90000000000008	0.0006233611782006253
81.00000000000007	0.0006235676717575366
81.10000000000007	0.000623774403017151
81.20000000000007	0.0006239813720850508
81.30000000000007	0.0006241885808404462
81.40000000000008	0.0006243960278289812
81.50000000000007	0.0006246037129740466
81.60000000000007	0.0006248116363982577
81.70000000000007	0.0006250197982284701
81.80000000000007	0.0006252282003796779
81.90000000000008	0.0006254368413962852
82.00000000000007	0.0006256457212326882
82.10000000000007	0.0006258548400332836
82.20000000000007	0.0006260641997458497
82.30000000000007	0.00062627379890913
82.40000000000008	0.0006264836375047369
82.50000000000007	0.0006266937156950355
82.60000000000008	0.0006269040336468717
82.70000000000007	0.0006271145933465341
82.80000000000007	0.0006273253933313646
82.90000000000008	0.0006275364336151705
83.00000000000007	0.0006277477143833515
83.10000000000008	0.0006279592376575977
83.20000000000007	0.0006281710019691567
83.30000000000007	0.0006283830073600968
83.40000000000008	0.0006285952540348858
83.50000000000007	0.0006288077422027282
83.60000000000008	0.0006290204739268309
83.70000000000007	0.0006292334477368624
83.80000000000007	0.0006294466637085006
83.90000000000008	0.0006296601220706779
84.00000000000007	0.0006298738249248797
84.10000000000008	0.0006300877707942179
84.20000000000007	0.0006303019597838375
84.30000000000007	0.0006305163921429788
84.40000000000008	0.0006307310681259435
84.50000000000007	0.0006309459898790241
84.60000000000008	0.0006311611559235913
84.70000000000007	0.0006313765664000755
84.80000000000007	0.0006315922215837968
84.90000000000008	0.0006318081236624917
85.00000000000007	0.0006320242711504871
85.10000000000008	0.0006322406642191201
85.20000000000007	0.0006324573031653848
85.30000000000007	0.0006326741882916686
85.40000000000008	0.0006328913218342416
85.50000000000007	0.0006331087023055487
85.60000000000008	0.0006333263299140514
85.70000000000007	0.0006335442049846308
85.80000000000007	0.0006337623297985346
85.90000000000008	0.0006339807028606128
86.00000000000007	0.0006341993244118736
86.10000000000008	0.0006344181948004473
86.20000000000007	0.0006346373143802615
86.30000000000008	0.000634856685485146
86.40000000000008	0.0006350763066178947
86.50000000000007	0.0006352961780588233
86.60000000000008	0.0006355163001860054
86.70000000000007	0.0006357366753821189
86.80000000000008	0.0006359573021418177
86.90000000000008	0.0006361781807798275
87.00000000000007	0.000636399311699197
87.10000000000008	0.0006366206953091941
87.20000000000007	0.0006368423340496495
87.30000000000008	0.000637064226412993
87.40000000000008	0.0006372863727556935
87.50000000000007	0.000637508773513044
87.60000000000008	0.0006377314311780436
87.70000000000007	0.0006379543442343197
87.80000000000008	0.0006381775130749069
87.90000000000008	0.0006384009381620276
88.00000000000007	0.0006386246199646213
88.10000000000008	0.0006388485610378241
88.20000000000007	0.0006390727598628904
88.30000000000008	0.0006392972168773909
88.40000000000008	0.0006395219325783526
88.50000000000007	0.000639746909578849
88.60000000000008	0.0006399721463506734
88.70000000000007	0.000640197643370371
88.80000000000008	0.0006404234011640898
88.90000000000008	0.0006406494202652495
89.00000000000009	0.0006408757033546455
89.10000000000008	0.0006411022489015081
89.20000000000007	0.0006413290574300776
89.30000000000008	0.0006415561295041789
89.40000000000008	0.000641783467867843
89.50000000000009	0.0006420110709800802
89.60000000000008	0.0006422389394068684
89.70000000000007	0.0006424670737435938
89.80000000000008	0.0006426850567620667
89.90000000000008	0.0006428616223499938
90.00000000000009	0.0006429967204175956
