# Supplementary material for: White matter micro- and macrostructure brain charts for the human lifespan
Source: Nature. 2026 May 13;655(8124):979–89. doi: 10.1038/s41586-026-10454-2 (PMC13391363; doi:10.1038/s41586-026-10454-2)
Supplement: Supplementary file 7 — Tract-specific median centiles of brain charts. SDT.T4.1-504 contain the discretized, sex-agnostic brain charts used to derive the myelination plots and assessments in Fig. 4 and Supplementary Fig. S4.F9. Age is expressed in years. Tract measurements are reported in metric-specific units: diffusivities in mm2 s−1, volume in mm3, surface area in mm2, average length in mm, and FA is dimensionless (unitless). [file 41586_2026_10454_MOESM7_ESM.zip › SDT.T4/SDT.T4.260-SLF_III_right_ad-mean.csv]

age	value
1.0	0.0013204501061820492
1.1	0.0013153981494488224
1.2000000000000002	0.0013090466615787622
1.3000000000000003	0.0013014925222097139
1.4000000000000004	0.0012941069280080276
1.5000000000000004	0.0012872747239366055
1.6000000000000005	0.0012809236321270447
1.7000000000000006	0.0012749945943298536
1.8000000000000007	0.0012694407200790625
1.9000000000000008	0.0012642171170630053
2.000000000000001	0.0012592896077628238
2.100000000000001	0.0012546290285933952
2.200000000000001	0.0012502115844458016
2.300000000000001	0.0012460131611650885
2.4000000000000012	0.0012420149383569371
2.5000000000000013	0.001238200384473458
2.6000000000000014	0.0012345549355828153
2.7000000000000015	0.001231066587565418
2.8000000000000016	0.0012277222826789526
2.9000000000000017	0.0012245117907696249
3.0000000000000018	0.001221425943540611
3.100000000000002	0.0012184571416265866
3.200000000000002	0.0012155968120351598
3.300000000000002	0.0012128381903068776
3.400000000000002	0.0012101751140904486
3.500000000000002	0.0012076019790905918
3.6000000000000023	0.0012051141628235341
3.7000000000000024	0.001202706149285065
3.8000000000000025	0.0012003736157908257
3.9000000000000026	0.001198112596807278
4.000000000000003	0.001195919824979647
4.100000000000003	0.0011937912875995718
4.200000000000003	0.0011917238373183672
4.3000000000000025	0.0011897145480181516
4.400000000000003	0.001187760714485205
4.5000000000000036	0.001185860131385693
4.600000000000003	0.0011840099528085371
4.700000000000003	0.0011822079706139106
4.800000000000003	0.001180452133606454
4.900000000000004	0.0011787407757677902
5.0000000000000036	0.0011770716932783146
5.100000000000003	0.0011754431794627433
5.200000000000004	0.0011738536268244193
5.300000000000004	0.0011723015359617118
5.400000000000004	0.0011707857050135611
5.5000000000000036	0.0011693044699357673
5.600000000000004	0.0011678565580699007
5.700000000000005	0.0011664407793213858
5.800000000000004	0.00116505618427105
5.900000000000004	0.0011637014289191073
6.000000000000004	0.0011623754887625088
6.100000000000005	0.0011610773900585733
6.200000000000005	0.0011598062205294844
6.300000000000004	0.0011585612627753724
6.400000000000005	0.0011573414566889608
6.500000000000005	0.0011561460047493715
6.600000000000005	0.001154974158969691
6.700000000000005	0.0011538253341098813
6.800000000000005	0.001152698647641123
6.900000000000006	0.0011515934382985914
7.000000000000005	0.001150509073377543
7.100000000000005	0.0011494449592872244
7.2000000000000055	0.0011484006384126775
7.300000000000006	0.001147375391901738
7.400000000000006	0.0011463686882816576
7.500000000000005	0.0011453800289222724
7.600000000000006	0.0011444090313127825
7.700000000000006	0.0011434550832156304
7.800000000000006	0.0011425177339625656
7.900000000000006	0.001141596550139026
8.000000000000007	0.0011406911254730379
8.100000000000007	0.0011398011528757426
8.200000000000006	0.0011389261212226382
8.300000000000006	0.0011380656592467125
8.400000000000006	0.001137219419209132
8.500000000000007	0.0011363871394654186
8.600000000000007	0.00113556837688833
8.700000000000006	0.00113476281106264
8.800000000000008	0.001133970132590203
8.900000000000007	0.0011331900522190681
9.000000000000007	0.0011324223554352272
9.100000000000007	0.001131666665028209
9.200000000000006	0.0011309227117950085
9.300000000000008	0.0011301902444348902
9.400000000000007	0.0011294690773292237
9.500000000000007	0.0011287588787582438
9.600000000000009	0.0011280594130678868
9.700000000000008	0.0011273704519581455
9.800000000000008	0.0011266917828868987
9.900000000000007	0.001126023251033487
10.000000000000007	0.0011253645695431102
10.100000000000009	0.001124715537228599
10.200000000000008	0.0011240759671794405
10.300000000000008	0.0011234457237010499
10.40000000000001	0.0011228245515741903
10.500000000000009	0.0011222122726125786
10.600000000000009	0.0011216087137206504
10.700000000000008	0.0011210137146424387
10.800000000000008	0.0011204271605597088
10.90000000000001	0.0011198488278871632
11.000000000000009	0.0011192785624616036
11.100000000000009	0.0011187162219301672
11.20000000000001	0.0011181617045621986
11.30000000000001	0.0011176148094884223
11.40000000000001	0.001117075398826148
11.500000000000009	0.0011165433383252266
11.600000000000009	0.001116018504536709
11.70000000000001	0.0011155008103205053
11.80000000000001	0.0011149900777786942
11.90000000000001	0.0011144861862700942
12.00000000000001	0.0011139890252079892
12.10000000000001	0.0011134985166618059
12.20000000000001	0.0011130144994896387
12.30000000000001	0.0011125368648883854
12.40000000000001	0.001112065506714471
12.50000000000001	0.0011116003281414306
12.60000000000001	0.0011111412617040525
12.70000000000001	0.0011106881633623099
12.800000000000011	0.0011102409369991245
12.900000000000011	0.0011097994952525814
13.00000000000001	0.001109363777294564
13.10000000000001	0.0011089336517312418
13.20000000000001	0.0011085090312537393
13.300000000000011	0.0011080898305437924
13.400000000000011	0.0011076759724809105
13.50000000000001	0.0011072674039126213
13.600000000000012	0.0011068640064521578
13.700000000000012	0.0011064657023266903
13.800000000000011	0.0011060724215249528
13.900000000000011	0.0011056841157773014
14.00000000000001	0.001105300676431683
14.100000000000012	0.0011049220324008252
14.200000000000012	0.0011045481141161006
14.300000000000011	0.0011041788593367213
14.400000000000013	0.0011038142255327841
14.500000000000012	0.0011034541141297604
14.600000000000012	0.0011030984613430493
14.700000000000012	0.0011027472103682895
14.800000000000011	0.0011024003223330297
14.900000000000013	0.0011020577062861466
15.000000000000012	0.0011017193036064665
15.100000000000012	0.0011013850568510238
15.200000000000014	0.0011010549152109907
15.300000000000013	0.0011007288441795542
15.400000000000013	0.0011004067607408433
15.500000000000012	0.00110008861195807
15.600000000000012	0.0010997743512452904
15.700000000000014	0.001099463946879095
15.800000000000013	0.001099157321904388
15.900000000000013	0.0010988544274337596
16.000000000000014	0.0010985552155074894
16.100000000000016	0.0010982596442345681
16.200000000000014	0.0010979676852624696
16.30000000000001	0.001097679267974315
16.400000000000013	0.0010973943479716671
16.500000000000014	0.0010971128866895078
16.600000000000016	0.0010968348579235873
16.700000000000014	0.0010965601959402136
16.800000000000015	0.0010962888595601472
16.900000000000013	0.0010960208083442705
17.000000000000014	0.0010957560074525586
17.100000000000016	0.0010954944333186618
17.200000000000014	0.0010952360253361842
17.300000000000015	0.0010949807459167025
17.400000000000013	0.0010947285628721867
17.500000000000014	0.001094479454315434
17.600000000000016	0.00109423336362155
17.700000000000014	0.0010939902557925505
17.800000000000015	0.0010937500964279523
17.900000000000016	0.0010935128563299844
18.000000000000014	0.001093278515700847
18.100000000000016	0.0010930470221105883
18.200000000000017	0.0010928183434668892
18.300000000000015	0.0010925924527100098
18.400000000000016	0.0010923693313695788
18.500000000000014	0.0010921489302967535
18.600000000000016	0.0010919312195066357
18.700000000000017	0.0010917161695017886
18.800000000000015	0.001091503755648272
18.900000000000016	0.0010912939611488024
19.000000000000014	0.0010910867403218709
19.100000000000016	0.001090882065558321
19.200000000000017	0.0010906799139650584
19.300000000000015	0.0010904802698050438
19.400000000000016	0.0010902830901268045
19.500000000000018	0.0010900883490526743
19.600000000000016	0.0010898960211065236
19.700000000000017	0.0010897060853818925
19.80000000000002	0.0010895185274948105
19.900000000000016	0.0010893333073862782
20.000000000000018	0.0010891504011394631
20.100000000000016	0.001088969789278085
20.200000000000017	0.0010887914582730276
20.30000000000002	0.001088615370356649
20.400000000000016	0.0010884415030475425
20.500000000000018	0.0010882698341979854
20.600000000000016	0.0010881003459727505
20.700000000000017	0.0010879330259469335
20.80000000000002	0.0010877678387860494
20.900000000000016	0.0010876047636410248
21.000000000000018	0.0010874437838612099
21.10000000000002	0.0010872848877168798
21.200000000000017	0.0010871280418120425
21.30000000000002	0.0010869732264974009
21.40000000000002	0.0010868204224031507
21.500000000000018	0.0010866696142448704
21.60000000000002	0.0010865207912014443
21.700000000000017	0.001086373921939407
21.80000000000002	0.0010862289881789892
21.90000000000002	0.0010860859756242163
22.000000000000018	0.0010859448740238274
22.10000000000002	0.0010858056536961972
22.200000000000017	0.0010856682973718937
22.30000000000002	0.001085532788017372
22.40000000000002	0.0010853991124822322
22.500000000000018	0.0010852672612686443
22.60000000000002	0.0010851372064555873
22.70000000000002	0.001085008931931013
22.80000000000002	0.0010848824253748962
22.90000000000002	0.001084757677759978
23.00000000000002	0.0010846346625821913
23.10000000000002	0.0010845133645861849
23.20000000000002	0.0010843937687169364
23.30000000000002	0.0010842758636213975
23.40000000000002	0.0010841596409015305
23.50000000000002	0.0010840450755657722
23.60000000000002	0.0010839321533433219
23.70000000000002	0.0010838208635830866
23.80000000000002	0.0010837111982782278
23.90000000000002	0.0010836031336601065
24.00000000000002	0.0010834966561890107
24.10000000000002	0.001083391752496437
24.20000000000002	0.0010832884127524043
24.300000000000022	0.0010831866294790029
24.40000000000002	0.001083086380214761
24.50000000000002	0.0010829876522626025
24.600000000000023	0.001082890436389369
24.70000000000002	0.0010827947254444495
24.800000000000022	0.0010827004980278048
24.90000000000002	0.0010826077420699033
25.00000000000002	0.0010825164456484634
25.100000000000023	0.0010824266002314822
25.20000000000002	0.0010823381991157098
25.300000000000022	0.0010822512220369878
25.40000000000002	0.0010821656576511386
25.50000000000002	0.001082081497936263
25.600000000000023	0.0010819987364645849
25.70000000000002	0.001081917353898044
25.800000000000022	0.0010818373394340705
25.900000000000023	0.0010817586823973775
26.00000000000002	0.001081681375367913
26.100000000000023	0.0010816054122985241
26.200000000000024	0.0010815307748431335
26.300000000000022	0.0010814574528268488
26.400000000000023	0.0010813854392677823
26.50000000000002	0.0010813147283518741
26.600000000000023	0.0010812453025450086
26.700000000000024	0.0010811771521421468
26.800000000000022	0.0010811102675488313
26.900000000000023	0.0010810446423022357
27.00000000000002	0.0010809802709138053
27.100000000000023	0.0010809171367199633
27.200000000000024	0.0010808552305614754
27.300000000000022	0.0010807945463535797
27.400000000000023	0.0010807350788060396
27.500000000000025	0.0010806768119703697
27.600000000000023	0.0010806197370968776
27.700000000000024	0.001080563845532364
27.800000000000026	0.001080509131641738
27.900000000000023	0.0010804555904146273
28.000000000000025	0.0010804032066698117
28.100000000000023	0.0010803519721343852
28.200000000000024	0.0010803018815008611
28.300000000000026	0.0010802529299284384
28.400000000000023	0.0010802051028683023
28.500000000000025	0.001080158392406106
28.600000000000023	0.001080112790712118
28.700000000000024	0.0010800682928700592
28.800000000000026	0.0010800248942807876
28.900000000000023	0.0010799825810745719
29.000000000000025	0.0010799413457554213
29.100000000000026	0.0010799011836920215
29.200000000000024	0.0010798620904308993
29.300000000000026	0.0010798240526638506
29.400000000000027	0.001079787063210117
29.500000000000025	0.0010797511149633517
29.600000000000026	0.001079716203633921
29.700000000000024	0.001079682324978035
29.800000000000026	0.0010796494662908508
29.900000000000027	0.0010796176207600928
30.000000000000025	0.001079586784344921
30.100000000000026	0.0010795569529272278
30.200000000000024	0.0010795281143026125
30.300000000000026	0.0010795002619369996
30.400000000000027	0.0010794733893620995
30.500000000000025	0.001079447492836571
30.600000000000026	0.0010794225684250523
30.700000000000028	0.001079398604461099
30.800000000000026	0.0010793755947364851
30.900000000000027	0.0010793535357278808
31.00000000000003	0.001079332423608793
31.100000000000026	0.001079312247160323
31.200000000000028	0.0010792930004207117
31.300000000000026	0.001079274677486518
31.400000000000027	0.0010792572750978214
31.50000000000003	0.0010792407895880089
31.600000000000026	0.001079225210219525
31.700000000000028	0.0010792105313197525
31.800000000000026	0.0010791967498203913
31.900000000000027	0.0010791838621495586
32.00000000000003	0.0010791718579712308
32.10000000000002	0.001079160731831891
32.20000000000003	0.0010791504783299194
32.300000000000026	0.0010791410946294595
32.40000000000003	0.0010791325772990198
32.50000000000003	0.0010791249164346106
32.60000000000003	0.0010791181068401947
32.70000000000003	0.0010791121458488678
32.800000000000026	0.0010791070301118476
32.90000000000003	0.0010791027500865454
33.00000000000003	0.0010790993007723203
33.10000000000003	0.0010790966772148622
33.20000000000003	0.0010790948769529647
33.300000000000026	0.0010790938967616046
33.40000000000003	0.001079093727487189
33.50000000000003	0.001079094364359057
33.60000000000003	0.0010790958050653978
33.70000000000003	0.0010790980464536989
33.800000000000026	0.0010791010796965491
33.90000000000003	0.001079104900198094
34.00000000000003	0.0010791095034039665
34.10000000000003	0.0010791148871849587
34.20000000000003	0.0010791210484980126
34.30000000000003	0.0010791279788669352
34.40000000000003	0.0010791356739019546
34.50000000000003	0.0010791441316063044
34.60000000000003	0.0010791533490006825
34.70000000000003	0.0010791633179041689
34.80000000000003	0.001079174034083805
34.90000000000003	0.001079185493343886
35.00000000000003	0.00107919769385017
35.10000000000003	0.0010792106327205122
35.20000000000003	0.0010792243020919566
35.30000000000003	0.0010792386979166983
35.400000000000034	0.0010792538184782453
35.50000000000003	0.0010792696609507265
35.60000000000003	0.0010792862177391109
35.70000000000003	0.0010793034849367234
35.80000000000003	0.0010793214586704257
35.900000000000034	0.0010793401373687388
36.00000000000003	0.0010793595182922618
36.10000000000003	0.0010793795941345962
36.20000000000003	0.001079400361155883
36.30000000000003	0.0010794218178895615
36.400000000000034	0.001079443961646039
36.50000000000003	0.001079466785362662
36.60000000000003	0.001079490285426893
36.70000000000003	0.001079514458256482
36.80000000000003	0.0010795393025145848
36.900000000000034	0.0010795648155888205
37.00000000000003	0.0010795909906791954
37.10000000000003	0.001079617824323848
37.20000000000003	0.0010796453152796175
37.30000000000003	0.001079673460978366
37.400000000000034	0.0010797022548423613
37.500000000000036	0.0010797316935248953
37.60000000000003	0.0010797617737066856
37.70000000000003	0.0010797924942608787
37.80000000000003	0.0010798238526885065
37.900000000000034	0.0010798558426513602
38.000000000000036	0.0010798884609391917
38.10000000000003	0.0010799217065090077
38.20000000000003	0.0010799555769012426
38.30000000000003	0.00107999006598081
38.400000000000034	0.0010800251706418668
38.500000000000036	0.0010800608878034647
38.60000000000004	0.0010800972165271082
38.70000000000003	0.0010801341544153097
38.80000000000003	0.001080171695551958
38.900000000000034	0.0010802098369550963
39.000000000000036	0.0010802485777614325
39.10000000000004	0.0010802879156086786
39.20000000000003	0.0010803278447667729
39.30000000000003	0.0010803683623486146
39.400000000000034	0.001080409465489723
39.500000000000036	0.0010804511534209336
39.60000000000004	0.0010804934238358584
39.70000000000003	0.0010805362712050022
39.80000000000003	0.0010805796927539537
39.900000000000034	0.0010806236877811497
40.000000000000036	0.001080668254011703
40.10000000000004	0.0010807133860868887
40.20000000000003	0.0010807590813186765
40.30000000000003	0.001080805337039667
40.400000000000034	0.0010808521526332316
40.500000000000036	0.0010808995258749495
40.60000000000004	0.0010809474515901737
40.70000000000004	0.0010809959271936233
40.80000000000003	0.0010810449521295425
40.900000000000034	0.0010810945242017893
41.000000000000036	0.0010811446383927276
41.10000000000004	0.0010811952921959424
41.20000000000004	0.0010812464831238449
41.30000000000003	0.0010812982106974602
41.400000000000034	0.0010813504727662838
41.500000000000036	0.0010814032644820171
41.60000000000004	0.0010814565834320865
41.70000000000004	0.001081510429192423
41.80000000000004	0.0010815647996379853
41.900000000000034	0.0010816196900651398
42.000000000000036	0.0010816750981334337
42.10000000000004	0.0010817310215196448
42.20000000000004	0.0010817874598692723
42.30000000000004	0.0010818444110986568
42.400000000000034	0.0010819018706601522
42.500000000000036	0.001081959836299241
42.60000000000004	0.0010820183077110196
42.70000000000004	0.0010820772828348073
42.80000000000004	0.0010821367572564806
42.900000000000034	0.0010821967287876098
43.000000000000036	0.0010822571952555037
43.10000000000004	0.0010823181564184143
43.20000000000004	0.0010823796102532757
43.30000000000004	0.0010824415524899596
43.400000000000034	0.0010825039810188
43.500000000000036	0.0010825668956429722
43.60000000000004	0.0010826302943601556
43.70000000000004	0.0010826941730236604
43.80000000000004	0.0010827585295845098
43.90000000000004	0.0010828233620081983
44.000000000000036	0.0010828886701552982
44.10000000000004	0.0010829544520577475
44.20000000000004	0.0010830207037020045
44.30000000000004	0.001083087423111475
44.40000000000004	0.0010831546101874603
44.500000000000036	0.0010832222629807012
44.60000000000004	0.0010832903775919622
44.70000000000004	0.0010833589521004568
44.80000000000004	0.0010834279845987264
44.90000000000004	0.001083497475040352
45.00000000000004	0.0010835674215073302
45.10000000000004	0.0010836378202237326
45.20000000000004	0.0010837086693354073
45.30000000000004	0.0010837799688329297
45.40000000000004	0.0010838517168153565
45.50000000000004	0.001083923909612798
45.60000000000004	0.0010839965454225125
45.70000000000004	0.0010840696224540558
45.80000000000004	0.0010841431407456973
45.90000000000004	0.001084217098425056
46.00000000000004	0.001084291491936637
46.10000000000004	0.0010843663195391348
46.20000000000004	0.001084441581304492
46.30000000000004	0.0010845172753758472
46.40000000000004	0.001084593398296211
46.50000000000004	0.0010846699483717224
46.60000000000004	0.0010847469239198564
46.70000000000004	0.0010848243250561535
46.80000000000004	0.0010849021499498956
46.90000000000004	0.001084980395250365
47.00000000000004	0.0010850590593204639
47.100000000000044	0.0010851381423064015
47.20000000000004	0.001085217642391604
47.30000000000004	0.0010852975563170042
47.40000000000004	0.0010853778824893318
47.50000000000004	0.0010854586193258346
47.600000000000044	0.001085539767012615
47.70000000000004	0.0010856213237570764
47.80000000000004	0.0010857032863990318
47.90000000000004	0.0010857856533977414
48.00000000000004	0.0010858684249673042
48.100000000000044	0.0010859515993280236
48.200000000000045	0.0010860351734051303
48.30000000000004	0.0010861191456984587
48.40000000000004	0.0010862035147175433
48.50000000000004	0.00108628828071312
48.600000000000044	0.0010863734419275094
48.700000000000045	0.001086458995378041
48.80000000000004	0.0010865449396132085
48.90000000000004	0.0010866312749093438
49.00000000000004	0.0010867179995205413
49.100000000000044	0.0010868051105438307
49.200000000000045	0.0010868926065653562
49.30000000000004	0.0010869804861802356
49.40000000000004	0.0010870687496983965
49.50000000000004	0.0010871573953942074
49.600000000000044	0.001087246420450673
49.700000000000045	0.0010873358234990628
49.80000000000004	0.0010874256048727553
49.90000000000004	0.0010875157628568888
50.00000000000004	0.0010876062947089158
50.100000000000044	0.0010876971990950622
50.200000000000045	0.0010877884746899123
50.30000000000005	0.0010878801218577663
50.40000000000004	0.0010879721389024277
50.50000000000004	0.0010880645231616862
50.600000000000044	0.0010881572733437166
50.700000000000045	0.0010882503898343348
50.80000000000005	0.0010883438709472016
50.90000000000004	0.001088437714089775
51.00000000000004	0.0010885319180027298
51.100000000000044	0.0010886264814345035
51.200000000000045	0.0010887214047994287
51.30000000000005	0.0010888166864283844
51.40000000000005	0.0010889123238039702
51.50000000000004	0.0010890083157058964
51.600000000000044	0.0010891046625682904
51.700000000000045	0.0010892013627310387
51.80000000000005	0.0010892984137420177
51.90000000000005	0.001089395814411214
52.00000000000004	0.0010894935635558497
52.100000000000044	0.0010895916616363499
52.200000000000045	0.001089690107008527
52.30000000000005	0.0010897888972906562
52.40000000000005	0.0010898880313290845
52.50000000000004	0.0010899875096024633
52.600000000000044	0.0010900873304748855
52.700000000000045	0.0010901874916258308
52.80000000000005	0.0010902879919298975
52.90000000000005	0.0010903888302684663
53.00000000000004	0.0010904900071444994
53.100000000000044	0.0010905915209367951
53.200000000000045	0.0010906933693908632
53.30000000000005	0.0010907955514152699
53.40000000000005	0.0010908980675297904
53.50000000000005	0.001091000916120811
53.600000000000044	0.0010911040949913488
53.700000000000045	0.0010912076030763363
53.80000000000005	0.0010913114393170345
53.90000000000005	0.0010914156042557582
54.00000000000005	0.0010915200962924969
54.100000000000044	0.0010916249132922897
54.200000000000045	0.0010917300542217978
54.30000000000005	0.00109183551963889
54.40000000000005	0.0010919413079505192
54.50000000000005	0.001092047417075775
54.60000000000005	0.001092153846006009
54.700000000000045	0.0010922605937384656
54.80000000000005	0.001092367660851929
54.90000000000005	0.0010924750457659508
55.00000000000005	0.0010925827464579624
55.10000000000005	0.001092690761949002
55.200000000000045	0.0010927990928322553
55.30000000000005	0.0010929077375336597
55.40000000000005	0.0010930166940815351
55.50000000000005	0.0010931259615200256
55.60000000000005	0.0010932355388988124
55.700000000000045	0.0010933454268305333
55.80000000000005	0.0010934556237528162
55.90000000000005	0.0010935661277488929
56.00000000000005	0.0010936769378907306
56.10000000000005	0.0010937880548043605
56.200000000000045	0.001093899476933271
56.30000000000005	0.0010940112024086493
56.40000000000005	0.0010941232303241493
56.50000000000005	0.0010942355597786013
56.60000000000005	0.0010943481914161659
56.70000000000005	0.0010944611236911575
56.80000000000005	0.001094574354786542
56.90000000000005	0.001094687883822072
57.00000000000005	0.0010948017114543616
57.10000000000005	0.0010949158361431195
57.20000000000005	0.0010950302561165697
57.30000000000005	0.0010951449705148071
57.40000000000005	0.0010952599784828316
57.50000000000005	0.0010953752806941914
57.60000000000005	0.0010954908756186557
57.70000000000005	0.0010956067615332744
57.800000000000054	0.001095722937602705
57.90000000000005	0.001095839404512128
58.00000000000005	0.001095956160736238
58.10000000000005	0.0010960732045948573
58.20000000000005	0.001096190535271765
58.300000000000054	0.0010963081519553394
58.40000000000005	0.0010964260553466404
58.50000000000005	0.0010965442439296927
58.60000000000005	0.0010966627160704577
58.70000000000005	0.0010967814709758228
58.800000000000054	0.0010969005093577164
58.90000000000005	0.0010970198297046753
59.00000000000005	0.0010971394304231156
59.10000000000005	0.0010972593107379397
59.20000000000005	0.0010973794698783666
59.300000000000054	0.0010974999085712372
59.40000000000005	0.0010976206253137668
59.50000000000005	0.001097741618556003
59.60000000000005	0.0010978628875446049
59.70000000000005	0.0010979844330166384
59.800000000000054	0.0010981062534734336
59.900000000000055	0.0010982283474033389
60.00000000000005	0.0010983507140700226
60.10000000000005	0.0010984733527412188
60.20000000000005	0.001098596264168007
60.300000000000054	0.0010987194468597584
60.400000000000055	0.0010988428993461742
60.50000000000005	0.0010989666209114462
60.60000000000005	0.0010990906123162726
60.70000000000005	0.001099214872073815
60.800000000000054	0.0010993393987500644
60.900000000000055	0.0010994641916452544
61.00000000000006	0.0010995892500634977
61.10000000000005	0.001099714574778716
61.20000000000005	0.0010998401643115402
61.300000000000054	0.0010999660172671473
61.400000000000055	0.0011000921329651998
61.50000000000006	0.0011002185121887352
61.60000000000005	0.0011003451534618116
61.70000000000005	0.0011004720554240615
61.800000000000054	0.0011005992174103194
61.900000000000055	0.0011007266387590695
62.00000000000006	0.0011008543202658866
62.10000000000005	0.0011009822604617265
62.20000000000005	0.001101110458023452
62.300000000000054	0.0011012389123042684
62.400000000000055	0.0011013676241083833
62.50000000000006	0.001101496591969877
62.60000000000005	0.001101625814598362
62.70000000000005	0.0011017552913614066
62.800000000000054	0.0011018850216300419
62.900000000000055	0.0011020150062203747
63.00000000000006	0.001102145243672919
63.10000000000006	0.0011022757327326387
63.20000000000005	0.0011024064727845205
63.300000000000054	0.0011025374646529053
63.400000000000055	0.0011026687068811263
63.50000000000006	0.0011028001982452927
63.60000000000006	0.0011029319381440257
63.70000000000005	0.0011030639259792378
63.800000000000054	0.0011031961625865936
63.900000000000055	0.0011033286465153896
64.00000000000006	0.0011034613765753903
64.10000000000005	0.0011035943521817643
64.20000000000006	0.0011037275741780303
64.30000000000005	0.0011038610411160433
64.40000000000006	0.001103994751835223
64.50000000000006	0.0011041287057636838
64.60000000000005	0.0011042629023326614
64.70000000000006	0.0011043973423965204
64.80000000000005	0.0011045320245126455
64.90000000000006	0.0011046669475525215
65.00000000000006	0.0011048021109599877
65.10000000000005	0.001104937515596976
65.20000000000006	0.0011050731600231452
65.30000000000005	0.0011052090431382684
65.40000000000006	0.0011053451643985022
65.50000000000006	0.0011054815232629963
65.60000000000005	0.0011056181206040793
65.70000000000006	0.00110575495498652
65.80000000000005	0.001105892025340695
65.90000000000006	0.0011060293311377452
66.00000000000006	0.0011061668732573048
66.10000000000005	0.0011063046502661782
66.20000000000006	0.0011064426611217414
66.30000000000005	0.0011065809053068833
66.40000000000006	0.0011067193823073144
66.50000000000006	0.0011068580930127304
66.60000000000005	0.001106997035994657
66.70000000000006	0.0011071362102396925
66.80000000000005	0.001107275615245007
66.90000000000006	0.0011074152519073791
67.00000000000006	0.0011075551188001252
67.10000000000007	0.0011076952149356469
67.20000000000006	0.0011078355398223428
67.30000000000005	0.0011079760929713367
67.40000000000006	0.0011081168752891226
67.50000000000006	0.001108257885353371
67.60000000000007	0.0011083991222044553
67.70000000000006	0.0011085405853644436
67.80000000000005	0.0011086822757467316
67.90000000000006	0.001108824191930559
68.00000000000006	0.001108966332980993
68.10000000000007	0.0011091086984308508
68.20000000000006	0.0011092512878155187
68.30000000000005	0.00110939410205787
68.40000000000006	0.001109537139741138
68.50000000000006	0.0011096803999571866
68.60000000000007	0.0011098238822519198
68.70000000000006	0.0011099675875549792
68.80000000000005	0.001110111514450917
68.90000000000006	0.0011102556620553132
69.00000000000006	0.0011104000299243504
69.10000000000007	0.0011105446176167188
69.20000000000006	0.0011106894260712599
69.30000000000005	0.001110834453876269
69.40000000000006	0.0011109797001730016
69.50000000000006	0.0011111251645301943
69.60000000000007	0.0011112708478934038
69.70000000000006	0.0011114167488520089
69.80000000000007	0.0011115628665700084
69.90000000000006	0.001111709200626051
70.00000000000006	0.0011118557506012065
70.10000000000007	0.0011120025174500624
70.20000000000006	0.0011121494997653966
70.30000000000007	0.0011122966967359062
70.40000000000006	0.0011124441079523185
70.50000000000006	0.001112591734375853
70.60000000000007	0.0011127395746002014
70.70000000000006	0.0011128876278359314
70.80000000000007	0.0011130358936832952
70.90000000000006	0.0011131843717448774
71.00000000000006	0.001113333062990856
71.10000000000007	0.0011134819660180103
71.20000000000006	0.001113631080060628
71.30000000000007	0.0011137804047306379
71.40000000000006	0.0011139299410048275
71.50000000000006	0.0011140796874806688
71.60000000000007	0.0011142296434135202
71.70000000000006	0.0011143798084245265
71.80000000000007	0.001114530182137041
71.90000000000006	0.0011146807655366992
72.00000000000006	0.0011148315572238044
72.10000000000007	0.0011149825564766222
72.20000000000006	0.001115133762927535
72.30000000000007	0.0011152851775688166
72.40000000000006	0.001115436799001269
72.50000000000006	0.0011155886265234558
72.60000000000007	0.0011157406597766784
72.70000000000006	0.0011158928984043993
72.80000000000007	0.0011160453434077274
72.90000000000006	0.0011161979933899922
73.00000000000006	0.0011163508476718916
73.10000000000007	0.001116503905905654
73.20000000000006	0.0011166571690990493
73.30000000000007	0.0011168106358557255
73.40000000000006	0.0011169643055160103
73.50000000000007	0.0011171181777407666
73.60000000000007	0.0011172722521929585
73.70000000000006	0.0011174265298892008
73.80000000000007	0.001117581009435443
73.90000000000006	0.001117735690193385
74.00000000000007	0.0011178905718345193
74.10000000000007	0.0011180456553822329
74.20000000000006	0.0011182009394425834
74.30000000000007	0.0011183564233962883
74.40000000000006	0.001118512106923234
74.50000000000007	0.0011186679897053672
74.60000000000007	0.0011188240727749567
74.70000000000006	0.0011189803547401206
74.80000000000007	0.00111913683500232
74.90000000000006	0.0011192935132517867
75.00000000000007	0.001119450390527719
75.10000000000007	0.0011196074654381467
75.20000000000006	0.0011197647374029589
75.30000000000007	0.0011199222061205904
75.40000000000006	0.0011200798712914857
75.50000000000007	0.001120237733963856
75.60000000000007	0.0011203957927475258
75.70000000000006	0.0011205540470825334
75.80000000000007	0.0011207124966774475
75.90000000000006	0.0011208711425875508
76.00000000000007	0.0011210299834223977
76.10000000000007	0.001121189018639939
76.20000000000007	0.0011213482479567756
76.30000000000007	0.0011215076710914837
76.40000000000006	0.001121667289108485
76.50000000000007	0.0011218271006189096
76.60000000000007	0.0011219871051003339
76.70000000000007	0.0011221473022793077
76.80000000000007	0.001122307693227541
76.90000000000006	0.0011224682765556813
77.00000000000007	0.0011226290517587583
77.10000000000007	0.0011227900185712368
77.20000000000007	0.0011229511767294536
77.30000000000007	0.0011231125273144518
77.40000000000006	0.0011232740689382636
77.50000000000007	0.0011234358011150913
77.60000000000007	0.001123597723589122
77.70000000000007	0.0011237598374489596
77.80000000000007	0.0011239221413059562
77.90000000000006	0.001124084634691341
78.00000000000007	0.001124247317357105
78.10000000000007	0.0011244101890571566
78.20000000000007	0.0011245732508896591
78.30000000000007	0.0011247365014671034
78.40000000000006	0.0011248999403394818
78.50000000000007	0.001125063567268449
78.60000000000007	0.0011252273833599993
78.70000000000007	0.0011253913872257798
78.80000000000007	0.0011255555784324314
78.90000000000006	0.0011257199567493304
79.00000000000007	0.0011258845219477022
79.10000000000007	0.0011260492751434456
79.20000000000007	0.0011262142149491262
79.30000000000007	0.0011263793409497882
79.40000000000006	0.001126544652924365
79.50000000000007	0.0011267101519969252
79.60000000000007	0.0011268758367789656
79.70000000000007	0.0011270417068718949
79.80000000000007	0.0011272077620623035
79.90000000000008	0.001127374002138682
80.00000000000007	0.0011275404282353073
80.10000000000007	0.0011277070389643933
80.20000000000007	0.0011278738339454654
80.30000000000007	0.001128040812974644
80.40000000000008	0.0011282079771947786
80.50000000000007	0.0011283753252168255
80.60000000000007	0.0011285428566763956
80.70000000000007	0.0011287105713772715
80.80000000000007	0.0011288784691250897
80.90000000000008	0.0011290465510733559
81.00000000000007	0.001129214815833496
81.10000000000007	0.001129383263059005
81.20000000000007	0.0011295518925631927
81.30000000000007	0.0011297207055085364
81.40000000000008	0.0011298897005050008
81.50000000000007	0.0011300588772219847
81.60000000000007	0.001130228235480443
81.70000000000007	0.0011303977751032012
81.80000000000007	0.0011305674972638558
81.90000000000008	0.0011307374005726728
82.00000000000007	0.0011309074847167331
82.10000000000007	0.0011310777495265483
82.20000000000007	0.0011312481961851942
82.30000000000007	0.0011314188233012457
82.40000000000008	0.0011315896305775202
82.50000000000007	0.001131760617852246
82.60000000000008	0.0011319317849655128
82.70000000000007	0.001132103133112057
82.80000000000007	0.0011322746609005393
82.90000000000008	0.0011324463680513395
83.00000000000007	0.0011326182544123167
83.10000000000008	0.0011327903211882176
83.20000000000007	0.0011329625669857844
83.30000000000007	0.0011331349915410466
83.40000000000008	0.0011333075947096562
83.50000000000007	0.0011334803763491399
83.60000000000008	0.0011336533376764832
83.70000000000007	0.0011338264772983372
83.80000000000007	0.001133999794968229
83.90000000000008	0.001134173290551556
84.00000000000007	0.0011343469652759246
84.10000000000008	0.001134520817745846
84.20000000000007	0.0011346948477304218
84.30000000000007	0.0011348690551029636
84.40000000000008	0.0011350434397386895
84.50000000000007	0.0011352180028781202
84.60000000000008	0.0011353927431254536
84.70000000000007	0.0011355676602673125
84.80000000000007	0.0011357427541868977
84.90000000000008	0.00113591802613605
85.00000000000007	0.0011360934747165696
85.10000000000008	0.0011362690997306546
85.20000000000007	0.0011364449010695834
85.30000000000007	0.0011366208786266012
85.40000000000008	0.0011367970336672
85.50000000000007	0.0011369733647926417
85.60000000000008	0.001137149871822731
85.70000000000007	0.0011373265546588628
85.80000000000007	0.0011375034145785787
85.90000000000008	0.0011376804501805223
86.00000000000007	0.0011378576613001229
86.10000000000008	0.0011380350478470303
86.20000000000007	0.0011382126097329178
86.30000000000008	0.0011383903482498122
86.40000000000008	0.0011385682619955901
86.50000000000007	0.0011387463508234512
86.60000000000008	0.0011389246146534348
86.70000000000007	0.001139103054790447
86.80000000000008	0.001139281669829465
86.90000000000008	0.0011394604596394464
87.00000000000007	0.0011396394241488907
87.10000000000008	0.0011398185632883785
87.20000000000007	0.0011399978783782592
87.30000000000008	0.0011401773680125421
87.40000000000008	0.0011403570320781496
87.50000000000007	0.00114053687051428
87.60000000000008	0.001140716884655077
87.70000000000007	0.0011408970730913462
87.80000000000008	0.0011410774357259574
87.90000000000008	0.0011412579725068668
88.00000000000007	0.0011414386833841874
88.10000000000008	0.0011416195697085203
88.20000000000007	0.001141800630069477
88.30000000000008	0.0011419818643881733
88.40000000000008	0.0011421632726236399
88.50000000000007	0.0011423448561412705
88.60000000000008	0.0011425266135271738
88.70000000000007	0.0011427085447186934
88.80000000000008	0.0011428906496839298
88.90000000000008	0.0011430729283932355
89.00000000000009	0.001143255382229584
89.10000000000008	0.001143438009777662
89.20000000000007	0.0011436208109934236
89.30000000000008	0.0011438037858564937
89.40000000000008	0.001143986935765758
89.50000000000009	0.0011441702593020702
89.60000000000008	0.0011443537564379375
89.70000000000007	0.0011445374271624226
89.80000000000008	0.0011447128915622622
89.90000000000008	0.0011448550013806109
90.00000000000009	0.0011449637238978834
