# Supplementary material for: White matter micro- and macrostructure brain charts for the human lifespan
Source: Nature. 2026 May 13;655(8124):979–89. doi: 10.1038/s41586-026-10454-2 (PMC13391363; doi:10.1038/s41586-026-10454-2)
Supplement: Supplementary file 7 — Tract-specific median centiles of brain charts. SDT.T4.1-504 contain the discretized, sex-agnostic brain charts used to derive the myelination plots and assessments in Fig. 4 and Supplementary Fig. S4.F9. Age is expressed in years. Tract measurements are reported in metric-specific units: diffusivities in mm2 s−1, volume in mm3, surface area in mm2, average length in mm, and FA is dimensionless (unitless). [file 41586_2026_10454_MOESM7_ESM.zip › SDT.T4/SDT.T4.261-SLF_III_right_avg_length.csv]

age	value
1.0	72.29748140511748
1.1	72.59433420846257
1.2000000000000002	72.9655429635486
1.3000000000000003	73.40471561547118
1.4000000000000004	73.82970522135719
1.5000000000000004	74.21806676596594
1.6000000000000005	74.57475736543296
1.7000000000000006	74.90381903788933
1.8000000000000007	75.20846234862867
1.9000000000000008	75.49173510375023
2.000000000000001	75.7559577938297
2.100000000000001	76.00310500117263
2.200000000000001	76.23479001795789
2.300000000000001	76.45262814894726
2.4000000000000012	76.65788154632229
2.5000000000000013	76.85165531643908
2.6000000000000014	77.0349200472841
2.7000000000000015	77.2084784362124
2.8000000000000016	77.37318918271185
2.9000000000000017	77.52972693203107
3.0000000000000018	77.6786944353292
3.100000000000002	77.8205939248589
3.200000000000002	77.95598041948804
3.300000000000002	78.08529384356586
3.400000000000002	78.20893358842208
3.500000000000002	78.32726178839368
3.6000000000000023	78.44057955660162
3.7000000000000024	78.549237040489
3.8000000000000025	78.65351047096595
3.9000000000000026	78.75365253761333
4.000000000000003	78.84987361505506
4.100000000000003	78.94242436144341
4.200000000000003	79.03150308965904
4.3000000000000025	79.11729354090721
4.400000000000003	79.19996514613494
4.5000000000000036	79.27965794060742
4.600000000000003	79.35654621059243
4.700000000000003	79.43076668529113
4.800000000000003	79.50244608161739
4.900000000000004	79.57168902114482
5.0000000000000036	79.63862832261806
5.100000000000003	79.70336821096352
5.200000000000004	79.76600652438215
5.300000000000004	79.82663434395826
5.400000000000004	79.88532616499046
5.5000000000000036	79.94218032865729
5.600000000000004	79.99727324013912
5.700000000000005	80.05067623412346
5.800000000000004	80.10244754654343
5.900000000000004	80.15266535794875
6.000000000000004	80.20139034932774
6.100000000000005	80.24868000603489
6.200000000000005	80.29458812465319
6.300000000000004	80.33915817808213
6.400000000000005	80.38245065428417
6.500000000000005	80.42451201093175
6.600000000000005	80.46538579136896
6.700000000000005	80.50510711337007
6.800000000000005	80.54372555407566
6.900000000000006	80.58127912956947
7.000000000000005	80.61780409775344
7.100000000000005	80.6533344726106
7.2000000000000055	80.68789740589779
7.300000000000006	80.72153252102619
7.400000000000006	80.75426988090808
7.500000000000005	80.78613770444993
7.600000000000006	80.8171584788202
7.700000000000006	80.8473654370457
7.800000000000006	80.87678374570636
7.900000000000006	80.9054375323975
8.000000000000007	80.93334944097516
8.100000000000007	80.96053733700592
8.200000000000006	80.9870284519484
8.300000000000006	81.01284319286903
8.400000000000006	81.03800070950415
8.500000000000007	81.06251609186448
8.600000000000007	81.08641259449212
8.700000000000006	81.10970760953488
8.800000000000008	81.13241787993435
8.900000000000007	81.15455910128826
9.000000000000007	81.17614352605982
9.100000000000007	81.19719058910933
9.200000000000006	81.21771467841937
9.300000000000008	81.23772927270522
9.400000000000007	81.25724488717866
9.500000000000007	81.2762783599227
9.600000000000009	81.29484213197253
9.700000000000008	81.31294822013179
9.800000000000008	81.3306078627396
9.900000000000007	81.34782975163648
10.000000000000007	81.36462818609425
10.100000000000009	81.38101362772305
10.200000000000008	81.39699584920521
10.300000000000008	81.41258240925099
10.40000000000001	81.42778584411712
10.500000000000009	81.4426153083584
10.600000000000009	81.45707966893418
10.700000000000008	81.47118718999599
10.800000000000008	81.48494421383238
10.90000000000001	81.49836152813242
11.000000000000009	81.51144693625692
11.100000000000009	81.52420769987634
11.20000000000001	81.5366493964015
11.30000000000001	81.54878157732404
11.40000000000001	81.56061113974681
11.500000000000009	81.5721447797268
11.600000000000009	81.58338871104596
11.70000000000001	81.59434767369893
11.80000000000001	81.6050299785863
11.90000000000001	81.61544157270383
12.00000000000001	81.62558796433422
12.10000000000001	81.63547336196017
12.20000000000001	81.64510518584753
12.30000000000001	81.65448873726328
12.40000000000001	81.66362917322336
12.50000000000001	81.6725312546855
12.60000000000001	81.68119859799275
12.70000000000001	81.68963772080906
12.800000000000011	81.69785323926459
12.900000000000011	81.70584940563714
13.00000000000001	81.71362945759539
13.10000000000001	81.7211992561289
13.20000000000001	81.72856294640802
13.300000000000011	81.7357245677612
13.400000000000011	81.74268782734566
13.50000000000001	81.7494555343373
13.600000000000012	81.75603287871445
13.700000000000012	81.76242350074322
13.800000000000011	81.76863073307938
13.900000000000011	81.77465710919452
14.00000000000001	81.7805073251504
14.100000000000012	81.78618467070993
14.200000000000012	81.79169235645273
14.300000000000011	81.79703330957383
14.400000000000013	81.80220974715098
14.500000000000012	81.80722585699165
14.600000000000012	81.8120845496811
14.700000000000012	81.81678847165095
14.800000000000011	81.82133963537558
14.900000000000013	81.82574185066456
15.000000000000012	81.82999776259892
15.100000000000012	81.83410995600289
15.200000000000014	81.8380807705411
15.300000000000013	81.84191198086927
15.400000000000013	81.84560700547631
15.500000000000012	81.84916819992351
15.600000000000012	81.85259769001156
15.700000000000014	81.85589709596006
15.800000000000013	81.8590695425351
15.900000000000013	81.86211718102277
16.000000000000014	81.8650421161599
16.100000000000016	81.86784623813816
16.200000000000014	81.87053098556412
16.30000000000001	81.8730991775392
16.400000000000013	81.87555274101915
16.500000000000014	81.87789340098372
16.600000000000016	81.88012247768408
16.700000000000014	81.88224255889
16.800000000000015	81.88425541220099
16.900000000000013	81.88616276877148
17.000000000000014	81.88796617019587
17.100000000000016	81.88966679604786
17.200000000000014	81.89126699226375
17.300000000000015	81.89276835033456
17.400000000000013	81.8941722826196
17.500000000000014	81.89547987673436
17.600000000000016	81.89669329422388
17.700000000000014	81.89781400071647
17.800000000000015	81.89884343296166
17.900000000000016	81.89978285887156
18.000000000000014	81.90063325568374
18.100000000000016	81.90139659141042
18.200000000000017	81.9020741917953
18.300000000000015	81.90266722251879
18.400000000000016	81.90317658847181
18.500000000000014	81.903604109104
18.600000000000016	81.9039510096372
18.700000000000017	81.9042184921611
18.800000000000015	81.90440760735531
18.900000000000016	81.90451917248852
19.000000000000014	81.90455485053154
19.100000000000016	81.90451575441192
19.200000000000017	81.90440285311871
19.300000000000015	81.90421690634862
19.400000000000016	81.90395945621388
19.500000000000018	81.9036315345462
19.600000000000016	81.90323415446582
19.700000000000017	81.90276819251538
19.80000000000002	81.90223433808637
19.900000000000016	81.90163400559251
20.000000000000018	81.90096813585006
20.100000000000016	81.90023753952654
20.200000000000017	81.89944285971391
20.30000000000002	81.89858541164153
20.400000000000016	81.89766607009997
20.500000000000018	81.89668569460872
20.600000000000016	81.89564502086506
20.700000000000017	81.89454463499342
20.80000000000002	81.89338574713081
20.900000000000016	81.89216915765107
21.000000000000018	81.89089554868725
21.10000000000002	81.8895654687654
21.200000000000017	81.88818004597613
21.30000000000002	81.88674002648617
21.40000000000002	81.8852461438966
21.500000000000018	81.88369901905452
21.60000000000002	81.88209915390517
21.700000000000017	81.88044758938577
21.80000000000002	81.87874501032874
21.90000000000002	81.87699199369601
22.000000000000018	81.87518901062273
22.10000000000002	81.87333703368301
22.200000000000017	81.87143670286291
22.30000000000002	81.86948864773167
22.40000000000002	81.86749339478334
22.500000000000018	81.86545137674341
22.60000000000002	81.86336349340122
22.70000000000002	81.86123033381847
22.80000000000002	81.85905238828342
22.90000000000002	81.85683006406029
23.00000000000002	81.85456420359765
23.10000000000002	81.85225535859252
23.20000000000002	81.84990407204667
23.30000000000002	81.84751079240826
23.40000000000002	81.8450758950207
23.50000000000002	81.84260016115573
23.60000000000002	81.84008409994156
23.70000000000002	81.83752812976485
23.80000000000002	81.83493260476081
23.90000000000002	81.8322982578121
24.00000000000002	81.82962556671241
24.10000000000002	81.82691500195098
24.20000000000002	81.82416694701097
24.300000000000022	81.82138172930472
24.40000000000002	81.81856002998978
24.50000000000002	81.8157022910521
24.600000000000023	81.81280887086686
24.70000000000002	81.80988007904953
24.800000000000022	81.80691655569319
24.90000000000002	81.80391871634737
25.00000000000002	81.80088697038894
25.100000000000023	81.79782164690816
25.20000000000002	81.79472303299542
25.300000000000022	81.79159172477097
25.40000000000002	81.78842810748809
25.50000000000002	81.78523248915117
25.600000000000023	81.78200514181164
25.70000000000002	81.77874662656049
25.800000000000022	81.77545730622165
25.900000000000023	81.77213753837412
26.00000000000002	81.76878760631959
26.100000000000023	81.76540776300038
26.200000000000024	81.76199853193594
26.300000000000022	81.75856025017812
26.400000000000023	81.75509318322986
26.50000000000002	81.75159757124122
26.600000000000023	81.74807390770717
26.700000000000024	81.74452251055023
26.800000000000022	81.74094369321334
26.900000000000023	81.73733770025771
27.00000000000002	81.73370475552393
27.100000000000023	81.7300453202542
27.200000000000024	81.72635969033651
27.300000000000022	81.72264809523614
27.400000000000023	81.71891074784467
27.500000000000025	81.71514808355501
27.600000000000023	81.71136038186046
27.700000000000024	81.70754791841023
27.800000000000026	81.70371090483269
27.900000000000023	81.69984954002004
28.000000000000025	81.69596423155748
28.100000000000023	81.69205524001009
28.200000000000024	81.68812276414533
28.300000000000026	81.68416699342882
28.400000000000023	81.68018831309887
28.500000000000025	81.67618696960533
28.600000000000023	81.67216320608422
28.700000000000024	81.6681172060436
28.800000000000026	81.66404914686778
28.900000000000023	81.65995938972245
29.000000000000025	81.65584816472541
29.100000000000026	81.65171564438123
29.200000000000024	81.64756199791331
29.300000000000026	81.6433875670939
29.400000000000027	81.6391925698356
29.500000000000025	81.63497722118238
29.600000000000026	81.63074168052998
29.700000000000024	81.62648610662276
29.800000000000026	81.62221082031465
29.900000000000027	81.61791602536753
30.000000000000025	81.61360187172494
30.100000000000026	81.60926851102903
30.200000000000024	81.60491624724271
30.300000000000026	81.60054527353148
30.400000000000027	81.59615578056759
30.500000000000025	81.59174790698866
30.600000000000026	81.58732179530385
30.700000000000028	81.5828777312343
30.800000000000026	81.57841589563647
30.900000000000027	81.57393641899716
31.00000000000003	81.56943943761398
31.100000000000026	81.56492522244712
31.200000000000028	81.56039394511811
31.300000000000026	81.55584577507345
31.400000000000027	81.55128083301204
31.50000000000003	81.54669924723561
31.600000000000026	81.54210127274379
31.700000000000028	81.53748707041105
31.800000000000026	81.53285675388199
31.900000000000027	81.52821044600026
32.00000000000003	81.52354838882522
32.10000000000002	81.51887073515402
32.20000000000003	81.51417763587952
32.300000000000026	81.50946919614181
32.40000000000003	81.50474553175414
32.50000000000003	81.50000687076763
32.60000000000003	81.49525335656318
32.70000000000003	81.49048508815363
32.800000000000026	81.4857021765352
32.90000000000003	81.48090483838125
33.00000000000003	81.47609320998349
33.10000000000003	81.4712674259606
33.20000000000003	81.4664275779103
33.300000000000026	81.46157377062237
33.40000000000003	81.45670620843927
33.50000000000003	81.45182501937475
33.60000000000003	81.44693028968605
33.70000000000003	81.44202211989405
33.800000000000026	81.43710070430939
33.90000000000003	81.43216616470355
34.00000000000003	81.4272186213736
34.10000000000003	81.4222581540894
34.20000000000003	81.41728485787196
34.30000000000003	81.41229891614744
34.40000000000003	81.4073004433868
34.50000000000003	81.40228951468958
34.60000000000003	81.39726622127881
34.70000000000003	81.39223073771238
34.80000000000003	81.38718317294774
34.90000000000003	81.38212363463883
35.00000000000003	81.37705219219062
35.10000000000003	81.37196893193489
35.20000000000003	81.36687401879662
35.30000000000003	81.36176755527524
35.400000000000034	81.35664960667746
35.50000000000003	81.35152025594402
35.60000000000003	81.34637966014074
35.70000000000003	81.34122791688257
35.80000000000003	81.33606512262882
35.900000000000034	81.33089133767126
36.00000000000003	81.32570664058596
36.10000000000003	81.3205111798923
36.20000000000003	81.31530504747597
36.30000000000003	81.31008830002051
36.400000000000034	81.30486101306401
36.50000000000003	81.29962332814473
36.60000000000003	81.29437533280871
36.70000000000003	81.28911711357455
36.80000000000003	81.28384872269504
36.900000000000034	81.27857023180131
37.00000000000003	81.27328177483126
37.10000000000003	81.2679834342339
37.20000000000003	81.26267525907464
37.30000000000003	81.25735731825438
37.400000000000034	81.25202973949587
37.500000000000036	81.24669260138221
37.60000000000003	81.2413459815804
37.70000000000003	81.23598992522855
37.80000000000003	81.23062449771994
37.900000000000034	81.22524982000331
38.000000000000036	81.21986596611488
38.10000000000003	81.21447297836748
38.20000000000003	81.2090709196938
38.30000000000003	81.20365990549766
38.400000000000034	81.19824000636223
38.500000000000036	81.1928112920518
38.60000000000004	81.18737380138677
38.70000000000003	81.18192759414241
38.80000000000003	81.17647277967177
38.900000000000034	81.17100942449157
39.000000000000036	81.16553756490923
39.10000000000004	81.16005725847644
39.20000000000003	81.1545686095895
39.30000000000003	81.14907168167284
39.400000000000034	81.14356653741723
39.500000000000036	81.13805321001408
39.60000000000004	81.13253175416561
39.70000000000003	81.12700226885256
39.80000000000003	81.12146481385342
39.900000000000034	81.11591942011634
40.000000000000036	81.11036614032969
40.10000000000004	81.10480506903434
40.20000000000003	81.09923626323291
40.30000000000003	81.09365977926886
40.400000000000034	81.088075645301
40.500000000000036	81.08248391144019
40.60000000000004	81.07688466737063
40.70000000000004	81.071277966818
40.80000000000003	81.06566383593125
40.900000000000034	81.06004232299335
41.000000000000036	81.05441351370442
41.10000000000004	81.04877745929224
41.20000000000004	81.04313421039106
41.30000000000003	81.0374837906442
41.400000000000034	81.03182624599833
41.500000000000036	81.02616165778983
41.60000000000004	81.02049007429424
41.70000000000004	81.01481151734718
41.80000000000004	81.00912603123331
41.900000000000034	81.0034336937074
42.000000000000036	80.99773455079196
42.10000000000004	80.99202864797392
42.20000000000004	80.98631600483009
42.30000000000004	80.9805966635235
42.400000000000034	80.9748706978809
42.500000000000036	80.96913815125896
42.60000000000004	80.96339904160216
42.70000000000004	80.9576534095599
42.80000000000004	80.95190132573362
42.900000000000034	80.94614283144317
43.000000000000036	80.94037796752392
43.10000000000004	80.93460674987661
43.20000000000004	80.9288292172208
43.30000000000004	80.92304543661581
43.400000000000034	80.91725544696872
43.500000000000036	80.91145926270005
43.60000000000004	80.90565692114916
43.70000000000004	80.89984848646591
43.80000000000004	80.89403399571196
43.90000000000004	80.88821348550974
44.000000000000036	80.88238696842357
44.10000000000004	80.87655448003498
44.20000000000004	80.87071608129396
44.30000000000004	80.86487180707374
44.40000000000004	80.85902166859023
44.500000000000036	80.85316570016538
44.60000000000004	80.84730396012023
44.70000000000004	80.84143648165228
44.80000000000004	80.83556329755974
44.90000000000004	80.82968441736607
45.00000000000004	80.82379987379014
45.10000000000004	80.81790972225743
45.20000000000004	80.81201399397591
45.30000000000004	80.80611269723518
45.40000000000004	80.80020586360365
45.50000000000004	80.79429354612763
45.60000000000004	80.78837577448996
45.70000000000004	80.78245257801014
45.80000000000004	80.77652396342799
45.90000000000004	80.7705899608488
46.00000000000004	80.76465062069401
46.10000000000004	80.75870597083414
46.20000000000004	80.75275601687453
46.30000000000004	80.7468007878693
46.40000000000004	80.74084033208328
46.50000000000004	80.73487467599594
46.60000000000004	80.7289038457551
46.70000000000004	80.72292784554111
46.80000000000004	80.71694670307167
46.90000000000004	80.71096046422831
47.00000000000004	80.70496915383569
47.100000000000044	80.69897277502571
47.20000000000004	80.69297135455587
47.30000000000004	80.68696493634934
47.40000000000004	80.68095354395956
47.50000000000004	80.67493720063659
47.600000000000044	80.66891590819594
47.70000000000004	80.66288969217418
47.80000000000004	80.65685859432666
47.90000000000004	80.65082263669275
48.00000000000004	80.64478182011388
48.100000000000044	80.63873616924981
48.200000000000045	80.63268572407489
48.30000000000004	80.62663050546396
48.40000000000004	80.62057053401385
48.50000000000004	80.61450580934448
48.600000000000044	80.60843635499995
48.700000000000045	80.60236220897953
48.80000000000004	80.59628339076964
48.90000000000004	80.59019989908039
49.00000000000004	80.58411175665599
49.100000000000044	80.57801899987314
49.200000000000045	80.57192164714938
49.30000000000004	80.5658197166469
49.40000000000004	80.55971320593675
49.50000000000004	80.55360213674408
49.600000000000044	80.54748654364286
49.700000000000045	80.54136644377476
49.80000000000004	80.5352418338562
49.90000000000004	80.52911273488364
50.00000000000004	80.52297917995033
50.100000000000044	80.51684118521464
50.200000000000045	80.51069876659984
50.30000000000005	80.50455191975499
50.40000000000004	80.49840066474637
50.50000000000004	80.49224503301883
50.600000000000044	80.48608503955575
50.700000000000045	80.47992067919881
50.80000000000005	80.47375197135165
50.90000000000004	80.46757894610563
51.00000000000004	80.46140161753745
51.100000000000044	80.45521999950702
51.200000000000045	80.44903408585076
51.30000000000005	80.44284389512418
51.40000000000005	80.4366494559086
51.50000000000004	80.4304507811962
51.600000000000044	80.4242478640563
51.700000000000045	80.41804072244354
51.80000000000005	80.41182938369953
51.90000000000005	80.40561385997884
52.00000000000004	80.39939416323544
52.100000000000044	80.39317028558699
52.200000000000045	80.38694224421609
52.30000000000005	80.38071006507826
52.40000000000005	80.37447375932484
52.50000000000004	80.3682333183404
52.600000000000044	80.3619887587644
52.700000000000045	80.35574010541494
52.80000000000005	80.34948736866757
52.90000000000005	80.34323055871201
53.00000000000004	80.33696966602714
53.100000000000044	80.33070470655115
53.200000000000045	80.32443570382738
53.30000000000005	80.3181626673013
53.40000000000005	80.31188558674705
53.50000000000005	80.30560447761417
53.600000000000044	80.29931936240018
53.700000000000045	80.29303024983044
53.80000000000005	80.28673714845769
53.90000000000005	80.28044004718978
54.00000000000005	80.27413896084099
54.100000000000044	80.26783391073394
54.200000000000045	80.26152490472968
54.30000000000005	80.2552119310548
54.40000000000005	80.24889500408631
54.50000000000005	80.24257414418318
54.60000000000005	80.23624935853653
54.700000000000045	80.22992065417678
54.80000000000005	80.2235880184975
54.90000000000005	80.21725146530233
55.00000000000005	80.21091101386496
55.10000000000005	80.20456667057148
55.200000000000045	80.19821842215322
55.30000000000005	80.19186628202526
55.40000000000005	80.18551026857139
55.50000000000005	80.17915038755291
55.60000000000005	80.17278664458127
55.700000000000045	80.16641902558246
55.80000000000005	80.16004754345657
55.90000000000005	80.15367221558256
56.00000000000005	80.14729304697003
56.10000000000005	80.14091002289797
56.200000000000045	80.13452315592423
56.30000000000005	80.12813246260387
56.40000000000005	80.12173794736253
56.50000000000005	80.11533961448566
56.60000000000005	80.10893744846989
56.70000000000005	80.102531461413
56.80000000000005	80.0961216689374
56.90000000000005	80.08970807476526
57.00000000000005	80.08329066275746
57.10000000000005	80.07686944471396
57.20000000000005	80.07044443549255
57.30000000000005	80.06401563826806
57.40000000000005	80.05758305608389
57.50000000000005	80.05114667203715
57.60000000000005	80.04470649751997
57.70000000000005	80.03826254652206
57.800000000000054	80.0318148215582
57.90000000000005	80.02536330509798
58.00000000000005	80.01890800827822
58.10000000000005	80.01244894437698
58.20000000000005	80.00598611539488
58.300000000000054	79.99951952320886
58.40000000000005	79.99304914953944
58.50000000000005	79.98657500516515
58.60000000000005	79.9800971025539
58.70000000000005	79.97361544308538
58.800000000000054	79.96713000785769
58.90000000000005	79.96064080743507
59.00000000000005	79.95414785362115
59.10000000000005	79.94765114731129
59.20000000000005	79.9411506892844
59.300000000000054	79.93464645990042
59.40000000000005	79.9281384694127
59.50000000000005	79.92162672886647
59.60000000000005	79.91511123857158
59.70000000000005	79.90859197826805
59.800000000000054	79.90206895803455
59.900000000000055	79.89554218829426
60.00000000000005	79.8890116688997
60.10000000000005	79.88247739959313
60.20000000000005	79.87593935938419
60.300000000000054	79.86939755808606
60.400000000000055	79.86285200540979
60.50000000000005	79.85630270065406
60.60000000000005	79.84974962220859
60.70000000000005	79.8431927797503
60.800000000000054	79.83663218240582
60.900000000000055	79.83006782904081
61.00000000000006	79.8234997184165
61.10000000000005	79.81692782819687
61.20000000000005	79.81035216783705
61.300000000000054	79.80377274579264
61.400000000000055	79.79718956040419
61.50000000000006	79.79060258871345
61.60000000000005	79.78401184007676
61.70000000000005	79.77741732239866
61.800000000000054	79.77081903360857
61.900000000000055	79.76421697153674
62.00000000000006	79.75761111250101
62.10000000000005	79.75100146567813
62.20000000000005	79.74438803833812
62.300000000000054	79.7377708279112
62.400000000000055	79.7311498100886
62.50000000000006	79.72452499398484
62.60000000000005	79.71789638634839
62.70000000000005	79.71126398421798
62.800000000000054	79.70462778453786
62.900000000000055	79.6979877622747
63.00000000000006	79.69134392640436
63.10000000000006	79.68469628307305
63.20000000000005	79.67804482884358
63.300000000000054	79.67138953804968
63.400000000000055	79.66473041964073
63.50000000000006	79.65806747926747
63.60000000000006	79.65140071311889
63.70000000000005	79.64473011729368
63.800000000000054	79.63805566539797
63.900000000000055	79.63137736628222
64.00000000000006	79.62469522502339
64.10000000000005	79.61800923735545
64.20000000000006	79.61131937624329
64.30000000000005	79.60462565054627
64.40000000000006	79.59792806486854
64.50000000000006	79.59122661458612
64.60000000000005	79.58452129498843
64.70000000000006	79.57781207830764
64.80000000000005	79.57109897334291
64.90000000000006	79.56438198414956
65.00000000000006	79.55766110566724
65.10000000000005	79.55093630947694
65.20000000000006	79.54420760442157
65.30000000000005	79.53747499410326
65.40000000000006	79.53073847311802
65.50000000000006	79.52399803597866
65.60000000000005	79.51725365352605
65.70000000000006	79.51050533458083
65.80000000000005	79.50375308221801
65.90000000000006	79.49699689061397
66.00000000000006	79.49023672994694
66.10000000000005	79.48347260911568
66.20000000000006	79.47670453075906
66.30000000000005	79.46993248872248
66.40000000000006	79.46315647677116
66.50000000000006	79.45637646433394
66.60000000000005	79.44959246032464
66.70000000000006	79.44280446687365
66.80000000000005	79.43601247742164
66.90000000000006	79.42921646072178
67.00000000000006	79.42241642580014
67.10000000000007	79.41561237436534
67.20000000000006	79.40880429953847
67.30000000000005	79.40199219436307
67.40000000000006	79.3951760268318
67.50000000000006	79.38835580602252
67.60000000000007	79.38153153315125
67.70000000000006	79.37470320094764
67.80000000000005	79.36787077671406
67.90000000000006	79.3610342696747
68.00000000000006	79.35419368063587
68.10000000000007	79.34734900201758
68.20000000000006	79.34050022616469
68.30000000000005	79.33364731960631
68.40000000000006	79.32679029165466
68.50000000000006	79.31992914263681
68.60000000000007	79.313063864593
68.70000000000006	79.30619442334617
68.80000000000005	79.29932082838879
68.90000000000006	79.292443079648
69.00000000000006	79.28556116886334
69.10000000000007	79.27867508770133
69.20000000000006	79.27178480119699
69.30000000000005	79.2648903189669
69.40000000000006	79.25799164046981
69.50000000000006	79.25108875707588
69.60000000000007	79.24418163309669
69.70000000000006	79.2372702783629
69.80000000000007	79.23035469194127
69.90000000000006	79.22343486490894
70.00000000000006	79.21651078827179
70.10000000000007	79.20958242553755
70.20000000000006	79.20264978669671
70.30000000000007	79.19571287035626
70.40000000000006	79.18877166723291
70.50000000000006	79.18182614009235
70.60000000000007	79.17487629917316
70.70000000000006	79.16792214269623
70.80000000000007	79.160963661092
70.90000000000006	79.15400084472135
71.00000000000006	79.14703365552842
71.10000000000007	79.14006210394729
71.20000000000006	79.13308618774559
71.30000000000007	79.12610589700125
71.40000000000006	79.11912119289643
71.50000000000006	79.11213208614754
71.60000000000007	79.10513857414017
71.70000000000006	79.09814064667178
71.80000000000007	79.09113829347159
71.90000000000006	79.08413147488108
72.00000000000006	79.07712020184782
72.10000000000007	79.07010447130874
72.20000000000006	79.06308427271539
72.30000000000007	79.05605956562631
72.40000000000006	79.04903036130564
72.50000000000006	79.04199665631069
72.60000000000007	79.03495843981757
72.70000000000006	79.02791570093514
72.80000000000007	79.02086839836078
72.90000000000006	79.01381654362538
73.00000000000006	79.00676013284043
73.10000000000007	78.99969915484164
73.20000000000006	78.992633567521
73.30000000000007	78.98556338276079
73.40000000000006	78.97848859629362
73.50000000000007	78.97140919668388
73.60000000000007	78.9643251724298
73.70000000000006	78.95723648054016
73.80000000000007	78.95014313319986
73.90000000000006	78.94304512569657
74.00000000000007	78.93594244625902
74.10000000000007	78.92883505106715
74.20000000000006	78.92172295269219
74.30000000000007	78.91460614604232
74.40000000000006	78.90748461907826
74.50000000000007	78.90035835969542
74.60000000000007	78.89322732316705
74.70000000000006	78.88609152240323
74.80000000000007	78.87895095186637
74.90000000000006	78.87180559918534
75.00000000000007	78.8646554187799
75.10000000000007	78.85750042398182
75.20000000000006	78.85034060887195
75.30000000000007	78.84317596081372
75.40000000000006	78.83600646710586
75.50000000000007	78.82883208123685
75.60000000000007	78.82165281691353
75.70000000000006	78.81446866776872
75.80000000000007	78.80727962083698
75.90000000000006	78.80008562872716
76.00000000000007	78.7928867056039
76.10000000000007	78.78568284471494
76.20000000000007	78.77847403283134
76.30000000000007	78.77126025665983
76.40000000000006	78.764041467852
76.50000000000007	78.7568176809842
76.60000000000007	78.74958888885243
76.70000000000007	78.74235507790075
76.80000000000007	78.73511619887417
76.90000000000006	78.72787226684335
77.00000000000007	78.72062327421422
77.10000000000007	78.7133692071688
77.20000000000007	78.70611005182522
77.30000000000007	78.6988457579436
77.40000000000006	78.6915763410436
77.50000000000007	78.68430179307404
77.60000000000007	78.67702209989143
77.70000000000007	78.66973721032089
77.80000000000007	78.66244714041366
77.90000000000006	78.65515188172232
78.00000000000007	78.64785141984206
78.10000000000007	78.64054574030418
78.20000000000007	78.63323479092031
78.30000000000007	78.62591858822816
78.40000000000006	78.61859712331675
78.50000000000007	78.61127038145618
78.60000000000007	78.6039383094936
78.70000000000007	78.59660092453615
78.80000000000007	78.58925821726918
78.90000000000006	78.58191017270173
79.00000000000007	78.57455677577897
79.10000000000007	78.56719797230431
79.20000000000007	78.55983377990978
79.30000000000007	78.55246418880905
79.40000000000006	78.54508918368597
79.50000000000007	78.53770870934875
79.60000000000007	78.5303227840375
79.70000000000007	78.52293139755356
79.80000000000007	78.51553453431946
79.90000000000008	78.50813217869357
80.00000000000007	78.50072427440902
80.10000000000007	78.49331084026953
80.20000000000007	78.48589186559558
80.30000000000007	78.47846733448368
80.40000000000008	78.4710371896397
80.50000000000007	78.46360145051484
80.60000000000007	78.45616010600762
80.70000000000007	78.44871313995223
80.80000000000007	78.44126053611865
80.90000000000008	78.4338022361048
81.00000000000007	78.42633825996512
81.10000000000007	78.41886859610662
81.20000000000007	78.41139322803623
81.30000000000007	78.40391209629139
81.40000000000008	78.39642522161438
81.50000000000007	78.3889325919793
81.60000000000007	78.38143419062932
81.70000000000007	78.37393000074309
81.80000000000007	78.36641996171602
81.90000000000008	78.35890409493396
82.00000000000007	78.35138238786764
82.10000000000007	78.34385482343102
82.20000000000007	78.33632133992454
82.30000000000007	78.3287819594631
82.40000000000008	78.32123666907249
82.50000000000007	78.31368545140114
82.60000000000008	78.30612828903237
82.70000000000007	78.29856511908899
82.80000000000007	78.2909959643708
82.90000000000008	78.28342081138706
83.00000000000007	78.2758396424544
83.10000000000008	78.26825239356491
83.20000000000007	78.26065908828961
83.30000000000007	78.25305971267977
83.40000000000008	78.24545424878413
83.50000000000007	78.23784267858584
83.60000000000008	78.23022493686226
83.70000000000007	78.22260104791151
83.80000000000007	78.21497099725406
83.90000000000008	78.20733476660375
84.00000000000007	78.19969228957018
84.10000000000008	78.19204359126597
84.20000000000007	78.1843886567393
84.30000000000007	78.17672746743345
84.40000000000008	78.16906000472538
84.50000000000007	78.16138620097158
84.60000000000008	78.15370608205481
84.70000000000007	78.14601963247705
84.80000000000007	78.13832683334294
84.90000000000008	78.13062761580282
85.00000000000007	78.12292200659837
85.10000000000008	78.11520998974386
85.20000000000007	78.10749154607034
85.30000000000007	78.09976665634163
85.40000000000008	78.09203525041504
85.50000000000007	78.08429735584659
85.60000000000008	78.07655295608771
85.70000000000007	78.06880203162657
85.80000000000007	78.06104451107447
85.90000000000008	78.05328042289194
86.00000000000007	78.04550975002634
86.10000000000008	78.03773247268863
86.20000000000007	78.02994857102172
86.30000000000008	78.0221579723025
86.40000000000008	78.0143607058511
86.50000000000007	78.0065567540342
86.60000000000008	77.99874609671518
86.70000000000007	77.99092865988379
86.80000000000008	77.98310447381147
86.90000000000008	77.97527352034328
87.00000000000007	77.96743577906152
87.10000000000008	77.95959122947933
87.20000000000007	77.95173979620914
87.30000000000008	77.94388151042848
87.40000000000008	77.93601635338266
87.50000000000007	77.92814430430126
87.60000000000008	77.92026528646679
87.70000000000007	77.91237933205625
87.80000000000008	77.90448642177483
87.90000000000008	77.89658653456654
88.00000000000007	77.88867964930519
88.10000000000008	77.88076568785151
88.20000000000007	77.8728446833364
88.30000000000008	77.86491661584496
88.40000000000008	77.85698146396287
88.50000000000007	77.84903914817683
88.60000000000008	77.84108970266666
88.70000000000007	77.8331331069578
88.80000000000008	77.82516933934552
88.90000000000008	77.81719837805377
89.00000000000009	77.80922014210141
89.10000000000008	77.80123466667116
89.20000000000007	77.79324193064696
89.30000000000008	77.78524191195962
89.40000000000008	77.7772345282083
89.50000000000009	77.7692198156757
89.60000000000008	77.76119775266523
89.70000000000007	77.75316831681218
89.80000000000008	77.74549779558568
89.90000000000008	77.73928546432569
90.00000000000009	77.73453271161091
