# Supplementary material for: White matter micro- and macrostructure brain charts for the human lifespan
Source: Nature. 2026 May 13;655(8124):979–89. doi: 10.1038/s41586-026-10454-2 (PMC13391363; doi:10.1038/s41586-026-10454-2)
Supplement: Supplementary file 7 — Tract-specific median centiles of brain charts. SDT.T4.1-504 contain the discretized, sex-agnostic brain charts used to derive the myelination plots and assessments in Fig. 4 and Supplementary Fig. S4.F9. Age is expressed in years. Tract measurements are reported in metric-specific units: diffusivities in mm2 s−1, volume in mm3, surface area in mm2, average length in mm, and FA is dimensionless (unitless). [file 41586_2026_10454_MOESM7_ESM.zip › SDT.T4/SDT.T4.262-SLF_III_right_fa-mean.csv]

age	value
1.0	0.31455553350349663
1.1	0.3172116146080176
1.2000000000000002	0.3205736399509572
1.3000000000000003	0.324597674259237
1.4000000000000004	0.3285802785862719
1.5000000000000004	0.33231521445545426
1.6000000000000005	0.33583058936154697
1.7000000000000006	0.33914984086097855
1.8000000000000007	0.3422917496840726
1.9000000000000008	0.3452749967801569
2.000000000000001	0.34811391547077836
2.100000000000001	0.3508209244547581
2.200000000000001	0.3534061864234904
2.300000000000001	0.35588039798597654
2.4000000000000012	0.35825192713391063
2.5000000000000013	0.3605282168811053
2.6000000000000014	0.36271590061654224
2.7000000000000015	0.3648204307099615
2.8000000000000016	0.3668479729552011
2.9000000000000017	0.3688033494202155
3.0000000000000018	0.37069092289409306
3.100000000000002	0.3725142879052202
3.200000000000002	0.37427766440169347
3.300000000000002	0.37598436663813456
3.400000000000002	0.3776374399962453
3.500000000000002	0.3792396753128597
3.6000000000000023	0.3807933525641696
3.7000000000000024	0.38230130729162515
3.8000000000000025	0.3837657461452774
3.9000000000000026	0.38518870656486603
4.000000000000003	0.3865718478869085
4.100000000000003	0.3879172961475642
4.200000000000003	0.38922670438222506
4.3000000000000025	0.39050161939568756
4.400000000000003	0.3917434788013289
4.5000000000000036	0.3929534381925852
4.600000000000003	0.3941330552637846
4.700000000000003	0.39528352646947196
4.800000000000003	0.3964059682240791
4.900000000000004	0.3975012734674165
5.0000000000000036	0.3985706768207022
5.100000000000003	0.39961512375121555
5.200000000000004	0.4006355093301369
5.300000000000004	0.40163267150387644
5.400000000000004	0.4026072705785997
5.5000000000000036	0.40356026284993274
5.600000000000004	0.4044923710143364
5.700000000000005	0.4054042729617226
5.800000000000004	0.40629649994927
5.900000000000004	0.4071698387784066
6.000000000000004	0.4080248817357696
6.100000000000005	0.4088621941010911
6.200000000000005	0.40968230677158746
6.300000000000004	0.4104856294350601
6.400000000000005	0.41127279556549834
6.500000000000005	0.412044275659762
6.600000000000005	0.4128005118726617
6.700000000000005	0.4135418435981899
6.800000000000005	0.41426880620032164
6.900000000000006	0.414981795616643
7.000000000000005	0.41568119199397735
7.100000000000005	0.41636735251906665
7.2000000000000055	0.4170405471997813
7.300000000000006	0.4177012195071636
7.400000000000006	0.4183496930967917
7.500000000000005	0.4189862719760896
7.600000000000006	0.4196111848534671
7.700000000000006	0.4202248141528623
7.800000000000006	0.4208274377712095
7.900000000000006	0.42141932374796703
8.000000000000007	0.4220007235364035
8.100000000000007	0.4225718235324519
8.200000000000006	0.4231329474861219
8.300000000000006	0.4236843276450088
8.400000000000006	0.42422618165300396
8.500000000000007	0.42475867019316277
8.600000000000007	0.4252820768674214
8.700000000000006	0.42579660426237625
8.800000000000008	0.4263024484889918
8.900000000000007	0.4267997929368987
9.000000000000007	0.4272887711203125
9.100000000000007	0.4277696272834981
9.200000000000006	0.4282425337452573
9.300000000000008	0.42870765137729033
9.400000000000007	0.42916509693316846
9.500000000000007	0.4296150870724398
9.600000000000009	0.4300577740333608
9.700000000000008	0.4304933056226854
9.800000000000008	0.43092181943321645
9.900000000000007	0.4313434140360253
10.000000000000007	0.4317582786264778
10.100000000000009	0.43216654457174364
10.200000000000008	0.43256833389368493
10.300000000000008	0.4329637338230342
10.40000000000001	0.43335291391874364
10.500000000000009	0.43373599146357655
10.600000000000009	0.4341130806043608
10.700000000000008	0.4344842869945183
10.800000000000008	0.434849685275443
10.90000000000001	0.4352094252115964
11.000000000000009	0.4355636092227419
11.100000000000009	0.4359123318572518
11.20000000000001	0.43625565984244663
11.30000000000001	0.43659372854927797
11.40000000000001	0.4369266302241058
11.500000000000009	0.4372544548312508
11.600000000000009	0.4375772850791602
11.70000000000001	0.43789517872677153
11.80000000000001	0.43820825648881473
11.90000000000001	0.4385165997377564
12.00000000000001	0.4388202830544148
12.10000000000001	0.43911935852849515
12.20000000000001	0.43941393606184936
12.30000000000001	0.4397040894940203
12.40000000000001	0.4399898909640969
12.50000000000001	0.4402714062815208
12.60000000000001	0.4405486809905177
12.70000000000001	0.44082181389108394
12.800000000000011	0.4410908706828948
12.900000000000011	0.4413559110947395
13.00000000000001	0.44161697651766635
13.10000000000001	0.44187415745707115
13.20000000000001	0.442127513915314
13.300000000000011	0.4423771046016512
13.400000000000011	0.44262298261267585
13.50000000000001	0.4428651844614733
13.600000000000012	0.4431037920782311
13.700000000000012	0.44333885925074146
13.800000000000011	0.4435704344396765
13.900000000000011	0.44379855105576177
14.00000000000001	0.44402328455081463
14.100000000000012	0.4442446843238579
14.200000000000012	0.4444627987730845
14.300000000000011	0.4446776712551317
14.400000000000013	0.44488933147859266
14.500000000000012	0.44509784815883263
14.600000000000012	0.44530326586820984
14.700000000000012	0.44550562437051816
14.800000000000011	0.44570495101693386
14.900000000000013	0.4459013093831925
15.000000000000012	0.4460947406062775
15.100000000000012	0.44628528503649895
15.200000000000014	0.446472978448701
15.300000000000013	0.4466578453387814
15.400000000000013	0.4468399439117966
15.500000000000012	0.44701931149921587
15.600000000000012	0.44719598105119457
15.700000000000014	0.4473699752448386
15.800000000000013	0.44754134815132296
15.900000000000013	0.44771013437479074
16.000000000000014	0.4478763678925511
16.100000000000016	0.4480400784947613
16.200000000000014	0.4482012866246312
16.30000000000001	0.4483600420154799
16.400000000000013	0.4485163762308768
16.500000000000014	0.4486703168119348
16.600000000000016	0.4488218827793679
16.700000000000014	0.44897112050098176
16.800000000000015	0.44911805934782434
16.900000000000013	0.449262728185374
17.000000000000014	0.4494051520212076
17.100000000000016	0.44954534810567975
17.200000000000014	0.449683359262284
17.300000000000015	0.44981921240372
17.400000000000013	0.4499529307266241
17.500000000000014	0.4500845303549926
17.600000000000016	0.45021405134263204
17.700000000000014	0.4503415188197963
17.800000000000015	0.45046695750452004
17.900000000000016	0.4505903885403212
18.000000000000014	0.45071182663176945
18.100000000000016	0.4508313089067472
18.200000000000017	0.45094885848667327
18.300000000000015	0.4510644950421858
18.400000000000016	0.4511782323758913
18.500000000000014	0.45129010531420893
18.600000000000016	0.4514001355148159
18.700000000000017	0.45150834429597836
18.800000000000015	0.451614749648502
18.900000000000016	0.4517193642248026
19.000000000000014	0.4518222204134229
19.100000000000016	0.4519233382147263
19.200000000000017	0.45202273441075713
19.300000000000015	0.45212042092415056
19.400000000000016	0.4522164282143638
19.500000000000018	0.45231077506874073
19.600000000000016	0.45240347999267544
19.700000000000017	0.45249455838186925
19.80000000000002	0.45258402121782443
19.900000000000016	0.45267189691173326
20.000000000000018	0.45275820287171575
20.100000000000016	0.4528429534933826
20.200000000000017	0.45292615916209034
20.30000000000002	0.45300784665931787
20.400000000000016	0.45308803237958917
20.500000000000018	0.4531667324813168
20.600000000000016	0.453243960207001
20.700000000000017	0.45331972516498287
20.80000000000002	0.45339405240274533
20.900000000000016	0.45346695715790913
21.000000000000018	0.4535384518394299
21.10000000000002	0.4536085455643061
21.200000000000017	0.4536772619933601
21.30000000000002	0.45374461551083656
21.40000000000002	0.45381062030179276
21.500000000000018	0.4538752878092312
21.60000000000002	0.4539386265032694
21.700000000000017	0.45400065856663263
21.80000000000002	0.45406139740610907
21.90000000000002	0.45412085376531464
22.000000000000018	0.4541790357060047
22.10000000000002	0.4542359642233488
22.200000000000017	0.4542916520006643
22.30000000000002	0.4543461115520929
22.40000000000002	0.4543993528068222
22.500000000000018	0.4544513832838693
22.60000000000002	0.454502222710479
22.70000000000002	0.4545518829386295
22.80000000000002	0.4546003733071086
22.90000000000002	0.4546477009928548
23.00000000000002	0.4546938847000002
23.10000000000002	0.4547389356632698
23.20000000000002	0.45478286497280657
23.30000000000002	0.45482568127664635
23.40000000000002	0.4548673912930423
23.50000000000002	0.45490801263219005
23.60000000000002	0.45494755581741686
23.70000000000002	0.45498602899558566
23.80000000000002	0.45502343859625133
23.90000000000002	0.4550598013433387
24.00000000000002	0.45509512723044454
24.10000000000002	0.4551294261268908
24.20000000000002	0.45516270559049343
24.300000000000022	0.45519497166049727
24.40000000000002	0.45522624011197527
24.50000000000002	0.4552565203263167
24.600000000000023	0.4552858194337366
24.70000000000002	0.4553141432280978
24.800000000000022	0.4553415067128684
24.90000000000002	0.4553679188123437
25.00000000000002	0.4553933883434291
25.100000000000023	0.45541792193150804
25.20000000000002	0.4554415250361644
25.300000000000022	0.4554642118338122
25.40000000000002	0.45548599071913426
25.50000000000002	0.4555068679509781
25.600000000000023	0.45552684877894556
25.70000000000002	0.4555459467045466
25.800000000000022	0.4555641697260534
25.900000000000023	0.45558152574847943
26.00000000000002	0.45559802059601984
26.100000000000023	0.4556136592302276
26.200000000000024	0.4556284544284453
26.300000000000022	0.45564241372855074
26.400000000000023	0.455655542639196
26.50000000000002	0.4556678459410755
26.600000000000023	0.4556793358186653
26.700000000000024	0.45569001946444126
26.800000000000022	0.45569990398951904
26.900000000000023	0.45570899452672814
27.00000000000002	0.45571729560710356
27.100000000000023	0.4557248187783685
27.200000000000024	0.4557315708309577
27.300000000000022	0.45573755662498117
27.400000000000023	0.45574278053472594
27.500000000000025	0.45574725358503027
27.600000000000023	0.45575098226405125
27.700000000000024	0.4557539729886607
27.800000000000026	0.4557562302927333
27.900000000000023	0.45575775833296756
28.000000000000025	0.4557585675721184
28.100000000000023	0.4557586641457691
28.200000000000024	0.45575805235122696
28.300000000000026	0.45575673620852103
28.400000000000023	0.45575472571752756
28.500000000000025	0.45575202674820636
28.600000000000023	0.45574864510780716
28.700000000000024	0.4557445848094132
28.800000000000026	0.45573984968241016
28.900000000000023	0.4557344492286943
29.000000000000025	0.45572838900780316
29.100000000000026	0.4557216728269228
29.200000000000024	0.4557143043955844
29.300000000000026	0.4557062928045051
29.400000000000027	0.4556976433789106
29.500000000000025	0.4556883613886521
29.600000000000026	0.45567845039245414
29.700000000000024	0.4556679139319658
29.800000000000026	0.4556567606552143
29.900000000000027	0.4556449956130965
30.000000000000025	0.45563262218457773
30.100000000000026	0.4556196438056101
30.200000000000024	0.45560606875778503
30.300000000000026	0.4555919018845616
30.400000000000027	0.4555771479803276
30.500000000000025	0.45556181020616704
30.600000000000026	0.455545891849474
30.700000000000028	0.4555294007970493
30.800000000000026	0.4555123416490701
30.900000000000027	0.455494717409231
31.00000000000003	0.45547653127121024
31.100000000000026	0.45545779079425947
31.200000000000028	0.4554385003942851
31.300000000000026	0.4554186644435627
31.400000000000027	0.4553982857541637
31.50000000000003	0.4553773673876951
31.600000000000026	0.4553559165502844
31.700000000000028	0.45533393744137707
31.800000000000026	0.45531143273487706
31.900000000000027	0.4552884054088647
32.00000000000003	0.4552648623758486
32.10000000000002	0.455240807671058
32.20000000000003	0.4552162452908071
32.300000000000026	0.4551911777400114
32.40000000000003	0.45516560787881105
32.50000000000003	0.45513954230297643
32.60000000000003	0.45511298485454
32.70000000000003	0.45508593791682916
32.800000000000026	0.45505840427516286
32.90000000000003	0.4550303902614082
33.00000000000003	0.45500189957081083
33.10000000000003	0.4549729358638033
33.20000000000003	0.4549435013743082
33.300000000000026	0.45491359878186977
33.40000000000003	0.45488323413350756
33.50000000000003	0.45485241095152623
33.60000000000003	0.4548211313626095
33.70000000000003	0.45478939797895246
33.800000000000026	0.45475721660978746
33.90000000000003	0.45472459064583615
34.00000000000003	0.45469152344658786
34.10000000000003	0.45465801700632436
34.20000000000003	0.4546240738419843
34.30000000000003	0.454589699505999
34.40000000000003	0.45455489723384895
34.50000000000003	0.45451966892503737
34.60000000000003	0.45448401703559493
34.70000000000003	0.45444794690319446
34.80000000000003	0.4544114616450419
34.90000000000003	0.45437456435024964
35.00000000000003	0.45433725680072834
35.10000000000003	0.45429954136638295
35.20000000000003	0.45426142315283163
35.30000000000003	0.45422290513755953
35.400000000000034	0.4541839890185521
35.50000000000003	0.45414467711038325
35.60000000000003	0.4541049743242816
35.70000000000003	0.4540648835311466
35.80000000000003	0.45402440757654294
35.900000000000034	0.4539835480538026
36.00000000000003	0.45394230719933126
36.10000000000003	0.4539006897142041
36.20000000000003	0.45385869834325293
36.30000000000003	0.4538163346053654
36.400000000000034	0.45377360068646394
36.50000000000003	0.45373050111130553
36.60000000000003	0.45368703852843384
36.70000000000003	0.45364321556349063
36.80000000000003	0.45359903364204796
36.900000000000034	0.45355449487882155
37.00000000000003	0.45350960360785436
37.10000000000003	0.4534643623636697
37.20000000000003	0.45341877250569973
37.30000000000003	0.4533728361024091
37.400000000000034	0.45332655732759797
37.500000000000036	0.45327993862860244
37.60000000000003	0.453232982432008
37.70000000000003	0.45318569001389225
37.80000000000003	0.453138063377625
37.900000000000034	0.4530901065235959
38.000000000000036	0.4530418217957812
38.10000000000003	0.4529932104114118
38.20000000000003	0.45294427433131484
38.30000000000003	0.4528950174099767
38.400000000000034	0.4528454419122516
38.500000000000036	0.45279555008415145
38.60000000000004	0.45274534306832703
38.70000000000003	0.4526948227658966
38.80000000000003	0.4526439928733761
38.900000000000034	0.45259285556172135
39.000000000000036	0.4525414119211561
39.10000000000004	0.4524896638135182
39.20000000000003	0.4524376148022431
39.30000000000003	0.45238526698633164
39.400000000000034	0.45233262244763883
39.500000000000036	0.45227968220955583
39.60000000000004	0.45222644807897344
39.70000000000003	0.45217292347517046
39.80000000000003	0.45211911041166736
39.900000000000034	0.4520650098650921
40.000000000000036	0.4520106236059361
40.10000000000004	0.4519559549318917
40.20000000000003	0.4519010057909091
40.30000000000003	0.4518457781153059
40.400000000000034	0.45179027282173445
40.500000000000036	0.4517344916299635
40.60000000000004	0.4516784377059153
40.70000000000004	0.4516221129195692
40.80000000000003	0.4515655181458223
40.900000000000034	0.45150865507059695
41.000000000000036	0.45145152674855527
41.10000000000004	0.4513941349898095
41.20000000000004	0.4513364815901909
41.30000000000003	0.4512785673707021
41.400000000000034	0.4512203939703027
41.500000000000036	0.45116196432301725
41.60000000000004	0.4511032801677016
41.70000000000004	0.4510443422880391
41.80000000000004	0.4509851522914148
41.900000000000034	0.4509257130098905
42.000000000000036	0.4508660261275598
42.10000000000004	0.4508060933154474
42.20000000000004	0.45074591530874614
42.30000000000004	0.45068549367123556
42.400000000000034	0.45062483112436624
42.500000000000036	0.4505639292869937
42.60000000000004	0.45050278886092926
42.70000000000004	0.45044141138040567
42.80000000000004	0.450379799473299
42.900000000000034	0.45031795470828345
43.000000000000036	0.45025587864205124
43.10000000000004	0.45019357193273557
43.20000000000004	0.45013103607397004
43.30000000000004	0.45006827359206847
43.400000000000034	0.45000528599587264
43.500000000000036	0.44994207391363356
43.60000000000004	0.4498786388112559
43.70000000000004	0.4498149831290615
43.80000000000004	0.4497511083298293
43.90000000000004	0.449687015865335
44.000000000000036	0.44962270632444434
44.10000000000004	0.44955818113516366
44.20000000000004	0.44949344264443464
44.30000000000004	0.4494284922600696
44.40000000000004	0.44936333054416955
44.500000000000036	0.4492979588986451
44.60000000000004	0.44923237959131385
44.70000000000004	0.44916659398763664
44.80000000000004	0.4491006034429534
44.90000000000004	0.4490344084838142
45.00000000000004	0.44896801047666535
45.10000000000004	0.44890141160335706
45.20000000000004	0.4488346131787721
45.30000000000004	0.44876761570547585
45.40000000000004	0.44870042052529263
45.50000000000004	0.4486330297471796
45.60000000000004	0.4485654446470187
45.70000000000004	0.44849766649136735
45.80000000000004	0.4484296957506724
45.90000000000004	0.4483615337334931
46.00000000000004	0.44829318246954614
46.10000000000004	0.4482246431881013
46.20000000000004	0.4481559163381023
46.30000000000004	0.44808700320482153
46.40000000000004	0.44801790575074535
46.50000000000004	0.44794862516917344
46.60000000000004	0.4478791626448019
46.70000000000004	0.4478095185975319
46.80000000000004	0.4477396942813633
46.90000000000004	0.44766969158565795
47.00000000000004	0.4475995116606936
47.100000000000044	0.4475291549070877
47.20000000000004	0.44745862255676583
47.30000000000004	0.4473879164370142
47.40000000000004	0.44731703766488684
47.50000000000004	0.44724598734948817
47.600000000000044	0.4471747658651537
47.70000000000004	0.44710337441434733
47.80000000000004	0.447031814756799
47.90000000000004	0.4469600879697975
48.00000000000004	0.44688819441038125
48.100000000000044	0.4468161352600448
48.200000000000045	0.44674391222114274
48.30000000000004	0.44667152634023316
48.40000000000004	0.4465989786565181
48.50000000000004	0.4465262695032341
48.600000000000044	0.44645340003406475
48.700000000000045	0.4463803718888863
48.80000000000004	0.44630718607744985
48.90000000000004	0.4462338429174754
49.00000000000004	0.44616034354268763
49.100000000000044	0.44608668953987857
49.200000000000045	0.44601288189033594
49.30000000000004	0.44593892156853104
49.40000000000004	0.44586480887061336
49.50000000000004	0.4457905449040045
49.600000000000044	0.4457161311976558
49.700000000000045	0.4456415686987402
49.80000000000004	0.44556685768948706
49.90000000000004	0.4454919992582862
50.00000000000004	0.4454169948849289
50.100000000000044	0.44534184549018896
50.200000000000045	0.4452665519885163
50.30000000000005	0.44519111464257904
50.40000000000004	0.4451155345158454
50.50000000000004	0.4450398130345077
50.600000000000044	0.4449639510876786
50.700000000000045	0.4448879489255395
50.80000000000005	0.44481180759338007
50.90000000000004	0.44473552847182524
51.00000000000004	0.4446591124254722
51.100000000000044	0.4445825603130427
51.200000000000045	0.4445058723669686
51.30000000000005	0.4444290496088865
51.40000000000005	0.44435209336970694
51.50000000000004	0.444275004484606
51.600000000000044	0.44419778317481506
51.700000000000045	0.4441204304445803
51.80000000000005	0.4440429475825391
51.90000000000005	0.4439653354010715
52.00000000000004	0.44388759470709327
52.100000000000044	0.44380972570572097
52.200000000000045	0.443731729378716
52.30000000000005	0.443653606968563
52.40000000000005	0.4435753592602689
52.50000000000004	0.4434969864489065
52.600000000000044	0.44341848949957674
52.700000000000045	0.4433398696155142
52.80000000000005	0.4432611275605038
52.90000000000005	0.44318226409324135
53.00000000000004	0.4431032793941601
53.100000000000044	0.44302417440695546
53.200000000000045	0.44294495029197933
53.30000000000005	0.442865607787518
53.40000000000005	0.44278614706500036
53.50000000000005	0.442706569052139
53.600000000000044	0.442626874872815
53.700000000000045	0.4425470652455338
53.80000000000005	0.4424671408840559
53.90000000000005	0.44238710194650416
54.00000000000005	0.442306949340184
54.100000000000044	0.4422266841490996
54.200000000000045	0.4421463070679759
54.30000000000005	0.44206581824686625
54.40000000000005	0.44198521857772516
54.50000000000005	0.4419045091106422
54.60000000000005	0.44182369052188397
54.700000000000045	0.44174276348328756
54.80000000000005	0.44166172813280546
54.90000000000005	0.4415805853429112
55.00000000000005	0.44149933612658393
55.10000000000005	0.44141798113788644
55.200000000000045	0.441336520507542
55.30000000000005	0.44125495509326396
55.40000000000005	0.441173285876471
55.50000000000005	0.4410915134939821
55.60000000000005	0.4410096385784771
55.700000000000045	0.44092766124966787
55.80000000000005	0.44084558234664867
55.90000000000005	0.44076340281627574
56.00000000000005	0.44068112327461356
56.10000000000005	0.44059874383490066
56.200000000000045	0.44051626532202437
56.30000000000005	0.4404336886534516
56.40000000000005	0.44035101442911934
56.50000000000005	0.4402682432450926
56.60000000000005	0.44018537520458445
56.70000000000005	0.44010241111466625
56.80000000000005	0.4400193518605919
56.90000000000005	0.43993619802287753
57.00000000000005	0.4398529496989422
57.10000000000005	0.4397696076821706
57.20000000000005	0.4396861728304304
57.30000000000005	0.4396026457091383
57.40000000000005	0.43951902688008465
57.50000000000005	0.43943531643155476
57.60000000000005	0.43935151513986814
57.70000000000005	0.43926762383284823
57.800000000000054	0.43918364305771906
57.90000000000005	0.43909957289758195
58.00000000000005	0.4390154141155603
58.10000000000005	0.43893116751394173
58.20000000000005	0.4388468336257981
58.300000000000054	0.43876241298080143
58.40000000000005	0.4386779056537261
58.50000000000005	0.43859331239133353
58.60000000000005	0.4385086339678709
58.70000000000005	0.43842387089934953
58.800000000000054	0.4383390232559081
58.90000000000005	0.43825409177157526
59.00000000000005	0.4381690771967727
59.10000000000005	0.438083980034234
59.20000000000005	0.43799880078350173
59.300000000000054	0.4379135395071176
59.40000000000005	0.43782819692340824
59.50000000000005	0.43774277375660753
59.60000000000005	0.4376572704934341
59.70000000000005	0.43757168719228456
59.800000000000054	0.4374860245591925
59.900000000000055	0.4374002832961489
60.00000000000005	0.4373144638774019
60.10000000000005	0.4372285667742015
60.20000000000005	0.43714259203800715
60.300000000000054	0.43705654035977204
60.400000000000055	0.43697041241701345
60.50000000000005	0.4368842086689305
60.60000000000005	0.43679792916327764
60.70000000000005	0.43671157457913223
60.800000000000054	0.4366251455732344
60.900000000000055	0.4365386425930587
61.00000000000006	0.4364520660832605
61.10000000000005	0.4363654160852534
61.20000000000005	0.4362786932636204
61.300000000000054	0.4361918982522154
61.400000000000055	0.43610503148435764
61.50000000000006	0.4360180929981491
61.60000000000005	0.43593108344669457
61.70000000000005	0.435844003444429
61.800000000000054	0.4357568534136373
61.900000000000055	0.4356696337739507
62.00000000000006	0.43558234455766887
62.10000000000005	0.43549498640395623
62.20000000000005	0.43540755990583263
62.300000000000054	0.4353200654722548
62.400000000000055	0.43523250313256207
62.50000000000006	0.4351448735148204
62.60000000000005	0.4350571771938895
62.70000000000005	0.4349694145683315
62.800000000000054	0.4348815860342081
62.900000000000055	0.43479369161554166
63.00000000000006	0.43470573192698253
63.10000000000006	0.43461770752334006
63.20000000000005	0.43452961879061447
63.300000000000054	0.43444146575018033
63.400000000000055	0.4343532490059532
63.50000000000006	0.43426496909575024
63.60000000000006	0.43417662639577015
63.70000000000005	0.43408822127985264
63.800000000000054	0.43399975376449307
63.900000000000055	0.4339112244406893
64.00000000000006	0.43382263382747477
64.10000000000005	0.43373398228919635
64.20000000000006	0.43364526983997864
64.30000000000005	0.4335564970604339
64.40000000000006	0.4334676644536877
64.50000000000006	0.4333787723748352
64.60000000000005	0.43328982117674497
64.70000000000006	0.4332008108690557
64.80000000000005	0.4331117420199362
64.90000000000006	0.43302261511490314
65.00000000000006	0.4329334304978603
65.10000000000005	0.43284418817632053
65.20000000000006	0.4327548887084024
65.30000000000005	0.4326655325647224
65.40000000000006	0.4325761200804427
65.50000000000006	0.43248665158862093
65.60000000000005	0.43239712709263745
65.70000000000006	0.43230754713861935
65.80000000000005	0.4322179121806664
65.90000000000006	0.4321282225433617
66.00000000000006	0.4320384782281751
66.10000000000005	0.43194867977150725
66.20000000000006	0.4318588276134933
66.30000000000005	0.43176892207044926
66.40000000000006	0.4316789634567
66.50000000000006	0.4315889517698992
66.60000000000005	0.4314988875348878
66.70000000000006	0.4314087711762993
66.80000000000005	0.4313186030004396
66.90000000000006	0.43122838300324007
67.00000000000006	0.43113811170012817
67.10000000000007	0.43104778950264266
67.20000000000006	0.4309574167092633
67.30000000000005	0.43086699361658476
67.40000000000006	0.43077652021700424
67.50000000000006	0.4306859970148028
67.60000000000007	0.4305954244069613
67.70000000000006	0.4305048026824789
67.80000000000005	0.43041413183219407
67.90000000000006	0.43032341235127736
68.00000000000006	0.43023264462442345
68.10000000000007	0.4301418289332158
68.20000000000006	0.4300509655574508
68.30000000000005	0.4299600544846839
68.40000000000006	0.4298690961993357
68.50000000000006	0.429778091072421
68.60000000000007	0.42968703937653485
68.70000000000006	0.42959594109781446
68.80000000000005	0.429504796711864
68.90000000000006	0.4294136065781642
69.00000000000006	0.42932237096227643
69.10000000000007	0.4292310901280667
69.20000000000006	0.4291397640586113
69.30000000000005	0.4290483932191458
69.40000000000006	0.4289569779562872
69.50000000000006	0.42886551852706745
69.60000000000007	0.42877401491326395
69.70000000000006	0.4286824675715817
69.80000000000007	0.4285908768378038
69.90000000000006	0.42849924296228403
70.00000000000006	0.4284075661937659
70.10000000000007	0.428315846511161
70.20000000000006	0.42822408436117343
70.30000000000007	0.4281322800674824
70.40000000000006	0.42804043387233937
70.50000000000006	0.42794854575345725
70.60000000000007	0.42785661614928755
70.70000000000006	0.427764645373327
70.80000000000007	0.4276726336614803
70.90000000000006	0.42758058124812126
71.00000000000006	0.42748848810826784
71.10000000000007	0.4273963546707254
71.20000000000006	0.4273041812375938
71.30000000000007	0.42721196803707356
71.40000000000006	0.42711971504306534
71.50000000000006	0.42702742267639454
71.60000000000007	0.42693509122958406
71.70000000000006	0.42684272092479664
71.80000000000007	0.42675031198273833
71.90000000000006	0.4266578643747627
72.00000000000006	0.42656537851239185
72.10000000000007	0.42647285467741003
72.20000000000006	0.4263802930846471
72.30000000000007	0.4262876937044046
72.40000000000006	0.42619505694049054
72.50000000000006	0.4261023830656761
72.60000000000007	0.42600967228904146
72.70000000000006	0.425916924818279
72.80000000000007	0.4258241406212699
72.90000000000006	0.42573132009285103
73.00000000000006	0.4256384634956678
73.10000000000007	0.42554557103181373
73.20000000000006	0.425452642668167
73.30000000000007	0.42535967879211134
73.40000000000006	0.42526667965780374
73.50000000000007	0.4251736454618565
73.60000000000007	0.4250805763995589
73.70000000000006	0.4249874724354758
73.80000000000007	0.42489433394834264
73.90000000000006	0.4248011611827604
74.00000000000007	0.4247079543286779
74.10000000000007	0.42461471334969203
74.20000000000006	0.424521438617341
74.30000000000007	0.4244281303682254
74.40000000000006	0.4243347887870637
74.50000000000007	0.4242414140573114
74.60000000000007	0.4241480061403402
74.70000000000006	0.42405456539935454
74.80000000000007	0.423961092061929
74.90000000000006	0.4238675863064202
75.00000000000007	0.4237740480932531
75.10000000000007	0.42368047777868634
75.20000000000006	0.4235868755827486
75.30000000000007	0.4234932416787998
75.40000000000006	0.423399576238993
75.50000000000007	0.4233058792215993
75.60000000000007	0.42321215097484977
75.70000000000006	0.42311839171024046
75.80000000000007	0.42302460159505045
75.90000000000006	0.4229307805866129
76.00000000000007	0.42283692902646103
76.10000000000007	0.42274304711896654
76.20000000000007	0.42264913502663065
76.30000000000007	0.42255519291080035
76.40000000000006	0.42246122072670966
76.50000000000007	0.4223672188081631
76.60000000000007	0.42227318735145863
76.70000000000007	0.42217912651327955
76.80000000000007	0.42208503624791754
76.90000000000006	0.4219909168827253
77.00000000000007	0.4218967686072679
77.10000000000007	0.42180259157365463
77.20000000000007	0.42170838593288906
77.30000000000007	0.4216141516372043
77.40000000000006	0.42151988900651627
77.50000000000007	0.42142559822274284
77.60000000000007	0.4213312794324203
77.70000000000007	0.42123693258682454
77.80000000000007	0.42114255799966166
77.90000000000006	0.4210481558464808
78.00000000000007	0.42095372626943445
78.10000000000007	0.42085926940961543
78.20000000000007	0.42076478521626604
78.30000000000007	0.4206702739959429
78.40000000000006	0.42057573591694364
78.50000000000007	0.42048117111607664
78.60000000000007	0.42038657954160147
78.70000000000007	0.42029196149410475
78.80000000000007	0.42019731713585295
78.90000000000006	0.4201026465994484
79.00000000000007	0.4200079500164764
79.10000000000007	0.4199132273331751
79.20000000000007	0.419818478843263
79.30000000000007	0.41972370470212245
79.40000000000006	0.4196289050372254
79.50000000000007	0.41953407979379104
79.60000000000007	0.41943922925980615
79.70000000000007	0.41934435358493466
79.80000000000007	0.41924945289260834
79.90000000000008	0.41915452730528135
80.00000000000007	0.4190595767661509
80.10000000000007	0.4189646015566127
80.20000000000007	0.4188696018197869
80.30000000000007	0.4187745776741741
80.40000000000008	0.4186795290619069
80.50000000000007	0.41858445625888585
80.60000000000007	0.4184893594028023
80.70000000000007	0.4183942386082713
80.80000000000007	0.41829909398896736
80.90000000000008	0.4182039254849881
81.00000000000007	0.4181087333659158
81.10000000000007	0.4180135177632137
81.20000000000007	0.4179182787867516
81.30000000000007	0.4178230163755072
81.40000000000008	0.4177277307938033
81.50000000000007	0.41763242216794205
81.60000000000007	0.41753709060405153
81.70000000000007	0.4174417362073545
81.80000000000007	0.41734635891476907
81.90000000000008	0.4172509589845697
82.00000000000007	0.4171555365371213
82.10000000000007	0.41706009167398045
82.20000000000007	0.416964624330882
82.30000000000007	0.4168691347610751
82.40000000000008	0.4167736230800107
82.50000000000007	0.4166780893856382
82.60000000000008	0.4165825337750336
82.70000000000007	0.4164869561818364
82.80000000000007	0.4163913568535143
82.90000000000008	0.4162957358998499
83.00000000000007	0.41620009341438263
83.10000000000008	0.41610442932949593
83.20000000000007	0.4160087438878667
83.30000000000007	0.4159130371945909
83.40000000000008	0.415817309339726
83.50000000000007	0.415721560412486
83.60000000000008	0.41562579034311253
83.70000000000007	0.4155299993687652
83.80000000000007	0.4154341875891198
83.90000000000008	0.41533835508997385
84.00000000000007	0.41524250180023253
84.10000000000008	0.4151466279524987
84.20000000000007	0.41505073364197015
84.30000000000007	0.41495481895107933
84.40000000000008	0.41485888396144294
84.50000000000007	0.41476292859976777
84.60000000000008	0.4146669530934015
84.70000000000007	0.41457095753234957
84.80000000000007	0.41447494199492424
84.90000000000008	0.41437890640640707
85.00000000000007	0.4142828509898234
85.10000000000008	0.4141867758308922
85.20000000000007	0.4140906810046688
85.30000000000007	0.41399456658541917
85.40000000000008	0.41389843249615976
85.50000000000007	0.4138022789549219
85.60000000000008	0.4137061060424401
85.70000000000007	0.41360991382978024
85.80000000000007	0.41351370223843675
85.90000000000008	0.4134174714823536
86.00000000000007	0.41332122163815366
86.10000000000008	0.4132249527737462
86.20000000000007	0.41312866495627526
86.30000000000008	0.41303235810489447
86.40000000000008	0.4129360324288129
86.50000000000007	0.41283968799986
86.60000000000008	0.4127433248820759
86.70000000000007	0.4126469429929881
86.80000000000008	0.4125505425379544
86.90000000000008	0.41245412358485106
87.00000000000007	0.41235768619465546
87.10000000000008	0.4122612304276019
87.20000000000007	0.41216475619879134
87.30000000000008	0.41206826370910565
87.40000000000008	0.411971753021801
87.50000000000007	0.41187522419409744
87.60000000000008	0.411778677139358
87.70000000000007	0.4116821120548505
87.80000000000008	0.41158552900002177
87.90000000000008	0.41148892802911535
88.00000000000007	0.4113923091956526
88.10000000000008	0.4112956724104755
88.20000000000007	0.41119901786663443
88.30000000000008	0.411102345619113
88.40000000000008	0.4110056557185011
88.50000000000007	0.41090894807378353
88.60000000000008	0.41081222287463554
88.70000000000007	0.41071548017236037
88.80000000000008	0.41061872001465155
88.90000000000008	0.4105219424484991
89.00000000000009	0.4104251473802633
89.10000000000008	0.4103283349956609
89.20000000000007	0.4102315053416731
89.30000000000008	0.41013465846243513
89.40000000000008	0.4100377942623238
89.50000000000009	0.40994091292392076
89.60000000000008	0.4098440144906428
89.70000000000007	0.4097470990038022
89.80000000000008	0.40965457480660955
89.90000000000008	0.4095796676758876
90.00000000000009	0.4095223808279241
