# Supplementary material for: White matter micro- and macrostructure brain charts for the human lifespan
Source: Nature. 2026 May 13;655(8124):979–89. doi: 10.1038/s41586-026-10454-2 (PMC13391363; doi:10.1038/s41586-026-10454-2)
Supplement: Supplementary file 7 — Tract-specific median centiles of brain charts. SDT.T4.1-504 contain the discretized, sex-agnostic brain charts used to derive the myelination plots and assessments in Fig. 4 and Supplementary Fig. S4.F9. Age is expressed in years. Tract measurements are reported in metric-specific units: diffusivities in mm2 s−1, volume in mm3, surface area in mm2, average length in mm, and FA is dimensionless (unitless). [file 41586_2026_10454_MOESM7_ESM.zip › SDT.T4/SDT.T4.263-SLF_III_right_md-mean.csv]

age	value
1.0	0.0009736932082738089
1.1	0.0009678427304779715
1.2000000000000002	0.0009604996435113353
1.3000000000000003	0.0009517800127550147
1.4000000000000004	0.0009432813034339967
1.5000000000000004	0.0009354472338918482
1.6000000000000005	0.0009281889032874872
1.7000000000000006	0.000921433920987913
1.8000000000000007	0.0009151249085565086
1.9000000000000008	0.0009092072812722911
2.000000000000001	0.0009036395430514211
2.100000000000001	0.0008983863800059378
2.200000000000001	0.0008934189969713631
2.300000000000001	0.00088870840295686
2.4000000000000012	0.000884231982527445
2.5000000000000013	0.0008799699153792795
2.6000000000000014	0.0008759047768126932
2.7000000000000015	0.0008720221984136851
2.8000000000000016	0.0008683066602021917
2.9000000000000017	0.0008647459992351152
3.0000000000000018	0.0008613293342440749
3.100000000000002	0.0008580476359339702
3.200000000000002	0.0008548907945317054
3.300000000000002	0.0008518508256266602
3.400000000000002	0.0008489204674111025
3.500000000000002	0.0008460931253110671
3.6000000000000023	0.0008433633495202975
3.7000000000000024	0.0008407246900770584
3.8000000000000025	0.0008381720848185956
3.9000000000000026	0.0008357008956454747
4.000000000000003	0.0008333072915660586
4.100000000000003	0.0008309866089220327
4.200000000000003	0.0008287351825739431
4.3000000000000025	0.0008265496094100004
4.400000000000003	0.0008244267465184268
4.5000000000000036	0.0008223640235524355
4.600000000000003	0.0008203581552177346
4.700000000000003	0.0008184065862451431
4.800000000000003	0.0008165069451021996
4.900000000000004	0.0008146572985015432
5.0000000000000036	0.0008128551150344722
5.100000000000003	0.0008110984287774881
5.200000000000004	0.0008093853900309593
5.300000000000004	0.0008077142747340546
5.400000000000004	0.0008060836949472483
5.5000000000000036	0.0008044917500322567
5.600000000000004	0.0008029369816925021
5.700000000000005	0.0008014180270579847
5.800000000000004	0.0007999337936790985
5.900000000000004	0.000798482752957564
6.000000000000004	0.0007970637355123626
6.100000000000005	0.0007956756309166778
6.200000000000005	0.0007943173993114349
6.300000000000004	0.0007929882185470551
6.400000000000005	0.0007916868887479379
6.500000000000005	0.000790412503713501
6.600000000000005	0.0007891642138157702
6.700000000000005	0.0007879413504272854
6.800000000000005	0.0007867429183411079
6.900000000000006	0.0007855681687202577
7.000000000000005	0.0007844163856426036
7.100000000000005	0.0007832868975816696
7.2000000000000055	0.0007821791835219204
7.300000000000006	0.0007810924362764859
7.400000000000006	0.0007800260563694606
7.500000000000005	0.0007789794814208658
7.600000000000006	0.0007779522770926978
7.700000000000006	0.0007769437581566579
7.800000000000006	0.0007759534178026201
7.900000000000006	0.0007749807689700425
8.000000000000007	0.000774025355081463
8.100000000000007	0.0007730868284877125
8.200000000000006	0.0007721646192958543
8.300000000000006	0.0007712583114624229
8.400000000000006	0.0007703675152492247
8.500000000000007	0.0007694919351587238
8.600000000000007	0.0007686310785608648
8.700000000000006	0.0007677845873632745
8.800000000000008	0.0007669521160078166
8.900000000000007	0.0007661333413438546
9.000000000000007	0.0007653280217472747
9.100000000000007	0.000764535739301686
9.200000000000006	0.0007637561941092738
9.300000000000008	0.0007629891061025606
9.400000000000007	0.0007622342666534931
9.500000000000007	0.0007614913092221747
9.600000000000009	0.0007607599719274277
9.700000000000008	0.0007600400012089004
9.800000000000008	0.0007593311608801094
9.900000000000007	0.0007586332773452328
10.000000000000007	0.000757946034624724
10.100000000000009	0.0007572692097924007
10.200000000000008	0.000756602595604767
10.300000000000008	0.0007559460402107933
10.40000000000001	0.0007552992631618359
10.500000000000009	0.0007546620674614085
10.600000000000009	0.000754034261844078
10.700000000000008	0.0007534156690902078
10.800000000000008	0.0007528061609912059
10.90000000000001	0.0007522054925602016
11.000000000000009	0.0007516134938179869
11.100000000000009	0.0007510300076625154
11.20000000000001	0.0007504549207067029
11.30000000000001	0.0007498880133465865
11.40000000000001	0.0007493291338696945
11.500000000000009	0.0007487781346341127
11.600000000000009	0.0007482348797317398
11.70000000000001	0.0007476992722338554
11.80000000000001	0.0007471711181619218
11.90000000000001	0.000746650285105681
12.00000000000001	0.0007461366515452686
12.10000000000001	0.0007456301309452674
12.20000000000001	0.0007451305479616543
12.30000000000001	0.0007446377834083193
12.40000000000001	0.0007441517210665897
12.50000000000001	0.0007436722547769644
12.60000000000001	0.000743199309766692
12.70000000000001	0.00074273272968293
12.800000000000011	0.0007422724094818143
12.900000000000011	0.0007418182535471016
13.00000000000001	0.0007413701945728844
13.10000000000001	0.0007409280902080038
13.20000000000001	0.0007404918452080367
13.300000000000011	0.0007400613665406856
13.400000000000011	0.0007396365699759858
13.50000000000001	0.000739217396806874
13.600000000000012	0.0007388037190647963
13.700000000000012	0.0007383954520940218
13.800000000000011	0.0007379925195532609
13.900000000000011	0.0007375948682132616
14.00000000000001	0.0007372023808388576
14.100000000000012	0.0007368149801838498
14.200000000000012	0.0007364325906834265
14.300000000000011	0.0007360551446028054
14.400000000000013	0.0007356825951234651
14.500000000000012	0.0007353148361089764
14.600000000000012	0.0007349517983919686
14.700000000000012	0.0007345934202481023
14.800000000000011	0.0007342396589516533
14.900000000000013	0.0007338904167387283
15.000000000000012	0.0007335456301440132
15.100000000000012	0.0007332052370020193
15.200000000000014	0.0007328691822055115
15.300000000000013	0.0007325374278912945
15.400000000000013	0.0007322098850018395
15.500000000000012	0.0007318864963384363
15.600000000000012	0.0007315672114466048
15.700000000000014	0.0007312519955707639
15.800000000000013	0.0007309407662850628
15.900000000000013	0.0007306334708474539
16.000000000000014	0.0007303300575359337
16.100000000000016	0.0007300304810604189
16.200000000000014	0.0007297347104102445
16.30000000000001	0.0007294426700888628
16.400000000000013	0.000729154312286697
16.500000000000014	0.0007288695953663372
16.600000000000016	0.0007285884907107243
16.700000000000014	0.0007283109281476889
16.800000000000015	0.0007280368633992504
16.900000000000013	0.0007277662529986452
17.000000000000014	0.0007274990593930435
17.100000000000016	0.000727235256889113
17.200000000000014	0.0007269747809010063
17.300000000000015	0.000726717591083985
17.400000000000013	0.0007264636527888127
17.500000000000014	0.0007262129421895642
17.600000000000016	0.0007259653990271022
17.700000000000014	0.0007257209857898802
17.800000000000015	0.0007254796656192666
17.900000000000016	0.0007252414071351236
18.000000000000014	0.0007250061888222844
18.100000000000016	0.000724773954977266
18.200000000000017	0.0007245446712617891
18.300000000000015	0.0007243183086298412
18.400000000000016	0.0007240948470400429
18.500000000000014	0.0007238742343430907
18.600000000000016	0.0007236564384989324
18.700000000000017	0.0007234414279986663
18.800000000000015	0.0007232291764408076
18.900000000000016	0.0007230196656304865
19.000000000000014	0.0007228128471722256
19.100000000000016	0.0007226086916131727
19.200000000000017	0.0007224071744471345
19.300000000000015	0.000722208278654618
19.400000000000016	0.00072201195878833
19.500000000000018	0.0007218181872784289
19.600000000000016	0.0007216269369914427
19.700000000000017	0.0007214381855811038
19.80000000000002	0.0007212519175183842
19.900000000000016	0.0007210680904781478
20.000000000000018	0.000720886679020163
20.100000000000016	0.0007207076623511979
20.200000000000017	0.0007205310258886166
20.30000000000002	0.0007203567297744699
20.400000000000016	0.0007201847501254301
20.500000000000018	0.0007200150634198057
20.600000000000016	0.0007198476506440414
20.700000000000017	0.0007196824984296031
20.80000000000002	0.0007195195695374789
20.900000000000016	0.0007193588418525465
21.000000000000018	0.0007192002976443934
21.10000000000002	0.0007190439243131598
21.200000000000017	0.0007188896867011973
21.30000000000002	0.0007187375639913627
21.40000000000002	0.0007185875356686952
21.500000000000018	0.0007184395854808351
21.60000000000002	0.0007182937018253056
21.700000000000017	0.0007181498517583196
21.80000000000002	0.0007180080159425856
21.90000000000002	0.0007178681791939475
22.000000000000018	0.0007177303305392857
22.10000000000002	0.0007175944388035968
22.200000000000017	0.0007174604857399898
22.30000000000002	0.0007173284533559301
22.40000000000002	0.0007171983277037877
22.500000000000018	0.0007170700986361266
22.60000000000002	0.0007169437368627551
22.70000000000002	0.0007168192253843555
22.80000000000002	0.0007166965511487055
22.90000000000002	0.000716575704527502
23.00000000000002	0.0007164566577438779
23.10000000000002	0.0007163393947209149
23.20000000000002	0.0007162238995972963
23.30000000000002	0.0007161101603622009
23.40000000000002	0.0007159981680758033
23.50000000000002	0.0007158878965763565
23.60000000000002	0.0007157793308458088
23.70000000000002	0.0007156724596287221
23.80000000000002	0.0007155672744164099
23.90000000000002	0.000715463750349941
24.00000000000002	0.0007153618731966105
24.10000000000002	0.0007152616289075743
24.20000000000002	0.0007151630071099012
24.300000000000022	0.0007150659998727883
24.40000000000002	0.000714970583729692
24.50000000000002	0.0007148767453521615
24.600000000000023	0.0007147844750082334
24.70000000000002	0.000714693765127473
24.800000000000022	0.000714604593371359
24.90000000000002	0.0007145169470841185
25.00000000000002	0.0007144308137677074
25.100000000000023	0.0007143461844422712
25.20000000000002	0.0007142630520254342
25.300000000000022	0.0007141813953857374
25.40000000000002	0.0007141012026440892
25.50000000000002	0.0007140224653674873
25.600000000000023	0.000713945176776567
25.70000000000002	0.0007138693167217482
25.800000000000022	0.0007137948739032995
25.900000000000023	0.0007137218371575162
26.00000000000002	0.0007136501986957812
26.100000000000023	0.0007135799521533158
26.200000000000024	0.0007135110784323765
26.300000000000022	0.00071344356690389
26.400000000000023	0.000713377410248138
26.50000000000002	0.000713312602356547
26.600000000000023	0.0007132491249902545
26.700000000000024	0.0007131869680217427
26.800000000000022	0.0007131261214414485
26.900000000000023	0.0007130665784845013
27.00000000000002	0.0007130083333963567
27.100000000000023	0.0007129513688590946
27.200000000000024	0.0007128956753272605
27.300000000000022	0.0007128412464399326
27.400000000000023	0.0007127880766602978
27.500000000000025	0.0007127361494252162
27.600000000000023	0.0007126854556255354
27.700000000000024	0.0007126359862548469
27.800000000000026	0.0007125877354320893
27.900000000000023	0.0007125406979243451
28.000000000000025	0.0007124948579784892
28.100000000000023	0.0007124502069928464
28.200000000000024	0.0007124067394358723
28.300000000000026	0.0007123644502606041
28.400000000000023	0.0007123233243800423
28.500000000000025	0.0007122833535737613
28.600000000000023	0.0007122445297112107
28.700000000000024	0.0007122068476776959
28.800000000000026	0.0007121703026883704
28.900000000000023	0.0007121348803716119
29.000000000000025	0.0007121005729513712
29.100000000000026	0.0007120673756166203
29.200000000000024	0.000712035283742058
29.300000000000026	0.0007120042835462874
29.400000000000027	0.0007119743675878409
29.500000000000025	0.0007119455285042099
29.600000000000026	0.0007119177618479157
29.700000000000024	0.0007118910632206679
29.800000000000026	0.000711865419475412
29.900000000000027	0.000711840823561418
30.000000000000025	0.0007118172712960244
30.100000000000026	0.00071179475841843
30.200000000000024	0.0007117732723065493
30.300000000000026	0.000711752806204415
30.400000000000027	0.0007117333534256985
30.500000000000025	0.0007117149101060003
30.600000000000026	0.0007116974721819986
30.700000000000028	0.0007116810275961436
30.800000000000026	0.0007116655699373564
30.900000000000027	0.0007116510955730285
31.00000000000003	0.0007116376005587918
31.100000000000026	0.0007116250733056721
31.200000000000028	0.0007116135076632415
31.300000000000026	0.0007116028975427235
31.400000000000027	0.000711593239591136
31.50000000000003	0.0007115845300365569
31.600000000000026	0.0007115767577941649
31.700000000000028	0.0007115699170190752
31.800000000000026	0.0007115640045618627
31.900000000000027	0.0007115590167539079
32.00000000000003	0.0007115549429300464
32.10000000000002	0.0007115517774766923
32.20000000000003	0.0007115495148350056
32.300000000000026	0.0007115481521020546
32.40000000000003	0.000711547685760408
32.50000000000003	0.0007115481055965953
32.60000000000003	0.0007115494062686133
32.70000000000003	0.000711551585052895
32.800000000000026	0.0007115546385220396
32.90000000000003	0.0007115585568395766
33.00000000000003	0.000711563334869455
33.10000000000003	0.0007115689675244131
33.20000000000003	0.0007115754522988596
33.300000000000026	0.000711582785898348
33.40000000000003	0.0007115909588923856
33.50000000000003	0.0007115999663871247
33.60000000000003	0.0007116098060354797
33.70000000000003	0.0007116204746217285
33.800000000000026	0.0007116319630551041
33.90000000000003	0.0007116442666257022
34.00000000000003	0.0007116573806672396
34.10000000000003	0.0007116713030259567
34.20000000000003	0.0007116860306034888
34.30000000000003	0.0007117015546749978
34.40000000000003	0.0007117178707472275
34.50000000000003	0.0007117349768069098
34.60000000000003	0.0007117528698247373
34.70000000000003	0.0007117715413828443
34.80000000000003	0.0007117909871527654
34.90000000000003	0.0007118112028451677
35.00000000000003	0.0007118321866187346
35.10000000000003	0.0007118539355480501
35.20000000000003	0.000711876441546017
35.30000000000003	0.0007118997004785337
35.400000000000034	0.0007119237106291568
35.50000000000003	0.00071194846913323
35.60000000000003	0.0007119739681817696
35.70000000000003	0.0007120002037887202
35.80000000000003	0.000712027172003197
35.900000000000034	0.0007120548712621783
36.00000000000003	0.0007120832987931932
36.10000000000003	0.0007121124470870342
36.20000000000003	0.0007121423123325184
36.30000000000003	0.000712172893077856
36.400000000000034	0.0007122041866041979
36.50000000000003	0.0007122361856549578
36.60000000000003	0.0007122688865523127
36.70000000000003	0.0007123022856501081
36.80000000000003	0.0007123363816337668
36.900000000000034	0.0007123711718665358
37.00000000000003	0.0007124066493641907
37.10000000000003	0.0007124428106066097
37.20000000000003	0.0007124796543785804
37.30000000000003	0.0007125171780907686
37.400000000000034	0.0007125553749889624
37.500000000000036	0.0007125942416734824
37.60000000000003	0.0007126337747732784
37.70000000000003	0.0007126739731961661
37.80000000000003	0.0007127148344260761
37.900000000000034	0.0007127563519568447
38.000000000000036	0.0007127985225313974
38.10000000000003	0.0007128413451465305
38.20000000000003	0.0007128848173282045
38.30000000000003	0.0007129289327801786
38.400000000000034	0.0007129736883544184
38.500000000000036	0.0007130190809288224
38.60000000000004	0.0007130651096107584
38.70000000000003	0.0007131117719917188
38.80000000000003	0.0007131590620019007
38.900000000000034	0.0007132069766225142
39.000000000000036	0.000713255515040807
39.10000000000004	0.0007133046748856024
39.20000000000003	0.0007133544502791175
39.30000000000003	0.0007134048383015029
39.400000000000034	0.0007134558360564675
39.500000000000036	0.0007135074428308546
39.60000000000004	0.0007135596563122557
39.70000000000003	0.0007136124708300104
39.80000000000003	0.0007136658835816947
39.900000000000034	0.0007137198939260438
40.000000000000036	0.0007137744995838575
40.10000000000004	0.0007138296950604799
40.20000000000003	0.0007138854776434667
40.30000000000003	0.0007139418446418214
40.400000000000034	0.0007139987955041832
40.500000000000036	0.0007140563280041433
40.60000000000004	0.0007141144368369393
40.70000000000004	0.0007141731193970335
40.80000000000003	0.0007142323751978858
40.900000000000034	0.0007142922020426969
41.000000000000036	0.000714352594788338
41.10000000000004	0.0007144135509113071
41.20000000000004	0.0007144750679076209
41.30000000000003	0.0007145371453720984
41.400000000000034	0.0007145997811554713
41.500000000000036	0.0007146629702890241
41.60000000000004	0.0007147267103467664
41.70000000000004	0.0007147910009820937
41.80000000000004	0.0007148558400721547
41.900000000000034	0.000714921222797004
42.000000000000036	0.0007149871468055611
42.10000000000004	0.0007150536097646033
42.20000000000004	0.0007151206114012851
42.30000000000004	0.0007151881496356199
42.400000000000034	0.0007152562198081635
42.500000000000036	0.0007153248196569822
42.60000000000004	0.0007153939489622947
42.70000000000004	0.0007154636056677265
42.80000000000004	0.0007155337852509813
42.900000000000034	0.0007156044855186798
43.000000000000036	0.0007156757042938
43.10000000000004	0.0007157474414235744
43.20000000000004	0.0007158196948903203
43.30000000000004	0.0007158924603197461
43.400000000000034	0.0007159657356001296
43.500000000000036	0.0007160395206268456
43.60000000000004	0.0007161138134033453
43.70000000000004	0.0007161886096820082
43.80000000000004	0.0007162639074139509
43.90000000000004	0.0007163397045652919
44.000000000000036	0.0007164160010924426
44.10000000000004	0.0007164927950338463
44.20000000000004	0.0007165700822785769
44.30000000000004	0.0007166478608526937
44.40000000000004	0.0007167261307563802
44.500000000000036	0.0007168048900469823
44.60000000000004	0.0007168841347307879
44.70000000000004	0.0007169638628915435
44.80000000000004	0.0007170440726268065
44.90000000000004	0.0007171247639924448
45.00000000000004	0.0007172059350774994
45.10000000000004	0.0007172875820147351
45.20000000000004	0.0007173697029567907
45.30000000000004	0.0007174522979994263
45.40000000000004	0.0007175353652486057
45.50000000000004	0.0007176189009457166
45.60000000000004	0.0007177029032964838
45.70000000000004	0.0007177873705193396
45.80000000000004	0.0007178723027609623
45.90000000000004	0.0007179576981560405
46.00000000000004	0.0007180435530631492
46.10000000000004	0.0007181298657514766
46.20000000000004	0.0007182166364041202
46.30000000000004	0.0007183038631709084
46.40000000000004	0.0007183915425112588
46.50000000000004	0.0007184796727432894
46.60000000000004	0.0007185682521967869
46.70000000000004	0.000718657281101478
46.80000000000004	0.00071874675763325
46.90000000000004	0.0007188366783603469
47.00000000000004	0.0007189270416593555
47.100000000000044	0.0007190178477933446
47.20000000000004	0.0007191090949517522
47.30000000000004	0.0007192007797965726
47.40000000000004	0.0007192929007495509
47.50000000000004	0.0007193854562432863
47.600000000000044	0.0007194784465836429
47.70000000000004	0.0007195718699836745
47.80000000000004	0.000719665723206525
47.90000000000004	0.0007197600047280272
48.00000000000004	0.0007198547148845975
48.100000000000044	0.0007199498519014149
48.200000000000045	0.0007200454126289309
48.30000000000004	0.0007201413955847243
48.40000000000004	0.000720237799296362
48.50000000000004	0.0007203346241396228
48.600000000000044	0.0007204318683611667
48.700000000000045	0.0007205295289056145
48.80000000000004	0.0007206276043405597
48.90000000000004	0.0007207260950698497
49.00000000000004	0.0007208249993509763
49.100000000000044	0.0007209243142099545
49.200000000000045	0.0007210240382530384
49.30000000000004	0.0007211241700957357
49.40000000000004	0.0007212247101781733
49.50000000000004	0.0007213256567773135
49.600000000000044	0.0007214270070070081
49.700000000000045	0.0007215287595198597
49.80000000000004	0.000721630914781845
49.90000000000004	0.000721733471079566
50.00000000000004	0.0007218364256028945
50.100000000000044	0.0007219397770402869
50.200000000000045	0.000722043524088745
50.30000000000005	0.0007221476672477577
50.40000000000004	0.0007222522048216165
50.50000000000004	0.0007223571340822296
50.600000000000044	0.0007224624537610057
50.700000000000045	0.0007225681643812939
50.80000000000005	0.0007226742642559586
50.90000000000004	0.0007227807507279904
51.00000000000004	0.0007228876225621111
51.100000000000044	0.000722994878531019
51.200000000000045	0.000723102519189027
51.30000000000005	0.0007232105428650633
51.40000000000005	0.0007233189469788089
51.50000000000004	0.0007234277303349365
51.600000000000044	0.0007235368935098287
51.700000000000045	0.0007236464348400212
51.80000000000005	0.0007237563518117516
51.90000000000005	0.0007238666432606443
52.00000000000004	0.0007239773080297697
52.100000000000044	0.0007240883467242047
52.200000000000045	0.0007241997576950426
52.30000000000005	0.0007243115385003553
52.40000000000005	0.0007244236880129515
52.50000000000004	0.0007245362068583802
52.600000000000044	0.000724649093394425
52.700000000000045	0.0007247623452415837
52.80000000000005	0.000724875961301483
52.90000000000005	0.0007249899404826596
53.00000000000004	0.0007251042834373344
53.100000000000044	0.0007252189885364944
53.200000000000045	0.0007253340534679727
53.30000000000005	0.0007254494771680219
53.40000000000005	0.0007255652603078694
53.50000000000005	0.0007256814012643815
53.600000000000044	0.0007257978977839996
53.700000000000045	0.0007259147488298478
53.80000000000005	0.000726031953371514
53.90000000000005	0.0007261495121050637
54.00000000000005	0.0007262674234192817
54.100000000000044	0.0007263856851238218
54.200000000000045	0.0007265042962141387
54.30000000000005	0.0007266232574039898
54.40000000000005	0.0007267425670872699
54.50000000000005	0.0007268622231287565
54.60000000000005	0.000726982224548982
54.700000000000045	0.0007271025703744959
54.80000000000005	0.0007272232613421923
54.90000000000005	0.0007273442958567712
55.00000000000005	0.0007274656718424311
55.10000000000005	0.0007275873883498689
55.200000000000045	0.000727709446132508
55.30000000000005	0.0007278318435994767
55.40000000000005	0.0007279545787268267
55.50000000000005	0.000728077650588705
55.60000000000005	0.000728201058264911
55.700000000000045	0.0007283248025305107
55.80000000000005	0.0007284488818043347
55.90000000000005	0.0007285732941183528
56.00000000000005	0.0007286980385749619
56.10000000000005	0.0007288231159646825
56.200000000000045	0.00072894852471011
56.30000000000005	0.0007290742628921078
56.40000000000005	0.000729200329635008
56.50000000000005	0.0007293267240684143
56.60000000000005	0.0007294534470031158
56.70000000000005	0.0007295804968704235
56.80000000000005	0.0007297078718039308
56.90000000000005	0.0007298355709543791
57.00000000000005	0.000729963595147069
57.10000000000005	0.0007300919428164819
57.20000000000005	0.0007302206121423249
57.30000000000005	0.0007303496022959059
57.40000000000005	0.0007304789124534541
57.50000000000005	0.0007306085434593168
57.60000000000005	0.0007307384937557815
57.70000000000005	0.0007308687615722877
57.800000000000054	0.0007309993461049131
57.90000000000005	0.0007311302482116346
58.00000000000005	0.0007312614663373387
58.10000000000005	0.0007313929987550208
58.20000000000005	0.00073152484468006
58.300000000000054	0.0007316570033324408
58.40000000000005	0.000731789475588033
58.50000000000005	0.0007319222598986992
58.60000000000005	0.0007320553545844305
58.70000000000005	0.0007321887588838229
58.800000000000054	0.0007323224736856178
58.90000000000005	0.0007324564974437396
59.00000000000005	0.0007325908285193967
59.10000000000005	0.0007327254661692845
59.20000000000005	0.0007328604096544715
59.300000000000054	0.000732995659880585
59.40000000000005	0.0007331312153077158
59.50000000000005	0.0007332670743414941
59.60000000000005	0.0007334032362604635
59.70000000000005	0.0007335397019824318
59.800000000000054	0.0007336764699690495
59.900000000000055	0.0007338135386649719
60.00000000000005	0.0007339509073657606
60.10000000000005	0.0007340885753710822
60.20000000000005	0.0007342265436146946
60.300000000000054	0.0007343648105636908
60.400000000000055	0.0007345033747047783
60.50000000000005	0.0007346422353540738
60.60000000000005	0.0007347813934568746
60.70000000000005	0.0007349208474813653
60.800000000000054	0.0007350605959512575
60.900000000000055	0.0007352006381986816
61.00000000000006	0.000735340973559613
61.10000000000005	0.0007354816029944785
61.20000000000005	0.000735622524976202
61.300000000000054	0.0007357637380683692
61.400000000000055	0.0007359052416224425
61.50000000000006	0.0007360470366098218
61.60000000000005	0.000736189121504082
61.70000000000005	0.0007363314949039223
61.800000000000054	0.0007364741561759188
61.900000000000055	0.0007366171046902253
62.00000000000006	0.000736760341432614
62.10000000000005	0.0007369038648807405
62.20000000000005	0.0007370476736711564
62.300000000000054	0.0007371917671886226
62.400000000000055	0.0007373361464293894
62.50000000000006	0.0007374808098713452
62.60000000000005	0.0007376257561844152
62.70000000000005	0.0007377709847675979
62.800000000000054	0.0007379164950233097
62.900000000000055	0.0007380622879614703
63.00000000000006	0.0007382083620634275
63.10000000000006	0.0007383547160350625
63.20000000000005	0.0007385013492925571
63.300000000000054	0.0007386482628558579
63.400000000000055	0.0007387954552061518
63.50000000000006	0.0007389429250810481
63.60000000000006	0.0007390906719101703
63.70000000000005	0.0007392386951263709
63.800000000000054	0.0007393869957626618
63.900000000000055	0.0007395355723031075
64.00000000000006	0.0007396844235194993
64.10000000000005	0.0007398335488577191
64.20000000000006	0.0007399829493603707
64.30000000000005	0.0007401326235109758
64.40000000000006	0.0007402825701115534
64.50000000000006	0.0007404327886206739
64.60000000000005	0.0007405832784999502
64.70000000000006	0.00074073404080448
64.80000000000005	0.0007408850740201216
64.90000000000006	0.0007410363769814567
65.00000000000006	0.0007411879491624002
65.10000000000005	0.0007413397916273134
65.20000000000006	0.000741491902861138
65.30000000000005	0.0007416442817272839
65.40000000000006	0.0007417969277116672
65.50000000000006	0.0007419498403030893
65.60000000000005	0.000742103020577904
65.70000000000006	0.0007422564670228599
65.80000000000005	0.0007424101785323863
65.90000000000006	0.0007425641546069347
66.00000000000006	0.0007427183963317815
66.10000000000005	0.0007428729021924151
66.20000000000006	0.0007430276711107812
66.30000000000005	0.0007431827025986903
66.40000000000006	0.0007433379961707106
66.50000000000006	0.0007434935529236377
66.60000000000005	0.0007436493713442696
66.70000000000006	0.0007438054503841728
66.80000000000005	0.0007439617895689361
66.90000000000006	0.0007441183900039842
67.00000000000006	0.0007442752501745316
67.10000000000007	0.0007444323690584316
67.20000000000006	0.0007445897461920482
67.30000000000005	0.0007447473811143103
67.40000000000006	0.0007449052749417743
67.50000000000006	0.000745063426160493
67.60000000000007	0.0007452218337765994
67.70000000000006	0.0007453804973395028
67.80000000000005	0.000745539417974149
67.90000000000006	0.0007456985941646729
68.00000000000006	0.0007458580249423537
68.10000000000007	0.0007460177098668175
68.20000000000006	0.0007461776485001599
68.30000000000005	0.0007463378419780547
68.40000000000006	0.0007464982887850113
68.50000000000006	0.0007466589879793847
68.60000000000007	0.000746819939133203
68.70000000000006	0.0007469811433903076
68.80000000000005	0.0007471425992329762
68.90000000000006	0.0007473043057436527
69.00000000000006	0.000747466262504044
69.10000000000007	0.0007476284690982002
69.20000000000006	0.0007477909266803918
69.30000000000005	0.0007479536337328525
69.40000000000006	0.0007481165893639086
69.50000000000006	0.0007482797931670597
69.60000000000007	0.0007484432463045569
69.70000000000006	0.0007486069472560808
69.80000000000007	0.0007487708951530618
69.90000000000006	0.0007489350895982074
70.00000000000006	0.000749099530196443
70.10000000000007	0.0007492642181201344
70.20000000000006	0.0007494291518484939
70.30000000000007	0.0007495943305377878
70.40000000000006	0.0007497597538019235
70.50000000000006	0.0007499254228210875
70.60000000000007	0.0007500913360716528
70.70000000000006	0.0007502574927320417
70.80000000000007	0.0007504238924249346
70.90000000000006	0.0007505905347751115
71.00000000000006	0.0007507574209726125
71.10000000000007	0.0007509245494929446
71.20000000000006	0.0007510919195383689
71.30000000000007	0.0007512595307422209
71.40000000000006	0.0007514273843021999
71.50000000000006	0.0007515954786906836
71.60000000000007	0.0007517638131312155
71.70000000000006	0.0007519323872654786
71.80000000000007	0.0007521012007371629
71.90000000000006	0.000752270254753612
72.00000000000006	0.0007524395477859492
72.10000000000007	0.0007526090790806233
72.20000000000006	0.0007527788482894526
72.30000000000007	0.0007529488566273383
72.40000000000006	0.0007531191025619777
72.50000000000006	0.0007532895853602925
72.60000000000007	0.0007534603046820768
72.70000000000006	0.0007536312601890563
72.80000000000007	0.0007538024531055525
72.90000000000006	0.0007539738818976236
73.00000000000006	0.0007541455458542241
73.10000000000007	0.0007543174446448269
73.20000000000006	0.0007544895795011903
73.30000000000007	0.0007546619488856931
73.40000000000006	0.0007548345521070107
73.50000000000007	0.0007550073888422174
73.60000000000007	0.0007551804587702102
73.70000000000006	0.00075535376313202
73.80000000000007	0.0007555273003880198
73.90000000000006	0.0007557010698680762
74.00000000000007	0.0007558750712584963
74.10000000000007	0.0007560493058076786
74.20000000000006	0.0007562237719720443
74.30000000000007	0.0007563984691004757
74.40000000000006	0.000756573396886535
74.50000000000007	0.0007567485550255462
74.60000000000007	0.0007569239447750005
74.70000000000006	0.0007570995645889642
74.80000000000007	0.0007572754138367388
74.90000000000006	0.0007574514922207427
75.00000000000007	0.0007576278010057609
75.10000000000007	0.0007578043386416261
75.20000000000006	0.0007579811045160031
75.30000000000007	0.0007581580983382481
75.40000000000006	0.0007583353198193574
75.50000000000007	0.0007585127702330929
75.60000000000007	0.0007586904480266105
75.70000000000006	0.0007588683526072797
75.80000000000007	0.0007590464836928763
75.90000000000006	0.0007592248425644299
76.00000000000007	0.0007594034276646035
76.10000000000007	0.0007595822384184965
76.20000000000007	0.0007597612745505414
76.30000000000007	0.0007599405357867573
76.40000000000006	0.0007601200234170286
76.50000000000007	0.0007602997358809633
76.60000000000007	0.0007604796726227255
76.70000000000007	0.000760659833374824
76.80000000000007	0.0007608402194343919
76.90000000000006	0.0007610208292362595
77.00000000000007	0.000761201662241759
77.10000000000007	0.000761382718189755
77.20000000000007	0.0007615639968206558
77.30000000000007	0.0007617454994403278
77.40000000000006	0.0007619272244802694
77.50000000000007	0.0007621091714202373
77.60000000000007	0.0007622913400068327
77.70000000000007	0.0007624737315531504
77.80000000000007	0.0007626563444856845
77.90000000000006	0.0007628391783007947
78.00000000000007	0.0007630222327511774
78.10000000000007	0.0007632055075910216
78.20000000000007	0.000763389004142125
78.30000000000007	0.0007635727208272864
78.40000000000006	0.0007637566571606925
78.50000000000007	0.0007639408129024893
78.60000000000007	0.0007641251893816888
78.70000000000007	0.0007643097850158237
78.80000000000007	0.0007644945993352001
78.90000000000006	0.0007646796321057958
79.00000000000007	0.0007648648830950039
79.10000000000007	0.0007650503536405151
79.20000000000007	0.000765236042155844
79.30000000000007	0.0007654219481885745
79.40000000000006	0.0007656080715118402
79.50000000000007	0.0007657944134705489
79.60000000000007	0.0007659809724726782
79.70000000000007	0.0007661677480814624
79.80000000000007	0.0007663547400756348
79.90000000000008	0.0007665419482352856
80.00000000000007	0.000766729373913946
80.10000000000007	0.0007669170155153015
80.20000000000007	0.0007671048726193506
80.30000000000007	0.0007672929450116973
80.40000000000008	0.0007674812340531269
80.50000000000007	0.0007676697381415119
80.60000000000007	0.0007678584568720564
80.70000000000007	0.0007680473900357624
80.80000000000007	0.0007682365374249279
80.90000000000008	0.0007684259004089308
81.00000000000007	0.0007686154773810459
81.10000000000007	0.0007688052679527735
81.20000000000007	0.0007689952719217025
81.30000000000007	0.0007691854906645171
81.40000000000008	0.0007693759225684412
81.50000000000007	0.0007695665672597667
81.60000000000007	0.0007697574245412752
81.70000000000007	0.0007699484942170349
81.80000000000007	0.0007701397776722923
81.90000000000008	0.0007703312732893571
82.00000000000007	0.0007705229807103692
82.10000000000007	0.0007707148997444751
82.20000000000007	0.0007709070317842859
82.30000000000007	0.0007710993752058119
82.40000000000008	0.0007712919296655906
82.50000000000007	0.000771484694977776
82.60000000000008	0.0007716776709577308
82.70000000000007	0.0007718708590066751
82.80000000000007	0.0007720642574953789
82.90000000000008	0.0007722578660958316
83.00000000000007	0.000772451684628306
83.10000000000008	0.0007726457145014232
83.20000000000007	0.0007728399540793983
83.30000000000007	0.0007730344030482585
83.40000000000008	0.000773229061233126
83.50000000000007	0.0007734239284602822
83.60000000000008	0.0007736190061469609
83.70000000000007	0.0007738142926518531
83.80000000000007	0.0007740097876760548
83.90000000000008	0.0007742054910505837
84.00000000000007	0.0007744014042001346
84.10000000000008	0.0007745975254765922
84.20000000000007	0.0007747938545947838
84.30000000000007	0.0007749903913903732
84.40000000000008	0.0007751871357001947
84.50000000000007	0.0007753840889575729
84.60000000000008	0.0007755812495086144
84.70000000000007	0.0007757786170827956
84.80000000000007	0.0007759761915215078
84.90000000000008	0.000776173974265648
85.00000000000007	0.0007763719636542513
85.10000000000008	0.0007765701594302025
85.20000000000007	0.000776768561439404
85.30000000000007	0.0007769671695288458
85.40000000000008	0.0007771659851481359
85.50000000000007	0.0007773650066301716
85.60000000000008	0.0007775642337322011
85.70000000000007	0.000777763666305659
85.80000000000007	0.0007779633058077809
85.90000000000008	0.0007781631505641386
86.00000000000007	0.000778363200345119
86.10000000000008	0.0007785634550065056
86.20000000000007	0.0007787639144051317
86.30000000000008	0.0007789645800069822
86.40000000000008	0.0007791654501312613
86.50000000000007	0.0007793665245623776
86.60000000000008	0.0007795678031614476
86.70000000000007	0.0007797692874022118
86.80000000000008	0.0007799709755962696
86.90000000000008	0.0007801728675408816
87.00000000000007	0.0007803749631013962
87.10000000000008	0.0007805772621442005
87.20000000000007	0.0007807797661518386
87.30000000000008	0.0007809824734292166
87.40000000000008	0.0007811853837873626
87.50000000000007	0.0007813884970968034
87.60000000000008	0.0007815918148479455
87.70000000000007	0.0007817953353378446
87.80000000000008	0.0007819990583901395
87.90000000000008	0.0007822029838794536
88.00000000000007	0.0007824071116814095
88.10000000000008	0.0007826114432953047
88.20000000000007	0.000782815977011195
88.30000000000008	0.0007830207126662178
88.40000000000008	0.0007832256501400251
88.50000000000007	0.0007834307909398747
88.60000000000008	0.0007836361333477211
88.70000000000007	0.0007838416772130943
88.80000000000008	0.0007840474224196192
88.90000000000008	0.0007842533688518592
89.00000000000009	0.0007844595180260623
89.10000000000008	0.0007846658682169357
89.20000000000007	0.0007848724192872352
89.30000000000008	0.0007850791711254329
89.40000000000008	0.000785286125255892
89.50000000000009	0.0007854932799449271
89.60000000000008	0.0007857006350674567
89.70000000000007	0.0007859081905158315
89.80000000000008	0.0007861064758364619
89.90000000000008	0.0007862670700558497
90.00000000000009	0.0007863899354095508
