# Supplementary material for: White matter micro- and macrostructure brain charts for the human lifespan
Source: Nature. 2026 May 13;655(8124):979–89. doi: 10.1038/s41586-026-10454-2 (PMC13391363; doi:10.1038/s41586-026-10454-2)
Supplement: Supplementary file 7 — Tract-specific median centiles of brain charts. SDT.T4.1-504 contain the discretized, sex-agnostic brain charts used to derive the myelination plots and assessments in Fig. 4 and Supplementary Fig. S4.F9. Age is expressed in years. Tract measurements are reported in metric-specific units: diffusivities in mm2 s−1, volume in mm3, surface area in mm2, average length in mm, and FA is dimensionless (unitless). [file 41586_2026_10454_MOESM7_ESM.zip › SDT.T4/SDT.T4.264-SLF_III_right_rd-mean.csv]

age	value
1.0	0.0008061552823243977
1.1	0.0007996199838480983
1.2000000000000002	0.0007914291852199938
1.3000000000000003	0.0007817161715583875
1.4000000000000004	0.0007722745202048142
1.5000000000000004	0.0007635978401666808
1.6000000000000005	0.0007555816882348056
1.7000000000000006	0.0007481412876216326
1.8000000000000007	0.0007412095552306544
1.9000000000000008	0.0007347230255136078
2.000000000000001	0.0007286335194447691
2.100000000000001	0.0007229001338096481
2.200000000000001	0.0007174895391916038
2.300000000000001	0.0007123683641670056
2.4000000000000012	0.0007075105905234141
2.5000000000000013	0.0007028934607128079
2.6000000000000014	0.0006984970044218267
2.7000000000000015	0.0006943047503312465
2.8000000000000016	0.0006902990101896923
2.9000000000000017	0.0006864659197814917
3.0000000000000018	0.0006827930947143747
3.100000000000002	0.0006792702501649055
3.200000000000002	0.0006758859413004952
3.300000000000002	0.0006726311232919986
3.400000000000002	0.0006694975813709496
3.500000000000002	0.0006664778648574697
3.6000000000000023	0.0006635658073562543
3.7000000000000024	0.0006607541594532414
3.8000000000000025	0.0006580372250221747
3.9000000000000026	0.0006554097906780966
4.000000000000003	0.0006528675419616532
4.100000000000003	0.0006504052640272053
4.200000000000003	0.0006480188522369448
4.3000000000000025	0.0006457044995503043
4.400000000000003	0.0006434586931327928
4.5000000000000036	0.0006412785528917283
4.600000000000003	0.0006391604260768182
4.700000000000003	0.0006371014661387702
4.800000000000003	0.0006350990332159868
4.900000000000004	0.0006331509690276876
5.0000000000000036	0.0006312544707854209
5.100000000000003	0.0006294073568915565
5.200000000000004	0.0006276075765632714
5.300000000000004	0.0006258532195019868
5.400000000000004	0.0006241427425372655
5.5000000000000036	0.0006224740512057379
5.600000000000004	0.0006208455343368492
5.700000000000005	0.0006192556869649958
5.800000000000004	0.0006177032981466589
5.900000000000004	0.0006161866893689295
6.000000000000004	0.0006147045728707328
6.100000000000005	0.0006132557267491184
6.200000000000005	0.0006118390072047092
6.300000000000004	0.0006104535059973034
6.400000000000005	0.0006090979109253938
6.500000000000005	0.0006077712278164511
6.600000000000005	0.0006064725248397567
6.700000000000005	0.0006052010652604291
6.800000000000005	0.0006039557640685098
6.900000000000006	0.0006027358020584428
7.000000000000005	0.0006015403965570754
7.100000000000005	0.0006003688135622418
7.2000000000000055	0.0005992204806480447
7.300000000000006	0.0005980945209346626
7.400000000000006	0.0005969902807884843
7.500000000000005	0.0005959071470790174
7.600000000000006	0.0005948446436835511
7.700000000000006	0.0005938020282546593
7.800000000000006	0.0005927787495850586
7.900000000000006	0.0005917742782634108
8.000000000000007	0.0005907881180025235
8.100000000000007	0.000589819888669806
8.200000000000006	0.0005888689748400516
8.300000000000006	0.0005879349253665208
8.400000000000006	0.0005870173175791666
8.500000000000007	0.0005861158290148652
8.600000000000007	0.0005852299290007432
8.700000000000006	0.0005843592301101661
8.800000000000008	0.0005835033586793463
8.900000000000007	0.0005826619651957699
9.000000000000007	0.0005818347865758721
9.100000000000007	0.0005810213739325716
9.200000000000006	0.0005802214036738991
9.300000000000008	0.0005794345735075261
9.400000000000007	0.0005786606566857952
9.500000000000007	0.0005778992603929921
9.600000000000009	0.0005771501026410272
9.700000000000008	0.0005764129105362456
9.800000000000008	0.0005756874297724489
9.900000000000007	0.0005749734720567479
10.000000000000007	0.0005742706996537466
10.100000000000009	0.000573578873113115
10.200000000000008	0.0005728977697099385
10.300000000000008	0.0005722272250091523
10.40000000000001	0.0005715669398733548
10.500000000000009	0.0005709167031064008
10.600000000000009	0.0005702763097497045
10.700000000000008	0.000569645569771244
10.800000000000008	0.0005690243445928458
10.90000000000001	0.0005684123735383846
11.000000000000009	0.0005678094747918469
11.100000000000009	0.0005672154801830776
11.20000000000001	0.0005666302673424524
11.30000000000001	0.0005660536030496488
11.40000000000001	0.000565485325313953
11.500000000000009	0.0005649252765578209
11.600000000000009	0.000564373311598631
11.70000000000001	0.0005638293260067907
11.80000000000001	0.0005632931142409918
11.90000000000001	0.0005627645352207125
12.00000000000001	0.0005622434593400316
12.10000000000001	0.0005617297935019587
12.20000000000001	0.000561223352241064
12.30000000000001	0.000560724008776467
12.40000000000001	0.0005602316395328218
12.50000000000001	0.0005597461315038533
12.60000000000001	0.0005592674043753468
12.70000000000001	0.0005587952931165044
12.800000000000011	0.0005583296862122954
12.900000000000011	0.0005578704820304556
13.00000000000001	0.0005574176083769157
13.10000000000001	0.000556970915249216
13.20000000000001	0.0005565303016923017
13.300000000000011	0.0005560956691327258
13.400000000000011	0.0005556669282013015
13.50000000000001	0.0005552440160226567
13.600000000000012	0.0005548267980144958
13.700000000000012	0.0005544151846137111
13.800000000000011	0.0005540090949333702
13.900000000000011	0.0005536084720410144
14.00000000000001	0.0005532131928341924
14.100000000000012	0.0005528231757086385
14.200000000000012	0.0005524383408645072
14.300000000000011	0.0005520586166545843
14.400000000000013	0.0005516839530761305
14.500000000000012	0.000551314238885725
14.600000000000012	0.0005509494011435462
14.700000000000012	0.0005505893746450923
14.800000000000011	0.0005502341138183672
14.900000000000013	0.0005498835163449581
15.000000000000012	0.0005495375153912008
15.100000000000012	0.0005491960455142125
15.200000000000014	0.0005488590485920665
15.300000000000013	0.0005485264842965754
15.400000000000013	0.0005481982595822259
15.500000000000012	0.0005478743143163534
15.600000000000012	0.0005475545953498553
15.700000000000014	0.000547239065712197
15.800000000000013	0.0005469276394048433
15.900000000000013	0.0005466202610538583
16.000000000000014	0.000546316876373653
16.100000000000016	0.0005460174377270842
16.200000000000014	0.0005457219121734523
16.30000000000001	0.0005454302210718245
16.400000000000013	0.0005451423143078429
16.500000000000014	0.0005448581481375809
16.600000000000016	0.0005445776922019392
16.700000000000014	0.0005443008735007605
16.800000000000015	0.000544027645680367
16.900000000000013	0.0005437579632502624
17.000000000000014	0.0005434917868142494
17.100000000000016	0.0005432290891530197
17.200000000000014	0.0005429698031807892
17.300000000000015	0.000542713886726752
17.400000000000013	0.0005424613034813848
17.500000000000014	0.000542212028236259
17.600000000000016	0.0005419659984762005
17.700000000000014	0.00054172317503951
17.800000000000015	0.0005414835194574311
17.900000000000016	0.0005412469988913
18.000000000000014	0.0005410135906095152
18.100000000000016	0.0005407832369066275
18.200000000000017	0.000540555901987011
18.300000000000015	0.0005403315554871254
18.400000000000016	0.0005401101762600594
18.500000000000014	0.000539891710344581
18.600000000000016	0.0005396761243798939
18.700000000000017	0.0005394633855675825
18.800000000000015	0.0005392534663449627
18.900000000000016	0.0005390463475408554
19.000000000000014	0.000538841979146635
19.100000000000016	0.000538640330539228
19.200000000000017	0.0005384413761609855
19.300000000000015	0.0005382450981028849
19.400000000000016	0.0005380514494539179
19.500000000000018	0.0005378604015811981
19.600000000000016	0.0005376719263127202
19.700000000000017	0.0005374860003731828
19.80000000000002	0.0005373026074456882
19.900000000000016	0.0005371217038982427
20.000000000000018	0.0005369432633461816
20.100000000000016	0.000536767264153466
20.200000000000017	0.000536593691018205
20.30000000000002	0.0005364225028940976
20.400000000000016	0.0005362536750382058
20.500000000000018	0.0005360871830887264
20.600000000000016	0.0005359230072859574
20.700000000000017	0.000535761133622926
20.80000000000002	0.0005356015237970338
20.900000000000016	0.0005354441549278596
21.000000000000018	0.0005352890086072063
21.10000000000002	0.000535136071651587
21.200000000000017	0.0005349853079343534
21.30000000000002	0.0005348366959408106
21.40000000000002	0.0005346902144739743
21.500000000000018	0.000534545846680715
21.60000000000002	0.0005344035804396928
21.700000000000017	0.0005342633819381118
21.80000000000002	0.0005341252312166609
21.90000000000002	0.0005339891125450035
22.000000000000018	0.0005338550144753375
22.10000000000002	0.0005337229050396943
22.200000000000017	0.0005335927654236
22.30000000000002	0.0005334645770795006
22.40000000000002	0.0005333383255753602
22.500000000000018	0.0005332140003414483
22.60000000000002	0.0005330915713751916
22.70000000000002	0.000532971021170661
22.80000000000002	0.0005328523362351803
22.90000000000002	0.0005327355065540489
23.00000000000002	0.0005326205036994677
23.10000000000002	0.0005325073111320052
23.20000000000002	0.0005323959125379404
23.30000000000002	0.0005322862955159652
23.40000000000002	0.0005321784507825166
23.50000000000002	0.0005320723515902553
23.60000000000002	0.0005319679825080648
23.70000000000002	0.0005318653319256035
23.80000000000002	0.0005317643910198509
23.90000000000002	0.0005316651343962096
24.00000000000002	0.0005315675474448107
24.10000000000002	0.0005314716157479551
24.20000000000002	0.0005313773286184333
24.300000000000022	0.0005312846778461075
24.40000000000002	0.0005311936394819477
24.50000000000002	0.0005311041998607649
24.600000000000023	0.0005310163489653673
24.70000000000002	0.0005309300789702012
24.800000000000022	0.0005308453670950029
24.90000000000002	0.0005307622003766401
25.00000000000002	0.0005306805660165432
25.100000000000023	0.0005306004547828814
25.20000000000002	0.0005305218593670302
25.300000000000022	0.0005304447582392913
25.40000000000002	0.0005303691392464196
25.50000000000002	0.0005302949937272785
25.600000000000023	0.0005302223146963262
25.70000000000002	0.0005301510816391071
25.800000000000022	0.0005300812830059296
25.900000000000023	0.0005300129073887235
26.00000000000002	0.0005299459467981192
26.100000000000023	0.0005298803946871051
26.200000000000024	0.0005298162316287794
26.300000000000022	0.0005297534467714819
26.400000000000023	0.0005296920326144247
26.50000000000002	0.0005296319828835196
26.600000000000023	0.0005295732790381489
26.700000000000024	0.0005295159107482261
26.800000000000022	0.0005294598678062586
26.900000000000023	0.0005294051432889047
27.00000000000002	0.0005293517312961014
27.100000000000023	0.0005292996142376383
27.200000000000024	0.0005292487823881311
27.300000000000022	0.000529199229244525
27.400000000000023	0.0005291509491385128
27.500000000000025	0.0005291039252572185
27.600000000000023	0.0005290581483281745
27.700000000000024	0.0005290136091855045
27.800000000000026	0.0005289703018249138
27.900000000000023	0.0005289282208986906
28.000000000000025	0.0005288873504282367
28.100000000000023	0.0005288476816674262
28.200000000000024	0.0005288092089751081
28.300000000000026	0.0005287719272013072
28.400000000000023	0.0005287358210521838
28.500000000000025	0.0005287008821767108
28.600000000000023	0.0005286671023169262
28.700000000000024	0.0005286344762642968
28.800000000000026	0.0005286029991449801
28.900000000000023	0.0005285726564006433
29.000000000000025	0.0005285434401403618
29.100000000000026	0.0005285153454707112
29.200000000000024	0.0005284883676873234
29.300000000000026	0.0005284624928375154
29.400000000000027	0.0005284377133764804
29.500000000000025	0.0005284140218410596
29.600000000000026	0.000528391413714654
29.700000000000024	0.0005283698845317521
29.800000000000026	0.0005283494209906484
29.900000000000027	0.0005283300159504463
30.000000000000025	0.0005283116651690432
30.100000000000026	0.0005282943643267973
30.200000000000024	0.0005282781006597385
30.300000000000026	0.0005282628673314217
30.400000000000027	0.0005282486575772844
30.500000000000025	0.0005282354674847028
30.600000000000026	0.0005282232929414853
30.700000000000028	0.0005282121217620116
30.800000000000026	0.0005282019474657868
30.900000000000027	0.0005281927663801952
31.00000000000003	0.000528184574519075
31.100000000000026	0.0005281773601759874
31.200000000000028	0.0005281711171392079
31.300000000000026	0.0005281658392605762
31.400000000000027	0.0005281615231565971
31.50000000000003	0.0005281581650220008
31.600000000000026	0.0005281557536659772
31.700000000000028	0.0005281542831916471
31.800000000000026	0.0005281537504261163
31.900000000000027	0.0005281541516734124
32.00000000000003	0.0005281554761711473
32.10000000000002	0.0005281577182605974
32.20000000000003	0.0005281608723393751
32.300000000000026	0.0005281649354892155
32.40000000000003	0.0005281699041724379
32.50000000000003	0.000528175768087882
32.60000000000003	0.0005281825218562591
32.70000000000003	0.0005281901627446861
32.800000000000026	0.0005281986873105854
32.90000000000003	0.0005282080856370637
33.00000000000003	0.0005282183525565661
33.10000000000003	0.0005282294829516433
33.20000000000003	0.0005282414743143847
33.300000000000026	0.0005282543233411872
33.40000000000003	0.0005282680205290685
33.50000000000003	0.000528282560959276
33.60000000000003	0.000528297942287617
33.70000000000003	0.0005283141612934813
33.800000000000026	0.000528331208819617
33.90000000000003	0.0005283490801360997
34.00000000000003	0.0005283677705577399
34.10000000000003	0.0005283872779397237
34.20000000000003	0.000528407599183858
34.30000000000003	0.0005284287255054088
34.40000000000003	0.000528450652396677
34.50000000000003	0.0005284733778578843
34.60000000000003	0.0005284968988634887
34.70000000000003	0.0005285212069406868
34.80000000000003	0.0005285462977507065
34.90000000000003	0.0005285721669948376
35.00000000000003	0.0005285988128505215
35.10000000000003	0.0005286262324003518
35.20000000000003	0.0005286544175077292
35.30000000000003	0.0005286833640329729
35.400000000000034	0.0005287130702823779
35.50000000000003	0.0005287435334022986
35.60000000000003	0.0005287747455383368
35.70000000000003	0.0005288067027023652
35.80000000000003	0.0005288394009422008
35.900000000000034	0.0005288728387221139
36.00000000000003	0.000528907013284239
36.10000000000003	0.0005289419170784712
36.20000000000003	0.0005289775462955089
36.30000000000003	0.0005290138995144159
36.400000000000034	0.0005290509740334211
36.50000000000003	0.0005290887625583836
36.60000000000003	0.0005291272614163254
36.70000000000003	0.0005291664669666565
36.80000000000003	0.0005292063779296539
36.900000000000034	0.0005292469916885784
37.00000000000003	0.0005292883012253738
37.10000000000003	0.0005293303030281624
37.20000000000003	0.0005293729959197607
37.30000000000003	0.0005294163773328765
37.400000000000034	0.0005294604404822329
37.500000000000036	0.0005295051819788717
37.60000000000003	0.0005295505984630696
37.70000000000003	0.0005295966888842099
37.80000000000003	0.0005296434507506833
37.900000000000034	0.0005296908775283167
38.000000000000036	0.0005297389659736253
38.10000000000003	0.0005297877151278328
38.20000000000003	0.0005298371225429821
38.30000000000003	0.0005298871818970877
38.400000000000034	0.0005299378900577874
38.500000000000036	0.0005299892439191863
38.60000000000004	0.0005300412426362369
38.70000000000003	0.000530093883828497
38.80000000000003	0.000530147161402873
38.900000000000034	0.0005302010723586857
39.000000000000036	0.0005302556159333462
39.10000000000004	0.0005303107897850247
39.20000000000003	0.0005303665880144555
39.30000000000003	0.0005304230077216908
39.400000000000034	0.0005304800460307366
39.500000000000036	0.0005305377022814849
39.60000000000004	0.0005305959741923994
39.70000000000003	0.0005306548560733681
39.80000000000003	0.0005307143451438911
39.900000000000034	0.0005307744408180748
40.000000000000036	0.0005308351408485541
40.10000000000004	0.0005308964397226941
40.20000000000003	0.000530958334751481
40.30000000000003	0.0005310208232676868
40.400000000000034	0.0005310839047779106
40.500000000000036	0.0005311475770887813
40.60000000000004	0.0005312118348791819
40.70000000000004	0.0005312766755687034
40.80000000000003	0.0005313420987309161
40.900000000000034	0.0005314081022027484
41.000000000000036	0.0005314746808258836
41.10000000000004	0.0005315418321031825
41.20000000000004	0.000531609553557363
41.30000000000003	0.0005316778448457188
41.400000000000034	0.0005317467038535669
41.500000000000036	0.000531816125598297
41.60000000000004	0.00053188610768175
41.70000000000004	0.0005319566498217877
41.80000000000004	0.0005320277499305848
41.900000000000034	0.0005320994031752085
42.000000000000036	0.0005321716072334597
42.10000000000004	0.0005322443598012247
42.20000000000004	0.0005323176606722978
42.30000000000004	0.0005323915078023057
42.400000000000034	0.0005324658965198499
42.500000000000036	0.000532540824593069
42.60000000000004	0.000532616291870674
42.70000000000004	0.000532692296332126
42.80000000000004	0.0005327688334438834
42.900000000000034	0.0005328459010434781
43.000000000000036	0.0005329234969850277
43.10000000000004	0.0005330016211862928
43.20000000000004	0.0005330802716657469
43.30000000000004	0.0005331594440386378
43.400000000000034	0.0005332391362251637
43.500000000000036	0.0005333193481930125
43.60000000000004	0.0005334000779817591
43.70000000000004	0.0005334813213338699
43.80000000000004	0.0005335630762330855
43.90000000000004	0.0005336453406783289
44.000000000000036	0.0005337281147002099
44.10000000000004	0.0005338113963733794
44.20000000000004	0.0005338951815776253
44.30000000000004	0.0005339794683724223
44.40000000000004	0.0005340642568338319
44.500000000000036	0.0005341495450552394
44.60000000000004	0.0005342353290340213
44.70000000000004	0.0005343216068879547
44.80000000000004	0.0005344083767487436
44.90000000000004	0.0005344956387499417
45.00000000000004	0.0005345833910164651
45.10000000000004	0.0005346716296725975
45.20000000000004	0.0005347603529056711
45.30000000000004	0.0005348495608907295
45.40000000000004	0.0005349392517692644
45.50000000000004	0.000535029421774465
45.60000000000004	0.0005351200691472344
45.70000000000004	0.000535211192141273
45.80000000000004	0.0005353027909842031
45.90000000000004	0.0005353948638459015
46.00000000000004	0.000535487407077105
46.10000000000004	0.0005355804189826744
46.20000000000004	0.0005356738998281938
46.30000000000004	0.0005357678477981901
46.40000000000004	0.0005358622593444045
46.50000000000004	0.0005359571328210164
46.60000000000004	0.0005360524665939615
46.70000000000004	0.0005361482609770716
46.80000000000004	0.000536244514180433
46.90000000000004	0.0005363412227648028
47.00000000000004	0.0005364383851432681
47.100000000000044	0.0005365360016644683
47.20000000000004	0.000536634070551406
47.30000000000004	0.0005367325884586809
47.40000000000004	0.0005368315538448371
47.50000000000004	0.0005369309651792822
47.600000000000044	0.0005370308228550097
47.70000000000004	0.0005371311251179739
47.80000000000004	0.0005372318687240902
47.90000000000004	0.0005373330521862596
48.00000000000004	0.0005374346759294936
48.100000000000044	0.0005375367382110715
48.200000000000045	0.0005376392358742611
48.30000000000004	0.0005377421674739196
48.40000000000004	0.000537845531574948
48.50000000000004	0.0005379493286432251
48.600000000000044	0.0005380535569566979
48.700000000000045	0.0005381582134528697
48.80000000000004	0.0005382632967368277
48.90000000000004	0.0005383688073039513
49.00000000000004	0.0005384747434420999
49.100000000000044	0.0005385811021701647
49.200000000000045	0.0005386878821320517
49.30000000000004	0.000538795081980978
49.40000000000004	0.0005389027022500477
49.50000000000004	0.0005390107412456431
49.600000000000044	0.0005391191960745129
49.700000000000045	0.0005392280654270569
49.80000000000004	0.0005393373498636371
49.90000000000004	0.0005394470476992487
50.00000000000004	0.0005395571561166123
50.100000000000044	0.0005396676738420785
50.200000000000045	0.0005397785996106006
50.30000000000005	0.0005398899340174384
50.40000000000004	0.0005400016753942209
50.50000000000004	0.0005401138210056554
50.600000000000044	0.000540226369621173
50.700000000000045	0.000540339321861267
50.80000000000005	0.0005404526760650182
50.90000000000004	0.0005405664295681439
51.00000000000004	0.0005406805811734209
51.100000000000044	0.0005407951296916208
51.200000000000045	0.0005409100757755989
51.30000000000005	0.0005410254177792768
51.40000000000005	0.0005411411531150206
51.50000000000004	0.0005412572806255915
51.600000000000044	0.0005413738009872808
51.700000000000045	0.0005414907125603725
51.80000000000005	0.0005416080128237397
51.90000000000005	0.0005417257006510907
52.00000000000004	0.0005418437749235768
52.100000000000044	0.0005419622363475612
52.200000000000045	0.000542081083296591
52.30000000000005	0.0005422003133212642
52.40000000000005	0.0005423199253324552
52.50000000000004	0.00054243992005835
52.600000000000044	0.0005425602958778591
52.700000000000045	0.0005426810504039074
52.80000000000005	0.0005428021825761615
52.90000000000005	0.0005429236913412097
53.00000000000004	0.0005430455774552376
53.100000000000044	0.0005431678393089565
53.200000000000045	0.000543290474582531
53.30000000000005	0.0005434134822502257
53.40000000000005	0.000543536863088561
53.50000000000005	0.0005436606154927192
53.600000000000044	0.0005437847372013683
53.700000000000045	0.0005439092272155707
53.80000000000005	0.000544034084542806
53.90000000000005	0.0005441593099857836
54.00000000000005	0.0005442849019501298
54.100000000000044	0.0005444108582376087
54.200000000000045	0.0005445371778814971
54.30000000000005	0.0005446638617035408
54.40000000000005	0.000544790908112965
54.50000000000005	0.0005449183149665443
54.60000000000005	0.0005450460813225589
54.700000000000045	0.0005451742062452741
54.80000000000005	0.0005453026905809117
54.90000000000005	0.0005454315327478861
55.00000000000005	0.0005455607306623049
55.10000000000005	0.0005456902834124821
55.200000000000045	0.0005458201918624976
55.30000000000005	0.0005459504544336009
55.40000000000005	0.0005460810690936713
55.50000000000005	0.0005462120349543643
55.60000000000005	0.000546343351132932
55.700000000000045	0.0005464750185164148
55.80000000000005	0.0005466070355340967
55.90000000000005	0.000546739400209684
56.00000000000005	0.0005468721116829073
56.10000000000005	0.0005470051708575714
56.200000000000045	0.0005471385761650786
56.30000000000005	0.0005472723256779321
56.40000000000005	0.0005474064185576775
56.50000000000005	0.0005475408539710632
56.60000000000005	0.0005476756328434868
56.70000000000005	0.0005478107536133355
56.80000000000005	0.0005479462144057137
56.90000000000005	0.000548082014408411
57.00000000000005	0.0005482181545626445
57.10000000000005	0.0005483546333082274
57.20000000000005	0.0005484914488163329
57.30000000000005	0.0005486286002951327
57.40000000000005	0.0005487660869576952
57.50000000000005	0.0005489039097655787
57.60000000000005	0.0005490420671645891
57.70000000000005	0.0005491805573755463
57.800000000000054	0.0005493193796311866
57.90000000000005	0.0005494585349080535
58.00000000000005	0.0005495980216527294
58.10000000000005	0.0005497378381295573
58.20000000000005	0.0005498779835903799
58.300000000000054	0.0005500184572916079
58.40000000000005	0.0005501592602290284
58.50000000000005	0.000550300390854279
58.60000000000005	0.0005504418474785932
58.70000000000005	0.0005505836293768412
58.800000000000054	0.0005507257375590014
58.90000000000005	0.0005508681704768916
59.00000000000005	0.0005510109264829363
59.10000000000005	0.0005511540048699178
59.20000000000005	0.0005512974049349294
59.300000000000054	0.0005514411277061092
59.40000000000005	0.0005515851716395053
59.50000000000005	0.0005517295351319116
59.60000000000005	0.0005518742174977069
59.70000000000005	0.000552019219778545
59.800000000000054	0.0005521645404300971
59.900000000000055	0.0005523101778881709
60.00000000000005	0.000552456131483959
60.10000000000005	0.0005526024005527003
60.20000000000005	0.0005527489861533287
60.300000000000054	0.0005528958867448997
60.400000000000055	0.000553043100805242
60.50000000000005	0.0005531906276858322
60.60000000000005	0.0005533384684584905
60.70000000000005	0.0005534866215813585
60.800000000000054	0.0005536350855692932
60.900000000000055	0.0005537838597895692
61.00000000000006	0.0005539329436132522
61.10000000000005	0.0005540823381285945
61.20000000000005	0.0005542320417963962
61.300000000000054	0.0005543820531713454
61.400000000000055	0.0005545323716397803
61.50000000000006	0.0005546829983022705
61.60000000000005	0.0005548339316182094
61.70000000000005	0.0005549851701774303
61.800000000000054	0.0005551367133811557
61.900000000000055	0.0005552885606341498
62.00000000000006	0.0005554407130526568
62.10000000000005	0.0005555931690979962
62.20000000000005	0.0005557459273978438
62.300000000000054	0.0005558989873713395
62.400000000000055	0.0005560523501465362
62.50000000000006	0.000556206014182891
62.60000000000005	0.0005563599781414992
62.70000000000005	0.0005565142414554993
62.800000000000054	0.0005566688035613971
62.900000000000055	0.0005568236656022323
63.00000000000006	0.0005569788260387071
63.10000000000006	0.0005571342835678755
63.20000000000005	0.0005572900376397769
63.300000000000054	0.0005574460894088262
63.400000000000055	0.0005576024373333927
63.50000000000006	0.0005577590801423476
63.60000000000006	0.0005579160172989407
63.70000000000005	0.0005580732482695509
63.800000000000054	0.0005582307742229591
63.900000000000055	0.0005583885936181593
64.00000000000006	0.0005585467052182635
64.10000000000005	0.0005587051085024253
64.20000000000006	0.0005588638046503711
64.30000000000005	0.0005590227921183599
64.40000000000006	0.0005591820696998136
64.50000000000006	0.000559341636886332
64.60000000000005	0.0005595014931725215
64.70000000000006	0.0005596616397519026
64.80000000000005	0.00055982207508076
64.90000000000006	0.0005599827979851235
65.00000000000006	0.0005601438079716296
65.10000000000005	0.0005603051062444124
65.20000000000006	0.0005604666912565845
65.30000000000005	0.00056062856186312
65.40000000000006	0.0005607907175824025
65.50000000000006	0.0005609531579356513
65.60000000000005	0.0005611158841403039
65.70000000000006	0.0005612788946489071
65.80000000000005	0.0005614421883475407
65.90000000000006	0.0005616057647688036
66.00000000000006	0.0005617696251404222
66.10000000000005	0.0005619337679113757
66.20000000000006	0.000562098191995399
66.30000000000005	0.0005622628969361886
66.40000000000006	0.0005624278822801405
66.50000000000006	0.0005625931492677803
66.60000000000005	0.0005627586963469891
66.70000000000006	0.0005629245224612247
66.80000000000005	0.0005630906271676475
66.90000000000006	0.0005632570117167818
67.00000000000006	0.0005634236745525642
67.10000000000007	0.0005635906146449094
67.20000000000006	0.0005637578315614695
67.30000000000005	0.0005639253248724194
67.40000000000006	0.0005640930958406837
67.50000000000006	0.0005642611429086062
67.60000000000007	0.0005644294650745244
67.70000000000006	0.0005645980619187895
67.80000000000005	0.0005647669347140833
67.90000000000006	0.0005649360818984326
68.00000000000006	0.0005651055024955164
68.10000000000007	0.0005652751960956263
68.20000000000006	0.0005654451622914392
68.30000000000005	0.0005656154023677178
68.40000000000006	0.00056578591476036
68.50000000000006	0.0005659566985202374
68.60000000000007	0.0005661277532496925
68.70000000000006	0.0005662990802429946
68.80000000000005	0.000566470677931377
68.90000000000006	0.0005666425453900284
69.00000000000006	0.0005668146822307073
69.10000000000007	0.0005669870880674231
69.20000000000006	0.0005671597642061582
69.30000000000005	0.0005673327090755799
69.40000000000006	0.000567505921776923
69.50000000000006	0.0005676794019333603
69.60000000000007	0.0005678531508602156
69.70000000000006	0.0005680271669811323
69.80000000000007	0.0005682014494206903
69.90000000000006	0.0005683759978109898
70.00000000000006	0.0005685508117862886
70.10000000000007	0.0005687258926733106
70.20000000000006	0.0005689012388926743
70.30000000000007	0.0005690768495939831
70.40000000000006	0.0005692527244201609
70.50000000000006	0.000569428864707096
70.60000000000007	0.0005696052688700667
70.70000000000006	0.0005697819360810817
70.80000000000007	0.000569958865991552
70.90000000000006	0.0005701360582549285
71.00000000000006	0.0005703135142182727
71.10000000000007	0.0005704912322933728
71.20000000000006	0.0005706692116762695
71.30000000000007	0.0005708474520286649
71.40000000000006	0.0005710259547066231
71.50000000000006	0.0005712047181162674
71.60000000000007	0.000571383741475227
71.70000000000006	0.0005715630244532532
71.80000000000007	0.0005717425667220512
71.90000000000006	0.0005719223696485954
72.00000000000006	0.000572102431635108
72.10000000000007	0.0005722827519223179
72.20000000000006	0.0005724633301897647
72.30000000000007	0.0005726441678133289
72.40000000000006	0.000572825263189234
72.50000000000006	0.0005730066155790149
72.60000000000007	0.0005731882246698682
72.70000000000006	0.0005733700901508442
72.80000000000007	0.0005735522134084976
72.90000000000006	0.0005737345928347685
73.00000000000006	0.0005739172277134414
73.10000000000007	0.0005741001177410131
73.20000000000006	0.0005742832643128366
73.30000000000007	0.0005744666658145469
73.40000000000006	0.0005746503215499864
73.50000000000007	0.0005748342312229517
73.60000000000007	0.0005750183945389855
73.70000000000006	0.0005752028129039438
73.80000000000007	0.0005753874846987842
73.90000000000006	0.0005755724092487963
74.00000000000007	0.0005757575862666054
74.10000000000007	0.0005759430171668003
74.20000000000006	0.0005761287003237229
74.30000000000007	0.0005763146350820284
74.40000000000006	0.000576500821161309
74.50000000000007	0.0005766872582828204
74.60000000000007	0.0005768739478714932
74.70000000000006	0.000577060888296582
74.80000000000007	0.0005772480789234643
74.90000000000006	0.0005774355194801523
75.00000000000007	0.000577623211400203
75.10000000000007	0.0005778111530459935
75.20000000000006	0.0005779993438015983
75.30000000000007	0.0005781877834016716
75.40000000000006	0.0005783764715824372
75.50000000000007	0.0005785654097876785
75.60000000000007	0.0005787545963743178
75.70000000000006	0.0005789440307464501
75.80000000000007	0.0005791337126467486
75.90000000000006	0.0005793236435275671
76.00000000000007	0.0005795138217386437
76.10000000000007	0.0005797042467022016
76.20000000000007	0.0005798949181672159
76.30000000000007	0.0005800858358842127
76.40000000000006	0.0005802770013156558
76.50000000000007	0.0005804684128054643
76.60000000000007	0.000580660069795191
76.70000000000007	0.0005808519720415211
76.80000000000007	0.0005810441210154517
76.90000000000006	0.0005812365150534196
77.00000000000007	0.0005814291536145602
77.10000000000007	0.0005816220364615749
77.20000000000007	0.0005818151633586075
77.30000000000007	0.0005820085357866416
77.40000000000006	0.000582202152075975
77.50000000000007	0.0005823960117044808
77.60000000000007	0.0005825901144421778
77.70000000000007	0.0005827844617785869
77.80000000000007	0.0005829790520362267
77.90000000000006	0.0005831738847099998
78.00000000000007	0.0005833689595756994
78.10000000000007	0.0005835642764105016
78.20000000000007	0.0005837598367138186
78.30000000000007	0.0005839556388016719
78.40000000000006	0.0005841516821871508
78.50000000000007	0.0005843479666530464
78.60000000000007	0.0005845444937072736
78.70000000000007	0.0005847412616578148
78.80000000000007	0.0005849382700342931
78.90000000000006	0.0005851355186250224
79.00000000000007	0.0005853330072196406
79.10000000000007	0.0005855307373359069
79.20000000000007	0.0005857287072749504
79.30000000000007	0.0005859269165840467
79.40000000000006	0.0005861253650581988
79.50000000000007	0.000586324054223668
79.60000000000007	0.000586522982373274
79.70000000000007	0.0005867221490703754
79.80000000000007	0.0005869215541152478
79.90000000000008	0.0005871211973094609
80.00000000000007	0.000587321080189047
80.10000000000007	0.00058752120103966
80.20000000000007	0.0005877215594417906
80.30000000000007	0.0005879221552021633
80.40000000000008	0.0005881229898653197
80.50000000000007	0.00058832406170832
80.60000000000007	0.0005885253703273221
80.70000000000007	0.0005887269155340808
80.80000000000007	0.0005889286971415809
80.90000000000008	0.0005891307167040988
81.00000000000007	0.0005893329724912189
81.10000000000007	0.0005895354641157696
81.20000000000007	0.0005897381913956507
81.30000000000007	0.0005899411558936866
81.40000000000008	0.0005901443558706036
81.50000000000007	0.0005903477909544989
81.60000000000007	0.000590551460968112
81.70000000000007	0.000590755365735351
81.80000000000007	0.000590959506828777
81.90000000000008	0.000591163882501283
82.00000000000007	0.0005913684923971976
82.10000000000007	0.0005915733363451512
82.20000000000007	0.0005917784159262672
82.30000000000007	0.0005919837293843227
82.40000000000008	0.0005921892763785465
82.50000000000007	0.0005923950567422088
82.60000000000008	0.0005926010703097199
82.70000000000007	0.0005928073186719102
82.80000000000007	0.0005930138000644265
82.90000000000008	0.0005932205141623109
83.00000000000007	0.0005934274608045073
83.10000000000008	0.0005936346415904395
83.20000000000007	0.0005938420547463792
83.30000000000007	0.000594049699961906
83.40000000000008	0.0005942575770804268
83.50000000000007	0.0005944656859464306
83.60000000000008	0.0005946740281690203
83.70000000000007	0.0005948826019660307
83.80000000000007	0.0005950914070425022
83.90000000000008	0.0005953004432472767
84.00000000000007	0.0005955097121981142
84.10000000000008	0.0005957192121032087
84.20000000000007	0.0005959289426818205
84.30000000000007	0.0005961389037870612
84.40000000000008	0.0005963490952731172
84.50000000000007	0.0005965595187674318
84.60000000000008	0.0005967701724694457
84.70000000000007	0.0005969810561135147
84.80000000000007	0.0005971921695580016
84.90000000000008	0.000597403514439065
85.00000000000007	0.000597615088946236
85.10000000000008	0.0005978268928278111
85.20000000000007	0.0005980389259462477
85.30000000000007	0.0005982511881650269
85.40000000000008	0.000598463681130009
85.50000000000007	0.0005986764030216995
85.60000000000008	0.0005988893536031487
85.70000000000007	0.0005991025327418431
85.80000000000007	0.0005993159420924414
85.90000000000008	0.0005995295798252685
86.00000000000007	0.0005997434457170037
86.10000000000008	0.000599957539639095
86.20000000000007	0.0006001718614639764
86.30000000000008	0.0006003864128560505
86.40000000000008	0.000600601191976288
86.50000000000007	0.0006008161986158446
86.60000000000008	0.0006010314326510235
86.70000000000007	0.0006012468957550538
86.80000000000008	0.0006014625860784765
86.90000000000008	0.0006016785034258313
87.00000000000007	0.000601894647677212
87.10000000000008	0.0006021110187136862
87.20000000000007	0.00060232761821826
87.30000000000008	0.0006025444443318574
87.40000000000008	0.0006027614968731592
87.50000000000007	0.00060297877572696
87.60000000000008	0.000603196282585183
87.70000000000007	0.000603414015578066
87.80000000000008	0.0006036319745374204
87.90000000000008	0.0006038501593517216
88.00000000000007	0.0006040685699103178
88.10000000000008	0.0006042872079149758
88.20000000000007	0.0006045060714859852
88.30000000000008	0.000604725160469084
88.40000000000008	0.0006049444747572335
88.50000000000007	0.0006051640160611903
88.60000000000008	0.000605383782490295
88.70000000000007	0.000605603773903199
88.80000000000008	0.0006058239901964113
88.90000000000008	0.0006060444312673064
89.00000000000009	0.000606265098836537
89.10000000000008	0.0006064859910032098
89.20000000000007	0.0006067071076396315
89.30000000000008	0.0006069284486466635
89.40000000000008	0.0006071500157540288
89.50000000000009	0.0006073718070496184
89.60000000000008	0.00060759382241846
89.70000000000007	0.0006078160617648441
89.80000000000008	0.0006080283829362584
89.90000000000008	0.0006082003486725317
90.00000000000009	0.0006083319167517045
