# Supplementary material for: White matter micro- and macrostructure brain charts for the human lifespan
Source: Nature. 2026 May 13;655(8124):979–89. doi: 10.1038/s41586-026-10454-2 (PMC13391363; doi:10.1038/s41586-026-10454-2)
Supplement: Supplementary file 7 — Tract-specific median centiles of brain charts. SDT.T4.1-504 contain the discretized, sex-agnostic brain charts used to derive the myelination plots and assessments in Fig. 4 and Supplementary Fig. S4.F9. Age is expressed in years. Tract measurements are reported in metric-specific units: diffusivities in mm2 s−1, volume in mm3, surface area in mm2, average length in mm, and FA is dimensionless (unitless). [file 41586_2026_10454_MOESM7_ESM.zip › SDT.T4/SDT.T4.265-SLF_III_right_surface_area.csv]

age	value
1.0	9890.861718944967
1.1	10002.513794283543
1.2000000000000002	10143.709200442843
1.3000000000000003	10312.543805143046
1.4000000000000004	10479.338092580207
1.5000000000000004	10635.409211923306
1.6000000000000005	10781.96181389274
1.7000000000000006	10920.002683015988
1.8000000000000007	11050.339728622374
1.9000000000000008	11173.779043327713
2.000000000000001	11290.939861943836
2.100000000000001	11402.359499364979
2.200000000000001	11508.478086680196
2.300000000000001	11609.759822057755
2.4000000000000012	11706.568154800078
2.5000000000000013	11799.22669402556
2.6000000000000014	11888.024121247336
2.7000000000000015	11973.19792336561
2.8000000000000016	12055.016879987274
2.9000000000000017	12133.691366390445
3.0000000000000018	12209.411850258399
3.100000000000002	12282.335419295148
3.200000000000002	12352.646449965994
3.300000000000002	12420.489884725883
3.400000000000002	12485.998970319839
3.500000000000002	12549.295873464313
3.6000000000000023	12610.480542025356
3.7000000000000024	12669.677073427414
3.8000000000000025	12726.98216604361
3.9000000000000026	12782.485135368703
4.000000000000003	12836.258861278266
4.100000000000003	12888.39645100377
4.200000000000003	12938.970416844064
4.3000000000000025	12988.04862371154
4.400000000000003	13035.69416339482
4.5000000000000036	13081.957886355947
4.600000000000003	13126.908021616136
4.700000000000003	13170.597090603549
4.800000000000003	13213.07411341931
4.900000000000004	13254.378429733539
5.0000000000000036	13294.56410161129
5.100000000000003	13333.672641733545
5.200000000000004	13371.743350507213
5.300000000000004	13408.813029205357
5.400000000000004	13444.910804895248
5.5000000000000036	13480.078519893665
5.600000000000004	13514.347902956817
5.700000000000005	13547.748723846125
5.800000000000004	13580.30443579054
5.900000000000004	13612.049433062506
6.000000000000004	13643.009711026458
6.100000000000005	13673.210077160791
6.200000000000005	13702.673837809863
6.300000000000004	13731.41909576586
6.400000000000005	13759.473503361378
6.500000000000005	13786.857697668522
6.600000000000005	13813.591080551447
6.700000000000005	13839.688657260329
6.800000000000005	13865.173765170128
6.900000000000006	13890.063759314082
7.000000000000005	13914.375299484642
7.100000000000005	13938.124047476762
7.2000000000000055	13961.321949537623
7.300000000000006	13983.98830050517
7.400000000000006	14006.137272625965
7.500000000000005	14027.7821864444
7.600000000000006	14048.933165311408
7.700000000000006	14069.606819239843
7.800000000000006	14089.815305273165
7.900000000000006	14109.570346322389
8.000000000000007	14128.882948946413
8.100000000000007	14147.761368892541
8.200000000000006	14166.219635752172
8.300000000000006	14184.267896167072
8.400000000000006	14201.915668258023
8.500000000000007	14219.170071378998
8.600000000000007	14236.043370681355
8.700000000000006	14252.544406685858
8.800000000000008	14268.681734791628
8.900000000000007	14284.463365298987
9.000000000000007	14299.89521738697
9.100000000000007	14314.987826832828
9.200000000000006	14329.74870162173
9.300000000000008	14344.184861245134
9.400000000000007	14358.30148332772
9.500000000000007	14372.107892865162
9.600000000000009	14385.610714091788
9.700000000000008	14398.816376253842
9.800000000000008	14411.730874881681
9.900000000000007	14424.358583909638
10.000000000000007	14436.707623212846
10.100000000000009	14448.783698865644
10.200000000000008	14460.592121908874
10.300000000000008	14472.136764028997
10.40000000000001	14483.424884662445
10.500000000000009	14494.461570594693
10.600000000000009	14505.251770767823
10.700000000000008	14515.800077013084
10.800000000000008	14526.109804286236
10.90000000000001	14536.187344987093
11.000000000000009	14546.037132750162
11.100000000000009	14555.663271859807
11.20000000000001	14565.068726409218
11.30000000000001	14574.25925940784
11.40000000000001	14583.23885771095
11.500000000000009	14592.011407993614
11.600000000000009	14600.580495032946
11.70000000000001	14608.948686151305
11.80000000000001	14617.121103746555
11.90000000000001	14625.101257465152
12.00000000000001	14632.89237581411
12.10000000000001	14640.496774497173
12.20000000000001	14647.919104232373
12.30000000000001	14655.16254433121
12.40000000000001	14662.23019957013
12.50000000000001	14669.12491422584
12.60000000000001	14675.848714300562
12.70000000000001	14682.405766432305
12.800000000000011	14688.798893270074
12.900000000000011	14695.03067303178
13.00000000000001	14701.102947157277
13.10000000000001	14707.019521433805
13.20000000000001	14712.782969089258
13.300000000000011	14718.395806769608
13.400000000000011	14723.860322715613
13.50000000000001	14729.178142368359
13.600000000000012	14734.352698609773
13.700000000000012	14739.386292847448
13.800000000000011	14744.281010889517
13.900000000000011	14749.03834011219
14.00000000000001	14753.661432394832
14.100000000000012	14758.152397367554
14.200000000000012	14762.513300950972
14.300000000000011	14766.74600625572
14.400000000000013	14770.851836635486
14.500000000000012	14774.833651882715
14.600000000000012	14778.693350923064
14.700000000000012	14782.432640331002
14.800000000000011	14786.052738370896
14.900000000000013	14789.556282614334
15.000000000000012	14792.945022173746
15.100000000000012	14796.220671875899
15.200000000000014	14799.384764644303
15.300000000000013	14802.4383921569
15.400000000000013	14805.383959850391
15.500000000000012	14808.22305105848
15.600000000000012	14810.957075932014
15.700000000000014	14813.587044911783
15.800000000000013	14816.115185310096
15.900000000000013	14818.542961782401
16.000000000000014	14820.87181172496
16.100000000000016	14823.103008057995
16.200000000000014	14825.237462105402
16.30000000000001	14827.277214314965
16.400000000000013	14829.223597182097
16.500000000000014	14831.077786125192
16.600000000000016	14832.840628788079
16.700000000000014	14834.514021128067
16.800000000000015	14836.099200453265
16.900000000000013	14837.597382137312
17.000000000000014	14839.00963185695
17.100000000000016	14840.336718631175
17.200000000000014	14841.580386278421
17.300000000000015	14842.741765505481
17.400000000000013	14843.821843693593
17.500000000000014	14844.821339308177
17.600000000000016	14845.741877711927
17.700000000000014	14846.584512414567
17.800000000000015	14847.35027908517
17.900000000000016	14848.040076414381
18.000000000000014	14848.654559757415
18.100000000000016	14849.195229350846
18.200000000000017	14849.663051810647
18.300000000000015	14850.058862330055
18.400000000000016	14850.383275663244
18.500000000000014	14850.637694010671
18.600000000000016	14850.823020754355
18.700000000000017	14850.940144624314
18.800000000000015	14850.989828454867
18.900000000000016	14850.972635793729
19.000000000000014	14850.889864993569
19.100000000000016	14850.742347932799
19.200000000000017	14850.53079549077
19.300000000000015	14850.25573825652
19.400000000000016	14849.918392752761
19.500000000000018	14849.519538592887
19.600000000000016	14849.059943251137
19.700000000000017	14848.540258067278
19.80000000000002	14847.96097166821
19.900000000000016	14847.3232136808
20.000000000000018	14846.62770437202
20.100000000000016	14845.875052229909
20.200000000000017	14845.065718859347
20.30000000000002	14844.200765057521
20.400000000000016	14843.28086753779
20.500000000000018	14842.306692875845
20.600000000000016	14841.278800189582
20.700000000000017	14840.197616380314
20.80000000000002	14839.064128993552
20.900000000000016	14837.878965100235
21.000000000000018	14836.642648218445
21.10000000000002	14835.355582888164
21.200000000000017	14834.018698355418
21.30000000000002	14832.63258512514
21.40000000000002	14831.197825174217
21.500000000000018	14829.714900795849
21.60000000000002	14828.184187583674
21.700000000000017	14826.606552616739
21.80000000000002	14824.98254457724
21.90000000000002	14823.31261598865
22.000000000000018	14821.597123778096
22.10000000000002	14819.836885330245
22.200000000000017	14818.032418417335
22.30000000000002	14816.184233589594
22.40000000000002	14814.292748727103
22.500000000000018	14812.358296419745
22.60000000000002	14810.381640967458
22.70000000000002	14808.363264676113
22.80000000000002	14806.303560382325
22.90000000000002	14804.202844965128
23.00000000000002	14802.061840119082
23.10000000000002	14799.881001856626
23.20000000000002	14797.660780036562
23.30000000000002	14795.401538212936
23.40000000000002	14793.103572649425
23.50000000000002	14790.767559455637
23.60000000000002	14788.393924385991
23.70000000000002	14785.983009811936
23.80000000000002	14783.53509867058
23.90000000000002	14781.050830349639
24.00000000000002	14778.53060810719
24.10000000000002	14775.974829928231
24.20000000000002	14773.383813300521
24.300000000000022	14770.757823575355
24.40000000000002	14768.097460793178
24.50000000000002	14765.403102253302
24.600000000000023	14762.675047437038
24.70000000000002	14759.913550307645
24.800000000000022	14757.119179100095
24.90000000000002	14754.292291762664
25.00000000000002	14751.433241701317
25.100000000000023	14748.542307147905
25.20000000000002	14745.619726964373
25.300000000000022	14742.666035260774
25.40000000000002	14739.681567599742
25.50000000000002	14736.666586836525
25.600000000000023	14733.621322032779
25.70000000000002	14730.546279627399
25.800000000000022	14727.441778454544
25.900000000000023	14724.308133416456
26.00000000000002	14721.145589140315
26.100000000000023	14717.954361638258
26.200000000000024	14714.734927623413
26.300000000000022	14711.487586532787
26.400000000000023	14708.212569807556
26.50000000000002	14704.910084969044
26.600000000000023	14701.580584556214
26.700000000000024	14698.224353477686
26.800000000000022	14694.841673223045
26.900000000000023	14691.432759531941
27.00000000000002	14687.997808581822
27.100000000000023	14684.537246912703
27.200000000000024	14681.051342550309
27.300000000000022	14677.540299883112
27.400000000000023	14674.004307684881
27.500000000000025	14670.44377129543
27.600000000000023	14666.85894606827
27.700000000000024	14663.250084371244
27.800000000000026	14659.61737701554
27.900000000000023	14655.9610028577
28.000000000000025	14652.281344412539
28.100000000000023	14648.578642277613
28.200000000000024	14644.85307745769
28.300000000000026	14641.104822313795
28.400000000000023	14637.334240702525
28.500000000000025	14633.541562123568
28.600000000000023	14629.72701345905
28.700000000000024	14625.890763931387
28.800000000000026	14622.032977184726
28.900000000000023	14618.153996967094
29.000000000000025	14614.254039830748
29.100000000000026	14610.33326649851
29.200000000000024	14606.391834882168
29.300000000000026	14602.430072254521
29.400000000000027	14598.448185411926
29.500000000000025	14594.446378847351
29.600000000000026	14590.424803025062
29.700000000000024	14586.383608155573
29.800000000000026	14582.32310373863
29.900000000000027	14578.243485168367
30.000000000000025	14574.144895519878
30.100000000000026	14570.027479916307
30.200000000000024	14565.891533265121
30.300000000000026	14561.73724235375
30.400000000000027	14557.564791935643
30.500000000000025	14553.374316126636
30.600000000000026	14549.165953212396
30.700000000000028	14544.939982344064
30.800000000000026	14540.696580233027
30.900000000000027	14536.435874553426
31.00000000000003	14532.157999051677
31.100000000000026	14527.86321991744
31.200000000000028	14523.551706243878
31.300000000000026	14519.223625322136
31.400000000000027	14514.879096979483
31.50000000000003	14510.518248863282
31.600000000000026	14506.141333155332
31.700000000000028	14501.748510015777
31.800000000000026	14497.339893641763
31.900000000000027	14492.915607609622
32.00000000000003	14488.475892557602
32.10000000000002	14484.020901881318
32.20000000000003	14479.550787374952
32.300000000000026	14475.065656344794
32.40000000000003	14470.565626902444
32.50000000000003	14466.050927199867
32.60000000000003	14461.521702688808
32.70000000000003	14456.978055743102
32.800000000000026	14452.420100805337
32.90000000000003	14447.84805572122
33.00000000000003	14443.262059918141
33.10000000000003	14438.662251396137
33.20000000000003	14434.048726462752
33.300000000000026	14429.421594643254
33.40000000000003	14424.781062625963
33.50000000000003	14420.127262753582
33.60000000000003	14415.460287002981
33.70000000000003	14410.780241577288
33.800000000000026	14406.087323941912
33.90000000000003	14401.381661059302
34.00000000000003	14396.663378616222
34.10000000000003	14391.932563236807
34.20000000000003	14387.189316681393
34.30000000000003	14382.433826422475
34.40000000000003	14377.666213086814
34.50000000000003	14372.886559488588
34.60000000000003	14368.094964366714
34.70000000000003	14363.29160692238
34.80000000000003	14358.47660296453
34.90000000000003	14353.650067158967
35.00000000000003	14348.812077586605
35.10000000000003	14343.962728956672
35.20000000000003	14339.102191501072
35.30000000000003	14334.23057534817
35.400000000000034	14329.347955220832
35.50000000000003	14324.454423068762
35.60000000000003	14319.550141690994
35.70000000000003	14314.635216890832
35.80000000000003	14309.709753444655
35.900000000000034	14304.773821881412
36.00000000000003	14299.827510482266
36.10000000000003	14294.870973979454
36.20000000000003	14289.904313070538
36.30000000000003	14284.927595319648
36.400000000000034	14279.9409064776
36.50000000000003	14274.944394584541
36.60000000000003	14269.938156446022
36.70000000000003	14264.922287942893
36.80000000000003	14259.896852916276
36.900000000000034	14254.861933765409
37.00000000000003	14249.817671261579
37.10000000000003	14244.764157610536
37.20000000000003	14239.701454031683
37.30000000000003	14234.629640595253
37.400000000000034	14229.548852036769
37.500000000000036	14224.45917705166
37.60000000000003	14219.36070350083
37.70000000000003	14214.253489292874
37.80000000000003	14209.137611425751
37.900000000000034	14204.013198073484
38.000000000000036	14198.880333778283
38.10000000000003	14193.739074127066
38.20000000000003	14188.58949396651
38.30000000000003	14183.431716017802
38.400000000000034	14178.265821650219
38.500000000000036	14173.091891478267
38.60000000000004	14167.909978139756
38.70000000000003	14162.720153656102
38.80000000000003	14157.522534815664
38.900000000000034	14152.31719922975
39.000000000000036	14147.104197477498
39.10000000000004	14141.88359958652
39.20000000000003	14136.65551741137
39.30000000000003	14131.420025689436
39.400000000000034	14126.177198474066
39.500000000000036	14120.927083713406
39.60000000000004	14115.669748829088
39.70000000000003	14110.405300302875
39.80000000000003	14105.133809464933
39.900000000000034	14099.855322435722
40.000000000000036	14094.569904783217
40.10000000000004	14089.277658518547
40.20000000000003	14083.978652363628
40.30000000000003	14078.672954419262
40.400000000000034	14073.360608455296
40.500000000000036	14068.041677629042
40.60000000000004	14062.716259078883
40.70000000000004	14057.384418431557
40.80000000000003	14052.046197832502
40.900000000000034	14046.701658710583
41.000000000000036	14041.350894147783
41.10000000000004	14035.993967399223
41.20000000000004	14030.63094115497
41.30000000000003	14025.261855457446
41.400000000000034	14019.88676949949
41.500000000000036	14014.505771937744
41.60000000000004	14009.118923210404
41.70000000000004	14003.726261914679
41.80000000000004	13998.327845627275
41.900000000000034	13992.923759319618
42.000000000000036	13987.514061269554
42.10000000000004	13982.098809239953
42.20000000000004	13976.678039944054
42.30000000000004	13971.251808879182
42.400000000000034	13965.820196992583
42.500000000000036	13960.383259993856
42.60000000000004	13954.941033309266
42.70000000000004	13949.493570921113
42.80000000000004	13944.040950424736
42.900000000000034	13938.583225558392
43.000000000000036	13933.120449590206
43.10000000000004	13927.652656256647
43.20000000000004	13922.17989760156
43.30000000000004	13916.702247556486
43.400000000000034	13911.219757514182
43.500000000000036	13905.732460064053
43.60000000000004	13900.240405826331
43.70000000000004	13894.743665680457
43.80000000000004	13889.24228921732
43.90000000000004	13883.736325597894
44.000000000000036	13878.225805894153
44.10000000000004	13872.710778915123
44.20000000000004	13867.191312200768
44.30000000000004	13861.667453196384
44.40000000000004	13856.13923195077
44.500000000000036	13850.60669593226
44.60000000000004	13845.069909898884
44.70000000000004	13839.528919646338
44.80000000000004	13833.983770576568
44.90000000000004	13828.434491374168
45.00000000000004	13822.881127811499
45.10000000000004	13817.323741599506
45.20000000000004	13811.762376568082
45.30000000000004	13806.197060488475
45.40000000000004	13800.627837867854
45.50000000000004	13795.054767879072
45.60000000000004	13789.47789283948
45.70000000000004	13783.897254705253
45.80000000000004	13778.312880019836
45.90000000000004	13772.724811699123
46.00000000000004	13767.13310613291
46.10000000000004	13761.537803834733
46.20000000000004	13755.938930532197
46.30000000000004	13750.336527944932
46.40000000000004	13744.730650145102
46.50000000000004	13739.121336257334
46.60000000000004	13733.508625074419
46.70000000000004	13727.892541217741
46.80000000000004	13722.273124911058
46.90000000000004	13716.650427682276
47.00000000000004	13711.024486998402
47.100000000000044	13705.395326751544
47.20000000000004	13699.76298603243
47.30000000000004	13694.127514250926
47.40000000000004	13688.488947596792
47.50000000000004	13682.847321954536
47.600000000000044	13677.202660218538
47.70000000000004	13671.55500007082
47.80000000000004	13665.904388593275
47.90000000000004	13660.250860450285
48.00000000000004	13654.59443788392
48.100000000000044	13648.935157501313
48.200000000000045	13643.273064447285
48.30000000000004	13637.608192210022
48.40000000000004	13631.940573996497
48.50000000000004	13626.270231147957
48.600000000000044	13620.597198942736
48.700000000000045	13614.92152039387
48.80000000000004	13609.243227583906
48.90000000000004	13603.562341270244
49.00000000000004	13597.878895710004
49.100000000000044	13592.192932143413
49.200000000000045	13586.504481568445
49.30000000000004	13580.81357472366
49.40000000000004	13575.12023155225
49.50000000000004	13569.424485055963
49.600000000000044	13563.726374521424
49.700000000000045	13558.025929649613
49.80000000000004	13552.323169860801
49.90000000000004	13546.618127185182
50.00000000000004	13540.91083928593
50.100000000000044	13535.2013348626
50.200000000000045	13529.489642375138
50.30000000000005	13523.775780507114
50.40000000000004	13518.05978010102
50.50000000000004	13512.341677028484
50.600000000000044	13506.62149879074
50.700000000000045	13500.899263602676
50.80000000000005	13495.17500138137
50.90000000000004	13489.448746510887
51.00000000000004	13483.720525566669
51.100000000000044	13477.990364902598
51.200000000000045	13472.258282066196
51.30000000000005	13466.524305849376
51.40000000000005	13460.788468992201
51.50000000000004	13455.050796961612
51.600000000000044	13449.311306884723
51.700000000000045	13443.57002667102
51.80000000000005	13437.826987696797
51.90000000000005	13432.082214572074
52.00000000000004	13426.335731701702
52.100000000000044	13420.587555607566
52.200000000000045	13414.837713131912
52.30000000000005	13409.086234141523
52.40000000000005	13403.333142219739
52.50000000000004	13397.57845351098
52.600000000000044	13391.82219401523
52.700000000000045	13386.064392348428
52.80000000000005	13380.30507129977
52.90000000000005	13374.544253468259
53.00000000000004	13368.781954448741
53.100000000000044	13363.018199227785
53.200000000000045	13357.253015034512
53.30000000000005	13351.486423706107
53.40000000000005	13345.718440498184
53.50000000000005	13339.94908959265
53.600000000000044	13334.178397070878
53.700000000000045	13328.406384033238
53.80000000000005	13322.633071403581
53.90000000000005	13316.858473937791
54.00000000000005	13311.082614854486
54.100000000000044	13305.305518960306
54.200000000000045	13299.527206471828
54.30000000000005	13293.747691839682
54.40000000000005	13287.966997513171
54.50000000000005	13282.185147245393
54.60000000000005	13276.402160568492
54.700000000000045	13270.618056850626
54.80000000000005	13264.832850087358
54.90000000000005	13259.046561811494
55.00000000000005	13253.259214603864
55.10000000000005	13247.470827175228
55.200000000000045	13241.681413246102
55.30000000000005	13235.890993613259
55.40000000000005	13230.099589890142
55.50000000000005	13224.307220151053
55.60000000000005	13218.51390231772
55.700000000000045	13212.719649695617
55.80000000000005	13206.924482208817
55.90000000000005	13201.128420392237
56.00000000000005	13195.331481555928
56.10000000000005	13189.533678757101
56.200000000000045	13183.735031215247
56.30000000000005	13177.935558576739
56.40000000000005	13172.135277559128
56.50000000000005	13166.334204737883
56.60000000000005	13160.532352790975
56.70000000000005	13154.729740106288
56.80000000000005	13148.926385337536
56.90000000000005	13143.1223044904
57.00000000000005	13137.31751001834
57.10000000000005	13131.512019634409
57.20000000000005	13125.705851176002
57.30000000000005	13119.899020096627
57.40000000000005	13114.091541717347
57.50000000000005	13108.283428144432
57.60000000000005	13102.474696297957
57.70000000000005	13096.66536310133
57.800000000000054	13090.855443344297
57.90000000000005	13085.044948929584
58.00000000000005	13079.23389613071
58.10000000000005	13073.42230112095
58.20000000000005	13067.61017817491
58.300000000000054	13061.797541443575
58.40000000000005	13055.984402511134
58.50000000000005	13050.170776894545
58.60000000000005	13044.356679925238
58.70000000000005	13038.542125258236
58.800000000000054	13032.7271242927
58.90000000000005	13026.911691925921
59.00000000000005	13021.095842799901
59.10000000000005	13015.279590088552
59.20000000000005	13009.462946850317
59.300000000000054	13003.64592419141
59.40000000000005	12997.828536286936
59.50000000000005	12992.010797003253
59.60000000000005	12986.192718935334
59.70000000000005	12980.374313020644
59.800000000000054	12974.555592840275
59.900000000000055	12968.736571626834
60.00000000000005	12962.917261525532
60.10000000000005	12957.097674573599
60.20000000000005	12951.277821438316
60.300000000000054	12945.457715011165
60.400000000000055	12939.637367809888
60.50000000000005	12933.816791438174
60.60000000000005	12927.995996408828
60.70000000000005	12922.17499504382
60.800000000000054	12916.353799278268
60.900000000000055	12910.532420294947
61.00000000000006	12904.710869175544
61.10000000000005	12898.88915618298
61.20000000000005	12893.067292980486
61.300000000000054	12887.245290844146
61.400000000000055	12881.423160449694
61.50000000000006	12875.600911917994
61.60000000000005	12869.778556366258
61.70000000000005	12863.956104534878
61.800000000000054	12858.13356670528
61.900000000000055	12852.310953064152
62.00000000000006	12846.488273500483
62.10000000000005	12840.665538502115
62.20000000000005	12834.842758201692
62.300000000000054	12829.019942405403
62.400000000000055	12823.197100870944
62.50000000000006	12817.374243562685
62.60000000000005	12811.551380120696
62.70000000000005	12805.728519981396
62.800000000000054	12799.905672492334
62.900000000000055	12794.082847195274
63.00000000000006	12788.26005345318
63.10000000000006	12782.437300345522
63.20000000000005	12776.61459686284
63.300000000000054	12770.79195242488
63.400000000000055	12764.969375892802
63.50000000000006	12759.146875893131
63.60000000000006	12753.324461069287
63.70000000000005	12747.502139981267
63.800000000000054	12741.679921846917
63.900000000000055	12735.85781495271
64.00000000000006	12730.035827407906
64.10000000000005	12724.213967437174
64.20000000000006	12718.392244144263
64.30000000000005	12712.570665334733
64.40000000000006	12706.7492387013
64.50000000000006	12700.927972142455
64.60000000000005	12695.10687347829
64.70000000000006	12689.285951622962
64.80000000000005	12683.465213832898
64.90000000000006	12677.644667323415
65.00000000000006	12671.824319599325
65.10000000000005	12666.004179467349
65.20000000000006	12660.184253723193
65.30000000000005	12654.36454919906
65.40000000000006	12648.545073092955
65.50000000000006	12642.725832529119
65.60000000000005	12636.906836135458
65.70000000000006	12631.088090183013
65.80000000000005	12625.26960106324
65.90000000000006	12619.451375603665
66.00000000000006	12613.633422330284
66.10000000000005	12607.815747072942
66.20000000000006	12601.998355870719
66.30000000000005	12596.181255262254
66.40000000000006	12590.364451716703
66.50000000000006	12584.547953590578
66.60000000000005	12578.731766212568
66.70000000000006	12572.915895214732
66.80000000000005	12567.10034678667
66.90000000000006	12561.28512918749
67.00000000000006	12555.47024732361
67.10000000000007	12549.655706502925
67.20000000000006	12543.841512642772
67.30000000000005	12538.027671594971
67.40000000000006	12532.214191457162
67.50000000000006	12526.401076657223
67.60000000000007	12520.588332127012
67.70000000000006	12514.77596345473
67.80000000000005	12508.963978644144
67.90000000000006	12503.152381719232
68.00000000000006	12497.341177313638
68.10000000000007	12491.53037075866
68.20000000000006	12485.719967323761
68.30000000000005	12479.90997485806
68.40000000000006	12474.100396928796
68.50000000000006	12468.291237822079
68.60000000000007	12462.482502558492
68.70000000000006	12456.674198895964
68.80000000000005	12450.866330015717
68.90000000000006	12445.05889992943
69.00000000000006	12439.251913415046
69.10000000000007	12433.445375192097
69.20000000000006	12427.639292869571
69.30000000000005	12421.833669192994
69.40000000000006	12416.028507852714
69.50000000000006	12410.223813333048
69.60000000000007	12404.419593153687
69.70000000000006	12398.615849691543
69.80000000000007	12392.812586384378
69.90000000000006	12387.009807487095
70.00000000000006	12381.20751719935
70.10000000000007	12375.40572289658
70.20000000000006	12369.604426540385
70.30000000000007	12363.803631271245
70.40000000000006	12358.003341066295
70.50000000000006	12352.203563212812
70.60000000000007	12346.404299320777
70.70000000000006	12340.605552298108
70.80000000000007	12334.807325904796
70.90000000000006	12329.009623848518
71.00000000000006	12323.21245327608
71.10000000000007	12317.415815401879
71.20000000000006	12311.619712858635
71.30000000000007	12305.824149143287
71.40000000000006	12300.029131314943
71.50000000000006	12294.234660252987
71.60000000000007	12288.440738375935
71.70000000000006	12282.64736897497
71.80000000000007	12276.854555291682
71.90000000000006	12271.06230424762
72.00000000000006	12265.270616345737
72.10000000000007	12259.479493749615
72.20000000000006	12253.688939501042
72.30000000000007	12247.898960433711
72.40000000000006	12242.109556731823
72.50000000000006	12236.320730361542
72.60000000000007	12230.532484169478
72.70000000000006	12224.7448209552
72.80000000000007	12218.957747416933
72.90000000000006	12213.17126338108
73.00000000000006	12207.385370577449
73.10000000000007	12201.600071615941
73.20000000000006	12195.81537310621
73.30000000000007	12190.031274571847
73.40000000000006	12184.247777560573
73.50000000000007	12178.46488449696
73.60000000000007	12172.682597760875
73.70000000000006	12166.90092382786
73.80000000000007	12161.119861881849
73.90000000000006	12155.339413251224
74.00000000000007	12149.55958013563
74.10000000000007	12143.780368920756
74.20000000000006	12138.001778503378
74.30000000000007	12132.223810043815
74.40000000000006	12126.446465565492
74.50000000000007	12120.669747049333
74.60000000000007	12114.89366074761
74.70000000000006	12109.118205235147
74.80000000000007	12103.34338146845
74.90000000000006	12097.569191256991
75.00000000000007	12091.795640761407
75.10000000000007	12086.022728284766
75.20000000000006	12080.250454628265
75.30000000000007	12074.478821433651
75.40000000000006	12068.70783030218
75.50000000000007	12062.937487261113
75.60000000000007	12057.167790308864
75.70000000000006	12051.398740057022
75.80000000000007	12045.630337943549
75.90000000000006	12039.862589901837
76.00000000000007	12034.09549367368
76.10000000000007	12028.329049726979
76.20000000000007	12022.563259339848
76.30000000000007	12016.798123751816
76.40000000000006	12011.033648762335
76.50000000000007	12005.269831825497
76.60000000000007	11999.506673232514
76.70000000000007	11993.744174067187
76.80000000000007	11987.982340032428
76.90000000000006	11982.221168340648
77.00000000000007	11976.460659149898
77.10000000000007	11970.700813391457
77.20000000000007	11964.941631959782
77.30000000000007	11959.183120422731
77.40000000000006	11953.425275721627
77.50000000000007	11947.668097849575
77.60000000000007	11941.911587552344
77.70000000000007	11936.155750298172
77.80000000000007	11930.400582801458
77.90000000000006	11924.646084931655
78.00000000000007	11918.89225728883
78.10000000000007	11913.139100437853
78.20000000000007	11907.386619710285
78.30000000000007	11901.63481156572
78.40000000000006	11895.883675719342
78.50000000000007	11890.133212593875
78.60000000000007	11884.383427417786
78.70000000000007	11878.63431643834
78.80000000000007	11872.885879255637
78.90000000000006	11867.138116153037
79.00000000000007	11861.391027380223
79.10000000000007	11855.644618026865
79.20000000000007	11849.898884101443
79.30000000000007	11844.153825059431
79.40000000000006	11838.40944101445
79.50000000000007	11832.665736949239
79.60000000000007	11826.922708674392
79.70000000000007	11821.180355537996
79.80000000000007	11815.438677520193
79.90000000000008	11809.697674568863
80.00000000000007	11803.957351525363
80.10000000000007	11798.217703977289
80.20000000000007	11792.478731136776
80.30000000000007	11786.740432821298
80.40000000000008	11781.002813761097
80.50000000000007	11775.2658693602
80.60000000000007	11769.52959873023
80.70000000000007	11763.79400156065
80.80000000000007	11758.059077509966
80.90000000000008	11752.324831164013
81.00000000000007	11746.59125771941
81.10000000000007	11740.858356159599
81.20000000000007	11735.126126017925
81.30000000000007	11729.394571764624
81.40000000000008	11723.66368842694
81.50000000000007	11717.933474893898
81.60000000000007	11712.203930575932
81.70000000000007	11706.475054853723
81.80000000000007	11700.746852049673
81.90000000000008	11695.019316998976
82.00000000000007	11689.292448469421
82.10000000000007	11683.566245721424
82.20000000000007	11677.840712956962
82.30000000000007	11672.115844855973
82.40000000000008	11666.391640097221
82.50000000000007	11660.668097822909
82.60000000000008	11654.94521714663
82.70000000000007	11649.2230021187
82.80000000000007	11643.501447242226
82.90000000000008	11637.780551080876
83.00000000000007	11632.060312632508
83.10000000000008	11626.340735821896
83.20000000000007	11620.621815010936
83.30000000000007	11614.903548678962
83.40000000000008	11609.185935709998
83.50000000000007	11603.468974960508
83.60000000000008	11597.752670199416
83.70000000000007	11592.037015626836
83.80000000000007	11586.32200961243
83.90000000000008	11580.607650901113
84.00000000000007	11574.893943130886
84.10000000000008	11569.180880374637
84.20000000000007	11563.468460921731
84.30000000000007	11557.756683407331
84.40000000000008	11552.04554644001
84.50000000000007	11546.335053497347
84.60000000000008	11540.625198505402
84.70000000000007	11534.915979648573
84.80000000000007	11529.207395427784
84.90000000000008	11523.499449184023
85.00000000000007	11517.792134730069
85.10000000000008	11512.08545017347
85.20000000000007	11506.379393909161
85.30000000000007	11500.673964306392
85.40000000000008	11494.96916454085
85.50000000000007	11489.264988293291
85.60000000000008	11483.561433570367
85.70000000000007	11477.858498637292
85.80000000000007	11472.156186527212
85.90000000000008	11466.45449082153
86.00000000000007	11460.753409452933
86.10000000000008	11455.052940584119
86.20000000000007	11449.353082352962
86.30000000000008	11443.65383762208
86.40000000000008	11437.955199855616
86.50000000000007	11432.257166888767
86.60000000000008	11426.559736758707
86.70000000000007	11420.862912179347
86.80000000000008	11415.166686529363
86.90000000000008	11409.471057572326
87.00000000000007	11403.776023246135
87.10000000000008	11398.08158146462
87.20000000000007	11392.387734765614
87.30000000000008	11386.694476425228
87.40000000000008	11381.001804112391
87.50000000000007	11375.309715643338
87.60000000000008	11369.618213400741
87.70000000000007	11363.927290589163
87.80000000000008	11358.236944807735
87.90000000000008	11352.5471737764
88.00000000000007	11346.857975191742
88.10000000000008	11341.169351254535
88.20000000000007	11335.481295081394
88.30000000000008	11329.793804179097
88.40000000000008	11324.106876149492
88.50000000000007	11318.420513031506
88.60000000000008	11312.734707884145
88.70000000000007	11307.049458145722
88.80000000000008	11301.364761324561
88.90000000000008	11295.680614906274
89.00000000000009	11289.997020741754
89.10000000000008	11284.313971816651
89.20000000000007	11278.631465478698
89.30000000000008	11272.949499121414
89.40000000000008	11267.268074426927
89.50000000000009	11261.587184337232
89.60000000000008	11255.906826132488
89.70000000000007	11250.22699711523
89.80000000000008	11244.80577444725
89.90000000000008	11240.417369676728
90.00000000000009	11237.061682918109
