# Supplementary material for: White matter micro- and macrostructure brain charts for the human lifespan
Source: Nature. 2026 May 13;655(8124):979–89. doi: 10.1038/s41586-026-10454-2 (PMC13391363; doi:10.1038/s41586-026-10454-2)
Supplement: Supplementary file 7 — Tract-specific median centiles of brain charts. SDT.T4.1-504 contain the discretized, sex-agnostic brain charts used to derive the myelination plots and assessments in Fig. 4 and Supplementary Fig. S4.F9. Age is expressed in years. Tract measurements are reported in metric-specific units: diffusivities in mm2 s−1, volume in mm3, surface area in mm2, average length in mm, and FA is dimensionless (unitless). [file 41586_2026_10454_MOESM7_ESM.zip › SDT.T4/SDT.T4.266-SLF_III_right_volume.csv]

age	value
1.0	10679.023273834493
1.1	10822.560965975677
1.2000000000000002	11004.363724305094
1.3000000000000003	11222.077650626348
1.4000000000000004	11437.76858775538
1.5000000000000004	11640.238449832148
1.6000000000000005	11830.923886671824
1.7000000000000006	12011.030550761465
1.8000000000000007	12181.527172520666
1.9000000000000008	12343.389104425742
2.000000000000001	12497.366421750403
2.100000000000001	12644.112044621756
2.200000000000001	12784.160748421222
2.300000000000001	12918.081858065188
2.4000000000000012	13046.321087831675
2.5000000000000013	13169.276361036187
2.6000000000000014	13287.303528770994
2.7000000000000015	13400.694911056511
2.8000000000000016	13509.784668791006
2.9000000000000017	13614.834073968656
3.0000000000000018	13716.080161482054
3.100000000000002	13813.717982355605
3.200000000000002	13907.978896650176
3.300000000000002	13999.044460944177
3.400000000000002	14087.081904081018
3.500000000000002	14172.24480682315
3.6000000000000023	14254.658413683368
3.7000000000000024	14334.479992102071
3.8000000000000025	14411.831796240605
3.9000000000000026	14486.82690792907
4.000000000000003	14559.557249446669
4.100000000000003	14630.141648836267
4.200000000000003	14698.672385849002
4.3000000000000025	14765.235956187475
4.400000000000003	14829.912867069688
4.5000000000000036	14892.767710914557
4.600000000000003	14953.888242103321
4.700000000000003	15013.341791415625
4.800000000000003	15071.191263999459
4.900000000000004	15127.486891441902
5.0000000000000036	15182.298601644063
5.100000000000003	15235.679896104803
5.200000000000004	15287.681487693266
5.300000000000004	15338.35090296117
5.400000000000004	15387.725548341416
5.5000000000000036	15435.859889737878
5.600000000000004	15482.795067101231
5.700000000000005	15528.569706108654
5.800000000000004	15573.214057693027
5.900000000000004	15616.773103789716
6.000000000000004	15659.280700864823
6.100000000000005	15700.769191976115
6.200000000000005	15741.268978621141
6.300000000000004	15780.803524513423
6.400000000000005	15819.409187360154
6.500000000000005	15857.112983289157
6.600000000000005	15893.940321322203
6.700000000000005	15929.910723292627
6.800000000000005	15965.054996503375
6.900000000000006	15999.395947633058
7.000000000000005	16032.955489440214
7.100000000000005	16065.754227296971
7.2000000000000055	16097.80776915612
7.300000000000006	16129.141702319475
7.400000000000006	16159.774733920576
7.500000000000005	16189.724449494137
7.600000000000006	16219.004119176872
7.700000000000006	16247.635846114348
7.800000000000006	16275.635731145314
7.900000000000006	16303.019312407243
8.000000000000007	16329.801179026017
8.100000000000007	16355.992193728545
8.200000000000006	16381.611100024613
8.300000000000006	16406.67138887472
8.400000000000006	16431.18571477051
8.500000000000007	16455.1634731645
8.600000000000007	16478.62109986121
8.700000000000006	16501.570384058356
8.800000000000008	16524.02274273907
8.900000000000007	16545.988863695664
9.000000000000007	16567.47658508879
9.100000000000007	16588.500074515832
9.200000000000006	16609.069379140758
9.300000000000008	16629.193890078855
9.400000000000007	16648.88048227347
9.500000000000007	16668.141728634786
9.600000000000009	16686.98651721285
9.700000000000008	16705.423479864177
9.800000000000008	16723.46066340321
9.900000000000007	16741.103893775675
10.000000000000007	16758.364152794962
10.100000000000009	16775.249120593504
10.200000000000008	16791.765942644324
10.300000000000008	16807.919789005344
10.40000000000001	16823.72050104978
10.500000000000009	16839.174941764966
10.600000000000009	16854.289791964304
10.700000000000008	16869.071247333963
10.800000000000008	16883.523747384235
10.90000000000001	16897.655981867552
11.000000000000009	16911.473949548385
11.100000000000009	16924.98320049674
11.20000000000001	16938.18771379559
11.30000000000001	16951.09534018483
11.40000000000001	16963.71148566513
11.500000000000009	16976.041423128463
11.600000000000009	16988.090012889726
11.70000000000001	16999.86071083921
11.80000000000001	17011.360512164163
11.90000000000001	17022.59418811247
12.00000000000001	17033.56612479617
12.10000000000001	17044.27944643904
12.20000000000001	17054.74051613682
12.30000000000001	17064.95366465052
12.40000000000001	17074.923123217864
12.50000000000001	17084.652765284638
12.60000000000001	17094.145331344036
12.70000000000001	17103.40653472989
12.800000000000011	17112.440229488766
12.900000000000011	17121.2499332642
13.00000000000001	17129.838142267625
13.10000000000001	17138.210083917078
13.20000000000001	17146.36927811422
13.300000000000011	17154.319168864266
13.400000000000011	17162.062885142495
13.50000000000001	17169.602635855368
13.600000000000012	17176.94314555657
13.700000000000012	17184.08756919904
13.800000000000011	17191.03876386407
13.900000000000011	17197.798755015276
14.00000000000001	17204.371887119232
14.100000000000012	17210.76105709482
14.200000000000012	17216.969102982057
14.300000000000011	17222.998582115044
14.400000000000013	17228.851300930914
14.500000000000012	17234.531208320583
14.600000000000012	17240.040917125836
14.700000000000012	17245.38277358407
14.800000000000011	17250.55844399677
14.900000000000013	17255.571575430673
15.000000000000012	17260.424578342172
15.100000000000012	17265.11981682034
15.200000000000014	17269.65940245827
15.300000000000013	17274.044831895255
15.400000000000013	17278.279436559937
15.500000000000012	17282.365402529365
15.600000000000012	17286.30467521235
15.700000000000014	17290.09864254584
15.800000000000013	17293.750393095754
15.900000000000013	17297.26195200971
16.000000000000014	17300.635307433993
16.100000000000016	17303.872218672175
16.200000000000014	17306.973940349028
16.30000000000001	17309.943306002784
16.400000000000013	17312.78216125088
16.500000000000014	17315.49213296021
16.600000000000016	17318.074390264614
16.700000000000014	17320.531568992035
16.800000000000015	17322.865385228157
16.900000000000013	17325.077525181656
17.000000000000014	17327.16946638969
17.100000000000016	17329.142271880402
17.200000000000014	17330.99836912703
17.300000000000015	17332.73932890852
17.400000000000013	17334.366522069326
17.500000000000014	17335.88094355233
17.600000000000016	17337.284858203384
17.700000000000014	17338.579731402035
17.800000000000015	17339.76700414773
17.900000000000016	17340.84792621923
18.000000000000014	17341.823407115826
18.100000000000016	17342.69553976803
18.200000000000017	17343.46567073006
18.300000000000015	17344.13496299275
18.400000000000016	17344.70427120396
18.500000000000014	17345.175553281322
18.600000000000016	17345.550069174038
18.700000000000017	17345.829058747055
18.800000000000015	17346.013585927794
18.900000000000016	17346.10443582014
19.000000000000014	17346.10342322964
19.100000000000016	17346.011710028975
19.200000000000017	17345.830288934812
19.300000000000015	17345.559900388234
19.400000000000016	17345.202246172452
19.500000000000018	17344.758416367116
19.600000000000016	17344.229484363925
19.700000000000017	17343.616361142434
19.80000000000002	17342.91972998138
19.900000000000016	17342.14117257398
20.000000000000018	17341.28169736544
20.100000000000016	17340.34215644866
20.200000000000017	17339.32319637376
20.30000000000002	17338.226303508505
20.400000000000016	17337.052426304894
20.500000000000018	17335.802499240228
20.600000000000016	17334.477306457324
20.700000000000017	17333.077447091466
20.80000000000002	17331.604306008103
20.900000000000016	17330.05876318839
21.000000000000018	17328.441553735727
21.10000000000002	17326.75324630022
21.200000000000017	17324.99514479991
21.30000000000002	17323.16807871543
21.40000000000002	17321.27286574116
21.500000000000018	17319.310184105496
21.60000000000002	17317.28056279445
21.700000000000017	17315.185219369272
21.80000000000002	17313.02492547776
21.90000000000002	17310.80031824814
22.000000000000018	17308.51190114179
22.10000000000002	17306.160822556052
22.200000000000017	17303.747811343474
22.30000000000002	17301.273586350926
22.40000000000002	17298.738736805477
22.500000000000018	17296.143732724297
22.60000000000002	17293.48964859246
22.70000000000002	17290.777164100607
22.80000000000002	17288.006833829386
22.90000000000002	17285.179106247888
23.00000000000002	17282.294996411423
23.10000000000002	17279.355147521354
23.20000000000002	17276.36019423381
23.30000000000002	17273.31065055726
23.40000000000002	17270.206936550687
23.50000000000002	17267.05000366098
23.60000000000002	17263.840453051158
23.70000000000002	17260.578769369033
23.80000000000002	17257.265354339885
23.90000000000002	17253.90110808087
24.00000000000002	17250.48660046564
24.10000000000002	17247.022394029267
24.20000000000002	17243.50893887679
24.300000000000022	17239.94661243004
24.40000000000002	17236.33625978957
24.50000000000002	17232.678414685543
24.600000000000023	17228.97350222164
24.70000000000002	17225.22188410448
24.800000000000022	17221.42436089046
24.90000000000002	17217.58143933833
25.00000000000002	17213.693619872156
25.100000000000023	17209.76129804627
25.20000000000002	17205.78481463883
25.300000000000022	17201.764922400595
25.40000000000002	17197.702096857873
25.50000000000002	17193.59671218185
25.600000000000023	17189.44909558417
25.70000000000002	17185.25996099121
25.800000000000022	17181.02976056665
25.900000000000023	17176.75894097998
26.00000000000002	17172.44785101426
26.100000000000023	17168.096799745592
26.200000000000024	17163.706459383196
26.300000000000022	17159.27725497534
26.400000000000023	17154.809516942776
26.50000000000002	17150.30354257045
26.600000000000023	17145.759970092317
26.700000000000024	17141.17920422829
26.800000000000022	17136.561644911897
26.900000000000023	17131.907600663377
27.00000000000002	17127.217352958454
27.100000000000023	17122.491503483456
27.200000000000024	17117.730433314282
27.300000000000022	17112.934435144798
27.400000000000023	17108.103780136036
27.500000000000025	17103.239040131943
27.600000000000023	17098.340578445626
27.700000000000024	17093.408754203163
27.800000000000026	17088.44384113657
27.900000000000023	17083.446096547217
28.000000000000025	17078.416060143536
28.100000000000023	17073.3540745375
28.200000000000024	17068.26039977439
28.300000000000026	17063.13528407646
28.400000000000023	17057.979240849658
28.500000000000025	17052.79259712379
28.600000000000023	17047.575676251763
28.700000000000024	17042.328721805377
28.800000000000026	17037.051969790613
28.900000000000023	17031.745905261738
29.000000000000025	17026.410837054907
29.100000000000026	17021.04699686905
29.200000000000024	17015.654612671045
29.300000000000026	17010.234146258794
29.400000000000027	17004.785892748754
29.500000000000025	16999.310144016807
29.600000000000026	16993.807117405206
29.700000000000024	16988.277030057514
29.800000000000026	16982.720318679636
29.900000000000027	16977.13726234105
30.000000000000025	16971.528068055522
30.100000000000026	16965.89294580799
30.200000000000024	16960.232311680407
30.300000000000026	16954.54643262066
30.400000000000027	16948.835572710836
30.500000000000025	16943.099926416588
30.600000000000026	16937.339694086368
30.700000000000028	16931.5552695302
30.800000000000026	16925.74690549491
30.900000000000027	16919.914787438
31.00000000000003	16914.059109298687
31.100000000000026	16908.180246547232
31.200000000000028	16902.27844118598
31.300000000000026	16896.353932674854
31.400000000000027	16890.406895474614
31.50000000000003	16884.437514904374
31.600000000000026	16878.446146611794
31.700000000000028	16872.433019992113
31.800000000000026	16866.3983016311
31.900000000000027	16860.342171079817
32.00000000000003	16854.264967635663
32.10000000000002	16848.166911140932
32.20000000000003	16842.048219175616
32.300000000000026	16835.90904866456
32.40000000000003	16829.749571413256
32.50000000000003	16823.57010903174
32.60000000000003	16817.370870137034
32.70000000000003	16811.15200475495
32.800000000000026	16804.913679474317
32.90000000000003	16798.656201293863
33.00000000000003	16792.379770312615
33.10000000000003	16786.08458461081
33.20000000000003	16779.77078570758
33.300000000000026	16773.43853320214
33.40000000000003	16767.088118273845
33.50000000000003	16760.719730998782
33.60000000000003	16754.33350684048
33.70000000000003	16747.92960065795
33.800000000000026	16741.50829054432
33.90000000000003	16735.06975895985
34.00000000000003	16728.614186558447
34.10000000000003	16722.141701297685
34.20000000000003	16715.65245170328
34.30000000000003	16709.1467016885
34.40000000000003	16702.624624740543
34.50000000000003	16696.086343492458
34.60000000000003	16689.532002143467
34.70000000000003	16682.96185286234
34.80000000000003	16676.37606230949
34.90000000000003	16669.774795525067
35.00000000000003	16663.15816850647
35.10000000000003	16656.52631969189
35.20000000000003	16649.879488513627
35.30000000000003	16643.217833578892
35.400000000000034	16636.541466196224
35.50000000000003	16629.850520838132
35.60000000000003	16623.145226376342
35.70000000000003	16616.425735283694
35.80000000000003	16609.692198576133
35.900000000000034	16602.944721685606
36.00000000000003	16596.183433824655
36.10000000000003	16589.40855240305
36.20000000000003	16582.620222648806
36.30000000000003	16575.81854585919
36.400000000000034	16569.003647597183
36.50000000000003	16562.17573575955
36.60000000000003	16555.334950049397
36.70000000000003	16548.48142885685
36.80000000000003	16541.61526826653
36.900000000000034	16534.736589021843
37.00000000000003	16527.845588686054
37.10000000000003	16520.942400430045
37.20000000000003	16514.027116688118
37.30000000000003	16507.09985483228
37.400000000000034	16500.16080384219
37.500000000000036	16493.21009190183
37.60000000000003	16486.247846009355
37.70000000000003	16479.274153968632
37.80000000000003	16472.289128720637
37.900000000000034	16465.29294991334
38.000000000000036	16458.2857398284
38.10000000000003	16451.267583043795
38.20000000000003	16444.238589374894
38.30000000000003	16437.198930712668
38.400000000000034	16430.148724828137
38.500000000000036	16423.08808841915
38.60000000000004	16416.017101945028
38.70000000000003	16408.935871134217
38.80000000000003	16401.8445594375
38.900000000000034	16394.743279281964
39.000000000000036	16387.632108273716
39.10000000000004	16380.51114923369
39.20000000000003	16373.380558592618
39.30000000000003	16366.240444689625
39.400000000000034	16359.090914890723
39.500000000000036	16351.932043134286
39.60000000000004	16344.76392846018
39.70000000000003	16337.58671965418
39.80000000000003	16330.400520207662
39.900000000000034	16323.205401533796
40.000000000000036	16316.00145995922
40.10000000000004	16308.788837908096
40.20000000000003	16301.567635159965
40.30000000000003	16294.337950610347
40.400000000000034	16287.099852402836
40.500000000000036	16279.85343335575
40.60000000000004	16272.598828959233
40.70000000000004	16265.336134587134
40.80000000000003	16258.065416147056
40.900000000000034	16250.786763917822
41.000000000000036	16243.500307617574
41.10000000000004	16236.206139243783
41.20000000000004	16228.904349989383
41.30000000000003	16221.595002844717
41.400000000000034	16214.278184824363
41.500000000000036	16206.954019349356
41.60000000000004	16199.622594406184
41.70000000000004	16192.283971004686
41.80000000000004	16184.938233775929
41.900000000000034	16177.585500897927
42.000000000000036	16170.225857280686
42.10000000000004	16162.859387100802
42.20000000000004	16155.486148763144
42.30000000000004	16148.10622385369
42.400000000000034	16140.71972482508
42.500000000000036	16133.326732929589
42.60000000000004	16125.92730481771
42.70000000000004	16118.521519832428
42.80000000000004	16111.109485658897
42.900000000000034	16103.691280741583
43.000000000000036	16096.266982855303
43.10000000000004	16088.836646322941
43.20000000000004	16081.400347639765
43.30000000000004	16073.95818927976
43.400000000000034	16066.510246346483
43.500000000000036	16059.056571608862
43.60000000000004	16051.59723944626
43.70000000000004	16044.132347993414
43.80000000000004	16036.661969787292
43.90000000000004	16029.18617675248
44.000000000000036	16021.705019577075
44.10000000000004	16014.218569970997
44.20000000000004	16006.726921321126
44.30000000000004	15999.23014310826
44.40000000000004	15991.728284644441
44.500000000000036	15984.221415638996
44.60000000000004	15976.709625525898
44.70000000000004	15969.192981436356
44.80000000000004	15961.671549940727
44.90000000000004	15954.145378490099
45.00000000000004	15946.614534285925
45.10000000000004	15939.079102432495
45.20000000000004	15931.539147261201
45.30000000000004	15923.994715005252
45.40000000000004	15916.44587097051
45.50000000000004	15908.892696657442
45.60000000000004	15901.335254243437
45.70000000000004	15893.773605391561
45.80000000000004	15886.207794670276
45.90000000000004	15878.637885024382
46.00000000000004	15871.063954002673
46.10000000000004	15863.486061214066
46.20000000000004	15855.904250149939
46.30000000000004	15848.318581955387
46.40000000000004	15840.729130891352
46.50000000000004	15833.135954589347
46.60000000000004	15825.539110208545
46.70000000000004	15817.938639750935
46.80000000000004	15810.334602134353
46.90000000000004	15802.727068010361
47.00000000000004	15795.116092651035
47.100000000000044	15787.501717106737
47.20000000000004	15779.883998583506
47.30000000000004	15772.26300473138
47.40000000000004	15764.638789004815
47.50000000000004	15757.011404423914
47.600000000000044	15749.380890706585
47.70000000000004	15741.747302953849
47.80000000000004	15734.110705516765
47.90000000000004	15726.471149679606
48.00000000000004	15718.828674320568
48.100000000000044	15711.183332909675
48.200000000000045	15703.535187056374
48.30000000000004	15695.884286372073
48.40000000000004	15688.230680068293
48.50000000000004	15680.574405831392
48.600000000000044	15672.915515138382
48.700000000000045	15665.254066581572
48.80000000000004	15657.590107773838
48.90000000000004	15649.923675661785
49.00000000000004	15642.254820165905
49.100000000000044	15634.583597373114
49.200000000000045	15626.910053354824
49.30000000000004	15619.234233813848
49.40000000000004	15611.556174631047
49.50000000000004	15603.875923836787
49.600000000000044	15596.19353475715
49.700000000000045	15588.509051620915
49.80000000000004	15580.82250965854
49.90000000000004	15573.133955412733
50.00000000000004	15565.443439919167
50.100000000000044	15557.751005984584
50.200000000000045	15550.056696075597
50.30000000000005	15542.36054447016
50.40000000000004	15534.662595915619
50.50000000000004	15526.962898920137
50.600000000000044	15519.261494589657
50.700000000000045	15511.558416631664
50.80000000000005	15503.853708369681
50.90000000000004	15496.147416217329
51.00000000000004	15488.439579967262
51.100000000000044	15480.730239097906
51.200000000000045	15473.019426466046
51.30000000000005	15465.307183687284
51.40000000000005	15457.593554860454
51.50000000000004	15449.878578206619
51.600000000000044	15442.16228608363
51.700000000000045	15434.444718742616
51.80000000000005	15426.725918366534
51.90000000000005	15419.005921962294
52.00000000000004	15411.284766246243
52.100000000000044	15403.562482817095
52.200000000000045	15395.839110298999
52.30000000000005	15388.114688754224
52.40000000000005	15380.389253736015
52.50000000000004	15372.662836408235
52.600000000000044	15364.935474085843
52.700000000000045	15357.20720507841
52.80000000000005	15349.478063815533
52.90000000000005	15341.748084457828
53.00000000000004	15334.017297492499
53.100000000000044	15326.28573868255
53.200000000000045	15318.553444394232
53.30000000000005	15310.82044771119
53.40000000000005	15303.086778743198
53.50000000000005	15295.352471995739
53.600000000000044	15287.617562231513
53.700000000000045	15279.882081493266
53.80000000000005	15272.146061574527
53.90000000000005	15264.409531982707
54.00000000000005	15256.672525741069
54.100000000000044	15248.935075831218
54.200000000000045	15241.197213048488
54.30000000000005	15233.458966574352
54.40000000000005	15225.720368222923
54.50000000000005	15217.981449508725
54.60000000000005	15210.242240261978
54.700000000000045	15202.50277008173
54.80000000000005	15194.76306761412
54.90000000000005	15187.023163255957
55.00000000000005	15179.283086889202
55.10000000000005	15171.542867186921
55.200000000000045	15163.802532515443
55.30000000000005	15156.06211210785
55.40000000000005	15148.321634504013
55.50000000000005	15140.581127481319
55.60000000000005	15132.84061860258
55.700000000000045	15125.100135759236
55.80000000000005	15117.359706827669
55.90000000000005	15109.619358851285
56.00000000000005	15101.879118533117
56.10000000000005	15094.13901352622
56.200000000000045	15086.399070585927
56.30000000000005	15078.659315528159
56.40000000000005	15070.919774223994
56.50000000000005	15063.180472345144
56.60000000000005	15055.44143712436
56.70000000000005	15047.70269401693
56.80000000000005	15039.964267467154
56.90000000000005	15032.226182347775
57.00000000000005	15024.48846569028
57.10000000000005	15016.751141869161
57.20000000000005	15009.014234206357
57.30000000000005	15001.277766801199
57.40000000000005	14993.541763567664
57.50000000000005	14985.806251166243
57.60000000000005	14978.071252724427
57.70000000000005	14970.336790307152
57.800000000000054	14962.602887085322
57.90000000000005	14954.869569551478
58.00000000000005	14947.136859790287
58.10000000000005	14939.404778840875
58.20000000000005	14931.6733491546
58.300000000000054	14923.942593010304
58.40000000000005	14916.212536574065
58.50000000000005	14908.483200733388
58.60000000000005	14900.754605375683
58.70000000000005	14893.026772088177
58.800000000000054	14885.299726898878
58.90000000000005	14877.573489688386
59.00000000000005	14869.848079407006
59.10000000000005	14862.123516972028
59.20000000000005	14854.399823140091
59.300000000000054	14846.677023652974
59.40000000000005	14838.95513724094
59.50000000000005	14831.234181799406
59.60000000000005	14823.514177440797
59.70000000000005	14815.795149795607
59.800000000000054	14808.077116621236
59.900000000000055	14800.360094957581
60.00000000000005	14792.644104292835
60.10000000000005	14784.929163965495
60.20000000000005	14777.215299356216
60.300000000000054	14769.502527116147
60.400000000000055	14761.790863319377
60.50000000000005	14754.080326703903
60.60000000000005	14746.370942563106
60.70000000000005	14738.662726607574
60.800000000000054	14730.955694130946
60.900000000000055	14723.249863289191
61.00000000000006	14715.545252098642
61.10000000000005	14707.84188563574
61.20000000000005	14700.139778546412
61.300000000000054	14692.438945240521
61.400000000000055	14684.739403174299
61.50000000000006	14677.041177358391
61.60000000000005	14669.34428152887
61.70000000000005	14661.648729384284
61.800000000000054	14653.954537837782
61.900000000000055	14646.261723672227
62.00000000000006	14638.570311711064
62.10000000000005	14630.880314664999
62.20000000000005	14623.191745424381
62.300000000000054	14615.504620249267
62.400000000000055	14607.818963916548
62.50000000000006	14600.134788256331
62.60000000000005	14592.452105511296
62.70000000000005	14584.770931434472
62.800000000000054	14577.091281657196
62.900000000000055	14569.413180796051
63.00000000000006	14561.736639692925
63.10000000000006	14554.061669852004
63.20000000000005	14546.388286416355
63.300000000000054	14538.716513973197
63.400000000000055	14531.046362511679
63.50000000000006	14523.377842947044
63.60000000000006	14515.710969948657
63.70000000000005	14508.04575807218
63.800000000000054	14500.382231768832
63.900000000000055	14492.72040007477
64.00000000000006	14485.06027323101
64.10000000000005	14477.401865336897
64.20000000000006	14469.74520082965
64.30000000000005	14462.090287919294
64.40000000000006	14454.437136312026
64.50000000000006	14446.785759664388
64.60000000000005	14439.136171526608
64.70000000000006	14431.488396221866
64.80000000000005	14423.842441040599
64.90000000000006	14416.198315074114
65.00000000000006	14408.556031445944
65.10000000000005	14400.915614478956
65.20000000000006	14393.277070662898
65.30000000000005	14385.640408604204
65.40000000000006	14378.005641012232
65.50000000000006	14370.37278049689
65.60000000000005	14362.74185128685
65.70000000000006	14355.112858984005
65.80000000000005	14347.485811634697
65.90000000000006	14339.860721449597
66.00000000000006	14332.237612669265
66.10000000000005	14324.61649011924
66.20000000000006	14316.9973614071
66.30000000000005	14309.380238355912
66.40000000000006	14301.765132695662
66.50000000000006	14294.152068590633
66.60000000000005	14286.541050008698
66.70000000000006	14278.932084047945
66.80000000000005	14271.32518206463
66.90000000000006	14263.720368245757
67.00000000000006	14256.11764580616
67.10000000000007	14248.517021447737
67.20000000000006	14240.918506163813
67.30000000000005	14233.322110860556
67.40000000000006	14225.72785966484
67.50000000000006	14218.135754962603
67.60000000000007	14210.545802993027
67.70000000000006	14202.958014312228
67.80000000000005	14195.372413079425
67.90000000000006	14187.789000949873
68.00000000000006	14180.207783805883
68.10000000000007	14172.628771863585
68.20000000000006	14165.051975257435
68.30000000000005	14157.477418101107
68.40000000000006	14149.905101248343
68.50000000000006	14142.335030162018
68.60000000000007	14134.767214648582
68.70000000000006	14127.201678862522
68.80000000000005	14119.638422948385
68.90000000000006	14112.077452048514
69.00000000000006	14104.518775650678
69.10000000000007	14096.962403166102
69.20000000000006	14089.408358716877
69.30000000000005	14081.856641672199
69.40000000000006	14074.30725679497
69.50000000000006	14066.760213188889
69.60000000000007	14059.215535024376
69.70000000000006	14051.673220982046
69.80000000000007	14044.133275537853
69.90000000000006	14036.595707496688
70.00000000000006	14029.060525591647
70.10000000000007	14021.527753972552
70.20000000000006	14013.997390569672
70.30000000000007	14006.469439516533
70.40000000000006	13998.943909257814
70.50000000000006	13991.420823998218
70.60000000000007	13983.900180999293
70.70000000000006	13976.38198413867
70.80000000000007	13968.8662415807
70.90000000000006	13961.35296142237
71.00000000000006	13953.842167858425
71.10000000000007	13946.333857423971
71.20000000000006	13938.828033688464
71.30000000000007	13931.324704478247
71.40000000000006	13923.823894048714
71.50000000000006	13916.325598285344
71.60000000000007	13908.82982053041
71.70000000000006	13901.336568347178
71.80000000000007	13893.845849235691
71.90000000000006	13886.357687450904
72.00000000000006	13878.872078174745
72.10000000000007	13871.389024473012
72.20000000000006	13863.908533591703
72.30000000000007	13856.430629851411
72.40000000000006	13848.955307802853
72.50000000000006	13841.482570311193
72.60000000000007	13834.01242437541
72.70000000000006	13826.544876935148
72.80000000000007	13819.079952319093
72.90000000000006	13811.617644396347
73.00000000000006	13804.15795578496
73.10000000000007	13796.70089318599
73.20000000000006	13789.246480998097
73.30000000000007	13781.794712476918
73.40000000000006	13774.345590064411
73.50000000000007	13766.899120229637
73.60000000000007	13759.455309385892
73.70000000000006	13752.014181947594
73.80000000000007	13744.575730509778
73.90000000000006	13737.139957294492
74.00000000000007	13729.706868490915
74.10000000000007	13722.276488587126
74.20000000000006	13714.848809581836
74.30000000000007	13707.423833543697
74.40000000000006	13700.00156644392
74.50000000000007	13692.582014201309
74.60000000000007	13685.165201326505
74.70000000000006	13677.751119177818
74.80000000000007	13670.339769629172
74.90000000000006	13662.931158388748
75.00000000000007	13655.525310044019
75.10000000000007	13648.122215373494
75.20000000000006	13640.721876118705
75.30000000000007	13633.324297782972
75.40000000000006	13625.929485820368
75.50000000000007	13618.537464846977
75.60000000000007	13611.148225020308
75.70000000000006	13603.761767910479
75.80000000000007	13596.378098773564
75.90000000000006	13588.997242305117
76.00000000000007	13581.619188098839
76.10000000000007	13574.243937611871
76.20000000000007	13566.871495907682
76.30000000000007	13559.501868003419
76.40000000000006	13552.135078628638
76.50000000000007	13544.771116774693
76.60000000000007	13537.409983748901
76.70000000000007	13530.051684382237
76.80000000000007	13522.696243485907
76.90000000000006	13515.343649502896
77.00000000000007	13507.993903645525
77.10000000000007	13500.647010563613
77.20000000000007	13493.302974863433
77.30000000000007	13485.961821394947
77.40000000000006	13478.623538016736
77.50000000000007	13471.288125811301
77.60000000000007	13463.955589209783
77.70000000000007	13456.625953145578
77.80000000000007	13449.299204943844
77.90000000000006	13441.975345608673
78.00000000000007	13434.654379400803
78.10000000000007	13427.336310540002
78.20000000000007	13420.021164002575
78.30000000000007	13412.70892654657
78.40000000000006	13405.399599064798
78.50000000000007	13398.093185612244
78.60000000000007	13390.78971125006
78.70000000000007	13383.489162217335
78.80000000000007	13376.191539343814
78.90000000000006	13368.89684652414
79.00000000000007	13361.605087614389
79.10000000000007	13354.316287722306
79.20000000000007	13347.030432536501
79.30000000000007	13339.747522792599
79.40000000000006	13332.467562191616
79.50000000000007	13325.190575927194
79.60000000000007	13317.91654918298
79.70000000000007	13310.645482645741
79.80000000000007	13303.377379865567
79.90000000000008	13296.11224435625
80.00000000000007	13288.850101361206
80.10000000000007	13281.590935529664
80.20000000000007	13274.334747470148
80.30000000000007	13267.081540550489
80.40000000000008	13259.831340100754
80.50000000000007	13252.584130278798
80.60000000000007	13245.339911657376
80.70000000000007	13238.098687462247
80.80000000000007	13230.860460884976
80.90000000000008	13223.625257308167
81.00000000000007	13216.39306037073
81.10000000000007	13209.163870581897
81.20000000000007	13201.937690995816
81.30000000000007	13194.71454708222
81.40000000000008	13187.494422001782
81.50000000000007	13180.277316240099
81.60000000000007	13173.063232717524
81.70000000000007	13165.852174322237
81.80000000000007	13158.64416657886
81.90000000000008	13151.439192144093
82.00000000000007	13144.23725145359
82.10000000000007	13137.03834726612
82.20000000000007	13129.842505193657
82.30000000000007	13122.649707427434
82.40000000000008	13115.459954390633
82.50000000000007	13108.273248716025
82.60000000000008	13101.08959300607
82.70000000000007	13093.90901292964
82.80000000000007	13086.7314901884
82.90000000000008	13079.557025168211
83.00000000000007	13072.385620349649
83.10000000000008	13065.217301488943
83.20000000000007	13058.052049834661
83.30000000000007	13050.889865770521
83.40000000000008	13043.7307516584
83.50000000000007	13036.574709831628
83.60000000000008	13029.421766104997
83.70000000000007	13022.271901251492
83.80000000000007	13015.125115629131
83.90000000000008	13007.981411456425
84.00000000000007	13000.840814635336
84.10000000000008	12993.703305497755
84.20000000000007	12986.568884409056
84.30000000000007	12979.437553475942
84.40000000000008	12972.309314778211
84.50000000000007	12965.184194277754
84.60000000000008	12958.062171844356
84.70000000000007	12950.943247828483
84.80000000000007	12943.827424201754
84.90000000000008	12936.714727012846
85.00000000000007	12929.605135702112
85.10000000000008	12922.498650636135
85.20000000000007	12915.395273681192
85.30000000000007	12908.295006678221
85.40000000000008	12901.197875736912
85.50000000000007	12894.103859848577
85.60000000000008	12887.012959374835
85.70000000000007	12879.925176054687
85.80000000000007	12872.840536084055
85.90000000000008	12865.759018036166
86.00000000000007	12858.680622296808
86.10000000000008	12851.605350505712
86.20000000000007	12844.533204278741
86.30000000000008	12837.464209873697
86.40000000000008	12830.398345427377
86.50000000000007	12823.335611329798
86.60000000000008	12816.276009100755
86.70000000000007	12809.219565083611
86.80000000000008	12802.166257008063
86.90000000000008	12795.116085295725
87.00000000000007	12788.069051372864
87.10000000000008	12781.025156643225
87.20000000000007	12773.984427512658
87.30000000000008	12766.946841286664
87.40000000000008	12759.91239839958
87.50000000000007	12752.881100164628
87.60000000000008	12745.852973072371
87.70000000000007	12738.827994031935
87.80000000000008	12731.806163516078
87.90000000000008	12724.787482749853
88.00000000000007	12717.771952937112
88.10000000000008	12710.759600631347
88.20000000000007	12703.750402329322
88.30000000000008	12696.744358524316
88.40000000000008	12689.741470334873
88.50000000000007	12682.741764398254
88.60000000000008	12675.745216825235
88.70000000000007	12668.751828153787
88.80000000000008	12661.761599419353
88.90000000000008	12654.774531637393
89.00000000000009	12647.790651508323
89.10000000000008	12640.80993474204
89.20000000000007	12633.832381904247
89.30000000000008	12626.857993929998
89.40000000000008	12619.886797602428
89.50000000000009	12612.91876825558
89.60000000000008	12605.953906505574
89.70000000000007	12598.99221320915
89.80000000000008	12592.349559305198
89.90000000000008	12586.973399883
90.00000000000009	12582.86313775948
