# Supplementary material for: White matter micro- and macrostructure brain charts for the human lifespan
Source: Nature. 2026 May 13;655(8124):979–89. doi: 10.1038/s41586-026-10454-2 (PMC13391363; doi:10.1038/s41586-026-10454-2)
Supplement: Supplementary file 7 — Tract-specific median centiles of brain charts. SDT.T4.1-504 contain the discretized, sex-agnostic brain charts used to derive the myelination plots and assessments in Fig. 4 and Supplementary Fig. S4.F9. Age is expressed in years. Tract measurements are reported in metric-specific units: diffusivities in mm2 s−1, volume in mm3, surface area in mm2, average length in mm, and FA is dimensionless (unitless). [file 41586_2026_10454_MOESM7_ESM.zip › SDT.T4/SDT.T4.267-SLF_II_left_ad-mean.csv]

age	value
1.0	0.0013077692165868566
1.1	0.001303089049859973
1.2000000000000002	0.00129720463364383
1.3000000000000003	0.0012902047705055735
1.4000000000000004	0.0012833591865701913
1.5000000000000004	0.0012770226608224808
1.6000000000000005	0.0012711267678069465
1.7000000000000006	0.0012656159845969015
1.8000000000000007	0.001260446427283327
1.9000000000000008	0.0012555764300813048
2.000000000000001	0.00125097437845655
2.100000000000001	0.0012466134014544308
2.200000000000001	0.0012424716240024027
2.300000000000001	0.0012385270049572652
2.4000000000000012	0.0012347623712711804
2.5000000000000013	0.0012311626763133112
2.6000000000000014	0.0012277146941199902
2.7000000000000015	0.0012244075351686933
2.8000000000000016	0.001221229399366465
2.9000000000000017	0.0012181710507365388
3.0000000000000018	0.0012152242246481885
3.100000000000002	0.0012123820760340026
3.200000000000002	0.00120963690296546
3.300000000000002	0.0012069826325771399
3.400000000000002	0.001204413738699671
3.500000000000002	0.0012019252007141054
3.6000000000000023	0.0011995128806368371
3.7000000000000024	0.0011971718467871796
3.8000000000000025	0.0011948982372773686
3.9000000000000026	0.0011926885119890502
4.000000000000003	0.0011905397568563083
4.100000000000003	0.0011884483935727063
4.200000000000003	0.0011864116180519979
4.3000000000000025	0.0011844268247729608
4.400000000000003	0.0011824916062686947
4.5000000000000036	0.0011806040026693864
4.600000000000003	0.0011787614815348098
4.700000000000003	0.0011769620804421544
4.800000000000003	0.0011752039773012327
4.900000000000004	0.0011734856949717392
5.0000000000000036	0.0011718052744560468
5.100000000000003	0.0011701612011747404
5.200000000000004	0.0011685520489814279
5.300000000000004	0.001166976488172788
5.400000000000004	0.0011654334557569968
5.5000000000000036	0.0011639214736019993
5.600000000000004	0.0011624394137513543
5.700000000000005	0.0011609862218468628
5.800000000000004	0.0011595610596169443
5.900000000000004	0.0011581627334314852
6.000000000000004	0.0011567903359335655
6.100000000000005	0.001155443004846244
6.200000000000005	0.0011541199326665906
6.300000000000004	0.0011528204872469387
6.400000000000005	0.0011515437269475279
6.500000000000005	0.0011502889458720187
6.600000000000005	0.0011490554822873764
6.700000000000005	0.0011478428212711427
6.800000000000005	0.0011466501786071802
6.900000000000006	0.0011454769691792864
7.000000000000005	0.0011443226331722305
7.100000000000005	0.0011431866456857555
7.2000000000000055	0.0011420686048521135
7.300000000000006	0.001140967871425605
7.400000000000006	0.0011398839752277531
7.500000000000005	0.0011388164754449752
7.600000000000006	0.001137765036660014
7.700000000000006	0.001136729113992081
7.800000000000006	0.001135708308762634
7.900000000000006	0.0011347022375544937
8.000000000000007	0.001133710541278247
8.100000000000007	0.0011327329511938405
8.200000000000006	0.0011317690118694433
8.300000000000006	0.0011308183948431165
8.400000000000006	0.0011298807927963299
8.500000000000007	0.00112895597712222
8.600000000000007	0.0011280435525255431
8.700000000000006	0.001127143235493046
8.800000000000008	0.0011262547522476526
8.900000000000007	0.001125377847179275
9.000000000000007	0.0011245123332852827
9.100000000000007	0.0011236578735507978
9.200000000000006	0.0011228142297149879
9.300000000000008	0.0011219811797160786
9.400000000000007	0.0011211585620312544
9.500000000000007	0.0011203460798676714
9.600000000000009	0.0011195435246022078
9.700000000000008	0.0011187506941078497
9.800000000000008	0.0011179674005774558
9.900000000000007	0.0011171935096431984
10.000000000000007	0.0011164287641761584
10.100000000000009	0.0011156729859976378
10.200000000000008	0.0011149260099562286
10.300000000000008	0.0011141877185267826
10.40000000000001	0.0011134578825565894
10.500000000000009	0.0011127363441821073
10.600000000000009	0.0011120229500360646
10.700000000000008	0.001111317558525065
10.800000000000008	0.001110620070512297
10.90000000000001	0.001109930284819354
11.000000000000009	0.001109248064800699
11.100000000000009	0.0011085732846915965
11.20000000000001	0.001107905856865131
11.30000000000001	0.001107245600241104
11.40000000000001	0.001106592392554302
11.500000000000009	0.0011059461147482528
11.600000000000009	0.0011053066577719104
11.70000000000001	0.0011046739468376066
11.80000000000001	0.0011040478211902583
11.90000000000001	0.0011034281737954217
12.00000000000001	0.0011028149069803059
12.10000000000001	0.0011022079540451773
12.20000000000001	0.0011016071690711031
12.30000000000001	0.0011010124554827348
12.40000000000001	0.0011004237190547223
12.50000000000001	0.0010998408742877762
12.60000000000001	0.0010992638636820695
12.70000000000001	0.0010986925564623455
12.800000000000011	0.0010981268672636995
12.900000000000011	0.0010975667189663976
13.00000000000001	0.0010970120598900184
13.10000000000001	0.0010964627704674187
13.20000000000001	0.0010959187731191347
13.300000000000011	0.001095379992025414
13.400000000000011	0.0010948463591347053
13.50000000000001	0.0010943178295065217
13.600000000000012	0.0010937942951028115
13.700000000000012	0.0010932756867750454
13.800000000000011	0.0010927619427727694
13.900000000000011	0.0010922530224286371
14.00000000000001	0.001091748826342353
14.100000000000012	0.0010912492912779489
14.200000000000012	0.0010907543553427168
14.300000000000011	0.0010902639636739475
14.400000000000013	0.0010897780806376068
14.500000000000012	0.0010892966157762633
14.600000000000012	0.00108881951231426
14.700000000000012	0.0010883467202137543
14.800000000000011	0.0010878782070341602
14.900000000000013	0.0010874138890914946
15.000000000000012	0.0010869537141795231
15.100000000000012	0.001086497631134901
15.200000000000014	0.0010860455952411267
15.300000000000013	0.0010855975778798481
15.400000000000013	0.0010851535024182545
15.500000000000012	0.001084713321682395
15.600000000000012	0.0010842769947095353
15.700000000000014	0.0010838444953048722
15.800000000000013	0.0010834157522287406
15.900000000000013	0.0010829907218934396
16.000000000000014	0.0010825693615330097
16.100000000000016	0.0010821516343580621
16.200000000000014	0.001081737517119438
16.30000000000001	0.0010813269442179012
16.400000000000013	0.0010809198760429123
16.500000000000014	0.0010805162787670332
16.600000000000016	0.0010801161310053044
16.700000000000014	0.0010797193715110516
16.800000000000015	0.0010793259635270979
16.900000000000013	0.001078935870952459
17.000000000000014	0.0010785490632766613
17.100000000000016	0.0010781655214145629
17.200000000000014	0.001077785188689694
17.300000000000015	0.0010774080315290853
17.400000000000013	0.0010770340217890481
17.500000000000014	0.00107666314183554
17.600000000000016	0.001076295338547432
17.700000000000014	0.0010759305806499323
17.800000000000015	0.0010755688373984744
17.900000000000016	0.0010752100833173414
18.000000000000014	0.0010748543025890253
18.100000000000016	0.0010745014458382273
18.200000000000017	0.0010741514843691999
18.300000000000015	0.0010738043946189456
18.400000000000016	0.0010734601619114673
18.500000000000014	0.0010731187398071436
18.600000000000016	0.0010727801014817195
18.700000000000017	0.0010724442205439643
18.800000000000015	0.0010721110756001203
18.900000000000016	0.0010717806534238968
19.000000000000014	0.0010714529106777282
19.100000000000016	0.00107112782264822
19.200000000000017	0.0010708053695032648
19.300000000000015	0.0010704855389229186
19.400000000000016	0.0010701682900174571
19.500000000000018	0.0010698535996127208
19.600000000000016	0.0010695414448916119
19.700000000000017	0.0010692318078030603
19.80000000000002	0.0010689246771948585
19.900000000000016	0.0010686200147703715
20.000000000000018	0.0010683177990995244
20.100000000000016	0.001068018013418204
20.200000000000017	0.001067720647299799
20.30000000000002	0.001067425664506887
20.400000000000016	0.0010671330448868673
20.500000000000018	0.0010668427685841687
20.600000000000016	0.0010665548203100447
20.700000000000017	0.0010662691905863639
20.80000000000002	0.0010659858453618816
20.900000000000016	0.0010657047659375265
21.000000000000018	0.0010654259380942213
21.10000000000002	0.0010651493529389524
21.200000000000017	0.0010648749781668103
21.30000000000002	0.0010646027961477256
21.40000000000002	0.0010643327895007214
21.500000000000018	0.0010640649452389023
21.60000000000002	0.001063799255245391
21.700000000000017	0.0010635356890728363
21.80000000000002	0.0010632742303121406
21.90000000000002	0.0010630148668724702
22.000000000000018	0.0010627575911118174
22.10000000000002	0.0010625023740748227
22.200000000000017	0.0010622492002537072
22.30000000000002	0.0010619980543511711
22.40000000000002	0.0010617489253132622
22.500000000000018	0.0010615018061373496
22.60000000000002	0.0010612566694576933
22.70000000000002	0.0010610135007996383
22.80000000000002	0.001060772289865317
22.90000000000002	0.0010605330300396234
23.00000000000002	0.001060295695240234
23.10000000000002	0.0010600602717577567
23.20000000000002	0.0010598267460618204
23.30000000000002	0.0010595951087331752
23.40000000000002	0.001059365353686628
23.50000000000002	0.001059137456209168
23.60000000000002	0.0010589114034714108
23.70000000000002	0.0010586871866964007
23.80000000000002	0.0010584648001167104
23.90000000000002	0.0010582442201302706
24.00000000000002	0.0010580254345616143
24.10000000000002	0.0010578084313885398
24.20000000000002	0.0010575932025834334
24.300000000000022	0.0010573797428203953
24.40000000000002	0.0010571680296841248
24.50000000000002	0.0010569580517534253
24.600000000000023	0.0010567498015497563
24.70000000000002	0.001056543274008815
24.800000000000022	0.001056338447682569
24.90000000000002	0.001056135311711921
25.00000000000002	0.0010559338553697208
25.100000000000023	0.001055734071820414
25.20000000000002	0.0010555359563693563
25.300000000000022	0.0010553394886028827
25.40000000000002	0.0010551446583121013
25.50000000000002	0.0010549514591336353
25.600000000000023	0.0010547598865888585
25.70000000000002	0.001054569921110858
25.800000000000022	0.001054381552976601
25.900000000000023	0.0010541947725772759
26.00000000000002	0.0010540095741043503
26.100000000000023	0.0010538259533900008
26.200000000000024	0.0010536438917736278
26.300000000000022	0.0010534633800956858
26.400000000000023	0.001053284412955969
26.50000000000002	0.0010531069863654564
26.600000000000023	0.0010529310824085333
26.700000000000024	0.0010527566923477908
26.800000000000022	0.0010525838075451921
26.900000000000023	0.001052412423081949
27.00000000000002	0.0010522425352312626
27.100000000000023	0.0010520741268755407
27.200000000000024	0.0010519071897681532
27.300000000000022	0.0010517417193452682
27.400000000000023	0.0010515777120283256
27.500000000000025	0.00105141515135829
27.600000000000023	0.001051254029457074
27.700000000000024	0.0010510943385334853
27.800000000000026	0.0010509360744434717
27.900000000000023	0.0010507792338304192
28.000000000000025	0.0010506238009411924
28.100000000000023	0.001050469768327171
28.200000000000024	0.0010503171321544517
28.300000000000026	0.0010501658891893778
28.400000000000023	0.0010500160242635653
28.500000000000025	0.001049867530251597
28.600000000000023	0.0010497204001043458
28.700000000000024	0.0010495746303557537
28.800000000000026	0.0010494302179604711
28.900000000000023	0.0010492871483772268
29.000000000000025	0.0010491454148580503
29.100000000000026	0.0010490050142091918
29.200000000000024	0.0010488659434872455
29.300000000000026	0.0010487281886723035
29.400000000000027	0.001048591743301082
29.500000000000025	0.0010484566009775172
29.600000000000026	0.0010483227588316635
29.700000000000024	0.0010481902140801718
29.800000000000026	0.0010480589532625895
29.900000000000027	0.0010479289702486991
30.000000000000025	0.0010478002624087158
30.100000000000026	0.0010476728270436973
30.200000000000024	0.0010475466511598581
30.300000000000026	0.001047421728878714
30.400000000000027	0.0010472980543812863
30.500000000000025	0.0010471756253241046
30.600000000000026	0.0010470544391444796
30.700000000000028	0.0010469344833495874
30.800000000000026	0.0010468157523560212
30.900000000000027	0.00104669824403311
31.00000000000003	0.0010465819558877793
31.100000000000026	0.0010464668758465216
31.200000000000028	0.0010463529985493443
31.300000000000026	0.0010462403186891648
31.400000000000027	0.0010461288343895476
31.50000000000003	0.0010460185432734621
31.600000000000026	0.0010459094337176274
31.700000000000028	0.00104580150062446
31.800000000000026	0.001045694742306869
31.900000000000027	0.0010455891564449945
32.00000000000003	0.0010454847317936152
32.10000000000002	0.0010453814634541715
32.20000000000003	0.0010452793465752367
32.300000000000026	0.0010451783796964088
32.40000000000003	0.0010450785605967024
32.50000000000003	0.0010449798784369188
32.60000000000003	0.0010448823285526018
32.70000000000003	0.0010447859096525754
32.800000000000026	0.0010446906195624227
32.90000000000003	0.0010445964477849676
33.00000000000003	0.001044503389833635
33.10000000000003	0.0010444114412640438
33.20000000000003	0.0010443206009879621
33.300000000000026	0.0010442308669150822
33.40000000000003	0.0010441422289156127
33.50000000000003	0.0010440546827125763
33.60000000000003	0.0010439682273695812
33.70000000000003	0.0010438828608338906
33.800000000000026	0.0010437985732860994
33.90000000000003	0.0010437153606087397
34.00000000000003	0.0010436332187221766
34.10000000000003	0.0010435521468724045
34.20000000000003	0.0010434721430781398
34.30000000000003	0.001043393197853458
34.40000000000003	0.0010433153072690897
34.50000000000003	0.0010432384707078374
34.60000000000003	0.0010431626862182609
34.70000000000003	0.0010430879445969816
34.80000000000003	0.0010430142420581913
34.90000000000003	0.0010429415748501383
35.00000000000003	0.0010428699425201666
35.10000000000003	0.0010427993431773547
35.20000000000003	0.0010427297679219117
35.30000000000003	0.0010426612131375365
35.400000000000034	0.0010425936784953305
35.50000000000003	0.0010425271621275877
35.60000000000003	0.0010424616553924553
35.70000000000003	0.0010423971548030448
35.80000000000003	0.0010423336569032218
35.900000000000034	0.0010422711615130729
36.00000000000003	0.0010422096668159177
36.10000000000003	0.001042149164447098
36.20000000000003	0.0010420896510728323
36.30000000000003	0.00104203112662559
36.400000000000034	0.001041973589306175
36.50000000000003	0.0010419170309860905
36.60000000000003	0.00104186144844858
36.70000000000003	0.0010418068385047582
36.80000000000003	0.0010417532012225264
36.900000000000034	0.0010417005348454618
37.00000000000003	0.0010416488314987963
37.10000000000003	0.0010415980881044917
37.20000000000003	0.0010415483048329087
37.30000000000003	0.0010414994799401204
37.400000000000034	0.0010414516057681543
37.500000000000036	0.0010414046793451148
37.60000000000003	0.0010413586977243445
37.70000000000003	0.001041313661199727
37.80000000000003	0.001041269568062912
37.900000000000034	0.0010412264108888582
38.000000000000036	0.0010411841868315762
38.10000000000003	0.0010411428962787423
38.20000000000003	0.0010411025375301596
38.30000000000003	0.0010410631033603115
38.400000000000034	0.0010410245910197117
38.500000000000036	0.0010409869977818904
38.60000000000004	0.0010409503241476028
38.70000000000003	0.0010409145684458611
38.80000000000003	0.001040879723665511
38.900000000000034	0.0010408457871717142
39.000000000000036	0.0010408127595513859
39.10000000000004	0.0010407806391379152
39.20000000000003	0.0010407494191042317
39.30000000000003	0.0010407190969034558
39.400000000000034	0.0010406896700096717
39.500000000000036	0.001040661139113698
39.60000000000004	0.001040633502572559
39.70000000000003	0.001040606753756924
39.80000000000003	0.001040580890224525
39.900000000000034	0.0010405559127456515
40.000000000000036	0.0010405318196783607
40.10000000000004	0.00104050860456357
40.20000000000003	0.0010404862650393843
40.30000000000003	0.001040464798763044
40.400000000000034	0.0010404442066006075
40.500000000000036	0.0010404244869288252
40.60000000000004	0.0010404056334715195
40.70000000000004	0.001040387643962439
40.80000000000003	0.0010403705193411925
40.900000000000034	0.0010403542579826375
41.000000000000036	0.001040338853768411
41.10000000000004	0.001040324304505842
41.20000000000004	0.0010403106080198196
41.30000000000003	0.0010402977653385882
41.400000000000034	0.0010402857748513204
41.500000000000036	0.0010402746306091301
41.60000000000004	0.0010402643305070483
41.70000000000004	0.0010402548756416562
41.80000000000004	0.00104024626439761
41.900000000000034	0.0010402384909726729
42.000000000000036	0.001040231553329387
42.10000000000004	0.001040225449446417
42.20000000000004	0.0010402201805026325
42.30000000000004	0.001040215744893085
42.400000000000034	0.0010402121369729798
42.500000000000036	0.001040209354785417
42.60000000000004	0.001040207399573028
42.70000000000004	0.0010402062697239857
42.80000000000004	0.0010402059597300693
42.900000000000034	0.0010402064676964583
43.000000000000036	0.0010402077917431789
43.10000000000004	0.0010402099331894763
43.20000000000004	0.001040212890430461
43.30000000000004	0.001040216658104481
43.400000000000034	0.001040221234390869
43.500000000000036	0.0010402266206685645
43.60000000000004	0.0010402328153237463
43.70000000000004	0.0010402398131221656
43.80000000000004	0.001040247612300357
43.90000000000004	0.0010402562111085428
44.000000000000036	0.0010402656109972904
44.10000000000004	0.0010402758103565438
44.20000000000004	0.001040286804088807
44.30000000000004	0.001040298590499025
44.40000000000004	0.0010403111710938573
44.500000000000036	0.001040324544252421
44.60000000000004	0.0010403387049963708
44.70000000000004	0.00104035365168346
44.80000000000004	0.001040369382684044
44.90000000000004	0.0010403858995719742
45.00000000000004	0.0010404032007273216
45.10000000000004	0.0010404212812995897
45.20000000000004	0.0010404401397097133
45.30000000000004	0.001040459777584441
45.40000000000004	0.001040480193291311
45.50000000000004	0.0010405013820914799
45.60000000000004	0.0010405233424547141
45.70000000000004	0.001040546072862493
45.80000000000004	0.0010405695750047921
45.90000000000004	0.0010405938472475514
46.00000000000004	0.0010406188849716401
46.10000000000004	0.001040644686705355
46.20000000000004	0.0010406712541887592
46.30000000000004	0.001040698585773707
46.40000000000004	0.0010407266769458876
46.50000000000004	0.0010407555262788796
46.60000000000004	0.001040785132357092
46.70000000000004	0.0010408154969802534
46.80000000000004	0.0010408466184962668
46.90000000000004	0.0010408784925032485
47.00000000000004	0.0010409111176290311
47.100000000000044	0.0010409444957209153
47.20000000000004	0.0010409786251113237
47.30000000000004	0.0010410135014969658
47.40000000000004	0.0010410491235476858
47.50000000000004	0.0010410854899434202
47.600000000000044	0.0010411226025880092
47.70000000000004	0.0010411604598078083
47.80000000000004	0.0010411990574052212
47.90000000000004	0.0010412383941005392
48.00000000000004	0.0010412784718429344
48.100000000000044	0.001041319288941975
48.200000000000045	0.0010413608412929945
48.30000000000004	0.001041403127655344
48.40000000000004	0.0010414461467977746
48.50000000000004	0.0010414899007232003
48.600000000000044	0.001041534387733175
48.700000000000045	0.0010415796038226106
48.80000000000004	0.001041625547797812
48.90000000000004	0.0010416722217050608
49.00000000000004	0.0010417196238279019
49.100000000000044	0.0010417677502490145
49.200000000000045	0.001041816599811097
49.30000000000004	0.0010418661713656049
49.40000000000004	0.0010419164670100404
49.50000000000004	0.00104196748501815
49.600000000000044	0.0010420192215666064
49.700000000000045	0.0010420716755418806
49.80000000000004	0.0010421248490830781
49.90000000000004	0.0010421787404448493
50.00000000000004	0.0010422333458868826
50.100000000000044	0.001042288664329619
50.200000000000045	0.0010423446947016345
50.30000000000005	0.001042401439191059
50.40000000000004	0.001042458896041068
50.50000000000004	0.0010425170616002288
50.600000000000044	0.001042575934829856
50.700000000000045	0.0010426355179581263
50.80000000000005	0.0010426958092080595
50.90000000000004	0.0010427568050069092
51.00000000000004	0.0010428185043477264
51.100000000000044	0.0010428809062311985
51.200000000000045	0.001042944012932508
51.30000000000005	0.0010430078226616533
51.40000000000005	0.0010430723319301153
51.50000000000004	0.0010431375397691716
51.600000000000044	0.001043203448492693
51.700000000000045	0.0010432700562895503
51.80000000000005	0.001043337359745918
51.90000000000005	0.0010434053579227993
52.00000000000004	0.0010434740498883415
52.100000000000044	0.0010435434380016493
52.200000000000045	0.00104361352043714
52.30000000000005	0.0010436842938609154
52.40000000000005	0.001043755757369791
52.50000000000004	0.0010438279133603253
52.600000000000044	0.0010439007599849172
52.700000000000045	0.0010439742939807005
52.80000000000005	0.0010440485144723516
52.90000000000005	0.0010441234205912538
53.00000000000004	0.0010441990147776405
53.100000000000044	0.0010442752951680897
53.200000000000045	0.0010443522585757137
53.30000000000005	0.001044429904158809
53.40000000000005	0.0010445082343939862
53.50000000000005	0.0010445872473949303
53.600000000000044	0.0010446669400424216
53.700000000000045	0.0010447473115209418
53.80000000000005	0.0010448283610212114
53.90000000000005	0.0010449100910621132
54.00000000000005	0.0010449924997402611
54.100000000000044	0.0010450755840088006
54.200000000000045	0.00104515934308378
54.30000000000005	0.0010452437795195177
54.40000000000005	0.0010453288913888842
54.50000000000005	0.001045414675709624
54.60000000000005	0.0010455011317223918
54.700000000000045	0.0010455882586737316
54.80000000000005	0.0010456760591589847
54.90000000000005	0.0010457645312327648
55.00000000000005	0.001045853671981842
55.10000000000005	0.0010459434806765761
55.200000000000045	0.001046033959946959
55.30000000000005	0.001046125107823027
55.40000000000005	0.0010462169214533114
55.50000000000005	0.0010463094001313506
55.60000000000005	0.0010464025431562475
55.700000000000045	0.0010464963531978829
55.80000000000005	0.0010465908282669256
55.90000000000005	0.0010466859655778656
56.00000000000005	0.001046781764452245
56.10000000000005	0.0010468782275938893
56.200000000000045	0.0010469753529881243
56.30000000000005	0.0010470731379085643
56.40000000000005	0.0010471715816986109
56.50000000000005	0.0010472706837069438
56.60000000000005	0.0010473704466762983
56.70000000000005	0.0010474708685715341
56.80000000000005	0.0010475719467294127
56.90000000000005	0.0010476736805197693
57.00000000000005	0.0010477760727186773
57.10000000000005	0.0010478791212649025
57.20000000000005	0.0010479828235519263
57.30000000000005	0.0010480871789702321
57.40000000000005	0.0010481921869152973
57.50000000000005	0.0010482978502012296
57.60000000000005	0.0010484041667453193
57.70000000000005	0.0010485111340015722
57.800000000000054	0.00104861875138547
57.90000000000005	0.001048727021743925
58.00000000000005	0.0010488359429674167
58.10000000000005	0.0010489455125644322
58.20000000000005	0.0010490557299699863
58.300000000000054	0.0010491665946237808
58.40000000000005	0.0010492781094100477
58.50000000000005	0.0010493902721967984
58.60000000000005	0.0010495030805506352
58.70000000000005	0.001049616533930211
58.800000000000054	0.0010497306352521096
58.90000000000005	0.0010498453823568272
59.00000000000005	0.0010499607728633852
59.10000000000005	0.0010500768062489505
59.20000000000005	0.0010501934819951266
59.300000000000054	0.0010503108030551628
59.40000000000005	0.0010504287672461082
59.50000000000005	0.001050547372242898
59.60000000000005	0.0010506666175450995
59.70000000000005	0.0010507865061379579
59.800000000000054	0.0010509070358102953
59.900000000000055	0.001051028204287575
60.00000000000005	0.0010511500110869146
60.10000000000005	0.0010512724557296585
60.20000000000005	0.0010513955412371288
60.300000000000054	0.0010515192653737973
60.400000000000055	0.0010516436259189875
60.50000000000005	0.0010517686224110893
60.60000000000005	0.0010518942579031164
60.70000000000005	0.0010520205301306504
60.800000000000054	0.001052147436921765
60.900000000000055	0.0010522749778315273
61.00000000000006	0.0010524031524190062
61.10000000000005	0.001052531963772808
61.20000000000005	0.0010526614096032698
61.300000000000054	0.0010527914877904317
61.400000000000055	0.0010529221979095817
61.50000000000006	0.0010530535430807683
61.60000000000005	0.0010531855209847505
61.70000000000005	0.0010533181295487124
61.800000000000054	0.0010534513683637763
61.900000000000055	0.0010535852370248955
62.00000000000006	0.001053719738687317
62.10000000000005	0.0010538548710056835
62.20000000000005	0.0010539906319573889
62.300000000000054	0.0010541270211528188
62.400000000000055	0.0010542640417784879
62.50000000000006	0.001054401691458759
62.60000000000005	0.001054539968216702
62.70000000000005	0.001054678871677777
62.800000000000054	0.0010548184014710798
62.900000000000055	0.0010549585608179747
63.00000000000006	0.001055099347315894
63.10000000000006	0.0010552407590364726
63.20000000000005	0.001055382795623505
63.300000000000054	0.0010555254603295018
63.400000000000055	0.0010556687507209564
63.50000000000006	0.0010558126649137882
63.60000000000006	0.0010559572025661758
63.70000000000005	0.001056102363339813
63.800000000000054	0.0010562481505217644
63.900000000000055	0.0010563945616507264
64.00000000000006	0.0010565415948897003
64.10000000000005	0.0010566892499143865
64.20000000000006	0.0010568375300429058
64.30000000000005	0.0010569864327823603
64.40000000000006	0.0010571359563387591
64.50000000000006	0.0010572861004015427
64.60000000000005	0.0010574368646634686
64.70000000000006	0.0010575882524770125
64.80000000000005	0.00105774026132067
64.90000000000006	0.001057892889446162
65.00000000000006	0.0010580461365596438
65.10000000000005	0.0010582000060445906
65.20000000000006	0.0010583544953472529
65.30000000000005	0.0010585096027611767
65.40000000000006	0.001058665328005647
65.50000000000006	0.001058821670803127
65.60000000000005	0.0010589786345712934
65.70000000000006	0.0010591362167269873
65.80000000000005	0.0010592944156081723
65.90000000000006	0.001059453230950133
66.00000000000006	0.0010596126662015626
66.10000000000005	0.0010597727187463724
66.20000000000006	0.001059933386963273
66.30000000000005	0.0010600946706001298
66.40000000000006	0.0010602565694078248
66.50000000000006	0.0010604190868691299
66.60000000000005	0.001060582220337756
66.70000000000006	0.0010607459682356666
66.80000000000005	0.0010609103303260248
66.90000000000006	0.001061075310122667
67.00000000000006	0.0010612409049457169
67.10000000000007	0.0010614071132568625
67.20000000000006	0.0010615739348313388
67.30000000000005	0.0010617413694472711
67.40000000000006	0.001061909420652515
67.50000000000006	0.0010620780857361902
67.60000000000007	0.0010622473632021616
67.70000000000006	0.0010624172528403376
67.80000000000005	0.0010625877582296894
67.90000000000006	0.0010627588766250985
68.00000000000006	0.0010629306065692286
68.10000000000007	0.0010631029478635596
68.20000000000006	0.00106327590031238
68.30000000000005	0.001063449467528657
68.40000000000006	0.0010636236467354856
68.50000000000006	0.0010637984365166918
68.60000000000007	0.00106397383668786
68.70000000000006	0.0010641498508932082
68.80000000000005	0.0010643264763209141
68.90000000000006	0.001064503711592769
69.00000000000006	0.0010646815565354627
69.10000000000007	0.0010648600109783852
69.20000000000006	0.0010650390785997682
69.30000000000005	0.0010652187565551986
69.40000000000006	0.0010653990435067252
69.50000000000006	0.0010655799392946179
69.60000000000007	0.0010657614476284852
69.70000000000006	0.001065943565628342
69.80000000000007	0.0010661262919934088
69.90000000000006	0.0010663096265746302
70.00000000000006	0.0010664935692255293
70.10000000000007	0.0010666781236898049
70.20000000000006	0.0010668632870541172
70.30000000000007	0.0010670490580570713
70.40000000000006	0.0010672354365626811
70.50000000000006	0.0010674224263461831
70.60000000000007	0.0010676100244579707
70.70000000000006	0.0010677982296731258
70.80000000000007	0.0010679870418659556
70.90000000000006	0.0010681764609132463
71.00000000000006	0.0010683664906243934
71.10000000000007	0.0010685571280156883
71.20000000000006	0.001068748371900801
71.30000000000007	0.0010689402221666
71.40000000000006	0.0010691326826542697
71.50000000000006	0.0010693257503431258
71.60000000000007	0.001069519424082657
71.70000000000006	0.001069713703769682
71.80000000000007	0.0010699085893034108
71.90000000000006	0.0010701040845593102
72.00000000000006	0.0010703001864817718
72.10000000000007	0.0010704968939581993
72.20000000000006	0.001070694206897541
72.30000000000007	0.0010708921292072401
72.40000000000006	0.0010710906577940588
72.50000000000006	0.0010712897915805945
72.60000000000007	0.001071489530485398
72.70000000000006	0.0010716898744293102
72.80000000000007	0.0010718908273542223
72.90000000000006	0.0010720923861312316
73.00000000000006	0.0010722945497201731
73.10000000000007	0.0010724973180513103
73.20000000000006	0.0010727006950987817
73.30000000000007	0.001072904677695324
73.40000000000006	0.0010731092648354368
73.50000000000007	0.0010733144564586468
73.60000000000007	0.0010735202525067274
73.70000000000006	0.0010737266569884544
73.80000000000007	0.0010739336667000918
73.90000000000006	0.0010741412806727921
74.00000000000007	0.0010743494988574192
74.10000000000007	0.001074558325295288
74.20000000000006	0.0010747677567435915
74.30000000000007	0.0010749777922676514
74.40000000000006	0.0010751884318273112
74.50000000000007	0.001075399675384581
74.60000000000007	0.0010756115270156086
74.70000000000006	0.0010758239834403375
74.80000000000007	0.0010760370437601938
74.90000000000006	0.0010762507079460134
75.00000000000007	0.001076464980106752
75.10000000000007	0.0010766798569225979
75.20000000000006	0.0010768953375286886
75.30000000000007	0.0010771114219045403
75.40000000000006	0.001077328110031766
75.50000000000007	0.001077545406054417
75.60000000000007	0.0010777633066146367
75.70000000000006	0.0010779818108831757
75.80000000000007	0.0010782009188502072
75.90000000000006	0.0010784206346929224
76.00000000000007	0.0010786409550129572
76.10000000000007	0.0010788618790143797
76.20000000000007	0.0010790834066957895
76.30000000000007	0.0010793055380577958
76.40000000000006	0.0010795282773129807
76.50000000000007	0.0010797516210241352
76.60000000000007	0.001079975568430504
76.70000000000007	0.001080200119541011
76.80000000000007	0.0010804252786017093
76.90000000000006	0.001080651042134134
77.00000000000007	0.0010808774094104797
77.10000000000007	0.0010811043804478625
77.20000000000007	0.001081331955265359
77.30000000000007	0.0010815601381446844
77.40000000000006	0.001081788925567753
77.50000000000007	0.001082018316841539
77.60000000000007	0.00108224831199319
77.70000000000007	0.0010824789153382522
77.80000000000007	0.0010827101233166572
77.90000000000006	0.0010829419352679883
78.00000000000007	0.0010831743512273475
78.10000000000007	0.0010834073712317662
78.20000000000007	0.0010836409996327935
78.30000000000007	0.0010838752328299
78.40000000000006	0.001084110070197083
78.50000000000007	0.001084345511779214
78.60000000000007	0.001084581561962079
78.70000000000007	0.0010848182171023777
78.80000000000007	0.0010850554766064593
78.90000000000006	0.001085293340526953
79.00000000000007	0.0010855318089183449
79.10000000000007	0.0010857708862027332
79.20000000000007	0.0010860105686955504
79.30000000000007	0.0010862508558372674
79.40000000000006	0.0010864917476900002
79.50000000000007	0.0010867332487104718
79.60000000000007	0.001086975355170606
79.70000000000007	0.0010872180665429704
79.80000000000007	0.0010874613828972168
79.90000000000008	0.0010877053043048472
80.00000000000007	0.0010879498352592797
80.10000000000007	0.001088194971990349
80.20000000000007	0.001088440714004421
80.30000000000007	0.0010886870613804312
80.40000000000008	0.0010889340186468568
80.50000000000007	0.001089181581989207
80.60000000000007	0.0010894297509457436
80.70000000000007	0.0010896785256027794
80.80000000000007	0.0010899279060483992
80.90000000000008	0.0010901778968481163
81.00000000000007	0.0010904284941445335
81.10000000000007	0.0010906796975095015
81.20000000000007	0.0010909315070383604
81.30000000000007	0.0010911839273321207
81.40000000000008	0.0010914369544882832
81.50000000000007	0.0010916905881103948
81.60000000000007	0.001091944828300991
81.70000000000007	0.0010921996751643427
81.80000000000007	0.0010924551333389347
81.90000000000008	0.0010927111988784952
82.00000000000007	0.0010929678714199623
82.10000000000007	0.0010932251510746987
82.20000000000007	0.0010934830425171284
82.30000000000007	0.0010937415417550701
82.40000000000008	0.001094000648457011
82.50000000000007	0.0010942603627413353
82.60000000000008	0.0010945206847281384
82.70000000000007	0.0010947816191297576
82.80000000000007	0.0010950431619093678
82.90000000000008	0.0010953053127686497
83.00000000000007	0.001095568071834651
83.10000000000008	0.001095831443856125
83.20000000000007	0.0010960954247495
83.30000000000007	0.0010963600142479101
83.40000000000008	0.0010966252124852713
83.50000000000007	0.0010968910195971661
83.60000000000008	0.001097157440370652
83.70000000000007	0.001097424470676678
83.80000000000007	0.0010976921102814564
83.90000000000008	0.0010979603593273667
84.00000000000007	0.0010982292226383813
84.10000000000008	0.0010984986960378596
84.20000000000007	0.0010987687793233814
84.30000000000007	0.0010990394726440313
84.40000000000008	0.0010993107761505516
84.50000000000007	0.0010995826947057085
84.60000000000008	0.001099855224086517
84.70000000000007	0.0011001283641234852
84.80000000000007	0.0011004021149740057
84.90000000000008	0.0011006764815382577
85.00000000000007	0.0011009514595448158
85.10000000000008	0.00110122704885548
85.20000000000007	0.0011015032496342573
85.30000000000007	0.0011017800620467264
85.40000000000008	0.0011020574910323496
85.50000000000007	0.0011023355322724528
85.60000000000008	0.0011026141856617087
85.70000000000007	0.0011028934513722514
85.80000000000007	0.0011031733343814505
85.90000000000008	0.0011034538303213422
86.00000000000007	0.0011037349391178563
86.10000000000008	0.0011040166609495967
86.20000000000007	0.0011042989959967366
86.30000000000008	0.0011045819492764197
86.40000000000008	0.0011048655163725522
86.50000000000007	0.0011051496972438672
86.60000000000008	0.0011054344920769514
86.70000000000007	0.001105719905927415
86.80000000000008	0.001106005934328971
86.90000000000008	0.0011062925772716006
87.00000000000007	0.0011065798349482597
87.10000000000008	0.0011068677075534608
87.20000000000007	0.0011071562001830828
87.30000000000008	0.0011074453083217807
87.40000000000008	0.0011077350319923308
87.50000000000007	0.0011080253713955342
87.60000000000008	0.0011083163316662921
87.70000000000007	0.001108607908238183
87.80000000000008	0.0011089001011652545
87.90000000000008	0.0011091929106545665
88.00000000000007	0.0011094863369146965
88.10000000000008	0.0011097803851213446
88.20000000000007	0.0011100750506581071
88.30000000000008	0.0011103703336118338
88.40000000000008	0.0011106662341972909
88.50000000000007	0.0011109627576297598
88.60000000000008	0.0011112598992408737
88.70000000000007	0.0011115576591487644
88.80000000000008	0.0011118560375743495
88.90000000000008	0.0011121550347400523
89.00000000000009	0.0011124546559025423
89.10000000000008	0.001112754896342503
89.20000000000007	0.0011130557562108808
89.30000000000008	0.0011133572357362067
89.40000000000008	0.0011136593402153016
89.50000000000009	0.001113962064875931
89.60000000000008	0.0011142654099004056
89.70000000000007	0.0011145693755233305
89.80000000000008	0.0011148600335890723
89.90000000000008	0.0011150955685785523
90.00000000000009	0.001115275863527388
