# Supplementary material for: White matter micro- and macrostructure brain charts for the human lifespan
Source: Nature. 2026 May 13;655(8124):979–89. doi: 10.1038/s41586-026-10454-2 (PMC13391363; doi:10.1038/s41586-026-10454-2)
Supplement: Supplementary file 7 — Tract-specific median centiles of brain charts. SDT.T4.1-504 contain the discretized, sex-agnostic brain charts used to derive the myelination plots and assessments in Fig. 4 and Supplementary Fig. S4.F9. Age is expressed in years. Tract measurements are reported in metric-specific units: diffusivities in mm2 s−1, volume in mm3, surface area in mm2, average length in mm, and FA is dimensionless (unitless). [file 41586_2026_10454_MOESM7_ESM.zip › SDT.T4/SDT.T4.268-SLF_II_left_avg_length.csv]

age	value
1.0	80.29321441056288
1.1	80.68967173361504
1.2000000000000002	81.1905008256284
1.3000000000000003	81.78879890838115
1.4000000000000004	82.37877901001266
1.5000000000000004	82.92974975132897
1.6000000000000005	83.44626500496521
1.7000000000000006	83.9321056447023
1.8000000000000007	84.39029610982479
1.9000000000000008	84.82382221711514
2.000000000000001	85.2349724467059
2.100000000000001	85.62572457398409
2.200000000000001	85.99769740512495
2.300000000000001	86.35258240103855
2.4000000000000012	86.69170332542961
2.5000000000000013	87.01623546070574
2.6000000000000014	87.32722455007335
2.7000000000000015	87.62553173826329
2.8000000000000016	87.91212279857959
2.9000000000000017	88.18775424863361
3.0000000000000018	88.45310969859278
3.100000000000002	88.70875405749895
3.200000000000002	88.95534414682875
3.300000000000002	89.19339714259712
3.400000000000002	89.42338768834989
3.500000000000002	89.64575033346345
3.6000000000000023	89.86084168172624
3.7000000000000024	90.06909999650459
3.8000000000000025	90.27086758898723
3.9000000000000026	90.46646026788909
4.000000000000003	90.65613670953249
4.100000000000003	90.84022375625072
4.200000000000003	91.01897671652642
4.3000000000000025	91.19263424248818
4.400000000000003	91.36141799993754
4.5000000000000036	91.5255075079849
4.600000000000003	91.68514069948307
4.700000000000003	91.84050139914666
4.800000000000003	91.99176105118455
4.900000000000004	92.13905800747949
5.0000000000000036	92.28257987622932
5.100000000000003	92.42247132478468
5.200000000000004	92.5588691727394
5.300000000000004	92.69190146873555
5.400000000000004	92.82167022773508
5.5000000000000036	92.94831984005617
5.600000000000004	93.07196032762765
5.700000000000005	93.19269487749574
5.800000000000004	93.31060537948132
5.900000000000004	93.4258100114611
6.000000000000004	93.5383985770531
6.100000000000005	93.64845669997523
6.200000000000005	93.75606480346755
6.300000000000004	93.86128588168154
6.400000000000005	93.96421446755323
6.500000000000005	94.06492153826807
6.600000000000005	94.16347381631346
6.700000000000005	94.25992337900388
6.800000000000005	94.35434969167203
6.900000000000006	94.44681224021605
7.000000000000005	94.5373680808463
7.100000000000005	94.62607085590905
7.2000000000000055	94.7129619046656
7.300000000000006	94.79810661733956
7.400000000000006	94.88155337150941
7.500000000000005	94.96334764789786
7.600000000000006	95.04352439480641
7.700000000000006	95.1221396922754
7.800000000000006	95.19923490631382
7.900000000000006	95.274849894965
8.000000000000007	95.34902209636263
8.100000000000007	95.42177993655916
8.200000000000006	95.49317057019573
8.300000000000006	95.56322838858193
8.400000000000006	95.63198567180345
8.500000000000007	95.69946687942644
8.600000000000007	95.76571308681253
8.700000000000006	95.8307541667908
8.800000000000008	95.89461900734955
8.900000000000007	95.95733467767556
9.000000000000007	96.01892146482703
9.100000000000007	96.07941449918478
9.200000000000006	96.13883905609887
9.300000000000008	96.19721879005421
9.400000000000007	96.2545714097109
9.500000000000007	96.31092789915728
9.600000000000009	96.36631049277929
9.700000000000008	96.42074075499634
9.800000000000008	96.47423882043886
9.900000000000007	96.52681961497318
10.000000000000007	96.578510004207
10.100000000000009	96.62932907122376
10.200000000000008	96.67929460392884
10.300000000000008	96.72841978776867
10.40000000000001	96.7767285590828
10.500000000000009	96.82423788085266
10.600000000000009	96.8709642448234
10.700000000000008	96.91692297921821
10.800000000000008	96.96212534891505
10.90000000000001	97.00659234400374
11.000000000000009	97.05033869693551
11.100000000000009	97.09337807278281
11.20000000000001	97.135720524254
11.30000000000001	97.17738491099985
11.40000000000001	97.21838444346822
11.500000000000009	97.25873199129703
11.600000000000009	97.29843945160283
11.70000000000001	97.3375155130208
11.80000000000001	97.37597687045391
11.90000000000001	97.41383511257264
12.00000000000001	97.4511009270724
12.10000000000001	97.48778213563756
12.20000000000001	97.52389384553632
12.30000000000001	97.55944652550727
12.40000000000001	97.5944503919299
12.50000000000001	97.6289148311866
12.60000000000001	97.66284667216506
12.70000000000001	97.69625939528173
12.800000000000011	97.72916226291825
12.900000000000011	97.76156376256914
13.00000000000001	97.79347008876259
13.10000000000001	97.82489351405651
13.20000000000001	97.85584245919497
13.300000000000011	97.88632515424409
13.400000000000011	97.91634910922554
13.50000000000001	97.94591978067217
13.600000000000012	97.97504819469383
13.700000000000012	98.0037418569304
13.800000000000011	98.03200759667547
13.900000000000011	98.05985039696654
14.00000000000001	98.08728034849594
14.100000000000012	98.11430431277273
14.200000000000012	98.14092900468683
14.300000000000011	98.16716050633045
14.400000000000013	98.19300324192793
14.500000000000012	98.21846633110037
14.600000000000012	98.24355592926962
14.700000000000012	98.26827759456451
14.800000000000011	98.29263539152845
14.900000000000013	98.31663770408015
15.000000000000012	98.340290186762
15.100000000000012	98.36359837963366
15.200000000000014	98.38656726085479
15.300000000000013	98.40920046487044
15.400000000000013	98.43150560796245
15.500000000000012	98.45348779166883
15.600000000000012	98.47515158507436
15.700000000000014	98.49650034509118
15.800000000000013	98.5175411014936
15.900000000000013	98.53827856083768
16.000000000000014	98.55871733907124
16.100000000000016	98.57886154902877
16.200000000000014	98.59871421173543
16.30000000000001	98.61828174231574
16.400000000000013	98.63756840846247
16.500000000000014	98.65657799960512
16.600000000000016	98.67531331958502
16.700000000000014	98.6937803103429
16.800000000000015	98.71198292420158
16.900000000000013	98.72992504090332
17.000000000000014	98.74761008666306
17.100000000000016	98.76504059955046
17.200000000000014	98.78222202373152
17.300000000000015	98.79915795913267
17.400000000000013	98.81585157343439
17.500000000000014	98.83230523256218
17.600000000000016	98.84852399485533
17.700000000000014	98.86451120562387
17.800000000000015	98.88027015140864
17.900000000000016	98.89580370766227
18.000000000000014	98.91111402750505
18.100000000000016	98.92620576204912
18.200000000000017	98.94108197064496
18.300000000000015	98.95574532000909
18.400000000000016	98.9701978252119
18.500000000000014	98.98444381977222
18.600000000000016	98.99848615541237
18.700000000000017	99.01232763580515
18.800000000000015	99.0259706903118
18.900000000000016	99.03941716175069
19.000000000000014	99.05267104745107
19.100000000000016	99.06573496487587
19.200000000000017	99.07861117335085
19.300000000000015	99.09130140378747
19.400000000000016	99.10380938985216
19.500000000000018	99.1161375781631
19.600000000000016	99.12828837570736
19.700000000000017	99.14026384737147
19.80000000000002	99.15206558324499
19.900000000000016	99.16369703716973
20.000000000000018	99.17516046220211
20.100000000000016	99.18645778360448
20.200000000000017	99.19759049984141
20.30000000000002	99.2085618441758
20.400000000000016	99.21937392793059
20.500000000000018	99.2300288294796
20.600000000000016	99.24052831356808
20.700000000000017	99.25087376247083
20.80000000000002	99.26106817480932
20.900000000000016	99.27111350071723
21.000000000000018	99.28101138945414
21.10000000000002	99.29076314757489
21.200000000000017	99.30037158787557
21.30000000000002	99.30983854202641
21.40000000000002	99.31916581410363
21.500000000000018	99.32835491992208
21.60000000000002	99.33740706934903
21.700000000000017	99.34632487709798
21.80000000000002	99.35511003964604
21.90000000000002	99.3637639766577
22.000000000000018	99.37228783487717
22.10000000000002	99.38068407147482
22.200000000000017	99.38895428323498
22.30000000000002	99.39710004367807
22.40000000000002	99.40512266082034
22.500000000000018	99.41302320030472
22.60000000000002	99.4208039510518
22.70000000000002	99.42846639571131
22.80000000000002	99.43601176176702
22.90000000000002	99.44344106180706
23.00000000000002	99.45075645041179
23.10000000000002	99.45795932580603
23.20000000000002	99.46505106648083
23.30000000000002	99.47203280596155
23.40000000000002	99.47890548830091
23.50000000000002	99.48567112436417
23.60000000000002	99.49233101543732
23.70000000000002	99.49888622722504
23.80000000000002	99.50533765884181
23.90000000000002	99.51168720598947
24.00000000000002	99.51793609804369
24.10000000000002	99.52408554754554
24.20000000000002	99.53013654070521
24.300000000000022	99.53608991831447
24.40000000000002	99.54194745268244
24.50000000000002	99.54771029039132
24.600000000000023	99.55337936024995
24.70000000000002	99.55895546470734
24.800000000000022	99.56444027686696
24.90000000000002	99.56983488173148
25.00000000000002	99.57514034986681
25.100000000000023	99.58035754249387
25.20000000000002	99.585487212102
25.300000000000022	99.590530925347
25.40000000000002	99.59548969615378
25.50000000000002	99.60036433693789
25.600000000000023	99.60515556724552
25.70000000000002	99.60986486788988
25.800000000000022	99.61449319980046
25.900000000000023	99.6190415114661
26.00000000000002	99.62351055757759
26.100000000000023	99.62790101461863
26.200000000000024	99.63221427116989
26.300000000000022	99.63645122684835
26.400000000000023	99.64061259467361
26.50000000000002	99.64469902263818
26.600000000000023	99.64871182473563
26.700000000000024	99.65265185476395
26.800000000000022	99.6565199557518
26.900000000000023	99.66031679121237
27.00000000000002	99.66404297180158
27.100000000000023	99.66769973127344
27.200000000000024	99.67128787030069
27.300000000000022	99.67480801667925
27.400000000000023	99.67826075626883
27.500000000000025	99.68164725776816
27.600000000000023	99.6849682820648
27.700000000000024	99.68822458068445
27.800000000000026	99.69141673880135
27.900000000000023	99.6945453097219
28.000000000000025	99.69761139207696
28.100000000000023	99.70061570053099
28.200000000000024	99.7035587895354
28.300000000000026	99.70644119068695
28.400000000000023	99.70926394567368
28.500000000000025	99.71202773447499
28.600000000000023	99.71473322889975
28.700000000000024	99.71738094657431
28.800000000000026	99.71997139056177
28.900000000000023	99.72250554115159
29.000000000000025	99.72498403794873
29.100000000000026	99.72740737206648
29.200000000000024	99.72977602745182
29.300000000000026	99.73209093438872
29.400000000000027	99.73435270212936
29.500000000000025	99.73656193276861
29.600000000000026	99.73871908549808
29.700000000000024	99.7408246191281
29.800000000000026	99.74287940996666
29.900000000000027	99.74488403187124
30.000000000000025	99.74683892108452
30.100000000000026	99.74874451949273
30.200000000000024	99.7506016593565
30.300000000000026	99.75241088787782
30.400000000000027	99.75417274596721
30.500000000000025	99.7558876421116
30.600000000000026	99.75755599594655
30.700000000000028	99.75917859213921
30.800000000000026	99.76075594675615
30.900000000000027	99.76228844836551
31.00000000000003	99.76377650154147
31.100000000000026	99.76522085204228
31.200000000000028	99.76662199244797
31.300000000000026	99.76798040979017
31.400000000000027	99.76929646843517
31.50000000000003	99.77057055317086
31.600000000000026	99.77180336767226
31.700000000000028	99.77299537704234
31.800000000000026	99.7741469283147
31.900000000000027	99.77525839280736
32.00000000000003	99.77633043973469
32.10000000000002	99.77736351344066
32.20000000000003	99.77835805336115
32.300000000000026	99.77931438537132
32.40000000000003	99.78023286311726
32.50000000000003	99.7811141185054
32.60000000000003	99.78195857155751
32.70000000000003	99.78276653303118
32.800000000000026	99.78353834446916
32.90000000000003	99.78427460718213
33.00000000000003	99.78497572278955
33.10000000000003	99.78564208855644
33.20000000000003	99.78627399669753
33.300000000000026	99.78687177290658
33.40000000000003	99.78743598533896
33.50000000000003	99.78796701402275
33.60000000000003	99.78846513795902
33.70000000000003	99.78893067191729
33.800000000000026	99.7893641568266
33.90000000000003	99.78976595635629
34.00000000000003	99.79013643030214
34.10000000000003	99.79047584137783
34.20000000000003	99.79078449008203
34.30000000000003	99.79106288781215
34.40000000000003	99.79131137901854
34.50000000000003	99.79153021484262
34.60000000000003	99.79171968588129
34.70000000000003	99.7918802792522
34.80000000000003	99.7920123248255
34.90000000000003	99.79211614901628
35.00000000000003	99.79219198862961
35.10000000000003	99.7922401213641
35.20000000000003	99.79226100797747
35.30000000000003	99.7922549611886
35.400000000000034	99.79222220764987
35.50000000000003	99.7921630160483
35.60000000000003	99.79207782544684
35.70000000000003	99.79196693553673
35.80000000000003	99.79183064292006
35.900000000000034	99.79166916160563
36.00000000000003	99.79148274858059
36.10000000000003	99.79127181933238
36.20000000000003	99.79103665820914
36.30000000000003	99.79077747029783
36.400000000000034	99.790494504353
36.50000000000003	99.7901881564412
36.60000000000003	99.78985869924267
36.70000000000003	99.7895064026691
36.80000000000003	99.78913146063687
36.900000000000034	99.78873411125097
37.00000000000003	99.78831472945379
37.10000000000003	99.78787357416832
37.20000000000003	99.78741083145925
37.30000000000003	99.78692673188321
37.400000000000034	99.78642163296746
37.500000000000036	99.78589578316144
37.60000000000003	99.78534942842798
37.70000000000003	99.78478274494586
37.80000000000003	99.7841959535466
37.900000000000034	99.783589392797
38.000000000000036	99.78296329878424
38.10000000000003	99.78231784076819
38.20000000000003	99.78165323263552
38.30000000000003	99.78096979731171
38.400000000000034	99.78026776146233
38.500000000000036	99.77954734951477
38.60000000000004	99.77880872196646
38.70000000000003	99.77805208379559
38.80000000000003	99.77727774088177
38.900000000000034	99.77648590875867
39.000000000000036	99.77567674181948
39.10000000000004	99.77485043863223
39.20000000000003	99.7740072910074
39.30000000000003	99.77314750598612
39.400000000000034	99.772271288591
39.500000000000036	99.77137878543765
39.60000000000004	99.77047018690914
39.70000000000003	99.76954576946845
39.80000000000003	99.76860573011287
39.900000000000034	99.76765021006698
40.000000000000036	99.76667939377909
40.10000000000004	99.76569354503988
40.20000000000003	99.76469285317681
40.30000000000003	99.76367750569325
40.400000000000034	99.76264763690126
40.500000000000036	99.76160342370788
40.60000000000004	99.7605451160661
40.70000000000004	99.7594728942239
40.80000000000003	99.75838688772797
40.900000000000034	99.75728726797493
41.000000000000036	99.756174273489
41.10000000000004	99.75504807757859
41.20000000000004	99.753908851901
41.30000000000003	99.75275671985158
41.400000000000034	99.75159184586012
41.500000000000036	99.7504144559583
41.60000000000004	99.7492247152322
41.70000000000004	99.74802274286162
41.80000000000004	99.74680869814605
41.900000000000034	99.74558279679788
42.000000000000036	99.74434519761321
42.10000000000004	99.74309605789085
42.20000000000004	99.74183549133086
42.30000000000004	99.74056365078006
42.400000000000034	99.73928074065904
42.500000000000036	99.73798691230496
42.60000000000004	99.73668227568615
42.70000000000004	99.73536697886097
42.80000000000004	99.73404121692246
42.900000000000034	99.73270513549706
43.000000000000036	99.73135887885097
43.10000000000004	99.73000255206615
43.20000000000004	99.72863629721003
43.30000000000004	99.7272602991579
43.400000000000034	99.72587469675848
43.500000000000036	99.72447959178864
43.60000000000004	99.72307512183566
43.70000000000004	99.72166146333547
43.80000000000004	99.72023874994346
43.90000000000004	99.71880711407768
44.000000000000036	99.71736665315373
44.10000000000004	99.71591749918399
44.20000000000004	99.71445981934886
44.30000000000004	99.7129937411355
44.40000000000004	99.71151935903116
44.500000000000036	99.71003680084715
44.60000000000004	99.70854622612123
44.70000000000004	99.70704775761065
44.80000000000004	99.70554151694517
44.90000000000004	99.70402759471612
45.00000000000004	99.7025061135358
45.10000000000004	99.70097722455023
45.20000000000004	99.69944104489454
45.30000000000004	99.6978976625647
45.40000000000004	99.69634719622552
45.50000000000004	99.69478979009621
45.60000000000004	99.69322555699762
45.70000000000004	99.6916546087217
45.80000000000004	99.69007702978182
45.90000000000004	99.68849293398415
46.00000000000004	99.68690245793285
46.10000000000004	99.68530570931695
46.20000000000004	99.68370277034929
46.30000000000004	99.6820937511195
46.40000000000004	99.6804787819492
46.50000000000004	99.6788579665867
46.60000000000004	99.67723140784013
46.70000000000004	99.67559918480691
46.80000000000004	99.67396140302756
46.90000000000004	99.67231818590787
47.00000000000004	99.67066963250545
47.100000000000044	99.6690158198785
47.20000000000004	99.66735685006194
47.30000000000004	99.66569284075983
47.40000000000004	99.66402388742529
47.50000000000004	99.66235008465118
47.600000000000044	99.66067150670725
47.70000000000004	99.6589882513612
47.80000000000004	99.65730043003181
47.90000000000004	99.65560813387906
48.00000000000004	99.65391143536515
48.100000000000044	99.65221042894565
48.200000000000045	99.65050522086172
48.30000000000004	99.64879589897205
48.40000000000004	99.64708255034726
48.50000000000004	99.64536524495249
48.600000000000044	99.6436440732335
48.700000000000045	99.64191913571568
48.80000000000004	99.64019051632339
48.90000000000004	99.63845828342
49.00000000000004	99.63672252431691
49.100000000000044	99.63498333483554
49.200000000000045	99.63324079587304
49.30000000000004	99.63149498760355
49.40000000000004	99.62974597615307
49.50000000000004	99.62799384505914
49.600000000000044	99.6262386849424
49.700000000000045	99.62448057308987
49.80000000000004	99.62271957420882
49.90000000000004	99.62095576886618
50.00000000000004	99.61918924340732
50.100000000000044	99.61742007233987
50.200000000000045	99.61564832950755
50.30000000000005	99.61387407761231
50.40000000000004	99.6120973936636
50.50000000000004	99.61031835927236
50.600000000000044	99.6085370456298
50.700000000000045	99.60675351418163
50.80000000000005	99.60496783911822
50.90000000000004	99.60318009816343
51.00000000000004	99.60139035995388
51.100000000000044	99.59959869251563
51.200000000000045	99.59780515549632
51.30000000000005	99.5960098197281
51.40000000000005	99.59421275862312
51.50000000000004	99.59241403776785
51.600000000000044	99.5906137156984
51.700000000000045	99.58881186056796
51.80000000000005	99.58700854225394
51.90000000000005	99.58520382399196
52.00000000000004	99.58339776845571
52.100000000000044	99.58159043256863
52.200000000000045	99.57978188130957
52.30000000000005	99.5779721806278
52.40000000000005	99.57616139095063
52.50000000000004	99.5743495682186
52.600000000000044	99.57253677486209
52.700000000000045	99.57072307361533
52.80000000000005	99.56890852274005
52.90000000000005	99.56709317998018
53.00000000000004	99.56527709982961
53.100000000000044	99.56346034171413
53.200000000000045	99.56164296478842
53.30000000000005	99.55982502472588
53.40000000000005	99.55800657515194
53.50000000000005	99.55618767306522
53.600000000000044	99.55436837469617
53.700000000000045	99.5525487337211
53.80000000000005	99.55072880333869
53.90000000000005	99.54890863587639
54.00000000000005	99.54708828548561
54.100000000000044	99.54526780513417
54.200000000000045	99.54344724611033
54.30000000000005	99.54162665997498
54.40000000000005	99.53980609856572
54.50000000000005	99.53798561219051
54.60000000000005	99.5361652502941
54.700000000000045	99.53434506188015
54.80000000000005	99.53252509734476
54.90000000000005	99.53070540582449
55.00000000000005	99.5288860346532
55.10000000000005	99.52706703107015
55.200000000000045	99.52524844479555
55.30000000000005	99.52343032275806
55.40000000000005	99.52161270987246
55.50000000000005	99.51979565167463
55.60000000000005	99.5179791932928
55.700000000000045	99.51616338340172
55.80000000000005	99.5143482663649
55.90000000000005	99.51253388438602
56.00000000000005	99.51072028096209
56.10000000000005	99.5089075041727
56.200000000000045	99.50709559627282
56.30000000000005	99.50528459726644
56.40000000000005	99.50347454907518
56.50000000000005	99.50166549324356
56.60000000000005	99.49985747691264
56.70000000000005	99.49805053989903
56.80000000000005	99.49624471973532
56.90000000000005	99.49444005645667
57.00000000000005	99.49263659668067
57.10000000000005	99.49083437820879
57.20000000000005	99.489033436574
57.30000000000005	99.48723381035306
57.40000000000005	99.48543553777353
57.50000000000005	99.4836386646103
57.60000000000005	99.48184322634496
57.70000000000005	99.48004925625796
57.800000000000054	99.47825679117886
57.90000000000005	99.47646587642296
58.00000000000005	99.47467654554448
58.10000000000005	99.47288883000685
58.20000000000005	99.4711027652884
58.300000000000054	99.4693183865439
58.40000000000005	99.46753573833185
58.50000000000005	99.46575485199745
58.60000000000005	99.46397575695143
58.70000000000005	99.46219848705262
58.800000000000054	99.46042308645656
58.90000000000005	99.45864958466389
59.00000000000005	99.45687800943514
59.10000000000005	99.45510839337605
59.20000000000005	99.4533407687923
59.300000000000054	99.45157517915966
59.40000000000005	99.44981165187372
59.50000000000005	99.44805021282488
59.60000000000005	99.4462908931165
59.70000000000005	99.44453373587157
59.800000000000054	99.44277876671944
59.900000000000055	99.4410260100527
60.00000000000005	99.43927549581169
60.10000000000005	99.43752725365813
60.20000000000005	99.43578132610428
60.300000000000054	99.4340377367721
60.400000000000055	99.43229650835106
60.50000000000005	99.43055766938654
60.60000000000005	99.42882126208247
60.70000000000005	99.42708730836863
60.800000000000054	99.425355829576
60.900000000000055	99.42362685316967
61.00000000000006	99.42190040635587
61.10000000000005	99.42017653078959
61.20000000000005	99.41845524648515
61.300000000000054	99.41673657322322
61.400000000000055	99.41502053717258
61.50000000000006	99.41330717971927
61.60000000000005	99.4115965192557
61.70000000000005	99.40988857433138
61.800000000000054	99.40818337011098
61.900000000000055	99.4064809315184
62.00000000000006	99.40478129944596
62.10000000000005	99.40308449045718
62.20000000000005	99.40139052169124
62.300000000000054	99.39969941710729
62.400000000000055	99.39801121736325
62.50000000000006	99.3963259374676
62.60000000000005	99.39464359344495
62.70000000000005	99.39296420832022
62.800000000000054	99.3912878048943
62.900000000000055	99.38961442338076
63.00000000000006	99.38794407704117
63.10000000000006	99.38627678061786
63.20000000000005	99.38461255601375
63.300000000000054	99.38295144323862
63.400000000000055	99.38129345406237
63.50000000000006	99.37963860221954
63.60000000000006	99.37798690874332
63.70000000000005	99.37633839445826
63.800000000000054	99.37469309897386
63.900000000000055	99.37305103239044
64.00000000000006	99.37141220727769
64.10000000000005	99.36977664362378
64.20000000000006	99.36814438086117
64.30000000000005	99.36651542765905
64.40000000000006	99.36488979567707
64.50000000000006	99.36326750409293
64.60000000000005	99.36164857189004
64.70000000000006	99.36003303813995
64.80000000000005	99.35842090991557
64.90000000000006	99.35681219781925
65.00000000000006	99.35520692005478
65.10000000000005	99.35360511553993
65.20000000000006	99.35200678997433
65.30000000000005	99.35041195313973
65.40000000000006	99.34882062248425
65.50000000000006	99.34723281527474
65.60000000000005	99.34564857010312
65.70000000000006	99.34406789114225
65.80000000000005	99.34249078721525
65.90000000000006	99.3409172748618
66.00000000000006	99.3393473925403
66.10000000000005	99.33778114310556
66.20000000000006	99.33621853464209
66.30000000000005	99.33465958298443
66.40000000000006	99.33310430379804
66.50000000000006	99.33155273524648
66.60000000000005	99.33000487872391
66.70000000000006	99.32846074144668
66.80000000000005	99.32692033840142
66.90000000000006	99.32538370763571
67.00000000000006	99.32385084927849
67.10000000000007	99.32232176988259
67.20000000000006	99.32079648377626
67.30000000000005	99.31927500512981
67.40000000000006	99.31775737172342
67.50000000000006	99.31624358228842
67.60000000000007	99.31473364259236
67.70000000000006	99.31322756617143
67.80000000000005	99.31172539070494
67.90000000000006	99.31022711370962
68.00000000000006	99.30873274035831
68.10000000000007	99.30724228357202
68.20000000000006	99.30575575612421
68.30000000000005	99.30427319545103
68.40000000000006	99.30279459773153
68.50000000000006	99.30131996742941
68.60000000000007	99.29984931672536
68.70000000000006	99.29838268296734
68.80000000000005	99.29692006116854
68.90000000000006	99.29546145526082
69.00000000000006	99.29400687684974
69.10000000000007	99.29255633740273
69.20000000000006	99.2911098740461
69.30000000000005	99.28966748051248
69.40000000000006	99.28822916009439
69.50000000000006	99.2867949237049
69.60000000000007	99.28536480839281
69.70000000000006	99.28393880677153
69.80000000000007	99.2825169216596
69.90000000000006	99.28109916343188
70.00000000000006	99.279685542334
70.10000000000007	99.2782760952117
70.20000000000006	99.27687081345267
70.30000000000007	99.27546969930013
70.40000000000006	99.27407276248074
70.50000000000006	99.27268003977157
70.60000000000007	99.27129152148615
70.70000000000006	99.26990720944634
70.80000000000007	99.26852711287499
70.90000000000006	99.2671512408739
71.00000000000006	99.26577963003336
71.10000000000007	99.26441226949348
71.20000000000006	99.2630491605595
71.30000000000007	99.26169031184716
71.40000000000006	99.26033575988525
71.50000000000006	99.25898549278305
71.60000000000007	99.2576395114729
71.70000000000006	99.2562978240984
71.80000000000007	99.25496043868976
71.90000000000006	99.25362739160306
72.00000000000006	99.25229866982437
72.10000000000007	99.25097427382312
72.20000000000006	99.24965421117399
72.30000000000007	99.24833851817712
72.40000000000006	99.2470271808296
72.50000000000006	99.2457201992722
72.60000000000007	99.24441758063689
72.70000000000006	99.2431193319493
72.80000000000007	99.24182548934897
72.90000000000006	99.24053603775789
73.00000000000006	99.23925097690328
73.10000000000007	99.2379703133834
73.20000000000006	99.23669408328622
73.30000000000007	99.2354222705851
73.40000000000006	99.23415487471895
73.50000000000007	99.23289190187086
73.60000000000007	99.23163335812401
73.70000000000006	99.23037927941591
73.80000000000007	99.22912964869114
73.90000000000006	99.22788446502014
74.00000000000007	99.22664373408514
74.10000000000007	99.22540749177493
74.20000000000006	99.22417572012458
74.30000000000007	99.22294841795326
74.40000000000006	99.22172559055328
74.50000000000007	99.22050724312321
74.60000000000007	99.21929341140992
74.70000000000006	99.21808407646424
74.80000000000007	99.21687923677814
74.90000000000006	99.21567889717362
75.00000000000007	99.21448309335074
75.10000000000007	99.21329180548852
75.20000000000006	99.21210503186144
75.30000000000007	99.21092277692516
75.40000000000006	99.2097450450472
75.50000000000007	99.20857187179264
75.60000000000007	99.20740323639927
75.70000000000006	99.20623913685222
75.80000000000007	99.205079577165
75.90000000000006	99.20392459285671
76.00000000000007	99.20277416233002
76.10000000000007	99.20162828338319
76.20000000000007	99.20048695968542
76.30000000000007	99.19935019482311
76.40000000000006	99.198218024186
76.50000000000007	99.19709042527667
76.60000000000007	99.19596739563869
76.70000000000007	99.19484893852554
76.80000000000007	99.19373508928066
76.90000000000006	99.19262582460723
77.00000000000007	99.19152114188998
77.10000000000007	99.19042104405834
77.20000000000007	99.18932553396387
77.30000000000007	99.18823464682502
77.40000000000006	99.18714835848489
77.50000000000007	99.18606666610495
77.60000000000007	99.18498957222343
77.70000000000007	99.18391711201146
77.80000000000007	99.18284926054723
77.90000000000006	99.18178601485883
78.00000000000007	99.18072737717947
78.10000000000007	99.17967334966895
78.20000000000007	99.1786239673765
78.30000000000007	99.17757920455891
78.40000000000006	99.17653905804977
78.50000000000007	99.17550352971386
78.60000000000007	99.17447265455125
78.70000000000007	99.17344640608734
78.80000000000007	99.17242478104549
78.90000000000006	99.17140778100308
79.00000000000007	99.1703954074683
79.10000000000007	99.16938769532135
79.20000000000007	99.16838461730364
79.30000000000007	99.16738616997029
79.40000000000006	99.16639235455136
79.50000000000007	99.16540320587528
79.60000000000007	99.16441869598489
79.70000000000007	99.16343882134599
79.80000000000007	99.16246358291764
79.90000000000008	99.16149298159381
80.00000000000007	99.16052705208409
80.10000000000007	99.15956576568352
80.20000000000007	99.1586091187134
80.30000000000007	99.15765711180534
80.40000000000008	99.15670977961392
80.50000000000007	99.1557670927675
80.60000000000007	99.15482904751693
80.70000000000007	99.15389564423816
80.80000000000007	99.15296688324561
80.90000000000008	99.15204279907516
81.00000000000007	99.15112336164248
81.10000000000007	99.15020856707568
81.20000000000007	99.1492984154415
81.30000000000007	99.14839294121697
81.40000000000008	99.14749211368219
81.50000000000007	99.14659592891182
81.60000000000007	99.14570438673128
81.70000000000007	99.1448174869078
81.80000000000007	99.14393526379894
81.90000000000008	99.1430576860063
82.00000000000007	99.14218474950133
82.10000000000007	99.14131645381738
82.20000000000007	99.1404528332487
82.30000000000007	99.13959385579165
82.40000000000008	99.13873951737959
82.50000000000007	99.13788981731777
82.60000000000008	99.13704475485649
82.70000000000007	99.13620436416902
82.80000000000007	99.13536861260638
82.90000000000008	99.13453749601649
83.00000000000007	99.13371101342844
83.10000000000008	99.13288919894723
83.20000000000007	99.1320720193484
83.30000000000007	99.13125947045546
83.40000000000008	99.13045155108175
83.50000000000007	99.12964825998868
83.60000000000008	99.1288496311581
83.70000000000007	99.12805563075258
83.80000000000007	99.12726625452596
83.90000000000008	99.12648150103037
84.00000000000007	99.12570140417395
84.10000000000008	99.12492592957274
84.20000000000007	99.12415507296846
84.30000000000007	99.12338883270907
84.40000000000008	99.12262720709322
84.50000000000007	99.121870229903
84.60000000000008	99.121117866173
84.70000000000007	99.12037011158958
84.80000000000007	99.11962696425323
84.90000000000008	99.11888845786645
85.00000000000007	99.11815455694575
85.10000000000008	99.11742525717625
85.20000000000007	99.11670055646498
85.30000000000007	99.1159804526724
85.40000000000008	99.11526497937129
85.50000000000007	99.11455410052758
85.60000000000008	99.11384781178364
85.70000000000007	99.1131461108121
85.80000000000007	99.11244903109983
85.90000000000008	99.11175653612257
86.00000000000007	99.11106862153099
86.10000000000008	99.11038528481426
86.20000000000007	99.10970652341727
86.30000000000008	99.10903237069323
86.40000000000008	99.1083627895972
86.50000000000007	99.10769777574856
86.60000000000008	99.10703732641402
86.70000000000007	99.10638147485409
86.80000000000008	99.10573018356112
86.90000000000008	99.10508344817106
87.00000000000007	99.10444126577654
87.10000000000008	99.10380363342817
87.20000000000007	99.10317058424815
87.30000000000008	99.1025420802375
87.40000000000008	99.10191811701087
87.50000000000007	99.10129869144964
87.60000000000008	99.10068383657634
87.70000000000007	99.10007351395609
87.80000000000008	99.09946771922738
87.90000000000008	99.0988664491062
88.00000000000007	99.09826970026866
88.10000000000008	99.09767750559374
88.20000000000007	99.09708982618413
88.30000000000008	99.09650665766571
88.40000000000008	99.09592799655373
88.50000000000007	99.09535387562008
88.60000000000008	99.09478425555798
88.70000000000007	99.09421913202333
88.80000000000008	99.09365850137411
88.90000000000008	99.09310235993028
89.00000000000009	99.0925507403147
89.10000000000008	99.09200360278625
89.20000000000007	99.09146094299585
89.30000000000008	99.09092275711048
89.40000000000008	99.09038907763815
89.50000000000009	99.08985986445428
89.60000000000008	99.08933511324503
89.70000000000007	99.08881482002764
89.80000000000008	99.08832182980987
89.90000000000008	99.08792446735245
90.00000000000009	99.08762189216375
