# Supplementary material for: White matter micro- and macrostructure brain charts for the human lifespan
Source: Nature. 2026 May 13;655(8124):979–89. doi: 10.1038/s41586-026-10454-2 (PMC13391363; doi:10.1038/s41586-026-10454-2)
Supplement: Supplementary file 7 — Tract-specific median centiles of brain charts. SDT.T4.1-504 contain the discretized, sex-agnostic brain charts used to derive the myelination plots and assessments in Fig. 4 and Supplementary Fig. S4.F9. Age is expressed in years. Tract measurements are reported in metric-specific units: diffusivities in mm2 s−1, volume in mm3, surface area in mm2, average length in mm, and FA is dimensionless (unitless). [file 41586_2026_10454_MOESM7_ESM.zip › SDT.T4/SDT.T4.269-SLF_II_left_fa-mean.csv]

age	value
1.0	0.3141006760899148
1.1	0.3168329818002669
1.2000000000000002	0.32026266830243666
1.3000000000000003	0.32433507241676124
1.4000000000000004	0.32830413510968365
1.5000000000000004	0.33196139479050635
1.6000000000000005	0.3353471372312743
1.7000000000000006	0.3384943854077412
1.8000000000000007	0.3414294258128896
1.9000000000000008	0.3441775177876866
2.000000000000001	0.34675793634764507
2.100000000000001	0.34918716683557405
2.200000000000001	0.3514786896889373
2.300000000000001	0.3536461897195822
2.4000000000000012	0.3557003685111765
2.5000000000000013	0.3576506407666532
2.6000000000000014	0.3595053124283556
2.7000000000000015	0.3612712456213723
2.8000000000000016	0.3629558963968351
2.9000000000000017	0.36456511884472265
3.0000000000000018	0.3661041641410673
3.100000000000002	0.3675773974686796
3.200000000000002	0.3689897249744912
3.300000000000002	0.3703450279991275
3.400000000000002	0.3716468438171112
3.500000000000002	0.3728983908209573
3.6000000000000023	0.37410233433177154
3.7000000000000024	0.37526183174215
3.8000000000000025	0.3763793661918218
3.9000000000000026	0.3774572161446988
4.000000000000003	0.3784972687761255
4.100000000000003	0.3795018176761397
4.200000000000003	0.38047266998398277
4.3000000000000025	0.38141150536342067
4.400000000000003	0.3823198767295975
4.5000000000000036	0.3831990590908893
4.600000000000003	0.3840506737702365
4.700000000000003	0.3848759862238103
4.800000000000003	0.3856761719413972
4.900000000000004	0.38645219409918957
5.0000000000000036	0.38720530358953853
5.100000000000003	0.38793647616005644
5.200000000000004	0.38864663023065743
5.300000000000004	0.3893366224518393
5.400000000000004	0.3900071472432062
5.5000000000000036	0.39065914392257395
5.600000000000004	0.3912933373314746
5.700000000000005	0.3919104053325856
5.800000000000004	0.39251089592419613
5.900000000000004	0.3930955638531081
6.000000000000004	0.3936649905175118
6.100000000000005	0.3942197279848181
6.200000000000005	0.39476029359022013
6.300000000000004	0.3952871008057708
6.400000000000005	0.395800740795075
6.500000000000005	0.3963016638558125
6.600000000000005	0.39679029249551734
6.700000000000005	0.39726696347430773
6.800000000000005	0.3977321658929958
6.900000000000006	0.39818627145766633
7.000000000000005	0.39862963541728674
7.100000000000005	0.3990625912972018
7.2000000000000055	0.39948540191287973
7.300000000000006	0.39989846245803484
7.400000000000006	0.4003020699116923
7.500000000000005	0.40069650318666694
7.600000000000006	0.4010819815394701
7.700000000000006	0.40145883922924924
7.800000000000006	0.401827326817515
7.900000000000006	0.4021876849686491
8.000000000000007	0.4025401396034155
8.100000000000007	0.40288486637130194
8.200000000000006	0.40322214187719824
8.300000000000006	0.40355217118842235
8.400000000000006	0.40387514673810637
8.500000000000007	0.4041912178656579
8.600000000000007	0.40450062259303826
8.700000000000006	0.4048035369364669
8.800000000000008	0.405100130629281
8.900000000000007	0.4053905627417352
9.000000000000007	0.40567495544564985
9.100000000000007	0.40595350946230896
9.200000000000006	0.4062263716426551
9.300000000000008	0.4064936794835427
9.400000000000007	0.40675553846698337
9.500000000000007	0.4070121237204182
9.600000000000009	0.40726356305418354
9.700000000000008	0.407509980113228
9.800000000000008	0.4077514904367463
9.900000000000007	0.4079881818175648
10.000000000000007	0.40822020421526894
10.100000000000009	0.4084476659484205
10.200000000000008	0.40867066809268476
10.300000000000008	0.40888928742270586
10.40000000000001	0.40910365626750317
10.500000000000009	0.4093138699877349
10.600000000000009	0.4095200210824338
10.700000000000008	0.40972219564262014
10.800000000000008	0.4099204584996108
10.90000000000001	0.41011492440599956
11.000000000000009	0.4103056752415426
11.100000000000009	0.4104927870762062
11.20000000000001	0.410676317221991
11.30000000000001	0.41085636790137
11.40000000000001	0.4110330118956586
11.500000000000009	0.4112063199608859
11.600000000000009	0.4113763576279535
11.70000000000001	0.4115431738959229
11.80000000000001	0.41170685835460546
11.90000000000001	0.41186747419003583
12.00000000000001	0.412025079795879
12.10000000000001	0.41217971889354366
12.20000000000001	0.4123314719308038
12.30000000000001	0.41248039553424865
12.40000000000001	0.41262654486047656
12.50000000000001	0.4127699706994905
12.60000000000001	0.4129107108347526
12.70000000000001	0.41304883641089735
12.800000000000011	0.4131843970560735
12.900000000000011	0.413317438356349
13.00000000000001	0.4134479943004885
13.10000000000001	0.41357612921217646
13.20000000000001	0.41370188788248075
13.300000000000011	0.4138253140121505
13.400000000000011	0.4139464475804595
13.50000000000001	0.41406531823874626
13.600000000000012	0.41418198331501616
13.700000000000012	0.4142964823874895
13.800000000000011	0.41440885156378054
13.900000000000011	0.41451911770893873
14.00000000000001	0.41462733296271725
14.100000000000012	0.4147335332658751
14.200000000000012	0.4148377537351017
14.300000000000011	0.4149400262649056
14.400000000000013	0.4150403744895164
14.500000000000012	0.4151388451920912
14.600000000000012	0.4152354703588761
14.700000000000012	0.4153302789529544
14.800000000000011	0.4154232925245757
14.900000000000013	0.4155145538437184
15.000000000000012	0.415604092114071
15.100000000000012	0.4156919359061259
15.200000000000014	0.41577811096449396
15.300000000000013	0.41586263639103577
15.400000000000013	0.4159455507887296
15.500000000000012	0.4160268803127575
15.600000000000012	0.4161066484538143
15.700000000000014	0.4161848727292801
15.800000000000013	0.4162615885917821
15.900000000000013	0.4163368200355619
16.000000000000014	0.4164105905611821
16.100000000000016	0.41648292116472696
16.200000000000014	0.41655382747942793
16.30000000000001	0.4166233416707424
16.400000000000013	0.4166914853491843
16.500000000000014	0.4167582777541498
16.600000000000016	0.41682373329631006
16.700000000000014	0.4168878816356199
16.800000000000015	0.4169507426817522
16.900000000000013	0.41701233595444825
17.000000000000014	0.41707267873448833
17.100000000000016	0.41713178396248707
17.200000000000014	0.4171896786729285
17.300000000000015	0.41724638088779153
17.400000000000013	0.41730190650207183
17.500000000000014	0.4173562675004455
17.600000000000016	0.4174094889014589
17.700000000000014	0.4174615873722373
17.800000000000015	0.41751257926831603
17.900000000000016	0.4175624789291241
18.000000000000014	0.4176112971779851
18.100000000000016	0.4176590569130998
18.200000000000017	0.41770577328961545
18.300000000000015	0.4177514595418973
18.400000000000016	0.41779612573669955
18.500000000000014	0.41783979313321534
18.600000000000016	0.41788247579563675
18.700000000000017	0.41792418753654403
18.800000000000015	0.4179649403420293
18.900000000000016	0.4180047433509096
19.000000000000014	0.41804361609282636
19.100000000000016	0.4180815714084394
19.200000000000017	0.41811862039403513
19.300000000000015	0.41815477158296654
19.400000000000016	0.4181900431597659
19.500000000000018	0.4182244470780182
19.600000000000016	0.4182579950861918
19.700000000000017	0.4182906972695203
19.80000000000002	0.4183225614121851
19.900000000000016	0.4183536042751784
20.000000000000018	0.41838383681271596
20.100000000000016	0.418413268387245
20.200000000000017	0.4184419062934232
20.30000000000002	0.4184697661789224
20.400000000000016	0.4184968582702358
20.500000000000018	0.4185231926251915
20.600000000000016	0.41854877778038546
20.700000000000017	0.41857362041982416
20.80000000000002	0.41859773500989805
20.900000000000016	0.418621130953878
21.000000000000018	0.41864381619655683
21.10000000000002	0.41866579702238244
21.200000000000017	0.4186870869691362
21.30000000000002	0.418707694838238
21.40000000000002	0.41872762929131635
21.500000000000018	0.41874689759339406
21.60000000000002	0.4187655055267568
21.700000000000017	0.4187834656416133
21.80000000000002	0.4188007860559831
21.90000000000002	0.41881747354681415
22.000000000000018	0.4188335335673688
22.10000000000002	0.418848977887841
22.200000000000017	0.41886381412479123
22.30000000000002	0.4188780497780765
22.40000000000002	0.41889169106118207
22.500000000000018	0.41890474301101843
22.60000000000002	0.41891721656651226
22.70000000000002	0.418929118772844
22.80000000000002	0.41894045543830505
22.90000000000002	0.4189512313266138
23.00000000000002	0.41896145671726287
23.10000000000002	0.418971138234757
23.20000000000002	0.4189802824055203
23.30000000000002	0.4189888945677813
23.40000000000002	0.4189969791374001
23.50000000000002	0.41900454568978407
23.60000000000002	0.41901160036857305
23.70000000000002	0.419018148173569
23.80000000000002	0.41902419329202667
23.90000000000002	0.4190297447385488
24.00000000000002	0.4190348083016384
24.10000000000002	0.4190393896868583
24.20000000000002	0.4190434934995475
24.300000000000022	0.4190471236342358
24.40000000000002	0.41905028850572706
24.50000000000002	0.4190529934953735
24.600000000000023	0.4190552429242801
24.70000000000002	0.4190570404942734
24.800000000000022	0.41905839414062235
24.90000000000002	0.419059308943116
25.00000000000002	0.419059789911006
25.100000000000023	0.4190598410325733
25.20000000000002	0.4190594657616499
25.300000000000022	0.4190586715198261
25.40000000000002	0.41905746304021213
25.50000000000002	0.4190558440711483
25.600000000000023	0.41905381790289686
25.70000000000002	0.41905139154493415
25.800000000000022	0.41904856947290836
25.900000000000023	0.41904535610215876
26.00000000000002	0.4190417548987977
26.100000000000023	0.4190377689416504
26.200000000000024	0.4190334047981045
26.300000000000022	0.41902866664707267
26.400000000000023	0.4190235577511627
26.50000000000002	0.4190180810494428
26.600000000000023	0.41901224275347215
26.700000000000024	0.41900604682124215
26.800000000000022	0.4189994971589249
26.900000000000023	0.4189925967886926
27.00000000000002	0.418985348468261
27.100000000000023	0.4189777580269756
27.200000000000024	0.41896982916760095
27.300000000000022	0.41896156473895646
27.400000000000023	0.41895296737859816
27.500000000000025	0.4189440426073081
27.600000000000023	0.4189347939373901
27.700000000000024	0.41892522483641714
27.800000000000026	0.41891533794749425
27.900000000000023	0.41890513575174376
28.000000000000025	0.4188946234380976
28.100000000000023	0.41888380429833333
28.200000000000024	0.4188726808272942
28.300000000000026	0.41886125540217534
28.400000000000023	0.4188495329432519
28.500000000000025	0.4188375165773777
28.600000000000023	0.41882520939262735
28.700000000000024	0.41881261370713285
28.800000000000026	0.41879973176242136
28.900000000000023	0.41878656818950644
29.000000000000025	0.4187731259238853
29.100000000000026	0.4187594071564154
29.200000000000024	0.4187454140382246
29.300000000000026	0.4187311509655359
29.400000000000027	0.4187166207304452
29.500000000000025	0.4187018260912922
29.600000000000026	0.4186867690865736
29.700000000000024	0.4186714517491543
29.800000000000026	0.4186558782221887
29.900000000000027	0.41864005113106206
30.000000000000025	0.4186239724046362
30.100000000000026	0.4186076439967165
30.200000000000024	0.41859106984454403
30.300000000000026	0.41857425244833285
30.400000000000027	0.41855719427880167
30.500000000000025	0.41853989713299106
30.600000000000026	0.4185223628611121
30.700000000000028	0.4185045951782383
30.800000000000026	0.4184865964387986
30.900000000000027	0.4184683683450918
31.00000000000003	0.4184499126778279
31.100000000000026	0.41843123297090057
31.200000000000028	0.41841233146908086
31.300000000000026	0.41839321039127475
31.400000000000027	0.41837387132536297
31.50000000000003	0.4183543159608878
31.600000000000026	0.4183345476360737
31.700000000000028	0.41831456846775356
31.800000000000026	0.41829437996169383
31.900000000000027	0.4182739837460351
32.00000000000003	0.418253382999095
32.10000000000002	0.41823257974130906
32.20000000000003	0.4182115759703541
32.300000000000026	0.4181903730923848
32.40000000000003	0.4181689726549538
32.50000000000003	0.41814737766352583
32.60000000000003	0.41812559002588506
32.70000000000003	0.41810361107682076
32.800000000000026	0.4180814423093817
32.90000000000003	0.4180590865874957
33.00000000000003	0.41803654573393045
33.10000000000003	0.4180138215513653
33.20000000000003	0.41799091528762417
33.300000000000026	0.4179678283642173
33.40000000000003	0.4179445634919419
33.50000000000003	0.41792112239406154
33.60000000000003	0.41789750625621874
33.70000000000003	0.41787371645132376
33.800000000000026	0.4178497555645574
33.90000000000003	0.41782562524397426
34.00000000000003	0.4178013271198434
34.10000000000003	0.4177768623016838
34.20000000000003	0.4177522320986426
34.30000000000003	0.41772743895987996
34.40000000000003	0.4177024844452964
34.50000000000003	0.4176773696101033
34.60000000000003	0.4176520957199244
34.70000000000003	0.41762666511215013
34.80000000000003	0.4176010792799552
34.90000000000003	0.4175753397007216
35.00000000000003	0.4175494473628632
35.10000000000003	0.4175234034749509
35.20000000000003	0.4174972102532497
35.30000000000003	0.41747086911261366
35.400000000000034	0.4174443809939224
35.50000000000003	0.4174177470666077
35.60000000000003	0.4173909694472485
35.70000000000003	0.41736404949133543
35.80000000000003	0.4173369885402992
35.900000000000034	0.41730978747627057
36.00000000000003	0.41728244741744336
36.10000000000003	0.4172549703722794
36.20000000000003	0.41722735762649926
36.30000000000003	0.4171996100205436
36.400000000000034	0.4171717286372706
36.50000000000003	0.41714371539603357
36.60000000000003	0.41711557152960155
36.70000000000003	0.41708729825819346
36.80000000000003	0.4170588963704691
36.900000000000034	0.4170303669031075
37.00000000000003	0.4170017116787411
37.10000000000003	0.4169729318678271
37.20000000000003	0.41694402822239224
37.30000000000003	0.41691500174709323
37.400000000000034	0.4168858541847409
37.500000000000036	0.41685658665844266
37.60000000000003	0.4168272002800759
37.70000000000003	0.4167976957559359
37.80000000000003	0.4167680740489184
37.900000000000034	0.4167383368151268
38.000000000000036	0.41670848512188197
38.10000000000003	0.41667851964323455
38.20000000000003	0.41664844131295603
38.30000000000003	0.41661825171550443
38.400000000000034	0.41658795187575987
38.500000000000036	0.41655754280853036
38.60000000000004	0.41652702514740136
38.70000000000003	0.4164963997882566
38.80000000000003	0.41646566823766873
38.900000000000034	0.41643483147045807
39.000000000000036	0.416403890091783
39.10000000000004	0.416372844970948
39.20000000000003	0.4163416975500979
39.30000000000003	0.41631044876592677
39.400000000000034	0.41627909954607434
39.500000000000036	0.4162476504598308
39.60000000000004	0.41621610234201945
39.70000000000003	0.4161844565646937
39.80000000000003	0.41615271401952725
39.900000000000034	0.4161208752507122
40.000000000000036	0.41608894106873556
40.10000000000004	0.4160569127876115
40.20000000000003	0.4160247912646888
40.30000000000003	0.4159925773491603
40.400000000000034	0.41596027155337206
40.500000000000036	0.41592787465633796
40.60000000000004	0.415895387908882
40.70000000000004	0.4158628121277798
40.80000000000003	0.4158301478031892
40.900000000000034	0.4157973956917722
41.000000000000036	0.41576455699198084
41.10000000000004	0.41573163248962536
41.20000000000004	0.4156986229631537
41.30000000000003	0.41566552887440483
41.400000000000034	0.4156323509512313
41.500000000000036	0.41559909033502185
41.60000000000004	0.41556574777494804
41.70000000000004	0.4155323237132083
41.80000000000004	0.4154988188570661
41.900000000000034	0.4154652343005776
42.000000000000036	0.4154315707649238
42.10000000000004	0.41539782896462757
42.20000000000004	0.415364009316669
42.30000000000004	0.41533011250186885
42.400000000000034	0.41529613956267103
42.500000000000036	0.41526209118710694
42.60000000000004	0.41522796777475324
42.70000000000004	0.4151937699874115
42.80000000000004	0.4151594988246838
42.900000000000034	0.41512515494925306
43.000000000000036	0.4150907390177694
43.10000000000004	0.41505625140732105
43.20000000000004	0.4150216927553769
43.30000000000004	0.41498706401478735
43.400000000000034	0.4149523658181871
43.500000000000036	0.41491759852722776
43.60000000000004	0.4148827627617625
43.70000000000004	0.41484785943581015
43.80000000000004	0.41481288915900805
43.90000000000004	0.41477785253551774
44.000000000000036	0.4147427499069121
44.10000000000004	0.4147075818705977
44.20000000000004	0.4146723492981839
44.30000000000004	0.41463705277202356
44.40000000000004	0.4146016926199848
44.500000000000036	0.41456626942311803
44.60000000000004	0.4145307840177891
44.70000000000004	0.41449523696545054
44.80000000000004	0.4144596288225752
44.90000000000004	0.41442395989908304
45.00000000000004	0.4143882307552688
45.10000000000004	0.4143524421889768
45.20000000000004	0.4143165947368419
45.30000000000004	0.4142806886966074
45.40000000000004	0.414244724613345
45.50000000000004	0.4142087032528722
45.60000000000004	0.41417262513279735
45.70000000000004	0.41413649076619446
45.80000000000004	0.41410030043474483
45.90000000000004	0.4140640546642854
46.00000000000004	0.4140277541855989
46.10000000000004	0.4139913994936836
46.20000000000004	0.41395499085939513
46.30000000000004	0.41391852879437
46.40000000000004	0.41388201400025276
46.50000000000004	0.41384544695469394
46.60000000000004	0.41380882813120795
46.70000000000004	0.41377215778626153
46.80000000000004	0.4137354364136279
46.90000000000004	0.41369866468304967
47.00000000000004	0.41366184305154635
47.100000000000044	0.4136249717659537
47.20000000000004	0.41358805130677095
47.30000000000004	0.41355108231720095
47.40000000000004	0.4135140652384216
47.50000000000004	0.4134770005078323
47.600000000000044	0.4134398883593667
47.70000000000004	0.41340272925690036
47.80000000000004	0.4133655238145542
47.90000000000004	0.41332827245465265
48.00000000000004	0.4132909754025569
48.100000000000044	0.4132536331097096
48.200000000000045	0.41321624616603364
48.30000000000004	0.4131788149793658
48.40000000000004	0.41314133995408575
48.50000000000004	0.41310382130397555
48.600000000000044	0.4130662594649782
48.700000000000045	0.41302865500047664
48.80000000000004	0.4129910083010531
48.90000000000004	0.4129533195728568
49.00000000000004	0.4129155892401636
49.100000000000044	0.4128778178442715
49.200000000000045	0.412840005762495
49.30000000000004	0.4128021533689815
49.40000000000004	0.41276426085947865
49.50000000000004	0.41272632864378445
49.600000000000044	0.41268835723895236
49.700000000000045	0.412650347006484
49.80000000000004	0.4126122981353287
49.90000000000004	0.41257421102431646
50.00000000000004	0.41253608617032583
50.100000000000044	0.412497923922691
50.200000000000045	0.41245972462784086
50.30000000000005	0.41242148846537363
50.40000000000004	0.4123832158205728
50.50000000000004	0.41234490716814765
50.600000000000044	0.4123065628429214
50.700000000000045	0.4122681830184355
50.80000000000005	0.4122297680696462
50.90000000000004	0.41219131845281626
51.00000000000004	0.412152834491596
51.100000000000044	0.4121143165069664
51.200000000000045	0.4120757646640567
51.30000000000005	0.41203717932512635
51.40000000000005	0.41199856092614867
51.50000000000004	0.41195990977744024
51.600000000000044	0.4119212260387328
51.700000000000045	0.41188251006254706
51.80000000000005	0.41184376226797664
51.90000000000005	0.411804982955065
52.00000000000004	0.41176617242140034
52.100000000000044	0.4117273308191415
52.200000000000045	0.41168845848889035
52.30000000000005	0.41164955583115576
52.40000000000005	0.4116106231337137
52.50000000000004	0.41157166054391325
52.600000000000044	0.4115326683931583
52.700000000000045	0.4114936470665004
52.80000000000005	0.4114545968422581
52.90000000000005	0.4114155179964895
53.00000000000004	0.4113764106697213
53.100000000000044	0.41133727518215313
53.200000000000045	0.41129811190179866
53.30000000000005	0.41125892109567713
53.40000000000005	0.41121970290002857
53.50000000000005	0.41118045762635447
53.600000000000044	0.41114118562850316
53.700000000000045	0.41110188716477714
53.80000000000005	0.4110625624913943
53.90000000000005	0.4110232117384453
54.00000000000005	0.410983835206884
54.100000000000044	0.41094443323492774
54.200000000000045	0.4109050060704585
54.30000000000005	0.4108655538397465
54.40000000000005	0.41082607683550965
54.50000000000005	0.4107865753829756
54.60000000000005	0.4107470497219829
54.700000000000045	0.41070750009044615
54.80000000000005	0.4106679266090891
54.90000000000005	0.41062832956068707
55.00000000000005	0.41058870925611746
55.10000000000005	0.41054906592559776
55.200000000000045	0.4105093996864477
55.30000000000005	0.4104697108136353
55.40000000000005	0.41042999960611815
55.50000000000005	0.41039026628668407
55.60000000000005	0.41035051107634307
55.700000000000045	0.4103107340874085
55.80000000000005	0.41027093558546535
55.90000000000005	0.41023111585628735
56.00000000000005	0.4101912751137702
56.10000000000005	0.4101514134671946
56.200000000000045	0.41011153117473625
56.30000000000005	0.41007162851122536
56.40000000000005	0.4100317056836867
56.50000000000005	0.4099917628975001
56.60000000000005	0.40995180025742556
56.70000000000005	0.4099118180127731
56.80000000000005	0.40987181642625364
56.90000000000005	0.40983179569666417
57.00000000000005	0.40979175592606315
57.10000000000005	0.40975169735672234
57.20000000000005	0.4097116202412996
57.30000000000005	0.4096715247722315
57.40000000000005	0.40963141114043156
57.50000000000005	0.4095912794438731
57.60000000000005	0.40955112991644205
57.70000000000005	0.4095109627996492
57.800000000000054	0.4094707782783104
57.90000000000005	0.40943057644799297
58.00000000000005	0.4093903575358911
58.10000000000005	0.40935012177427593
58.20000000000005	0.4093098693420693
58.300000000000054	0.4092696004167813
58.40000000000005	0.40922931509028576
58.50000000000005	0.4091890135818373
58.60000000000005	0.40914869611344795
58.70000000000005	0.409108362856974
58.800000000000054	0.40906801390214753
58.90000000000005	0.40902764946185455
59.00000000000005	0.4089872697496118
59.10000000000005	0.4089468749318085
59.20000000000005	0.40890646517352397
59.300000000000054	0.4088660405611486
59.40000000000005	0.4088256013000441
59.50000000000005	0.40878514759428064
59.60000000000005	0.4087446796036905
59.70000000000005	0.4087041974127571
59.800000000000054	0.40866370122077744
59.900000000000055	0.40862319122400725
60.00000000000005	0.4085826675772026
60.10000000000005	0.40854213043390314
60.20000000000005	0.40850157987556684
60.300000000000054	0.4084610160943541
60.400000000000055	0.4084204392778178
60.50000000000005	0.4083798495746236
60.60000000000005	0.4083392470645319
60.70000000000005	0.40829863193392335
60.800000000000054	0.4082580043631603
60.900000000000055	0.40821736449619045
61.00000000000006	0.40817671247583076
61.10000000000005	0.40813604837910095
61.20000000000005	0.4080953723856069
61.300000000000054	0.4080546846676901
61.400000000000055	0.4080139853636355
61.50000000000006	0.40797327454895216
61.60000000000005	0.40793255239773435
61.70000000000005	0.40789181907570476
61.800000000000054	0.4078510747167597
61.900000000000055	0.40781031945374324
62.00000000000006	0.40776955335967935
62.10000000000005	0.40772877660222684
62.20000000000005	0.40768798933971273
62.300000000000054	0.4076471917007633
62.400000000000055	0.4076063837570583
62.50000000000006	0.4075655656709977
62.60000000000005	0.4075247375948139
62.70000000000005	0.4074838996530473
62.800000000000054	0.40744305196925895
62.900000000000055	0.40740219461287286
63.00000000000006	0.4073613277401712
63.10000000000006	0.40732045149656526
63.20000000000005	0.4072795660016869
63.300000000000054	0.4072386713237635
63.400000000000055	0.4071977676140576
63.50000000000006	0.4071568550123669
63.60000000000006	0.40711593363451615
63.70000000000005	0.4070750035954166
63.800000000000054	0.4070340649612467
63.900000000000055	0.40699311787745013
64.00000000000006	0.4069521624775303
64.10000000000005	0.406911198872736
64.20000000000006	0.40687022712818016
64.30000000000005	0.4068292473845123
64.40000000000006	0.40678825977006466
64.50000000000006	0.4067472643925351
64.60000000000005	0.4067062613587698
64.70000000000006	0.4066652507320179
64.80000000000005	0.40662423264739156
64.90000000000006	0.406583207227413
65.00000000000006	0.4065421745755108
65.10000000000005	0.4065011347539851
65.20000000000006	0.406460087893368
65.30000000000005	0.4064190341114168
65.40000000000006	0.4063779735082456
65.50000000000006	0.4063369061831735
65.60000000000005	0.406295832196803
65.70000000000006	0.4062547516743939
65.80000000000005	0.4062136647283394
65.90000000000006	0.406172571454767
66.00000000000006	0.4061314719134329
66.10000000000005	0.4060903662252201
66.20000000000006	0.4060492544981302
66.30000000000005	0.40600813682519465
66.40000000000006	0.40596701329870183
66.50000000000006	0.40592588397685975
66.60000000000005	0.4058847489755291
66.70000000000006	0.40584360839775774
66.80000000000005	0.405802462332851
66.90000000000006	0.40576131083826145
67.00000000000006	0.4057201540256663
67.10000000000007	0.4056789919940651
67.20000000000006	0.40563782482986904
67.30000000000005	0.4055966526187944
67.40000000000006	0.405555475416879
67.50000000000006	0.40551429333101463
67.60000000000007	0.4054731064556243
67.70000000000006	0.40543191487363456
67.80000000000005	0.40539071864040693
67.90000000000006	0.4053495178588341
68.00000000000006	0.405308312619607
68.10000000000007	0.4052671030029441
68.20000000000006	0.4052258890884135
68.30000000000005	0.40518467093008165
68.40000000000006	0.40514344862628004
68.50000000000006	0.4051022222634706
68.60000000000007	0.40506099191861034
68.70000000000006	0.4050197576451593
68.80000000000005	0.404978519537625
68.90000000000006	0.4049372776790288
69.00000000000006	0.4048960321437917
69.10000000000007	0.4048547830057256
69.20000000000006	0.4048135303171022
69.30000000000005	0.4047722741680807
69.40000000000006	0.404731014637774
69.50000000000006	0.4046897517975477
69.60000000000007	0.4046484856991279
69.70000000000006	0.4046072164290178
69.80000000000007	0.40456594406315743
69.90000000000006	0.40452466867053627
70.00000000000006	0.4044833903195728
70.10000000000007	0.4044421090609003
70.20000000000006	0.40440082497687513
70.30000000000007	0.40435953813982445
70.40000000000006	0.40431824861587334
70.50000000000006	0.4042769564551622
70.60000000000007	0.40423566173655157
70.70000000000006	0.40419436452944296
70.80000000000007	0.4041530648977333
70.90000000000006	0.4041117629047842
71.00000000000006	0.4040704585997269
71.10000000000007	0.40402915205746853
71.20000000000006	0.40398784334406923
71.30000000000007	0.40394653252073925
71.40000000000006	0.4039052196361622
71.50000000000006	0.403863904761903
71.60000000000007	0.4038225879613237
71.70000000000006	0.40378126929354335
71.80000000000007	0.4037399488171782
71.90000000000006	0.4036986265799783
72.00000000000006	0.4036573026497379
72.10000000000007	0.40361597708672914
72.20000000000006	0.40357464994754855
72.30000000000007	0.4035333212795373
72.40000000000006	0.40349199114729445
72.50000000000006	0.4034506596086041
72.60000000000007	0.40340932671809876
72.70000000000006	0.4033679925299388
72.80000000000007	0.40332665709059795
72.90000000000006	0.4032853204610797
73.00000000000006	0.4032439826963098
73.10000000000007	0.4032026438485507
73.20000000000006	0.4031613039638997
73.30000000000007	0.4031199631003072
73.40000000000006	0.40307862131040384
73.50000000000007	0.4030372786446064
73.60000000000007	0.402995935152888
73.70000000000006	0.40295459088053676
73.80000000000007	0.40291324588207433
73.90000000000006	0.40287190020748676
74.00000000000007	0.40283055390496303
74.10000000000007	0.4027892070194416
74.20000000000006	0.40274785960252707
74.30000000000007	0.40270651170208904
74.40000000000006	0.40266516336458025
74.50000000000007	0.4026238146360357
74.60000000000007	0.40258246556063615
74.70000000000006	0.4025411161867177
74.80000000000007	0.4024997665597021
74.90000000000006	0.402458416723946
75.00000000000007	0.40241706672330246
75.10000000000007	0.4023757166033217
75.20000000000006	0.402334366407473
75.30000000000007	0.402293016178479
75.40000000000006	0.40225166595866935
75.50000000000007	0.40221031579118355
75.60000000000007	0.40216896571845634
75.70000000000006	0.40212761578169154
75.80000000000007	0.40208626602163816
75.90000000000006	0.4020449164811257
76.00000000000007	0.40200356719992963
76.10000000000007	0.40196221821745254
76.20000000000007	0.4019208695729044
76.30000000000007	0.4018795213051252
76.40000000000006	0.40183817345626915
76.50000000000007	0.4017968260631434
76.60000000000007	0.4017554791630529
76.70000000000007	0.401714132793348
76.80000000000007	0.40167278699588654
76.90000000000006	0.40163144180493837
77.00000000000007	0.40159009725614664
77.10000000000007	0.40154875338541146
77.20000000000007	0.40150741022828385
77.30000000000007	0.40146606782597893
77.40000000000006	0.40142472620993974
77.50000000000007	0.40138338541386637
77.60000000000007	0.40134204547190583
77.70000000000007	0.40130070642498633
77.80000000000007	0.4012593683021313
77.90000000000006	0.40121803113550825
78.00000000000007	0.40117669495789554
78.10000000000007	0.40113535980174275
78.20000000000007	0.4010940257073634
78.30000000000007	0.40105269270109
78.40000000000006	0.4010113608132895
78.50000000000007	0.4009700300750865
78.60000000000007	0.40092870052651375
78.70000000000007	0.4008873721915987
78.80000000000007	0.4008460450992935
78.90000000000006	0.40080471927943134
79.00000000000007	0.40076339476153466
79.10000000000007	0.40072207158504447
79.20000000000007	0.4006807497714281
79.30000000000007	0.4006394293479693
79.40000000000006	0.40059811034293946
79.50000000000007	0.4005567927955018
79.60000000000007	0.40051547672492943
79.70000000000007	0.40047416215719994
79.80000000000007	0.40043284911936505
79.90000000000008	0.40039153763818286
80.00000000000007	0.4003502277522437
80.10000000000007	0.4003089194783867
80.20000000000007	0.40026761284104256
80.30000000000007	0.4002263078657875
80.40000000000008	0.400185004590934
80.50000000000007	0.4001437030312342
80.60000000000007	0.400102403209913
80.70000000000007	0.40006110515139376
80.80000000000007	0.40001980887982175
80.90000000000008	0.39997851443295174
81.00000000000007	0.39993722182322394
81.10000000000007	0.39989593107242827
81.20000000000007	0.3998546422035925
81.30000000000007	0.3998133552541909
81.40000000000008	0.39977207023468125
81.50000000000007	0.3997307871657395
81.60000000000007	0.3996895060693031
81.70000000000007	0.39964822696704666
81.80000000000007	0.3996069498958978
81.90000000000008	0.3995656748641201
82.00000000000007	0.39952440189105765
82.10000000000007	0.3994831309973275
82.20000000000007	0.399441862219572
82.30000000000007	0.39940059556417373
82.40000000000008	0.39935933104944726
82.50000000000007	0.39931806869497743
82.60000000000008	0.3992768085201006
82.70000000000007	0.39923555056092025
82.80000000000007	0.3991942948217392
82.90000000000008	0.3991530413196346
83.00000000000007	0.3991117900729413
83.10000000000008	0.3990705411174703
83.20000000000007	0.3990292944557423
83.30000000000007	0.3989880501038825
83.40000000000008	0.3989468080792477
83.50000000000007	0.3989055683989597
83.60000000000008	0.39886433109829567
83.70000000000007	0.3988230961778067
83.80000000000007	0.39878186365246815
83.90000000000008	0.39874063353845235
84.00000000000007	0.398699405870735
84.10000000000008	0.39865818064818104
84.20000000000007	0.3986169578848851
84.30000000000007	0.3985757375960926
84.40000000000008	0.39853451979682564
84.50000000000007	0.39849330452152837
84.60000000000008	0.39845209176720364
84.70000000000007	0.39841088154687604
84.80000000000007	0.3983696738746676
84.90000000000008	0.3983284687847096
85.00000000000007	0.39828726627241295
85.10000000000008	0.3982460663499861
85.20000000000007	0.3982048690306718
85.30000000000007	0.39816367432750144
85.40000000000008	0.39812248227407376
85.50000000000007	0.39808129286404187
85.60000000000008	0.39804010610861784
85.70000000000007	0.39799892201997844
85.80000000000007	0.39795774063139716
85.90000000000008	0.3979165619350266
86.00000000000007	0.3978753859413222
86.10000000000008	0.39783421266162605
86.20000000000007	0.3977930421070791
86.30000000000008	0.3977518743104197
86.40000000000008	0.39771070926214386
86.50000000000007	0.39766954697177814
86.60000000000008	0.397628387449652
86.70000000000007	0.3975872307281638
86.80000000000008	0.39754607679639886
86.90000000000008	0.3975049256631811
87.00000000000007	0.397463777338047
87.10000000000008	0.3974226318303418
87.20000000000007	0.397381489171924
87.30000000000008	0.3973403493503211
87.40000000000008	0.39729921237348925
87.50000000000007	0.3972580782500026
87.60000000000008	0.3972169470113635
87.70000000000007	0.3971758186437766
87.80000000000008	0.39713469315454464
87.90000000000008	0.397093570551488
88.00000000000007	0.397052450842245
88.10000000000008	0.3970113340577706
88.20000000000007	0.39697022018280786
88.30000000000008	0.3969291092238481
88.40000000000008	0.3968880011877964
88.50000000000007	0.3968468961052343
88.60000000000008	0.396805793959668
88.70000000000007	0.39676469475698006
88.80000000000008	0.3967235985033581
88.90000000000008	0.3966825052048163
89.00000000000009	0.39664141489138
89.10000000000008	0.39660032754518737
89.20000000000007	0.39655924317136126
89.30000000000008	0.39651816177521765
89.40000000000008	0.39647708338638993
89.50000000000009	0.3964360079858636
89.60000000000008	0.3963949355781932
89.70000000000007	0.3963538661680117
89.80000000000008	0.3963146660100363
89.90000000000008	0.39628293371087064
90.00000000000009	0.3962586687057061
