# Supplementary material for: White matter micro- and macrostructure brain charts for the human lifespan
Source: Nature. 2026 May 13;655(8124):979–89. doi: 10.1038/s41586-026-10454-2 (PMC13391363; doi:10.1038/s41586-026-10454-2)
Supplement: Supplementary file 7 — Tract-specific median centiles of brain charts. SDT.T4.1-504 contain the discretized, sex-agnostic brain charts used to derive the myelination plots and assessments in Fig. 4 and Supplementary Fig. S4.F9. Age is expressed in years. Tract measurements are reported in metric-specific units: diffusivities in mm2 s−1, volume in mm3, surface area in mm2, average length in mm, and FA is dimensionless (unitless). [file 41586_2026_10454_MOESM7_ESM.zip › SDT.T4/SDT.T4.27-ATR_right_surface_area.csv]

age	value
1.0	16481.062689314178
1.1	16700.896184116307
1.2000000000000002	16978.976814321704
1.3000000000000003	17311.559273028965
1.4000000000000004	17640.256896142062
1.5000000000000004	17947.915422439517
1.6000000000000005	18236.82854756998
1.7000000000000006	18508.92180639735
1.8000000000000007	18765.743382596927
1.9000000000000008	19008.85105319287
2.000000000000001	19239.443501597583
2.100000000000001	19458.564275196724
2.200000000000001	19667.068817486368
2.300000000000001	19865.866434722666
2.4000000000000012	20055.66955357606
2.5000000000000013	20237.114190414944
2.6000000000000014	20410.76910293991
2.7000000000000015	20577.102114099936
2.8000000000000016	20736.646508956288
2.9000000000000017	20889.819725153986
3.0000000000000018	21037.00044390015
3.100000000000002	21178.500829884433
3.200000000000002	21314.68969729426
3.300000000000002	21445.856914252476
3.400000000000002	21572.269416418956
3.500000000000002	21694.17232349984
3.6000000000000023	21811.76604041709
3.7000000000000024	21925.30082060197
3.8000000000000025	22034.971612476435
3.9000000000000026	22140.958715197212
4.000000000000003	22243.40916638115
4.100000000000003	22342.51172560788
4.200000000000003	22438.41336819887
4.3000000000000025	22531.25181366084
4.400000000000003	22621.155232777935
4.5000000000000036	22708.226898332152
4.600000000000003	22792.605876326394
4.700000000000003	22874.39922413222
4.800000000000003	22953.706955482205
4.900000000000004	23030.60934350114
5.0000000000000036	23105.21696822196
5.100000000000003	23177.614771068093
5.200000000000004	23247.883235355115
5.300000000000004	23316.097787511513
5.400000000000004	23382.318171181047
5.5000000000000036	23446.63027451928
5.600000000000004	23509.09928233806
5.700000000000005	23569.78640042122
5.800000000000004	23628.739917166597
5.900000000000004	23686.030593419513
6.000000000000004	23741.711981999204
6.100000000000005	23795.835219882316
6.200000000000005	23848.448383449166
6.300000000000004	23899.588904817803
6.400000000000005	23949.31380013647
6.500000000000005	23997.665707037813
6.600000000000005	24044.684739183678
6.700000000000005	24090.402021998736
6.800000000000005	24134.865739260516
6.900000000000006	24178.111817854093
7.000000000000005	24220.174760367932
7.100000000000005	24261.087026144072
7.2000000000000055	24300.87348623979
7.300000000000006	24339.57402558234
7.400000000000006	24377.218042028766
7.500000000000005	24413.833188370056
7.600000000000006	24449.44059792232
7.700000000000006	24484.074626524656
7.800000000000006	24517.760525697646
7.900000000000006	24550.522652333395
8.000000000000007	24582.383895091978
8.100000000000007	24613.361544312163
8.200000000000006	24643.48462965878
8.300000000000006	24672.774255289096
8.400000000000006	24701.250237794527
8.500000000000007	24728.927523200473
8.600000000000007	24755.831490337034
8.700000000000006	24781.980542341837
8.800000000000008	24807.392491988678
8.900000000000007	24832.084036560977
9.000000000000007	24856.067638869703
9.100000000000007	24879.36509306822
9.200000000000006	24901.992040763558
9.300000000000008	24923.963125503557
9.400000000000007	24945.28927206135
9.500000000000007	24965.989760291613
9.600000000000009	24986.078396726814
9.700000000000008	25005.568582604257
9.800000000000008	25024.472834985954
9.900000000000007	25042.800407744064
10.000000000000007	25060.568074661383
10.100000000000009	25077.787732459466
10.200000000000008	25094.470474573558
10.300000000000008	25110.62450807155
10.40000000000001	25126.264815174734
10.500000000000009	25141.402002425093
10.600000000000009	25156.046388959858
10.700000000000008	25170.20757005299
10.800000000000008	25183.89259031136
10.90000000000001	25197.114624640955
11.000000000000009	25209.882916984086
11.100000000000009	25222.20604589913
11.20000000000001	25234.0903213736
11.30000000000001	25245.54760537428
11.40000000000001	25256.58620861013
11.500000000000009	25267.214232400558
11.600000000000009	25277.43917056885
11.70000000000001	25287.266501378333
11.80000000000001	25296.706749259407
11.90000000000001	25305.767227049317
12.00000000000001	25314.454684114204
12.10000000000001	25322.77406959681
12.20000000000001	25330.734922828116
12.30000000000001	25338.34386522746
12.40000000000001	25345.6073621305
12.50000000000001	25352.53135919808
12.60000000000001	25359.12019607005
12.70000000000001	25365.382400355287
12.800000000000011	25371.32384633584
12.900000000000011	25376.949922906184
13.00000000000001	25382.264579949235
13.10000000000001	25387.275591027832
13.20000000000001	25391.988307560045
13.300000000000011	25396.407962308804
13.400000000000011	25400.539336849677
13.50000000000001	25404.38592505402
13.600000000000012	25407.95472078977
13.700000000000012	25411.250505316915
13.800000000000011	25414.27763618194
13.900000000000011	25417.039314463233
14.00000000000001	25419.541946845045
14.100000000000012	25421.789912122083
14.200000000000012	25423.787497338377
14.300000000000011	25425.538593257344
14.400000000000013	25427.046053524864
14.500000000000012	25428.31567417479
14.600000000000012	25429.351391643555
14.700000000000012	25430.1567686325
14.800000000000011	25430.734434977363
14.900000000000013	25431.089722603687
15.000000000000012	25431.226253330526
15.100000000000012	25431.147576965355
15.200000000000014	25430.856892091488
15.300000000000013	25430.356559538533
15.400000000000013	25429.65142620384
15.500000000000012	25428.744765688323
15.600000000000012	25427.639519243836
15.700000000000014	25426.337873935656
15.800000000000013	25424.844305020422
15.900000000000013	25423.161836783904
16.000000000000014	25421.29343624469
16.100000000000016	25419.241756904423
16.200000000000014	25417.00877452057
16.30000000000001	25414.598574312127
16.400000000000013	25412.01390291653
16.500000000000014	25409.257209524407
16.600000000000016	25406.330333071714
16.700000000000014	25403.237057745202
16.800000000000015	25399.979930215253
16.900000000000013	25396.561451075235
17.000000000000014	25392.983839486482
17.100000000000016	25389.24876622592
17.200000000000014	25385.359698382934
17.300000000000015	25381.318958707943
17.400000000000013	25377.12860239646
17.500000000000014	25372.79019110086
17.600000000000016	25368.306945576824
17.700000000000014	25363.681026449536
17.800000000000015	25358.91455688114
17.900000000000016	25354.00940628901
18.000000000000014	25348.96700091121
18.100000000000016	25343.790301186044
18.200000000000017	25338.481285295537
18.300000000000015	25333.04168980477
18.400000000000016	25327.472852884806
18.500000000000014	25321.77753156169
18.600000000000016	25315.957571293704
18.700000000000017	25310.014786792013
18.800000000000015	25303.95076320215
18.900000000000016	25297.766728461287
19.000000000000014	25291.46522402277
19.100000000000016	25285.047945321818
19.200000000000017	25278.516368935372
19.300000000000015	25271.87165094788
19.400000000000016	25265.116163471128
19.500000000000018	25258.251492331863
19.600000000000016	25251.279197906126
19.700000000000017	25244.20063233573
19.80000000000002	25237.016861068914
19.900000000000016	25229.73007629623
20.000000000000018	25222.341739448722
20.100000000000016	25214.853113258752
20.200000000000017	25207.265203952356
20.30000000000002	25199.580061706492
20.400000000000016	25191.799056712232
20.500000000000018	25183.92353793063
20.600000000000016	25175.95466507197
20.700000000000017	25167.893369147376
20.80000000000002	25159.741549103506
20.900000000000016	25151.50047120135
21.000000000000018	25143.17122100647
21.10000000000002	25134.754680252052
21.200000000000017	25126.25262799845
21.30000000000002	25117.666254005897
21.40000000000002	25108.996730200113
21.500000000000018	25100.245056276846
21.60000000000002	25091.41205101226
21.700000000000017	25082.49936553609
21.80000000000002	25073.508102174703
21.90000000000002	25064.43919874975
22.000000000000018	25055.293432666327
22.10000000000002	25046.07235323851
22.200000000000017	25036.776998224577
22.30000000000002	25027.4083903037
22.40000000000002	25017.967395285006
22.500000000000018	25008.454737451226
22.60000000000002	24998.871857264363
22.70000000000002	24989.219718459186
22.80000000000002	24979.499134914924
22.90000000000002	24969.71079588787
23.00000000000002	24959.85605489833
23.10000000000002	24949.935820852443
23.20000000000002	24939.95098983118
23.30000000000002	24929.902314984593
23.40000000000002	24919.79044040551
23.50000000000002	24909.616626502902
23.60000000000002	24899.381719146782
23.70000000000002	24889.086427676266
23.80000000000002	24878.731366292497
23.90000000000002	24868.317720793715
24.00000000000002	24857.84629023066
24.10000000000002	24847.317862686024
24.20000000000002	24836.733096023298
24.300000000000022	24826.09256577319
24.40000000000002	24815.397377700167
24.50000000000002	24804.64827688599
24.600000000000023	24793.84588405737
24.70000000000002	24782.990749042307
24.800000000000022	24772.083913285063
24.90000000000002	24761.12608168036
25.00000000000002	24750.117949695632
25.100000000000023	24739.060094221266
25.20000000000002	24727.95303175189
25.300000000000022	24716.797734632713
25.40000000000002	24705.59486132212
25.50000000000002	24694.344957094643
25.600000000000023	24683.04851618563
25.70000000000002	24671.706455260177
25.800000000000022	24660.319398116873
25.900000000000023	24648.887960413278
26.00000000000002	24637.41264993278
26.100000000000023	24625.893931995433
26.200000000000024	24614.332663364425
26.300000000000022	24602.7294276986
26.400000000000023	24591.084705759025
26.50000000000002	24579.39894345721
26.600000000000023	24567.6729491716
26.700000000000024	24555.90727653511
26.800000000000022	24544.102472119626
26.900000000000023	24532.258984495118
27.00000000000002	24520.377234339518
27.100000000000023	24508.457977907634
27.200000000000024	24496.501733986195
27.300000000000022	24484.50892796525
27.400000000000023	24472.47996349035
27.500000000000025	24460.415554623683
27.600000000000023	24448.316194032468
27.700000000000024	24436.182368234757
27.800000000000026	24424.014474879765
27.900000000000023	24411.812895466912
28.000000000000025	24399.578298546432
28.100000000000023	24387.311146413645
28.200000000000024	24375.011816767885
28.300000000000026	24362.68067606961
28.400000000000023	24350.318355957646
28.500000000000025	24337.925295918045
28.600000000000023	24325.50193006143
28.700000000000024	24313.048612101167
28.800000000000026	24300.565688956187
28.900000000000023	24288.053752400076
29.000000000000025	24275.513215347648
29.100000000000026	24262.944414290123
29.200000000000024	24250.347682790187
29.300000000000026	24237.72358023462
29.400000000000027	24225.072499547612
29.500000000000025	24212.39482893769
29.600000000000026	24199.69088409245
29.700000000000024	24186.96098124279
29.800000000000026	24174.205644754074
29.900000000000027	24161.42524422295
30.000000000000025	24148.620080428296
30.100000000000026	24135.790457673567
30.200000000000024	24122.936871830083
30.300000000000026	24110.059674914737
30.400000000000027	24097.159214793675
30.500000000000025	24084.23577415076
30.600000000000026	24071.289641842515
30.700000000000028	24058.321282891102
30.800000000000026	24045.331028766224
30.900000000000027	24032.319149212755
31.00000000000003	24019.28592237999
31.100000000000026	24006.231788158235
31.200000000000028	23993.157062508373
31.300000000000026	23980.062057726384
31.400000000000027	23966.94702777635
31.50000000000003	23953.81223697683
31.600000000000026	23940.65809797647
31.700000000000028	23927.484908582068
31.800000000000026	23914.29291150209
31.900000000000027	23901.082361395554
32.00000000000003	23887.853648693937
32.10000000000002	23874.607057481204
32.20000000000003	23861.34286859588
32.300000000000026	23848.061310950205
32.40000000000003	23834.762626765005
32.50000000000003	23821.447182360607
32.60000000000003	23808.115245734658
32.70000000000003	23794.76703598726
32.800000000000026	23781.402786584116
32.90000000000003	23768.022844163686
33.00000000000003	23754.627464546887
33.10000000000003	23741.216900672618
33.20000000000003	23727.79135955238
33.300000000000026	23714.3510634193
33.40000000000003	23700.896337526407
33.50000000000003	23687.427423401467
33.60000000000003	23673.944519485547
33.70000000000003	23660.447840041314
33.800000000000026	23646.93769285245
33.90000000000003	23633.414308613057
34.00000000000003	23619.87791545129
34.10000000000003	23606.328701193634
34.20000000000003	23592.766869918738
34.30000000000003	23579.192710405547
34.40000000000003	23565.606440615444
34.50000000000003	23552.00824087579
34.60000000000003	23538.39830797895
34.70000000000003	23524.776915171067
34.80000000000003	23511.144270750556
34.90000000000003	23497.500580725606
35.00000000000003	23483.846016085106
35.10000000000003	23470.18076435327
35.20000000000003	23456.50508185718
35.30000000000003	23442.819165524805
35.400000000000034	23429.12317977269
35.50000000000003	23415.41730543819
35.60000000000003	23401.70178501538
35.70000000000003	23387.976806792907
35.80000000000003	23374.242557010508
35.900000000000034	23360.49919185401
36.00000000000003	23346.74688369614
36.10000000000003	23332.98585994404
36.20000000000003	23319.216298708878
36.30000000000003	23305.438350407963
36.400000000000034	23291.65218125472
36.50000000000003	23277.858006319322
36.60000000000003	23264.05599597133
36.70000000000003	23250.246318743208
36.80000000000003	23236.429117785727
36.900000000000034	23222.60455155537
37.00000000000003	23208.772821649098
37.10000000000003	23194.93408930674
37.20000000000003	23181.088492609277
37.30000000000003	23167.236184320376
37.400000000000034	23153.377355019882
37.500000000000036	23139.512158995592
37.60000000000003	23125.64074888459
37.70000000000003	23111.76325634243
37.80000000000003	23097.87982700169
37.900000000000034	23083.990639393858
38.000000000000036	23070.09583959967
38.10000000000003	23056.19555481368
38.20000000000003	23042.2899253898
38.30000000000003	23028.379120009635
38.400000000000034	23014.46327849817
38.500000000000036	23000.542539194215
38.60000000000004	22986.61702360227
38.70000000000003	22972.686865500706
38.80000000000003	22958.752222783784
38.900000000000034	22944.813227884162
39.000000000000036	22930.86999837668
39.10000000000004	22916.92266313044
39.20000000000003	22902.97137122433
39.30000000000003	22889.016249450797
39.400000000000034	22875.05742326166
39.500000000000036	22861.09500518605
39.60000000000004	22847.12911801248
39.70000000000003	22833.159901150862
39.80000000000003	22819.187474722497
39.900000000000034	22805.211947791486
40.000000000000036	22791.233438567826
40.10000000000004	22777.25207856479
40.20000000000003	22763.26798280904
40.30000000000003	22749.281265115624
40.400000000000034	22735.292030068467
40.500000000000036	22721.300390239543
40.60000000000004	22707.306468467126
40.70000000000004	22693.310373746564
40.80000000000003	22679.312207603663
40.900000000000034	22665.312078329225
41.000000000000036	22651.310101682437
41.10000000000004	22637.306382048602
41.20000000000004	22623.30102271607
41.30000000000003	22609.29412122773
41.400000000000034	22595.285780633454
41.500000000000036	22581.276108902523
41.60000000000004	22567.26520495787
41.70000000000004	22553.25316364115
41.80000000000004	22539.240083989404
41.900000000000034	22525.22606762166
42.000000000000036	22511.21120928213
42.10000000000004	22497.19560272031
42.20000000000004	22483.17933923281
42.30000000000004	22469.162512973257
42.400000000000034	22455.14521856028
42.500000000000036	22441.127545782772
42.60000000000004	22427.109583549533
42.70000000000004	22413.091422244415
42.80000000000004	22399.07315078664
42.900000000000034	22385.054855171147
43.000000000000036	22371.03662048937
43.10000000000004	22357.018532491227
43.20000000000004	22343.000677000025
43.30000000000004	22328.983136640098
43.400000000000034	22314.965992903803
43.500000000000036	22300.949329428717
43.60000000000004	22286.933228489375
43.70000000000004	22272.91776759278
43.80000000000004	22258.903024781266
43.90000000000004	22244.88907727515
44.000000000000036	22230.87600589406
44.10000000000004	22216.86388864461
44.20000000000004	22202.852797370335
44.30000000000004	22188.842806015946
44.40000000000004	22174.833993531094
44.500000000000036	22160.826434575232
44.60000000000004	22146.82019639595
44.70000000000004	22132.81534979588
44.80000000000004	22118.811964828725
44.90000000000004	22104.81011792752
45.00000000000004	22090.809879749697
45.10000000000004	22076.811312445334
45.20000000000004	22062.814483082435
45.30000000000004	22048.819466437424
45.40000000000004	22034.82633000515
45.50000000000004	22020.83513180744
45.60000000000004	22006.84593604641
45.70000000000004	21992.85880624081
45.80000000000004	21978.873814917086
45.90000000000004	21964.891025810437
46.00000000000004	21950.910492353134
46.10000000000004	21936.932275338553
46.20000000000004	21922.956445824413
46.30000000000004	21908.983064552867
46.40000000000004	21895.01218124795
46.50000000000004	21881.04385408532
46.60000000000004	21867.07814061621
46.70000000000004	21853.11510988436
46.80000000000004	21839.15481909387
46.90000000000004	21825.19731383578
47.00000000000004	21811.242649169988
47.100000000000044	21797.290892837074
47.20000000000004	21783.34209920428
47.30000000000004	21769.39631053206
47.40000000000004	21755.453579485966
47.50000000000004	21741.51395816017
47.600000000000044	21727.577512490287
47.70000000000004	21713.64429350871
47.80000000000004	21699.714339753635
47.90000000000004	21685.78770103874
48.00000000000004	21671.864442142265
48.100000000000044	21657.94461140411
48.200000000000045	21644.028244371842
48.30000000000004	21630.11538866609
48.40000000000004	21616.206091383898
48.50000000000004	21602.30041568374
48.600000000000044	21588.398406757497
48.700000000000045	21574.500096800453
48.80000000000004	21560.605530819314
48.90000000000004	21546.714770943567
49.00000000000004	21532.827859806395
49.100000000000044	21518.944826918778
49.200000000000045	21505.06571527601
49.30000000000004	21491.19056739306
49.40000000000004	21477.31944394374
49.50000000000004	21463.452384585387
49.600000000000044	21449.58941581027
49.700000000000045	21435.730578214738
49.80000000000004	21421.875931556562
49.90000000000004	21408.025513058794
50.00000000000004	21394.179346805657
50.100000000000044	21380.337471546212
50.200000000000045	21366.499925588254
50.30000000000005	21352.666767379265
50.40000000000004	21338.838031325602
50.50000000000004	21325.01373879381
50.600000000000044	21311.193926328328
50.700000000000045	21297.37865155989
50.80000000000005	21283.567946576557
50.90000000000004	21269.761830586096
51.00000000000004	21255.960338434226
51.100000000000044	21242.16350456071
51.200000000000045	21228.37138541473
51.30000000000005	21214.584010415078
51.40000000000005	21200.801396323746
51.50000000000004	21187.023575957755
51.600000000000044	21173.25060503662
51.700000000000045	21159.482510769285
51.80000000000005	21145.719307984105
51.90000000000005	21131.96102793393
52.00000000000004	21118.207701497624
52.100000000000044	21104.45938332707
52.200000000000045	21090.71609809892
52.30000000000005	21076.97785844144
52.40000000000005	21063.244693738226
52.50000000000004	21049.516657987762
52.600000000000044	21035.793773758465
52.700000000000045	21022.076051948447
52.80000000000005	21008.363520499075
52.90000000000005	20994.656207006796
53.00000000000004	20980.954164503153
53.100000000000044	20967.257413151776
53.200000000000045	20953.56596187288
53.30000000000005	20939.879836883218
53.40000000000005	20926.199090627575
53.50000000000005	20912.52374125682
53.600000000000044	20898.853796144955
53.700000000000045	20885.189280177237
53.80000000000005	20871.530217920365
53.90000000000005	20857.876660940954
54.00000000000005	20844.22862510416
54.100000000000044	20830.586116007067
54.200000000000045	20816.949156941664
54.30000000000005	20803.31779894577
54.40000000000005	20789.69205596175
54.50000000000005	20776.071932206818
54.60000000000005	20762.45744974202
54.700000000000045	20748.848630333763
54.80000000000005	20735.24552421995
54.90000000000005	20721.648143168553
55.00000000000005	20708.05648980178
55.10000000000005	20694.470584706727
55.200000000000045	20680.89047764273
55.30000000000005	20667.31617853991
55.40000000000005	20653.747688791063
55.50000000000005	20640.185027843774
55.60000000000005	20626.628214872766
55.700000000000045	20613.077298906097
55.80000000000005	20599.532287803908
55.90000000000005	20585.993181528644
56.00000000000005	20572.459998162474
56.10000000000005	20558.932786298144
56.200000000000045	20545.411552038368
56.30000000000005	20531.896294252274
56.40000000000005	20518.38702996564
56.50000000000005	20504.883775951213
56.60000000000005	20491.38658013056
56.70000000000005	20477.895446634506
56.80000000000005	20464.41037305091
56.90000000000005	20450.931375138844
57.00000000000005	20437.458500421595
57.10000000000005	20423.991751348836
57.20000000000005	20410.531124538207
57.30000000000005	20397.076634768076
57.40000000000005	20383.628296581843
57.50000000000005	20370.186156883905
57.60000000000005	20356.750216244447
57.70000000000005	20343.32047013475
57.800000000000054	20329.89693215638
57.90000000000005	20316.479648846824
58.00000000000005	20303.068619167614
58.10000000000005	20289.663837731157
58.20000000000005	20276.26531722721
58.300000000000054	20262.873070126938
58.40000000000005	20249.487142394242
58.50000000000005	20236.107531198417
58.60000000000005	20222.73423012758
58.70000000000005	20209.367250776508
58.800000000000054	20196.006638768387
58.90000000000005	20182.65238973301
59.00000000000005	20169.30449650024
59.10000000000005	20155.962969815762
59.20000000000005	20142.627820221645
59.300000000000054	20129.29909280647
59.40000000000005	20115.976781490215
59.50000000000005	20102.66087818894
59.60000000000005	20089.35139262787
59.70000000000005	20076.048369576438
59.800000000000054	20062.751801481158
59.900000000000055	20049.461679590673
60.00000000000005	20036.17801283831
60.10000000000005	20022.900809967356
60.20000000000005	20009.63011524578
60.300000000000054	19996.3659194885
60.400000000000055	19983.108213130174
60.50000000000005	19969.857004151538
60.60000000000005	19956.612336518738
60.70000000000005	19943.374199636404
60.800000000000054	19930.142583353823
60.900000000000055	19916.917494911842
61.00000000000006	19903.69894137368
61.10000000000005	19890.486966231896
61.20000000000005	19877.281557333805
61.300000000000054	19864.082703804866
61.400000000000055	19850.89041199515
61.50000000000006	19837.704725108862
61.60000000000005	19824.525629643616
61.70000000000005	19811.35311421344
61.800000000000054	19798.187184475897
61.900000000000055	19785.027845922206
62.00000000000006	19771.87514130602
62.10000000000005	19758.729055638363
62.20000000000005	19745.589576890758
62.300000000000054	19732.45670988625
62.400000000000055	19719.33049710003
62.50000000000006	19706.210922251677
62.60000000000005	19693.097972867854
62.70000000000005	19679.991653122197
62.800000000000054	19666.89196703229
62.900000000000055	19653.79895664138
63.00000000000006	19640.712604249893
63.10000000000006	19627.632896815216
63.20000000000005	19614.559837727687
63.300000000000054	19601.493468758694
63.400000000000055	19588.433770973363
63.50000000000006	19575.380730943984
63.60000000000006	19562.33435145069
63.70000000000005	19549.294635126913
63.800000000000054	19536.26162332659
63.900000000000055	19523.235295760147
64.00000000000006	19510.215638496506
64.10000000000005	19497.20265357901
64.20000000000006	19484.196382093327
64.30000000000005	19471.196802568786
64.40000000000006	19458.203900742756
64.50000000000006	19445.217678084013
64.60000000000005	19432.238135923104
64.70000000000006	19419.26531493899
64.80000000000005	19406.29919236805
64.90000000000006	19393.33975350333
65.00000000000006	19380.38699911907
65.10000000000005	19367.440969626718
65.20000000000006	19354.50164113397
65.30000000000005	19341.56899865021
65.40000000000006	19328.643042407428
65.50000000000006	19315.72377250705
65.60000000000005	19302.811228961044
65.70000000000006	19289.905386643444
65.80000000000005	19277.006230172112
65.90000000000006	19264.1137591228
66.00000000000006	19251.228013238062
66.10000000000005	19238.348966314075
66.20000000000006	19225.47660272767
66.30000000000005	19212.610921541625
66.40000000000006	19199.751921695148
66.50000000000006	19186.89964253518
66.60000000000005	19174.054056681296
66.70000000000006	19161.215148165873
66.80000000000005	19148.382915430113
66.90000000000006	19135.557397547203
67.00000000000006	19122.73856610824
67.10000000000007	19109.92640494234
67.20000000000006	19097.120912004215
67.30000000000005	19084.322085131258
67.40000000000006	19071.529963001885
67.50000000000006	19058.744516085582
67.60000000000007	19045.96572790874
67.70000000000006	19033.193595835783
67.80000000000005	19020.428158264665
67.90000000000006	19007.669384684446
68.00000000000006	18994.917258451616
68.10000000000007	18982.17177646794
68.20000000000006	18969.432935523535
68.30000000000005	18956.700773619497
68.40000000000006	18943.97525917641
68.50000000000006	18931.256375284884
68.60000000000007	18918.54411828451
68.70000000000006	18905.83852588701
68.80000000000005	18893.13956557949
68.90000000000006	18880.447220311788
69.00000000000006	18867.761485982297
69.10000000000007	18855.08235838288
69.20000000000006	18842.409874823512
69.30000000000005	18829.744001774296
69.40000000000006	18817.084721951418
69.50000000000006	18804.432030716383
69.60000000000007	18791.78596507875
69.70000000000006	18779.146490620988
69.80000000000007	18766.51358994387
69.90000000000006	18753.887257986855
70.00000000000006	18741.267489587408
70.10000000000007	18728.654321345864
70.20000000000006	18716.047717877653
70.30000000000007	18703.44766157786
70.40000000000006	18690.8541468716
70.50000000000006	18678.267210045677
70.60000000000007	18665.68681487284
70.70000000000006	18653.11294365453
70.80000000000007	18640.545590410886
70.90000000000006	18627.98474906405
71.00000000000006	18615.430455481583
71.10000000000007	18602.882672517797
71.20000000000006	18590.34138229248
71.30000000000007	18577.80657833138
71.40000000000006	18565.278296173423
71.50000000000006	18552.756497874438
71.60000000000007	18540.241165478936
71.70000000000006	18527.73229212278
71.80000000000007	18515.22987084743
71.90000000000006	18502.7339367601
72.00000000000006	18490.244451045546
72.10000000000007	18477.761395586935
72.20000000000006	18465.28476304338
72.30000000000007	18452.814588176378
72.40000000000006	18440.35083141573
72.50000000000006	18427.893474584573
72.60000000000007	18415.442509965364
72.70000000000006	18402.997929749254
72.80000000000007	18390.559768251176
72.90000000000006	18378.127985076186
73.00000000000006	18365.70256190291
73.10000000000007	18353.28349055238
73.20000000000006	18340.870804974893
73.30000000000007	18328.464464063458
73.40000000000006	18316.064449448964
73.50000000000007	18303.67075258727
73.60000000000007	18291.283364845633
73.70000000000006	18278.90231971061
73.80000000000007	18266.527575295837
73.90000000000006	18254.159113101225
74.00000000000007	18241.79692413446
74.10000000000007	18229.441041496597
74.20000000000006	18217.091422631715
74.30000000000007	18204.74804900149
74.40000000000006	18192.41091125823
74.50000000000007	18180.079999967962
74.60000000000007	18167.755347748523
74.70000000000006	18155.43691130921
74.80000000000007	18143.12467199114
74.90000000000006	18130.81862000968
75.00000000000007	18118.518787574434
75.10000000000007	18106.225130767256
75.20000000000006	18093.93763089789
75.30000000000007	18081.656277834576
75.40000000000006	18069.381061361146
75.50000000000007	18057.112013182264
75.60000000000007	18044.849088688912
75.70000000000006	18032.59226907771
75.80000000000007	18020.341543789255
75.90000000000006	18008.096944095356
76.00000000000007	17995.85842480141
76.10000000000007	17983.625967077027
76.20000000000007	17971.399560022383
76.30000000000007	17959.179192654807
76.40000000000006	17946.964895717185
76.50000000000007	17934.75662336736
76.60000000000007	17922.55435666646
76.70000000000007	17910.358084294498
76.80000000000007	17898.16783653495
76.90000000000006	17885.98356700183
77.00000000000007	17873.80525673117
77.10000000000007	17861.632894067858
77.20000000000007	17849.4664672751
77.30000000000007	17837.306006081213
77.40000000000006	17825.151463495542
77.50000000000007	17813.002820447568
77.60000000000007	17800.860064867695
77.70000000000007	17788.723225996386
77.80000000000007	17776.592256340817
77.90000000000006	17764.467136804997
78.00000000000007	17752.347854988107
78.10000000000007	17740.234398408527
78.20000000000007	17728.12679572299
78.30000000000007	17716.024998876557
78.40000000000006	17703.928988666026
78.50000000000007	17691.838752280102
78.60000000000007	17679.754317857238
78.70000000000007	17667.675636882075
78.80000000000007	17655.602690123324
78.90000000000006	17643.535464441004
79.00000000000007	17631.47394661488
79.10000000000007	17619.41816416882
79.20000000000007	17607.3680680677
79.30000000000007	17595.323638969803
79.40000000000006	17583.28486332705
79.50000000000007	17571.251768112583
79.60000000000007	17559.22430387274
79.70000000000007	17547.202451232963
79.80000000000007	17535.18619631771
79.90000000000008	17523.175525171402
80.00000000000007	17511.170464119394
80.10000000000007	17499.17096323051
80.20000000000007	17487.177003014087
80.30000000000007	17475.188569187223
80.40000000000008	17463.205687490045
80.50000000000007	17451.228307615016
80.60000000000007	17439.256410031714
80.70000000000007	17427.28998012976
80.80000000000007	17415.32900321865
80.90000000000008	17403.373504355084
81.00000000000007	17391.423432796244
81.10000000000007	17379.478768887544
81.20000000000007	17367.53949761043
81.30000000000007	17355.605643399726
81.40000000000008	17343.677155178793
81.50000000000007	17331.75401324432
81.60000000000007	17319.836202249004
81.70000000000007	17307.923706764985
81.80000000000007	17296.01655050554
81.90000000000008	17284.11468200114
82.00000000000007	17272.218081413885
82.10000000000007	17260.326732985908
82.20000000000007	17248.44065976974
82.30000000000007	17236.559810005067
82.40000000000008	17224.68416379422
82.50000000000007	17212.813705048065
82.60000000000008	17200.94841759622
82.70000000000007	17189.088323729025
82.80000000000007	17177.233371335853
82.90000000000008	17165.383540371688
83.00000000000007	17153.53881433296
83.10000000000008	17141.699214808064
83.20000000000007	17129.86468943923
83.30000000000007	17118.035218108624
83.40000000000008	17106.21078397765
83.50000000000007	17094.391370125493
83.60000000000008	17082.576997335025
83.70000000000007	17070.76761294114
83.80000000000007	17058.963196663546
83.90000000000008	17047.163731243818
84.00000000000007	17035.369236719336
84.10000000000008	17023.57966022216
84.20000000000007	17011.79498138412
84.30000000000007	17000.015182606807
84.40000000000008	16988.240246208294
84.50000000000007	16976.470191374363
84.60000000000008	16964.704964973185
84.70000000000007	16952.94454645671
84.80000000000007	16941.188917799773
84.90000000000008	16929.438097396578
85.00000000000007	16917.69203195763
85.10000000000008	16905.950700829875
85.20000000000007	16894.214085642023
85.30000000000007	16882.482167937644
85.40000000000008	16870.75496521041
85.50000000000007	16859.032423950965
85.60000000000008	16847.314523306624
85.70000000000007	16835.60124447089
85.80000000000007	16823.89260409715
85.90000000000008	16812.18854856448
86.00000000000007	16800.48905689605
86.10000000000008	16788.794109931838
86.20000000000007	16777.10368842483
86.30000000000008	16765.41780807593
86.40000000000008	16753.736415089126
86.50000000000007	16742.05948826581
86.60000000000008	16730.38700800084
86.70000000000007	16718.718989103334
86.80000000000008	16707.055377712946
86.90000000000008	16695.396152485675
87.00000000000007	16683.74129345423
87.10000000000008	16672.09078056212
87.20000000000007	16660.444627610937
87.30000000000008	16648.80278061083
87.40000000000008	16637.165217971524
87.50000000000007	16625.531919269095
87.60000000000008	16613.902897358996
87.70000000000007	16602.278098235434
87.80000000000008	16590.657500139416
87.90000000000008	16579.041082274995
88.00000000000007	16567.428823754573
88.10000000000008	16555.8207363677
88.20000000000007	16544.216766025675
88.30000000000008	16532.61689069627
88.40000000000008	16521.021089113874
88.50000000000007	16509.429372064456
88.60000000000008	16497.84168549318
88.70000000000007	16486.258007173557
88.80000000000008	16474.678315456855
88.90000000000008	16463.10258859984
89.00000000000009	16451.53083626079
89.10000000000008	16439.963004349655
89.20000000000007	16428.399070337287
89.30000000000008	16416.83901209063
89.40000000000008	16405.282838203697
89.50000000000009	16393.730494671603
89.60000000000008	16382.181958743222
89.70000000000007	16370.637207889948
89.80000000000008	16359.620308588059
89.90000000000008	16350.703324820923
90.00000000000009	16343.885542000977
