# Supplementary material for: White matter micro- and macrostructure brain charts for the human lifespan
Source: Nature. 2026 May 13;655(8124):979–89. doi: 10.1038/s41586-026-10454-2 (PMC13391363; doi:10.1038/s41586-026-10454-2)
Supplement: Supplementary file 7 — Tract-specific median centiles of brain charts. SDT.T4.1-504 contain the discretized, sex-agnostic brain charts used to derive the myelination plots and assessments in Fig. 4 and Supplementary Fig. S4.F9. Age is expressed in years. Tract measurements are reported in metric-specific units: diffusivities in mm2 s−1, volume in mm3, surface area in mm2, average length in mm, and FA is dimensionless (unitless). [file 41586_2026_10454_MOESM7_ESM.zip › SDT.T4/SDT.T4.270-SLF_II_left_md-mean.csv]

age	value
1.0	0.000981034331241057
1.1	0.000974883300789413
1.2000000000000002	0.0009671734262541856
1.3000000000000003	0.0009580293215553844
1.4000000000000004	0.000949138443647452
1.5000000000000004	0.0009409641654873299
1.6000000000000005	0.000933407360746632
1.7000000000000006	0.0009263879283612353
1.8000000000000007	0.0009198426887198134
1.9000000000000008	0.0009137121097096895
2.000000000000001	0.0009079510982702833
2.100000000000001	0.0009025214489424593
2.200000000000001	0.0008973920799752477
2.300000000000001	0.0008925319218493352
2.4000000000000012	0.0008879167785955014
2.5000000000000013	0.0008835255067823718
2.6000000000000014	0.0008793395672752861
2.7000000000000015	0.000875343683852368
2.8000000000000016	0.0008715214494004769
2.9000000000000017	0.0008678600137218833
3.0000000000000018	0.0008643479018951404
3.100000000000002	0.0008609755929026104
3.200000000000002	0.0008577324790950429
3.300000000000002	0.000854610183488618
3.400000000000002	0.0008516010980557111
3.500000000000002	0.0008486983225481948
3.6000000000000023	0.0008458961521701659
3.7000000000000024	0.0008431878647063802
3.8000000000000025	0.0008405681829079815
3.9000000000000026	0.0008380322762480754
4.000000000000003	0.0008355761522136295
4.100000000000003	0.000833194970171775
4.200000000000003	0.0008308849240739644
4.3000000000000025	0.0008286424828929825
4.400000000000003	0.0008264643878734457
4.5000000000000036	0.0008243479716055354
4.600000000000003	0.0008222898375486069
4.700000000000003	0.000820287342280729
4.800000000000003	0.000818338033810501
4.900000000000004	0.000816439911317785
5.0000000000000036	0.0008145903643341598
5.100000000000003	0.0008127873640898953
5.200000000000004	0.0008110290027746768
5.300000000000004	0.0008093135029020352
5.400000000000004	0.000807639431958894
5.5000000000000036	0.000806004834966654
5.600000000000004	0.000804408210774683
5.700000000000005	0.0008028481569240973
5.800000000000004	0.0008013235479473149
5.900000000000004	0.0007998328142488957
6.000000000000004	0.0007983747540935555
6.100000000000005	0.0007969482267548274
6.200000000000005	0.0007955521642612945
6.300000000000004	0.0007941857212063067
6.400000000000005	0.0007928476677354754
6.500000000000005	0.000791537074213016
6.600000000000005	0.0007902530692036884
6.700000000000005	0.0007889949660617588
6.800000000000005	0.000787761745976085
6.900000000000006	0.0007865526416693418
7.000000000000005	0.0007853669197885193
7.100000000000005	0.0007842038925486249
7.2000000000000055	0.0007830630256209687
7.300000000000006	0.0007819434937592478
7.400000000000006	0.0007808446835216613
7.500000000000005	0.0007797660194800911
7.600000000000006	0.0007787070566279196
7.700000000000006	0.0007776670950568736
7.800000000000006	0.0007766456166194797
7.900000000000006	0.0007756421234621772
8.000000000000007	0.0007746561489139115
8.100000000000007	0.0007736873371480097
8.200000000000006	0.0007727351066474577
8.300000000000006	0.0007717990324835657
8.400000000000006	0.0007708787166026947
8.500000000000007	0.0007699738567787421
8.600000000000007	0.0007690839506974572
8.700000000000006	0.000768208632876067
8.800000000000008	0.0007673475506815265
8.900000000000007	0.0007665003743424902
9.000000000000007	0.0007656668569246735
9.100000000000007	0.000764846572634788
9.200000000000006	0.0007640392156243673
9.300000000000008	0.0007632445002571633
9.400000000000007	0.0007624622134417066
9.500000000000007	0.0007616919819467034
9.600000000000009	0.0007609335388442189
9.700000000000008	0.0007601866257208514
9.800000000000008	0.000759451001852539
9.900000000000007	0.0007587264900358363
10.000000000000007	0.0007580127687306079
10.100000000000009	0.0007573096108572296
10.200000000000008	0.0007566168052907505
10.300000000000008	0.0007559341970937919
10.40000000000001	0.0007552615010191702
10.500000000000009	0.0007545985164913952
10.600000000000009	0.0007539450487906547
10.700000000000008	0.0007533009174740649
10.800000000000008	0.0007526659917880673
10.90000000000001	0.0007520400226880406
11.000000000000009	0.0007514228371955955
11.100000000000009	0.0007508142754128006
11.20000000000001	0.0007502142217426364
11.30000000000001	0.0007496224530340108
11.40000000000001	0.0007490388149556196
11.500000000000009	0.0007484631573301094
11.600000000000009	0.000747895341890631
11.70000000000001	0.0007473352698547492
11.80000000000001	0.000746782744200844
11.90000000000001	0.0007462376302906544
12.00000000000001	0.0007456998045341334
12.10000000000001	0.0007451691787653681
12.20000000000001	0.0007446455749514939
12.30000000000001	0.0007441288719390718
12.40000000000001	0.0007436189515997573
12.50000000000001	0.0007431157060039552
12.60000000000001	0.0007426190589907089
12.70000000000001	0.0007421288518725492
12.800000000000011	0.000741644977910191
12.900000000000011	0.0007411673399181684
13.00000000000001	0.0007406958693557065
13.10000000000001	0.0007402304217901531
13.20000000000001	0.000739770900465604
13.300000000000011	0.0007393172108792741
13.400000000000011	0.0007388692674438957
13.50000000000001	0.0007384270103871281
13.600000000000012	0.0007379903099147099
13.700000000000012	0.0007375590800538028
13.800000000000011	0.0007371332432493093
13.900000000000011	0.0007367127453149212
14.00000000000001	0.000736297467375201
14.100000000000012	0.0007358873309999996
14.200000000000012	0.0007354822594704048
14.300000000000011	0.0007350821839911328
14.400000000000013	0.0007346870569082735
14.500000000000012	0.0007342967706342283
14.600000000000012	0.0007339112549599445
14.700000000000012	0.0007335304472054012
14.800000000000011	0.0007331543038876204
14.900000000000013	0.0007327827259304453
15.000000000000012	0.0007324156489253658
15.100000000000012	0.0007320530097859042
15.200000000000014	0.0007316947525624272
15.300000000000013	0.0007313408387236776
15.400000000000013	0.0007309911780425626
15.500000000000012	0.0007306457124834583
15.600000000000012	0.0007303043908275483
15.700000000000014	0.0007299671777088088
15.800000000000013	0.0007296339896378652
15.900000000000013	0.0007293047731100229
16.000000000000014	0.0007289794756574742
16.100000000000016	0.0007286580513109988
16.200000000000014	0.0007283404685162155
16.30000000000001	0.0007280266508226335
16.400000000000013	0.0007277165497388794
16.500000000000014	0.0007274101230075802
16.600000000000016	0.0007271073415111974
16.700000000000014	0.0007268081342059573
16.800000000000015	0.0007265124561890357
16.900000000000013	0.0007262202633818143
17.000000000000014	0.0007259315176766424
17.100000000000016	0.0007256461929304582
17.200000000000014	0.0007253642237713597
17.300000000000015	0.0007250855692922509
17.400000000000013	0.000724810194334579
17.500000000000014	0.0007245380746557324
17.600000000000016	0.0007242691492753443
17.700000000000014	0.0007240033801638815
17.800000000000015	0.0007237407299548672
17.900000000000016	0.0007234811668093791
18.000000000000014	0.0007232246688347242
18.100000000000016	0.0007229711796739498
18.200000000000017	0.0007227206645197967
18.300000000000015	0.0007224730939028992
18.400000000000016	0.0007222284474299758
18.500000000000014	0.0007219866723500281
18.600000000000016	0.0007217477361890173
18.700000000000017	0.0007215116070121071
18.800000000000015	0.0007212782580341243
18.900000000000016	0.0007210476707390444
19.000000000000014	0.0007208197961839953
19.100000000000016	0.0007205946045210611
19.200000000000017	0.0007203720708882863
19.300000000000015	0.0007201521779651733
19.400000000000016	0.0007199348797988648
19.500000000000018	0.0007197201484524226
19.600000000000016	0.000719507956431683
19.700000000000017	0.0007192982810661635
19.80000000000002	0.0007190911065502645
19.900000000000016	0.0007188863900972809
20.000000000000018	0.0007186841059311354
20.100000000000016	0.0007184842329566352
20.200000000000017	0.000718286756330605
20.30000000000002	0.0007180916357676992
20.400000000000016	0.0007178988470713261
20.500000000000018	0.0007177083664117825
20.600000000000016	0.0007175201744988049
20.700000000000017	0.0007173342577229824
20.80000000000002	0.00071715057845395
20.900000000000016	0.0007169691142887273
21.000000000000018	0.0007167898472380971
21.10000000000002	0.0007166127644742614
21.200000000000017	0.0007164378304763598
21.30000000000002	0.000716265024157843
21.40000000000002	0.0007160943247385899
21.500000000000018	0.0007159257157278722
21.60000000000002	0.0007157591853112812
21.700000000000017	0.0007155947002116407
21.80000000000002	0.00071543224084306
21.90000000000002	0.0007152717917974954
22.000000000000018	0.0007151133419004875
22.10000000000002	0.0007149568596670454
22.200000000000017	0.0007148023266168439
22.30000000000002	0.0007146497245274525
22.40000000000002	0.0007144990392440469
22.500000000000018	0.0007143502604310255
22.60000000000002	0.0007142033585130258
22.70000000000002	0.0007140583162745272
22.80000000000002	0.0007139151204679454
22.90000000000002	0.0007137737612855524
23.00000000000002	0.0007136342106849231
23.10000000000002	0.0007134964523855738
23.20000000000002	0.0007133604703255073
23.30000000000002	0.0007132262523122583
23.40000000000002	0.0007130937892375069
23.50000000000002	0.0007129630546948371
23.60000000000002	0.0007128340334769589
23.70000000000002	0.0007127067141564809
23.80000000000002	0.0007125810880635527
23.90000000000002	0.0007124571301111281
24.00000000000002	0.0007123348258878163
24.10000000000002	0.0007122141611685622
24.20000000000002	0.000712095125419795
24.300000000000022	0.0007119777105587526
24.40000000000002	0.0007118618929084378
24.50000000000002	0.0007117476589737865
24.600000000000023	0.0007116349988702075
24.70000000000002	0.0007115239048814942
24.800000000000022	0.0007114143544727297
24.90000000000002	0.0007113063348304194
25.00000000000002	0.0007111998333008538
25.100000000000023	0.0007110948407610083
25.20000000000002	0.0007109913499905315
25.300000000000022	0.0007108893396766036
25.40000000000002	0.0007107887977926099
25.50000000000002	0.0007106897157690172
25.600000000000023	0.0007105920866937573
25.70000000000002	0.0007104958902479213
25.800000000000022	0.0007104011149917952
25.900000000000023	0.0007103077496234767
26.00000000000002	0.0007102157862256929
26.100000000000023	0.0007101252183076411
26.200000000000024	0.0007100360266151013
26.300000000000022	0.0007099482003877396
26.400000000000023	0.000709861732182713
26.50000000000002	0.0007097766157699809
26.600000000000023	0.0007096928327645483
26.700000000000024	0.0007096103729140832
26.800000000000022	0.0007095292260857216
26.900000000000023	0.0007094493853980282
27.00000000000002	0.0007093708449808116
27.100000000000023	0.0007092935873811076
27.200000000000024	0.0007092176029360622
27.300000000000022	0.0007091428851728424
27.400000000000023	0.0007090694284429664
27.500000000000025	0.0007089972160571644
27.600000000000023	0.0007089262387944379
27.700000000000024	0.0007088564875378389
27.800000000000026	0.0007087879562999694
27.900000000000023	0.0007087206397412702
28.000000000000025	0.0007086545219920624
28.100000000000023	0.0007085895943452505
28.200000000000024	0.0007085258511668165
28.300000000000026	0.0007084632873066973
28.400000000000023	0.0007084018875690726
28.500000000000025	0.0007083416436328857
28.600000000000023	0.0007082825472680783
28.700000000000024	0.0007082245932621702
28.800000000000026	0.0007081677767316274
28.900000000000023	0.0007081120832043502
29.000000000000025	0.0007080575048092307
29.100000000000026	0.0007080040366406976
29.200000000000024	0.0007079516739779024
29.300000000000026	0.0007079004029457281
29.400000000000027	0.0007078502160117845
29.500000000000025	0.000707801105723624
29.600000000000026	0.000707753067543188
29.700000000000024	0.0007077060969806139
29.800000000000026	0.0007076601808023797
29.900000000000027	0.0007076153118716769
30.000000000000025	0.0007075714859180155
30.100000000000026	0.0007075286985918141
30.200000000000024	0.000707486937190436
30.300000000000026	0.000707446194875453
30.400000000000027	0.0007074064648789233
30.500000000000025	0.0007073677432519918
30.600000000000026	0.0007073300258461096
30.700000000000028	0.0007072933005295235
30.800000000000026	0.0007072575608129285
30.900000000000027	0.0007072228029815659
31.00000000000003	0.0007071890230083917
31.100000000000026	0.0007071562092354135
31.200000000000028	0.0007071243554371658
31.300000000000026	0.0007070934554505667
31.400000000000027	0.0007070635058433277
31.50000000000003	0.0007070345027640621
31.600000000000026	0.0007070064350645142
31.700000000000028	0.0007069792968284785
31.800000000000026	0.0007069530848291657
31.900000000000027	0.0007069277953208358
32.00000000000003	0.0007069034175794419
32.10000000000002	0.0007068799459228846
32.20000000000003	0.0007068573747244694
32.300000000000026	0.0007068357010063243
32.40000000000003	0.0007068149211767906
32.50000000000003	0.0007067950249684617
32.60000000000003	0.0007067760069741129
32.70000000000003	0.0007067578643968436
32.800000000000026	0.0007067405937371769
32.90000000000003	0.0007067241851087629
33.00000000000003	0.000706708633312798
33.10000000000003	0.0007066939331998594
33.20000000000003	0.0007066800821930811
33.300000000000026	0.0007066670769286428
33.40000000000003	0.0007066549079305221
33.50000000000003	0.0007066435702450189
33.60000000000003	0.0007066330614551238
33.70000000000003	0.000706623378277771
33.800000000000026	0.0007066145115802184
33.90000000000003	0.0007066064565949099
34.00000000000003	0.0007065992085984587
34.10000000000003	0.0007065927653689602
34.20000000000003	0.0007065871237431541
34.30000000000003	0.0007065822749580846
34.40000000000003	0.000706578214465463
34.50000000000003	0.0007065749401849916
34.60000000000003	0.0007065724490243656
34.70000000000003	0.00070657073253076
34.80000000000003	0.0007065697863226565
34.90000000000003	0.0007065696060580965
35.00000000000003	0.0007065701898302452
35.10000000000003	0.0007065715346529807
35.20000000000003	0.0007065736324076855
35.30000000000003	0.000706576478909524
35.400000000000034	0.0007065800723774326
35.50000000000003	0.0007065844098878456
35.60000000000003	0.0007065894836030827
35.70000000000003	0.000706595289488114
35.80000000000003	0.000706601823543477
35.900000000000034	0.0007066090841427737
36.00000000000003	0.0007066170684568372
36.10000000000003	0.000706625768950814
36.20000000000003	0.0007066351817665955
36.30000000000003	0.0007066453053898088
36.400000000000034	0.0007066561370465844
36.50000000000003	0.0007066676694572002
36.60000000000003	0.0007066798988985062
36.70000000000003	0.0007066928216793972
36.80000000000003	0.0007067064364237569
36.900000000000034	0.0007067207404418673
37.00000000000003	0.0007067357267290891
37.10000000000003	0.0007067513917218463
37.20000000000003	0.0007067677341440409
37.30000000000003	0.0007067847513549903
37.400000000000034	0.0007068024365823039
37.500000000000036	0.0007068207863842856
37.60000000000003	0.0007068397973482161
37.70000000000003	0.0007068594683218838
37.80000000000003	0.0007068797967397949
37.900000000000034	0.0007069007760800846
38.000000000000036	0.0007069224030453508
38.10000000000003	0.0007069446765728876
38.20000000000003	0.0007069675941407893
38.30000000000003	0.0007069911494391169
38.400000000000034	0.0007070153392807936
38.500000000000036	0.000707040160505008
38.60000000000004	0.0007070656121603478
38.70000000000003	0.000707091691792333
38.80000000000003	0.0007071183933196177
38.900000000000034	0.0007071457136859244
39.000000000000036	0.0007071736520201219
39.10000000000004	0.0007072022059065809
39.20000000000003	0.0007072313694577444
39.30000000000003	0.0007072611397174823
39.400000000000034	0.0007072915137534731
39.500000000000036	0.0007073224907947999
39.60000000000004	0.0007073540684863744
39.70000000000003	0.0007073862411497358
39.80000000000003	0.0007074190059475618
39.900000000000034	0.0007074523621810989
40.000000000000036	0.0007074863075299679
40.10000000000004	0.0007075208364933103
40.20000000000003	0.0007075559463248768
40.30000000000003	0.0007075916343000892
40.400000000000034	0.000707627899810634
40.500000000000036	0.0007076647405906577
40.60000000000004	0.0007077021513309308
40.70000000000004	0.0007077401293933679
40.80000000000003	0.0007077786742346886
40.900000000000034	0.0007078177836200889
41.000000000000036	0.0007078574524034101
41.10000000000004	0.0007078976780295953
41.20000000000004	0.00070793845796336
41.30000000000003	0.0007079797917432006
41.400000000000034	0.000708021677183491
41.500000000000036	0.0007080641093140695
41.60000000000004	0.0007081070856785826
41.70000000000004	0.0007081506058742397
41.80000000000004	0.0007081946677432697
41.900000000000034	0.0007082392664655554
42.000000000000036	0.0007082843996605546
42.10000000000004	0.0007083300649658087
42.20000000000004	0.0007083762620526298
42.30000000000004	0.0007084229888077099
42.400000000000034	0.0007084702405728662
42.500000000000036	0.0007085180150578009
42.60000000000004	0.0007085663119869765
42.70000000000004	0.0007086151292720912
42.80000000000004	0.0007086644623932666
42.900000000000034	0.0007087143091295798
43.000000000000036	0.0007087646672766925
43.10000000000004	0.0007088155366263378
43.20000000000004	0.0007088669151304859
43.30000000000004	0.0007089187984185261
43.400000000000034	0.0007089711843522334
43.500000000000036	0.0007090240727715128
43.60000000000004	0.000709077461650851
43.70000000000004	0.0007091313467473411
43.80000000000004	0.0007091857259863662
43.90000000000004	0.0007092405973085008
44.000000000000036	0.0007092959606148881
44.10000000000004	0.0007093518139165518
44.20000000000004	0.0007094081531084215
44.30000000000004	0.0007094649761917656
44.40000000000004	0.0007095222831114887
44.500000000000036	0.0007095800718988742
44.60000000000004	0.0007096383385669919
44.70000000000004	0.0007096970811755341
44.80000000000004	0.0007097562977981559
44.90000000000004	0.0007098159884356105
45.00000000000004	0.0007098761511523874
45.10000000000004	0.0007099367820890572
45.20000000000004	0.0007099978793750847
45.30000000000004	0.0007100594430510579
45.40000000000004	0.0007101214711997363
45.50000000000004	0.0007101839600711503
45.60000000000004	0.0007102469078485287
45.70000000000004	0.0007103103127279453
45.80000000000004	0.0007103741748010223
45.90000000000004	0.0007104384921807344
46.00000000000004	0.0007105032612352377
46.10000000000004	0.0007105684802120228
46.20000000000004	0.0007106341492390531
46.30000000000004	0.0007107002664457817
46.40000000000004	0.000710766828301941
46.50000000000004	0.0007108338331045859
46.60000000000004	0.0007109012791626276
46.70000000000004	0.0007109691666507306
46.80000000000004	0.0007110374937258714
46.90000000000004	0.0007111062569674296
47.00000000000004	0.0007111754547317408
47.100000000000044	0.0007112450872266994
47.20000000000004	0.0007113151526241494
47.30000000000004	0.0007113856475978939
47.40000000000004	0.000711456570550017
47.50000000000004	0.0007115279198936019
47.600000000000044	0.0007115996958793636
47.70000000000004	0.0007116718967042499
47.80000000000004	0.0007117445191439712
47.90000000000004	0.0007118175616554189
48.00000000000004	0.0007118910245197393
48.100000000000044	0.0007119649059473272
48.200000000000045	0.0007120392028017658
48.30000000000004	0.0007121139135822821
48.40000000000004	0.0007121890367982163
48.50000000000004	0.0007122645727701011
48.600000000000044	0.0007123405197312308
48.700000000000045	0.000712416874640072
48.80000000000004	0.0007124936360465425
48.90000000000004	0.0007125708042991078
49.00000000000004	0.0007126483776431924
49.100000000000044	0.0007127263531191901
49.200000000000045	0.000712804729316223
49.30000000000004	0.0007128835048328139
49.40000000000004	0.0007129626800536753
49.50000000000004	0.0007130422532451552
49.600000000000044	0.0007131222215361071
49.700000000000045	0.0007132025835626528
49.80000000000004	0.0007132833397352139
49.90000000000004	0.0007133644883310921
50.00000000000004	0.0007134460265556119
50.100000000000044	0.0007135279530812668
50.200000000000045	0.0007136102665892731
50.30000000000005	0.0007136929675234894
50.40000000000004	0.0007137760541803599
50.50000000000004	0.0007138595238477843
50.600000000000044	0.0007139433752418941
50.700000000000045	0.0007140276088302465
50.80000000000005	0.0007141122229191624
50.90000000000004	0.0007141972148680218
51.00000000000004	0.0007142825834267502
51.100000000000044	0.0007143683273533696
51.200000000000045	0.0007144544471463778
51.30000000000005	0.0007145409411295712
51.40000000000005	0.0007146278067395484
51.50000000000004	0.0007147150427667962
51.600000000000044	0.0007148026497316932
51.700000000000045	0.0007148906259669507
51.80000000000005	0.0007149789689760894
51.90000000000005	0.000715067677581042
52.00000000000004	0.000715156750611265
52.100000000000044	0.0007152461886158199
52.200000000000045	0.0007153359899433811
52.30000000000005	0.0007154261521697406
52.40000000000005	0.0007155166741545971
52.50000000000004	0.0007156075564672778
52.600000000000044	0.0007156987974644674
52.700000000000045	0.0007157903947846977
52.80000000000005	0.0007158823473169681
52.90000000000005	0.0007159746539572846
53.00000000000004	0.0007160673153015982
53.100000000000044	0.0007161603297211994
53.200000000000045	0.0007162536949223703
53.30000000000005	0.0007163474098293174
53.40000000000005	0.0007164414750568159
53.50000000000005	0.0007165358889833209
53.600000000000044	0.0007166306493740125
53.700000000000045	0.0007167257551804279
53.80000000000005	0.0007168212053606501
53.90000000000005	0.0007169170005542168
54.00000000000005	0.0007170131391529536
54.100000000000044	0.0007171096189856258
54.200000000000045	0.0007172064390366358
54.30000000000005	0.0007173035999630505
54.40000000000005	0.0007174011001631039
54.50000000000005	0.0007174989375208868
54.60000000000005	0.000717597111046347
54.700000000000045	0.0007176956197555638
54.80000000000005	0.0007177944643286993
54.90000000000005	0.0007178936431761708
55.00000000000005	0.0007179931542418609
55.10000000000005	0.0007180929965664491
55.200000000000045	0.0007181931708464466
55.30000000000005	0.0007182936754979697
55.40000000000005	0.0007183945085169882
55.50000000000005	0.0007184956689680676
55.60000000000005	0.0007185971559214901
55.700000000000045	0.0007186989700953807
55.80000000000005	0.0007188011099169957
55.90000000000005	0.0007189035734385265
56.00000000000005	0.000719006359753298
56.10000000000005	0.0007191094695947239
56.200000000000045	0.0007192129013951241
56.30000000000005	0.0007193166532557464
56.40000000000005	0.0007194207242923094
56.50000000000005	0.0007195251136258793
56.60000000000005	0.0007196298220101104
56.70000000000005	0.0007197348478874619
56.80000000000005	0.0007198401894121722
56.90000000000005	0.0007199458457269129
57.00000000000005	0.0007200518175996879
57.10000000000005	0.0007201581034774133
57.20000000000005	0.0007202647015606225
57.30000000000005	0.0007203716110129483
57.40000000000005	0.0007204788310031046
57.50000000000005	0.0007205863623180869
57.60000000000005	0.0007206942034140318
57.70000000000005	0.0007208023525414503
57.800000000000054	0.0007209108088893002
57.90000000000005	0.0007210195732581155
58.00000000000005	0.0007211286441079163
58.10000000000005	0.0007212380197329292
58.20000000000005	0.0007213476993418133
58.300000000000054	0.0007214576821479523
58.40000000000005	0.0007215679689697946
58.50000000000005	0.0007216785582757116
58.60000000000005	0.0007217894484071377
58.70000000000005	0.0007219006385965189
58.800000000000054	0.0007220121296750439
58.90000000000005	0.0007221239201144547
59.00000000000005	0.0007222360082975048
59.10000000000005	0.0007223483934751752
59.20000000000005	0.0007224610749029
59.300000000000054	0.0007225740534287447
59.40000000000005	0.0007226873275320233
59.50000000000005	0.0007228008956401567
59.60000000000005	0.0007229147570264894
59.70000000000005	0.0007230289125511701
59.800000000000054	0.0007231433606963804
59.900000000000055	0.0007232580999286631
60.00000000000005	0.0007233731295387997
60.10000000000005	0.0007234884488217756
60.20000000000005	0.0007236040586537448
60.300000000000054	0.0007237199575236981
60.400000000000055	0.0007238361439404375
60.50000000000005	0.0007239526172158405
60.60000000000005	0.0007240693782375286
60.70000000000005	0.000724186425496884
60.800000000000054	0.0007243037575398149
60.900000000000055	0.0007244213736946274
61.00000000000006	0.0007245392732936018
61.10000000000005	0.0007246574572395175
61.20000000000005	0.0007247759240298912
61.300000000000054	0.0007248946722506977
61.400000000000055	0.0007250137012501182
61.50000000000006	0.0007251330119418851
61.60000000000005	0.0007252526028254607
61.70000000000005	0.0007253724725220064
61.800000000000054	0.0007254926203952249
61.900000000000055	0.0007256130458125562
62.00000000000006	0.0007257337497022058
62.10000000000005	0.0007258547305690788
62.20000000000005	0.0007259759870723642
62.300000000000054	0.0007260975185945501
62.400000000000055	0.0007262193260742802
62.50000000000006	0.0007263414080179715
62.60000000000005	0.0007264637631182742
62.70000000000005	0.0007265863907723246
62.800000000000054	0.0007267092903808093
62.900000000000055	0.0007268324628961573
63.00000000000006	0.0007269559068296656
63.10000000000006	0.000727079620910073
63.20000000000005	0.00072720360455228
63.300000000000054	0.0007273278587187651
63.400000000000055	0.0007274523819219207
63.50000000000006	0.0007275771729223132
63.60000000000006	0.0007277022311487237
63.70000000000005	0.00072782755603327
63.800000000000054	0.0007279531485516066
63.900000000000055	0.0007280790072204147
64.00000000000006	0.0007282051308346185
64.10000000000005	0.0007283315188397856
64.20000000000006	0.0007284581722212622
64.30000000000005	0.0007285850894964445
64.40000000000006	0.0007287122694905568
64.50000000000006	0.0007288397116623045
64.60000000000005	0.0007289674154735929
64.70000000000006	0.0007290953819224244
64.80000000000005	0.0007292236095299016
64.90000000000006	0.0007293520971539749
65.00000000000006	0.0007294808442693079
65.10000000000005	0.0007296098518832451
65.20000000000006	0.0007297391185172428
65.30000000000005	0.0007298686430581471
65.40000000000006	0.0007299984249930694
65.50000000000006	0.0007301284638121298
65.60000000000005	0.000730258760534882
65.70000000000006	0.0007303893136859758
65.80000000000005	0.0007305201221834578
65.90000000000006	0.0007306511855295519
66.00000000000006	0.0007307825047528838
66.10000000000005	0.000730914078378076
66.20000000000006	0.0007310459053507699
66.30000000000005	0.0007311779851850301
66.40000000000006	0.0007313103173977706
66.50000000000006	0.0007314429030294236
66.60000000000005	0.0007315757406073028
66.70000000000006	0.0007317088291068107
66.80000000000005	0.0007318421680563743
66.90000000000006	0.000731975758505253
67.00000000000006	0.0007321095989804017
67.10000000000007	0.0007322436884835792
67.20000000000006	0.0007323780265544698
67.30000000000005	0.0007325126127355043
67.40000000000006	0.0007326474480873542
67.50000000000006	0.0007327825311391565
67.60000000000007	0.0007329178609211585
67.70000000000006	0.0007330534369867395
67.80000000000005	0.0007331892604051655
67.90000000000006	0.0007333253297048991
68.00000000000006	0.0007334616439414034
68.10000000000007	0.0007335982026787676
68.20000000000006	0.0007337350054836497
68.30000000000005	0.000733872053436456
68.40000000000006	0.0007340093450673925
68.50000000000006	0.0007341468794591602
68.60000000000007	0.0007342846561888623
68.70000000000006	0.000734422676345333
68.80000000000005	0.0007345609384577672
68.90000000000006	0.0007346994416330358
69.00000000000006	0.0007348381854584523
69.10000000000007	0.0007349771695237893
69.20000000000006	0.000735116394928754
69.30000000000005	0.0007352558602038089
69.40000000000006	0.0007353955644819329
69.50000000000006	0.0007355355073628779
69.60000000000007	0.0007356756899546334
69.70000000000006	0.0007358161107863336
69.80000000000007	0.0007359567690141258
69.90000000000006	0.000736097664247517
70.00000000000006	0.0007362387960983402
70.10000000000007	0.0007363801656851955
70.20000000000006	0.0007365217715380749
70.30000000000007	0.0007366636128381971
70.40000000000006	0.0007368056892069087
70.50000000000006	0.0007369480017710105
70.60000000000007	0.0007370905490588365
70.70000000000006	0.0007372333302738646
70.80000000000007	0.0007373763450467701
70.90000000000006	0.0007375195930104805
71.00000000000006	0.0007376630753022096
71.10000000000007	0.0007378067904507301
71.20000000000006	0.0007379507376835873
71.30000000000007	0.0007380949166428004
71.40000000000006	0.0007382393284736969
71.50000000000006	0.0007383839717030794
71.60000000000007	0.0007385288455799004
71.70000000000006	0.0007386739497551121
71.80000000000007	0.0007388192838818429
71.90000000000006	0.0007389648491156239
72.00000000000006	0.0007391106439833198
72.10000000000007	0.0007392566677570347
72.20000000000006	0.0007394029200985884
72.30000000000007	0.0007395494021715883
72.40000000000006	0.0007396961125006307
72.50000000000006	0.0007398430503784265
72.60000000000007	0.0007399902154753505
72.70000000000006	0.0007401376074638494
72.80000000000007	0.0007402852275176279
72.90000000000006	0.0007404330741609384
73.00000000000006	0.0007405811467087923
73.10000000000007	0.0007407294448419974
73.20000000000006	0.0007408779697422913
73.30000000000007	0.0007410267199313661
73.40000000000006	0.000741175694744086
73.50000000000007	0.0007413248938694721
73.60000000000007	0.000741474316998522
73.70000000000006	0.0007416239653229788
73.80000000000007	0.0007417738373637825
73.90000000000006	0.0007419239324773344
74.00000000000007	0.0007420742503626611
74.10000000000007	0.0007422247922195268
74.20000000000006	0.0007423755565660022
74.30000000000007	0.0007425265427776875
74.40000000000006	0.0007426777505614823
74.50000000000007	0.0007428291796261958
74.60000000000007	0.0007429808311815608
74.70000000000006	0.0007431327037445376
74.80000000000007	0.0007432847967114824
74.90000000000006	0.0007434371097989218
75.00000000000007	0.0007435896442246306
75.10000000000007	0.0007437423985023872
75.20000000000006	0.0007438953720471028
75.30000000000007	0.0007440485645829007
75.40000000000006	0.0007442019758357511
75.50000000000007	0.0007443556070333353
75.60000000000007	0.0007445094566879623
75.70000000000006	0.0007446635242346098
75.80000000000007	0.0007448178094066831
75.90000000000006	0.0007449723134399444
76.00000000000007	0.0007451270348432388
76.10000000000007	0.0007452819730694833
76.20000000000007	0.0007454371278594231
76.30000000000007	0.0007455924989555561
76.40000000000006	0.0007457480876035248
76.50000000000007	0.0007459038923103188
76.60000000000007	0.000746059912548328
76.70000000000007	0.0007462161480672403
76.80000000000007	0.0007463726001208413
76.90000000000006	0.0007465292672123547
77.00000000000007	0.0007466861488315765
77.10000000000007	0.000746843244735252
77.20000000000007	0.0007470005546818443
77.30000000000007	0.0007471580799350325
77.40000000000006	0.0007473158189958355
77.50000000000007	0.0007474737713729233
77.60000000000007	0.0007476319368316856
77.70000000000007	0.0007477903166440278
77.80000000000007	0.0007479489093068935
77.90000000000006	0.000748107714345862
78.00000000000007	0.0007482667315331543
78.10000000000007	0.0007484259606426575
78.20000000000007	0.000748585402956202
78.30000000000007	0.0007487450569681874
78.40000000000006	0.0007489049222224954
78.50000000000007	0.0007490649984997251
78.60000000000007	0.0007492252870900273
78.70000000000007	0.000749385786483427
78.80000000000007	0.0007495464962402454
78.90000000000006	0.0007497074161476839
79.00000000000007	0.0007498685459945718
79.10000000000007	0.0007500298870810663
79.20000000000007	0.0007501914378942761
79.30000000000007	0.0007503531980123251
79.40000000000006	0.0007505151672305478
79.50000000000007	0.00075067734685753
79.60000000000007	0.0007508397353757074
79.70000000000007	0.0007510023323791967
79.80000000000007	0.0007511651376697692
79.90000000000008	0.0007513281510507311
80.00000000000007	0.000751491373840747
80.10000000000007	0.0007516548045189697
80.20000000000007	0.0007518184426968949
80.30000000000007	0.0007519822881841482
80.40000000000008	0.0007521463423079645
80.50000000000007	0.0007523106035425291
80.60000000000007	0.0007524750715149367
80.70000000000007	0.0007526397460410562
80.80000000000007	0.0007528046269382609
80.90000000000008	0.0007529697155439859
81.00000000000007	0.0007531350103287714
81.10000000000007	0.0007533005109366508
81.20000000000007	0.0007534662171911425
81.30000000000007	0.0007536321304384033
81.40000000000008	0.0007537982491436911
81.50000000000007	0.0007539645729662909
81.60000000000007	0.0007541311017357806
81.70000000000007	0.0007542978352832453
81.80000000000007	0.000754464774965144
81.90000000000008	0.0007546319192427502
82.00000000000007	0.0007547992677918754
82.10000000000007	0.0007549668204495892
82.20000000000007	0.0007551345785812544
82.30000000000007	0.0007553025406425374
82.40000000000008	0.0007554707063241819
82.50000000000007	0.0007556390754691473
82.60000000000008	0.0007558076479218547
82.70000000000007	0.0007559764250581186
82.80000000000007	0.0007561454053293031
82.90000000000008	0.0007563145884422977
83.00000000000007	0.0007564839742473643
83.10000000000008	0.0007566535641294359
83.20000000000007	0.0007568233565339129
83.30000000000007	0.0007569933511823047
83.40000000000008	0.0007571635479306709
83.50000000000007	0.0007573339466364617
83.60000000000008	0.000757504548695204
83.70000000000007	0.0007576753525476317
83.80000000000007	0.0007578463579311301
83.90000000000008	0.0007580175647088439
84.00000000000007	0.0007581889742856259
84.10000000000008	0.0007583605850959588
84.20000000000007	0.0007585323968915371
84.30000000000007	0.0007587044095411922
84.40000000000008	0.0007588766229151276
84.50000000000007	0.000759049038429004
84.60000000000008	0.0007592216545122357
84.70000000000007	0.0007593944709321054
84.80000000000007	0.0007595674875644209
84.90000000000008	0.0007597407058343707
85.00000000000007	0.0007599141241647758
85.10000000000008	0.0007600877423370092
85.20000000000007	0.0007602615602324192
85.30000000000007	0.0007604355777337091
85.40000000000008	0.0007606097962770729
85.50000000000007	0.0007607842142799378
85.60000000000008	0.0007609588315389984
85.70000000000007	0.000761133647942434
85.80000000000007	0.0007613086649362271
85.90000000000008	0.0007614838809308765
86.00000000000007	0.0007616592957369438
86.10000000000008	0.0007618349092480508
86.20000000000007	0.0007620107213591523
86.30000000000008	0.0007621867335275046
86.40000000000008	0.0007623629441577994
86.50000000000007	0.0007625393530756857
86.60000000000008	0.000762715960181514
86.70000000000007	0.0007628927669425879
86.80000000000008	0.0007630697717563194
86.90000000000008	0.0007632469744620428
87.00000000000007	0.0007634243749654694
87.10000000000008	0.000763601973173594
87.20000000000007	0.0007637797705652275
87.30000000000008	0.0007639577655316202
87.40000000000008	0.0007641359579269982
87.50000000000007	0.0007643143476636725
87.60000000000008	0.0007644929362307902
87.70000000000007	0.0007646717220119644
87.80000000000008	0.0007648507048749224
87.90000000000008	0.0007650298847372718
88.00000000000007	0.0007652092615178904
88.10000000000008	0.0007653888367176882
88.20000000000007	0.0007655686087137486
88.30000000000008	0.0007657485773885224
88.40000000000008	0.0007659287426661274
88.50000000000007	0.0007661091060581088
88.60000000000008	0.0007662896659335469
88.70000000000007	0.0007664704221882388
88.80000000000008	0.000766651374751526
88.90000000000008	0.0007668325235540225
89.00000000000009	0.0007670138701193514
89.10000000000008	0.0007671954128096502
89.20000000000007	0.0007673771515352994
89.30000000000008	0.0007675590862320942
89.40000000000008	0.0007677412184346013
89.50000000000009	0.0007679235464965685
89.60000000000008	0.0007681060703416254
89.70000000000007	0.000768288789910725
89.80000000000008	0.0007684633645117711
89.90000000000008	0.0007686047625724799
90.00000000000009	0.000768712947198311
