# Supplementary material for: White matter micro- and macrostructure brain charts for the human lifespan
Source: Nature. 2026 May 13;655(8124):979–89. doi: 10.1038/s41586-026-10454-2 (PMC13391363; doi:10.1038/s41586-026-10454-2)
Supplement: Supplementary file 7 — Tract-specific median centiles of brain charts. SDT.T4.1-504 contain the discretized, sex-agnostic brain charts used to derive the myelination plots and assessments in Fig. 4 and Supplementary Fig. S4.F9. Age is expressed in years. Tract measurements are reported in metric-specific units: diffusivities in mm2 s−1, volume in mm3, surface area in mm2, average length in mm, and FA is dimensionless (unitless). [file 41586_2026_10454_MOESM7_ESM.zip › SDT.T4/SDT.T4.271-SLF_II_left_rd-mean.csv]

age	value
1.0	0.0008161929908997189
1.1	0.0008088507380483314
1.2000000000000002	0.0007996743689987211
1.3000000000000003	0.0007888213792509674
1.4000000000000004	0.0007783267553826359
1.5000000000000004	0.0007687402165793983
1.6000000000000005	0.0007599329730330266
1.7000000000000006	0.0007518012278220756
1.8000000000000007	0.0007442631892128965
1.9000000000000008	0.0007372422730459642
2.000000000000001	0.0007306805263637248
2.100000000000001	0.0007245289729466088
2.200000000000001	0.0007187477726768036
2.300000000000001	0.0007132974078514038
2.4000000000000012	0.0007081471060389729
2.5000000000000013	0.0007032700439250993
2.6000000000000014	0.0006986427575984913
2.7000000000000015	0.0006942458903897804
2.8000000000000016	0.0006900588517624209
2.9000000000000017	0.0006860655001451916
3.0000000000000018	0.000682251453001888
3.100000000000002	0.0006786047508175425
3.200000000000002	0.000675112218030926
3.300000000000002	0.0006717634302982966
3.400000000000002	0.0006685489412265614
3.500000000000002	0.0006654602001569963
3.6000000000000023	0.00066249011234489
3.7000000000000024	0.0006596304289978476
3.8000000000000025	0.000656874655482736
3.9000000000000026	0.0006542168576273773
4.000000000000003	0.0006516521076871455
4.100000000000003	0.000649174521282962
4.200000000000003	0.0006467794537138432
4.3000000000000025	0.000644462604545408
4.400000000000003	0.0006422200112232377
4.5000000000000036	0.0006400484099911487
4.600000000000003	0.0006379437174726423
4.700000000000003	0.0006359027399389784
4.800000000000003	0.0006339225190791675
4.900000000000004	0.0006320006230348402
5.0000000000000036	0.0006301339404565096
5.100000000000003	0.0006283200389717849
5.200000000000004	0.000626556635421616
5.300000000000004	0.0006248416050930822
5.400000000000004	0.0006231732201102874
5.5000000000000036	0.0006215491741344293
5.600000000000004	0.0006199676838057836
5.700000000000005	0.0006184270846155074
5.800000000000004	0.0006169260270655247
5.900000000000004	0.0006154626742786073
6.000000000000004	0.0006140356086521463
6.100000000000005	0.0006126434868267987
6.200000000000005	0.0006112850520166951
6.300000000000004	0.0006099592973621102
6.400000000000005	0.0006086647972723456
6.500000000000005	0.0006074004643822216
6.600000000000005	0.0006061652798950896
6.700000000000005	0.000604958430364818
6.800000000000005	0.000603778743699258
6.900000000000006	0.0006026253283122847
7.000000000000005	0.0006014973333803237
7.100000000000005	0.0006003939611065068
7.2000000000000055	0.0005993145822876013
7.300000000000006	0.00059825825601659
7.400000000000006	0.0005972242750829172
7.500000000000005	0.0005962119760615031
7.600000000000006	0.0005952208374375202
7.700000000000006	0.0005942500668729087
7.800000000000006	0.0005932990706794827
7.900000000000006	0.0005923672792645263
8.000000000000007	0.0005914541585072248
8.100000000000007	0.0005905592936417105
8.200000000000006	0.0005896820319377782
8.300000000000006	0.0005888218901212846
8.400000000000006	0.0005879784151765419
8.500000000000007	0.0005871512563468981
8.600000000000007	0.0005863398536111531
8.700000000000006	0.0005855437937051303
8.800000000000008	0.0005847626784504236
8.900000000000007	0.0005839961350932405
9.000000000000007	0.000583243878424975
9.100000000000007	0.0005825054375705157
9.200000000000006	0.0005817804691164465
9.300000000000008	0.0005810686518996188
9.400000000000007	0.0005803697407759797
9.500000000000007	0.0005796833256621668
9.600000000000009	0.0005790091084867154
9.700000000000008	0.0005783468010679422
9.800000000000008	0.0005776961344656957
9.900000000000007	0.0005770569057019658
10.000000000000007	0.0005764287642195389
10.100000000000009	0.0005758114581299539
10.200000000000008	0.000575204752728052
10.300000000000008	0.0005746084711866447
10.40000000000001	0.0005740223044447107
10.500000000000009	0.0005734460311732383
10.600000000000009	0.0005728794367757335
10.700000000000008	0.0005723223218569326
10.800000000000008	0.000571774537769239
10.90000000000001	0.0005712358166811569
11.000000000000009	0.0005707059689263647
11.100000000000009	0.0005701848186331596
11.20000000000001	0.0005696722348262286
11.30000000000001	0.0005691679789550666
11.40000000000001	0.0005686718826422411
11.500000000000009	0.0005681837822399134
11.600000000000009	0.0005677035265251537
11.70000000000001	0.0005672310039651214
11.80000000000001	0.0005667660054509062
11.90000000000001	0.0005663083849817852
12.00000000000001	0.000565858007977143
12.10000000000001	0.0005654147752014378
12.20000000000001	0.0005649784987915577
12.30000000000001	0.0005645490479969664
12.40000000000001	0.0005641262954793744
12.50000000000001	0.0005637101243346508
12.60000000000001	0.0005633004491095507
12.70000000000001	0.0005628971035149692
12.800000000000011	0.0005624999730274747
12.900000000000011	0.0005621089528125674
13.00000000000001	0.0005617239661910332
13.10000000000001	0.0005613448626598028
13.20000000000001	0.0005609715388835065
13.300000000000011	0.0005606038940455218
13.400000000000011	0.0005602418362832235
13.50000000000001	0.0005598852989175044
13.600000000000012	0.0005595341476080304
13.700000000000012	0.0005591882910507956
13.800000000000011	0.0005588476463251888
13.900000000000011	0.0005585121531494973
14.00000000000001	0.0005581816891552111
14.100000000000012	0.0005578561714173362
14.200000000000012	0.0005575355189072675
14.300000000000011	0.0005572196584154208
14.400000000000013	0.0005569085370643951
14.500000000000012	0.0005566020448290139
14.600000000000012	0.0005563001078783112
14.700000000000012	0.0005560026597513785
14.800000000000011	0.0005557096523247317
14.900000000000013	0.000555420984815595
15.000000000000012	0.0005551365897822994
15.100000000000012	0.0005548564012360423
15.200000000000014	0.0005545803601134002
15.300000000000013	0.0005543084238717853
15.400000000000013	0.0005540405013143621
15.500000000000012	0.0005537765319905216
15.600000000000012	0.0005535164620135314
15.700000000000014	0.0005532602524332052
15.800000000000013	0.0005530078193004512
15.900000000000013	0.0005527591071147175
16.000000000000014	0.0005525140615056961
16.100000000000016	0.000552272634308698
16.200000000000014	0.0005520347908470452
16.30000000000001	0.00055180045472721
16.400000000000013	0.0005515695759039915
16.500000000000014	0.0005513421102409083
16.600000000000016	0.0005511180258168826
16.700000000000014	0.0005508972520011847
16.800000000000015	0.0005506797426380518
16.900000000000013	0.0005504654524630582
17.000000000000014	0.000550254341826349
17.100000000000016	0.0005500463821257963
17.200000000000014	0.0005498415087647075
17.300000000000015	0.0005496396799013762
17.400000000000013	0.0005494408590606935
17.500000000000014	0.0005492450197828595
17.600000000000016	0.0005490521021101136
17.700000000000014	0.0005488620672955875
17.800000000000015	0.000548674877304017
17.900000000000016	0.0005484904992211067
18.000000000000014	0.0005483089091976543
18.100000000000016	0.0005481300521517911
18.200000000000017	0.0005479538927892056
18.300000000000015	0.0005477804007263986
18.400000000000016	0.0005476095538001032
18.500000000000014	0.0005474413007042321
18.600000000000016	0.0005472756086350782
18.700000000000017	0.0005471124453633084
18.800000000000015	0.0005469517833624375
18.900000000000016	0.00054679360254642
19.000000000000014	0.0005466378555910601
19.100000000000016	0.0005464845124856514
19.200000000000017	0.0005463335477419654
19.300000000000015	0.0005461849426155129
19.400000000000016	0.0005460386528860952
19.500000000000018	0.000545894650568003
19.600000000000016	0.0005457529081437807
19.700000000000017	0.0005456134024401044
19.80000000000002	0.0005454761163827755
19.900000000000016	0.0005453410090346218
20.000000000000018	0.0005452080546915498
20.100000000000016	0.0005450772318371004
20.200000000000017	0.0005449485244754697
20.30000000000002	0.0005448218942443857
20.400000000000016	0.0005446973171015488
20.500000000000018	0.0005445747693899129
20.600000000000016	0.0005444542314854551
20.700000000000017	0.0005443356887484437
20.80000000000002	0.0005442191055470186
20.900000000000016	0.0005441044597193873
21.000000000000018	0.0005439917329997548
21.10000000000002	0.0005438809116234002
21.200000000000017	0.0005437719621120358
21.30000000000002	0.0005436648636792845
21.40000000000002	0.0005435595958583053
21.500000000000018	0.0005434561419430048
21.60000000000002	0.0005433544892793776
21.700000000000017	0.000543254606678012
21.80000000000002	0.0005431564749150815
21.90000000000002	0.0005430600784064153
22.000000000000018	0.0005429654052141937
22.10000000000002	0.000542872425963784
22.200000000000017	0.0005427811225785889
22.30000000000002	0.0005426914772491436
22.40000000000002	0.0005426034756862733
22.500000000000018	0.0005425171068694578
22.60000000000002	0.0005424323433566956
22.70000000000002	0.0005423491683795213
22.80000000000002	0.0005422675685820481
22.90000000000002	0.0005421875335346501
23.00000000000002	0.0005421090373351548
23.10000000000002	0.000542032064178911
23.20000000000002	0.0005419565984860936
23.30000000000002	0.0005418826279833662
23.40000000000002	0.0005418101430044252
23.50000000000002	0.0005417391192898929
23.60000000000002	0.0005416695421377578
23.70000000000002	0.0005416014000560648
23.80000000000002	0.0005415346838697133
23.90000000000002	0.0005414693706341724
24.00000000000002	0.0005414054464625135
24.10000000000002	0.0005413428976582603
24.20000000000002	0.0005412817136400784
24.300000000000022	0.0005412218858725751
24.40000000000002	0.0005411633928162565
24.50000000000002	0.0005411062215195511
24.600000000000023	0.0005410503620592006
24.70000000000002	0.0005409958063110475
24.800000000000022	0.0005409425338649018
24.90000000000002	0.0005408905324627019
25.00000000000002	0.0005408397900087419
25.100000000000023	0.0005407902973502027
25.20000000000002	0.0005407420469026172
25.300000000000022	0.0005406950194642789
25.40000000000002	0.0005406492035753197
25.50000000000002	0.000540604590640176
25.600000000000023	0.0005405611734209414
25.70000000000002	0.0005405189336911308
25.800000000000022	0.0005404778605843557
25.900000000000023	0.0005404379433733069
26.00000000000002	0.0005403991741177078
26.100000000000023	0.0005403615460378559
26.200000000000024	0.0005403250419522043
26.300000000000022	0.0005402896516791641
26.400000000000023	0.0005402553677527423
26.50000000000002	0.0005402221836871518
26.600000000000023	0.0005401900831472283
26.700000000000024	0.0005401590564619285
26.800000000000022	0.0005401290940800545
26.900000000000023	0.000540100189095757
27.00000000000002	0.0005400723354144766
27.100000000000023	0.000540045517609023
27.200000000000024	0.000540019726598956
27.300000000000022	0.0005399949558839495
27.400000000000023	0.0005399711996202112
27.500000000000025	0.0005399484431185775
27.600000000000023	0.0005399266777399553
27.700000000000024	0.0005399058949490017
27.800000000000026	0.0005398860887264354
27.900000000000023	0.0005398672535644031
28.000000000000025	0.0005398493755662721
28.100000000000023	0.0005398324466047364
28.200000000000024	0.0005398164610087878
28.300000000000026	0.000539801413485692
28.400000000000023	0.0005397872907851857
28.500000000000025	0.0005397740851632826
28.600000000000023	0.0005397617889662213
28.700000000000024	0.000539750396937863
28.800000000000026	0.0005397399040754384
28.900000000000023	0.0005397302978234313
29.000000000000025	0.0005397215708833222
29.100000000000026	0.000539713718299257
29.200000000000024	0.0005397067352540538
29.300000000000026	0.0005397006097605705
29.400000000000027	0.0005396953348546789
29.500000000000025	0.0005396909036510405
29.600000000000026	0.0005396873115530236
29.700000000000024	0.000539684553994972
29.800000000000026	0.0005396826196012231
29.900000000000027	0.000539681501797023
30.000000000000025	0.000539681196245631
30.100000000000026	0.0005396816985423113
30.200000000000024	0.0005396829978131287
30.300000000000026	0.000539685087776193
30.400000000000027	0.0005396879622186853
30.500000000000025	0.0005396916171161165
30.600000000000026	0.0005396960482829761
30.700000000000028	0.0005397012453855184
30.800000000000026	0.0005397072024835473
30.900000000000027	0.0005397139157783058
31.00000000000003	0.0005397213812244847
31.100000000000026	0.0005397295889328394
31.200000000000028	0.0005397385332206512
31.300000000000026	0.0005397482084660255
31.400000000000027	0.0005397586111425404
31.50000000000003	0.0005397697373968361
31.600000000000026	0.0005397815778185352
31.700000000000028	0.0005397941270259166
31.800000000000026	0.000539807381689304
31.900000000000027	0.0005398213380780518
32.00000000000003	0.0005398359871769001
32.10000000000002	0.0005398513238313542
32.20000000000003	0.0005398673429406217
32.300000000000026	0.000539884041413325
32.40000000000003	0.0005399014156875678
32.50000000000003	0.000539919457174112
32.60000000000003	0.0005399381609844995
32.70000000000003	0.0005399575241993135
32.800000000000026	0.0005399775433646118
32.90000000000003	0.0005399982102434765
33.00000000000003	0.0005400195201486302
33.10000000000003	0.000540041468440406
33.20000000000003	0.0005400640524085987
33.300000000000026	0.0005400872687482581
33.40000000000003	0.0005401111096025639
33.50000000000003	0.0005401355705202127
33.60000000000003	0.0005401606489417572
33.70000000000003	0.0005401863416575764
33.800000000000026	0.000540212641126001
33.90000000000003	0.0005402395430744303
34.00000000000003	0.0005402670432726029
34.10000000000003	0.0005402951393452691
34.20000000000003	0.0005403238282148607
34.30000000000003	0.0005403531026798644
34.40000000000003	0.0005403829586776394
34.50000000000003	0.0005404133939654719
34.60000000000003	0.000540444405550339
34.70000000000003	0.000540475986513417
34.80000000000003	0.0005405081329513103
34.90000000000003	0.0005405408409983471
35.00000000000003	0.000540574108574445
35.10000000000003	0.0005406079328040747
35.20000000000003	0.0005406423070736909
35.30000000000003	0.000540677227667231
35.400000000000034	0.0005407126926214407
35.50000000000003	0.0005407486991360613
35.60000000000003	0.0005407852408517757
35.70000000000003	0.0005408223141948729
35.80000000000003	0.0005408599156253722
35.900000000000034	0.0005408980433239588
36.00000000000003	0.0005409366945952882
36.10000000000003	0.0005409758633547889
36.20000000000003	0.0005410155461963905
36.30000000000003	0.0005410557414039725
36.400000000000034	0.0005410964463495037
36.50000000000003	0.0005411376551776496
36.60000000000003	0.0005411793646098777
36.70000000000003	0.0005412215713979711
36.80000000000003	0.0005412642739535638
36.900000000000034	0.0005413074697426214
37.00000000000003	0.000541351153157614
37.10000000000003	0.0005413953210705132
37.20000000000003	0.0005414399719843563
37.30000000000003	0.0005414851034254866
37.400000000000034	0.0005415307099936167
37.500000000000036	0.0005415767886753249
37.60000000000003	0.0005416233364843914
37.70000000000003	0.0005416703520375119
37.80000000000003	0.000541717832945536
37.900000000000034	0.0005417657740322736
38.000000000000036	0.0005418141724196804
38.10000000000003	0.000541863026805589
38.20000000000003	0.0005419123348551984
38.30000000000003	0.0005419620915800799
38.400000000000034	0.000542012294205452
38.500000000000036	0.0005420629399810666
38.60000000000004	0.0005421140277060582
38.70000000000003	0.0005421655551218679
38.80000000000003	0.000542217517443204
38.900000000000034	0.0005422699120173634
39.000000000000036	0.0005423227377156679
39.10000000000004	0.0005423759923286911
39.20000000000003	0.0005424296712416108
39.30000000000003	0.0005424837718949804
39.400000000000034	0.0005425382917515571
39.500000000000036	0.0005425932297732216
39.60000000000004	0.0005426485838194751
39.70000000000003	0.0005427043494600013
39.80000000000003	0.0005427605242457802
39.900000000000034	0.0005428171072030198
40.000000000000036	0.0005428740962357714
40.10000000000004	0.0005429314870688375
40.20000000000003	0.0005429892773376045
40.30000000000003	0.0005430474646975716
40.400000000000034	0.000543106048256027
40.500000000000036	0.0005431650259795762
40.60000000000004	0.0005432243937609724
40.70000000000004	0.0005432841493356972
40.80000000000003	0.0005433442918684936
40.900000000000034	0.0005434048193664666
41.000000000000036	0.0005434657278638068
41.10000000000004	0.0005435270151725821
41.20000000000004	0.0005435886791230984
41.30000000000003	0.0005436507189528273
41.400000000000034	0.0005437131327258207
41.500000000000036	0.0005437759166294925
41.60000000000004	0.0005438390685667841
41.70000000000004	0.0005439025878265938
41.80000000000004	0.0005439664725099198
41.900000000000034	0.000544030718933387
42.000000000000036	0.0005440953250695695
42.10000000000004	0.000544160288907657
42.20000000000004	0.0005442256098019787
42.30000000000004	0.0005442912859054801
42.400000000000034	0.0005443573136747915
42.500000000000036	0.0005444236911652178
42.60000000000004	0.0005444904177771872
42.70000000000004	0.0005445574916974449
42.80000000000004	0.0005446249095008767
42.900000000000034	0.0005446926693062601
43.000000000000036	0.0005447607692474978
43.10000000000004	0.0005448292087839805
43.20000000000004	0.0005448979861499779
43.30000000000004	0.0005449670980485717
43.400000000000034	0.0005450365426739954
43.500000000000036	0.0005451063195270261
43.60000000000004	0.0005451764268729662
43.70000000000004	0.0005452468615233088
43.80000000000004	0.0005453176217302595
43.90000000000004	0.0005453887057598051
44.000000000000036	0.0005454601131659611
44.10000000000004	0.0005455318422576018
44.20000000000004	0.0005456038899638327
44.30000000000004	0.0005456762546058015
44.40000000000004	0.0005457489357747683
44.500000000000036	0.0005458219318081785
44.60000000000004	0.0005458952397347052
44.70000000000004	0.0005459688579285191
44.80000000000004	0.0005460427847764525
44.90000000000004	0.0005461170199179208
45.00000000000004	0.0005461915617304237
45.10000000000004	0.0005462664073506734
45.20000000000004	0.000546341555216032
45.30000000000004	0.0005464170049994952
45.40000000000004	0.000546492755104902
45.50000000000004	0.000546568802760597
45.60000000000004	0.000546645146452541
45.70000000000004	0.0005467217846782845
45.80000000000004	0.0005467987171544482
45.90000000000004	0.0005468759423218287
46.00000000000004	0.0005469534575082177
46.10000000000004	0.0005470312612575187
46.20000000000004	0.0005471093533167195
46.30000000000004	0.0005471877321509571
46.40000000000004	0.0005472663951724661
46.50000000000004	0.0005473453409697758
46.60000000000004	0.0005474245681421056
46.70000000000004	0.0005475040764760791
46.80000000000004	0.0005475838644709685
46.90000000000004	0.0005476639296306662
47.00000000000004	0.0005477442705970029
47.100000000000044	0.0005478248871840929
47.20000000000004	0.0005479057779137793
47.30000000000004	0.0005479869403678761
47.40000000000004	0.0005480683732293028
47.50000000000004	0.000548150075190798
47.600000000000044	0.0005482320461025315
47.70000000000004	0.0005483142845179318
47.80000000000004	0.0005483967881034806
47.90000000000004	0.0005484795555911779
48.00000000000004	0.0005485625868561205
48.100000000000044	0.0005486458804727316
48.200000000000045	0.0005487294341795263
48.30000000000004	0.0005488132467463732
48.40000000000004	0.0005488973169522088
48.50000000000004	0.0005489816447050369
48.600000000000044	0.0005490662286085704
48.700000000000045	0.0005491510664796166
48.80000000000004	0.0005492361571333448
48.90000000000004	0.0005493215005004144
49.00000000000004	0.0005494070952040985
49.100000000000044	0.0005494929391278874
49.200000000000045	0.0005495790311219312
49.30000000000004	0.0005496653700447646
49.40000000000004	0.0005497519558571183
49.50000000000004	0.0005498387872095046
49.600000000000044	0.0005499258620579197
49.700000000000045	0.00055001317929441
49.80000000000004	0.0005501007389003542
49.90000000000004	0.0005501885395445206
50.00000000000004	0.0005502765792447493
50.100000000000044	0.0005503648569254328
50.200000000000045	0.0005504533715187251
50.30000000000005	0.0005505421230335855
50.40000000000004	0.0005506311101641495
50.50000000000004	0.0005507203309955038
50.600000000000044	0.0005508097844908568
50.700000000000045	0.0005508994706780432
50.80000000000005	0.0005509893882682537
50.90000000000004	0.0005510795354040023
51.00000000000004	0.0005511699110784883
51.100000000000044	0.0005512605142921025
51.200000000000045	0.0005513513450979845
51.30000000000005	0.000551442402231029
51.40000000000005	0.00055153368389624
51.50000000000004	0.0005516251891228201
51.600000000000044	0.0005517169179812098
51.700000000000045	0.0005518088692222809
51.80000000000005	0.0005519010411044366
51.90000000000005	0.0005519934326847351
52.00000000000004	0.000552086043026909
52.100000000000044	0.0005521788722247503
52.200000000000045	0.0005522719190512809
52.30000000000005	0.0005523651818230288
52.40000000000005	0.0005524586596305335
52.50000000000004	0.0005525523525834765
52.600000000000044	0.0005526462594698661
52.700000000000045	0.0005527403786559649
52.80000000000005	0.0005528347092582324
52.90000000000005	0.0005529292503993571
53.00000000000004	0.0005530240022105699
53.100000000000044	0.000553118963500649
53.200000000000045	0.0005532141326900194
53.30000000000005	0.0005533095089263124
53.40000000000005	0.0005534050923554495
53.50000000000005	0.0005535008818002767
53.600000000000044	0.0005535968757276043
53.700000000000045	0.0005536930733092366
53.80000000000005	0.0005537894737228197
53.90000000000005	0.0005538860771342244
54.00000000000005	0.0005539828823857865
54.100000000000044	0.0005540798879948556
54.200000000000045	0.000554177093162356
54.30000000000005	0.0005542744980677499
54.40000000000005	0.0005543721015666488
54.50000000000005	0.0005544699022196976
54.60000000000005	0.0005545678992504154
54.700000000000045	0.0005546660918877357
54.80000000000005	0.0005547644803297003
54.90000000000005	0.0005548630634502146
55.00000000000005	0.0005549618398571948
55.10000000000005	0.0005550608088013468
55.200000000000045	0.0005551599704933679
55.30000000000005	0.0005552593238196561
55.40000000000005	0.0005553588674286352
55.50000000000005	0.0005554586005921689
55.60000000000005	0.0005555585225872203
55.700000000000045	0.0005556586336417993
55.80000000000005	0.0005557589326595465
55.90000000000005	0.0005558594183331202
56.00000000000005	0.0005559600899598776
56.10000000000005	0.0005560609477796365
56.200000000000045	0.0005561619907078673
56.30000000000005	0.0005562632174751523
56.40000000000005	0.0005563646273987001
56.50000000000005	0.0005564662198004796
56.60000000000005	0.0005565679949365719
56.70000000000005	0.000556669951738686
56.80000000000005	0.0005567720889788717
56.90000000000005	0.0005568744059982902
57.00000000000005	0.0005569769030641093
57.10000000000005	0.000557079579119201
57.20000000000005	0.000557182432971216
57.30000000000005	0.0005572854639799512
57.40000000000005	0.0005573886715097033
57.50000000000005	0.0005574920558429216
57.60000000000005	0.0005575956159378402
57.70000000000005	0.0005576993506410549
57.800000000000054	0.0005578032593348956
57.90000000000005	0.0005579073423123052
58.00000000000005	0.000558011598542073
58.10000000000005	0.0005581160269042319
58.20000000000005	0.0005582206267987008
58.300000000000054	0.0005583253976296302
58.40000000000005	0.0005584303397044336
58.50000000000005	0.000558535452006403
58.60000000000005	0.0005586407334522118
58.70000000000005	0.000558746183463049
58.800000000000054	0.000558851802356268
58.90000000000005	0.0005589575891251775
59.00000000000005	0.0005590635427179282
59.10000000000005	0.0005591696625723109
59.20000000000005	0.0005592759481300972
59.300000000000054	0.0005593823997224081
59.40000000000005	0.0005594890163563072
59.50000000000005	0.0005595957970144603
59.60000000000005	0.0005597027411547592
59.70000000000005	0.0005598098491178521
59.800000000000054	0.0005599171199202711
59.900000000000055	0.0005600245525743573
60.00000000000005	0.0005601321465537435
60.10000000000005	0.0005602399013358421
60.20000000000005	0.0005603478172744439
60.300000000000054	0.0005604558933991179
60.400000000000055	0.0005605641287548048
60.50000000000005	0.0005606725228341948
60.60000000000005	0.0005607810760002444
60.70000000000005	0.0005608897872915179
60.800000000000054	0.000560998655780997
60.900000000000055	0.0005611076809763147
61.00000000000006	0.0005612168623886838
61.10000000000005	0.0005613262003937076
61.20000000000005	0.0005614356940423502
61.300000000000054	0.0005615453424384132
61.400000000000055	0.0005616551451076437
61.50000000000006	0.0005617651024345369
61.60000000000005	0.0005618752134786104
61.70000000000005	0.0005619854773701803
61.800000000000054	0.0005620958936492132
61.900000000000055	0.000562206461859121
62.00000000000006	0.0005623171823966362
62.10000000000005	0.0005624280543330461
62.20000000000005	0.0005625390768278785
62.300000000000054	0.0005626502494384022
62.400000000000055	0.000562761572570052
62.50000000000006	0.0005628730453022305
62.60000000000005	0.0005629846668196135
62.70000000000005	0.0005630964366930627
62.800000000000054	0.0005632083544966969
62.900000000000055	0.0005633204206478741
63.00000000000006	0.0005634326342371961
63.10000000000006	0.0005635449944771174
63.20000000000005	0.0005636575009550247
63.300000000000054	0.0005637701540968189
63.400000000000055	0.0005638829530008371
63.50000000000006	0.0005639958969034128
63.60000000000006	0.000564108985404954
63.70000000000005	0.0005642222181090021
63.800000000000054	0.0005643355954531695
63.900000000000055	0.0005644491165464578
64.00000000000006	0.0005645627806516436
64.10000000000005	0.0005646765873849974
64.20000000000006	0.0005647905371926353
64.30000000000005	0.0005649046291909002
64.40000000000006	0.0005650188626653243
64.50000000000006	0.0005651332372446875
64.60000000000005	0.0005652477525608109
64.70000000000006	0.000565362409071343
64.80000000000005	0.0005654772059028022
64.90000000000006	0.0005655921423659658
65.00000000000006	0.0005657072181049181
65.10000000000005	0.00056582243358582
65.20000000000006	0.0005659377879421596
65.30000000000005	0.0005660532805064477
65.40000000000006	0.0005661689109348285
65.50000000000006	0.0005662846788863833
65.60000000000005	0.0005664005848387325
65.70000000000006	0.0005665166279351224
65.80000000000005	0.0005666328075322056
65.90000000000006	0.0005667491233009064
66.00000000000006	0.0005668655757274337
66.10000000000005	0.0005669821639616611
66.20000000000006	0.0005670988873810364
66.30000000000005	0.0005672157456681849
66.40000000000006	0.0005673327385085676
66.50000000000006	0.0005674498663998702
66.60000000000005	0.0005675671285012878
66.70000000000006	0.0005676845242134539
66.80000000000005	0.0005678020532333344
66.90000000000006	0.0005679197160673501
67.00000000000006	0.0005680375118809914
67.10000000000007	0.0005681554400948312
67.20000000000006	0.0005682735004172201
67.30000000000005	0.0005683916925592502
67.40000000000006	0.0005685100170389334
67.50000000000006	0.0005686284730306493
67.60000000000007	0.0005687470599773272
67.70000000000006	0.0005688657776012897
67.80000000000005	0.0005689846264294722
67.90000000000006	0.0005691036056422292
68.00000000000006	0.0005692227147017139
68.10000000000007	0.0005693419533413503
68.20000000000006	0.0005694613212972444
68.30000000000005	0.0005695808191080925
68.40000000000006	0.0005697004459628097
68.50000000000006	0.0005698202013451126
68.60000000000007	0.0005699400850020833
68.70000000000006	0.0005700600974816349
68.80000000000005	0.0005701802379783623
68.90000000000006	0.0005703005059945184
69.00000000000006	0.0005704209012881141
69.10000000000007	0.0005705414236197653
69.20000000000006	0.0005706620735494176
69.30000000000005	0.000570782850279823
69.40000000000006	0.000570903753334168
69.50000000000006	0.0005710247824839021
69.60000000000007	0.0005711459382984974
69.70000000000006	0.0005712672199860949
69.80000000000007	0.0005713886270878731
69.90000000000006	0.0005715101593860038
70.00000000000006	0.0005716318166652878
70.10000000000007	0.0005717535995075346
70.20000000000006	0.0005718755071287472
70.30000000000007	0.0005719975390904779
70.40000000000006	0.0005721196951881872
70.50000000000006	0.0005722419760136681
70.60000000000007	0.0005723643807879923
70.70000000000006	0.0005724869090902269
70.80000000000007	0.0005726095607264457
70.90000000000006	0.0005727323355053328
71.00000000000006	0.0005728552340314658
71.10000000000007	0.0005729782555334569
71.20000000000006	0.0005731013996102765
71.30000000000007	0.0005732246660811799
71.40000000000006	0.0005733480555611977
71.50000000000006	0.000573471567283752
71.60000000000007	0.000573595200864918
71.70000000000006	0.0005737189561345307
71.80000000000007	0.0005738428329250172
71.90000000000006	0.0005739668318647213
72.00000000000006	0.0005740909521943082
72.10000000000007	0.0005742151935493652
72.20000000000006	0.0005743395557728912
72.30000000000007	0.0005744640395042414
72.40000000000006	0.0005745886439886052
72.50000000000006	0.0005747133688783657
72.60000000000007	0.0005748382140270869
72.70000000000006	0.0005749631792909233
72.80000000000007	0.0005750882653231543
72.90000000000006	0.0005752134713759251
73.00000000000006	0.0005753387971208803
73.10000000000007	0.0005754642424247709
73.20000000000006	0.0005755898079525527
73.30000000000007	0.000575715492960601
73.40000000000006	0.0005758412971371143
73.50000000000007	0.0005759672203594737
73.60000000000007	0.0005760932625076653
73.70000000000006	0.0005762194242612694
73.80000000000007	0.0005763457048833628
73.90000000000006	0.0005764721040812283
74.00000000000007	0.0005765986217455355
74.10000000000007	0.0005767252585682634
74.20000000000006	0.0005768520138164565
74.30000000000007	0.0005769788872137771
74.40000000000006	0.0005771058786616451
74.50000000000007	0.0005772329880640824
74.60000000000007	0.0005773602161285291
74.70000000000006	0.000577487562128481
74.80000000000007	0.0005776150258066038
74.90000000000006	0.0005777426070777601
75.00000000000007	0.0005778703066626208
75.10000000000007	0.0005779981238383646
75.20000000000006	0.000578126058363956
75.30000000000007	0.0005782541101651838
75.40000000000006	0.0005783822791704799
75.50000000000007	0.0005785105661169127
75.60000000000007	0.000578638970287866
75.70000000000006	0.000578767491461312
75.80000000000007	0.0005788961295767303
75.90000000000006	0.0005790248853853557
76.00000000000007	0.0005791537581739539
76.10000000000007	0.0005792827477368375
76.20000000000007	0.0005794118540246271
76.30000000000007	0.0005795410769906874
76.40000000000006	0.0005796704174036423
76.50000000000007	0.0005797998745562591
76.60000000000007	0.0005799294482619724
76.70000000000007	0.0005800591384854233
76.80000000000007	0.0005801889460104758
76.90000000000006	0.0005803188701330017
77.00000000000007	0.0005804489106828444
77.10000000000007	0.0005805790676360897
77.20000000000007	0.0005807093409716216
77.30000000000007	0.0005808397314918909
77.40000000000006	0.0005809702384985495
77.50000000000007	0.0005811008618407775
77.60000000000007	0.0005812316015090934
77.70000000000007	0.0005813624583223075
77.80000000000007	0.0005814934315848886
77.90000000000006	0.0005816245211626109
78.00000000000007	0.0005817557270577929
78.10000000000007	0.0005818870492756435
78.20000000000007	0.0005820184886548949
78.30000000000007	0.0005821500445055684
78.40000000000006	0.000582281716713106
78.50000000000007	0.0005824135052947405
78.60000000000007	0.00058254541110688
78.70000000000007	0.0005826774334620318
78.80000000000007	0.0005828095722625399
78.90000000000006	0.0005829418275378668
79.00000000000007	0.0005830741993204893
79.10000000000007	0.0005832066884881553
79.20000000000007	0.0005833392943587472
79.30000000000007	0.000583472016854731
79.40000000000006	0.0005836048560210621
79.50000000000007	0.0005837378127546021
79.60000000000007	0.0005838708863754205
79.70000000000007	0.0005840040768232396
79.80000000000007	0.0005841373841557493
79.90000000000008	0.0005842708084337901
80.00000000000007	0.0005844043505772101
80.10000000000007	0.0005845380099112351
80.20000000000007	0.0005846717863962931
80.30000000000007	0.0005848056801062554
80.40000000000008	0.0005849396919816596
80.50000000000007	0.0005850738213495784
80.60000000000007	0.0005852080681882043
80.70000000000007	0.0005853424325847125
80.80000000000007	0.0005854769146295924
80.90000000000008	0.0005856115152881966
81.00000000000007	0.0005857462338925674
81.10000000000007	0.0005858810704422844
81.20000000000007	0.0005860160250414967
81.30000000000007	0.0005861510986779715
81.40000000000008	0.0005862862906852625
81.50000000000007	0.0005864216010813231
81.60000000000007	0.0005865570299842911
81.70000000000007	0.0005866925775157738
81.80000000000007	0.0005868282446903807
81.90000000000008	0.0005869640308464677
82.00000000000007	0.0005870999360241675
82.10000000000007	0.000587235960359504
82.20000000000007	0.0005873721048914349
82.30000000000007	0.0005875083689594454
82.40000000000008	0.0005876447526227815
82.50000000000007	0.0005877812560322268
82.60000000000008	0.0005879178793422413
82.70000000000007	0.0005880546236207957
82.80000000000007	0.0005881914882119847
82.90000000000008	0.0005883284731982833
83.00000000000007	0.0005884655787493678
83.10000000000008	0.0005886028059597217
83.20000000000007	0.000588740154174175
83.30000000000007	0.0005888776234951846
83.40000000000008	0.0005890152141080422
83.50000000000007	0.0005891529262019536
83.60000000000008	0.0005892907609028973
83.70000000000007	0.0005894287175601395
83.80000000000007	0.0005895667963004916
83.90000000000008	0.000589704997329328
84.00000000000007	0.0005898433218014676
84.10000000000008	0.0005899817690665168
84.20000000000007	0.000590120339272244
84.30000000000007	0.0005902590326406542
84.40000000000008	0.0005903978493978597
84.50000000000007	0.0005905367907329345
84.60000000000008	0.0005906758559997272
84.70000000000007	0.0005908150453717077
84.80000000000007	0.0005909543590922334
84.90000000000008	0.0005910937983818247
85.00000000000007	0.0005912333625942101
85.10000000000008	0.0005913730519249902
85.20000000000007	0.0005915128666352814
85.30000000000007	0.0005916528069906107
85.40000000000008	0.0005917928742487327
85.50000000000007	0.0005919330677674089
85.60000000000008	0.0005920733877695142
85.70000000000007	0.0005922138345389907
85.80000000000007	0.000592354409367923
85.90000000000008	0.0005924951116134745
86.00000000000007	0.0005926359415220023
86.10000000000008	0.0005927768993964439
86.20000000000007	0.000592917985544469
86.30000000000008	0.0005930592012987169
86.40000000000008	0.000593200546020253
86.50000000000007	0.0005933420199844217
86.60000000000008	0.0005934836235186372
86.70000000000007	0.000593625357993044
86.80000000000008	0.000593767222767601
86.90000000000008	0.0005939092181426566
87.00000000000007	0.0005940513444660026
87.10000000000008	0.0005941936020905701
87.20000000000007	0.0005943359924307659
87.30000000000008	0.000594478514850216
87.40000000000008	0.0005946211696802561
87.50000000000007	0.0005947639572950488
87.60000000000008	0.0005949068791500166
87.70000000000007	0.0005950499346070937
87.80000000000008	0.0005951931240243789
87.90000000000008	0.0005953364477979882
88.00000000000007	0.0005954799063295132
88.10000000000008	0.0005956235011227173
88.20000000000007	0.0005957672315430651
88.30000000000008	0.0005959110979818874
88.40000000000008	0.0005960551008636823
88.50000000000007	0.0005961992417371105
88.60000000000008	0.000596343519965341
88.70000000000007	0.0005964879359684172
88.80000000000008	0.0005966324901945624
88.90000000000008	0.0005967771830979345
89.00000000000009	0.0005969220162800778
89.10000000000008	0.0005970669891074545
89.20000000000007	0.000597212102035883
89.30000000000008	0.0005973573555443025
89.40000000000008	0.0005975027512834354
89.50000000000009	0.0005976482886167798
89.60000000000008	0.0005977939680310815
89.70000000000007	0.0005979397900309849
89.80000000000008	0.000598079100995077
89.90000000000008	0.0005981919319031441
90.00000000000009	0.0005982782559058927
