# Supplementary material for: White matter micro- and macrostructure brain charts for the human lifespan
Source: Nature. 2026 May 13;655(8124):979–89. doi: 10.1038/s41586-026-10454-2 (PMC13391363; doi:10.1038/s41586-026-10454-2)
Supplement: Supplementary file 7 — Tract-specific median centiles of brain charts. SDT.T4.1-504 contain the discretized, sex-agnostic brain charts used to derive the myelination plots and assessments in Fig. 4 and Supplementary Fig. S4.F9. Age is expressed in years. Tract measurements are reported in metric-specific units: diffusivities in mm2 s−1, volume in mm3, surface area in mm2, average length in mm, and FA is dimensionless (unitless). [file 41586_2026_10454_MOESM7_ESM.zip › SDT.T4/SDT.T4.272-SLF_II_left_surface_area.csv]

age	value
1.0	11983.235383136087
1.1	12119.988371399628
1.2000000000000002	12292.778648976191
1.3000000000000003	12499.241492030746
1.4000000000000004	12702.916267570083
1.5000000000000004	12893.221615321378
1.6000000000000005	13071.723039606417
1.7000000000000006	13239.718499100827
1.8000000000000007	13398.245044469311
1.9000000000000008	13548.325275048577
2.000000000000001	13690.742174523586
2.100000000000001	13826.171850432322
2.200000000000001	13955.167119970236
2.300000000000001	14078.305581178063
2.4000000000000012	14196.038853637794
2.5000000000000013	14308.767699282258
2.6000000000000014	14416.848543711265
2.7000000000000015	14520.574525056403
2.8000000000000016	14620.274865241625
2.9000000000000017	14716.207158561356
3.0000000000000018	14808.604111429646
3.100000000000002	14897.657706366488
3.200000000000002	14983.591772099746
3.300000000000002	15066.582291280502
3.400000000000002	15146.790763041026
3.500000000000002	15224.365026531392
3.6000000000000023	15299.4261179954
3.7000000000000024	15372.12346377266
3.8000000000000025	15442.573541866168
3.9000000000000026	15510.883806830245
4.000000000000003	15577.142008038782
4.100000000000003	15641.459695080712
4.200000000000003	15703.923783280083
4.3000000000000025	15764.615531642468
4.400000000000003	15823.61041484871
4.5000000000000036	15880.969310410224
4.600000000000003	15936.773569133129
4.700000000000003	15991.08583833525
4.800000000000003	16043.964545538214
4.900000000000004	16095.456609365121
5.0000000000000036	16145.62629198943
5.100000000000003	16194.52295401503
5.200000000000004	16242.193293540236
5.300000000000004	16288.681013348292
5.400000000000004	16334.020716453488
5.5000000000000036	16378.261990964216
5.600000000000004	16421.442443522435
5.700000000000005	16463.597341238827
5.800000000000004	16504.754471610227
5.900000000000004	16544.954517744245
6.000000000000004	16584.22822610892
6.100000000000005	16622.60492466435
6.200000000000005	16660.112155048853
6.300000000000004	16696.771304191916
6.400000000000005	16732.615019283505
6.500000000000005	16767.667656582424
6.600000000000005	16801.952105758508
6.700000000000005	16835.486058478775
6.800000000000005	16868.297035005533
6.900000000000006	16900.405488910204
7.000000000000005	16931.831048260075
7.100000000000005	16962.592158727257
7.2000000000000055	16992.702874296243
7.300000000000006	17022.185922582394
7.400000000000006	17051.057981737802
7.500000000000005	17079.334722078907
7.600000000000006	17107.028034324743
7.700000000000006	17134.15747048265
7.800000000000006	17160.737323487312
7.900000000000006	17186.78137299534
8.000000000000007	17212.30255189741
8.100000000000007	17237.31054016515
8.200000000000006	17261.821842615198
8.300000000000006	17285.848377051498
8.400000000000006	17309.401318662553
8.500000000000007	17332.4890044311
8.600000000000007	17355.12585915263
8.700000000000006	17377.322260115823
8.800000000000008	17399.088248603242
8.900000000000007	17420.433222007214
9.000000000000007	17441.36410178564
9.100000000000007	17461.8932764963
9.200000000000006	17482.029553989014
9.300000000000008	17501.781164997796
9.400000000000007	17521.15415758354
9.500000000000007	17540.159496470482
9.600000000000009	17558.804949969883
9.700000000000008	17577.098057180727
9.800000000000008	17595.045844610413
9.900000000000007	17612.653415233075
10.000000000000007	17629.93031787212
10.100000000000009	17646.88324200734
10.200000000000008	17663.518409957946
10.300000000000008	17679.84033484487
10.40000000000001	17695.857555451355
10.500000000000009	17711.576034312122
10.600000000000009	17727.001572236382
10.700000000000008	17742.139547365347
10.800000000000008	17756.99381976368
10.90000000000001	17771.571911121668
11.000000000000009	17785.879017925265
11.100000000000009	17799.91994647406
11.20000000000001	17813.69814579193
11.30000000000001	17827.22039967314
11.40000000000001	17840.49138099184
11.500000000000009	17853.51564525831
11.600000000000009	17866.29738989508
11.70000000000001	17878.839599491195
11.80000000000001	17891.1483071779
11.90000000000001	17903.227626912492
12.00000000000001	17915.081338775868
12.10000000000001	17926.71213323398
12.20000000000001	17938.125490875314
12.30000000000001	17949.325138980686
12.40000000000001	17960.314717607755
12.50000000000001	17971.09755700097
12.60000000000001	17981.676009146795
12.70000000000001	17992.05498779032
12.800000000000011	18002.23780291618
12.900000000000011	18012.22747338706
13.00000000000001	18022.026135887427
13.10000000000001	18031.638281644813
13.20000000000001	18041.066928940792
13.300000000000011	18050.3150298966
13.400000000000011	18059.38526414992
13.50000000000001	18068.2795164342
13.600000000000012	18077.00184148016
13.700000000000012	18085.554939777663
13.800000000000011	18093.941254196026
13.900000000000011	18102.16250871564
14.00000000000001	18110.222429096902
14.100000000000012	18118.123491681923
14.200000000000012	18125.86812173247
14.300000000000011	18133.45850173412
14.400000000000013	18140.89616463115
14.500000000000012	18148.18449432191
14.600000000000012	18155.32572093429
14.700000000000012	18162.32184393729
14.800000000000011	18169.174274141264
14.900000000000013	18175.88613526519
15.000000000000012	18182.459482406968
15.100000000000012	18188.896330610954
15.200000000000014	18195.19847636949
15.300000000000013	18201.367183264334
15.400000000000013	18207.40530328372
15.500000000000012	18213.314697867198
15.600000000000012	18219.097019991543
15.700000000000014	18224.753438995784
15.800000000000013	18230.286598250594
15.900000000000013	18235.698220570608
16.000000000000014	18240.989996930668
16.100000000000016	18246.163419919274
16.200000000000014	18251.219543748433
16.30000000000001	18256.160792974653
16.400000000000013	18260.988736046464
16.500000000000014	18265.704751577683
16.600000000000016	18270.309820038743
16.700000000000014	18274.806196672384
16.800000000000015	18279.195338746704
16.900000000000013	18283.478677909658
17.000000000000014	18287.657464507618
17.100000000000016	18291.732587802628
17.200000000000014	18295.706124791737
17.300000000000015	18299.57940822703
17.400000000000013	18303.353596917786
17.500000000000014	18307.02952169201
17.600000000000016	18310.60912064363
17.700000000000014	18314.093636348684
17.800000000000015	18317.484290542052
17.900000000000016	18320.782138350034
18.000000000000014	18323.98793748136
18.100000000000016	18327.10347933033
18.200000000000017	18330.12990496034
18.300000000000015	18333.06819524047
18.400000000000016	18335.91906103718
18.500000000000014	18338.684178687377
18.600000000000016	18341.364615372884
18.700000000000017	18343.96142115499
18.800000000000015	18346.475492285124
18.900000000000016	18348.907480375587
19.000000000000014	18351.25893990763
19.100000000000016	18353.530854506695
19.200000000000017	18355.724059641114
19.300000000000015	18357.839168971364
19.400000000000016	18359.877640844727
19.500000000000018	18361.840397800803
19.600000000000016	18363.72834818976
19.700000000000017	18365.542257823578
19.80000000000002	18367.28269186591
19.900000000000016	18368.951006599596
20.000000000000018	18370.548055187854
20.100000000000016	18372.074553284532
20.200000000000017	18373.531034999512
20.30000000000002	18374.918775662263
20.400000000000016	18376.23857750993
20.500000000000018	18377.491230924265
20.600000000000016	18378.677393769965
20.700000000000017	18379.79756009909
20.80000000000002	18380.85291910709
20.900000000000016	18381.844214971115
21.000000000000018	18382.772063861594
21.10000000000002	18383.6369341859
21.200000000000017	18384.43994648432
21.30000000000002	18385.181802156207
21.40000000000002	18385.86319262253
21.500000000000018	18386.484685769534
21.60000000000002	18387.046716634493
21.700000000000017	18387.550332567982
21.80000000000002	18387.996186027678
21.90000000000002	18388.384810010495
22.000000000000018	18388.716618192047
22.10000000000002	18388.99259932043
22.200000000000017	18389.21336967077
22.30000000000002	18389.379537062745
22.40000000000002	18389.491593890034
22.500000000000018	18389.549925807678
22.60000000000002	18389.555458982977
22.70000000000002	18389.50876816138
22.80000000000002	18389.410316364847
22.90000000000002	18389.260471308728
23.00000000000002	18389.060108842532
23.10000000000002	18388.809772912547
23.20000000000002	18388.5100002555
23.30000000000002	18388.161219547757
23.40000000000002	18387.763774800187
23.50000000000002	18387.318488045374
23.60000000000002	18386.825867773765
23.70000000000002	18386.286317798607
23.80000000000002	18385.700166948056
23.90000000000002	18385.068193815998
24.00000000000002	18384.39088052213
24.10000000000002	18383.668703003586
24.20000000000002	18382.902035864332
24.300000000000022	18382.091187738315
24.40000000000002	18381.236890694938
24.50000000000002	18380.339596412585
24.600000000000023	18379.39965834257
24.70000000000002	18378.41737217465
24.800000000000022	18377.393432291185
24.90000000000002	18376.328267668818
25.00000000000002	18375.222301954094
25.100000000000023	18374.075863634156
25.20000000000002	18372.88923108078
25.300000000000022	18371.663058260743
25.40000000000002	18370.397747877934
25.50000000000002	18369.093610340562
25.600000000000023	18367.750912907082
25.70000000000002	18366.370276697096
25.800000000000022	18364.95208477276
25.900000000000023	18363.49671557841
26.00000000000002	18362.004458089068
26.100000000000023	18360.47556461837
26.200000000000024	18358.910621019593
26.300000000000022	18357.309987569686
26.400000000000023	18355.67393772656
26.50000000000002	18354.002714198254
26.600000000000023	18352.29687408764
26.700000000000024	18350.55676059786
26.800000000000022	18348.782712912995
26.900000000000023	18346.974986012054
27.00000000000002	18345.133809629213
27.100000000000023	18343.259709966438
27.200000000000024	18341.353010376883
27.300000000000022	18339.41395246965
27.400000000000023	18337.44275762302
27.500000000000025	18335.439926775423
27.600000000000023	18333.405768373592
27.700000000000024	18331.340587351267
27.800000000000026	18329.244609324116
27.900000000000023	18327.118044343522
28.000000000000025	18324.96136616779
28.100000000000023	18322.774865877724
28.200000000000024	18320.558757528215
28.300000000000026	18318.313243856894
28.400000000000023	18316.038776341582
28.500000000000025	18313.735632995773
28.600000000000023	18311.404088750034
28.700000000000024	18309.044343767517
28.800000000000026	18306.656590843246
28.900000000000023	18304.24125746209
29.000000000000025	18301.79860638481
29.100000000000026	18299.32882774551
29.200000000000024	18296.832107899652
29.300000000000026	18294.308854615814
29.400000000000027	18291.759319155877
29.500000000000025	18289.183750066048
29.600000000000026	18286.58232537438
29.700000000000024	18283.955222663608
29.800000000000026	18281.30282845223
29.900000000000027	18278.625380555837
30.000000000000025	18275.923048276207
30.100000000000026	18273.19600349388
30.200000000000024	18270.44461522508
30.300000000000026	18267.66911113041
30.400000000000027	18264.869716469853
30.500000000000025	18262.04658996311
30.600000000000026	18259.19989571187
30.700000000000028	18256.329983853102
30.800000000000026	18253.437070152388
30.900000000000027	18250.52130571587
31.00000000000003	18247.582849568298
31.100000000000026	18244.622036264063
31.200000000000028	18241.639072570342
31.300000000000026	18238.6341631252
31.400000000000027	18235.607449758707
31.50000000000003	18232.559084565353
31.600000000000026	18229.48938527787
31.700000000000028	18226.398548106317
31.800000000000026	18223.286708221436
31.900000000000027	18220.154013173666
32.00000000000003	18217.000766784186
32.10000000000002	18213.827157264193
32.20000000000003	18210.633370930685
32.300000000000026	18207.419534801895
32.40000000000003	18204.18579022596
32.50000000000003	18200.93242599511
32.60000000000003	18197.659620921953
32.70000000000003	18194.367496186704
32.800000000000026	18191.05618904989
32.90000000000003	18187.72597585212
33.00000000000003	18184.37702827436
33.10000000000003	18181.009516307353
33.20000000000003	18177.623553949066
33.300000000000026	18174.219272885042
33.40000000000003	18170.796935994462
33.50000000000003	18167.356706566698
33.60000000000003	18163.898693471077
33.70000000000003	18160.423024698324
33.800000000000026	18156.929951955946
33.90000000000003	18153.419632156903
34.00000000000003	18149.892220701775
34.10000000000003	18146.347820118288
34.20000000000003	18142.786553365157
34.30000000000003	18139.208660063756
34.40000000000003	18135.61428961398
34.50000000000003	18132.003540029622
34.60000000000003	18128.376530914134
34.70000000000003	18124.733491843086
34.80000000000003	18121.0745664999
34.90000000000003	18117.399897211195
35.00000000000003	18113.709576379963
35.10000000000003	18110.003719049553
35.20000000000003	18106.282543919966
35.30000000000003	18102.54618793057
35.400000000000034	18098.79473950473
35.50000000000003	18095.02831062542
35.60000000000003	18091.24711094013
35.70000000000003	18087.45127225046
35.80000000000003	18083.64092513768
35.900000000000034	18079.816153051564
36.00000000000003	18075.9770638268
36.10000000000003	18072.12385730411
36.20000000000003	18068.256659216375
36.30000000000003	18064.37554949948
36.400000000000034	18060.480633184885
36.50000000000003	18056.572101939815
36.60000000000003	18052.65007686833
36.70000000000003	18048.714677974356
36.80000000000003	18044.76598077741
36.900000000000034	18040.80408652142
37.00000000000003	18036.829178013188
37.10000000000003	18032.841370882965
37.20000000000003	18028.840737543513
37.30000000000003	18024.827376660724
37.400000000000034	18020.801463647866
37.500000000000036	18016.763109955402
37.60000000000003	18012.712426039776
37.70000000000003	18008.649480385924
37.80000000000003	18004.574368189467
37.900000000000034	18000.487256843455
38.000000000000036	17996.388252850116
38.10000000000003	17992.2774219444
38.20000000000003	17988.15485694192
38.30000000000003	17984.020718536096
38.400000000000034	17979.875109446624
38.500000000000036	17975.71813149313
38.60000000000004	17971.54984691226
38.70000000000003	17967.370345329327
38.80000000000003	17963.17978016541
38.900000000000034	17958.978249657615
39.000000000000036	17954.76581360597
39.10000000000004	17950.542559430596
39.20000000000003	17946.308634471836
39.30000000000003	17942.06413353667
39.400000000000034	17937.80915061545
39.500000000000036	17933.543742388338
39.60000000000004	17929.26799333312
39.70000000000003	17924.982044185177
39.80000000000003	17920.68598568251
39.900000000000034	17916.379872344594
40.000000000000036	17912.063786598967
40.10000000000004	17907.73786365351
40.20000000000003	17903.402191129564
40.30000000000003	17899.05685590605
40.400000000000034	17894.701909716885
40.500000000000036	17890.3374322676
40.60000000000004	17885.963552758007
40.70000000000004	17881.580355108807
40.80000000000003	17877.187889136603
40.900000000000034	17872.786232634535
41.000000000000036	17868.375509770623
41.10000000000004	17863.95580162838
41.20000000000004	17859.527188615128
41.30000000000003	17855.089718057807
41.400000000000034	17850.643465223995
41.500000000000036	17846.188548808703
41.60000000000004	17841.7250465236
41.70000000000004	17837.253003993505
41.80000000000004	17832.77249469667
41.900000000000034	17828.283632741408
42.000000000000036	17823.786493251984
42.10000000000004	17819.281150735693
42.20000000000004	17814.767648590114
42.30000000000004	17810.246057943674
42.400000000000034	17805.716487912294
42.500000000000036	17801.179010542575
42.60000000000004	17796.63366772057
42.70000000000004	17792.08052889567
42.80000000000004	17787.51969899755
42.900000000000034	17782.951247709134
43.000000000000036	17778.375244149498
43.10000000000004	17773.79172821066
43.20000000000004	17769.200767149825
43.30000000000004	17764.602461336897
43.400000000000034	17759.99687764096
43.500000000000036	17755.384054611597
43.60000000000004	17750.764057926175
43.70000000000004	17746.136984129327
43.80000000000004	17741.5028979273
43.90000000000004	17736.86186351016
44.000000000000036	17732.213917641104
44.10000000000004	17727.559123947194
44.20000000000004	17722.897574803425
44.30000000000004	17718.22933233925
44.40000000000004	17713.554432125708
44.500000000000036	17708.87293629952
44.60000000000004	17704.184933736415
44.70000000000004	17699.490484583683
44.80000000000004	17694.789648515325
44.90000000000004	17690.082459501176
45.00000000000004	17685.36897775571
45.10000000000004	17680.649288337478
45.20000000000004	17675.92344903044
45.30000000000004	17671.191492746013
45.40000000000004	17666.453478289364
45.50000000000004	17661.709487514716
45.60000000000004	17656.959576386686
45.70000000000004	17652.203800435316
45.80000000000004	17647.442191136215
45.90000000000004	17642.674805488234
46.00000000000004	17637.90172184744
46.10000000000004	17633.122994007666
46.20000000000004	17628.33865250534
46.30000000000004	17623.54875300362
46.40000000000004	17618.753370921506
46.50000000000004	17613.952558380555
46.60000000000004	17609.14636710269
46.70000000000004	17604.334826336566
46.80000000000004	17599.517990044224
46.90000000000004	17594.695930435657
47.00000000000004	17589.86869763571
47.100000000000044	17585.03632006025
47.20000000000004	17580.1988504027
47.30000000000004	17575.356358178597
47.40000000000004	17570.508891973524
47.50000000000004	17565.656500005112
47.600000000000044	17560.799209534016
47.70000000000004	17555.937071648295
47.80000000000004	17551.07015291709
47.90000000000004	17546.198500086888
48.00000000000004	17541.32213968066
48.100000000000044	17536.44112157917
48.200000000000045	17531.555509877613
48.30000000000004	17526.66534990378
48.40000000000004	17521.77068664619
48.50000000000004	17516.871545591563
48.600000000000044	17511.96797510273
48.700000000000045	17507.06003656723
48.80000000000004	17502.147773616703
48.90000000000004	17497.2312110853
49.00000000000004	17492.310396184752
49.100000000000044	17487.3853880294
49.200000000000045	17482.456228941657
49.30000000000004	17477.522960930717
49.40000000000004	17472.58560790134
49.50000000000004	17467.644215627242
49.600000000000044	17462.69884073261
49.700000000000045	17457.749523973573
49.80000000000004	17452.796288678524
49.90000000000004	17447.839179521783
50.00000000000004	17442.878251037353
50.100000000000044	17437.913542771646
50.200000000000045	17432.94509398158
50.30000000000005	17427.972927162275
50.40000000000004	17422.997085623385
50.50000000000004	17418.017621607032
50.600000000000044	17413.034573211564
50.700000000000045	17408.047962424076
50.80000000000005	17403.05783150247
50.90000000000004	17398.064230765754
51.00000000000004	17393.067197193195
51.100000000000044	17388.066767496148
51.200000000000045	17383.062962914973
51.30000000000005	17378.055824410327
51.40000000000005	17373.045400190455
51.50000000000004	17368.031725894267
51.600000000000044	17363.014822315417
51.700000000000045	17357.994729406866
51.80000000000005	17352.971493606456
51.90000000000005	17347.945149516654
52.00000000000004	17342.915731491776
52.100000000000044	17337.883259656766
52.200000000000045	17332.847772729463
52.30000000000005	17327.809315202507
52.40000000000005	17322.767920436363
52.50000000000004	17317.723608164342
52.600000000000044	17312.676416137438
52.700000000000045	17307.626387217646
52.80000000000005	17302.573553804483
52.90000000000005	17297.51794806733
53.00000000000004	17292.459589141174
53.100000000000044	17287.3985135993
53.200000000000045	17282.33476251006
53.30000000000005	17277.268367120854
53.40000000000005	17272.199346224537
53.50000000000005	17267.127735465492
53.600000000000044	17262.05357440947
53.700000000000045	17256.976893411993
53.80000000000005	17251.897722614904
53.90000000000005	17246.81608027633
54.00000000000005	17241.732000916058
54.100000000000044	17236.64552244514
54.200000000000045	17231.556674149208
54.30000000000005	17226.465473988763
54.40000000000005	17221.37195559008
54.50000000000005	17216.276155479016
54.60000000000005	17211.178102112623
54.700000000000045	17206.077823749365
54.80000000000005	17200.975337872453
54.90000000000005	17195.87067703286
55.00000000000005	17190.763876229223
55.10000000000005	17185.65496292411
55.200000000000045	17180.543954343153
55.30000000000005	17175.430882176843
55.40000000000005	17170.31578014646
55.50000000000005	17165.198674943967
55.60000000000005	17160.07959307664
55.700000000000045	17154.958551344804
55.80000000000005	17149.835580409457
55.90000000000005	17144.710712581767
56.00000000000005	17139.583973628418
56.10000000000005	17134.455380128216
56.200000000000045	17129.324961912633
56.30000000000005	17124.19275011455
56.40000000000005	17119.05876978334
56.50000000000005	17113.9230457964
56.60000000000005	17108.785594354315
56.70000000000005	17103.64644430171
56.80000000000005	17098.505625469013
56.90000000000005	17093.3631620439
57.00000000000005	17088.219070037914
57.10000000000005	17083.07337749514
57.20000000000005	17077.92611315893
57.30000000000005	17072.77730054863
57.40000000000005	17067.626963023304
57.50000000000005	17062.475116258887
57.60000000000005	17057.321787352474
57.70000000000005	17052.167003844057
57.800000000000054	17047.01078844977
57.90000000000005	17041.85315668575
58.00000000000005	17036.694134875812
58.10000000000005	17031.53374955684
58.20000000000005	17026.37202282173
58.300000000000054	17021.208976613867
58.40000000000005	17016.044626152438
58.50000000000005	17010.878996851505
58.60000000000005	17005.71211413589
58.70000000000005	17000.543999349138
58.800000000000054	16995.374667576976
58.90000000000005	16990.2041434859
59.00000000000005	16985.032451575
59.10000000000005	16979.85961260616
59.20000000000005	16974.685647201666
59.300000000000054	16969.51057018534
59.40000000000005	16964.3344053488
59.50000000000005	16959.157176163273
59.60000000000005	16953.978902690946
59.70000000000005	16948.79959964593
59.800000000000054	16943.61929009651
59.900000000000055	16938.43799665959
60.00000000000005	16933.255738854026
60.10000000000005	16928.072536068274
60.20000000000005	16922.888402786317
60.300000000000054	16917.70336123431
60.400000000000055	16912.517433078967
60.50000000000005	16907.330637185325
60.60000000000005	16902.142987949042
60.70000000000005	16896.954506895898
60.800000000000054	16891.765214904186
60.900000000000055	16886.57513033102
61.00000000000006	16881.384271411564
61.10000000000005	16876.192652340214
61.20000000000005	16871.00029383139
61.300000000000054	16865.807215884957
61.400000000000055	16860.613436246582
61.50000000000006	16855.418969041617
61.60000000000005	16850.22383430579
61.70000000000005	16845.028051311478
61.800000000000054	16839.831637329138
61.900000000000055	16834.63460951514
62.00000000000006	16829.43698181975
62.10000000000005	16824.23877349635
62.20000000000005	16819.040003005204
62.300000000000054	16813.84068704453
62.400000000000055	16808.640839512915
62.50000000000006	16803.44047900566
62.60000000000005	16798.239623311845
62.70000000000005	16793.038288684784
62.800000000000054	16787.836491270944
62.900000000000055	16782.63424481763
63.00000000000006	16777.431567165084
63.10000000000006	16772.228475351687
63.20000000000005	16767.02498509478
63.300000000000054	16761.821110105622
63.400000000000055	16756.61686758597
63.50000000000006	16751.412273955113
63.60000000000006	16746.20734451356
63.70000000000005	16741.002094461703
63.800000000000054	16735.796537381124
63.900000000000055	16730.590689744356
64.00000000000006	16725.38456727677
64.10000000000005	16720.178184776552
64.20000000000006	16714.971555803306
64.30000000000005	16709.76469620969
64.40000000000006	16704.557621150263
64.50000000000006	16699.3503450324
64.60000000000005	16694.142882169588
64.70000000000006	16688.935246011373
64.80000000000005	16683.72745170562
64.90000000000006	16678.519513765605
65.00000000000006	16673.311446127565
65.10000000000005	16668.10326223173
65.20000000000006	16662.894976623844
65.30000000000005	16657.68660329108
65.40000000000006	16652.478155803037
65.50000000000006	16647.2696476412
65.60000000000005	16642.06109215355
65.70000000000006	16636.852503204198
65.80000000000005	16631.643894187793
65.90000000000006	16626.43527823179
66.00000000000006	16621.226668686202
66.10000000000005	16616.018078829966
66.20000000000006	16610.80952157309
66.30000000000005	16605.601009698803
66.40000000000006	16600.392555907605
66.50000000000006	16595.18417347349
66.60000000000005	16589.97587501568
66.70000000000006	16584.76767289693
66.80000000000005	16579.55957948525
66.90000000000006	16574.351608066856
67.00000000000006	16569.14377069201
67.10000000000007	16563.936079277268
67.20000000000006	16558.728545867285
67.30000000000005	16553.521182428973
67.40000000000006	16548.314002187242
67.50000000000006	16543.107016553487
67.60000000000007	16537.900236939015
67.70000000000006	16532.693674998292
67.80000000000005	16527.487343977613
67.90000000000006	16522.281254734906
68.00000000000006	16517.075418270964
68.10000000000007	16511.86984593631
68.20000000000006	16506.66454900841
68.30000000000005	16501.459540685573
68.40000000000006	16496.25483120669
68.50000000000006	16491.050431106312
68.60000000000007	16485.846351368116
68.70000000000006	16480.642605219997
68.80000000000005	16475.439202362217
68.90000000000006	16470.236152951966
69.00000000000006	16465.03346768705
69.10000000000007	16459.83115719654
69.20000000000006	16454.629234672462
69.30000000000005	16449.427709214942
69.40000000000006	16444.226590551167
69.50000000000006	16439.025889033797
69.60000000000007	16433.82561789178
69.70000000000006	16428.62578570085
69.80000000000007	16423.426401841618
69.90000000000006	16418.22747639774
70.00000000000006	16413.029019388174
70.10000000000007	16407.831044017006
70.20000000000006	16402.633558277812
70.30000000000007	16397.43657115488
70.40000000000006	16392.24009240701
70.50000000000006	16387.0441352817
70.60000000000007	16381.848707261835
70.70000000000006	16376.65381701376
70.80000000000007	16371.459474042947
70.90000000000006	16366.265687793963
71.00000000000006	16361.07247149943
71.10000000000007	16355.879832077231
71.20000000000006	16350.687777828758
71.30000000000007	16345.49631795351
71.40000000000006	16340.305465733358
71.50000000000006	16335.115227588642
71.60000000000007	16329.925611529396
71.70000000000006	16324.736626516506
71.80000000000007	16319.54828145344
71.90000000000006	16314.360589616208
72.00000000000006	16309.173556876562
72.10000000000007	16303.987190908756
72.20000000000006	16298.801500385338
72.30000000000007	16293.616498636733
72.40000000000006	16288.432191049787
72.50000000000006	16283.248585032166
72.60000000000007	16278.065689031499
72.70000000000006	16272.883511441303
72.80000000000007	16267.702065594305
72.90000000000006	16262.521356344483
73.00000000000006	16257.341390790847
73.10000000000007	16252.162177109192
73.20000000000006	16246.983728691237
73.30000000000007	16241.806049918228
73.40000000000006	16236.62914764563
73.50000000000007	16231.453029837125
73.60000000000007	16226.277704405378
73.70000000000006	16221.103184751819
73.80000000000007	16215.929474739813
73.90000000000006	16210.75658094148
74.00000000000007	16205.584511064095
74.10000000000007	16200.413278572105
74.20000000000006	16195.24288686789
74.30000000000007	16190.073342301459
74.40000000000006	16184.904652379986
74.50000000000007	16179.736824562473
74.60000000000007	16174.56987232975
74.70000000000006	16169.403798580735
74.80000000000007	16164.238609405647
74.90000000000006	16159.07431206967
75.00000000000007	16153.910920120188
75.10000000000007	16148.748436006437
75.20000000000006	16143.586865616506
75.30000000000007	16138.4262160267
75.40000000000006	16133.26649426785
75.50000000000007	16128.10771390974
75.60000000000007	16122.949876911975
75.70000000000006	16117.7929889248
75.80000000000007	16112.637056796051
75.90000000000006	16107.482094165165
76.00000000000007	16102.328102552976
76.10000000000007	16097.17508742622
76.20000000000007	16092.02305545435
76.30000000000007	16086.872013263897
76.40000000000006	16081.721974522112
76.50000000000007	16076.572940273456
76.60000000000007	16071.424915767295
76.70000000000007	16066.277907457283
76.80000000000007	16061.131929083022
76.90000000000006	16055.986981260767
77.00000000000007	16050.843069073699
77.10000000000007	16045.700198806951
77.20000000000007	16040.558376705085
77.30000000000007	16035.417616540419
77.40000000000006	16030.277918465566
77.50000000000007	16025.139287365411
77.60000000000007	16020.00172932117
77.70000000000007	16014.865258179809
77.80000000000007	16009.729873675942
77.90000000000006	16004.595580544428
78.00000000000007	15999.462384707209
78.10000000000007	15994.330292047867
78.20000000000007	15989.199316450451
78.30000000000007	15984.069457198177
78.40000000000006	15978.940718845439
78.50000000000007	15973.813107121388
78.60000000000007	15968.686635986707
78.70000000000007	15963.56130431648
78.80000000000007	15958.437116530138
78.90000000000006	15953.314078206233
79.00000000000007	15948.192194887035
79.10000000000007	15943.071480574234
79.20000000000007	15937.951933703323
79.30000000000007	15932.833558529861
79.40000000000006	15927.716360450073
79.50000000000007	15922.60035354394
79.60000000000007	15917.485535848378
79.70000000000007	15912.371911498036
79.80000000000007	15907.259485746665
79.90000000000008	15902.148263813724
80.00000000000007	15897.038259823696
80.10000000000007	15891.929471385256
80.20000000000007	15886.821902484682
80.30000000000007	15881.715558203257
80.40000000000008	15876.610452745155
80.50000000000007	15871.506583329707
80.60000000000007	15866.403953835372
80.70000000000007	15861.302569208616
80.80000000000007	15856.202434363426
80.90000000000008	15851.103563551591
81.00000000000007	15846.005953575157
81.10000000000007	15840.9096081787
81.20000000000007	15835.814532145421
81.30000000000007	15830.72073980794
81.40000000000008	15825.628227587931
81.50000000000007	15820.536999134358
81.60000000000007	15815.447059102797
81.70000000000007	15810.358412118101
81.80000000000007	15805.27107256327
81.90000000000008	15800.18503645323
82.00000000000007	15795.100307316565
82.10000000000007	15790.016889654311
82.20000000000007	15784.934797931182
82.30000000000007	15779.854027790434
82.40000000000008	15774.774582676426
82.50000000000007	15769.696466969337
82.60000000000008	15764.619685020207
82.70000000000007	15759.544251346562
82.80000000000007	15754.470161195135
82.90000000000008	15749.39741790252
83.00000000000007	15744.326025702492
83.10000000000008	15739.255999194997
83.20000000000007	15734.187333263513
83.30000000000007	15729.120031171045
83.40000000000008	15724.054097036867
83.50000000000007	15718.989534952692
83.60000000000008	15713.926359573426
83.70000000000007	15708.864565395836
83.80000000000007	15703.804155586933
83.90000000000008	15698.745134127303
84.00000000000007	15693.687515754782
84.10000000000008	15688.631294611068
84.20000000000007	15683.57647379949
84.30000000000007	15678.523057192153
84.40000000000008	15673.471048635012
84.50000000000007	15668.420462922717
84.60000000000008	15663.371293819768
84.70000000000007	15658.323544344512
84.80000000000007	15653.277218237592
84.90000000000008	15648.232330376912
85.00000000000007	15643.188874179858
85.10000000000008	15638.146852610329
85.20000000000007	15633.106269306138
85.30000000000007	15628.067127880315
85.40000000000008	15623.029443269192
85.50000000000007	15617.993208522152
85.60000000000008	15612.958426528381
85.70000000000007	15607.925100801069
85.80000000000007	15602.893246359976
85.90000000000008	15597.862855915082
86.00000000000007	15592.83393230975
86.10000000000008	15587.806478959648
86.20000000000007	15582.780499256973
86.30000000000008	15577.756008281296
86.40000000000008	15572.73299838349
86.50000000000007	15567.711472341802
86.60000000000008	15562.691433453723
86.70000000000007	15557.672896882295
86.80000000000008	15552.655854646488
86.90000000000008	15547.640309486762
87.00000000000007	15542.626264608116
87.10000000000008	15537.613723193273
87.20000000000007	15532.602700466268
87.30000000000008	15527.59318809557
87.40000000000008	15522.585188765486
87.50000000000007	15517.578705568909
87.60000000000008	15512.573753813225
87.70000000000007	15507.570324842309
87.80000000000008	15502.568421310165
87.90000000000008	15497.56804622195
88.00000000000007	15492.569202561657
88.10000000000008	15487.571905698664
88.20000000000007	15482.576146634674
88.30000000000008	15477.581927975914
88.40000000000008	15472.58925262115
88.50000000000007	15467.59813602289
88.60000000000008	15462.608568865333
88.70000000000007	15457.620553731405
88.80000000000008	15452.63409343659
88.90000000000008	15447.649190776323
89.00000000000009	15442.665861265896
89.10000000000008	15437.684095255423
89.20000000000007	15432.703895287857
89.30000000000008	15427.725264077731
89.40000000000008	15422.748217223141
89.50000000000009	15417.772744763608
89.60000000000008	15412.798849225284
89.70000000000007	15407.826533243659
89.80000000000008	15403.081528531671
89.90000000000008	15399.240946657255
90.00000000000009	15396.30449001591
