# Supplementary material for: White matter micro- and macrostructure brain charts for the human lifespan
Source: Nature. 2026 May 13;655(8124):979–89. doi: 10.1038/s41586-026-10454-2 (PMC13391363; doi:10.1038/s41586-026-10454-2)
Supplement: Supplementary file 7 — Tract-specific median centiles of brain charts. SDT.T4.1-504 contain the discretized, sex-agnostic brain charts used to derive the myelination plots and assessments in Fig. 4 and Supplementary Fig. S4.F9. Age is expressed in years. Tract measurements are reported in metric-specific units: diffusivities in mm2 s−1, volume in mm3, surface area in mm2, average length in mm, and FA is dimensionless (unitless). [file 41586_2026_10454_MOESM7_ESM.zip › SDT.T4/SDT.T4.273-SLF_II_left_volume.csv]

age	value
1.0	12402.705145633323
1.1	12567.161196983374
1.2000000000000002	12775.211206520398
1.3000000000000003	13024.09397156378
1.4000000000000004	13270.161349553311
1.5000000000000004	13500.651991782666
1.6000000000000005	13717.343872250864
1.7000000000000006	13921.716121041882
1.8000000000000007	14114.95204757498
1.9000000000000008	14298.226597752015
2.000000000000001	14472.44036437789
2.100000000000001	14638.373009872874
2.200000000000001	14796.662123298487
2.300000000000001	14947.97859775663
2.4000000000000012	15092.84705465081
2.5000000000000013	15231.734031459531
2.6000000000000014	15365.055267255992
2.7000000000000015	15493.152373239256
2.8000000000000016	15616.411878977868
2.9000000000000017	15735.136021589105
3.0000000000000018	15849.598280156843
3.100000000000002	15960.023930153724
3.200000000000002	16066.677671035066
3.300000000000002	16169.767371649492
3.400000000000002	16269.484079649847
3.500000000000002	16366.002913241156
3.6000000000000023	16459.466921038584
3.7000000000000024	16550.054170803018
3.8000000000000025	16637.90323737973
3.9000000000000026	16723.142102708545
4.000000000000003	16805.875000169654
4.100000000000003	16886.23558038336
4.200000000000003	16964.327769771262
4.3000000000000025	17040.248843399146
4.400000000000003	17114.08923446218
4.5000000000000036	17185.921651902026
4.600000000000003	17255.844140024918
4.700000000000003	17323.93202694984
4.800000000000003	17390.25562110908
4.900000000000004	17454.871182930114
5.0000000000000036	17517.856492751107
5.100000000000003	17579.271141555477
5.200000000000004	17639.171558423055
5.300000000000004	17697.610585912054
5.400000000000004	17754.629898766416
5.5000000000000036	17810.289801790368
5.600000000000004	17864.63590247086
5.700000000000005	17917.710993000084
5.800000000000004	17969.54864945933
5.900000000000004	18020.198520462312
6.000000000000004	18069.698017902425
6.100000000000005	18118.082855297926
6.200000000000005	18165.386584151114
6.300000000000004	18211.63514108625
6.400000000000005	18256.868524867077
6.500000000000005	18301.116484765374
6.600000000000005	18344.406987198934
6.700000000000005	18386.761547221715
6.800000000000005	18428.213981222496
6.900000000000006	18468.78934207681
7.000000000000005	18508.51168739903
7.100000000000005	18547.403630158835
7.2000000000000055	18585.48231509018
7.300000000000006	18622.77576249795
7.400000000000006	18659.30446743051
7.500000000000005	18695.087688832784
7.600000000000006	18730.139967652805
7.700000000000006	18764.485469462772
7.800000000000006	18798.141800936704
7.900000000000006	18831.125946177268
8.000000000000007	18863.4538462007
8.100000000000007	18895.137370924775
8.200000000000006	18926.19697800148
8.300000000000006	18956.647389863418
8.400000000000006	18986.50241112232
8.500000000000007	19015.772286937085
8.600000000000007	19044.474935467093
8.700000000000006	19072.623203360825
8.800000000000008	19100.22952754242
8.900000000000007	19127.305546174848
9.000000000000007	19153.859785696244
9.100000000000007	19179.90767303677
9.200000000000006	19205.4601390791
9.300000000000008	19230.52739675831
9.400000000000007	19255.116911107045
9.500000000000007	19279.242361769386
9.600000000000009	19302.91340763973
9.700000000000008	19326.139426784153
9.800000000000008	19348.92915759535
9.900000000000007	19371.288912534623
10.000000000000007	19393.23063057958
10.100000000000009	19414.762647607753
10.200000000000008	19435.892715127033
10.300000000000008	19456.626425895916
10.40000000000001	19476.974473706756
10.500000000000009	19496.944301023374
10.600000000000009	19516.543151317997
10.700000000000008	19535.7777379661
10.800000000000008	19554.652854146847
10.90000000000001	19573.177937831264
11.000000000000009	19591.359488109498
11.100000000000009	19609.203513732078
11.20000000000001	19626.714304538455
11.30000000000001	19643.900385051267
11.40000000000001	19660.76760827808
11.500000000000009	19677.321682258644
11.600000000000009	19693.56786405198
11.70000000000001	19709.50987281815
11.80000000000001	19725.15530257885
11.90000000000001	19740.50931542834
12.00000000000001	19755.576652267446
12.10000000000001	19770.360670903367
12.20000000000001	19784.86827879467
12.30000000000001	19799.104159184375
12.40000000000001	19813.07288719609
12.50000000000001	19826.778646411236
12.60000000000001	19840.224377359315
12.70000000000001	19853.41628234285
12.800000000000011	19866.35852696495
12.900000000000011	19879.054908393948
13.00000000000001	19891.50810184479
13.10000000000001	19903.72378282692
13.20000000000001	19915.705754503135
13.300000000000011	19927.45773775928
13.400000000000011	19938.98310811984
13.50000000000001	19950.284229251592
13.600000000000012	19961.366231885913
13.700000000000012	19972.232523718652
13.800000000000011	19982.886185542342
13.900000000000011	19993.329382374122
14.00000000000001	20003.566833505774
14.100000000000012	20013.60166727699
14.200000000000012	20023.43694831381
14.300000000000011	20033.075432795828
14.400000000000013	20042.519048848815
14.500000000000012	20051.772087819285
14.600000000000012	20060.83737075018
14.700000000000012	20069.717425350314
14.800000000000011	20078.414028423143
14.900000000000013	20086.931144979633
15.000000000000012	20095.27137730456
15.100000000000012	20103.437277584606
15.200000000000014	20111.43111978721
15.300000000000013	20119.254497664166
15.400000000000013	20126.91103513511
15.500000000000012	20134.40309212321
15.600000000000012	20141.73276296531
15.700000000000014	20148.901524358378
15.800000000000013	20155.91273786973
15.900000000000013	20162.768589709514
16.000000000000014	20169.471226160924
16.100000000000016	20176.022540549253
16.200000000000014	20182.42386607465
16.30000000000001	20188.678288939504
16.400000000000013	20194.78780167679
16.500000000000014	20200.754154608767
16.600000000000016	20206.578589128214
16.700000000000014	20212.26397799567
16.800000000000015	20217.812174081777
16.900000000000013	20223.22499805263
17.000000000000014	20228.504039096337
17.100000000000016	20233.650424651867
17.200000000000014	20238.666802641805
17.300000000000015	20243.554869342603
17.400000000000013	20248.316098832598
17.500000000000014	20252.95154563609
17.600000000000016	20257.46368217788
17.700000000000014	20261.854091199097
17.800000000000015	20266.124329185
17.900000000000016	20270.275739678378
18.000000000000014	20274.30928564274
18.100000000000016	20278.22725405538
18.200000000000017	20282.031099711483
18.300000000000015	20285.72207257836
18.400000000000016	20289.301077040807
18.500000000000014	20292.770254405157
18.600000000000016	20296.13096624844
18.700000000000017	20299.384552533877
18.800000000000015	20302.53215647922
18.900000000000016	20305.574608108793
19.000000000000014	20308.513894377884
19.100000000000016	20311.351271332245
19.200000000000017	20314.087805444542
19.300000000000015	20316.72427917659
19.400000000000016	20319.262557537862
19.500000000000018	20321.70381934675
19.600000000000016	20324.049225473136
19.700000000000017	20326.29975434779
19.80000000000002	20328.45612744364
19.900000000000016	20330.520080247177
20.000000000000018	20332.49270378532
20.100000000000016	20334.3749130443
20.200000000000017	20336.167390497358
20.30000000000002	20337.871768759553
20.400000000000016	20339.489074354256
20.500000000000018	20341.020318781186
20.600000000000016	20342.466343854834
20.700000000000017	20343.827781569205
20.80000000000002	20345.106155043675
20.900000000000016	20346.302417196937
21.000000000000018	20347.417357015926
21.10000000000002	20348.451574220995
21.200000000000017	20349.40650454473
21.30000000000002	20350.28304662759
21.40000000000002	20351.082086443093
21.500000000000018	20351.80435174051
21.60000000000002	20352.450400104528
21.700000000000017	20353.021574077997
21.80000000000002	20353.518710150358
21.90000000000002	20353.942491795944
22.000000000000018	20354.29344966022
22.10000000000002	20354.572851581255
22.200000000000017	20354.78148806254
22.30000000000002	20354.920138856374
22.40000000000002	20354.989435861575
22.500000000000018	20354.989874273386
22.60000000000002	20354.922642129637
22.70000000000002	20354.788477110465
22.80000000000002	20354.587973787187
22.90000000000002	20354.321604684443
23.00000000000002	20353.99049360613
23.10000000000002	20353.59533902735
23.20000000000002	20353.136830242103
23.30000000000002	20352.61551813198
23.40000000000002	20352.031845174188
23.50000000000002	20351.386866453053
23.60000000000002	20350.68123527758
23.70000000000002	20349.915470888707
23.80000000000002	20349.08999653723
23.90000000000002	20348.205811783075
24.00000000000002	20347.26353631785
24.10000000000002	20346.2637819485
24.20000000000002	20345.207030709975
24.300000000000022	20344.093680206606
24.40000000000002	20342.924670514694
24.50000000000002	20341.70058249218
24.600000000000023	20340.421871221206
24.70000000000002	20339.088917880224
24.800000000000022	20337.702614315254
24.90000000000002	20336.26351240388
25.00000000000002	20334.77215721694
25.100000000000023	20333.228971997978
25.20000000000002	20331.634315890464
25.300000000000022	20329.989029006214
25.40000000000002	20328.293629661726
25.50000000000002	20326.548518037223
25.600000000000023	20324.754039144034
25.70000000000002	20322.910991011013
25.800000000000022	20321.019866847808
25.900000000000023	20319.081153959327
26.00000000000002	20317.095225158417
26.100000000000023	20315.062406405646
26.200000000000024	20312.983450537708
26.300000000000022	20310.858821621136
26.400000000000023	20308.688872651957
26.50000000000002	20306.473917350082
26.600000000000023	20304.21467168044
26.700000000000024	20301.911577858136
26.800000000000022	20299.565072952846
26.900000000000023	20297.17548633969
27.00000000000002	20294.743115169782
27.100000000000023	20292.26863577012
27.200000000000024	20289.75246493636
27.300000000000022	20287.19491495174
27.400000000000023	20284.596272296563
27.500000000000025	20281.957180867685
27.600000000000023	20279.27803836087
27.700000000000024	20276.559237969195
27.800000000000026	20273.801071511298
27.900000000000023	20271.003810975504
28.000000000000025	20268.16806536125
28.100000000000023	20265.294210100616
28.200000000000024	20262.38252221929
28.300000000000026	20259.433264345695
28.400000000000023	20256.447016853985
28.500000000000025	20253.424138414324
28.600000000000023	20250.36498374112
28.700000000000024	20247.269812067898
28.800000000000026	20244.138873279087
28.900000000000023	20240.972716917375
29.000000000000025	20237.7716820774
29.100000000000026	20234.536015148657
29.200000000000024	20231.26595775673
29.300000000000026	20227.96203409373
29.400000000000027	20224.624568488867
29.500000000000025	20221.253881783276
29.600000000000026	20217.85020484772
29.700000000000024	20214.413768043018
29.800000000000026	20210.945068233268
29.900000000000027	20207.44441247304
30.000000000000025	20203.91202044869
30.100000000000026	20200.34811519211
30.200000000000024	20196.753171047705
30.300000000000026	20193.12748201741
30.400000000000027	20189.471339016756
30.500000000000025	20185.784948155902
30.600000000000026	20182.06852246031
30.700000000000028	20178.32251197814
30.800000000000026	20174.54719541499
30.900000000000027	20170.742769115714
31.00000000000003	20166.909439566432
31.100000000000026	20163.047636752937
31.200000000000028	20159.15762780402
31.300000000000026	20155.239677108573
31.400000000000027	20151.29396910181
31.50000000000003	20147.320701339264
31.600000000000026	20143.320282144632
31.700000000000028	20139.29296505849
31.800000000000026	20135.238925969046
31.900000000000027	20131.158356566313
32.00000000000003	20127.051647252945
32.10000000000002	20122.91904126957
32.20000000000003	20118.760779417127
32.300000000000026	20114.57702710954
32.40000000000003	20110.36796803027
32.50000000000003	20106.133973217296
32.60000000000003	20101.875273803846
32.70000000000003	20097.59202770651
32.800000000000026	20093.284413321166
32.90000000000003	20088.952785637426
33.00000000000003	20084.59736659764
33.10000000000003	20080.21837596544
33.20000000000003	20075.815962423807
33.300000000000026	20071.390297159418
33.40000000000003	20066.941717808066
33.50000000000003	20062.470435493236
33.60000000000003	20057.97659230806
33.70000000000003	20053.460354649673
33.800000000000026	20048.922045748866
33.90000000000003	20044.361868505082
34.00000000000003	20039.780023866755
34.10000000000003	20035.17664576946
34.20000000000003	20030.551894092132
34.30000000000003	20025.906076477724
34.40000000000003	20021.23938613202
34.50000000000003	20016.551951187874
34.60000000000003	20011.843927165803
34.70000000000003	20007.11560875057
34.80000000000003	20002.36718176967
34.90000000000003	19997.598830299015
35.00000000000003	19992.81067525014
35.10000000000003	19988.002866226736
35.20000000000003	19983.17568388151
35.30000000000003	19978.32930533427
35.400000000000034	19973.46384637857
35.50000000000003	19968.579452634618
35.60000000000003	19963.67639307453
35.70000000000003	19958.754838182103
35.80000000000003	19953.814956864695
35.900000000000034	19948.85685851163
36.00000000000003	19943.880683351723
36.10000000000003	19938.886687699793
36.20000000000003	19933.87503419864
36.30000000000003	19928.845827716963
36.400000000000034	19923.799204827552
36.50000000000003	19918.7354112961
36.60000000000003	19913.65460378287
36.70000000000003	19908.556937525995
36.80000000000003	19903.442511705045
36.900000000000034	19898.311457962332
37.00000000000003	19893.16401062446
37.10000000000003	19888.000319274823
37.20000000000003	19882.82047909493
37.30000000000003	19877.62461835826
37.400000000000034	19872.41296184703
37.500000000000036	19867.185653739107
37.60000000000003	19861.942836926635
37.70000000000003	19856.684601529476
37.80000000000003	19851.411071296465
37.900000000000034	19846.12246065311
38.000000000000036	19840.818907376135
38.10000000000003	19835.500498045578
38.20000000000003	19830.167353294346
38.30000000000003	19824.819678898093
38.400000000000034	19819.457607738936
38.500000000000036	19814.08127153412
38.60000000000004	19808.690752354036
38.70000000000003	19803.28616666559
38.80000000000003	19797.867710851904
38.900000000000034	19792.43551199304
39.000000000000036	19786.989649022395
39.10000000000004	19781.530235514583
39.20000000000003	19776.05746000118
39.30000000000003	19770.57144512128
39.400000000000034	19765.072312456497
39.500000000000036	19759.560136917324
39.60000000000004	19754.035028230443
39.70000000000003	19748.4971663958
39.80000000000003	19742.94666878302
39.900000000000034	19737.38360752048
40.000000000000036	19731.808089641083
40.10000000000004	19726.220288007327
40.20000000000003	19720.620315951688
40.30000000000003	19715.0082858448
40.400000000000034	19709.384266222332
40.500000000000036	19703.74836055223
40.60000000000004	19698.100733935873
40.70000000000004	19692.441494910938
40.80000000000003	19686.770709544206
40.900000000000034	19681.088478786765
41.000000000000036	19675.39496124275
41.10000000000004	19669.69026177296
41.20000000000004	19663.974484361745
41.30000000000003	19658.247691864213
41.400000000000034	19652.509981919153
41.500000000000036	19646.761506060644
41.60000000000004	19641.002364778717
41.70000000000004	19635.232618736638
41.80000000000004	19629.452363214576
41.900000000000034	19623.661743824494
42.000000000000036	19617.860857701777
42.10000000000004	19612.049801181787
42.20000000000004	19606.228632054277
42.30000000000004	19600.397442513407
42.400000000000034	19594.556371722174
42.500000000000036	19588.70551282486
42.60000000000004	19582.844921664895
42.70000000000004	19576.97468821982
42.80000000000004	19571.094946248268
42.900000000000034	19565.205785828683
43.000000000000036	19559.307296308096
43.10000000000004	19553.399530957027
43.20000000000004	19547.48257687035
43.30000000000004	19541.55656191705
43.400000000000034	19535.621572525168
43.500000000000036	19529.677660236845
43.60000000000004	19523.724910058296
43.70000000000004	19517.763444921027
43.80000000000004	19511.793348446732
43.90000000000004	19505.814703587217
44.000000000000036	19499.82755957952
44.10000000000004	19493.831998730435
44.20000000000004	19487.82813858646
44.30000000000004	19481.816059425186
44.40000000000004	19475.79580894899
44.500000000000036	19469.76746749168
44.60000000000004	19463.731148084124
44.70000000000004	19457.686928431074
44.80000000000004	19451.634885622945
44.90000000000004	19445.575065295943
45.00000000000004	19439.507545250024
45.10000000000004	19433.43243358719
45.20000000000004	19427.349804944115
45.30000000000004	19421.25970359487
45.40000000000004	19415.16220547134
45.50000000000004	19409.057414541676
45.60000000000004	19402.94540308034
45.70000000000004	19396.826242797513
45.80000000000004	19390.699976114578
45.90000000000004	19384.566676579754
46.00000000000004	19378.426443645243
46.10000000000004	19372.2793467666
46.20000000000004	19366.125427156905
46.30000000000004	19359.964756591748
46.40000000000004	19353.797430735598
46.50000000000004	19347.623516872096
46.60000000000004	19341.443081765836
46.70000000000004	19335.2561649683
46.80000000000004	19329.06283600787
46.90000000000004	19322.863186407598
47.00000000000004	19316.657280857522
47.100000000000044	19310.445157838138
47.20000000000004	19304.226885192373
47.30000000000004	19298.002550969773
47.40000000000004	19291.772217860733
47.50000000000004	19285.535948077573
47.600000000000044	19279.293778610463
47.70000000000004	19273.045775179515
47.80000000000004	19266.792022033
47.90000000000004	19260.53257947185
48.00000000000004	19254.26748353798
48.100000000000044	19247.99679834589
48.200000000000045	19241.720604956052
48.30000000000004	19235.43896182595
48.40000000000004	19229.151926972198
48.50000000000004	19222.859535100095
48.600000000000044	19216.56184831496
48.700000000000045	19210.258944185443
48.80000000000004	19203.95087896483
48.90000000000004	19197.637686520004
49.00000000000004	19191.319427424
49.100000000000044	19184.99617631785
49.200000000000045	19178.66798775325
49.30000000000004	19172.33491587482
49.40000000000004	19165.996993350953
49.50000000000004	19159.654278849674
49.600000000000044	19153.306843802
49.700000000000045	19146.954740723842
49.80000000000004	19140.598001543593
49.90000000000004	19134.236683464514
50.00000000000004	19127.87085522726
50.100000000000044	19121.500567775216
50.200000000000045	19115.12587167546
50.30000000000005	19108.746797782103
50.40000000000004	19102.363401489052
50.50000000000004	19095.97574858407
50.600000000000044	19089.583888128076
50.700000000000045	19083.18785032342
50.80000000000005	19076.78768916165
50.90000000000004	19070.383467956744
51.00000000000004	19063.975234314687
51.100000000000044	19057.5630354932
51.200000000000045	19051.146900732245
51.30000000000005	19044.726882302086
51.40000000000005	19038.30304079864
51.50000000000004	19031.875422085224
51.600000000000044	19025.44405482922
51.700000000000045	19019.008989956325
51.80000000000005	19012.570285786678
51.90000000000005	19006.12798683597
52.00000000000004	18999.682137297208
52.100000000000044	18993.232764976263
52.200000000000045	18986.779919158842
52.30000000000005	18980.323655661745
52.40000000000005	18973.86401738567
52.50000000000004	18967.401031634978
52.600000000000044	18960.934746404513
52.700000000000045	18954.4652154165
52.80000000000005	18947.992480322064
52.90000000000005	18941.516582473017
53.00000000000004	18935.03754840324
53.100000000000044	18928.555424542785
53.200000000000045	18922.070262307145
53.30000000000005	18915.582101849173
53.40000000000005	18909.09096926515
53.50000000000005	18902.596909744243
53.600000000000044	18896.099972773412
53.700000000000045	18889.60019734566
53.80000000000005	18883.097622176087
53.90000000000005	18876.592272672708
54.00000000000005	18870.084192529583
54.100000000000044	18863.573429107175
54.200000000000045	18857.0600200071
54.30000000000005	18850.543990257218
54.40000000000005	18844.025382357377
54.50000000000005	18837.50424189181
54.60000000000005	18830.980605384484
54.700000000000045	18824.454509101106
54.80000000000005	18817.92597745559
54.90000000000005	18811.395051517444
55.00000000000005	18804.86177490974
55.10000000000005	18798.326182863064
55.200000000000045	18791.78829946289
55.30000000000005	18785.24816462814
55.40000000000005	18778.70582034551
55.50000000000005	18772.16130084338
55.60000000000005	18765.614640109885
55.700000000000045	18759.06586168375
55.80000000000005	18752.515004113837
55.90000000000005	18745.9621075776
56.00000000000005	18739.40720510001
56.10000000000005	18732.850319937857
56.200000000000045	18726.291489530387
56.30000000000005	18719.730752547162
56.40000000000005	18713.16814108027
56.50000000000005	18706.60368699805
56.60000000000005	18700.037413071383
56.70000000000005	18693.469355425692
56.80000000000005	18686.899551060993
56.90000000000005	18680.32803094864
57.00000000000005	18673.754817619447
57.10000000000005	18667.179946127675
57.20000000000005	18660.603452083724
57.30000000000005	18654.025365589743
57.40000000000005	18647.445716539423
57.50000000000005	18640.864527032798
57.60000000000005	18634.28183086284
57.70000000000005	18627.69766209896
57.800000000000054	18621.11204979867
57.90000000000005	18614.52501585967
58.00000000000005	18607.936593040024
58.10000000000005	18601.346814128352
58.20000000000005	18594.755707371696
58.300000000000054	18588.16330082265
58.40000000000005	18581.569615998043
58.50000000000005	18574.974684443885
58.60000000000005	18568.378537526198
58.70000000000005	18561.781202517534
58.800000000000054	18555.182700766312
58.90000000000005	18548.58306281782
59.00000000000005	18541.98231885766
59.10000000000005	18535.380495401965
59.20000000000005	18528.777618785356
59.300000000000054	18522.173710020685
59.40000000000005	18515.568798487333
59.50000000000005	18508.9629130575
59.60000000000005	18502.356079337496
59.70000000000005	18495.748318202353
59.800000000000054	18489.139658063024
59.900000000000055	18482.530126703856
60.00000000000005	18475.91974902464
60.10000000000005	18469.308549755635
60.20000000000005	18462.696549477343
60.300000000000054	18456.083775478215
60.400000000000055	18449.47025432994
60.50000000000005	18442.856010082196
60.60000000000005	18436.241063205234
60.70000000000005	18429.625440049676
60.800000000000054	18423.009166184765
60.900000000000055	18416.39226499981
61.00000000000006	18409.77475972559
61.10000000000005	18403.156670575103
61.20000000000005	18396.538022817276
61.300000000000054	18389.918840901755
61.400000000000055	18383.299147422902
61.50000000000006	18376.67896250825
61.60000000000005	18370.05831051792
61.70000000000005	18363.43721497803
61.800000000000054	18356.81569786521
61.900000000000055	18350.193781007816
62.00000000000006	18343.571484309916
62.10000000000005	18336.948831088437
62.20000000000005	18330.325843835883
62.300000000000054	18323.702543785057
62.400000000000055	18317.078950776842
62.50000000000006	18310.455087246966
62.60000000000005	18303.830974837358
62.70000000000005	18297.20663420255
62.800000000000054	18290.58208585821
62.900000000000055	18283.95734945246
63.00000000000006	18277.332446414224
63.10000000000006	18270.70739743133
63.20000000000005	18264.082222461748
63.300000000000054	18257.456941110493
63.400000000000055	18250.83157395152
63.50000000000006	18244.20614088957
63.60000000000006	18237.580661340933
63.70000000000005	18230.955154591767
63.800000000000054	18224.329640082207
63.900000000000055	18217.704137413763
64.00000000000006	18211.07866561069
64.10000000000005	18204.453243436554
64.20000000000006	18197.827890306406
64.30000000000005	18191.202624991813
64.40000000000006	18184.577465796403
64.50000000000006	18177.952430975976
64.60000000000005	18171.327538664347
64.70000000000006	18164.70280813696
64.80000000000005	18158.07825722551
64.90000000000006	18151.453903421312
65.00000000000006	18144.829764368118
65.10000000000005	18138.205859332487
65.20000000000006	18131.582205340066
65.30000000000005	18124.958819219384
65.40000000000006	18118.335718137914
65.50000000000006	18111.712919148697
65.60000000000005	18105.09044140165
65.70000000000006	18098.46830101344
65.80000000000005	18091.846514063447
65.90000000000006	18085.225097144885
66.00000000000006	18078.604069413326
66.10000000000005	18071.983446202183
66.20000000000006	18065.36324298167
66.30000000000005	18058.743475897983
66.40000000000006	18052.124160989883
66.50000000000006	18045.50531731715
66.60000000000005	18038.886959333537
66.70000000000006	18032.269101818696
66.80000000000005	18025.651760379656
66.90000000000006	18019.0349540949
67.00000000000006	18012.41869665675
67.10000000000007	18005.803002285404
67.20000000000006	17999.187886168085
67.30000000000005	17992.573363391115
67.40000000000006	17985.959452956067
67.50000000000006	17979.346167703497
67.60000000000007	17972.733521217397
67.70000000000006	17966.121528178483
67.80000000000005	17959.5102076187
67.90000000000006	17952.89957163812
68.00000000000006	17946.289633307366
68.10000000000007	17939.68040691267
68.20000000000006	17933.071906645444
68.30000000000005	17926.46415147789
68.40000000000006	17919.857152684817
68.50000000000006	17913.25092275112
68.60000000000007	17906.645475486956
68.70000000000006	17900.0408299053
68.80000000000005	17893.436996560555
68.90000000000006	17886.83398746703
69.00000000000006	17880.23181606399
69.10000000000007	17873.630495701505
69.20000000000006	17867.030045348336
69.30000000000005	17860.430474758985
69.40000000000006	17853.83179540887
69.50000000000006	17847.2340202895
69.60000000000007	17840.637168419726
69.70000000000006	17834.04124885287
69.80000000000007	17827.446272633533
69.90000000000006	17820.852252404293
70.00000000000006	17814.259200723845
70.10000000000007	17807.667136580916
70.20000000000006	17801.076068253078
70.30000000000007	17794.486006289553
70.40000000000006	17787.896962911618
70.50000000000006	17781.308957166355
70.60000000000007	17774.721996648685
70.70000000000006	17768.136091513927
70.80000000000007	17761.551253654932
70.90000000000006	17754.96749488558
71.00000000000006	17748.384834235596
71.10000000000007	17741.803278547217
71.20000000000006	17735.22283752086
71.30000000000007	17728.643522652732
71.40000000000006	17722.065353038266
71.50000000000006	17715.48833485484
71.60000000000007	17708.91247744328
71.70000000000006	17702.337791990518
71.80000000000007	17695.76428960908
71.90000000000006	17689.19198938858
72.00000000000006	17682.6208967758
72.10000000000007	17676.051020694307
72.20000000000006	17669.48237195738
72.30000000000007	17662.91496972684
72.40000000000006	17656.348818801776
72.50000000000006	17649.78392777804
72.60000000000007	17643.220307177548
72.70000000000006	17636.6579674521
72.80000000000007	17630.09692776813
72.90000000000006	17623.537192215237
73.00000000000006	17616.978769007004
73.10000000000007	17610.421668313247
73.20000000000006	17603.865909378324
73.30000000000007	17597.311495660673
73.40000000000006	17590.758435075848
73.50000000000007	17584.206737518976
73.60000000000007	17577.656412819102
73.70000000000006	17571.10748023462
73.80000000000007	17564.559942534725
73.90000000000006	17558.013807285293
74.00000000000007	17551.46908404948
74.10000000000007	17544.925792168662
74.20000000000006	17538.383933796784
74.30000000000007	17531.84351622928
74.40000000000006	17525.30454877028
74.50000000000007	17518.767040661565
74.60000000000007	17512.231011267024
74.70000000000006	17505.69646207079
74.80000000000007	17499.16340004897
74.90000000000006	17492.63183419253
75.00000000000007	17486.101783952734
75.10000000000007	17479.573250213867
75.20000000000006	17473.046239707237
75.30000000000007	17466.52076117944
75.40000000000006	17459.996823318255
75.50000000000007	17453.474445605098
75.60000000000007	17446.953628273077
75.70000000000006	17440.43437776242
75.80000000000007	17433.91670252422
75.90000000000006	17427.400622131074
76.00000000000007	17420.88613623111
76.10000000000007	17414.373251043653
76.20000000000007	17407.86197478912
76.30000000000007	17401.352315632397
76.40000000000006	17394.84429318313
76.50000000000007	17388.337906456185
76.60000000000007	17381.833161406114
76.70000000000007	17375.33006597435
76.80000000000007	17368.828639865016
76.90000000000006	17362.328881522364
77.00000000000007	17355.830796702267
77.10000000000007	17349.33439312836
77.20000000000007	17342.839678471828
77.30000000000007	17336.346672479995
77.40000000000006	17329.855372981052
77.50000000000007	17323.365785490634
77.60000000000007	17316.87791746889
77.70000000000007	17310.391788760422
77.80000000000007	17303.907396636714
77.90000000000006	17297.424746435438
78.00000000000007	17290.943845410973
78.10000000000007	17284.46470076818
78.20000000000007	17277.98733240039
78.30000000000007	17271.51173697958
78.40000000000006	17265.03791962603
78.50000000000007	17258.56588734519
78.60000000000007	17252.095660130057
78.70000000000007	17245.627234109354
78.80000000000007	17239.16061424466
78.90000000000006	17232.695807346994
79.00000000000007	17226.232820180558
79.10000000000007	17219.77167279194
79.20000000000007	17213.312360726366
79.30000000000007	17206.854888749323
79.40000000000006	17200.39926343653
79.50000000000007	17193.94550493625
79.60000000000007	17187.493608263463
79.70000000000007	17181.043578042903
79.80000000000007	17174.595420666486
79.90000000000008	17168.149142481852
80.00000000000007	17161.704763695252
80.10000000000007	17155.26227875353
80.20000000000007	17148.821692105194
80.30000000000007	17142.383009919682
80.40000000000008	17135.94625250652
80.50000000000007	17129.511413794935
80.60000000000007	17123.07849810942
80.70000000000007	17116.647511445564
80.80000000000007	17110.21845975712
80.90000000000008	17103.791363415476
81.00000000000007	17097.366215796552
81.10000000000007	17090.94302106712
81.20000000000007	17084.521785012348
81.30000000000007	17078.102528108207
81.40000000000008	17071.685243225256
81.50000000000007	17065.26993442179
81.60000000000007	17058.85660731856
81.70000000000007	17052.445267496685
81.80000000000007	17046.035935497406
81.90000000000008	17039.62860365228
82.00000000000007	17033.223275879172
82.10000000000007	17026.81995759972
82.20000000000007	17020.418669460723
82.30000000000007	17014.01940330026
82.40000000000008	17007.622162942225
82.50000000000007	17001.226953652655
82.60000000000008	16994.833780660072
82.70000000000007	16988.442664679565
82.80000000000007	16982.053597024023
82.90000000000008	16975.666581392994
83.00000000000007	16969.281622864066
83.10000000000008	16962.898742258618
83.20000000000007	16956.517930407575
83.30000000000007	16950.13919093004
83.40000000000008	16943.76252875629
83.50000000000007	16937.387948781125
83.60000000000008	16931.015471896782
83.70000000000007	16924.64508842238
83.80000000000007	16918.276801867694
83.90000000000008	16911.910616984598
84.00000000000007	16905.54655477211
84.10000000000008	16899.184605078575
84.20000000000007	16892.824771345888
84.30000000000007	16886.467058186423
84.40000000000008	16880.111470178956
84.50000000000007	16873.758028395674
84.60000000000008	16867.406722186002
84.70000000000007	16861.05755489651
84.80000000000007	16854.71053097062
84.90000000000008	16848.36567158756
85.00000000000007	16842.022965636836
85.10000000000008	16835.68241640886
85.20000000000007	16829.34402821494
85.30000000000007	16823.00780533454
85.40000000000008	16816.67376902197
85.50000000000007	16810.341907680322
85.60000000000008	16804.012224517726
85.70000000000007	16797.684723685445
85.80000000000007	16791.35942654488
85.90000000000008	16785.036321049785
86.00000000000007	16778.71541036303
86.10000000000008	16772.396698510704
86.20000000000007	16766.08018948871
86.30000000000008	16759.76590473518
86.40000000000008	16753.45383172953
86.50000000000007	16747.143973564554
86.60000000000008	16740.836334114672
86.70000000000007	16734.530934924976
86.80000000000008	16728.227763035804
86.90000000000008	16721.92682150485
87.00000000000007	16715.628114087904
87.10000000000008	16709.331644512153
87.20000000000007	16703.0374344008
87.30000000000008	16696.745470331574
87.40000000000008	16690.455755303425
87.50000000000007	16684.168292928378
87.60000000000008	16677.883104936325
87.70000000000007	16671.600177475895
87.80000000000008	16665.31951352037
87.90000000000008	16659.04111656934
88.00000000000007	16652.764990095304
88.10000000000008	16646.491155907366
88.20000000000007	16640.21959970286
88.30000000000008	16633.950324406935
88.40000000000008	16627.68333338291
88.50000000000007	16621.418648546132
88.60000000000008	16615.15625517457
88.70000000000007	16608.89615617648
88.80000000000008	16602.638354808587
88.90000000000008	16596.382854301868
89.00000000000009	16590.1296766518
89.10000000000008	16583.87880669604
89.20000000000007	16577.6302473046
89.30000000000008	16571.384001604954
89.40000000000008	16565.14009169822
89.50000000000009	16558.898502012165
89.60000000000008	16552.659235408086
89.70000000000007	16546.422294912332
89.80000000000008	16540.470761060562
89.90000000000008	16535.6537543024
90.00000000000009	16531.97083633408
