# Supplementary material for: White matter micro- and macrostructure brain charts for the human lifespan
Source: Nature. 2026 May 13;655(8124):979–89. doi: 10.1038/s41586-026-10454-2 (PMC13391363; doi:10.1038/s41586-026-10454-2)
Supplement: Supplementary file 7 — Tract-specific median centiles of brain charts. SDT.T4.1-504 contain the discretized, sex-agnostic brain charts used to derive the myelination plots and assessments in Fig. 4 and Supplementary Fig. S4.F9. Age is expressed in years. Tract measurements are reported in metric-specific units: diffusivities in mm2 s−1, volume in mm3, surface area in mm2, average length in mm, and FA is dimensionless (unitless). [file 41586_2026_10454_MOESM7_ESM.zip › SDT.T4/SDT.T4.274-SLF_II_right_ad-mean.csv]

age	value
1.0	0.0013055456146286583
1.1	0.0013010167448597508
1.2000000000000002	0.0012953208856954163
1.3000000000000003	0.0012885435082685972
1.4000000000000004	0.0012819120116685373
1.5000000000000004	0.0012757701070117444
1.6000000000000005	0.001270052397964818
1.7000000000000006	0.0012647057490064299
1.8000000000000007	0.0012596881289231592
1.9000000000000008	0.0012549595604568861
2.000000000000001	0.001250489691775421
2.100000000000001	0.001246252704652789
2.200000000000001	0.0012422275734118495
2.300000000000001	0.001238393082756113
2.4000000000000012	0.0012347326986940934
2.5000000000000013	0.0012312319265909894
2.6000000000000014	0.0012278780194016146
2.7000000000000015	0.0012246604811817381
2.8000000000000016	0.0012215679244549687
2.9000000000000017	0.0012185914356430722
3.0000000000000018	0.0012157230357465203
3.100000000000002	0.0012129561166797547
3.200000000000002	0.0012102832346808895
3.300000000000002	0.0012076985207511793
3.400000000000002	0.001205196632689147
3.500000000000002	0.001202772715770403
3.6000000000000023	0.001200422769480952
3.7000000000000024	0.001198142020735955
3.8000000000000025	0.0011959267323486192
3.9000000000000026	0.0011937734778261003
4.000000000000003	0.0011916794373442265
4.100000000000003	0.0011896411445506733
4.200000000000003	0.001187655883620977
4.3000000000000025	0.001185721130583435
4.400000000000003	0.0011838345529703075
4.5000000000000036	0.0011819942525942218
4.600000000000003	0.001180197774017745
4.700000000000003	0.0011784432149547117
4.800000000000003	0.0011767288089390784
4.900000000000004	0.0011750531244654773
5.0000000000000036	0.0011734142609317176
5.100000000000003	0.0011718107493261115
5.200000000000004	0.0011702412062316527
5.300000000000004	0.0011687043416681946
5.400000000000004	0.0011671991248566574
5.5000000000000036	0.0011657241207938672
5.600000000000004	0.0011642782347891937
5.700000000000005	0.0011628604435079768
5.800000000000004	0.0011614699337392394
5.900000000000004	0.0011601055461488829
6.000000000000004	0.001158766399765692
6.100000000000005	0.001157451657306861
6.200000000000005	0.0011561605346375862
6.300000000000004	0.0011548924182410547
6.400000000000005	0.0011536463930769045
6.500000000000005	0.0011524217734576172
6.600000000000005	0.001151217916573581
6.700000000000005	0.0011500343225236452
6.800000000000005	0.0011488702289680153
6.900000000000006	0.00114772506735382
7.000000000000005	0.0011465982936717163
7.100000000000005	0.0011454893978338372
7.2000000000000055	0.001144397989570394
7.300000000000006	0.0011433234472176808
7.400000000000006	0.0011422653137385475
7.500000000000005	0.0011412231606396802
7.600000000000006	0.0011401966621083462
7.700000000000006	0.0011391852880917519
7.800000000000006	0.0011381886509509115
7.900000000000006	0.0011372063778625995
8.000000000000007	0.0011362381196647264
8.100000000000007	0.001135283615250407
8.200000000000006	0.001134342421431759
8.300000000000006	0.0011334142187456118
8.400000000000006	0.0011324987083019878
8.500000000000007	0.0011315956679483624
8.600000000000007	0.0011307047129182758
8.700000000000006	0.0011298255674046965
8.800000000000008	0.0011289579650583207
8.900000000000007	0.0011281016572157604
9.000000000000007	0.0011272564621225987
9.100000000000007	0.0011264220516443602
9.200000000000006	0.0011255981939375097
9.300000000000008	0.0011247846729348593
9.400000000000007	0.0011239813316263017
9.500000000000007	0.0011231878809744513
9.600000000000009	0.0011224041179369937
9.700000000000008	0.0011216298457852692
9.800000000000008	0.0011208648817429873
9.900000000000007	0.0011201090951805874
10.000000000000007	0.0011193622356230008
10.100000000000009	0.0011186241296201537
10.200000000000008	0.0011178946164194484
10.300000000000008	0.001117173581754805
10.40000000000001	0.0011164608023581516
10.500000000000009	0.0011157561245303956
10.600000000000009	0.0011150593989443503
10.700000000000008	0.001114370487753211
10.800000000000008	0.001113689294562066
10.90000000000001	0.0011130156233124897
11.000000000000009	0.0011123493409383814
11.100000000000009	0.001111690324986658
11.20000000000001	0.0011110384902487695
11.30000000000001	0.0011103936602201712
11.40000000000001	0.0011097557158213473
11.500000000000009	0.0011091245410940179
11.600000000000009	0.0011085000298425936
11.70000000000001	0.0011078821093409266
11.80000000000001	0.0011072706228618175
11.90000000000001	0.0011066654661422096
12.00000000000001	0.001106066544056348
12.10000000000001	0.001105473791740916
12.20000000000001	0.001104887066908463
12.30000000000001	0.0011043062754722702
12.40000000000001	0.0011037313256322709
12.50000000000001	0.0011031621341081575
12.60000000000001	0.00110259864498342
12.70000000000001	0.0011020407307113578
12.800000000000011	0.0011014883081143284
12.900000000000011	0.0011009413020672335
13.00000000000001	0.00110039966231236
13.10000000000001	0.0010998632722152694
13.20000000000001	0.001099332056175694
13.300000000000011	0.0010988059403061834
13.400000000000011	0.0010982848583082961
13.50000000000001	0.001097768766480371
13.600000000000012	0.0010972575594138934
13.700000000000012	0.0010967511697153429
13.800000000000011	0.0010962495372205598
13.900000000000011	0.0010957526223838946
14.00000000000001	0.0010952603282091415
14.100000000000012	0.0010947725930589274
14.200000000000012	0.0010942893566037344
14.300000000000011	0.0010938105653856684
14.400000000000013	0.0010933361847560523
14.500000000000012	0.0010928661264288796
14.600000000000012	0.001092400335057042
14.700000000000012	0.0010919387618810905
14.800000000000011	0.0010914813753587246
14.900000000000013	0.0010910280938024543
15.000000000000012	0.001090578866314841
15.100000000000012	0.0010901336430140342
15.200000000000014	0.0010896923803231354
15.300000000000013	0.0010892550504192405
15.400000000000013	0.0010888215784843483
15.500000000000012	0.0010883919185219837
15.600000000000012	0.0010879660306116904
15.700000000000014	0.001087543889288217
15.800000000000013	0.0010871254249887959
15.900000000000013	0.0010867105952100562
16.000000000000014	0.0010862993582490847
16.100000000000016	0.0010858916782508995
16.200000000000014	0.0010854875326169842
16.30000000000001	0.0010850868572810648
16.400000000000013	0.0010846896136140296
16.500000000000014	0.0010842957686467757
16.600000000000016	0.001083905301594452
16.700000000000014	0.0010835181526330157
16.800000000000015	0.0010831342859132218
16.900000000000013	0.0010827536662251283
17.000000000000014	0.0010823762638316318
17.100000000000016	0.0010820020601863285
17.200000000000014	0.0010816309999197875
17.300000000000015	0.0010812630502852094
17.400000000000013	0.0010808981838520224
17.500000000000014	0.0010805363834856321
17.600000000000016	0.0010801775972825967
17.700000000000014	0.0010798217947355577
17.800000000000015	0.001079468945853828
17.900000000000016	0.0010791190258071022
18.000000000000014	0.0010787720192289144
18.100000000000016	0.0010784278778677126
18.200000000000017	0.0010780865737294552
18.300000000000015	0.0010777480838482763
18.400000000000016	0.0010774123939682851
18.500000000000014	0.0010770794587004744
18.600000000000016	0.0010767492518747861
18.700000000000017	0.0010764217477431644
18.800000000000015	0.001076096925454394
18.900000000000016	0.0010757747721637375
19.000000000000014	0.0010754552455070614
19.100000000000016	0.0010751383213717196
19.200000000000017	0.0010748239804290744
19.300000000000015	0.0010745122107161304
19.400000000000016	0.0010742029722560845
19.500000000000018	0.0010738962424367185
19.600000000000016	0.001073591998993866
19.700000000000017	0.001073290224335467
19.80000000000002	0.0010729909076352105
19.900000000000016	0.001072694011445352
20.000000000000018	0.0010723995148538901
20.100000000000016	0.0010721074015238377
20.200000000000017	0.0010718176613346625
20.30000000000002	0.001071530258847346
20.400000000000016	0.001071245174395337
20.500000000000018	0.001070962388601701
20.600000000000016	0.0010706818865682895
20.700000000000017	0.0010704036590977628
20.80000000000002	0.001070127672883732
20.900000000000016	0.00106985390967686
21.000000000000018	0.001069582355622379
21.10000000000002	0.0010693130020920183
21.200000000000017	0.0010690458174832033
21.30000000000002	0.0010687807845889711
21.40000000000002	0.0010685178864452472
21.500000000000018	0.0010682571103992026
21.60000000000002	0.0010679984485779776
21.700000000000017	0.0010677418711913663
21.80000000000002	0.0010674873622230512
21.90000000000002	0.0010672349098944304
22.000000000000018	0.0010669845067943725
22.10000000000002	0.0010667361245886142
22.200000000000017	0.001066489748139844
22.30000000000002	0.0010662453625159955
22.40000000000002	0.0010660029569500825
22.500000000000018	0.0010657625246532217
22.60000000000002	0.001065524038842383
22.70000000000002	0.0010652874853878424
22.80000000000002	0.001065052854260455
22.90000000000002	0.0010648201390480287
23.00000000000002	0.001064589314220164
23.10000000000002	0.0010643603663935482
23.20000000000002	0.0010641332823594933
23.30000000000002	0.0010639080529462176
23.40000000000002	0.0010636846722571565
23.50000000000002	0.0010634631160984114
23.60000000000002	0.0010632433719450565
23.70000000000002	0.0010630254312522598
23.80000000000002	0.0010628092884322241
23.90000000000002	0.0010625949203755417
24.00000000000002	0.0010623823151951757
24.10000000000002	0.0010621714611535708
24.20000000000002	0.0010619623504373066
24.300000000000022	0.0010617549778881208
24.40000000000002	0.0010615493215551167
24.50000000000002	0.0010613453702870734
24.600000000000023	0.0010611431168066436
24.70000000000002	0.0010609425562096261
24.800000000000022	0.00106074366748952
24.90000000000002	0.0010605464400435007
25.00000000000002	0.0010603508633974742
25.100000000000023	0.0010601569309018463
25.20000000000002	0.0010599646380119326
25.300000000000022	0.0010597739647311378
25.40000000000002	0.0010595849010910298
25.50000000000002	0.0010593974409031101
25.600000000000023	0.001059211579832356
25.70000000000002	0.0010590272987090461
25.800000000000022	0.0010588445880388387
25.900000000000023	0.0010586634384388129
26.00000000000002	0.0010584838442622931
26.100000000000023	0.0010583058014764324
26.200000000000024	0.0010581292917965482
26.300000000000022	0.0010579543062781283
26.400000000000023	0.001057780839673348
26.50000000000002	0.0010576088881227746
26.600000000000023	0.0010574384340693765
26.700000000000024	0.001057269468980582
26.800000000000022	0.001057101984420801
26.900000000000023	0.0010569359756123727
27.00000000000002	0.0010567714389507633
27.100000000000023	0.001056608357658341
27.200000000000024	0.0010564467236814656
27.300000000000022	0.001056286532589348
27.400000000000023	0.0010561277809210752
27.500000000000025	0.0010559704525423528
27.600000000000023	0.0010558145397592399
27.700000000000024	0.001055660034962592
27.800000000000026	0.0010555069341317187
27.900000000000023	0.0010553552340213134
28.000000000000025	0.0010552049191866384
28.100000000000023	0.0010550559823529003
28.200000000000024	0.0010549084198025315
28.300000000000026	0.001054762228409267
28.400000000000023	0.0010546173932996755
28.500000000000025	0.0010544739075144536
28.600000000000023	0.001054331764168757
28.700000000000024	0.0010541909599044621
28.800000000000026	0.0010540514917781296
28.900000000000023	0.0010539133455290384
29.000000000000025	0.0010537765145663097
29.100000000000026	0.0010536409957980389
29.200000000000024	0.0010535067863793304
29.300000000000026	0.001053373872558948
29.400000000000027	0.0010532422480239252
29.500000000000025	0.001053111906526906
29.600000000000026	0.001052982845292475
29.700000000000024	0.0010528550616310537
29.800000000000026	0.0010527285423380947
29.900000000000027	0.0010526032814257564
30.000000000000025	0.0010524792763534955
30.100000000000026	0.0010523565245131985
30.200000000000024	0.0010522350131564379
30.300000000000026	0.0010521147365411252
30.400000000000027	0.0010519956889832958
30.500000000000025	0.0010518778682223548
30.600000000000026	0.0010517612717822623
30.700000000000028	0.001051645887404187
30.800000000000026	0.001051531709634163
30.900000000000027	0.001051418736419752
31.00000000000003	0.0010513069653519864
31.100000000000026	0.0010511963845819372
31.200000000000028	0.0010510869888737688
31.300000000000026	0.0010509787730433016
31.400000000000027	0.001050871735286739
31.50000000000003	0.0010507658733075376
31.600000000000026	0.0010506611756968475
31.700000000000028	0.0010505576374750508
31.800000000000026	0.0010504552570236594
31.900000000000027	0.0010503540321010407
32.00000000000003	0.0010502539516679867
32.10000000000002	0.0010501550109392208
32.20000000000003	0.0010500572051755101
32.300000000000026	0.0010499605329801441
32.40000000000003	0.0010498649922071033
32.50000000000003	0.001049770572214173
32.60000000000003	0.001049677268444706
32.70000000000003	0.0010495850796676232
32.800000000000026	0.0010494940037815393
32.90000000000003	0.0010494040304786891
33.00000000000003	0.0010493151553761476
33.10000000000003	0.0010492273741321539
33.20000000000003	0.0010491406857142404
33.300000000000026	0.001049055088102298
33.40000000000003	0.001048970571347823
33.50000000000003	0.001048887131272565
33.60000000000003	0.0010488047669927406
33.70000000000003	0.0010487234765240638
33.800000000000026	0.001048643250221629
33.90000000000003	0.0010485640840629596
34.00000000000003	0.0010484859740625561
34.10000000000003	0.0010484089195151654
34.20000000000003	0.0010483329185054472
34.30000000000003	0.0010482579617146464
34.40000000000003	0.0010481840453041035
34.50000000000003	0.0010481111687026005
34.60000000000003	0.0010480393300231147
34.70000000000003	0.0010479685202233048
34.80000000000003	0.0010478987356046115
34.90000000000003	0.0010478299725017915
35.00000000000003	0.001047762230504764
35.10000000000003	0.0010476955077847513
35.20000000000003	0.001047629795596374
35.30000000000003	0.001047565090406694
35.400000000000034	0.0010475013919269268
35.50000000000003	0.001047438698350127
35.60000000000003	0.0010473770011833246
35.70000000000003	0.0010473162970199748
35.80000000000003	0.0010472565824835597
35.900000000000034	0.0010471978574312635
36.00000000000003	0.0010471401201051602
36.10000000000003	0.0010470833622834655
36.20000000000003	0.0010470275807092167
36.30000000000003	0.0010469727753497841
36.400000000000034	0.0010469189444634972
36.50000000000003	0.0010468660800596963
36.60000000000003	0.0010468141789957543
36.70000000000003	0.0010467632381562333
36.80000000000003	0.0010467132576412225
36.900000000000034	0.0010466642357500123
37.00000000000003	0.0010466161647402605
37.10000000000003	0.0010465690416048233
37.20000000000003	0.0010465228665443175
37.30000000000003	0.0010464776378694184
37.400000000000034	0.001046433348050008
37.500000000000036	0.0010463899941826368
37.60000000000003	0.0010463475733885487
37.70000000000003	0.0010463060859894767
37.80000000000003	0.001046265530330014
37.900000000000034	0.001046225899108015
38.000000000000036	0.0010461871895430888
38.10000000000003	0.0010461494020490107
38.20000000000003	0.0010461125349775268
38.30000000000003	0.0010460765812218486
38.400000000000034	0.0010460415380958879
38.500000000000036	0.0010460074029360106
38.60000000000004	0.0010459741762668803
38.70000000000003	0.0010459418564680075
38.80000000000003	0.0010459104366424656
38.900000000000034	0.0010458799142161672
39.000000000000036	0.0010458502897983915
39.10000000000004	0.001045821561772114
39.20000000000003	0.0010457937234206638
39.30000000000003	0.0010457667722559261
39.400000000000034	0.0010457407058102506
39.500000000000036	0.0010457155247948753
39.60000000000004	0.0010456912276150618
39.70000000000003	0.0010456678077477854
39.80000000000003	0.001045645262807141
39.900000000000034	0.0010456235935824352
40.000000000000036	0.001045602798479136
40.10000000000004	0.0010455828711409861
40.20000000000003	0.0010455638092606162
40.30000000000003	0.0010455456105494024
40.400000000000034	0.0010455282758906508
40.500000000000036	0.0010455118037073134
40.60000000000004	0.0010454961878222447
40.70000000000004	0.0010454814260215757
40.80000000000003	0.001045467519260931
40.900000000000034	0.0010454544659606207
41.000000000000036	0.001045442260098117
41.10000000000004	0.001045430899531453
41.20000000000004	0.0010454203821358404
41.30000000000003	0.0010454107089539367
41.400000000000034	0.0010454018784192471
41.500000000000036	0.0010453938846752722
41.60000000000004	0.0010453867256657843
41.70000000000004	0.0010453804025006687
41.80000000000004	0.001045374913608224
41.900000000000034	0.001045370253275657
42.000000000000036	0.0010453664195127163
42.10000000000004	0.0010453634103449287
42.20000000000004	0.0010453612269630097
42.30000000000004	0.001045359867804636
42.400000000000034	0.0010453593273112855
42.500000000000036	0.0010453596035714613
42.60000000000004	0.0010453606978386323
42.70000000000004	0.0010453626085429896
42.80000000000004	0.0010453653302598587
42.900000000000034	0.0010453688611384365
43.000000000000036	0.0010453731993424105
43.10000000000004	0.00104537834620056
43.20000000000004	0.001045384300149067
43.30000000000004	0.0010453910559069211
43.400000000000034	0.0010453986116958035
43.500000000000036	0.0010454069689032632
43.60000000000004	0.0010454161259559767
43.70000000000004	0.0010454260776978422
43.80000000000004	0.0010454368224064614
43.90000000000004	0.0010454483583727935
44.000000000000036	0.0010454606870548611
44.10000000000004	0.001045473806882246
44.20000000000004	0.0010454877128328922
44.30000000000004	0.0010455024032512594
44.40000000000004	0.001045517879650634
44.500000000000036	0.001045534140449231
44.60000000000004	0.0010455511807418454
44.70000000000004	0.0010455689989245728
44.80000000000004	0.001045587593405861
44.90000000000004	0.0010456069657651067
45.00000000000004	0.00104562711442067
45.10000000000004	0.0010456480345926973
45.20000000000004	0.001045669724739085
45.30000000000004	0.0010456921864913597
45.40000000000004	0.001045715418254866
45.50000000000004	0.0010457394153592684
45.60000000000004	0.0010457641763102095
45.70000000000004	0.0010457896996247766
45.80000000000004	0.0010458159869967574
45.90000000000004	0.0010458430368291555
46.00000000000004	0.0010458708445690637
46.10000000000004	0.0010458994087793512
46.20000000000004	0.0010459287312031738
46.30000000000004	0.0010459588102289979
46.40000000000004	0.0010459896414067853
46.50000000000004	0.0010460212233436483
46.60000000000004	0.001046053554657341
46.70000000000004	0.0010460866371498191
46.80000000000004	0.001046120469204925
46.90000000000004	0.0010461550464828592
47.00000000000004	0.0010461903676438216
47.100000000000044	0.001046226434536722
47.20000000000004	0.0010462632455294745
47.30000000000004	0.0010463007963790706
47.40000000000004	0.0010463390857868079
47.50000000000004	0.0010463781124638403
47.600000000000044	0.001046417878314801
47.70000000000004	0.0010464583817008854
47.80000000000004	0.0010464996184828027
47.90000000000004	0.0010465415874111807
48.00000000000004	0.0010465842904353946
48.100000000000044	0.0010466277258994845
48.200000000000045	0.0010466718897553747
48.30000000000004	0.0010467167807919205
48.40000000000004	0.0010467623978071307
48.50000000000004	0.0010468087428033724
48.600000000000044	0.0010468558141160673
48.700000000000045	0.00104690360779488
48.80000000000004	0.0010469521226745806
48.90000000000004	0.0010470013608003589
49.00000000000004	0.0010470513204892827
49.100000000000044	0.001047101997877211
49.200000000000045	0.0010471533918344936
49.30000000000004	0.001047205501240045
49.40000000000004	0.0010472583281896076
49.50000000000004	0.0010473118709898926
49.600000000000044	0.001047366125869014
49.700000000000045	0.0010474210917401589
49.80000000000004	0.001047476770740189
49.90000000000004	0.001047533161156363
50.00000000000004	0.0010475902592983533
50.100000000000044	0.0010476480641125607
50.200000000000045	0.001047706574553357
50.30000000000005	0.0010477657928059751
50.40000000000004	0.0010478257171456923
50.50000000000004	0.001047886343969477
50.600000000000044	0.0010479476722637011
50.700000000000045	0.0010480097042532197
50.80000000000005	0.0010480724381928268
50.90000000000004	0.0010481358705567937
51.00000000000004	0.0010482000003625494
51.100000000000044	0.0010482648266349915
51.200000000000045	0.0010483303516454067
51.30000000000005	0.0010483965736350852
51.40000000000005	0.0010484634891610334
51.50000000000004	0.001048531097278091
51.600000000000044	0.0010485994002958042
51.700000000000045	0.0010486683964340353
51.80000000000005	0.0010487380823231956
51.90000000000005	0.0010488084570472085
52.00000000000004	0.0010488795196969668
52.100000000000044	0.0010489512726267068
52.200000000000045	0.0010490237140414014
52.30000000000005	0.0010490968406499945
52.40000000000005	0.0010491706515714384
52.50000000000004	0.0010492451491970704
52.600000000000044	0.0010493203317095206
52.700000000000045	0.0010493961958875737
52.80000000000005	0.0010494727408774567
52.90000000000005	0.0010495499658319412
53.00000000000004	0.0010496278731855027
53.100000000000044	0.0010497064611045667
53.200000000000045	0.001049785726442603
53.30000000000005	0.0010498656683787153
53.40000000000005	0.0010499462893834377
53.50000000000005	0.0010500275875999967
53.600000000000044	0.001050109559948408
53.700000000000045	0.0010501922056333735
53.80000000000005	0.0010502755238657705
53.90000000000005	0.0010503595171579038
54.00000000000005	0.0010504441836355518
54.100000000000044	0.0010505295202898799
54.200000000000045	0.001050615526356507
54.30000000000005	0.0010507022043828819
54.40000000000005	0.0010507895524707591
54.50000000000005	0.0010508775676748535
54.60000000000005	0.0010509662492548541
54.700000000000045	0.0010510555964762444
54.80000000000005	0.0010511456119270393
54.90000000000005	0.0010512362936903811
55.00000000000005	0.0010513276388888514
55.10000000000005	0.0010514196468112366
55.200000000000045	0.001051512320079905
55.30000000000005	0.0010516056567531945
55.40000000000005	0.0010516996540144501
55.50000000000005	0.0010517943111751338
55.60000000000005	0.0010518896275521666
55.700000000000045	0.0010519856058073863
55.80000000000005	0.0010520822439794052
55.90000000000005	0.001052179539316458
56.00000000000005	0.0010522774911574289
56.10000000000005	0.0010523761021978266
56.200000000000045	0.0010524753704506873
56.30000000000005	0.0010525752932224527
56.40000000000005	0.0010526758698733924
56.50000000000005	0.001052777099768932
56.60000000000005	0.0010528789856431042
56.70000000000005	0.0010529815254881672
56.80000000000005	0.0010530847166726834
56.90000000000005	0.0010531885585828105
57.00000000000005	0.0010532930539856491
57.10000000000005	0.0010533982008471487
57.20000000000005	0.0010535039965917069
57.30000000000005	0.0010536104406257006
57.40000000000005	0.0010537175323603704
57.50000000000005	0.0010538252746004923
57.60000000000005	0.0010539336652902337
57.70000000000005	0.0010540427019135755
57.800000000000054	0.0010541523839013437
57.90000000000005	0.0010542627140908635
58.00000000000005	0.0010543736903992891
58.10000000000005	0.0010544853103642744
58.20000000000005	0.0010545975734357748
58.300000000000054	0.0010547104790683242
58.40000000000005	0.0010548240301362368
58.50000000000005	0.0010549382245339084
58.60000000000005	0.001055053059856192
58.70000000000005	0.0010551685355761798
58.800000000000054	0.0010552846546003022
58.90000000000005	0.0010554014147952468
59.00000000000005	0.0010555188138075225
59.10000000000005	0.0010556368511283364
59.20000000000005	0.0010557555262532806
59.300000000000054	0.0010558748421251032
59.40000000000005	0.0010559947965867852
59.50000000000005	0.0010561153873398846
59.60000000000005	0.001056236613897573
59.70000000000005	0.00105635847923436
59.800000000000054	0.0010564809811648116
59.900000000000055	0.0010566041174403103
60.00000000000005	0.0010567278875911897
60.10000000000005	0.0010568522911519457
60.20000000000005	0.0010569773311328555
60.300000000000054	0.0010571030053239067
60.400000000000055	0.0010572293115295205
60.50000000000005	0.0010573562493008655
60.60000000000005	0.0010574838216797038
60.70000000000005	0.001057612026426936
60.800000000000054	0.0010577408613950481
60.900000000000055	0.001057870326151555
61.00000000000006	0.0010580004202678788
61.10000000000005	0.0010581311468210977
61.20000000000005	0.0010582625035466188
61.300000000000054	0.0010583944883481467
61.400000000000055	0.0010585271008129835
61.50000000000006	0.0010586603440494284
61.60000000000005	0.0010587942157631479
61.70000000000005	0.001058928713904353
61.800000000000054	0.001059063838075865
61.900000000000055	0.0010591995878842543
62.00000000000006	0.0010593359664727367
62.10000000000005	0.0010594729715206529
62.20000000000005	0.0010596106010276791
62.300000000000054	0.0010597488546154846
62.400000000000055	0.001059887735458361
62.50000000000006	0.001060027241205227
62.60000000000005	0.0010601673699008052
62.70000000000005	0.001060308121181557
62.800000000000054	0.0010604494946875097
62.900000000000055	0.001060591493627513
63.00000000000006	0.0010607341156233215
63.10000000000006	0.0010608773587675788
63.20000000000005	0.001061021222714706
63.300000000000054	0.00106116571070449
63.400000000000055	0.0010613108203276203
63.50000000000006	0.0010614565497204297
63.60000000000006	0.0010616028985514358
63.70000000000005	0.001061749866492544
63.800000000000054	0.0010618974568178466
63.900000000000055	0.0010620456670900802
64.00000000000006	0.0010621944954920153
64.10000000000005	0.0010623439417092816
64.20000000000006	0.0010624940090468505
64.30000000000005	0.0010626446950357299
64.40000000000006	0.0010627959979011253
64.50000000000006	0.0010629479173421463
64.60000000000005	0.001063100453061148
64.70000000000006	0.0010632536083972105
64.80000000000005	0.001063407380852514
64.90000000000006	0.0010635617686973943
65.00000000000006	0.0010637167716473221
65.10000000000005	0.0010638723930722007
65.20000000000006	0.0010640286304418566
65.30000000000005	0.0010641854820679056
65.40000000000006	0.0010643429476786884
65.50000000000006	0.0010645010270056573
65.60000000000005	0.00106465972345267
65.70000000000006	0.0010648190344599703
65.80000000000005	0.0010649789583830175
65.90000000000006	0.0010651394949658171
66.00000000000006	0.0010653006476430455
66.10000000000005	0.0010654624138219345
66.20000000000006	0.001065624791898173
66.30000000000005	0.0010657877816280814
66.40000000000006	0.001065951382770977
66.50000000000006	0.0010661155987953968
66.60000000000005	0.0010662804270781718
66.70000000000006	0.001066445866057687
66.80000000000005	0.0010666119155052852
66.90000000000006	0.001066778578920374
67.00000000000006	0.0010669458536461103
67.10000000000007	0.0010671137381601406
67.20000000000006	0.0010672822322456152
67.30000000000005	0.0010674513356885287
67.40000000000006	0.0010676210520220747
67.50000000000006	0.0010677913785582618
67.60000000000007	0.0010679623138163683
67.70000000000006	0.001068133857593938
67.80000000000005	0.0010683060134551057
67.90000000000006	0.001068478778677544
68.00000000000006	0.001068652151818893
68.10000000000007	0.0010688261326880237
68.20000000000006	0.001069000721096557
68.30000000000005	0.0010691759206423745
68.40000000000006	0.0010693517285712438
68.50000000000006	0.0010695281434814543
68.60000000000007	0.0010697051651957078
68.70000000000006	0.00106988279734296
68.80000000000005	0.00107006103713397
68.90000000000006	0.0010702398832045663
69.00000000000006	0.001070419335388326
69.10000000000007	0.001070599393521454
69.20000000000006	0.0010707800612666995
69.30000000000005	0.0010709613358021505
69.40000000000006	0.0010711432158033646
69.50000000000006	0.0010713257011172128
69.60000000000007	0.0010715087954376664
69.70000000000006	0.001071692495907137
69.80000000000007	0.0010718768012379343
69.90000000000006	0.0010720617112874318
70.00000000000006	0.0010722472259154937
70.10000000000007	0.0010724333488499192
70.20000000000006	0.0010726200771996716
70.30000000000007	0.0010728074097160155
70.40000000000006	0.001072995346269079
70.50000000000006	0.0010731838906180486
70.60000000000007	0.0010733730398355618
70.70000000000006	0.0010735627927089314
70.80000000000007	0.0010737531491183691
70.90000000000006	0.0010739441089465667
71.00000000000006	0.001074135675986653
71.10000000000007	0.0010743278472770171
71.20000000000006	0.0010745206216431409
71.30000000000007	0.0010747139989775905
71.40000000000006	0.0010749079831050825
71.50000000000006	0.0010751025710269875
71.60000000000007	0.0010752977616042202
71.70000000000006	0.0010754935547390653
71.80000000000007	0.0010756899503361881
71.90000000000006	0.001075886952254354
72.00000000000006	0.0010760845574599466
72.10000000000007	0.0010762827648513574
72.20000000000006	0.001076481574342784
72.30000000000007	0.0010766809898248013
72.40000000000006	0.0010768810082261119
72.50000000000006	0.00107708162847994
72.60000000000007	0.001077282850509869
72.70000000000006	0.0010774846742417654
72.80000000000007	0.0010776871036004133
72.90000000000006	0.0010778901354787634
73.00000000000006	0.0010780937688468644
73.10000000000007	0.0010782980036398123
73.20000000000006	0.001078502843814463
73.30000000000007	0.0010787082862253748
73.40000000000006	0.0010789143298769056
73.50000000000007	0.0010791209747132227
73.60000000000007	0.0010793282206806804
73.70000000000006	0.00107953607177055
73.80000000000007	0.0010797445248008583
73.90000000000006	0.0010799535788122352
74.00000000000007	0.0010801632337599427
74.10000000000007	0.0010803734936675987
74.20000000000006	0.0010805843553141426
74.30000000000007	0.001080795817774024
74.40000000000006	0.0010810078810113064
74.50000000000007	0.0010812205449921663
74.60000000000007	0.0010814338137748575
74.70000000000006	0.0010816476841010113
74.80000000000007	0.0010818621550807866
74.90000000000006	0.00108207722668901
75.00000000000007	0.0010822929030165661
75.10000000000007	0.0010825091807652974
75.20000000000006	0.0010827260590787402
75.30000000000007	0.0010829435379402469
75.40000000000006	0.0010831616173352264
75.50000000000007	0.0010833803013894248
75.60000000000007	0.0010835995867665934
75.70000000000006	0.0010838194726455266
75.80000000000007	0.0010840399590200198
75.90000000000006	0.001084261050048755
76.00000000000007	0.0010844827423549777
76.10000000000007	0.0010847050351504622
76.20000000000007	0.001084927928437268
76.30000000000007	0.0010851514222194349
76.40000000000006	0.0010853755206907856
76.50000000000007	0.001085600220435709
76.60000000000007	0.0010858255207007931
76.70000000000007	0.0010860514214982124
76.80000000000007	0.0010862779270550803
76.90000000000006	0.001086505033914546
77.00000000000007	0.0010867327413558317
77.10000000000007	0.0010869610493991358
77.20000000000007	0.0010871899580665932
77.30000000000007	0.0010874194716207805
77.40000000000006	0.0010876495865651502
77.50000000000007	0.0010878803022133566
77.60000000000007	0.0010881116185954436
77.70000000000007	0.0010883435400076144
77.80000000000007	0.0010885760629113525
77.90000000000006	0.0010888091866526493
78.00000000000007	0.001089042911269346
78.10000000000007	0.0010892772368011636
78.20000000000007	0.0010895121675800624
78.30000000000007	0.0010897477000270767
78.40000000000006	0.0010899838335222452
78.50000000000007	0.0010902205681129914
78.60000000000007	0.0010904579081652953
78.70000000000007	0.0010906958500574476
78.80000000000007	0.0010909343932015612
78.90000000000006	0.001091173537652638
79.00000000000007	0.001091413283467545
79.10000000000007	0.0010916536350483188
79.20000000000007	0.001091894588731995
79.30000000000007	0.0010921361439644602
79.40000000000006	0.0010923783008100385
79.50000000000007	0.001092621063705216
79.60000000000007	0.0010928644289435142
79.70000000000007	0.0010931083960026497
79.80000000000007	0.0010933529649543431
79.90000000000008	0.001093598135872112
80.00000000000007	0.0010938439132288826
80.10000000000007	0.001094090293276101
80.20000000000007	0.0010943372755249723
80.30000000000007	0.0010945848600563148
80.40000000000008	0.0010948330513778817
80.50000000000007	0.0010950818456968677
80.60000000000007	0.0010953312425560698
80.70000000000007	0.001095581242043532
80.80000000000007	0.0010958318442490338
80.90000000000008	0.0010960830537171285
81.00000000000007	0.0010963348666121159
81.10000000000007	0.0010965872825100735
81.20000000000007	0.0010968403015078987
81.30000000000007	0.001097093928185431
81.40000000000008	0.0010973481586618995
81.50000000000007	0.0010976029925448333
81.60000000000007	0.001097858429938165
81.70000000000007	0.0010981144709475588
81.80000000000007	0.0010983711201900722
81.90000000000008	0.0010986283737411868
82.00000000000007	0.001098886231241495
82.10000000000007	0.0010991446928035973
82.20000000000007	0.0010994037630802768
82.30000000000007	0.0010996634381011678
82.40000000000008	0.001099923717538161
82.50000000000007	0.0011001846015107558
82.60000000000008	0.0011004460901401188
82.70000000000007	0.001100708188116644
82.80000000000007	0.0011009708914253929
82.90000000000008	0.001101234199771148
83.00000000000007	0.0011014981132818798
83.10000000000008	0.0011017626366841733
83.20000000000007	0.001102027765916443
83.30000000000007	0.0011022935007146484
83.40000000000008	0.0011025598412134955
83.50000000000007	0.0011028267875493331
83.60000000000008	0.0011030943444868037
83.70000000000007	0.001103362507918879
83.80000000000007	0.0011036312776142824
83.90000000000008	0.0011039006537160278
84.00000000000007	0.0011041706410254305
84.10000000000008	0.0011044412353879614
84.20000000000007	0.001104712436603458
84.30000000000007	0.0011049842448215158
84.40000000000008	0.0011052566601933568
84.50000000000007	0.0011055296875587903
84.60000000000008	0.001105803322717014
84.70000000000007	0.001106077565500525
84.80000000000007	0.001106352416067046
84.90000000000008	0.0011066278792935698
85.00000000000007	0.0011069039509309549
85.10000000000008	0.001107180630842737
85.20000000000007	0.0011074579191931065
85.30000000000007	0.0011077358161478358
85.40000000000008	0.0011080143266229154
85.50000000000007	0.001108293446322039
85.60000000000008	0.0011085731751413071
85.70000000000007	0.0011088535132528967
85.80000000000007	0.0011091344656104767
85.90000000000008	0.0011094160278685445
86.00000000000007	0.0011096981999542087
86.10000000000008	0.0011099809820460005
86.20000000000007	0.0011102643743239984
86.30000000000008	0.0011105483817813258
86.40000000000008	0.0011108330000244324
86.50000000000007	0.0011111182290129851
86.60000000000008	0.00111140406893332
86.70000000000007	0.0011116905248167743
86.80000000000008	0.0011119775922197542
86.90000000000008	0.0011122652711329152
87.00000000000007	0.0011125535617488385
87.10000000000008	0.001112842464261632
87.20000000000007	0.0011131319837426167
87.30000000000008	0.001113422115699238
87.40000000000008	0.0011137128601546563
87.50000000000007	0.0011140042173091527
87.60000000000008	0.001114296192272785
87.70000000000007	0.0011145887805020737
87.80000000000008	0.0011148819820511954
87.90000000000008	0.0011151757971265685
88.00000000000007	0.0011154702259360875
88.10000000000008	0.0011157652736303375
88.20000000000007	0.001116060935615959
88.30000000000008	0.001116357211979643
88.40000000000008	0.0011166541029353591
88.50000000000007	0.0011169516136729917
88.60000000000008	0.0011172497395473525
88.70000000000007	0.0011175484806761722
88.80000000000008	0.001117847837279478
88.90000000000008	0.0011181478095787583
89.00000000000009	0.0011184484028049402
89.10000000000008	0.0011187496122620254
89.20000000000007	0.0011190514381002954
89.30000000000008	0.001119353880547225
89.40000000000008	0.001119656944873608
89.50000000000009	0.0011199606263307175
89.60000000000008	0.0011202649250999365
89.70000000000007	0.0011205698414146971
89.80000000000008	0.0011208614044547849
89.90000000000008	0.00112109767086011
90.00000000000009	0.0011212785242416669
