# Supplementary material for: White matter micro- and macrostructure brain charts for the human lifespan
Source: Nature. 2026 May 13;655(8124):979–89. doi: 10.1038/s41586-026-10454-2 (PMC13391363; doi:10.1038/s41586-026-10454-2)
Supplement: Supplementary file 7 — Tract-specific median centiles of brain charts. SDT.T4.1-504 contain the discretized, sex-agnostic brain charts used to derive the myelination plots and assessments in Fig. 4 and Supplementary Fig. S4.F9. Age is expressed in years. Tract measurements are reported in metric-specific units: diffusivities in mm2 s−1, volume in mm3, surface area in mm2, average length in mm, and FA is dimensionless (unitless). [file 41586_2026_10454_MOESM7_ESM.zip › SDT.T4/SDT.T4.275-SLF_II_right_avg_length.csv]

age	value
1.0	85.70758778317129
1.1	86.05592341287968
1.2000000000000002	86.49506653160626
1.3000000000000003	87.01872926294416
1.4000000000000004	87.53329995029486
1.5000000000000004	88.01208161565316
1.6000000000000005	88.4595741054004
1.7000000000000006	88.87946932812261
1.8000000000000007	89.27470276916904
1.9000000000000008	89.64811315198
2.000000000000001	90.00186509259505
2.100000000000001	90.33781311520204
2.200000000000001	90.65747096840708
2.300000000000001	90.96239043971522
2.4000000000000012	91.25378317095543
2.5000000000000013	91.53271749797538
2.6000000000000014	91.80013797309633
2.7000000000000015	92.05682225492983
2.8000000000000016	92.30362726556007
2.9000000000000017	92.54122387026752
3.0000000000000018	92.77021520538149
3.100000000000002	92.9911001132015
3.200000000000002	93.20444920583681
3.300000000000002	93.41071195785204
3.400000000000002	93.61029907553326
3.500000000000002	93.80358508343924
3.6000000000000023	93.9908778358377
3.7000000000000024	94.17255021126964
3.8000000000000025	94.34889367986469
3.9000000000000026	94.5201762631084
4.000000000000003	94.68661786859914
4.100000000000003	94.84849280749356
4.200000000000003	95.00601554529062
4.3000000000000025	95.15938595716224
4.400000000000003	95.30878919955023
4.5000000000000036	95.4543754397093
4.600000000000003	95.59634164700358
4.700000000000003	95.73484007731754
4.800000000000003	95.87001241083618
4.900000000000004	96.00197307214142
5.0000000000000036	96.13087597127559
5.100000000000003	96.25683980071936
5.200000000000004	96.37997657799905
5.300000000000004	96.50039093990506
5.400000000000004	96.61816622931019
5.5000000000000036	96.73341983015908
5.600000000000004	96.84624111529585
5.700000000000005	96.95671376313852
5.800000000000004	97.06490408811595
5.900000000000004	97.1709075980258
6.000000000000004	97.27479675260912
6.100000000000005	97.37664053568867
6.200000000000005	97.47650364211503
6.300000000000004	97.5744365896573
6.400000000000005	97.67051533439907
6.500000000000005	97.76479674246468
6.600000000000005	97.85733419296005
6.700000000000005	97.94816915358625
6.800000000000005	98.0373652422904
6.900000000000006	98.12496989286043
7.000000000000005	98.21102855397349
7.100000000000005	98.29558389293979
7.2000000000000055	98.37866856359528
7.300000000000006	98.46033473942954
7.400000000000006	98.54062080713409
7.500000000000005	98.61956280037498
7.600000000000006	98.69718816267333
7.700000000000006	98.77354155449837
7.800000000000006	98.8486556926775
7.900000000000006	98.9225620790999
8.000000000000007	98.99529025451383
8.100000000000007	99.06686238875398
8.200000000000006	99.13731597869025
8.300000000000006	99.20667813596802
8.400000000000006	99.27497426164268
8.500000000000007	99.34222333681467
8.600000000000007	99.40845800723872
8.700000000000006	99.4737017738526
8.800000000000008	99.53797735289858
8.900000000000007	99.60130598582441
9.000000000000007	99.66370332208268
9.100000000000007	99.72519728325696
9.200000000000006	99.78580771452856
9.300000000000008	99.84555314400664
9.400000000000007	99.904447173121
9.500000000000007	99.96251444272119
9.600000000000009	100.01977239077503
9.700000000000008	100.07623792612718
9.800000000000008	100.13192679203922
9.900000000000007	100.18685039159062
10.000000000000007	100.24103011739356
10.100000000000009	100.29448092258039
10.200000000000008	100.34721670018817
10.300000000000008	100.3992474854389
10.40000000000001	100.4505923675451
10.500000000000009	100.50126463382325
10.600000000000009	100.55127720199397
10.700000000000008	100.60064203247452
10.800000000000008	100.64936765728314
10.90000000000001	100.69747085463548
11.000000000000009	100.74496316460912
11.100000000000009	100.79185524419348
11.20000000000001	100.8381546817618
11.30000000000001	100.88387658751782
11.40000000000001	100.92903131257238
11.500000000000009	100.97362894216771
11.600000000000009	101.01767875149818
11.70000000000001	101.06118726999685
11.80000000000001	101.10416791624343
11.90000000000001	101.14662977739644
12.00000000000001	101.18858118505187
12.10000000000001	101.23002799965323
12.20000000000001	101.2709824001229
12.30000000000001	101.3114526025859
12.40000000000001	101.35144662709426
12.50000000000001	101.39097179211146
12.60000000000001	101.43003319301249
12.70000000000001	101.46864174032527
12.800000000000011	101.50680471353984
12.900000000000011	101.54452873202335
13.00000000000001	101.58181840569166
13.10000000000001	101.61868370319183
13.20000000000001	101.65513125152097
13.300000000000011	101.69116752995589
13.400000000000011	101.72679839889187
13.50000000000001	101.762027903346
13.600000000000012	101.79686504111777
13.700000000000012	101.83131573060203
13.800000000000011	101.86538530384499
13.900000000000011	101.89907744640476
14.00000000000001	101.93240042671061
14.100000000000012	101.9653596648684
14.200000000000012	101.99796046761283
14.300000000000011	102.03020758775669
14.400000000000013	102.06210428579003
14.500000000000012	102.09365807366959
14.600000000000012	102.12487382568314
14.700000000000012	102.15575588838777
14.800000000000011	102.18630725136863
14.900000000000013	102.21653485235812
15.000000000000012	102.24644317866252
15.100000000000012	102.27603662915692
15.200000000000014	102.30531910111486
15.300000000000013	102.33429325890476
15.400000000000013	102.36296544156585
15.500000000000012	102.39133970928843
15.600000000000012	102.41941964221382
15.700000000000014	102.4472076973302
15.800000000000013	102.47470975499083
15.900000000000013	102.50192957036353
16.000000000000014	102.52887082864484
16.100000000000016	102.55553675648332
16.200000000000014	102.58192955834508
16.30000000000001	102.60805463420833
16.400000000000013	102.63391540031729
16.500000000000014	102.65951483243704
16.600000000000016	102.6848549740546
16.700000000000014	102.7099408540241
16.800000000000015	102.73477564498666
16.900000000000013	102.75936246350926
17.000000000000014	102.78370400369525
17.100000000000016	102.80780211034761
17.200000000000014	102.83166142215337
17.300000000000015	102.85528483944978
17.400000000000013	102.87867485550115
17.500000000000014	102.90183318857446
17.600000000000016	102.92476417363116
17.700000000000014	102.94747051415875
17.800000000000015	102.96995486819303
17.900000000000016	102.99221950202755
18.000000000000014	103.01426597573284
18.100000000000016	103.03609830390131
18.200000000000017	103.05771896879186
18.300000000000015	103.07913007420998
18.400000000000016	103.10033307962769
18.500000000000014	103.12133174851586
18.600000000000016	103.14212840237528
18.700000000000017	103.16272532548525
18.800000000000015	103.18312443689385
18.900000000000016	103.20332706874548
19.000000000000014	103.22333671886743
19.100000000000016	103.24315552721386
19.200000000000017	103.26278528011619
19.300000000000015	103.28222722890806
19.400000000000016	103.30148466186779
19.500000000000018	103.3205595864068
19.600000000000016	103.33945397917071
19.700000000000017	103.35816947471886
19.80000000000002	103.3767072208872
19.900000000000016	103.39507028373252
20.000000000000018	103.41326052032271
20.100000000000016	103.43127945588269
20.200000000000017	103.44912817271198
20.30000000000002	103.46680956054573
20.400000000000016	103.4843253662209
20.500000000000018	103.5016773109289
20.600000000000016	103.51886679418553
20.700000000000017	103.53589481339762
20.80000000000002	103.55276407090656
20.900000000000016	103.56947618801074
21.000000000000018	103.58603247345062
21.10000000000002	103.6024338710143
21.200000000000017	103.61868293355225
21.30000000000002	103.63478118995977
21.40000000000002	103.65073014758934
21.500000000000018	103.66653101027521
21.60000000000002	103.68218465158894
21.700000000000017	103.69769346519773
21.80000000000002	103.71305887437444
21.90000000000002	103.72828200705116
22.000000000000018	103.74336369257128
22.10000000000002	103.75830619697956
22.200000000000017	103.77311086552713
22.30000000000002	103.78777902524017
22.40000000000002	103.80231171590297
22.500000000000018	103.81670970832964
22.60000000000002	103.83097513243845
22.70000000000002	103.84510924399514
22.80000000000002	103.85911301890675
22.90000000000002	103.87298719122516
23.00000000000002	103.88673378122361
23.10000000000002	103.90035397834883
23.20000000000002	103.91384895652872
23.30000000000002	103.92721961713761
23.40000000000002	103.94046664508666
23.50000000000002	103.95359194352322
23.60000000000002	103.96659662559354
23.70000000000002	103.97948153859551
23.80000000000002	103.99224733666377
23.90000000000002	104.0048958281956
24.00000000000002	104.01742806961816
24.10000000000002	104.02984510406449
24.20000000000002	104.04214771544746
24.300000000000022	104.05433651636407
24.40000000000002	104.06641321386299
24.50000000000002	104.07837879892735
24.600000000000023	104.09023400944126
24.70000000000002	104.10197943206141
24.800000000000022	104.11361669151704
24.90000000000002	104.12514673000584
25.00000000000002	104.13657047827348
25.100000000000023	104.14788862001244
25.20000000000002	104.15910170654517
25.300000000000022	104.17021127444514
25.40000000000002	104.18121820946935
25.50000000000002	104.19212315593498
25.600000000000023	104.20292664315988
25.70000000000002	104.21363013584197
25.800000000000022	104.22423447755443
25.900000000000023	104.23474050195424
26.00000000000002	104.24514880679915
26.100000000000023	104.25545989116964
26.200000000000024	104.26567514271142
26.300000000000022	104.27579535607316
26.400000000000023	104.28582109517352
26.50000000000002	104.29575284031262
26.600000000000023	104.30559191608984
26.700000000000024	104.31533908049876
26.800000000000022	104.32499508290496
26.900000000000023	104.33456044704286
27.00000000000002	104.34403562719037
27.100000000000023	104.3534218802964
27.200000000000024	104.36271992174345
27.300000000000022	104.37193024606027
27.400000000000023	104.38105329140271
27.500000000000025	104.39009025918077
27.600000000000023	104.39904183277943
27.700000000000024	104.40790868804284
27.800000000000026	104.41669128467154
27.900000000000023	104.42539003830649
28.000000000000025	104.43400609071259
28.100000000000023	104.44254008799756
28.200000000000024	104.45099246455572
28.300000000000026	104.45936362211059
28.400000000000023	104.46765465330591
28.500000000000025	104.47586617619781
28.600000000000023	104.48399880222377
28.700000000000024	104.49205293547355
28.800000000000026	104.50002895809084
28.900000000000023	104.50792790992682
29.000000000000025	104.51575037629073
29.100000000000026	104.5234967392645
29.200000000000024	104.5311673689131
29.300000000000026	104.53876326148058
29.400000000000027	104.54628497758462
29.500000000000025	104.55373307201091
29.600000000000026	104.56110790037675
29.700000000000024	104.56840981563695
29.800000000000026	104.57563976713708
29.900000000000027	104.58279828661557
30.000000000000025	104.58988571048538
30.100000000000026	104.59690238116413
30.200000000000024	104.60384920915016
30.300000000000026	104.61072670436573
30.400000000000027	104.61753537157516
30.500000000000025	104.62427552400122
30.600000000000026	104.63094748904027
30.700000000000028	104.63755213538539
30.800000000000026	104.64408994739692
30.900000000000027	104.65056122148678
31.00000000000003	104.656966275813
31.100000000000026	104.66330594434842
31.200000000000028	104.66958069210928
31.300000000000026	104.6757909795337
31.400000000000027	104.68193708264837
31.50000000000003	104.68801930636523
31.600000000000026	104.694038447272
31.700000000000028	104.69999494768095
31.800000000000026	104.7058890688597
31.900000000000027	104.71172110758175
32.00000000000003	104.71749182930765
32.10000000000002	104.72320165913979
32.20000000000003	104.72885101810401
32.300000000000026	104.734440149495
32.40000000000003	104.73996933835576
32.50000000000003	104.74543931661347
32.60000000000003	104.75085048913924
32.70000000000003	104.75620308623469
32.800000000000026	104.76149738573994
32.90000000000003	104.76673409159542
33.00000000000003	104.7719135933127
33.10000000000003	104.77703627676198
33.20000000000003	104.78210235635476
33.300000000000026	104.78711209950042
33.40000000000003	104.79206617997497
33.50000000000003	104.79696496920658
33.60000000000003	104.80180867013925
33.70000000000003	104.80659754377875
33.800000000000026	104.81133223866932
33.90000000000003	104.8160131124898
34.00000000000003	104.8206405196568
34.10000000000003	104.82521464902901
34.20000000000003	104.8297357523006
34.30000000000003	104.8342044508091
34.40000000000003	104.83862108602264
34.50000000000003	104.84298583665482
34.60000000000003	104.84729894868188
34.70000000000003	104.85156102063486
34.80000000000003	104.85577238163896
34.90000000000003	104.85993335788865
35.00000000000003	104.86404411558136
35.10000000000003	104.86810489234969
35.20000000000003	104.87211626212319
35.30000000000003	104.87607853945477
35.400000000000034	104.87999188154699
35.50000000000003	104.88385652090517
35.60000000000003	104.88767301079427
35.70000000000003	104.89144165465704
35.80000000000003	104.8951627532963
35.900000000000034	104.89883645276743
36.00000000000003	104.90246297807197
36.10000000000003	104.9060428601757
36.20000000000003	104.9095763893876
36.30000000000003	104.91306370377137
36.400000000000034	104.91650502371218
36.50000000000003	104.91990086140889
36.60000000000003	104.92325149714426
36.70000000000003	104.92655720881704
36.80000000000003	104.92981812454155
36.900000000000034	104.93303445793103
37.00000000000003	104.93620670092587
37.10000000000003	104.93933512194192
37.20000000000003	104.94241984197967
37.30000000000003	104.94546107047942
37.400000000000034	104.9484592823008
37.500000000000036	104.95141473678966
37.60000000000003	104.9543276911338
37.70000000000003	104.95719825743528
37.80000000000003	104.96002663900228
37.900000000000034	104.96281329225023
38.000000000000036	104.9655584657773
38.10000000000003	104.96826226534175
38.20000000000003	104.97092489046521
38.30000000000003	104.97354678198485
38.400000000000034	104.97612818027476
38.500000000000036	104.97866932375094
38.60000000000004	104.98117031019807
38.70000000000003	104.98363133356706
38.80000000000003	104.98605281786809
38.900000000000034	104.98843499371898
39.000000000000036	104.99077795323811
39.10000000000004	104.99308188692763
39.20000000000003	104.99534720456177
39.30000000000003	104.99757412928493
39.400000000000034	104.99976288246103
39.500000000000036	105.0019135490505
39.60000000000004	105.00402631447895
39.70000000000003	105.0061015731391
39.80000000000003	105.00813953930002
39.900000000000034	105.01014029285301
40.000000000000036	105.01210401607152
40.10000000000004	105.01403109031462
40.20000000000003	105.01592172304554
40.30000000000003	105.01777612010511
40.400000000000034	105.01959435494831
40.500000000000036	105.02137660520832
40.60000000000004	105.02312323815782
40.70000000000004	105.0248344531694
40.80000000000003	105.02651031915664
40.900000000000034	105.02815101086168
41.000000000000036	105.02975688360301
41.10000000000004	105.03132813054286
41.20000000000004	105.03286494336217
41.30000000000003	105.03436738517766
41.400000000000034	105.03583562647775
41.500000000000036	105.03727000965785
41.60000000000004	105.03867072049019
41.70000000000004	105.04003781801752
41.80000000000004	105.04137147006799
41.900000000000034	105.04267200805414
42.000000000000036	105.04393961207032
42.10000000000004	105.0451744608558
42.20000000000004	105.04637660822455
42.30000000000004	105.0475462180944
42.400000000000034	105.04868361000199
42.500000000000036	105.0497889572789
42.60000000000004	105.0508623100799
42.70000000000004	105.05190382986704
42.80000000000004	105.05291382607037
42.900000000000034	105.05389246682044
43.000000000000036	105.05483991900633
43.10000000000004	105.05575622805974
43.20000000000004	105.05664155183855
43.30000000000004	105.05749618884137
43.400000000000034	105.05832030099889
43.500000000000036	105.05911393045253
43.60000000000004	105.05987723278635
43.70000000000004	105.06061049718406
43.80000000000004	105.06131388080398
43.90000000000004	105.06198753966468
44.000000000000036	105.06263151163556
44.10000000000004	105.06324594897002
44.20000000000004	105.0638311307743
44.30000000000004	105.06438720851287
44.40000000000004	105.06491421709335
44.500000000000036	105.06541230665769
44.60000000000004	105.06588174771424
44.70000000000004	105.06632268734091
44.80000000000004	105.06673527156734
44.90000000000004	105.06711953143225
45.00000000000004	105.06747561399209
45.10000000000004	105.06780378045127
45.20000000000004	105.06810417264973
45.30000000000004	105.0683768189576
45.40000000000004	105.06862186446514
45.50000000000004	105.06883956242943
45.60000000000004	105.06903005065178
45.70000000000004	105.06919346596798
45.80000000000004	105.06932983324002
45.90000000000004	105.0694392946931
46.00000000000004	105.06952209498228
46.10000000000004	105.06957836708254
46.20000000000004	105.06960813344944
46.30000000000004	105.06961153447239
46.40000000000004	105.06958880745046
46.50000000000004	105.06954008163453
46.60000000000004	105.0694654853847
46.70000000000004	105.06936503797188
46.80000000000004	105.06923887711909
46.90000000000004	105.06908723216154
47.00000000000004	105.06891022789615
47.100000000000044	105.068707881422
47.20000000000004	105.06848032874379
47.30000000000004	105.06822779237912
47.40000000000004	105.0679503936856
47.50000000000004	105.06764825319799
47.600000000000044	105.06732138512115
47.70000000000004	105.06696992297279
47.80000000000004	105.06659408188793
47.90000000000004	105.06619397910788
48.00000000000004	105.0657696268759
48.100000000000044	105.06532115709763
48.200000000000045	105.06484877858158
48.30000000000004	105.064352605388
48.40000000000004	105.06383275081578
48.50000000000004	105.06328922447544
48.600000000000044	105.06272215594828
48.700000000000045	105.06213174719022
48.80000000000004	105.06151810845174
48.90000000000004	105.06088124757048
49.00000000000004	105.0602212926118
49.100000000000044	105.05953843965382
49.200000000000045	105.0588327960008
49.30000000000004	105.05810446825149
49.40000000000004	105.05735346184618
49.50000000000004	105.0565799026734
49.600000000000044	105.05578398044332
49.700000000000045	105.05496579892909
49.80000000000004	105.05412536196768
49.90000000000004	105.05326279401922
50.00000000000004	105.05237827932649
50.100000000000044	105.05147191893016
50.200000000000045	105.05054381321636
50.30000000000005	105.04959396383707
50.40000000000004	105.04862249320999
50.50000000000004	105.04762957965323
50.600000000000044	105.04661532093039
50.700000000000045	105.0455797172427
50.80000000000005	105.04452288965923
50.90000000000004	105.04344501140676
51.00000000000004	105.04234617771135
51.100000000000044	105.04122648319084
51.200000000000045	105.04008592605318
51.30000000000005	105.0389246254478
51.40000000000005	105.0377427490831
51.50000000000004	105.0365403891397
51.600000000000044	105.03531754251225
51.700000000000045	105.0340743270744
51.80000000000005	105.03281090578848
51.90000000000005	105.03152736847551
52.00000000000004	105.0302238043908
52.100000000000044	105.02890020860912
52.200000000000045	105.0275566971967
52.30000000000005	105.02619342797028
52.40000000000005	105.02481048791734
52.50000000000004	105.0234078709232
52.600000000000044	105.02198569184517
52.700000000000045	105.02054410407109
52.80000000000005	105.0190831923916
52.90000000000005	105.01760304107054
53.00000000000004	105.01610364233017
53.100000000000044	105.01458510932346
53.200000000000045	105.01304759063518
53.30000000000005	105.01149116841643
53.40000000000005	105.00991583381175
53.50000000000005	105.00832169882672
53.600000000000044	105.00670890790902
53.700000000000045	105.00507754116194
53.80000000000005	105.00342767819768
53.90000000000005	105.00175930863986
54.00000000000005	105.00007254288427
54.100000000000044	104.99836752089092
54.200000000000045	104.99664432030131
54.30000000000005	104.99490292976233
54.40000000000005	104.99314345857914
54.50000000000005	104.99136604284347
54.60000000000005	104.98957075828577
54.700000000000045	104.98775768017804
54.80000000000005	104.98592679577516
54.90000000000005	104.98407821285971
55.00000000000005	104.98221206332629
55.10000000000005	104.98032842060667
55.200000000000045	104.97842727107013
55.30000000000005	104.97650872146122
55.40000000000005	104.97457290005406
55.50000000000005	104.97261987849512
55.60000000000005	104.97064972800233
55.700000000000045	104.96866243366992
55.80000000000005	104.96665810080042
55.90000000000005	104.9646368537389
56.00000000000005	104.96259876198293
56.10000000000005	104.96054380982378
56.200000000000045	104.95847210157443
56.30000000000005	104.95638375818852
56.40000000000005	104.95427884749391
56.50000000000005	104.95215743691752
56.60000000000005	104.95001950958176
56.70000000000005	104.94786516843234
56.80000000000005	104.9456945307412
56.90000000000005	104.94350766232535
57.00000000000005	104.94130454557867
57.10000000000005	104.93908528250272
57.20000000000005	104.93684998718965
57.30000000000005	104.93459872389317
57.40000000000005	104.93233155649149
57.50000000000005	104.9300484663063
57.60000000000005	104.92774955404099
57.70000000000005	104.92543493033479
57.800000000000054	104.92310465755781
57.90000000000005	104.92075871637067
58.00000000000005	104.91839720657484
58.10000000000005	104.91602023582566
58.20000000000005	104.913627865028
58.300000000000054	104.91122015473478
58.40000000000005	104.90879708462215
58.50000000000005	104.90635875325783
58.60000000000005	104.9039052650561
58.70000000000005	104.90143667915551
58.800000000000054	104.89895297463231
58.90000000000005	104.8964542491918
59.00000000000005	104.89394060444583
59.10000000000005	104.89141209815826
59.20000000000005	104.88886878776275
59.300000000000054	104.88631065143113
59.40000000000005	104.88373778569478
59.50000000000005	104.88115028912068
59.60000000000005	104.8785482178149
59.70000000000005	104.87593154940446
59.800000000000054	104.87330037959555
59.900000000000055	104.87065480432094
60.00000000000005	104.86799487839575
60.10000000000005	104.86532065632476
60.20000000000005	104.86263211490345
60.300000000000054	104.85992934872014
60.400000000000055	104.85721245084463
60.50000000000005	104.85448147453434
60.60000000000005	104.85173639609005
60.70000000000005	104.84897730930965
60.800000000000054	104.84620430478498
60.900000000000055	104.84341743456001
61.00000000000006	104.84061675038697
61.10000000000005	104.83780222780135
61.20000000000005	104.83497395953547
61.300000000000054	104.8321320334872
61.400000000000055	104.82927650023565
61.50000000000006	104.82640733486683
61.60000000000005	104.8235246293556
61.70000000000005	104.82062846926694
61.800000000000054	104.8177189040382
61.900000000000055	104.81479598283221
62.00000000000006	104.8118596800301
62.10000000000005	104.80891008659037
62.20000000000005	104.80594728554092
62.300000000000054	104.80297132494027
62.400000000000055	104.79998217876103
62.50000000000006	104.7969799372353
62.60000000000005	104.79396468119307
62.70000000000005	104.79093645761759
62.800000000000054	104.78789531323352
62.900000000000055	104.78484122136368
63.00000000000006	104.78177427127005
63.10000000000006	104.77869454139139
63.20000000000005	104.77560207741195
63.300000000000054	104.77249685228306
63.400000000000055	104.76937895456969
63.50000000000006	104.76624846063824
63.60000000000006	104.7631054151595
63.70000000000005	104.75994986256042
63.800000000000054	104.75678177519268
63.900000000000055	104.75360124069456
64.00000000000006	104.7504083331772
64.10000000000005	104.74720309608641
64.20000000000006	104.74398550143583
64.30000000000005	104.74075563619486
64.40000000000006	104.73751357251912
64.50000000000006	104.73425935289835
64.60000000000005	104.73099301959218
64.70000000000006	104.72771454406032
64.80000000000005	104.72442401238649
64.90000000000006	104.72112149459763
65.00000000000006	104.71780703202731
65.10000000000005	104.71448059582755
65.20000000000006	104.71114227143971
65.30000000000005	104.70779212704423
65.40000000000006	104.70443020307202
65.50000000000006	104.70105653973675
65.60000000000005	104.697671107678
65.70000000000006	104.69427399149038
65.80000000000005	104.69086525734353
65.90000000000006	104.68744494457633
66.00000000000006	104.68401302354793
66.10000000000005	104.68056957823607
66.20000000000006	104.6771146730656
66.30000000000005	104.67364834652233
66.40000000000006	104.67017063688682
66.50000000000006	104.66668151404376
66.60000000000005	104.6631810611608
66.70000000000006	104.65966934076208
66.80000000000005	104.65614639030107
66.90000000000006	104.65261217940667
67.00000000000006	104.64906679065396
67.10000000000007	104.64551028491715
67.20000000000006	104.641942698843
67.30000000000005	104.638364068884
67.40000000000006	104.63477436422906
67.50000000000006	104.63117366667822
67.60000000000007	104.62756203530769
67.70000000000006	104.62393950578746
67.80000000000005	104.62030604707272
67.90000000000006	104.61666174039425
68.00000000000006	104.613006643267
68.10000000000007	104.60934079059733
68.20000000000006	104.60566421710782
68.30000000000005	104.60197689134516
68.40000000000006	104.59827889379822
68.50000000000006	104.59457028027981
68.60000000000007	104.5908510847715
68.70000000000006	104.58712127560621
68.80000000000005	104.58338093272596
68.90000000000006	104.57963011046513
69.00000000000006	104.57586884208203
69.10000000000007	104.57209716066069
69.20000000000006	104.56831503415403
69.30000000000005	104.56452254179379
69.40000000000006	104.56071973630202
69.50000000000006	104.55690665006058
69.60000000000007	104.5530832508264
69.70000000000006	104.54924961730597
69.80000000000007	104.54540580082035
69.90000000000006	104.54155183306574
70.00000000000006	104.53768774557317
70.10000000000007	104.53381350574544
70.20000000000006	104.52992919160906
70.30000000000007	104.5260348529566
70.40000000000006	104.52213052065318
70.50000000000006	104.51821616192152
70.60000000000007	104.51429185428366
70.70000000000006	104.51035764620362
70.80000000000007	104.50641356789608
70.90000000000006	104.5024596494188
71.00000000000006	104.49849585766403
71.10000000000007	104.49452226950267
71.20000000000006	104.49053893194885
71.30000000000007	104.48654587442837
71.40000000000006	104.48254306366753
71.50000000000006	104.4785305760529
71.60000000000007	104.47450845733795
71.70000000000006	104.47047673633094
71.80000000000007	104.46643544169117
71.90000000000006	104.46238453983575
72.00000000000006	104.45832410652778
72.10000000000007	104.45425418614437
72.20000000000006	104.45017480674457
72.30000000000007	104.44608593459208
72.40000000000006	104.44198764498515
72.50000000000006	104.43787998110382
72.60000000000007	104.43376297042036
72.70000000000006	104.42963664026556
72.80000000000007	104.42550095661315
72.90000000000006	104.42135599416461
73.00000000000006	104.41720179479242
73.10000000000007	104.41303838525674
73.20000000000006	104.40886573138908
73.30000000000007	104.40468390744496
73.40000000000006	104.40049295415929
73.50000000000007	104.3962928977344
73.60000000000007	104.392083764238
73.70000000000006	104.38786551922908
73.80000000000007	104.38363823639189
73.90000000000006	104.37940195521833
74.00000000000007	104.37515670123344
74.10000000000007	104.37090243986367
74.20000000000006	104.36663924436564
74.30000000000007	104.3623671531497
74.40000000000006	104.3580861912099
74.50000000000007	104.35379638341234
74.60000000000007	104.3494976949267
74.70000000000006	104.34519019846293
74.80000000000007	104.34087393124884
74.90000000000006	104.33654891763386
75.00000000000007	104.3322151226637
75.10000000000007	104.32787261863861
75.20000000000006	104.32352144175707
75.30000000000007	104.31916161586305
75.40000000000006	104.31479316467863
75.50000000000007	104.31041605300672
75.60000000000007	104.30603035262467
75.70000000000006	104.30163609860524
75.80000000000007	104.29723331417838
75.90000000000006	104.29282196403031
76.00000000000007	104.28840211954625
76.10000000000007	104.28397381481867
76.20000000000007	104.27953707259596
76.30000000000007	104.27509191551015
76.40000000000006	104.27063830801728
76.50000000000007	104.26617632100266
76.60000000000007	104.26170598748635
76.70000000000007	104.2572273296314
76.80000000000007	104.25274031178344
76.90000000000006	104.24824500445261
77.00000000000007	104.24374143972489
77.10000000000007	104.23922963930401
77.20000000000007	104.23470962478294
77.30000000000007	104.23018136028833
77.40000000000006	104.22564491585258
77.50000000000007	104.22110032253934
77.60000000000007	104.21654760149403
77.70000000000007	104.2119867167383
77.80000000000007	104.20741773794603
77.90000000000006	104.20284069528998
78.00000000000007	104.19825560947748
78.10000000000007	104.19366250110997
78.20000000000007	104.18906133400003
78.30000000000007	104.18445217736549
78.40000000000006	104.17983506040359
78.50000000000007	104.17521000328877
78.60000000000007	104.17057696973288
78.70000000000007	104.16593602861164
78.80000000000007	104.16128720827211
78.90000000000006	104.15663052847032
79.00000000000007	104.15196600886118
79.10000000000007	104.14729361295626
79.20000000000007	104.1426134091961
79.30000000000007	104.13792542499642
79.40000000000006	104.13322967960424
79.50000000000007	104.12852613643396
79.60000000000007	104.12381486360007
79.70000000000007	104.11909588770624
79.80000000000007	104.11436922759967
79.90000000000008	104.10963490203102
80.00000000000007	104.10489287422205
80.10000000000007	104.10014321187248
80.20000000000007	104.09538594069606
80.30000000000007	104.09062107905348
80.40000000000008	104.08584859007213
80.50000000000007	104.08106854114142
80.60000000000007	104.07628095719889
80.70000000000007	104.071485856223
80.80000000000007	104.06668325609986
80.90000000000008	104.06187311977087
81.00000000000007	104.05705551423046
81.10000000000007	104.05223046356522
81.20000000000007	104.04739798528826
81.30000000000007	104.04255804224863
81.40000000000008	104.037710701146
81.50000000000007	104.03285598532435
81.60000000000007	104.02799391193113
81.70000000000007	104.02312449802533
81.80000000000007	104.01824770627574
81.90000000000008	104.01336360300647
82.00000000000007	104.00847221074699
82.10000000000007	104.00357354619948
82.20000000000007	103.9986675719417
82.30000000000007	103.99375435401812
82.40000000000008	103.9888339142475
82.50000000000007	103.98390626898163
82.60000000000008	103.97897143448787
82.70000000000007	103.97402937316848
82.80000000000007	103.96908015071133
82.90000000000008	103.96412378815512
83.00000000000007	103.95916030142516
83.10000000000008	103.95418965283346
83.20000000000007	103.94921190780349
83.30000000000007	103.94422708669268
83.40000000000008	103.9392352050909
83.50000000000007	103.93423627850697
83.60000000000008	103.92923026908136
83.70000000000007	103.92421724189936
83.80000000000007	103.91919721657071
83.90000000000008	103.91417020827649
84.00000000000007	103.90913617906702
84.10000000000008	103.90409519377815
84.20000000000007	103.89904727136623
84.30000000000007	103.89399242669077
84.40000000000008	103.8889306745335
84.50000000000007	103.88386197677634
84.60000000000008	103.87878639793513
84.70000000000007	103.87370395624895
84.80000000000007	103.8686146661852
84.90000000000008	103.86351848953531
85.00000000000007	103.85841549058028
85.10000000000008	103.85330568693209
85.20000000000007	103.8481890927496
85.30000000000007	103.84306572211715
85.40000000000008	103.83793553666024
85.50000000000007	103.8327986003577
85.60000000000008	103.8276549301327
85.70000000000007	103.82250453976785
85.80000000000007	103.81734739079722
85.90000000000008	103.81218354697937
86.00000000000007	103.80701302463493
86.10000000000008	103.80183583725047
86.20000000000007	103.7966519982408
86.30000000000008	103.79146146897588
86.40000000000008	103.78626431292957
86.50000000000007	103.78106054576062
86.60000000000008	103.7758501805941
86.70000000000007	103.77063317870704
86.80000000000008	103.76540960336762
86.90000000000008	103.76017946965507
87.00000000000007	103.75494279041007
87.10000000000008	103.7496995784045
87.20000000000007	103.74444979475234
87.30000000000008	103.73919350245434
87.40000000000008	103.7339307159529
87.50000000000007	103.72866144774154
87.60000000000008	103.72338565883949
87.70000000000007	103.71810341205591
87.80000000000008	103.71281472127562
87.90000000000008	103.70751959871862
88.00000000000007	103.70221805653875
88.10000000000008	103.69691005559281
88.20000000000007	103.69159565843952
88.30000000000008	103.6862748783505
88.40000000000008	103.68094772721187
88.50000000000007	103.67561416578337
88.60000000000008	103.67027425644643
88.70000000000007	103.66492801193537
88.80000000000008	103.65957544387328
88.90000000000008	103.6542165638196
89.00000000000009	103.64885133237158
89.10000000000008	103.64347981167691
89.20000000000007	103.63810201387894
89.30000000000008	103.6327179502795
89.40000000000008	103.62732758137601
89.50000000000009	103.62193096915304
89.60000000000008	103.6165281252358
89.70000000000007	103.61111906067285
89.80000000000008	103.60595076818969
89.90000000000008	103.6017645072249
90.00000000000009	103.5985614508367
