# Supplementary material for: White matter micro- and macrostructure brain charts for the human lifespan
Source: Nature. 2026 May 13;655(8124):979–89. doi: 10.1038/s41586-026-10454-2 (PMC13391363; doi:10.1038/s41586-026-10454-2)
Supplement: Supplementary file 7 — Tract-specific median centiles of brain charts. SDT.T4.1-504 contain the discretized, sex-agnostic brain charts used to derive the myelination plots and assessments in Fig. 4 and Supplementary Fig. S4.F9. Age is expressed in years. Tract measurements are reported in metric-specific units: diffusivities in mm2 s−1, volume in mm3, surface area in mm2, average length in mm, and FA is dimensionless (unitless). [file 41586_2026_10454_MOESM7_ESM.zip › SDT.T4/SDT.T4.276-SLF_II_right_fa-mean.csv]

age	value
1.0	0.3073134936784419
1.1	0.3098526576222984
1.2000000000000002	0.31305655239333496
1.3000000000000003	0.3168799541775329
1.4000000000000004	0.32064253099026235
1.5000000000000004	0.3241486526765941
1.6000000000000005	0.3274293926232496
1.7000000000000006	0.33051040226723905
1.8000000000000007	0.3334121434280135
1.9000000000000008	0.3361546078097257
2.000000000000001	0.33875308035891094
2.100000000000001	0.34122071346062144
2.200000000000001	0.3435682579397035
2.300000000000001	0.3458068385282089
2.4000000000000012	0.3479451513703963
2.5000000000000013	0.3499908899896426
2.6000000000000014	0.35195087758170585
2.7000000000000015	0.3538307317987895
2.8000000000000016	0.3556366970716893
2.9000000000000017	0.3573736628000601
3.0000000000000018	0.3590460354797014
3.100000000000002	0.36065745728945514
3.200000000000002	0.36221212904149236
3.300000000000002	0.3637133583328639
3.400000000000002	0.36516417378848476
3.500000000000002	0.3665673423972554
3.6000000000000023	0.36792513581494396
3.7000000000000024	0.3692403269786415
3.8000000000000025	0.37051508175710457
3.9000000000000026	0.37175139483640063
4.000000000000003	0.3729509004880152
4.100000000000003	0.37411565223390386
4.200000000000003	0.3752472540259182
4.3000000000000025	0.3763472028281881
4.400000000000003	0.3774168870680855
4.5000000000000036	0.3784574310144727
4.600000000000003	0.37947031921221075
4.700000000000003	0.3804566980536624
4.800000000000003	0.3814176354010541
4.900000000000004	0.38235399236376777
5.0000000000000036	0.3832669342560562
5.100000000000003	0.384157358858773
5.200000000000004	0.3850261143332476
5.300000000000004	0.38587399362541647
5.400000000000004	0.38670162742481295
5.5000000000000036	0.38750990869840546
5.600000000000004	0.38829951676711616
5.700000000000005	0.38907108813207775
5.800000000000004	0.3898251266267851
5.900000000000004	0.3905623611407214
6.000000000000004	0.39128334430105827
6.100000000000005	0.3919886026261747
6.200000000000005	0.39267863020633187
6.300000000000004	0.3933538125447795
6.400000000000005	0.394014731257526
6.500000000000005	0.3946618216285026
6.600000000000005	0.3952954924794999
6.700000000000005	0.3959160612736063
6.800000000000005	0.39652401625821626
6.900000000000006	0.3971197214412821
7.000000000000005	0.3977035257978733
7.100000000000005	0.39827575711498947
7.2000000000000055	0.39883666628730635
7.300000000000006	0.3993866546708207
7.400000000000006	0.3999260176607201
7.500000000000005	0.40045503268306826
7.600000000000006	0.40097391117017306
7.700000000000006	0.4014829972237802
7.800000000000006	0.4019825430953249
7.900000000000006	0.4024727917754132
8.000000000000007	0.40295397124159027
8.100000000000007	0.40342625282816086
8.200000000000006	0.40388992590477313
8.300000000000006	0.4043451999462866
8.400000000000006	0.4047922713140543
8.500000000000007	0.40523128704302896
8.600000000000007	0.4056624993274288
8.700000000000006	0.40608609001176377
8.800000000000008	0.40650223492732696
8.900000000000007	0.4069110985850207
9.000000000000007	0.40731280254620766
9.100000000000007	0.4077075627286947
9.200000000000006	0.4080955329347775
9.300000000000008	0.40847685685161655
9.400000000000007	0.4088516403524939
9.500000000000007	0.40922007410144556
9.600000000000009	0.4095822933945685
9.700000000000008	0.40993842945544245
9.800000000000008	0.41028860455294525
9.900000000000007	0.41063290767189237
10.000000000000007	0.4109715044319887
10.100000000000009	0.41130451098852205
10.200000000000008	0.41163203535399556
10.300000000000008	0.411954155987735
10.40000000000001	0.41227102071508787
10.500000000000009	0.41258273283580116
10.600000000000009	0.41288939279461184
10.700000000000008	0.4131910936861492
10.800000000000008	0.4134879023739124
10.90000000000001	0.4137799488067902
11.000000000000009	0.4140673227784272
11.100000000000009	0.41435010730737626
11.20000000000001	0.414628361966538
11.30000000000001	0.4149022037819867
11.40000000000001	0.4151717133425995
11.500000000000009	0.41543696917730366
11.600000000000009	0.415698043606672
11.70000000000001	0.415954988004998
11.80000000000001	0.41620790627864845
11.90000000000001	0.4164568692177979
12.00000000000001	0.4167019418290165
12.10000000000001	0.41694317029890354
12.20000000000001	0.4171806489078724
12.30000000000001	0.41741444168485653
12.40000000000001	0.417644611135799
12.50000000000001	0.4178712144042541
12.60000000000001	0.4180942917339142
12.70000000000001	0.41831392754749364
12.800000000000011	0.4185301785951741
12.900000000000011	0.41874309658985054
13.00000000000001	0.4189527179977205
13.10000000000001	0.4191591199149246
13.20000000000001	0.4193623540156379
13.300000000000011	0.4195624708242265
13.400000000000011	0.4197595161513569
13.50000000000001	0.4199535220618902
13.600000000000012	0.42014455809460133
13.700000000000012	0.42033267040594624
13.800000000000011	0.4205179006951014
13.900000000000011	0.4207002782206415
14.00000000000001	0.4208798668403372
14.100000000000012	0.4210567088271888
14.200000000000012	0.42123084557022794
14.300000000000011	0.4214023142569178
14.400000000000013	0.4215711408245515
14.500000000000012	0.42173738323520393
14.600000000000012	0.42190107950468186
14.700000000000012	0.4220622636546797
14.800000000000011	0.42222095950070915
14.900000000000013	0.42237722052808485
15.000000000000012	0.4225310817321256
15.100000000000012	0.4226825774176693
15.200000000000014	0.4228317381024599
15.300000000000013	0.4229785850540178
15.400000000000013	0.4231231670876834
15.500000000000012	0.42326551586291294
15.600000000000012	0.42340565942356573
15.700000000000014	0.42354361740767765
15.800000000000013	0.4236794350524665
15.900000000000013	0.42381314163371886
16.000000000000014	0.42394476588025165
16.100000000000016	0.4240743330763892
16.200000000000014	0.42420186087649325
16.30000000000001	0.4243273907687293
16.400000000000013	0.424450949378938
16.500000000000014	0.42457256003285504
16.600000000000016	0.42469223911580434
16.700000000000014	0.42481002522004524
16.800000000000015	0.42492594306588344
16.900000000000013	0.4250400169348953
17.000000000000014	0.4251522679525051
17.100000000000016	0.4252627109392079
17.200000000000014	0.42537138144147574
17.300000000000015	0.4254783020487279
17.400000000000013	0.4255834923177023
17.500000000000014	0.4256869660680002
17.600000000000016	0.4257887564760721
17.700000000000014	0.4258888845903668
17.800000000000015	0.42598737110346785
17.900000000000016	0.42608423379824917
18.000000000000014	0.4261794852450944
18.100000000000016	0.42627315611956107
18.200000000000017	0.42636526573777067
18.300000000000015	0.42645583061313214
18.400000000000016	0.42654486251748264
18.500000000000014	0.42663239016730226
18.600000000000016	0.42671843161957584
18.700000000000017	0.42680300463971504
18.800000000000015	0.42688612429685663
18.900000000000016	0.4269678013547004
19.000000000000014	0.42704806245654425
19.100000000000016	0.4271269242371142
19.200000000000017	0.427204400728645
19.300000000000015	0.4272805020509661
19.400000000000016	0.4273552532133872
19.500000000000018	0.4274286698121008
19.600000000000016	0.42750076720221625
19.700000000000017	0.42757155822952914
19.80000000000002	0.4276410521921631
19.900000000000016	0.4277092723659313
20.000000000000018	0.4277762331688652
20.100000000000016	0.42784194659269553
20.200000000000017	0.42790642141130325
20.30000000000002	0.42796967952655
20.400000000000016	0.4280317344925657
20.500000000000018	0.4280925996624842
20.600000000000016	0.4281522860455145
20.700000000000017	0.4282108017396278
20.80000000000002	0.428268167185846
20.900000000000016	0.42832439495437635
21.000000000000018	0.4283794953456077
21.10000000000002	0.4284334760267834
21.200000000000017	0.42848635627507803
21.30000000000002	0.4285381479364627
21.40000000000002	0.4285888626880611
21.500000000000018	0.4286385100106288
21.60000000000002	0.4286870970106922
21.700000000000017	0.4287346417255653
21.80000000000002	0.4287811551733833
21.90000000000002	0.42882664624256
22.000000000000018	0.4288711216827159
22.10000000000002	0.4289145985386425
22.200000000000017	0.4289570872169907
22.30000000000002	0.4289985979815813
22.40000000000002	0.42903913903249863
22.500000000000018	0.4290787166505209
22.60000000000002	0.42911734682126346
22.70000000000002	0.42915503925009985
22.80000000000002	0.42919180163899323
22.90000000000002	0.42922763997062147
23.00000000000002	0.4292625693789576
23.10000000000002	0.4292965990497021
23.20000000000002	0.42932973804695884
23.30000000000002	0.4293619934910889
23.40000000000002	0.4293933709698443
23.50000000000002	0.4294238847069609
23.60000000000002	0.42945354329032936
23.70000000000002	0.429482353419013
23.80000000000002	0.42951032042990017
23.90000000000002	0.42953745781182795
24.00000000000002	0.42956377370836657
24.10000000000002	0.4295892761589547
24.20000000000002	0.42961397136847135
24.300000000000022	0.4296378643388292
24.40000000000002	0.42966096777231727
24.50000000000002	0.4296832892999317
24.600000000000023	0.4297048347683518
24.70000000000002	0.42972560896686757
24.800000000000022	0.4297456239603001
24.90000000000002	0.4297648869976251
25.00000000000002	0.4297834052381538
25.100000000000023	0.42980118410649065
25.20000000000002	0.4298182281059376
25.300000000000022	0.4298345486181977
25.40000000000002	0.4298501524503849
25.50000000000002	0.4298650447210786
25.600000000000023	0.4298792297521421
25.70000000000002	0.42989271836966036
25.800000000000022	0.42990551705058466
25.900000000000023	0.42991763219426626
26.00000000000002	0.4299290685570812
26.100000000000023	0.4299398302152159
26.200000000000024	0.42994992739867877
26.300000000000022	0.4299593662016077
26.400000000000023	0.4299681511177668
26.50000000000002	0.42997628606750643
26.600000000000023	0.42998378079439725
26.700000000000024	0.42999064110585355
26.800000000000022	0.4299968727418124
26.900000000000023	0.43000247988384727
27.00000000000002	0.43000746624002034
27.100000000000023	0.4300118410315108
27.200000000000024	0.4300156097325283
27.300000000000022	0.43001877629836605
27.400000000000023	0.43002134430240674
27.500000000000025	0.43002332253819514
27.600000000000023	0.4300247162298185
27.700000000000024	0.4300255305424297
27.800000000000026	0.4300257691611438
27.900000000000023	0.4300254354748823
28.000000000000025	0.4300245378175197
28.100000000000023	0.4300230811218548
28.200000000000024	0.43002106887729225
28.300000000000026	0.4300185043556614
28.400000000000023	0.43001539551345025
28.500000000000025	0.43001174706434386
28.600000000000023	0.4300075636703412
28.700000000000024	0.43000284858614685
28.800000000000026	0.429997604922455
28.900000000000023	0.429991840229748
29.000000000000025	0.42998555896602636
29.100000000000026	0.4299787642161353
29.200000000000024	0.4299714589883816
29.300000000000026	0.42996365049901003
29.400000000000027	0.4299553430133136
29.500000000000025	0.42994654075107996
29.600000000000026	0.4299372465925615
29.700000000000024	0.4299274634045898
29.800000000000026	0.4299171980435409
29.900000000000027	0.42990645454941623
30.000000000000025	0.4298952356545714
30.100000000000026	0.42988354413581287
30.200000000000024	0.42987138655250234
30.300000000000026	0.4298587667745294
30.400000000000027	0.42984568863157385
30.500000000000025	0.42983215467706437
30.600000000000026	0.4298181675629896
30.700000000000028	0.42980373352868584
30.800000000000026	0.4297888562448171
30.900000000000027	0.4297735381356571
31.00000000000003	0.4297577817736158
31.100000000000026	0.42974159313326615
31.200000000000028	0.42972497573458235
31.300000000000026	0.4297079330618864
31.400000000000027	0.4296904673824993
31.50000000000003	0.42967258115819557
31.600000000000026	0.4296542800780774
31.700000000000028	0.4296355674853469
31.800000000000026	0.429616445534228
31.900000000000027	0.42959691661578875
32.00000000000003	0.4295769861824236
32.10000000000002	0.4295566574434111
32.20000000000003	0.4295359335763159
32.300000000000026	0.42951481659729823
32.40000000000003	0.4294933087989235
32.50000000000003	0.42947141537820194
32.60000000000003	0.4294491393870616
32.70000000000003	0.4294264827423772
32.800000000000026	0.4294034476735786
32.90000000000003	0.4293800391654683
33.00000000000003	0.4293562601505815
33.10000000000003	0.42933211353315753
33.20000000000003	0.42930760110830635
33.300000000000026	0.4292827250173803
33.40000000000003	0.42925749001609215
33.50000000000003	0.42923189889649227
33.60000000000003	0.4292059533663274
33.70000000000003	0.4291796555103048
33.800000000000026	0.42915300989340094
33.90000000000003	0.4291260192009154
34.00000000000003	0.42909868609282775
34.10000000000003	0.4290710121692338
34.20000000000003	0.4290429994357606
34.30000000000003	0.4290146522513563
34.40000000000003	0.4289859731755351
34.50000000000003	0.42895696373135606
34.60000000000003	0.428927625873389
34.70000000000003	0.4288979637887281
34.80000000000003	0.4288679799411743
34.90000000000003	0.42883767677180995
35.00000000000003	0.42880705570830596
35.10000000000003	0.4287761186339488
35.20000000000003	0.42874486955009766
35.30000000000003	0.4287133108076244
35.400000000000034	0.42868144376613626
35.50000000000003	0.4286492702626947
35.60000000000003	0.4286167941434624
35.70000000000003	0.4285840176732688
35.80000000000003	0.4285509430965059
35.900000000000034	0.42851757168808
36.00000000000003	0.428483905220553
36.10000000000003	0.42844994737226627
36.20000000000003	0.42841570030640247
36.30000000000003	0.4283811652376237
36.400000000000034	0.42834634389646337
36.50000000000003	0.4283112398208058
36.60000000000003	0.4282758550962913
36.70000000000003	0.4282401917901287
36.80000000000003	0.42820425104162263
36.900000000000034	0.42816803452273067
37.00000000000003	0.42813154561937705
37.10000000000003	0.4280947863254865
37.20000000000003	0.42805775772695337
37.30000000000003	0.42802046145736566
37.400000000000034	0.42798290077527046
37.500000000000036	0.42794507760454414
37.60000000000003	0.42790699385240183
37.70000000000003	0.4278686505375714
37.80000000000003	0.42783004924025736
37.900000000000034	0.42779119308112973
38.000000000000036	0.42775208390111813
38.10000000000003	0.4277127226715289
38.20000000000003	0.4276731109373987
38.30000000000003	0.42763325170366046
38.400000000000034	0.42759314674782123
38.500000000000036	0.42755279783229416
38.60000000000004	0.4275122058684184
38.70000000000003	0.42747137235241534
38.80000000000003	0.427430300163878
38.900000000000034	0.42738899100513184
39.000000000000036	0.42734744574535505
39.10000000000004	0.4273056658484151
39.20000000000003	0.4272636540885518
39.30000000000003	0.42722141211054343
39.400000000000034	0.42717894154546415
39.500000000000036	0.42713624320886956
39.60000000000004	0.42709331851984356
39.70000000000003	0.427050170138477
39.80000000000003	0.4270067996412601
39.900000000000034	0.42696320780621977
40.000000000000036	0.42691939602256757
40.10000000000004	0.42687536685432803
40.20000000000003	0.42683112182566757
40.30000000000003	0.4267866624482856
40.400000000000034	0.42674198945219005
40.500000000000036	0.42669710418538026
40.60000000000004	0.426652009107744
40.70000000000004	0.4266067056812965
40.80000000000003	0.4265611946026053
40.900000000000034	0.42651547719199356
41.000000000000036	0.426469555821608
41.10000000000004	0.4264234319057957
41.20000000000004	0.4263771068475402
41.30000000000003	0.42633058130035056
41.400000000000034	0.4262838565465109
41.500000000000036	0.4262369348630102
41.60000000000004	0.42618981760752084
41.70000000000004	0.4261425054037272
41.80000000000004	0.4260949995081883
41.900000000000034	0.42604730211763137
42.000000000000036	0.42599941454622037
42.10000000000004	0.4259513380977419
42.20000000000004	0.4259030733572228
42.30000000000004	0.42585462154601117
42.400000000000034	0.42580598477374715
42.500000000000036	0.4257571643028185
42.60000000000004	0.4257081606916307
42.70000000000004	0.4256589751375463
42.80000000000004	0.42560960967667777
42.900000000000034	0.42556006553162934
43.000000000000036	0.4255103439155118
43.10000000000004	0.42546044535198585
43.20000000000004	0.4254103710057313
43.30000000000004	0.4253601228330423
43.400000000000034	0.42530970200913837
43.500000000000036	0.42525910903390307
43.60000000000004	0.4252083450495866
43.70000000000004	0.4251574119450306
43.80000000000004	0.42510631085901457
43.90000000000004	0.425055042921618
44.000000000000036	0.4250036086014645
44.10000000000004	0.4249520090103888
44.20000000000004	0.4249002459639738
44.30000000000004	0.4248483205575602
44.40000000000004	0.42479623323852345
44.500000000000036	0.42474398509766476
44.60000000000004	0.4246915778886067
44.70000000000004	0.42463901267325643
44.80000000000004	0.4245862905055361
44.90000000000004	0.42453341180467014
45.00000000000004	0.42448037763308377
45.10000000000004	0.4244271896770717
45.20000000000004	0.42437384895865554
45.30000000000004	0.4243203558780642
45.40000000000004	0.4242667114779471
45.50000000000004	0.42421291738761163
45.60000000000004	0.4241589745983559
45.70000000000004	0.4241048840941367
45.80000000000004	0.42405064624981115
45.90000000000004	0.4239962620814916
46.00000000000004	0.423941733156531
46.10000000000004	0.4238870604295461
46.20000000000004	0.4238322442584088
46.30000000000004	0.4237772856405915
46.40000000000004	0.423722186090971
46.50000000000004	0.42366694653588843
46.60000000000004	0.42361156789492516
46.70000000000004	0.4235560505030689
46.80000000000004	0.42350039533291833
46.90000000000004	0.42344460384227156
47.00000000000004	0.4233886769236854
47.100000000000044	0.42333261489695717
47.20000000000004	0.4232764187170755
47.30000000000004	0.42322008979346226
47.40000000000004	0.42316362899261206
47.50000000000004	0.4231070371747871
47.600000000000044	0.42305031463913156
47.70000000000004	0.4229934623172681
47.80000000000004	0.4229364815659721
47.90000000000004	0.42287937322057695
48.00000000000004	0.4228221375666432
48.100000000000044	0.42276477551911945
48.200000000000045	0.42270728839013616
48.30000000000004	0.4226496769909716
48.40000000000004	0.4225919421271491
48.50000000000004	0.4225340840655789
48.600000000000044	0.42247610369921496
48.700000000000045	0.422418002291576
48.80000000000004	0.42235978062515905
48.90000000000004	0.4223014389547291
49.00000000000004	0.42224297815741973
49.100000000000044	0.4221843994555065
49.200000000000045	0.42212570360925317
49.30000000000004	0.42206689137360187
49.40000000000004	0.4220079629864681
49.50000000000004	0.42194891930424133
49.600000000000044	0.4218897615042646
49.700000000000045	0.42183049032018244
49.80000000000004	0.42177110597905526
49.90000000000004	0.4217116093222327
50.00000000000004	0.4216520014889203
50.100000000000044	0.42159228319218606
50.200000000000045	0.4215324551401717
50.30000000000005	0.42147251754470927
50.40000000000004	0.42141247122754666
50.50000000000004	0.4213523172863168
50.600000000000044	0.4212920564094365
50.700000000000045	0.42123168879904144
50.80000000000005	0.4211712152625557
50.90000000000004	0.4211106368623139
51.00000000000004	0.4210499542676659
51.100000000000044	0.42098916814339515
51.200000000000045	0.42092827867786997
51.30000000000005	0.4208672866599595
51.40000000000005	0.42080619311349793
51.50000000000004	0.4207449986849784
51.600000000000044	0.4206837035541134
51.700000000000045	0.42062230849610716
51.80000000000005	0.42056081450209504
51.90000000000005	0.42049922220088015
52.00000000000004	0.4204375322170273
52.100000000000044	0.4203757447178002
52.200000000000045	0.42031386046080965
52.30000000000005	0.42025188040150385
52.40000000000005	0.42018980514746734
52.50000000000004	0.4201276348582437
52.600000000000044	0.4200653702783868
52.700000000000045	0.4200030123330287
52.80000000000005	0.4199405616133222
52.90000000000005	0.41987801870648167
53.00000000000004	0.419815383760793
53.100000000000044	0.4197526575041013
53.200000000000045	0.4196898408284313
53.30000000000005	0.41962693430521497
53.40000000000005	0.4195639380758604
53.50000000000005	0.41950085285571825
53.600000000000044	0.4194376795086842
53.700000000000045	0.4193744185909094
53.80000000000005	0.4193110706548817
53.90000000000005	0.4192476358318285
54.00000000000005	0.41918411482120765
54.100000000000044	0.41912050845617627
54.200000000000045	0.41905681727453603
54.30000000000005	0.41899304140139537
54.40000000000005	0.4189291815242398
54.50000000000005	0.4188652384501065
54.60000000000005	0.4188012127025713
54.700000000000045	0.4187371048017992
54.80000000000005	0.4186729148636922
54.90000000000005	0.4186086435605979
55.00000000000005	0.41854429167099166
55.10000000000005	0.41847985970135787
55.200000000000045	0.4184153477621634
55.30000000000005	0.4183507565142687
55.40000000000005	0.41828608671187806
55.50000000000005	0.418221338848218
55.60000000000005	0.4181565134133348
55.700000000000045	0.41809161050937177
55.80000000000005	0.4180266307827511
55.90000000000005	0.41796157496111863
56.00000000000005	0.4178964435217636
56.10000000000005	0.41783123656201054
56.200000000000045	0.4177659547172469
56.30000000000005	0.4177005986925505
56.40000000000005	0.41763516895284186
56.50000000000005	0.41756966596007417
56.60000000000005	0.41750408980404796
56.70000000000005	0.4174384411063627
56.80000000000005	0.4173727205473827
56.90000000000005	0.4173069285771531
57.00000000000005	0.4172410652812119
57.10000000000005	0.4171751312705465
57.20000000000005	0.41710912720452314
57.30000000000005	0.4170430535216363
57.40000000000005	0.41697691065760834
57.50000000000005	0.4169106986911788
57.60000000000005	0.4168444182201521
57.70000000000005	0.41677806988088295
57.800000000000054	0.41671165409796707
57.90000000000005	0.4166451709463834
58.00000000000005	0.4165786210137208
58.10000000000005	0.4165120049167844
58.20000000000005	0.41644532306937304
58.300000000000054	0.4163785758826931
58.40000000000005	0.4163117634255838
58.50000000000005	0.4162448862730146
58.60000000000005	0.4161779450203506
58.70000000000005	0.41611094006839194
58.800000000000054	0.4160438714826701
58.90000000000005	0.41597673982831096
59.00000000000005	0.4159095456824691
59.10000000000005	0.415842289435842
59.20000000000005	0.4157749714767016
59.300000000000054	0.4157075918650372
59.40000000000005	0.41564015115388286
59.50000000000005	0.41557264990040454
59.60000000000005	0.41550508848313195
59.70000000000005	0.41543746695915557
59.800000000000054	0.4153697858720164
59.900000000000055	0.4153020457619072
60.00000000000005	0.4152342469978969
60.10000000000005	0.4151663899467817
60.20000000000005	0.4150984746606529
60.300000000000054	0.41503050167145356
60.400000000000055	0.41496247150073035
60.50000000000005	0.4148943845061517
60.60000000000005	0.4148262407372788
60.70000000000005	0.4147580407168921
60.800000000000054	0.41468978495071096
60.900000000000055	0.4146214737875352
61.00000000000006	0.41455310757403413
61.10000000000005	0.41448468635526325
61.20000000000005	0.4144162106428682
61.300000000000054	0.4143476809251654
61.400000000000055	0.4142790975402638
61.50000000000006	0.4142104605310217
61.60000000000005	0.4141417704002346
61.70000000000005	0.4140730276214527
61.800000000000054	0.4140042325244647
61.900000000000055	0.4139353854370599
62.00000000000006	0.4138664863980397
62.10000000000005	0.4137975358995002
62.20000000000005	0.41372853439874013
62.300000000000054	0.4136594822155142
62.400000000000055	0.41359037938672644
62.50000000000006	0.4135212263959196
62.60000000000005	0.41345202368660955
62.70000000000005	0.4133827715707382
62.800000000000054	0.4133134703583701
62.900000000000055	0.4132441200827604
63.00000000000006	0.41317472121716214
63.10000000000006	0.4131052741899079
63.20000000000005	0.4130357793035142
63.300000000000054	0.41296623658960985
63.400000000000055	0.41289664651317515
63.50000000000006	0.41282700948967266
63.60000000000006	0.4127573258142773
63.70000000000005	0.4126875957803989
63.800000000000054	0.4126178194163878
63.900000000000055	0.4125479971773216
64.00000000000006	0.41247812946447093
64.10000000000005	0.41240821656414933
64.20000000000006	0.41233825850332506
64.30000000000005	0.4122682557290701
64.40000000000006	0.41219820863063233
64.50000000000006	0.4121281174874206
64.60000000000005	0.4120579825771833
64.70000000000006	0.41198780392394724
64.80000000000005	0.4119175819652476
64.90000000000006	0.41184731707706046
65.00000000000006	0.41177700953045754
65.10000000000005	0.41170665934830303
65.20000000000006	0.4116362669603813
65.30000000000005	0.41156583273143327
65.40000000000006	0.4114953569260313
65.50000000000006	0.41142483980718475
65.60000000000005	0.41135428139512314
65.70000000000006	0.4112836821104399
65.80000000000005	0.41121304230545963
65.90000000000006	0.4111423622369047
66.00000000000006	0.4110716419240394
66.10000000000005	0.41100088177994976
66.20000000000006	0.410930082146457
66.30000000000005	0.4108592432741615
66.40000000000006	0.4107883654121909
66.50000000000006	0.41071744857745335
66.60000000000005	0.410646493174172
66.70000000000006	0.4105754995325478
66.80000000000005	0.4105044678957836
66.90000000000006	0.41043339828000014
67.00000000000006	0.4103622910821456
67.10000000000007	0.41029114662259847
67.20000000000006	0.4102199651387909
67.30000000000005	0.4101487468667663
67.40000000000006	0.4100774918205424
67.50000000000006	0.41000620038851604
67.60000000000007	0.40993487288018593
67.70000000000006	0.40986350952600864
67.80000000000005	0.4097921103393732
67.90000000000006	0.40972067570162435
68.00000000000006	0.40964920591307236
68.10000000000007	0.4095777011987298
68.20000000000006	0.40950616178229904
68.30000000000005	0.4094345876752956
68.40000000000006	0.40936297925081
68.50000000000006	0.409291336798962
68.60000000000007	0.4092196605381813
68.70000000000006	0.4091479504794978
68.80000000000005	0.4090762069891634
68.90000000000006	0.40900443034870004
69.00000000000006	0.4089326207713982
69.10000000000007	0.40886077846931135
69.20000000000006	0.40878890345180424
69.30000000000005	0.4087169960771569
69.40000000000006	0.4086450566173436
69.50000000000006	0.40857308527943836
69.60000000000007	0.4085010820724476
69.70000000000006	0.408429047348018
69.80000000000007	0.40835698137007653
69.90000000000006	0.4082848843408421
70.00000000000006	0.4082127564613648
70.10000000000007	0.40814059773917527
70.20000000000006	0.4080684085182178
70.30000000000007	0.4079961890534707
70.40000000000006	0.40792393954127815
70.50000000000006	0.40785165998892636
70.60000000000007	0.4077793507339237
70.70000000000006	0.4077070120237142
70.80000000000007	0.40763464405005256
70.90000000000006	0.40756224700358845
71.00000000000006	0.40748982089030317
71.10000000000007	0.4074173660402604
71.20000000000006	0.40734488269251456
71.30000000000007	0.40727237103326497
71.40000000000006	0.4071998310683491
71.50000000000006	0.4071272631215855
71.60000000000007	0.40705466742497287
71.70000000000006	0.4069820441603691
71.80000000000007	0.40690939350858624
71.90000000000006	0.40683671547431216
72.00000000000006	0.406764010374167
72.10000000000007	0.4066912784322816
72.20000000000006	0.4066185198252566
72.30000000000007	0.4065457345577254
72.40000000000006	0.40647292294024684
72.50000000000006	0.4064000851903427
72.60000000000007	0.40632722148050426
72.70000000000006	0.4062543319822327
72.80000000000007	0.4061814166991513
72.90000000000006	0.406108475934857
73.00000000000006	0.40603550989949083
73.10000000000007	0.405962518760566
73.20000000000006	0.4058895025217303
73.30000000000007	0.4058164614806965
73.40000000000006	0.4057433958414142
73.50000000000007	0.40567030576750396
73.60000000000007	0.4055971914216484
73.70000000000006	0.4055240528066118
73.80000000000007	0.4054508902133716
73.90000000000006	0.4053777038389514
74.00000000000007	0.40530449384225525
74.10000000000007	0.4052312602261406
74.20000000000006	0.4051580032758729
74.30000000000007	0.40508472318267374
74.40000000000006	0.4050114201017577
74.50000000000007	0.40493809418745
74.60000000000007	0.4048647454418385
74.70000000000006	0.404791374143671
74.80000000000007	0.40471798047766844
74.90000000000006	0.4046445645945734
75.00000000000007	0.40457112649662713
75.10000000000007	0.40449766645703183
75.20000000000006	0.40442418465507063
75.30000000000007	0.4043506812379872
75.40000000000006	0.40427715635218126
75.50000000000007	0.40420360999922644
75.60000000000007	0.4041300424460171
75.70000000000006	0.404056453865733
75.80000000000007	0.4039828444013753
75.90000000000006	0.40390921405472274
76.00000000000007	0.4038355630872855
76.10000000000007	0.40376189166714616
76.20000000000007	0.4036881999339851
76.30000000000007	0.4036144880266819
76.40000000000006	0.4035407559464393
76.50000000000007	0.4034670039486614
76.60000000000007	0.40339323219569917
76.70000000000007	0.4033194408232056
76.80000000000007	0.40324562983263323
76.90000000000006	0.4031717994741589
77.00000000000007	0.4030979499053543
77.10000000000007	0.4030240812587193
77.20000000000007	0.40295019366599344
77.30000000000007	0.40287628712813456
77.40000000000006	0.4028023618894081
77.50000000000007	0.4027284181020021
77.60000000000007	0.40265445589459103
77.70000000000007	0.40258047526842017
77.80000000000007	0.40250647646268023
77.90000000000006	0.4024324596250776
78.00000000000007	0.4023584248812907
78.10000000000007	0.40228437235627557
78.20000000000007	0.4022103020508554
78.30000000000007	0.40213621419849765
78.40000000000006	0.40206210894185024
78.50000000000007	0.40198798640295597
78.60000000000007	0.401913846582957
78.70000000000007	0.40183968971039385
78.80000000000007	0.4017655159237119
78.90000000000006	0.40169132534210517
79.00000000000007	0.4016171180840814
79.10000000000007	0.4015428941504246
79.20000000000007	0.40146865376413415
79.30000000000007	0.40139439705890106
79.40000000000006	0.40132012415046237
79.50000000000007	0.4012458350399469
79.60000000000007	0.4011715299455715
79.70000000000007	0.40109720899708473
79.80000000000007	0.401022872307514
79.90000000000008	0.4009485199892333
80.00000000000007	0.4008741520430697
80.10000000000007	0.40079976868187506
80.20000000000007	0.4007253700309289
80.30000000000007	0.4006509561999689
80.40000000000008	0.400576527190187
80.50000000000007	0.4005020832097935
80.60000000000007	0.40042762438036916
80.70000000000007	0.40035315080907274
80.80000000000007	0.4002786626024406
80.90000000000008	0.4002041597614123
81.00000000000007	0.40012964248900373
81.10000000000007	0.4000551109025937
81.20000000000007	0.3999805651062086
81.30000000000007	0.3999060051011681
81.40000000000008	0.3998314310859842
81.50000000000007	0.39975684317456495
81.60000000000007	0.39968224146848047
81.70000000000007	0.39960762606870853
81.80000000000007	0.39953299697635913
81.90000000000008	0.39945835438491534
82.00000000000007	0.3993836984043331
82.10000000000007	0.39930902913319866
82.20000000000007	0.3992343465730134
82.30000000000007	0.3991596509128905
82.40000000000008	0.3990849422595287
82.50000000000007	0.3990102207091738
82.60000000000008	0.39893548635750703
82.70000000000007	0.3988607392058564
82.80000000000007	0.3987859794384671
82.90000000000008	0.39871120715831987
83.00000000000007	0.3986364224588165
83.10000000000008	0.3985616253416828
83.20000000000007	0.39848681598692537
83.30000000000007	0.39841199449446757
83.40000000000008	0.3983371609554796
83.50000000000007	0.3982623154605933
83.60000000000008	0.39818745801139227
83.70000000000007	0.3981125887831713
83.80000000000007	0.39803770787235504
83.90000000000008	0.39796281536740125
84.00000000000007	0.3978879112702941
84.10000000000008	0.3978129957522187
84.20000000000007	0.3977380689067291
84.30000000000007	0.39766313082015403
84.40000000000008	0.3975881815783088
84.50000000000007	0.3975132211830613
84.60000000000008	0.3974382498010367
84.70000000000007	0.3973632675224955
84.80000000000007	0.3972882744311784
84.90000000000008	0.39721327052935296
85.00000000000007	0.39713825597966074
85.10000000000008	0.39706323086966655
85.20000000000007	0.396988195281079
85.30000000000007	0.39691314929511623
85.40000000000008	0.39683809291395045
85.50000000000007	0.3967630262958113
85.60000000000008	0.3966879495251627
85.70000000000007	0.39661286268124185
85.80000000000007	0.3965377657666166
85.90000000000008	0.3964626589356565
86.00000000000007	0.3963875422702935
86.10000000000008	0.39631241584782406
86.20000000000007	0.3962372797450763
86.30000000000008	0.39616213396453914
86.40000000000008	0.39608697865631465
86.50000000000007	0.39601181389941387
86.60000000000008	0.3959366397687726
86.70000000000007	0.3958614562672679
86.80000000000008	0.395786263541263
86.90000000000008	0.39571106166739
87.00000000000007	0.3956358507187304
87.10000000000008	0.39556063076791753
87.20000000000007	0.395485401817762
87.30000000000008	0.39541016401050044
87.40000000000008	0.3953349174200128
87.50000000000007	0.3952596621171239
87.60000000000008	0.39518439810502204
87.70000000000007	0.39510912552232486
87.80000000000008	0.3950338444406759
87.90000000000008	0.39495855492912707
88.00000000000007	0.394883257056302
88.10000000000008	0.39480795082533104
88.20000000000007	0.39473263637084244
88.30000000000008	0.39465731376188584
88.40000000000008	0.39458198306535475
88.50000000000007	0.3945066442847452
88.60000000000008	0.39443129755118306
88.70000000000007	0.3943559429316155
88.80000000000008	0.39428058049124026
88.90000000000008	0.3942052102948452
89.00000000000009	0.39412983234587273
89.10000000000008	0.3940544467715945
89.20000000000007	0.3939790536365111
89.30000000000008	0.3939036530037551
89.40000000000008	0.3938282448771193
89.50000000000009	0.39375282938048817
89.60000000000008	0.3936774065763852
89.70000000000007	0.39360197652631956
89.80000000000008	0.3935299692102447
89.90000000000008	0.39347167478702677
90.00000000000009	0.39342709462539804
