# Supplementary material for: White matter micro- and macrostructure brain charts for the human lifespan
Source: Nature. 2026 May 13;655(8124):979–89. doi: 10.1038/s41586-026-10454-2 (PMC13391363; doi:10.1038/s41586-026-10454-2)
Supplement: Supplementary file 7 — Tract-specific median centiles of brain charts. SDT.T4.1-504 contain the discretized, sex-agnostic brain charts used to derive the myelination plots and assessments in Fig. 4 and Supplementary Fig. S4.F9. Age is expressed in years. Tract measurements are reported in metric-specific units: diffusivities in mm2 s−1, volume in mm3, surface area in mm2, average length in mm, and FA is dimensionless (unitless). [file 41586_2026_10454_MOESM7_ESM.zip › SDT.T4/SDT.T4.277-SLF_II_right_md-mean.csv]

age	value
1.0	0.0009769920963036602
1.1	0.000970813707869695
1.2000000000000002	0.0009630701910525117
1.3000000000000003	0.0009538870111371887
1.4000000000000004	0.000944959648885044
1.5000000000000004	0.0009367536344643471
1.6000000000000005	0.0009291692924207048
1.7000000000000006	0.0009221260305125119
1.8000000000000007	0.0009155602532432828
1.9000000000000008	0.0009094120144665945
2.000000000000001	0.0009036358947318294
2.100000000000001	0.0008981934045025948
2.200000000000001	0.0008930532244487421
2.300000000000001	0.0008881840485855433
2.4000000000000012	0.0008835614934777494
2.5000000000000013	0.0008791642511610182
2.6000000000000014	0.0008749736379714297
2.7000000000000015	0.0008709742564885015
2.8000000000000016	0.0008671495747433677
2.9000000000000017	0.0008634866434567089
3.0000000000000018	0.0008599738997635612
3.100000000000002	0.0008566017483055598
3.200000000000002	0.000853359503738916
3.300000000000002	0.0008502387267700946
3.400000000000002	0.0008472317534189936
3.500000000000002	0.0008443316332264108
3.6000000000000023	0.0008415326188288046
3.7000000000000024	0.0008388279421110893
3.8000000000000025	0.0008362122890338281
3.9000000000000026	0.0008336807958067278
4.000000000000003	0.0008312294415385145
4.100000000000003	0.0008288533547132093
4.200000000000003	0.000826548704330197
4.3000000000000025	0.0008243119365793945
4.400000000000003	0.0008221397719568959
4.5000000000000036	0.0008200295253340958
4.600000000000003	0.0008179777804110809
4.700000000000003	0.0008159818778339666
4.800000000000003	0.0008140393510297393
4.900000000000004	0.0008121481866566567
5.0000000000000036	0.0008103057602263888
5.100000000000003	0.0008085100315882944
5.200000000000004	0.0008067590824209374
5.300000000000004	0.0008050511255721414
5.400000000000004	0.0008033847202235239
5.5000000000000036	0.0008017579019281736
5.600000000000004	0.0008001691618663762
5.700000000000005	0.0007986170905031912
5.800000000000004	0.0007971005562557792
5.900000000000004	0.0007956179825630938
6.000000000000004	0.0007941681620104239
6.100000000000005	0.0007927499485838708
6.200000000000005	0.0007913622694183838
6.300000000000004	0.0007900042748723877
6.400000000000005	0.0007886747302106834
6.500000000000005	0.0007873727018235757
6.600000000000005	0.0007860973145891765
6.700000000000005	0.0007848478786501594
6.800000000000005	0.0007836233715155329
6.900000000000006	0.0007824230228900108
7.000000000000005	0.0007812460965952904
7.100000000000005	0.0007800919022199018
7.2000000000000055	0.000778959903140549
7.300000000000006	0.0007778492714685311
7.400000000000006	0.0007767593915946424
7.500000000000005	0.0007756896860723053
7.600000000000006	0.0007746397081174657
7.700000000000006	0.0007736087557981508
7.800000000000006	0.0007725963092925425
7.900000000000006	0.0007716018691738163
8.000000000000007	0.000770624967303708
8.100000000000007	0.0007696652465570227
8.200000000000006	0.0007687221239423221
8.300000000000006	0.000767795173307939
8.400000000000006	0.0007668839954580236
8.500000000000007	0.0007659882871457449
8.600000000000007	0.0007651075449186398
8.700000000000006	0.0007642414023394832
8.800000000000008	0.0007633895058765518
8.900000000000007	0.0007625515249182769
9.000000000000007	0.0007617272117734814
9.100000000000007	0.0007609161398154495
9.200000000000006	0.0007601180024925593
9.300000000000008	0.0007593325135101588
9.400000000000007	0.0007585594591765306
9.500000000000007	0.0007577984656171152
9.600000000000009	0.0007570492653533172
9.700000000000008	0.0007563115994530313
9.800000000000008	0.0007555852267060162
9.900000000000007	0.0007548699694603108
10.000000000000007	0.000754165505707666
10.100000000000009	0.0007534716079629089
10.200000000000008	0.0007527880647203169
10.300000000000008	0.0007521147206858433
10.40000000000001	0.0007514512902549187
10.500000000000009	0.0007507975725359405
10.600000000000009	0.0007501533725119034
10.700000000000008	0.0007495185094604525
10.800000000000008	0.0007488928523616333
10.90000000000001	0.0007482761519166405
11.000000000000009	0.0007476682349172119
11.100000000000009	0.0007470689412487214
11.20000000000001	0.0007464781551033376
11.30000000000001	0.0007458956531415399
11.40000000000001	0.0007453212808558792
11.500000000000009	0.0007447548879042443
11.600000000000009	0.000744196335864087
11.70000000000001	0.0007436455257973566
11.80000000000001	0.0007431022605558419
11.90000000000001	0.0007425664053773693
12.00000000000001	0.0007420378365543155
12.10000000000001	0.000741516465799687
12.20000000000001	0.0007410021149934533
12.30000000000001	0.000740494662891098
12.40000000000001	0.000739993991280186
12.50000000000001	0.0007394999921508861
12.60000000000001	0.000739012589255644
12.70000000000001	0.0007385316238570839
12.800000000000011	0.0007380569891569297
12.900000000000011	0.0007375885879129321
13.00000000000001	0.0007371263515196453
13.10000000000001	0.0007366701355181241
13.20000000000001	0.0007362198431137167
13.300000000000011	0.0007357753797692422
13.400000000000011	0.0007353366598636929
13.50000000000001	0.0007349036235819405
13.600000000000012	0.0007344761411257842
13.700000000000012	0.0007340541265035014
13.800000000000011	0.0007336375021407761
13.900000000000011	0.0007332262138226362
14.00000000000001	0.0007328201426836966
14.100000000000012	0.0007324192102873981
14.200000000000012	0.000732023339911054
14.300000000000011	0.0007316324627544423
14.400000000000013	0.0007312465311490701
14.500000000000012	0.0007308654375305217
14.600000000000012	0.0007304891116955179
14.700000000000012	0.0007301174909680964
14.800000000000011	0.0007297505318599158
14.900000000000013	0.0007293881353259502
15.000000000000012	0.0007290302369711082
15.100000000000012	0.0007286767737239664
15.200000000000014	0.0007283276896476885
15.300000000000013	0.000727982946214744
15.400000000000013	0.0007276424532365764
15.500000000000012	0.0007273061526983785
15.600000000000012	0.0007269739933996452
15.700000000000014	0.0007266459399841063
15.800000000000013	0.0007263219090051134
15.900000000000013	0.0007260018469833395
16.000000000000014	0.0007256857014772915
16.100000000000016	0.0007253734265413848
16.200000000000014	0.0007250649906368138
16.30000000000001	0.0007247603173596177
16.400000000000013	0.0007244593582481021
16.500000000000014	0.0007241620710717993
16.600000000000016	0.0007238684267327327
16.700000000000014	0.0007235783542354463
16.800000000000015	0.0007232918087093987
16.900000000000013	0.0007230087461087801
17.000000000000014	0.0007227291283558861
17.100000000000016	0.0007224529293309566
17.200000000000014	0.0007221800837119188
17.300000000000015	0.0007219105506263194
17.400000000000013	0.0007216442949473943
17.500000000000014	0.0007213812924584289
17.600000000000016	0.0007211214822292006
17.700000000000014	0.0007208648262661285
17.800000000000015	0.0007206112872389107
17.900000000000016	0.0007203608333420946
18.000000000000014	0.0007201134427112289
18.100000000000016	0.0007198690590395447
18.200000000000017	0.0007196276475567965
18.300000000000015	0.0007193891788280354
18.400000000000016	0.0007191536324898731
18.500000000000014	0.0007189209558408935
18.600000000000016	0.0007186911164446014
18.700000000000017	0.0007184640824037498
18.800000000000015	0.0007182398269683055
18.900000000000016	0.0007180183316535262
19.000000000000014	0.0007177995475652875
19.100000000000016	0.0007175834448934714
19.200000000000017	0.0007173699988116364
19.300000000000015	0.0007171591920316191
19.400000000000016	0.0007169509786481111
19.500000000000018	0.0007167453307619783
19.600000000000016	0.0007165422209168099
19.700000000000017	0.0007163416264777752
19.80000000000002	0.0007161435316723362
19.900000000000016	0.0007159478937600128
20.000000000000018	0.0007157546870022741
20.100000000000016	0.0007155638903395878
20.200000000000017	0.0007153754889624358
20.30000000000002	0.0007151894426302077
20.400000000000016	0.0007150057271835191
20.500000000000018	0.0007148243188297269
20.600000000000016	0.0007146451983140671
20.700000000000017	0.0007144683520610919
20.80000000000002	0.0007142937424835084
20.900000000000016	0.0007141213472149578
21.000000000000018	0.0007139511483015072
21.10000000000002	0.000713783132949599
21.200000000000017	0.0007136172656798165
21.30000000000002	0.0007134535254416714
21.40000000000002	0.000713291891491003
21.500000000000018	0.0007131323473719327
21.60000000000002	0.0007129748813043104
21.700000000000017	0.0007128194600505902
21.80000000000002	0.0007126660640602077
21.90000000000002	0.000712514677959653
22.000000000000018	0.0007123652906087972
22.10000000000002	0.0007122178705605706
22.200000000000017	0.0007120723993693311
22.30000000000002	0.0007119288588471238
22.40000000000002	0.0007117872348731235
22.500000000000018	0.000711647517145859
22.60000000000002	0.0007115096761260604
22.70000000000002	0.0007113736946320079
22.80000000000002	0.0007112395594497252
22.90000000000002	0.0007111072608055235
23.00000000000002	0.0007109767706913948
23.10000000000002	0.00071084807285991
23.20000000000002	0.0007107211512819697
23.30000000000002	0.0007105959937981196
23.40000000000002	0.0007104725913337845
23.50000000000002	0.0007103509175150967
23.60000000000002	0.0007102309571669087
23.70000000000002	0.0007101126988944439
23.80000000000002	0.0007099961340614001
23.90000000000002	0.00070988123761161
24.00000000000002	0.0007097679951651283
24.10000000000002	0.0007096563925281096
24.20000000000002	0.0007095464191990299
24.300000000000022	0.0007094380671282018
24.40000000000002	0.0007093313126677397
24.50000000000002	0.0007092261423530726
24.600000000000023	0.0007091225463312262
24.70000000000002	0.0007090205169188065
24.800000000000022	0.0007089200316084324
24.90000000000002	0.0007088210776163724
25.00000000000002	0.0007087236423185082
25.100000000000023	0.0007086277166228053
25.20000000000002	0.000708533293341247
25.300000000000022	0.0007084403511868518
25.40000000000002	0.0007083488781618461
25.50000000000002	0.0007082588657273014
25.600000000000023	0.0007081703070031549
25.70000000000002	0.0007080831816948385
25.800000000000022	0.0007079974783907658
25.900000000000023	0.0007079131858169737
26.00000000000002	0.0007078302960862337
26.100000000000023	0.0007077488027392251
26.200000000000024	0.0007076686865444466
26.300000000000022	0.0007075899367687808
26.400000000000023	0.000707512545999087
26.50000000000002	0.000707436508036414
26.600000000000023	0.000707361804517075
26.700000000000024	0.000707288425215274
26.800000000000022	0.0007072163600245249
26.900000000000023	0.000707145602092555
27.00000000000002	0.0007070761455796868
27.100000000000023	0.0007070079730527576
27.200000000000024	0.0007069410748746184
27.300000000000022	0.0007068754446012384
27.400000000000023	0.0007068110766142541
27.500000000000025	0.0007067479542428859
27.600000000000023	0.000706686068291174
27.700000000000024	0.0007066254096670307
27.800000000000026	0.0007065659724113593
27.900000000000023	0.0007065077512141825
28.000000000000025	0.0007064507302228634
28.100000000000023	0.0007063949007545197
28.200000000000024	0.0007063402572031704
28.300000000000026	0.0007062867944478628
28.400000000000023	0.0007062344973086034
28.500000000000025	0.0007061833574879353
28.600000000000023	0.0007061333667792343
28.700000000000024	0.0007060845199976076
28.800000000000026	0.0007060368122880302
28.900000000000023	0.0007059902291929345
29.000000000000025	0.0007059447628640182
29.100000000000026	0.0007059004084230368
29.200000000000024	0.0007058571611771938
29.300000000000026	0.0007058150072647625
29.400000000000027	0.0007057739391755787
29.500000000000025	0.0007057339494792711
29.600000000000026	0.0007056950336647076
29.700000000000024	0.0007056571872694796
29.800000000000026	0.0007056203970722287
29.900000000000027	0.0007055846559576412
30.000000000000025	0.0007055499596819014
30.100000000000026	0.0007055163039224456
30.200000000000024	0.0007054836759877359
30.300000000000026	0.0007054520690602647
30.400000000000027	0.0007054214763929196
30.500000000000025	0.0007053918940631686
30.600000000000026	0.0007053633179488501
30.700000000000028	0.0007053357359281615
30.800000000000026	0.0007053091415320761
30.900000000000027	0.0007052835310719498
31.00000000000003	0.0007052589005466242
31.100000000000026	0.0007052352383071221
31.200000000000028	0.0007052125381477063
31.300000000000026	0.000705190793924919
31.400000000000027	0.0007051700022322483
31.50000000000003	0.0007051501592436169
31.600000000000026	0.0007051312538187358
31.700000000000028	0.0007051132800604689
31.800000000000026	0.0007050962347676499
31.900000000000027	0.0007050801142193409
32.00000000000003	0.0007050649076985741
32.10000000000002	0.0007050506095418229
32.20000000000003	0.0007050372141408631
32.300000000000026	0.0007050247185431703
32.40000000000003	0.0007050131191812736
32.50000000000003	0.0007050024057938688
32.60000000000003	0.0007049925729917067
32.70000000000003	0.0007049836180030815
32.800000000000026	0.0007049755373522276
32.90000000000003	0.0007049683211580456
33.00000000000003	0.0007049619642392329
33.10000000000003	0.000704956461463784
33.20000000000003	0.000704951810279785
33.300000000000026	0.0007049480073465065
33.40000000000003	0.000704945043192273
33.50000000000003	0.0007049429128803588
33.60000000000003	0.0007049416140185778
33.70000000000003	0.0007049411433464245
33.800000000000026	0.0007049414917347566
33.90000000000003	0.0007049426544325414
34.00000000000003	0.0007049446267327736
34.10000000000003	0.0007049474064381602
34.20000000000003	0.0007049509904074103
34.30000000000003	0.0007049553698803558
34.40000000000003	0.0007049605403246638
34.50000000000003	0.0007049664996845639
34.60000000000003	0.0007049732448891836
34.70000000000003	0.0007049807674877932
34.80000000000003	0.000704989063114408
34.90000000000003	0.0007049981274425015
35.00000000000003	0.0007050079585895914
35.10000000000003	0.0007050185535903739
35.20000000000003	0.0007050299043275744
35.30000000000003	0.0007050420066313692
35.400000000000034	0.0007050548587449754
35.50000000000003	0.0007050684577651148
35.60000000000003	0.0007050827958548076
35.70000000000003	0.0007050978689936402
35.80000000000003	0.0007051136731966796
35.900000000000034	0.0007051302068616532
36.00000000000003	0.0007051474671790644
36.10000000000003	0.0007051654466140493
36.20000000000003	0.0007051841413226367
36.30000000000003	0.0007052035498145244
36.400000000000034	0.0007052236693349823
36.50000000000003	0.0007052444926036957
36.60000000000003	0.0007052660159112588
36.70000000000003	0.0007052882355802617
36.80000000000003	0.0007053111502585176
36.900000000000034	0.000705334757274823
37.00000000000003	0.0007053590496232969
37.10000000000003	0.0007053840237536652
37.20000000000003	0.0007054096784137122
37.30000000000003	0.000705436010980743
37.400000000000034	0.0007054630146805867
37.500000000000036	0.0007054906860844782
37.60000000000003	0.0007055190217925693
37.70000000000003	0.0007055480206764436
37.80000000000003	0.0007055776801879599
37.900000000000034	0.0007056079938028308
38.000000000000036	0.0007056389582361882
38.10000000000003	0.0007056705724490796
38.20000000000003	0.0007057028339364166
38.30000000000003	0.0007057357363853744
38.400000000000034	0.0007057692766210462
38.500000000000036	0.0007058034514947208
38.60000000000004	0.0007058382600786287
38.70000000000003	0.0007058736999344727
38.80000000000003	0.0007059097649774625
38.900000000000034	0.0007059464521630872
39.000000000000036	0.0007059837606438589
39.10000000000004	0.0007060216880197686
39.20000000000003	0.0007060602283993828
39.30000000000003	0.0007060993788379818
39.400000000000034	0.0007061391364145922
39.500000000000036	0.0007061795003818845
39.60000000000004	0.0007062204683997634
39.70000000000003	0.0007062620347853643
39.80000000000003	0.0007063041967123765
39.900000000000034	0.0007063469535056397
40.000000000000036	0.0007063903028591906
40.10000000000004	0.0007064342392673601
40.20000000000003	0.0007064787599946006
40.30000000000003	0.0007065238623270025
40.400000000000034	0.0007065695456797402
40.500000000000036	0.0007066158078007405
40.60000000000004	0.0007066626433754886
40.70000000000004	0.0007067100497762447
40.80000000000003	0.0007067580264832275
40.900000000000034	0.0007068065712748606
41.000000000000036	0.0007068556789993248
41.10000000000004	0.0007069053471115759
41.20000000000004	0.0007069555730863024
41.30000000000003	0.0007070063564854388
41.400000000000034	0.0007070576951359585
41.500000000000036	0.0007071095840615853
41.60000000000004	0.000707162020815648
41.70000000000004	0.0007072150050188091
41.80000000000004	0.0007072685345253063
41.900000000000034	0.0007073226045085525
42.000000000000036	0.0007073772125973967
42.10000000000004	0.0007074323564386763
42.20000000000004	0.0007074880357271046
42.30000000000004	0.0007075442483607592
42.400000000000034	0.0007076009896746106
42.500000000000036	0.0007076582573873661
42.60000000000004	0.0007077160512468944
42.70000000000004	0.0007077743691757033
42.80000000000004	0.0007078332066467322
42.900000000000034	0.0007078925614477837
43.000000000000036	0.0007079524313831698
43.10000000000004	0.0007080128162680222
43.20000000000004	0.0007080737140644673
43.30000000000004	0.000708135120394343
43.400000000000034	0.0007081970331278002
43.500000000000036	0.000708259452128148
43.60000000000004	0.0007083223753794407
43.70000000000004	0.0007083857986309214
43.80000000000004	0.0007084497198160683
43.90000000000004	0.0007085141368834856
44.000000000000036	0.000708579049757685
44.10000000000004	0.0007086444564586162
44.20000000000004	0.0007087103528730244
44.30000000000004	0.0007087767370099217
44.40000000000004	0.0007088436088376186
44.500000000000036	0.0007089109663957152
44.60000000000004	0.0007089788056888195
44.70000000000004	0.0007090471247841174
44.80000000000004	0.0007091159217626943
44.90000000000004	0.000709185196648637
45.00000000000004	0.0007092549475141081
45.10000000000004	0.0007093251704909216
45.20000000000004	0.0007093958637156723
45.30000000000004	0.0007094670272523195
45.40000000000004	0.0007095386591907159
45.50000000000004	0.0007096107557718508
45.60000000000004	0.0007096833151858448
45.70000000000004	0.0007097563356356037
45.80000000000004	0.0007098298172360831
45.90000000000004	0.000709903758106655
46.00000000000004	0.0007099781546061736
46.10000000000004	0.0007100530049886856
46.20000000000004	0.0007101283094055022
46.30000000000004	0.0007102040659918829
46.40000000000004	0.000710280271208006
46.50000000000004	0.0007103569233572472
46.60000000000004	0.0007104340207547515
46.70000000000004	0.0007105115635984892
46.80000000000004	0.0007105895500505651
46.90000000000004	0.0007106679766805727
47.00000000000004	0.0007107468418508169
47.100000000000044	0.000710826145792493
47.20000000000004	0.0007109058866819935
47.30000000000004	0.000710986061183091
47.40000000000004	0.0007110666677036097
47.50000000000004	0.000711147704662246
47.600000000000044	0.0007112291723330217
47.70000000000004	0.0007113110689167468
47.80000000000004	0.0007113933911788543
47.90000000000004	0.0007114761375816202
48.00000000000004	0.0007115593084294909
48.100000000000044	0.0007116429019361093
48.200000000000045	0.0007117269149545902
48.30000000000004	0.0007118113459892928
48.40000000000004	0.000711896193554629
48.50000000000004	0.0007119814579943791
48.600000000000044	0.0007120671375444181
48.700000000000045	0.0007121532291524839
48.80000000000004	0.0007122397313733177
48.90000000000004	0.0007123266445786398
49.00000000000004	0.0007124139670158403
49.100000000000044	0.0007125016957144085
49.200000000000045	0.0007125898292680464
49.30000000000004	0.0007126783662797591
49.40000000000004	0.0007127673071574559
49.50000000000004	0.0007128566501687648
49.600000000000044	0.0007129463924314049
49.700000000000045	0.0007130365325857494
49.80000000000004	0.0007131270710654085
49.90000000000004	0.0007132180061483498
50.00000000000004	0.0007133093350285992
50.100000000000044	0.0007134010563826572
50.200000000000045	0.000713493168895648
50.30000000000005	0.0007135856730345701
50.40000000000004	0.0007136785670958303
50.50000000000004	0.0007137718483558188
50.600000000000044	0.0007138655155343365
50.700000000000045	0.0007139595691220703
50.80000000000005	0.0007140540074246722
50.90000000000004	0.0007141488277898624
51.00000000000004	0.0007142440289709905
51.100000000000044	0.0007143396097294385
51.200000000000045	0.0007144355705867341
51.30000000000005	0.0007145319098653179
51.40000000000005	0.0007146286249899346
51.50000000000004	0.0007147257147541651
51.600000000000044	0.0007148231797014087
51.700000000000045	0.0007149210181623663
51.80000000000005	0.0007150192276285724
51.90000000000005	0.0007151178069248045
52.00000000000004	0.0007152167548832916
52.100000000000044	0.0007153160720760114
52.200000000000045	0.0007154157568489641
52.30000000000005	0.0007155158067657528
52.40000000000005	0.0007156162206885811
52.50000000000004	0.0007157169992096661
52.600000000000044	0.000715818140682395
52.700000000000045	0.000715919642732967
52.80000000000005	0.0007160215042526325
52.90000000000005	0.0007161237241395846
53.00000000000004	0.0007162263030125412
53.100000000000044	0.0007163292392387776
53.200000000000045	0.0007164325305120738
53.30000000000005	0.0007165361757585632
53.40000000000005	0.0007166401756157481
53.50000000000005	0.000716744528457448
53.600000000000044	0.0007168492320362152
53.700000000000045	0.0007169542853052261
53.80000000000005	0.0007170596872241596
53.90000000000005	0.000717165438455164
54.00000000000005	0.0007172715373847012
54.100000000000044	0.0007173779818287344
54.200000000000045	0.0007174847707729922
54.30000000000005	0.0007175919048970751
54.40000000000005	0.0007176993825932248
54.50000000000005	0.0007178072017326362
54.60000000000005	0.0007179153613262956
54.700000000000045	0.0007180238603912535
54.80000000000005	0.0007181326996300814
54.90000000000005	0.0007182418774465172
55.00000000000005	0.0007183513917713206
55.10000000000005	0.0007184612416458677
55.200000000000045	0.0007185714277889952
55.30000000000005	0.0007186819486095213
55.40000000000005	0.0007187928020901727
55.50000000000005	0.0007189039872959444
55.60000000000005	0.0007190155032975108
55.700000000000045	0.0007191273508351428
55.80000000000005	0.0007192395283280509
55.90000000000005	0.0007193520338150268
56.00000000000005	0.0007194648663894981
56.10000000000005	0.0007195780268069328
56.200000000000045	0.0007196915134909688
56.30000000000005	0.0007198053245293662
56.40000000000005	0.0007199194590376293
56.50000000000005	0.0007200339161365892
56.60000000000005	0.0007201486966017549
56.70000000000005	0.000720263798866199
56.80000000000005	0.0007203792210704843
56.90000000000005	0.0007204949623567334
57.00000000000005	0.0007206110235146976
57.10000000000005	0.0007207274029812653
57.20000000000005	0.000720844098943173
57.30000000000005	0.0007209611105632522
57.40000000000005	0.0007210784370092902
57.50000000000005	0.0007211960790898466
57.60000000000005	0.0007213140352503008
57.70000000000005	0.0007214323037271989
57.800000000000054	0.0007215508837083084
57.90000000000005	0.0007216697760155557
58.00000000000005	0.0007217889790975688
58.10000000000005	0.0007219084912345018
58.20000000000005	0.0007220283116335473
58.300000000000054	0.0007221484395065535
58.40000000000005	0.0007222688756930824
58.50000000000005	0.0007223896186494188
58.60000000000005	0.0007225106667027683
58.70000000000005	0.0007226320190837136
58.800000000000054	0.0007227536766444059
58.90000000000005	0.0007228756378438472
59.00000000000005	0.0007229979010504673
59.10000000000005	0.00072312046551309
59.20000000000005	0.0007232433304849155
59.300000000000054	0.0007233664968347229
59.40000000000005	0.0007234899630283667
59.50000000000005	0.0007236137274787412
59.60000000000005	0.0007237377894566497
59.70000000000005	0.0007238621498427439
59.800000000000054	0.0007239868071051165
59.900000000000055	0.0007241117596956814
60.00000000000005	0.0007242370069023805
60.10000000000005	0.0007243625480172799
60.20000000000005	0.0007244883839367291
60.300000000000054	0.0007246145131349133
60.400000000000055	0.0007247409341058297
60.50000000000005	0.0007248676461581182
60.60000000000005	0.000724994650199369
60.70000000000005	0.0007251219447055215
60.800000000000054	0.0007252495282075732
60.900000000000055	0.0007253774000302554
61.00000000000006	0.0007255055595022031
61.10000000000005	0.0007256340075458448
61.20000000000005	0.0007257627426425551
61.300000000000054	0.0007258917633631824
61.400000000000055	0.0007260210690519405
61.50000000000006	0.0007261506606419616
61.60000000000005	0.0007262805366159187
61.70000000000005	0.0007264106955797425
61.800000000000054	0.0007265411368928255
61.900000000000055	0.0007266718599182513
62.00000000000006	0.000726802865603209
62.10000000000005	0.0007269341524351249
62.20000000000005	0.0007270657190577613
62.300000000000054	0.0007271975648488894
62.400000000000055	0.0007273296907658643
62.50000000000006	0.0007274620952970151
62.60000000000005	0.0007275947771194231
62.70000000000005	0.0007277277356251564
62.800000000000054	0.0007278609702097507
62.900000000000055	0.0007279944818439554
63.00000000000006	0.0007281282690202377
63.10000000000006	0.00072826233045159
63.20000000000005	0.0007283966655474172
63.300000000000054	0.0007285312752881897
63.400000000000055	0.0007286661581668391
63.50000000000006	0.0007288013129280612
63.60000000000006	0.0007289367389947726
63.70000000000005	0.0007290724357931298
63.800000000000054	0.0007292084043163634
63.900000000000055	0.0007293446430609764
64.00000000000006	0.0007294811508058148
64.10000000000005	0.0007296179269901245
64.20000000000006	0.0007297549726164408
64.30000000000005	0.0007298922861813746
64.40000000000006	0.0007300298664939136
64.50000000000006	0.0007301677130061124
64.60000000000005	0.0007303058251730826
64.70000000000006	0.0007304442040095341
64.80000000000005	0.0007305828480150875
64.90000000000006	0.000730721756031241
65.00000000000006	0.000730860927525502
65.10000000000005	0.0007310003635214923
65.20000000000006	0.0007311400625186032
65.30000000000005	0.0007312800233870511
65.40000000000006	0.0007314202456064258
65.50000000000006	0.0007315607286592258
65.60000000000005	0.0007317014735807633
65.70000000000006	0.0007318424788729013
65.80000000000005	0.000731983743436833
65.90000000000006	0.0007321252667667939
66.00000000000006	0.0007322670499066775
66.10000000000005	0.0007324090913577443
66.20000000000006	0.0007325513900486226
66.30000000000005	0.0007326939454849631
66.40000000000006	0.0007328367571751634
66.50000000000006	0.0007329798261743503
66.60000000000005	0.0007331231509858104
66.70000000000006	0.0007332667305676737
66.80000000000005	0.0007334105644394488
66.90000000000006	0.0007335546536645786
67.00000000000006	0.0007336989967454068
67.10000000000007	0.0007338435926662468
67.20000000000006	0.0007339884409574523
67.30000000000005	0.0007341335411519909
67.40000000000006	0.0007342788943241061
67.50000000000006	0.0007344244989776511
67.60000000000007	0.0007345703541251443
67.70000000000006	0.0007347164593100713
67.80000000000005	0.0007348628156147397
67.90000000000006	0.0007350094215417389
68.00000000000006	0.0007351562761286274
68.10000000000007	0.0007353033789291782
68.20000000000006	0.0007354507294996599
68.30000000000005	0.0007355983289328064
68.40000000000006	0.0007357461757322657
68.50000000000006	0.0007358942689625482
68.60000000000007	0.0007360426081899199
68.70000000000006	0.0007361911945149227
68.80000000000005	0.0007363400264396441
68.90000000000006	0.0007364891030525527
69.00000000000006	0.0007366384239296875
69.10000000000007	0.0007367879886494301
69.20000000000006	0.0007369377983223941
69.30000000000005	0.0007370878514513429
69.40000000000006	0.0007372381471505269
69.50000000000006	0.000737388685007824
69.60000000000007	0.000737539466141481
69.70000000000006	0.0007376904890523876
69.80000000000007	0.0007378417528777474
69.90000000000006	0.0007379932572147286
70.00000000000006	0.0007381450016627216
70.10000000000007	0.0007382969873497925
70.20000000000006	0.0007384492127770358
70.30000000000007	0.0007386016771063715
70.40000000000006	0.0007387543799462226
70.50000000000006	0.00073890732243211
70.60000000000007	0.0007390605030629627
70.70000000000006	0.0007392139210227312
70.80000000000007	0.000739367575928671
70.90000000000006	0.0007395214674001723
71.00000000000006	0.0007396755965822984
71.10000000000007	0.0007398299619737932
71.20000000000006	0.0007399845627822816
71.30000000000007	0.0007401393986357617
71.40000000000006	0.0007402944706866159
71.50000000000006	0.0007404497774311373
71.60000000000007	0.0007406053180980897
71.70000000000006	0.0007407610923238907
71.80000000000007	0.0007409170997469731
71.90000000000006	0.0007410733415289868
72.00000000000006	0.0007412298161656595
72.10000000000007	0.0007413865229085417
72.20000000000006	0.000741543461404263
72.30000000000007	0.0007417006328216693
72.40000000000006	0.0007418580356537488
72.50000000000006	0.0007420156691723838
72.60000000000007	0.0007421735330321992
72.70000000000006	0.0007423316268897874
72.80000000000007	0.0007424899519230823
72.90000000000006	0.0007426485066241511
73.00000000000006	0.0007428072902867279
73.10000000000007	0.0007429663025751966
73.20000000000006	0.0007431255446745978
73.30000000000007	0.0007432850150739759
73.40000000000006	0.0007434447130866366
73.50000000000007	0.0007436046383846153
73.60000000000007	0.0007437647906418031
73.70000000000006	0.0007439251710521507
73.80000000000007	0.0007440857781034067
73.90000000000006	0.0007442466111299085
74.00000000000007	0.000744407669813009
74.10000000000007	0.0007445689553536506
74.20000000000006	0.0007447304662363092
74.30000000000007	0.0007448922018141777
74.40000000000006	0.0007450541617759137
74.50000000000007	0.0007452163458119338
74.60000000000007	0.000745378755131958
74.70000000000006	0.0007455413882188086
74.80000000000007	0.0007457042444459332
74.90000000000006	0.0007458673235108754
75.00000000000007	0.0007460306266303035
75.10000000000007	0.0007461941522834936
75.20000000000006	0.0007463578998620868
75.30000000000007	0.0007465218690706106
75.40000000000006	0.0007466860596152779
75.50000000000007	0.0007468504727213885
75.60000000000007	0.000747015106866222
75.70000000000006	0.0007471799614609458
75.80000000000007	0.0007473450362186111
75.90000000000006	0.0007475103323714126
76.00000000000007	0.0007476758483928122
76.10000000000007	0.0007478415837115489
76.20000000000007	0.0007480075380473596
76.30000000000007	0.0007481737111215921
76.40000000000006	0.0007483401041749228
76.50000000000007	0.0007485067156785127
76.60000000000007	0.0007486735450799674
76.70000000000007	0.0007488405921071581
76.80000000000007	0.0007490078580076347
76.90000000000006	0.0007491753412485006
77.00000000000007	0.0007493430412943294
77.10000000000007	0.0007495109578794017
77.20000000000007	0.000749679090739528
77.30000000000007	0.0007498474411307042
77.40000000000006	0.0007500160075173692
77.50000000000007	0.0007501847893823262
77.60000000000007	0.0007503537864676581
77.70000000000007	0.0007505230000362246
77.80000000000007	0.0007506924285481177
77.90000000000006	0.0007508620715025707
78.00000000000007	0.0007510319286478274
78.10000000000007	0.0007512019997335775
78.20000000000007	0.0007513722860310156
78.30000000000007	0.0007515427859972761
78.40000000000006	0.0007517134991492532
78.50000000000007	0.0007518844252426414
78.60000000000007	0.0007520555655555039
78.70000000000007	0.0007522269185403974
78.80000000000007	0.0007523984837301151
78.90000000000006	0.0007525702608862595
79.00000000000007	0.0007527422497718707
79.10000000000007	0.0007529144516732842
79.20000000000007	0.0007530868650397692
79.30000000000007	0.0007532594894212272
79.40000000000006	0.0007534323245864514
79.50000000000007	0.0007536053718286479
79.60000000000007	0.0007537786295922549
79.70000000000007	0.0007539520974426067
79.80000000000007	0.0007541257751541507
79.90000000000008	0.0007542996625027206
80.00000000000007	0.0007544737607897772
80.10000000000007	0.0007546480684561729
80.20000000000007	0.0007548225850838191
80.30000000000007	0.0007549973104540792
80.40000000000008	0.000755172245875319
80.50000000000007	0.0007553473897832977
80.60000000000007	0.0007555227417749158
80.70000000000007	0.0007556983016369818
80.80000000000007	0.0007558740691576258
80.90000000000008	0.0007560500456534411
81.00000000000007	0.0007562262295562875
81.10000000000007	0.0007564026204791702
81.20000000000007	0.0007565792182155572
81.30000000000007	0.0007567560240889757
81.40000000000008	0.0007569330365259409
81.50000000000007	0.0007571102551540259
81.60000000000007	0.0007572876797719329
81.70000000000007	0.0007574653101796376
81.80000000000007	0.0007576431477088857
81.90000000000008	0.0007578211907820009
82.00000000000007	0.0007579994390422168
82.10000000000007	0.0007581778922946483
82.20000000000007	0.0007583565518780289
82.30000000000007	0.0007585354162090692
82.40000000000008	0.0007587144849452021
82.50000000000007	0.0007588937578965821
82.60000000000008	0.0007590732348745927
82.70000000000007	0.0007592529172261899
82.80000000000007	0.0007594328033636067
82.90000000000008	0.0007596128929595019
83.00000000000007	0.0007597931858301973
83.10000000000008	0.000759973683329712
83.20000000000007	0.0007601543838644246
83.30000000000007	0.0007603352871208103
83.40000000000008	0.0007605163929200875
83.50000000000007	0.0007606977010846403
83.60000000000008	0.0007608792129767252
83.70000000000007	0.0007610609269979229
83.80000000000007	0.0007612428428495647
83.90000000000008	0.0007614249603588165
84.00000000000007	0.0007616072808950338
84.10000000000008	0.0007617898028537199
84.20000000000007	0.0007619725259496873
84.30000000000007	0.0007621554500148104
84.40000000000008	0.0007623385748820961
84.50000000000007	0.0007625219019292031
84.60000000000008	0.0007627054295465382
84.70000000000007	0.0007628891574633917
84.80000000000007	0.0007630730855173851
84.90000000000008	0.0007632572150933706
85.00000000000007	0.0007634415445753955
85.10000000000008	0.0007636260737059337
85.20000000000007	0.0007638108023271645
85.30000000000007	0.0007639957302823476
85.40000000000008	0.0007641808589646964
85.50000000000007	0.000764366186752862
85.60000000000008	0.0007645517134034606
85.70000000000007	0.0007647374387642284
85.80000000000007	0.00076492336423565
85.90000000000008	0.0007651094881897707
86.00000000000007	0.0007652958103961018
86.10000000000008	0.0007654823307067714
86.20000000000007	0.0007656690489750045
86.30000000000008	0.0007658559666096546
86.40000000000008	0.0007660430819771228
86.50000000000007	0.000766230394860718
86.60000000000008	0.0007664179051179773
86.70000000000007	0.0007666056141651405
86.80000000000008	0.0007667935203617496
86.90000000000008	0.0007669816235037214
87.00000000000007	0.0007671699234528663
87.10000000000008	0.0007673584200720257
87.20000000000007	0.0007675471147859059
87.30000000000008	0.0007677360059480554
87.40000000000008	0.0007679250933679567
87.50000000000007	0.0007681143769126438
87.60000000000008	0.0007683038580142897
87.70000000000007	0.0007684935350193391
87.80000000000008	0.0007686834077496486
87.90000000000008	0.0007688734760763721
88.00000000000007	0.0007690637398716662
88.10000000000008	0.000769254200576271
88.20000000000007	0.0007694448565303868
88.30000000000008	0.0007696357075690998
88.40000000000008	0.0007698267535686593
88.50000000000007	0.0007700179959773923
88.60000000000008	0.0007702094331280991
88.70000000000007	0.0007704010648680352
88.80000000000008	0.0007705928910774459
88.90000000000008	0.0007707849116375668
89.00000000000009	0.0007709771280053482
89.10000000000008	0.0007711695385070542
89.20000000000007	0.0007713621430029589
89.30000000000008	0.0007715549413782275
89.40000000000008	0.0007717479350975621
89.50000000000009	0.0007719411224795503
89.60000000000008	0.000772134503396414
89.70000000000007	0.0007723280777372362
89.80000000000008	0.0007725130117933396
89.90000000000008	0.0007726627951728084
90.00000000000009	0.0007727773914119814
