# Supplementary material for: White matter micro- and macrostructure brain charts for the human lifespan
Source: Nature. 2026 May 13;655(8124):979–89. doi: 10.1038/s41586-026-10454-2 (PMC13391363; doi:10.1038/s41586-026-10454-2)
Supplement: Supplementary file 7 — Tract-specific median centiles of brain charts. SDT.T4.1-504 contain the discretized, sex-agnostic brain charts used to derive the myelination plots and assessments in Fig. 4 and Supplementary Fig. S4.F9. Age is expressed in years. Tract measurements are reported in metric-specific units: diffusivities in mm2 s−1, volume in mm3, surface area in mm2, average length in mm, and FA is dimensionless (unitless). [file 41586_2026_10454_MOESM7_ESM.zip › SDT.T4/SDT.T4.278-SLF_II_right_rd-mean.csv]

age	value
1.0	0.0008062758566901867
1.1	0.0007997060362935505
1.2000000000000002	0.0007914821017437709
1.3000000000000003	0.00078174056837458
1.4000000000000004	0.0007722921843923172
1.5000000000000004	0.0007636301583984446
1.6000000000000005	0.000755644042597235
1.7000000000000006	0.0007482447634859568
1.8000000000000007	0.0007413621311153991
1.9000000000000008	0.0007349302730079229
2.000000000000001	0.0007288993383828218
2.100000000000001	0.0007232271642931202
2.200000000000001	0.0007178794629029919
2.300000000000001	0.0007128221121255504
2.4000000000000012	0.0007080285477377194
2.5000000000000013	0.0007034755933238272
2.6000000000000014	0.0006991429572259925
2.7000000000000015	0.0006950139141896714
2.8000000000000016	0.0006910705908089428
2.9000000000000017	0.0006872989857117607
3.0000000000000018	0.0006836866121815671
3.100000000000002	0.000680223101661838
3.200000000000002	0.0006768969655180018
3.300000000000002	0.0006736991252056394
3.400000000000002	0.0006706213456979437
3.500000000000002	0.0006676561663264398
3.6000000000000023	0.0006647974104616768
3.7000000000000024	0.0006620378442468056
3.8000000000000025	0.0006593717826646359
3.9000000000000026	0.0006567940269781058
4.000000000000003	0.0006543002726406234
4.100000000000003	0.0006518853350457076
4.200000000000003	0.0006495451318125781
4.3000000000000025	0.0006472758793626804
4.400000000000003	0.0006450740887379547
4.5000000000000036	0.000642936897417018
4.600000000000003	0.0006408606867089887
4.700000000000003	0.0006388426352255664
4.800000000000003	0.0006368801277648045
4.900000000000004	0.0006349710245456163
5.0000000000000036	0.0006331125553042822
5.100000000000003	0.0006313025625346238
5.200000000000004	0.0006295390190882567
5.300000000000004	0.0006278200374106165
5.400000000000004	0.0006261440913863129
5.5000000000000036	0.0006245091156619679
5.600000000000004	0.0006229135204961057
5.700000000000005	0.0006213558213997015
5.800000000000004	0.0006198348228429668
5.900000000000004	0.0006183488722214806
6.000000000000004	0.0006168967008412395
6.100000000000005	0.0006154771052997962
6.200000000000005	0.000614088959382261
6.300000000000004	0.0006127313679806404
6.400000000000005	0.0006114030412322678
6.500000000000005	0.0006101030012593401
6.600000000000005	0.0006088303316766631
6.700000000000005	0.0006075843072880475
6.800000000000005	0.0006063638627374065
6.900000000000006	0.0006051681931320067
7.000000000000005	0.0006039965296632454
7.100000000000005	0.0006028481514324801
7.2000000000000055	0.0006017224957023974
7.300000000000006	0.0006006187024835758
7.400000000000006	0.0005995361303196339
7.500000000000005	0.0005984741775673368
7.600000000000006	0.000597432376589784
7.700000000000006	0.0005964099999335739
7.800000000000006	0.0005954065071035179
7.900000000000006	0.0005944213790730976
8.000000000000007	0.0005934541293262287
8.100000000000007	0.0005925043848676611
8.200000000000006	0.0005915715431461288
8.300000000000006	0.0005906551621761568
8.400000000000006	0.0005897548278916063
8.500000000000007	0.0005888702241057144
8.600000000000007	0.0005880008315677362
8.700000000000006	0.0005871462709557806
8.800000000000008	0.000586306176474982
8.900000000000007	0.0005854802059821775
9.000000000000007	0.000584668101707908
9.100000000000007	0.000583869424719609
9.200000000000006	0.0005830838584120339
9.300000000000008	0.0005823111070222572
9.400000000000007	0.0005815509485047053
9.500000000000007	0.0005808029989377955
9.600000000000009	0.0005800669825560512
9.700000000000008	0.0005793426325174241
9.800000000000008	0.0005786297001527246
9.900000000000007	0.00057792800118219
10.000000000000007	0.0005772372056883405
10.100000000000009	0.0005765570796305654
10.200000000000008	0.0005758874053106384
10.300000000000008	0.0005752280218681268
10.40000000000001	0.00057457863719911
10.500000000000009	0.0005739390449578883
10.600000000000009	0.0005733090449106566
10.700000000000008	0.0005726884513989532
10.800000000000008	0.000572077128920214
10.90000000000001	0.0005714748230312696
11.000000000000009	0.0005708813561673121
11.100000000000009	0.0005702965640820883
11.20000000000001	0.0005697203271633245
11.30000000000001	0.0005691524178345465
11.40000000000001	0.0005685926779408161
11.500000000000009	0.0005680409536465833
11.600000000000009	0.0005674971032080305
11.70000000000001	0.0005669610245863304
11.80000000000001	0.000566432517279324
11.90000000000001	0.0005659114435937524
12.00000000000001	0.0005653976770262786
12.10000000000001	0.0005648911266363447
12.20000000000001	0.0005643916115483689
12.30000000000001	0.0005638990080554638
12.40000000000001	0.0005634131955853194
12.50000000000001	0.0005629340638685347
12.60000000000001	0.0005624615344740473
12.70000000000001	0.0005619954464972186
12.800000000000011	0.0005615356911563218
12.900000000000011	0.0005610821693008578
13.00000000000001	0.0005606348104449058
13.10000000000001	0.0005601934683644577
13.20000000000001	0.0005597580445980747
13.300000000000011	0.0005593284430113983
13.400000000000011	0.0005589045764374129
13.50000000000001	0.000558486383502222
13.600000000000012	0.0005580737330413257
13.700000000000012	0.0005576665377227489
13.800000000000011	0.0005572647186654762
13.900000000000011	0.0005568682203060743
14.00000000000001	0.0005564769226871016
14.100000000000012	0.0005560907462495064
14.200000000000012	0.0005557096131962405
14.300000000000011	0.0005553334536693275
14.400000000000013	0.0005549622188766796
14.500000000000012	0.0005545958004356645
14.600000000000012	0.0005542341272468177
14.700000000000012	0.0005538771357419624
14.800000000000011	0.0005535247814581838
14.900000000000013	0.0005531769647211828
15.000000000000012	0.0005528336203916073
15.100000000000012	0.0005524946846873967
15.200000000000014	0.000552160100953
15.300000000000013	0.0005518298298464847
15.400000000000013	0.0005515037807397545
15.500000000000012	0.0005511818950325234
15.600000000000012	0.0005508641209215336
15.700000000000014	0.0005505504223437151
15.800000000000013	0.0005502407155437844
15.900000000000013	0.0005499349465641622
16.000000000000014	0.000549633062508929
16.100000000000016	0.0005493350169519496
16.200000000000014	0.0005490407777635716
16.30000000000001	0.0005487502683633181
16.400000000000013	0.0005484634399238307
16.500000000000014	0.0005481802498161228
16.600000000000016	0.0005479006684303609
16.700000000000014	0.0005476246246854398
16.800000000000015	0.0005473520734214416
16.900000000000013	0.0005470829703201952
17.000000000000014	0.0005468172769923333
17.100000000000016	0.0005465549668913958
17.200000000000014	0.0005462959747016806
17.300000000000015	0.000546040259341748
17.400000000000013	0.0005457877854316319
17.500000000000014	0.0005455385283867997
17.600000000000016	0.0005452924273461987
17.700000000000014	0.0005450494441619066
17.800000000000015	0.0005448095413614757
17.900000000000016	0.0005445726869483018
18.000000000000014	0.0005443388587534725
18.100000000000016	0.0005441080006031972
18.200000000000017	0.0005438800776305602
18.300000000000015	0.0005436550602512817
18.400000000000016	0.0005434329278420465
18.500000000000014	0.0005432136278773397
18.600000000000016	0.000542997127863212
18.700000000000017	0.0005427833958537405
18.800000000000015	0.000542572404994086
18.900000000000016	0.0005423641365872128
19.000000000000014	0.000542158541958644
19.100000000000016	0.0005419555912822463
19.200000000000017	0.0005417552596567807
19.300000000000015	0.0005415575296158389
19.400000000000016	0.0005413623555025609
19.500000000000018	0.0005411697094299288
19.600000000000016	0.0005409795639599662
19.700000000000017	0.0005407918964149579
19.80000000000002	0.0005406066908803878
19.900000000000016	0.0005404239048935227
20.000000000000018	0.0005402435127576567
20.100000000000016	0.0005400654933918923
20.200000000000017	0.0005398898318710974
20.30000000000002	0.0005397164882509882
20.400000000000016	0.0005395454384341578
20.500000000000018	0.0005393766586944045
20.600000000000016	0.0005392101297784284
20.700000000000017	0.0005390458380229692
20.80000000000002	0.0005388837461560171
20.900000000000016	0.0005387238318943083
21.000000000000018	0.0005385660773007276
21.10000000000002	0.0005384104695145566
21.200000000000017	0.0005382569733828629
21.30000000000002	0.0005381055679525522
21.40000000000002	0.0005379562325799566
21.500000000000018	0.000537808950842307
21.60000000000002	0.000537663710913781
21.700000000000017	0.000537520479894695
21.80000000000002	0.0005373792383467371
21.90000000000002	0.0005372399709403754
22.000000000000018	0.0005371026665060888
22.10000000000002	0.0005369672939405841
22.200000000000017	0.0005368338349204234
22.30000000000002	0.0005367022713820555
22.40000000000002	0.000536572589260051
22.500000000000018	0.0005364447782402685
22.60000000000002	0.0005363188091331348
22.70000000000002	0.000536194664889403
22.80000000000002	0.0005360723323581162
22.90000000000002	0.0005359518017658878
23.00000000000002	0.0005358330454564476
23.10000000000002	0.0005357160473216142
23.20000000000002	0.0005356007914730077
23.30000000000002	0.0005354872658220835
23.40000000000002	0.0005353754613076334
23.50000000000002	0.0005352653519095029
23.60000000000002	0.0005351569225986461
23.70000000000002	0.0005350501620564074
23.80000000000002	0.0005349450616702411
23.90000000000002	0.0005348415967369948
24.00000000000002	0.0005347397530271963
24.10000000000002	0.0005346395164984569
24.20000000000002	0.0005345408767306424
24.300000000000022	0.0005344438257081327
24.40000000000002	0.000534348340135149
24.50000000000002	0.0005342544067019136
24.600000000000023	0.0005341620156403412
24.70000000000002	0.0005340711593094623
24.800000000000022	0.0005339818155513332
24.90000000000002	0.000533893971739642
25.00000000000002	0.0005338076154082554
25.100000000000023	0.000533722737553421
25.20000000000002	0.0005336393310376477
25.300000000000022	0.0005335573749204253
25.40000000000002	0.0005334768573638437
25.50000000000002	0.0005333977699194427
25.600000000000023	0.0005333201057644839
25.70000000000002	0.0005332438449467766
25.800000000000022	0.0005331689762159474
25.900000000000023	0.0005330954884595159
26.00000000000002	0.000533023373882684
26.100000000000023	0.000532952626089847
26.200000000000024	0.0005328832261874932
26.300000000000022	0.0005328151636047478
26.400000000000023	0.0005327484310221626
26.50000000000002	0.0005326830223100379
26.600000000000023	0.0005326189194376298
26.700000000000024	0.0005325561123417723
26.800000000000022	0.0005324945910786296
26.900000000000023	0.0005324343488906083
27.00000000000002	0.0005323753800123012
27.100000000000023	0.0005323176673380971
27.200000000000024	0.0005322612013934689
27.300000000000022	0.0005322059758296528
27.400000000000023	0.0005321519851070708
27.500000000000025	0.0005320992128768032
27.600000000000023	0.0005320476501051848
27.700000000000024	0.000531997287862274
27.800000000000026	0.000531948120284511
27.900000000000023	0.0005319001421446269
28.000000000000025	0.0005318533379058096
28.100000000000023	0.0005318076990466946
28.200000000000024	0.0005317632200569263
28.300000000000026	0.0005317198959019584
28.400000000000023	0.0005316777117115375
28.500000000000025	0.0005316366593488669
28.600000000000023	0.0005315967307677631
28.700000000000024	0.000531557920878706
28.800000000000026	0.0005315202249161418
28.900000000000023	0.0005314836287257505
29.000000000000025	0.0005314481246186152
29.100000000000026	0.0005314137078116499
29.200000000000024	0.0005313803737045005
29.300000000000026	0.0005313481087324179
29.400000000000027	0.0005313169055433667
29.500000000000025	0.0005312867568647878
29.600000000000026	0.0005312576582800852
29.700000000000024	0.0005312296054216672
29.800000000000026	0.000531202585358457
29.900000000000027	0.0005311765911315675
30.000000000000025	0.000531151618591316
30.100000000000026	0.0005311276635123407
30.200000000000024	0.0005311047134870029
30.300000000000026	0.0005310827618527551
30.400000000000027	0.0005310618020170275
30.500000000000025	0.0005310418301505547
30.600000000000026	0.0005310228422301737
30.700000000000028	0.0005310048264112237
30.800000000000026	0.0005309877763776317
30.900000000000027	0.0005309716885334457
31.00000000000003	0.0005309565589784617
31.100000000000026	0.0005309423763344361
31.200000000000028	0.0005309291345469229
31.300000000000026	0.0005309168276233256
31.400000000000027	0.0005309054522488456
31.50000000000003	0.0005308950046996602
31.600000000000026	0.0005308854740994433
31.700000000000028	0.0005308768547002024
31.800000000000026	0.0005308691433918328
31.900000000000027	0.0005308623365571837
32.00000000000003	0.0005308564237369484
32.10000000000002	0.0005308513994149557
32.20000000000003	0.0005308472581299188
32.300000000000026	0.0005308439970192751
32.40000000000003	0.0005308416126202492
32.50000000000003	0.0005308400949225199
32.60000000000003	0.0005308394386819366
32.70000000000003	0.0005308396412161103
32.800000000000026	0.0005308406991551372
32.90000000000003	0.0005308426028627627
33.00000000000003	0.0005308453473009405
33.10000000000003	0.0005308489274804218
33.20000000000003	0.0005308533409374822
33.300000000000026	0.0005308585844378505
33.40000000000003	0.0005308646487481748
33.50000000000003	0.0005308715290725948
33.60000000000003	0.0005308792231064864
33.70000000000003	0.0005308877276966952
33.800000000000026	0.000530897033946395
33.90000000000003	0.0005309071372435603
34.00000000000003	0.0005309180330197349
34.10000000000003	0.0005309297191640728
34.20000000000003	0.0005309421926429149
34.30000000000003	0.0005309554449220716
34.40000000000003	0.0005309694716058596
34.50000000000003	0.0005309842707243131
34.60000000000003	0.0005309998393148572
34.70000000000003	0.0005310161691469165
34.80000000000003	0.0005310332559892714
34.90000000000003	0.000531051095649706
35.00000000000003	0.0005310696863304753
35.10000000000003	0.0005310890251746375
35.20000000000003	0.0005311091042789027
35.30000000000003	0.0005311299196058792
35.400000000000034	0.0005311514694829565
35.50000000000003	0.0005311737511156169
35.60000000000003	0.0005311967568752757
35.70000000000003	0.000531220482872087
35.80000000000003	0.0005312449252512219
35.900000000000034	0.0005312700824935744
36.00000000000003	0.0005312959518982294
36.10000000000003	0.0005313225261328174
36.20000000000003	0.0005313498014816143
36.30000000000003	0.0005313777765369581
36.400000000000034	0.0005314064486529158
36.50000000000003	0.0005314358107463098
36.60000000000003	0.0005314658592341545
36.70000000000003	0.0005314965905649726
36.80000000000003	0.0005315280034682745
36.900000000000034	0.0005315600953813458
37.00000000000003	0.0005315928594897529
37.10000000000003	0.0005316262923673277
37.20000000000003	0.0005316603928431221
37.30000000000003	0.0005316951584029466
37.400000000000034	0.0005317305824589568
37.500000000000036	0.000531766661704701
37.60000000000003	0.0005318033928622068
37.70000000000003	0.0005318407748834568
37.80000000000003	0.0005318788053283509
37.900000000000034	0.0005319174778534726
38.000000000000036	0.0005319567892940275
38.10000000000003	0.0005319967386911116
38.20000000000003	0.0005320373236475573
38.30000000000003	0.00053207853802648
38.400000000000034	0.0005321203787713195
38.500000000000036	0.0005321628428512835
38.60000000000004	0.0005322059294178904
38.70000000000003	0.0005322496361401122
38.80000000000003	0.0005322939571039007
38.900000000000034	0.0005323388893809407
39.000000000000036	0.0005323844322027389
39.10000000000004	0.0005324305832762964
39.20000000000003	0.000532477336876238
39.30000000000003	0.00053252469017233
39.400000000000034	0.0005325726403576979
39.500000000000036	0.0005326211867633091
39.60000000000004	0.0005326703271553277
39.70000000000003	0.0005327200560119936
39.80000000000003	0.0005327703706194294
39.900000000000034	0.0005328212703805624
40.000000000000036	0.0005328727530953028
40.10000000000004	0.0005329248134146127
40.20000000000003	0.0005329774487137196
40.30000000000003	0.0005330306563890655
40.400000000000034	0.0005330844359333683
40.500000000000036	0.000533138785199552
40.60000000000004	0.0005331936990250144
40.70000000000004	0.0005332491748907811
40.80000000000003	0.0005333052123544641
40.900000000000034	0.000533361809298967
41.000000000000036	0.0005334189607201459
41.10000000000004	0.0005334766641801598
41.20000000000004	0.0005335349172604616
41.30000000000003	0.0005335937195999217
41.400000000000034	0.0005336530691290179
41.500000000000036	0.0005337129610146639
41.60000000000004	0.0005337733929154139
41.70000000000004	0.0005338343645287968
41.80000000000004	0.0005338958738119442
41.900000000000034	0.0005339579160774429
42.000000000000036	0.0005340204890578467
42.10000000000004	0.0005340835905033441
42.20000000000004	0.0005341472201851309
42.30000000000004	0.0005342113761031326
42.400000000000034	0.0005342760537271661
42.500000000000036	0.0005343412508778233
42.60000000000004	0.0005344069673794764
42.70000000000004	0.0005344732012557454
42.80000000000004	0.0005345399481106119
42.900000000000034	0.000534607205832307
43.000000000000036	0.0005346749723251769
43.10000000000004	0.0005347432474805421
43.20000000000004	0.0005348120293605179
43.30000000000004	0.0005348813137139513
43.400000000000034	0.0005349510985095905
43.500000000000036	0.000535021383687061
43.60000000000004	0.0005350921673295707
43.70000000000004	0.000535163445309759
43.80000000000004	0.0005352352156583024
43.90000000000004	0.0005353074764206741
44.000000000000036	0.0005353802275975025
44.10000000000004	0.0005354534673066595
44.20000000000004	0.0005355271915544361
44.30000000000004	0.0005356013984453489
44.40000000000004	0.0005356760880239631
44.500000000000036	0.0005357512584269362
44.60000000000004	0.000535826905774984
44.70000000000004	0.0005359030282294395
44.80000000000004	0.0005359796239651994
44.90000000000004	0.0005360566930825237
45.00000000000004	0.0005361342337493304
45.10000000000004	0.0005362122422098818
45.20000000000004	0.0005362907166932939
45.30000000000004	0.0005363696573399334
45.40000000000004	0.0005364490623344034
45.50000000000004	0.00053652892802693
45.60000000000004	0.0005366092526988454
45.70000000000004	0.0005366900346439595
45.80000000000004	0.0005367712740535957
45.90000000000004	0.0005368529691405415
46.00000000000004	0.0005369351163694282
46.10000000000004	0.0005370177140839463
46.20000000000004	0.0005371007625120867
46.30000000000004	0.0005371842598814542
46.40000000000004	0.0005372682027549538
46.50000000000004	0.0005373525895243429
46.60000000000004	0.0005374374185928857
46.70000000000004	0.0005375226902352995
46.80000000000004	0.0005376084027046163
46.90000000000004	0.000537694552669843
47.00000000000004	0.000537781138580206
47.100000000000044	0.0005378681607440303
47.20000000000004	0.0005379556174274716
47.30000000000004	0.0005380435053908603
47.40000000000004	0.0005381318231277502
47.50000000000004	0.0005382205691422959
47.600000000000044	0.0005383097437857131
47.70000000000004	0.0005383993453471427
47.80000000000004	0.0005384893706854803
47.90000000000004	0.0005385798183472845
48.00000000000004	0.0005386706887146815
48.100000000000044	0.0005387619800884108
48.200000000000045	0.0005388536894123405
48.30000000000004	0.0005389458152739498
48.40000000000004	0.0005390383562705468
48.50000000000004	0.0005391313128237878
48.600000000000044	0.0005392246832551145
48.700000000000045	0.0005393184646000917
48.80000000000004	0.0005394126554952154
48.90000000000004	0.0005395072563906048
49.00000000000004	0.0005396022656179157
49.100000000000044	0.0005396976802918966
49.200000000000045	0.0005397934990869262
49.30000000000004	0.000539889720686452
49.40000000000004	0.0005399863455770431
49.50000000000004	0.0005400833721090268
49.600000000000044	0.0005401807974826207
49.700000000000045	0.0005402786204175594
49.80000000000004	0.0005403768414266653
49.90000000000004	0.0005404754588692427
50.00000000000004	0.0005405744700194167
50.100000000000044	0.0005406738736320019
50.200000000000045	0.000540773668470212
50.30000000000005	0.0005408738550805902
50.40000000000004	0.0005409744318392757
50.50000000000004	0.0005410753961001426
50.600000000000044	0.0005411767466600435
50.700000000000045	0.0005412784840898306
50.80000000000005	0.0005413806067734722
50.90000000000004	0.0005414831121339168
51.00000000000004	0.0005415859990005735
51.100000000000044	0.000541689266210626
51.200000000000045	0.000541792914366189
51.30000000000005	0.0005418969418663408
51.40000000000005	0.000542001346208577
51.50000000000004	0.0005421061262613233
51.600000000000044	0.0005422112826492312
51.700000000000045	0.000542316813778192
51.80000000000005	0.0005424227172103542
51.90000000000005	0.0005425289918443638
52.00000000000004	0.0005426356365861405
52.100000000000044	0.0005427426520893801
52.200000000000045	0.0005428500367735187
52.30000000000005	0.0005429577882704511
52.40000000000005	0.0005430659055151406
52.50000000000004	0.0005431743891822344
52.600000000000044	0.0005432832376970124
52.700000000000045	0.0005433924487519817
52.80000000000005	0.0005435020213102141
52.90000000000005	0.0005436119543415159
53.00000000000004	0.0005437222485475873
53.100000000000044	0.0005438329023658386
53.200000000000045	0.0005439439135541543
53.30000000000005	0.0005440552811093983
53.40000000000005	0.0005441670057528016
53.50000000000005	0.0005442790859267406
53.600000000000044	0.0005443915194459851
53.700000000000045	0.0005445043053335816
53.80000000000005	0.0005446174426188379
53.90000000000005	0.0005447309320482008
54.00000000000005	0.0005448447720748918
54.100000000000044	0.000544958960575041
54.200000000000045	0.0005450734966031707
54.30000000000005	0.0005451883809240085
54.40000000000005	0.0005453036119949166
54.50000000000005	0.0005454191877454852
54.60000000000005	0.0005455351072546537
54.700000000000045	0.000545651369607227
54.80000000000005	0.000545767975591529
54.90000000000005	0.0005458849236745246
55.00000000000005	0.0005460022118434958
55.10000000000005	0.0005461198392067496
55.200000000000045	0.0005462378065697367
55.30000000000005	0.0005463561124028109
55.40000000000005	0.0005464747547435794
55.50000000000005	0.0005465937327231409
55.60000000000005	0.0005467130454781008
55.700000000000045	0.0005468326938360263
55.80000000000005	0.000546952676275786
55.90000000000005	0.0005470729908892268
56.00000000000005	0.0005471936368349211
56.10000000000005	0.000547314614956523
56.200000000000045	0.000547435923735595
56.30000000000005	0.0005475575613114108
56.40000000000005	0.0005476795268638523
56.50000000000005	0.0005478018195779305
56.60000000000005	0.0005479244403180678
56.70000000000005	0.0005480473875733246
56.80000000000005	0.0005481706595340881
56.90000000000005	0.0005482942554059115
57.00000000000005	0.0005484181760684111
57.10000000000005	0.0005485424200126685
57.20000000000005	0.0005486669854738017
57.30000000000005	0.0005487918716773312
57.40000000000005	0.0005489170778535552
57.50000000000005	0.0005490426049016716
57.60000000000005	0.0005491684513192593
57.70000000000005	0.0005492946153896906
57.800000000000054	0.0005494210963625265
57.90000000000005	0.0005495478951512892
58.00000000000005	0.0005496750102549948
58.10000000000005	0.000549802439999265
58.20000000000005	0.0005499301836523688
58.300000000000054	0.0005500582404870381
58.40000000000005	0.0005501866114352856
58.50000000000005	0.0005503152950017552
58.60000000000005	0.0005504442895576363
58.70000000000005	0.0005505735943937301
58.800000000000054	0.0005507032104556394
58.90000000000005	0.0005508331362488391
59.00000000000005	0.0005509633701845122
59.10000000000005	0.0005510939115709843
59.20000000000005	0.0005512247597208174
59.300000000000054	0.0005513559155970888
59.40000000000005	0.0005514873777100831
59.50000000000005	0.0005516191445140687
59.60000000000005	0.0005517512153385347
59.70000000000005	0.0005518835911595026
59.800000000000054	0.0005520162704875395
59.900000000000055	0.0005521492518148011
60.00000000000005	0.0005522825344872285
60.10000000000005	0.0005524161178547565
60.20000000000005	0.0005525500029099855
60.300000000000054	0.0005526841881675067
60.400000000000055	0.0005528186721602702
60.50000000000005	0.0005529534542541133
60.60000000000005	0.0005530885354539772
60.70000000000005	0.0005532239142742395
60.800000000000054	0.0005533595892837542
60.900000000000055	0.0005534955598638486
61.00000000000006	0.0005536318253995704
61.10000000000005	0.0005537683869116471
61.20000000000005	0.0005539052429177176
61.300000000000054	0.0005540423920253298
61.400000000000055	0.0005541798336345109
61.50000000000006	0.0005543175687777553
61.60000000000005	0.0005544555959720266
61.70000000000005	0.0005545939138589796
61.800000000000054	0.0005547325218532037
61.900000000000055	0.0005548714193727995
62.00000000000006	0.0005550106074653162
62.10000000000005	0.0005551500846503187
62.20000000000005	0.0005552898496061564
62.300000000000054	0.0005554299017650331
62.400000000000055	0.0005555702421857976
62.50000000000006	0.0005557108693868656
62.60000000000005	0.0005558517820789969
62.70000000000005	0.0005559929797081174
62.800000000000054	0.0005561344617234715
62.900000000000055	0.0005562762291983188
63.00000000000006	0.0005564182806529771
63.10000000000006	0.0005565606148331219
63.20000000000005	0.0005567032312012935
63.300000000000054	0.0005568461308415918
63.400000000000055	0.0005569893122727446
63.50000000000006	0.0005571327742712897
63.60000000000006	0.0005572765163127046
63.70000000000005	0.0005574205378755671
63.800000000000054	0.0005575648400577908
63.900000000000055	0.0005577094213794426
64.00000000000006	0.0005578542806502525
64.10000000000005	0.0005579994173613537
64.20000000000006	0.0005581448326211205
64.30000000000005	0.0005582905249476209
64.40000000000006	0.0005584364931799793
64.50000000000006	0.0005585827368215423
64.60000000000005	0.0005587292553786061
64.70000000000006	0.0005588760499728203
64.80000000000005	0.0005590231191229679
64.90000000000006	0.0005591704616998138
65.00000000000006	0.0005593180772214992
65.10000000000005	0.0005594659668197955
65.20000000000006	0.0005596141290110881
65.30000000000005	0.0005597625626941908
65.40000000000006	0.0005599112673987876
65.50000000000006	0.0005600602426573359
65.60000000000005	0.0005602094896144088
65.70000000000006	0.0005603590067865571
65.80000000000005	0.0005605087931027668
65.90000000000006	0.0005606588481067011
66.00000000000006	0.0005608091729527479
66.10000000000005	0.0005609597661546606
66.20000000000006	0.0005611106266682221
66.30000000000005	0.000561261754048014
66.40000000000006	0.0005614131478512463
66.50000000000006	0.000561564809244659
66.60000000000005	0.0005617167367416502
66.70000000000006	0.0005618689293268278
66.80000000000005	0.0005620213865679901
66.90000000000006	0.0005621741096414341
67.00000000000006	0.000562327097057392
67.10000000000007	0.0005624803478260915
67.20000000000006	0.0005626338615256622
67.30000000000005	0.0005627876377367702
67.40000000000006	0.0005629416776476549
67.50000000000006	0.0005630959797676793
67.60000000000007	0.0005632505431346187
67.70000000000006	0.000563405367339169
67.80000000000005	0.000563560453578868
67.90000000000006	0.0005637158003595687
68.00000000000006	0.0005638714067435823
68.10000000000007	0.0005640272723313965
68.20000000000006	0.0005641833967258399
68.30000000000005	0.0005643397811360678
68.40000000000006	0.0005644964240665966
68.50000000000006	0.0005646533246060975
68.60000000000007	0.000564810482366931
68.70000000000006	0.0005649678985673571
68.80000000000005	0.0005651255717080242
68.90000000000006	0.0005652835009011285
69.00000000000006	0.000565441685768321
69.10000000000007	0.0005656001259334999
69.20000000000006	0.0005657588226262066
69.30000000000005	0.0005659177743452851
69.40000000000006	0.0005660769802281896
69.50000000000006	0.0005662364399078619
69.60000000000007	0.0005663961546227683
69.70000000000006	0.0005665561228675418
69.80000000000007	0.000566716343802213
69.90000000000006	0.0005668768170685456
70.00000000000006	0.000567037542310413
70.10000000000007	0.0005671985207772924
70.20000000000006	0.0005673597509615732
70.30000000000007	0.0005675212320475391
70.40000000000006	0.0005676829636876461
70.50000000000006	0.0005678449471401552
70.60000000000007	0.0005680071808929087
70.70000000000006	0.0005681696641518752
70.80000000000007	0.000568332396577914
70.90000000000006	0.0005684953778338786
71.00000000000006	0.0005686586091887792
71.10000000000007	0.00056882208912779
71.20000000000006	0.0005689858168801809
71.30000000000007	0.0005691497921169607
71.40000000000006	0.0005693140161158036
71.50000000000006	0.0005694784873570252
71.60000000000007	0.0005696432050907717
71.70000000000006	0.0005698081689960156
71.80000000000007	0.0005699733787536801
71.90000000000006	0.0005701388356519681
72.00000000000006	0.0005703045381680992
72.10000000000007	0.0005704704855745957
72.20000000000006	0.0005706366775601438
72.30000000000007	0.0005708031154214962
72.40000000000006	0.0005709697976307158
72.50000000000006	0.0005711367234804182
72.60000000000007	0.0005713038926668804
72.70000000000006	0.0005714713048882021
72.80000000000007	0.0005716389614514653
72.90000000000006	0.0005718068608252489
73.00000000000006	0.0005719750023237336
73.10000000000007	0.0005721433856524164
73.20000000000006	0.0005723120121268405
73.30000000000007	0.0005724808802101108
73.40000000000006	0.0005726499892357807
73.50000000000007	0.00057281933891658
73.60000000000007	0.0005729889289669915
73.70000000000006	0.0005731587607127463
73.80000000000007	0.0005733288326130482
73.90000000000006	0.0005734991440222519
74.00000000000007	0.0005736696946618885
74.10000000000007	0.0005738404858660629
74.20000000000006	0.0005740115160882114
74.30000000000007	0.0005741827847014149
74.40000000000006	0.0005743542914340847
74.50000000000007	0.0005745260360163083
74.60000000000007	0.0005746980197922349
74.70000000000006	0.0005748702412110496
74.80000000000007	0.0005750426996658651
74.90000000000006	0.0005752153948934879
75.00000000000007	0.00057538832824642
75.10000000000007	0.0005755614981677537
75.20000000000006	0.0005757349040687054
75.30000000000007	0.0005759085456926791
75.40000000000006	0.0005760824227846659
75.50000000000007	0.0005762565367070704
75.60000000000007	0.0005764308858983546
75.70000000000006	0.0005766054697891308
75.80000000000007	0.0005767802881308038
75.90000000000006	0.0005769553422940695
76.00000000000007	0.0005771306307110355
76.10000000000007	0.0005773061528298117
76.20000000000007	0.0005774819084081123
76.30000000000007	0.0005776578972051544
76.40000000000006	0.0005778341206014329
76.50000000000007	0.0005780105770240885
76.60000000000007	0.0005781872659399718
76.70000000000007	0.000578364187114445
76.80000000000007	0.0005785413419362749
76.90000000000006	0.000578718728825962
77.00000000000007	0.0005788963472673155
77.10000000000007	0.0005790741970317178
77.20000000000007	0.0005792522778919995
77.30000000000007	0.0005794305912466773
77.40000000000006	0.0005796091355108967
77.50000000000007	0.0005797879101866253
77.60000000000007	0.0005799669150525681
77.70000000000007	0.0005801461515155112
77.80000000000007	0.0005803256179836574
77.90000000000006	0.0005805053139754393
78.00000000000007	0.0005806852392753338
78.10000000000007	0.0005808653936691902
78.20000000000007	0.0005810457785734496
78.30000000000007	0.0005812263923906375
78.40000000000006	0.0005814072346567975
78.50000000000007	0.0005815883051634073
78.60000000000007	0.0005817696053351721
78.70000000000007	0.0005819511335674293
78.80000000000007	0.0005821328894121862
78.90000000000006	0.0005823148726664454
79.00000000000007	0.0005824970831285439
79.10000000000007	0.0005826795222328059
79.20000000000007	0.0005828621883685328
79.30000000000007	0.0005830450811048158
79.40000000000006	0.000583228200245401
79.50000000000007	0.0005834115472328888
79.60000000000007	0.0005835951204490985
79.70000000000007	0.0005837789194786639
79.80000000000007	0.0005839629441306229
79.90000000000008	0.0005841471942152767
80.00000000000007	0.0005843316711848101
80.10000000000007	0.0005845163734146726
80.20000000000007	0.0005847013005061279
80.30000000000007	0.0005848864522746511
80.40000000000008	0.0005850718301807404
80.50000000000007	0.0005852574325920796
80.60000000000007	0.0005854432591250609
80.70000000000007	0.0005856293096002487
80.80000000000007	0.0005858155838394187
80.90000000000008	0.0005860020833126282
81.00000000000007	0.0005861888063809006
81.10000000000007	0.0005863757526767817
81.20000000000007	0.0005865629220270202
81.30000000000007	0.0005867503159100189
81.40000000000008	0.0005869379326787628
81.50000000000007	0.0005871257719805426
81.60000000000007	0.0005873138336469949
81.70000000000007	0.0005875021175109278
81.80000000000007	0.0005876906250603059
81.90000000000008	0.0005878793546410989
82.00000000000007	0.0005880683059163448
82.10000000000007	0.0005882574787236363
82.20000000000007	0.0005884468745593333
82.30000000000007	0.0005886364917610858
82.40000000000008	0.0005888263300063337
82.50000000000007	0.0005890163891373545
82.60000000000008	0.0005892066689975529
82.70000000000007	0.0005893971710928462
82.80000000000007	0.0005895878937535844
82.90000000000008	0.0005897788366725659
83.00000000000007	0.0005899699996977794
83.10000000000008	0.000590161384343623
83.20000000000007	0.0005903529889318427
83.30000000000007	0.0005905448131692848
83.40000000000008	0.0005907368569084661
83.50000000000007	0.0005909291200029852
83.60000000000008	0.0005911216039768236
83.70000000000007	0.0005913143071440708
83.80000000000007	0.0005915072292265845
83.90000000000008	0.0005917003700823965
84.00000000000007	0.0005918937312440137
84.10000000000008	0.0005920873110166706
84.20000000000007	0.0005922811091359843
84.30000000000007	0.0005924751254643252
84.40000000000008	0.0005926693598651086
84.50000000000007	0.0005928638138804624
84.60000000000008	0.0005930584858076796
84.70000000000007	0.0005932533753970131
84.80000000000007	0.0005934484825161527
84.90000000000008	0.0005936438087158208
85.00000000000007	0.0005938393522841886
85.10000000000008	0.0005940351129849593
85.20000000000007	0.0005942310906900209
85.30000000000007	0.0005944272852722839
85.40000000000008	0.0005946236982921133
85.50000000000007	0.0005948203280294298
85.60000000000008	0.0005950171742622744
85.70000000000007	0.0005952142368676816
85.80000000000007	0.0005954115174146932
85.90000000000008	0.000595609014173815
86.00000000000007	0.0005958067269363027
86.10000000000008	0.0005960046555832241
86.20000000000007	0.0005962027999966253
86.30000000000008	0.0005964011617552461
86.40000000000008	0.0005965997391210455
86.50000000000007	0.0005967985318993443
86.60000000000008	0.0005969975399761344
86.70000000000007	0.0005971967649389576
86.80000000000008	0.000597396205040086
86.90000000000008	0.000597595860097784
87.00000000000007	0.0005977957300019666
87.10000000000008	0.0005979958146434995
87.20000000000007	0.0005981961156196983
87.30000000000008	0.0005983966311739361
87.40000000000008	0.0005985973611382925
87.50000000000007	0.0005987983054074681
87.60000000000008	0.0005989994655876347
87.70000000000007	0.0005992008399122312
87.80000000000008	0.0005994024282260599
87.90000000000008	0.0005996042304275855
88.00000000000007	0.000599806246416196
88.10000000000008	0.0006000084778079259
88.20000000000007	0.0006002109228270463
88.30000000000008	0.0006004135813318739
88.40000000000008	0.0006006164532255222
88.50000000000007	0.0006008195401329985
88.60000000000008	0.0006010228402683284
88.70000000000007	0.0006012263535023565
88.80000000000008	0.0006014300797418679
88.90000000000008	0.0006016340188945002
89.00000000000009	0.0006018381725951809
89.10000000000008	0.0006020425390484634
89.20000000000007	0.0006022471181385085
89.30000000000008	0.0006024519097765679
89.40000000000008	0.0006026569156066451
89.50000000000009	0.0006028621338228086
89.60000000000008	0.0006030675643215368
89.70000000000007	0.0006032732070176303
89.80000000000008	0.0006034696762780903
89.90000000000008	0.0006036288049570898
90.00000000000009	0.0006037505530536411
