# Supplementary material for: White matter micro- and macrostructure brain charts for the human lifespan
Source: Nature. 2026 May 13;655(8124):979–89. doi: 10.1038/s41586-026-10454-2 (PMC13391363; doi:10.1038/s41586-026-10454-2)
Supplement: Supplementary file 7 — Tract-specific median centiles of brain charts. SDT.T4.1-504 contain the discretized, sex-agnostic brain charts used to derive the myelination plots and assessments in Fig. 4 and Supplementary Fig. S4.F9. Age is expressed in years. Tract measurements are reported in metric-specific units: diffusivities in mm2 s−1, volume in mm3, surface area in mm2, average length in mm, and FA is dimensionless (unitless). [file 41586_2026_10454_MOESM7_ESM.zip › SDT.T4/SDT.T4.279-SLF_II_right_surface_area.csv]

age	value
1.0	16888.67672788882
1.1	17115.342496343226
1.2000000000000002	17402.965304940084
1.3000000000000003	17747.991727731747
1.4000000000000004	18090.921282779655
1.5000000000000004	18413.97760839562
1.6000000000000005	18719.190829502768
1.7000000000000006	19008.27395770658
1.8000000000000007	19282.603665896208
1.9000000000000008	19543.589697691845
2.000000000000001	19792.317037827273
2.100000000000001	20029.735432092526
2.200000000000001	20256.621861007836
2.300000000000001	20473.819653744198
2.4000000000000012	20681.988601244248
2.5000000000000013	20881.720961223007
2.6000000000000014	21073.54908145315
2.7000000000000015	21257.908945942392
2.8000000000000016	21435.309506425012
2.9000000000000017	21606.147947796584
3.0000000000000018	21770.786261314264
3.100000000000002	21929.52112770632
3.200000000000002	22082.712066422133
3.300000000000002	22230.640428441875
3.400000000000002	22373.56650783184
3.500000000000002	22511.730301014817
3.6000000000000023	22645.32655763022
3.7000000000000024	22774.605043046566
3.8000000000000025	22899.759303743584
3.9000000000000026	23020.968989289417
4.000000000000003	23138.379388881945
4.100000000000003	23252.182152682184
4.200000000000003	23362.52561800075
4.3000000000000025	23469.54931101066
4.400000000000003	23573.383486305447
4.5000000000000036	23674.132123722753
4.600000000000003	23771.93912103764
4.700000000000003	23866.914554688563
4.800000000000003	23959.16153785753
4.900000000000004	24048.76204285788
5.0000000000000036	24135.832078007657
5.100000000000003	24220.460168615387
5.200000000000004	24302.73045694834
5.300000000000004	24382.72198001683
5.400000000000004	24460.49672718782
5.5000000000000036	24536.146182983302
5.600000000000004	24609.739329297274
5.700000000000005	24681.341066860652
5.800000000000004	24751.002107879325
5.900000000000004	24818.798660751636
6.000000000000004	24884.78803258547
6.100000000000005	24949.025086832135
6.200000000000005	25011.561490553384
6.300000000000004	25072.437096465736
6.400000000000005	25131.7140627474
6.500000000000005	25189.438595363357
6.600000000000005	25245.65422903441
6.700000000000005	25300.394449058782
6.800000000000005	25353.712251191486
6.900000000000006	25405.64692889241
7.000000000000005	25456.23629849362
7.100000000000005	25505.51598150024
7.2000000000000055	25553.513053684645
7.300000000000006	25600.271812345683
7.400000000000006	25645.824747026094
7.500000000000005	25690.20245262935
7.600000000000006	25733.42814522436
7.700000000000006	25775.540251158498
7.800000000000006	25816.56689057271
7.900000000000006	25856.53523522053
8.000000000000007	25895.470844071588
8.100000000000007	25933.392908981095
8.200000000000006	25970.33415103187
8.300000000000006	26006.318275020465
8.400000000000006	26041.367559820137
8.500000000000007	26075.49872701522
8.600000000000007	26108.740542179796
8.700000000000006	26141.11380626335
8.800000000000008	26172.638682198347
8.900000000000007	26203.334086724233
9.000000000000007	26233.21409034513
9.100000000000007	26262.303545850602
9.200000000000006	26290.6202585098
9.300000000000008	26318.180911989715
9.400000000000007	26344.9979262012
9.500000000000007	26371.093381981726
9.600000000000009	26396.483076736342
9.700000000000008	26421.182362377775
9.800000000000008	26445.20559105415
9.900000000000007	26468.5633674882
10.000000000000007	26491.274992166153
10.100000000000009	26513.354156291647
10.200000000000008	26534.813639181848
10.300000000000008	26555.66290327258
10.40000000000001	26575.919244075663
10.500000000000009	26595.594919157014
10.600000000000009	26614.701865435618
10.700000000000008	26633.251194824985
10.800000000000008	26651.25108685035
10.90000000000001	26668.716803555228
11.000000000000009	26685.659077853255
11.100000000000009	26702.087882576885
11.20000000000001	26718.010583277082
11.30000000000001	26733.440953651487
11.40000000000001	26748.388675449536
11.500000000000009	26762.863193739606
11.600000000000009	26776.87325813285
11.70000000000001	26790.425303015785
11.80000000000001	26803.531578923958
11.90000000000001	26816.20063677158
12.00000000000001	26828.440381854252
12.10000000000001	26840.256653947417
12.20000000000001	26851.660574568225
12.30000000000001	26862.65990652219
12.40000000000001	26873.262234155467
12.50000000000001	26883.474545990288
12.60000000000001	26893.30199042669
12.70000000000001	26902.754524924956
12.800000000000011	26911.839056118766
12.900000000000011	26920.561934306363
13.00000000000001	26928.92786410922
13.10000000000001	26936.94593071911
13.20000000000001	26944.622438555038
13.300000000000011	26951.963555006347
13.400000000000011	26958.97493064477
13.50000000000001	26965.660746572514
13.600000000000012	26972.02918302596
13.700000000000012	26978.085884676653
13.800000000000011	26983.83601149554
13.900000000000011	26989.283407103387
14.00000000000001	26994.43556718818
14.100000000000012	26999.29766865744
14.200000000000012	27003.874781533148
14.300000000000011	27008.17152328318
14.400000000000013	27012.19133422933
14.500000000000012	27015.94099610304
14.600000000000012	27019.425169602153
14.700000000000012	27022.64808956312
14.800000000000011	27025.612935359186
14.900000000000013	27028.325944169184
15.000000000000012	27030.7914081443
15.100000000000012	27033.0135349108
15.200000000000014	27034.99613293029
15.300000000000013	27036.742066116498
15.400000000000013	27038.257001129514
15.500000000000012	27039.544820790317
15.600000000000012	27040.609031340697
15.700000000000014	27041.452291895963
15.800000000000013	27042.07983078403
15.900000000000013	27042.49523679382
16.000000000000014	27042.702031059525
16.100000000000016	27042.70338069472
16.200000000000014	27042.501694675484
16.30000000000001	27042.10174029623
16.400000000000013	27041.506777922245
16.500000000000014	27040.719733294747
16.600000000000016	27039.74285248155
16.700000000000014	27038.580546267745
16.800000000000015	27037.23583782214
16.900000000000013	27035.71169557851
17.000000000000014	27034.010772688023
17.100000000000016	27032.13511442028
17.200000000000014	27030.08875530242
17.300000000000015	27027.87445222514
17.400000000000013	27025.494663662055
17.500000000000014	27022.95130369746
17.600000000000016	27020.24811422759
17.700000000000014	27017.38765889796
17.800000000000015	27014.3724566459
17.900000000000016	27011.204744779276
18.000000000000014	27007.886274382232
18.100000000000016	27004.420477575884
18.200000000000017	27000.809700087033
18.300000000000015	26997.056020830787
18.400000000000016	26993.161084056148
18.500000000000014	26989.128079720445
18.600000000000016	26984.959194713403
18.700000000000017	26980.656579091763
18.800000000000015	26976.222130823167
18.900000000000016	26971.657360481528
19.000000000000014	26966.965200982
19.100000000000016	26962.147659368355
19.200000000000017	26957.20650372814
19.300000000000015	26952.143156722243
19.400000000000016	26946.960349400902
19.500000000000018	26941.65995720736
19.600000000000016	26936.24382500368
19.700000000000017	26930.71357172126
19.80000000000002	26925.070509361227
19.900000000000016	26919.31715418739
20.000000000000018	26913.455232087726
20.100000000000016	26907.486254745374
20.200000000000017	26901.411461118743
20.30000000000002	26895.233198096495
20.400000000000016	26888.953081742213
20.500000000000018	26882.572702549962
20.600000000000016	26876.093448419622
20.700000000000017	26869.516465904515
20.80000000000002	26862.84392128027
20.900000000000016	26856.077305385068
21.000000000000018	26849.21791699848
21.10000000000002	26842.266841438966
21.200000000000017	26835.226102029264
21.30000000000002	26828.097097352173
21.40000000000002	26820.8812044742
21.500000000000018	26813.579618819258
21.60000000000002	26806.193347920595
21.700000000000017	26798.724262356423
21.80000000000002	26791.173655196268
21.90000000000002	26783.54264738441
22.000000000000018	26775.832194685634
22.10000000000002	26768.044046383042
22.200000000000017	26760.17941758335
22.30000000000002	26752.239505181507
22.40000000000002	26744.22534334318
22.500000000000018	26736.137821862147
22.60000000000002	26727.978560177213
22.70000000000002	26719.74868397953
22.80000000000002	26711.449164868478
22.90000000000002	26703.08084852676
23.00000000000002	26694.645250978385
23.10000000000002	26686.14343166725
23.20000000000002	26677.576434539667
23.30000000000002	26668.94515796649
23.40000000000002	26660.250391286045
23.50000000000002	26651.49353962675
23.60000000000002	26642.675586258814
23.70000000000002	26633.797376747618
23.80000000000002	26624.859662566396
23.90000000000002	26615.863760287782
24.00000000000002	26606.810596605013
24.10000000000002	26597.701084958167
24.20000000000002	26588.536008833697
24.300000000000022	26579.316071265683
24.40000000000002	26570.042493710167
24.50000000000002	26560.716137652373
24.600000000000023	26551.337741820884
24.70000000000002	26541.907976519597
24.800000000000022	26532.4279870715
24.90000000000002	26522.898586418338
25.00000000000002	26513.320576116468
25.100000000000023	26503.694642045935
25.20000000000002	26494.021412610316
25.300000000000022	26484.30195123254
25.40000000000002	26474.537014783396
25.50000000000002	26464.727251058634
25.600000000000023	26454.87325998443
25.70000000000002	26444.976039294328
25.800000000000022	26435.036304029043
25.900000000000023	26425.054759407227
26.00000000000002	26415.03200806067
26.100000000000023	26404.968613460824
26.200000000000024	26394.865502571207
26.300000000000022	26384.723342018515
26.400000000000023	26374.542701913884
26.50000000000002	26364.324120798297
26.600000000000023	26354.068468770685
26.700000000000024	26343.776376268906
26.800000000000022	26333.4484652244
26.900000000000023	26323.0852670152
27.00000000000002	26312.687288291956
27.100000000000023	26302.25533780313
27.200000000000024	26291.790004023373
27.300000000000022	26281.291790471205
27.400000000000023	26270.761181844737
27.500000000000025	26260.198937520036
27.600000000000023	26249.60561454753
27.700000000000024	26238.98176258386
27.800000000000026	26228.327851822032
27.900000000000023	26217.644338918795
28.000000000000025	26206.93192990864
28.100000000000023	26196.191145340254
28.200000000000024	26185.422431469862
28.300000000000026	26174.626225517786
28.400000000000023	26163.803190534785
28.500000000000025	26152.953819688722
28.600000000000023	26142.07859969921
28.700000000000024	26131.17794806433
28.800000000000026	26120.25227722744
28.900000000000023	26109.302203736268
29.000000000000025	26098.328188902244
29.100000000000026	26087.330629601925
29.200000000000024	26076.309920981
29.300000000000026	26065.266642073246
29.400000000000027	26054.20123025602
29.500000000000025	26043.11411726528
29.600000000000026	26032.005675093144
29.700000000000024	26020.876276892042
29.800000000000026	26009.726461055277
29.900000000000027	25998.55663707181
30.000000000000025	25987.367159124995
30.100000000000026	25976.15838489805
30.200000000000024	25964.930819971098
30.300000000000026	25953.684852849416
30.400000000000027	25942.420867088324
30.500000000000025	25931.139195284683
30.600000000000026	25919.840175514677
30.700000000000028	25908.524277762306
30.800000000000026	25897.19186604778
30.900000000000027	25885.843257554232
31.00000000000003	25874.47877646049
31.100000000000026	25863.098863991472
31.200000000000028	25851.703865719013
31.300000000000026	25840.294122859854
31.400000000000027	25828.86993382848
31.50000000000003	25817.431605252255
31.600000000000026	25805.97954711538
31.700000000000028	25794.51408343465
31.800000000000026	25783.035499257097
31.900000000000027	25771.544088671115
32.00000000000003	25760.040236409623
32.10000000000002	25748.524250227732
32.20000000000003	25736.996434038952
32.300000000000026	25725.45705653742
32.40000000000003	25713.906396039194
32.50000000000003	25702.344809809074
32.60000000000003	25690.772586578634
32.70000000000003	25679.189983428198
32.800000000000026	25667.597267314784
32.90000000000003	25655.994773296265
33.00000000000003	25644.382775735077
33.10000000000003	25632.761545596935
33.20000000000003	25621.131325686583
33.300000000000026	25609.492368735602
33.40000000000003	25597.84498561135
33.50000000000003	25586.189433847292
33.60000000000003	25574.5259461417
33.70000000000003	25562.854764896947
33.800000000000026	25551.176181423187
33.90000000000003	25539.490440528007
34.00000000000003	25527.797784008846
34.10000000000003	25516.09843208005
34.20000000000003	25504.39261426918
34.30000000000003	25492.68060055156
34.40000000000003	25480.962620814204
34.50000000000003	25469.23888646404
34.60000000000003	25457.509617602536
34.70000000000003	25445.77506696015
34.80000000000003	25434.03545312923
34.90000000000003	25422.290992029004
35.00000000000003	25410.541884131773
35.10000000000003	25398.78833784863
35.20000000000003	25387.03058706956
35.30000000000003	25375.268837130963
35.400000000000034	25363.503280820136
35.50000000000003	25351.73411791752
35.60000000000003	25339.961567091214
35.70000000000003	25328.185823633063
35.80000000000003	25316.40708045644
35.900000000000034	25304.625520757247
36.00000000000003	25292.841333668126
36.10000000000003	25281.05472120104
36.20000000000003	25269.26586684794
36.30000000000003	25257.47494709168
36.400000000000034	25245.68214313802
36.50000000000003	25233.887643550835
36.60000000000003	25222.091622872533
36.70000000000003	25210.294253525197
36.80000000000003	25198.495703567583
36.900000000000034	25186.696144479003
37.00000000000003	25174.895750084386
37.10000000000003	25163.094684403175
37.20000000000003	25151.293109624596
37.30000000000003	25139.491189926237
37.400000000000034	25127.689087243798
37.500000000000036	25115.886957608676
37.60000000000003	25104.08495515889
37.70000000000003	25092.283234676237
37.80000000000003	25080.481951428974
37.900000000000034	25068.681254300176
38.000000000000036	25056.88128992104
38.10000000000003	25045.0822079374
38.20000000000003	25033.28415687335
38.30000000000003	25021.487275095315
38.400000000000034	25009.69170209293
38.500000000000036	24997.897575662326
38.60000000000004	24986.105038929163
38.70000000000003	24974.314232235505
38.80000000000003	24962.525282381426
38.900000000000034	24950.738320445882
39.000000000000036	24938.953485057635
39.10000000000004	24927.17091031372
39.20000000000003	24915.390713708526
39.30000000000003	24903.613019926346
39.400000000000034	24891.83795213444
39.500000000000036	24880.06564321723
39.60000000000004	24868.29621973928
39.70000000000003	24856.52978894098
39.80000000000003	24844.766467970047
39.900000000000034	24833.006385771725
40.000000000000036	24821.24966311404
40.10000000000004	24809.496399001884
40.20000000000003	24797.746704848807
40.30000000000003	24786.000690707504
40.400000000000034	24774.258480458495
40.500000000000036	24762.520187919254
40.60000000000004	24750.785903001615
40.70000000000004	24739.05573035639
40.80000000000003	24727.329790412346
40.900000000000034	24715.608191594853
41.000000000000036	24703.8910165276
41.10000000000004	24692.17836471254
41.20000000000004	24680.470334429254
41.30000000000003	24668.76704163809
41.400000000000034	24657.06858833692
41.500000000000036	24645.375049084967
41.60000000000004	24633.68651730787
41.70000000000004	24622.00310594093
41.80000000000004	24610.324911955766
41.900000000000034	24598.652003463387
42.000000000000036	24586.984469260315
42.10000000000004	24575.3223970437
42.20000000000004	24563.66589580448
42.30000000000004	24552.015056558266
42.400000000000034	24540.369940264376
42.500000000000036	24528.730630253118
42.60000000000004	24517.097232864326
42.70000000000004	24505.469834419426
42.80000000000004	24493.848490175165
42.900000000000034	24482.233279295167
43.000000000000036	24470.62427995316
43.10000000000004	24459.021595005754
43.20000000000004	24447.425305244637
43.30000000000004	24435.83545958604
43.400000000000034	24424.252132270656
43.500000000000036	24412.675423832083
43.60000000000004	24401.105410670156
43.70000000000004	24389.542136661432
43.80000000000004	24377.985672291987
43.90000000000004	24366.436087155682
44.000000000000036	24354.89347870931
44.10000000000004	24343.35791820941
44.20000000000004	24331.829443913783
44.30000000000004	24320.30812187025
44.40000000000004	24308.7940475008
44.500000000000036	24297.287287946125
44.60000000000004	24285.787877014372
44.70000000000004	24274.295877366683
44.80000000000004	24262.811350859163
44.90000000000004	24251.33439019553
45.00000000000004	24239.865057724484
45.10000000000004	24228.403382278477
45.20000000000004	24216.949422513404
45.30000000000004	24205.5032693516
45.40000000000004	24194.064981278607
45.50000000000004	24182.634583202947
45.60000000000004	24171.21213072286
45.70000000000004	24159.797678709645
45.80000000000004	24148.391315684024
45.90000000000004	24136.993095659633
46.00000000000004	24125.60303914291
46.10000000000004	24114.221198114432
46.20000000000004	24102.847659536485
46.30000000000004	24091.4824737916
46.40000000000004	24080.125657931145
46.50000000000004	24068.77726117277
46.60000000000004	24057.437332077083
46.70000000000004	24046.10595548473
46.80000000000004	24034.783177598783
46.90000000000004	24023.46901158067
47.00000000000004	24012.16350337775
47.100000000000044	24000.866736468568
47.20000000000004	23989.578753638583
47.30000000000004	23978.299565012807
47.40000000000004	23967.02921403999
47.50000000000004	23955.767743574634
47.600000000000044	23944.515235221406
47.70000000000004	23933.271727854106
47.80000000000004	23922.03722816546
47.90000000000004	23910.811776645813
48.00000000000004	23899.59545371067
48.100000000000044	23888.388295013225
48.200000000000045	23877.19030458377
48.30000000000004	23866.001520651553
48.40000000000004	23854.821980907866
48.50000000000004	23843.651764113794
48.600000000000044	23832.490902256635
48.700000000000045	23821.339396343807
48.80000000000004	23810.197281926427
48.90000000000004	23799.06463672883
49.00000000000004	23787.94148969983
49.100000000000044	23776.827839518875
49.200000000000045	23765.72371968957
49.30000000000004	23754.629163228325
49.40000000000004	23743.544246399477
49.50000000000004	23732.468994712046
49.600000000000044	23721.403404189063
49.700000000000045	23710.347505908314
49.80000000000004	23699.30137523181
49.90000000000004	23688.265034798857
50.00000000000004	23677.2384786037
50.100000000000044	23666.22173586901
50.200000000000045	23655.214835375984
50.30000000000005	23644.2178511991
50.40000000000004	23633.230802746195
50.50000000000004	23622.2536816834
50.600000000000044	23611.286515034953
50.700000000000045	23600.32937609148
50.80000000000005	23589.382281547878
50.90000000000004	23578.4452213093
51.00000000000004	23567.518220718375
51.100000000000044	23556.60130471753
51.200000000000045	23545.694545462837
51.30000000000005	23534.797956610124
51.40000000000005	23523.911526030668
51.50000000000004	23513.035277073854
51.600000000000044	23502.16928121644
51.700000000000045	23491.313549547132
51.80000000000005	23480.46806841609
51.90000000000005	23469.63285964774
52.00000000000004	23458.807944703534
52.100000000000044	23447.993394061472
52.200000000000045	23437.189215949213
52.30000000000005	23426.395394946925
52.40000000000005	23415.61195107113
52.50000000000004	23404.838954212624
52.600000000000044	23394.076410167934
52.700000000000045	23383.324302210942
52.80000000000005	23372.582648974807
52.90000000000005	23361.851468763398
53.00000000000004	23351.130830589325
53.100000000000044	23340.42073755307
53.200000000000045	23329.721171395235
53.30000000000005	23319.032149108734
53.40000000000005	23308.353739200207
53.50000000000005	23297.685942465898
53.600000000000044	23287.02873953272
53.700000000000045	23276.382146138312
53.80000000000005	23265.746177721485
53.90000000000005	23255.12090201775
54.00000000000005	23244.50631728057
54.100000000000044	23233.902402816013
54.200000000000045	23223.309172873203
54.30000000000005	23212.72669475325
54.40000000000005	23202.154964524118
54.50000000000005	23191.593960550723
54.60000000000005	23181.043695942983
54.700000000000045	23170.504183539582
54.80000000000005	23159.97548996558
54.90000000000005	23149.457608888675
55.00000000000005	23138.950517543635
55.10000000000005	23128.45422768937
55.200000000000045	23117.968805579556
55.30000000000005	23107.494242807636
55.40000000000005	23097.03051582189
55.50000000000005	23086.577635347217
55.60000000000005	23076.135611862323
55.700000000000045	23065.704511029304
55.80000000000005	23055.284322174055
55.90000000000005	23044.875020785934
56.00000000000005	23034.476616363572
56.10000000000005	23024.08917425311
56.200000000000045	23013.71268181058
56.30000000000005	23003.34711387743
56.40000000000005	22992.992479013745
56.50000000000005	22982.648785556165
56.60000000000005	22972.31609833421
56.70000000000005	22961.994402560256
56.80000000000005	22951.683672270527
56.90000000000005	22941.38391491209
57.00000000000005	22931.09519504726
57.10000000000005	22920.81749601658
57.20000000000005	22910.550791332596
57.30000000000005	22900.295087590508
57.40000000000005	22890.050391182747
57.50000000000005	22879.816766221564
57.60000000000005	22869.594194019643
57.70000000000005	22859.382647422215
57.800000000000054	22849.182132014383
57.90000000000005	22838.99271168401
58.00000000000005	22828.814365964165
58.10000000000005	22818.647067287646
58.20000000000005	22808.490820466533
58.300000000000054	22798.345630128897
58.40000000000005	22788.211559771546
58.50000000000005	22778.088587008
58.60000000000005	22767.976683727626
58.70000000000005	22757.875853825946
58.800000000000054	22747.78616061291
58.90000000000005	22737.707580009344
59.00000000000005	22727.640083591745
59.10000000000005	22717.58367455434
59.20000000000005	22707.538355924415
59.300000000000054	22697.504190673233
59.40000000000005	22687.481152903532
59.50000000000005	22677.46921375951
59.60000000000005	22667.468375604
59.70000000000005	22657.478701254222
59.800000000000054	22647.50016320216
59.900000000000055	22637.532732368298
60.00000000000005	22627.57641047942
60.10000000000005	22617.631199110932
60.20000000000005	22607.6971607878
60.300000000000054	22597.774266279113
60.400000000000055	22587.862486172722
60.50000000000005	22577.961821441575
60.60000000000005	22568.072334485238
60.70000000000005	22558.19399453947
60.800000000000054	22548.326772048054
60.900000000000055	22538.470667407368
61.00000000000006	22528.625680876594
61.10000000000005	22518.79187460412
61.20000000000005	22508.96921619224
61.300000000000054	22499.157675841438
61.400000000000055	22489.357253264934
61.50000000000006	22479.56801051071
61.60000000000005	22469.78991372085
61.70000000000005	22460.02293302296
61.800000000000054	22450.267067607907
61.900000000000055	22440.522316542294
62.00000000000006	22430.788741659253
62.10000000000005	22421.066307551475
62.20000000000005	22411.354984183323
62.300000000000054	22401.65477012696
62.400000000000055	22391.965727136783
62.50000000000006	22382.287818414505
62.60000000000005	22372.621013915108
62.70000000000005	22362.96531173786
62.800000000000054	22353.320709869557
62.900000000000055	22343.68726988182
63.00000000000006	22334.06495350612
63.10000000000006	22324.453730605845
63.20000000000005	22314.853598720365
63.300000000000054	22305.264619361355
63.400000000000055	22295.686752934867
63.50000000000006	22286.119969351483
63.60000000000006	22276.564265722824
63.70000000000005	22267.019639058777
63.800000000000054	22257.48615071656
63.900000000000055	22247.96375970655
64.00000000000006	22238.45243591181
64.10000000000005	22228.95217593773
64.20000000000006	22219.46304109773
64.30000000000005	22209.98498913894
64.40000000000006	22200.517990041953
64.50000000000006	22191.062040025652
64.60000000000005	22181.61713521699
64.70000000000006	22172.183336799877
64.80000000000005	22162.76060119611
64.90000000000006	22153.348898415956
65.00000000000006	22143.9482242211
65.10000000000005	22134.558639765506
65.20000000000006	22125.180100266676
65.30000000000005	22115.812575877142
65.40000000000006	22106.45606200973
65.50000000000006	22097.11055399435
65.60000000000005	22087.776112877298
65.70000000000006	22078.452692617226
65.80000000000005	22069.140263447334
65.90000000000006	22059.83882036808
66.00000000000006	22050.54842440764
66.10000000000005	22041.269028376362
66.20000000000006	22032.00060268933
66.30000000000005	22022.743142032563
66.40000000000006	22013.496641017373
66.50000000000006	22004.261160583486
66.60000000000005	21995.036652345145
66.70000000000006	21985.823086843513
66.80000000000005	21976.620458393227
66.90000000000006	21967.428827925876
67.00000000000006	21958.248145960613
67.10000000000007	21949.078383255528
67.20000000000006	21939.91953384228
67.30000000000005	21930.771591685338
67.40000000000006	21921.634617644595
67.50000000000006	21912.50856110252
67.60000000000007	21903.39339298359
67.70000000000006	21894.289106985565
67.80000000000005	21885.195763968582
67.90000000000006	21876.113312270634
68.00000000000006	21867.04172306397
68.10000000000007	21857.980989792188
68.20000000000006	21848.93110583855
68.30000000000005	21839.89213200609
68.40000000000006	21830.864015552335
68.50000000000006	21821.846727851684
68.60000000000007	21812.840262048125
68.70000000000006	21803.844678951875
68.80000000000005	21794.85992482416
68.90000000000006	21785.885971314252
69.00000000000006	21776.922811338303
69.10000000000007	21767.970437758464
69.20000000000006	21759.028911340487
69.30000000000005	21750.098177318403
69.40000000000006	21741.17820757524
69.50000000000006	21732.268994758942
69.60000000000007	21723.37059964817
69.70000000000006	21714.48296652648
69.80000000000007	21705.60606757551
69.90000000000006	21696.739895239483
70.00000000000006	21687.884441914368
70.10000000000007	21679.039768345276
70.20000000000006	21670.205817839116
70.30000000000007	21661.38256283911
70.40000000000006	21652.569995549977
70.50000000000006	21643.768176734317
70.60000000000007	21634.97704879226
70.70000000000006	21626.19658448625
70.80000000000007	21617.426775839413
70.90000000000006	21608.667614831877
71.00000000000006	21599.91916220204
71.10000000000007	21591.181359421338
71.20000000000006	21582.454179538232
71.30000000000007	21573.737614362668
71.40000000000006	21565.031724654094
71.50000000000006	21556.336451018815
71.60000000000007	21547.6517668424
71.70000000000006	21538.97766377339
71.80000000000007	21530.31413342218
71.90000000000006	21521.661236532036
72.00000000000006	21513.018912826043
72.10000000000007	21504.387135997185
72.20000000000006	21495.765897504913
72.30000000000007	21487.155258116218
72.40000000000006	21478.55515672884
72.50000000000006	21469.965567388197
72.60000000000007	21461.386481410886
72.70000000000006	21452.81789007976
72.80000000000007	21444.25985415238
72.90000000000006	21435.712311686555
73.00000000000006	21427.175237053652
73.10000000000007	21418.64862140323
73.20000000000006	21410.132525518515
73.30000000000007	21401.626886669885
73.40000000000006	21393.13167959422
73.50000000000007	21384.64689531522
73.60000000000007	21376.172524826878
73.70000000000006	21367.708628908644
73.80000000000007	21359.25514403206
73.90000000000006	21350.81204527604
74.00000000000007	21342.379323517463
74.10000000000007	21333.957039562658
74.20000000000006	21325.545129131966
74.30000000000007	21317.143567680865
74.40000000000006	21308.75234597589
74.50000000000007	21300.3714547576
74.60000000000007	21292.00095483325
74.70000000000006	21283.64078116348
74.80000000000007	21275.290909559517
74.90000000000006	21266.951330659616
75.00000000000007	21258.62210529856
75.10000000000007	21250.303167720394
75.20000000000006	21241.9944941221
75.30000000000007	21233.696075045835
75.40000000000006	21225.407901011182
75.50000000000007	21217.13003285762
75.60000000000007	21208.862404106752
75.70000000000006	21200.604991322994
75.80000000000007	21192.357784937183
75.90000000000006	21184.120845816466
76.00000000000007	21175.894106798925
76.10000000000007	21167.677544842234
76.20000000000007	21159.471150294194
76.30000000000007	21151.27491348314
76.40000000000006	21143.08889528395
76.50000000000007	21134.913027847684
76.60000000000007	21126.747288509298
76.70000000000007	21118.59166752083
76.80000000000007	21110.44622578444
76.90000000000006	21102.31089479934
77.00000000000007	21094.185652299726
77.10000000000007	21086.070488466554
77.20000000000007	21077.96539346415
77.30000000000007	21069.870428204733
77.40000000000006	21061.785523534327
77.50000000000007	21053.710657572505
77.60000000000007	21045.645820418693
77.70000000000007	21037.591073011667
77.80000000000007	21029.546345575844
77.90000000000006	21021.51161663468
78.00000000000007	21013.486876227467
78.10000000000007	21005.47211437948
78.20000000000007	20997.46739204128
78.30000000000007	20989.472638816285
78.40000000000006	20981.48783361994
78.50000000000007	20973.512966423063
78.60000000000007	20965.548098201674
78.70000000000007	20957.593157966556
78.80000000000007	20949.648125040436
78.90000000000006	20941.712989344014
79.00000000000007	20933.787740786367
79.10000000000007	20925.872440356477
79.20000000000007	20917.96701647486
79.30000000000007	20910.07144886146
79.40000000000006	20902.185727380434
79.50000000000007	20894.309913044828
79.60000000000007	20886.443933710263
79.70000000000007	20878.587769506245
79.80000000000007	20870.74141025601
79.90000000000008	20862.90484577337
80.00000000000007	20855.078137084995
80.10000000000007	20847.261211485587
80.20000000000007	20839.45404950582
80.30000000000007	20831.65664092332
80.40000000000008	20823.869046787193
80.50000000000007	20816.091193853787
80.60000000000007	20808.32306306467
80.70000000000007	20800.564644164926
80.80000000000007	20792.815926892243
80.90000000000008	20785.076972309653
81.00000000000007	20777.34770664054
81.10000000000007	20769.62811123047
81.20000000000007	20761.91817578896
81.30000000000007	20754.217961399598
81.40000000000008	20746.527393772834
81.50000000000007	20738.846454665574
81.60000000000007	20731.17513376246
81.70000000000007	20723.51342074257
81.80000000000007	20715.861376703288
81.90000000000008	20708.218926848884
82.00000000000007	20700.586053342064
82.10000000000007	20692.962745841032
82.20000000000007	20685.349065461713
82.30000000000007	20677.744936919815
82.40000000000008	20670.150342788966
82.50000000000007	20662.565272709566
82.60000000000008	20654.9897163181
82.70000000000007	20647.42373474386
82.80000000000007	20639.867252221902
82.90000000000008	20632.320251732566
83.00000000000007	20624.782722898166
83.10000000000008	20617.254726864325
83.20000000000007	20609.7361874009
83.30000000000007	20602.227087898053
83.40000000000008	20594.72741796673
83.50000000000007	20587.23716721547
83.60000000000008	20579.75639680254
83.70000000000007	20572.285030041567
83.80000000000007	20564.82305072952
83.90000000000008	20557.370448466878
84.00000000000007	20549.9272844259
84.10000000000008	20542.49348147743
84.20000000000007	20535.069023826494
84.30000000000007	20527.653901068075
84.40000000000008	20520.248102796173
84.50000000000007	20512.851690194722
84.60000000000008	20505.464585701666
84.70000000000007	20498.08677392818
84.80000000000007	20490.718244465766
84.90000000000008	20483.359058509937
85.00000000000007	20476.009138077334
85.10000000000008	20468.66846818487
85.20000000000007	20461.33703842391
85.30000000000007	20454.014838386127
85.40000000000008	20446.70192927751
85.50000000000007	20439.39823270413
85.60000000000008	20432.103734087697
85.70000000000007	20424.818423022505
85.80000000000007	20417.542360723593
85.90000000000008	20410.275468396325
86.00000000000007	20403.017731865344
86.10000000000008	20395.76914072968
86.20000000000007	20388.529684589823
86.30000000000008	20381.29942466991
86.40000000000008	20374.0782817861
86.50000000000007	20366.866242165917
86.60000000000008	20359.66329541713
86.70000000000007	20352.469502770327
86.80000000000008	20345.284784660784
86.90000000000008	20338.109127715637
87.00000000000007	20330.942521551846
87.10000000000008	20323.784955788862
87.20000000000007	20316.63649166487
87.30000000000008	20309.497049246347
87.40000000000008	20302.366615560903
87.50000000000007	20295.245180239486
87.60000000000008	20288.132804524128
87.70000000000007	20281.029408119368
87.80000000000008	20273.934978448746
87.90000000000008	20266.84950515648
88.00000000000007	20259.772977890247
88.10000000000008	20252.705457897984
88.20000000000007	20245.646864535014
88.30000000000008	20238.597185622428
88.40000000000008	20231.556410823243
88.50000000000007	20224.52460138657
88.60000000000008	20217.501676324046
88.70000000000007	20210.487623848636
88.80000000000008	20203.482433640293
88.90000000000008	20196.486095383338
89.00000000000009	20189.49867033102
89.10000000000008	20182.52007716449
89.20000000000007	20175.550304490906
89.30000000000008	20168.589342013416
89.40000000000008	20161.637250983786
89.50000000000009	20154.693949756933
89.60000000000008	20147.759427327564
89.70000000000007	20140.833673419103
89.80000000000008	20134.22991081747
89.90000000000008	20128.88739966508
90.00000000000009	20124.80448667942
