# Supplementary material for: White matter micro- and macrostructure brain charts for the human lifespan
Source: Nature. 2026 May 13;655(8124):979–89. doi: 10.1038/s41586-026-10454-2 (PMC13391363; doi:10.1038/s41586-026-10454-2)
Supplement: Supplementary file 8 — WM lifespan milestones and rates. Developmental and ageing time points and rates used to generate the plots and results in Fig. 4 and Supplementary Fig. S4.F9. T1, T2, and T3 denote the three identified break points separating developmental and ageing phases. ‘Infancy’ refers to the interval from start to T1, ‘Adolescence’ from T1 to T2, ‘Young Adult’ from T2 to T3, and ‘Aging’ from T3 to the end of the age range. Age is expressed in years. Tract measurements are reported in metric-specific units: diffusivities in mm2 s−1, volume in mm3, surface area in mm2, average length in mm, and FA is dimensionless (unitless). Rates are expressed in tract-specific units per year. [file 41586_2026_10454_MOESM8_ESM.csv]

pathway	feature	slope_infancy	pct_per_year_infancy	slope_adolescence	pct_per_year_adolescence	slope_young_adult	pct_per_year_young_adult	slope_aging	pct_per_year_aging	T1_age	T1_value	T2_age	T2_value	T3_age	T3_value
AF_left	fa-mean	0.021492538426359575	5.814062945419603	0.005256785852229298	1.2233609659261364	0.0007500832100937292	0.16319785790371602	-0.0004985080018430226	-0.11022896586484539	4.5000000000000036	0.3994518202830206	13.700000000000012	0.4478142501235302	34.80000000000003	0.4636410058565079
AF_left	md-mean	-4.422393238710628e-05	-4.981939028022999	-8.857119807832417e-06	-1.1480315231498481	-9.20335570962551e-07	-0.1281226088973957	1.3058735638595241e-06	0.17630822881256508	4.400000000000003	0.0008304655437446304	14.800000000000011	0.0007383514977431732	40.900000000000034	0.0007143307393410506
AF_left	rd-mean	-6.081921269382651e-05	-8.463214269351582	-1.250761781399668e-05	-2.119065394486753	-1.4272144310017468e-06	-0.269129491217447	1.0396105090986745e-06	0.18999726678446457	3.7000000000000024	0.0006544503881167916	11.70000000000001	0.0005543894456048181	33.60000000000003	0.0005231334495658798
AF_left	ad-mean	-2.3808722017904055e-05	-1.930997411065524	-4.652814209676746e-06	-0.4082515879710603	-2.0953344389137983e-07	-0.01902547859486987	2.1176317213285307e-06	0.18619697329274928	6.100000000000005	0.0011886243488827936	22.60000000000002	0.0011118529144231273	53.700000000000045	0.0011053364243181053
AF_left	volume	2734.106831953975	8.762235400587869	484.2292309935531	1.2733108215411546	-117.52262549430104	-0.32034701543426064	-89.20469646287437	-0.27709648984369056	4.600000000000003	35064.68437914483	13.400000000000011	39325.9016118881	63.20000000000005	33473.2748622719
AF_left	surface_area	3361.214326523648	9.733283943155287	609.4415251917671	1.4254175892368959	-159.88663203389703	-0.3919702043278127	-114.09747910288559	-0.3276374761646437	4.5000000000000036	39190.06137490711	12.900000000000011	44309.37018651796	61.00000000000006	36618.823185687506
AF_left	avg_length	3.1250009541264534	3.3044593080222584	1.0081329290686638	1.0106215931156515	0.21013375607461593	0.2048670297415288	-0.04634921032425131	-0.045694521520275797	3.0000000000000018	97.25023662742034	7.100000000000005	101.38358163660186	15.500000000000012	103.14870518762864
AF_right	fa-mean	0.028348060442275818	8.232476661261074	0.009237511486821464	2.3019868613436643	0.001978165802963623	0.457243170891648	-0.0003517787482533988	-0.08241495155692502	3.400000000000002	0.3733578753127617	8.400000000000006	0.41954543274686906	18.300000000000015	0.43912927419620895
AF_right	md-mean	-4.547162895213578e-05	-5.143597030144821	-8.980654851240593e-06	-1.1743443792078356	-8.677986096006337e-07	-0.12197849613703284	1.4036395264135522e-06	0.19053313150380338	4.400000000000003	0.0008252805282939077	14.900000000000013	0.0007309836523558814	41.10000000000004	0.0007082473287843448
AF_right	rd-mean	-5.1331822588637716e-05	-7.36514962588383	-8.662279922579092e-06	-1.4953564742232457	-5.294205563883743e-07	-0.09931688970534337	1.455192114501702e-06	0.2597125037640098	4.100000000000003	0.0006374438044713284	14.300000000000011	0.0005490885492610216	44.30000000000004	0.0005332059325693704
AF_right	ad-mean	-2.7289518486866362e-05	-2.2488849406358655	-5.284607645449104e-06	-0.4771162056485525	-2.6212225579472643e-07	-0.02463913799444219	2.3569016184010955e-06	0.21362671745519124	6.100000000000005	0.0011628333702673858	22.500000000000018	0.0010761658048820204	53.80000000000005	0.0010679613782756455
AF_right	volume	2644.0085799352587	9.048120272160634	487.2630588724048	1.3803717822145867	-109.11324364651061	-0.3195545377336342	-68.77375751602348	-0.22792049953579535	4.3000000000000025	32676.013681589673	12.10000000000001	36476.665540794434	58.90000000000005	31370.165738137734
AF_right	surface_area	3292.9532301869663	10.225038735937453	645.1512709226045	1.652752034741253	-150.60756228588502	-0.40405168775589884	-76.636194369268	-0.2382789935719937	3.9000000000000026	36064.17432083201	10.600000000000009	40386.687836013465	54.60000000000005	33759.95509543452
AF_right	avg_length	3.1662810156226184	2.9984770292736216	0.7034575410678466	0.629145045836808	0.0805243521370805	0.07022657034305801	-0.050501849567938135	-0.04442944349862422	3.500000000000002	108.75828146331419	10.300000000000008	113.54179274257555	28.400000000000023	114.99928351625671
ATR_left	fa-mean	0.01854170519519693	5.339645408545299	0.004458084919812824	1.1176289468585108	0.0005950761469725605	0.14028612647642114	-0.0004625589290815037	-0.11096390381919151	4.5000000000000036	0.3728774795883519	13.800000000000011	0.4143376693426112	35.50000000000003	0.42725082173191575
ATR_left	md-mean	-2.5681323285588794e-05	-3.020142149149513	-3.286330958025599e-06	-0.4286337539561233	6.381252993697628e-07	0.08482351587260999	3.2860357850626703e-06	0.40425275472098854	5.800000000000004	0.0008075238914447736	23.80000000000002	0.0007483699342003127	60.00000000000005	0.0007714700700374982
ATR_left	rd-mean	-3.975901725633541e-05	-5.68376343711547	-7.0346287331001645e-06	-1.1811336812448419	-8.698435026654462e-08	-0.015537979068079962	1.9397380246157156e-06	0.32077094798978173	4.5000000000000036	0.0006473890229780723	15.700000000000014	0.0005686011811673504	44.10000000000004	0.0005661308256197805
ATR_left	ad-mean	-1.235179277001531e-05	-1.0406410136887803	-1.8841285941409438e-06	-0.16821282790181147	1.189767347081415e-06	0.1067411253584097	4.6551231612636985e-06	0.3913603462511177	8.900000000000007	0.0011538695030504742	35.20000000000003	0.0011043169210245673	65.30000000000005	0.001140128918171718
ATR_left	volume	1922.6149775241508	8.68327669500883	451.2033989565178	1.6813168501996008	-16.221361610569243	-0.0574432713408687	-139.5201392360754	-0.5882038997226698	4.200000000000003	24620.302500150392	11.80000000000001	28049.44833221993	28.700000000000024	27775.30732100131
ATR_left	surface_area	1752.577041341575	9.3756171016445	472.0229019979908	2.092378183354859	24.28329022019424	0.10094386611536109	-110.45355577915426	-0.5435731015546205	3.8000000000000025	20718.652875889864	10.000000000000007	23645.19486827741	22.80000000000002	23956.020983095896
ATR_left	avg_length	2.7727084846836387	4.030240426673409	0.7732716145081819	1.03693056234293	0.09450200482100914	0.12237662835335843	-0.09946588265811158	-0.13411549761570102	3.6000000000000023	71.78736587700347	9.400000000000007	76.27234124115093	21.80000000000002	77.44416610093144
ATR_right	fa-mean	0.020100186343234194	5.806671034558375	0.004789554664449802	1.2293406205059259	0.0007447311725862101	0.18078775769299055	-0.00017859479536652697	-0.04333469799032255	3.7000000000000024	0.36791673155149796	10.90000000000001	0.40240152513553656	29.200000000000024	0.4160301055938642
ATR_right	md-mean	-3.1104080560148625e-05	-3.6236271923621435	-4.359095965462899e-06	-0.5681871142759393	3.5619938222937785e-07	0.04781728366019951	2.6542286994845384e-06	0.3333573614313976	5.200000000000004	0.000811874845785822	20.30000000000002	0.0007460524967073321	56.50000000000005	0.0007589469143440356
ATR_right	rd-mean	-2.9225384276909534e-05	-4.232894246880817	-6.1758364600162155e-06	-1.0348305097401866	-2.27971583187092e-07	-0.04061506938455155	1.678997968106065e-06	0.2803067946090172	5.200000000000004	0.00064324464559563	16.900000000000013	0.0005709873590134402	43.500000000000036	0.0005649233149006635
ATR_right	ad-mean	-1.3440594209634151e-05	-1.1361663355783067	-2.086845274855168e-06	-0.18781503024054214	1.1387650573470694e-06	0.10325091910828714	4.722874742549525e-06	0.4008065037081331	8.700000000000006	0.0011477807850985091	34.70000000000003	0.0010935228079522747	65.20000000000006	0.0011282551422013604
ATR_right	volume	2272.9342558609555	10.143540000954319	599.3137789641733	2.1989862250889214	23.841896928713872	0.0820037850418655	-140.9190870241196	-0.5798013367017016	3.7000000000000024	24942.542405499466	9.800000000000008	28598.356457180926	22.70000000000002	28905.916927561335
ATR_right	surface_area	2121.3361362936557	10.91962849549806	618.9525699571595	2.6301583730209	55.827499029288866	0.22080837163577172	-125.8436126573197	-0.6035102319286086	3.400000000000002	21572.269416418956	8.500000000000007	24728.927523200473	18.800000000000015	25303.95076320215
ATR_right	avg_length	2.896369511979639	3.9616599913691646	0.5419553235038331	0.680088638031604	-0.02347867364471598	-0.02904307951397598	0.004130081378258727	0.005165213916315266	4.100000000000003	76.63152175079581	12.50000000000001	81.18394646822802	63.50000000000006	79.9865341123475
CA	fa-mean	0.018533998914133636	4.880893000695808	0.004387431213380853	1.0399733915056715	0.00033697010924908723	0.07668812933326385	-0.0007058089106620246	-0.16837670269016403	3.9000000000000026	0.40125400048351634	11.30000000000001	0.4337209914625347	28.500000000000025	0.439516877341619
CA	md-mean	-1.584223530047042e-05	-1.7657098454668092	-2.7581106061616745e-06	-0.3359396193201764	2.8840203396029785e-07	0.03620970068089639	3.099353336183067e-06	0.36747495877153097	7.500000000000005	0.0008613666423896759	30.200000000000024	0.0007987575316298058	62.50000000000006	0.0008080729173267234
CA	rd-mean	-2.9625526641839938e-05	-4.2272810481355405	-5.306800650985589e-06	-0.859192692688825	2.1168538962655862e-07	0.03568301273903337	1.9707090968771335e-06	0.3065483551954247	4.800000000000003	0.0006586544195077655	16.500000000000014	0.000596564851891234	44.20000000000004	0.0006024285371838897
CA	ad-mean	-1.6852947854495336e-05	-1.2724488469280208	-3.495048057725535e-06	-0.28165715486014553	-2.886070117607098e-07	-0.02400877186133451	2.2658043927941025e-06	0.18409425295119528	7.300000000000006	0.0012862103868895676	28.100000000000023	0.0012135133872888764	60.50000000000005	0.0012041625201078294
CA	volume	290.74185115232774	7.436388010422487	64.76385410577583	1.4740767773873213	-5.643483872331461	-0.128530969436012	3.4840015697194846	0.08092741247947834	3.200000000000002	4174.49956522866	8.300000000000006	4504.795221168117	50.40000000000004	4267.204550142962
CA	surface_area	280.5502704534275	6.196364141034107	60.63409360456793	1.2064830031509943	-2.527843274739458	-0.049599618810878154	4.314103736110306	0.08471669334850067	3.400000000000002	4801.703264453547	9.000000000000007	5141.254188639127	51.90000000000005	5032.809712152804
CA	avg_length	2.218705863699973	3.4149544635330744	0.548595636803952	0.8046542016666233	0.0044267652880150095	0.006410995413341153	0.09097946451298021	0.12858187766459084	2.9000000000000017	66.73361811044678	7.000000000000005	68.98286022134299	48.50000000000004	69.16657098079561
CC	fa-mean	0.020836327005888597	4.678672492310665	0.00486411731558307	0.9786181362884403	0.00043510270884070085	0.08379399807584795	-0.0007181646485677273	-0.14332341469544238	4.200000000000003	0.47176076433527586	12.40000000000001	0.5116465263230571	31.700000000000028	0.5200440086036826
CC	md-mean	-3.972640838404076e-05	-4.183893216337388	-7.489623980352819e-06	-0.8888210558481331	-2.7197537054892157e-07	-0.03388132884081309	1.8602868170134544e-06	0.22001316171897162	4.600000000000003	0.0008956745431391877	15.500000000000012	0.0008140376417533419	42.30000000000004	0.0008067487018226308
CC	rd-mean	-4.244714432177691e-05	-6.168725026717923	-7.761000695107258e-06	-1.3379010790297023	-2.811496819775161e-07	-0.052065195354918166	1.8364238726268771e-06	0.31532165888457253	4.400000000000003	0.0006337844279596842	15.000000000000012	0.0005515178205915471	42.000000000000036	0.0005439267791781542
CC	ad-mean	-1.783335931094306e-05	-1.2372420286368777	-3.1473651293493915e-06	-0.23270636911399087	4.520684264835108e-07	0.034104516243033664	3.846340074648281e-06	0.2777292093641963	7.700000000000006	0.0013996503118313354	30.900000000000027	0.0013266314408304294	62.70000000000005	0.001341007216792605
CC	volume	7495.178116362784	6.501366955409563	1760.6992488109508	1.3146271009517316	103.60104606082818	0.07330688552118186	-329.4297843704582	-0.24941924401052717	4.200000000000003	124847.78146228423	12.30000000000001	139109.44537765294	31.00000000000003	141046.78493899043
CC	surface_area	17085.59265187357	8.234061385841914	4229.890462196816	1.6674470585202086	221.49211098678592	0.08153149169151651	-910.7765631183387	-0.3710965984600785	4.5000000000000036	231458.2368259804	12.800000000000011	266566.327662214	30.900000000000027	270575.3348710748
CC	avg_length	3.2989529988541335	3.3846267998926973	0.8610514401002006	0.8413058523579484	0.10009517630520545	0.09580196053579916	-0.08961153561877386	-0.08831133526182497	2.9000000000000017	100.07872761309085	7.100000000000005	103.6951436615117	16.900000000000013	104.67607638930271
CC_1	fa-mean	0.02697393494278135	5.978898200474446	0.006650987383001349	1.3088489271127188	0.00037959976921559806	0.07153581329374337	-0.0012827832255175387	-0.262030902225915	3.7000000000000024	0.4807290399658811	10.200000000000008	0.5239604579553899	25.100000000000023	0.5296164945167023
CC_1	md-mean	-1.910959699713951e-05	-2.176320035829925	-3.1972666337359436e-06	-0.3997429531124894	5.685553626101669e-07	0.07273439040244128	2.9888732739461716e-06	0.3558211055570186	6.700000000000005	0.0008394370202661462	25.40000000000002	0.000779648134215284	57.30000000000005	0.0007977850502825484
CC_1	rd-mean	-4.237639104059028e-05	-6.54541844679514	-6.828601821255821e-06	-1.2642786191736957	4.84877132175778e-07	0.09443527623768042	2.6941085840997254e-06	0.46205056300097386	4.5000000000000036	0.0005924439780888005	15.900000000000013	0.0005145979173264841	45.00000000000004	0.0005287078418727992
CC_1	ad-mean	-1.659732742923688e-05	-1.1834538431574588	-3.128042024625083e-06	-0.2365162338905141	2.118183323532707e-08	0.001640341108958431	2.700389487121563e-06	0.202997669325867	7.300000000000006	0.001365413132126458	28.900000000000023	0.0012978474243945561	61.300000000000054	0.0012985337157913807
CC_1	volume	915.4696031076601	9.544641213891422	237.62273561062167	2.047543048690694	9.966747938218539	0.08057938293919348	-54.60964818826862	-0.5175913585990007	3.8000000000000025	10643.508011599293	10.200000000000008	12164.293519507273	24.00000000000002	12301.83464105469
CC_1	surface_area	554.0375038975335	6.9641707835512445	80.20420313285665	0.9052288440604446	-26.563400670068862	-0.3158131980197564	-23.526356879434072	-0.32017801989354217	3.400000000000002	8475.248938141187	10.000000000000007	9004.596678818041	57.60000000000005	7740.178806922762
CC_1	avg_length	2.5514173593560505	3.5827199757355035	0.5885954733828515	0.7758024430542738	-0.007791561853326977	-0.010076932726588933	-0.15872542647266633	-0.22131984873725616	3.400000000000002	73.70127961540248	9.100000000000007	77.05627381368474	22.30000000000002	76.95342519722082
CC_2	fa-mean	0.024511399753167528	5.675709075314634	0.00591858311168216	1.2180266041103502	0.00038566279705143613	0.07595373944887611	-0.0010495571863089865	-0.22054177090698063	3.8000000000000025	0.45958619775363013	10.800000000000008	0.5010162795354053	27.00000000000002	0.5072640168476386
CC_2	md-mean	-2.3739356951207146e-05	-2.6246612720485403	-3.871748297750206e-06	-0.4782416734769561	7.138855119897173e-07	0.09055217016473655	3.6353278589235782e-06	0.42275926616358517	6.600000000000005	0.0008574749625906615	25.20000000000002	0.0007854604442525076	57.20000000000005	0.0008083047806361786
CC_2	rd-mean	-4.630849535081877e-05	-6.792901147519704	-7.541563997836834e-06	-1.335563952695852	3.851420469201223e-07	0.07222379777443404	2.7442814728559e-06	0.4549950705184309	4.5000000000000036	0.0006216941833777808	15.800000000000013	0.0005364745102022245	44.70000000000004	0.0005476051153582161
CC_2	ad-mean	-1.943912568456306e-05	-1.3864331258507934	-3.29409952508422e-06	-0.25272427647138374	7.905027055518535e-07	0.06181691104908426	4.875555059170224e-06	0.359729868629275	8.000000000000007	0.0013550601522360796	32.00000000000003	0.0012760017636340582	63.50000000000006	0.0013009025988589417
CC_2	volume	5291.719343604043	8.272553828744842	1320.5183324429988	1.6935671373821632	68.8263120752419	0.08247110112724576	-283.64621803123913	-0.37739994663007215	4.400000000000003	71204.69629497617	12.50000000000001	81900.89478776447	30.200000000000024	83119.12051149625
CC_2	surface_area	7534.668856154158	9.98771043686664	1990.3403641168136	2.0847268044359284	130.97869119201812	0.12649634378876967	-422.6049685109866	-0.46542105904874886	4.400000000000003	85852.07002689704	12.10000000000001	101177.69083059652	28.100000000000023	103273.34988966881
CC_2	avg_length	3.275609291425438	3.8173287526774535	0.5528720389796813	0.5947689225513901	-0.10444590323117628	-0.11349489577204186	-0.0705387765169391	-0.08010659796081115	4.100000000000003	89.7658591359905	12.40000000000001	94.35469705952185	62.400000000000055	89.13240189796304
CC_3	fa-mean	0.02231887505846558	5.241016011945055	0.005277229066093524	1.1044793366840788	0.000338061173515616	0.06780027574405456	-0.0009428794261557319	-0.20016786335161088	4.000000000000003	0.4526303994056556	11.500000000000009	0.49220961740135705	28.900000000000023	0.49809188182052877
CC_3	md-mean	-4.8361030156559785e-05	-5.0848612961694535	-8.401656147585724e-06	-1.0197308483008167	2.191749470615295e-07	0.027896012996757653	2.8077155652075123e-06	0.3279011179900576	4.600000000000003	0.0008861527105282507	15.800000000000013	0.0007920541616752905	43.60000000000004	0.000798147225203601
CC_3	rd-mean	-4.9593468682452214e-05	-7.079660710967257	-8.234097839899449e-06	-1.4278774006593355	2.9666856089785576e-07	0.05481638217395618	2.79514968012659e-06	0.45690768254983166	4.400000000000003	0.0006376448034276099	15.500000000000012	0.0005462463174047259	44.20000000000004	0.0005547607051024944
CC_3	ad-mean	-2.1643519928040565e-05	-1.533155416678741	-3.4885856880803e-06	-0.26822328144624197	1.2487336035382334e-06	0.09760349420942031	6.231044490454533e-06	0.4521008278887844	8.200000000000006	0.0013582448659562698	33.10000000000003	0.0012713790823230702	64.30000000000005	0.0013103395707534631
CC_3	volume	1173.0665212818735	8.961522479471736	266.06031497601487	1.574493793544644	7.6319292692806435	0.04172631197063919	-66.41844231269641	-0.3976096729465388	5.300000000000004	15059.897037210198	16.100000000000016	17933.34843895116	40.900000000000034	18122.62028482932
CC_3	surface_area	897.3419838214037	7.910375469351365	207.15606494791888	1.4684669856156491	13.32155312645417	0.08746331246964834	-41.333373260866296	-0.2892072483931946	5.0000000000000036	12750.552723825374	15.300000000000013	14884.260192788941	39.10000000000004	15201.31315719855
CC_3	avg_length	3.217380792651125	3.839245058258664	0.6042646560401256	0.6711133536371668	-0.06858868250727554	-0.07623607005934775	-0.01088242572893188	-0.012388580283672245	3.7000000000000024	87.25199001557667	10.500000000000009	91.36098967664952	56.40000000000005	88.21276914956557
CC_4	fa-mean	0.030798536013862347	7.198210997027159	0.010200344366515068	2.1016518633793115	0.002171310912232832	0.41972798681902135	-0.0004499635873385297	-0.0886404100095502	3.200000000000002	0.45699701708705476	7.800000000000006	0.5039186011730241	17.000000000000014	0.5238946615655662
CC_4	md-mean	-4.2123718406979884e-05	-4.261290384432786	-8.134437900070294e-06	-0.928253488012875	-4.5246940521325996e-07	-0.05439904892954367	1.7700007667894705e-06	0.2031836467559454	4.5000000000000036	0.0009326381876772095	15.200000000000014	0.0008455997021464572	41.400000000000034	0.0008337450037298698
CC_4	rd-mean	-6.219515366719317e-05	-8.35376431943172	-1.3489666276728147e-05	-2.182684499820538	-1.3096969505872213e-06	-0.23280015010200852	1.3802505239472811e-06	0.23179997938838157	3.6000000000000023	0.0006802854588330331	10.800000000000008	0.0005831598616405903	29.700000000000024	0.0005584065892744918
CC_4	ad-mean	-1.7792494220558163e-05	-1.1974864820812532	-3.0987426266449715e-06	-0.22206827344236688	6.143586514716359e-07	0.04482151743881738	4.220317717014144e-06	0.2937373058016752	7.900000000000006	0.0014430924555442922	31.600000000000026	0.0013696522552928063	63.10000000000006	0.0013890045528141628
CC_4	volume	2067.4243296885174	10.092295837571596	528.3612565004684	2.027862813222221	13.480390610904456	0.04801653716517376	-139.3858027621437	-0.5875564869560124	4.5000000000000036	23412.714303746277	12.40000000000001	27586.76823009998	28.900000000000023	27809.194675179904
CC_4	surface_area	1557.1006317241633	8.82708407722084	379.943711348083	1.768375799057576	11.187455334094826	0.04887602898905079	-90.49499106568263	-0.4507976937957181	4.200000000000003	19646.874837214513	11.80000000000001	22534.447043459946	28.600000000000023	22722.39629307274
CC_4	avg_length	4.024019711983149	4.230987975376486	0.711218398814143	0.6894463786908694	-0.1340964960281249	-0.13161826175606142	-0.0761675265464831	-0.07848748224385972	3.8000000000000025	99.56479192247583	11.100000000000009	104.75668623381908	58.20000000000005	98.44074127089439
CC_5	fa-mean	0.03165944996055538	7.393340802994473	0.010541102757865704	2.1549272480705284	0.0024281022279560665	0.4633638874589944	-0.00021879892810930504	-0.04173856946578518	3.300000000000002	0.45936856671001763	8.000000000000007	0.5089117496719865	17.500000000000014	0.5319787208375691
CC_5	md-mean	-2.5364369714099826e-05	-2.6559208814889432	-4.992790175270048e-06	-0.581100377211462	-4.2737635349268673e-07	-0.052358032621344294	1.824142329626413e-06	0.2161112478250086	5.900000000000004	0.0009095448673677594	21.80000000000002	0.0008301595035809656	53.100000000000044	0.0008167826237166445
CC_5	rd-mean	-4.301173344076142e-05	-6.071088492673356	-8.63830521566225e-06	-1.443171378087865	-9.851898522146065e-07	-0.18012861157010127	1.1008013129928107e-06	0.19516899157144976	4.3000000000000025	0.0006543424819236472	14.400000000000013	0.0005670955992454584	40.10000000000004	0.000541776220043543
CC_5	ad-mean	-1.702730170565384e-05	-1.1465510981283265	-3.4014237517487835e-06	-0.24383342065025293	9.603783166413006e-08	0.00705934297858039	3.238730331546112e-06	0.23020266982738194	7.900000000000006	0.0014432561241837173	30.400000000000027	0.0013667240897693696	62.10000000000005	0.0013697684890331225
CC_5	volume	2002.7011341708753	9.327493144965812	524.1035680448897	1.8666539757416778	-16.942338537756573	-0.056036107124293744	-216.679438593049	-0.9201867078161232	5.300000000000004	24927.92259097196	14.800000000000011	29906.906487398417	32.300000000000026	29610.415562987677
CC_5	surface_area	1684.1166700656538	9.05218780594449	440.3943384960685	1.8500798551013269	-17.135826935651203	-0.06725988380393774	-184.92649332257545	-0.9451287043800632	5.0000000000000036	21320.44670295054	13.900000000000011	25239.956315565552	30.400000000000027	24957.215171127307
CC_5	avg_length	3.099325689380177	3.8780963378477327	0.5402811210909094	0.6137472602081475	-0.08769869939246684	-0.09830799988451257	-0.23521727562263603	-0.2857673607908091	4.700000000000003	84.28681549844282	14.900000000000013	89.7976829335701	42.000000000000036	87.42104818003425
CC_6	fa-mean	0.022375567150123937	4.883010562132705	0.005428728552443561	1.0706475874958659	0.0008671196266599873	0.162805509281573	-0.00019947502404660272	-0.037423007387982744	3.7000000000000024	0.482533060212318	10.90000000000001	0.5216199057899117	29.100000000000026	0.5374014829951235
CC_6	md-mean	-3.7706747570411426e-05	-3.9803426958292505	-7.628231178440354e-06	-0.9018708776535868	-7.129667802320328e-07	-0.08903265903106981	1.2794993432978516e-06	0.1550383871559306	4.5000000000000036	0.0008970839240444197	15.000000000000012	0.0008169874966707959	40.70000000000004	0.0007986642504188326
CC_6	rd-mean	-5.406171009019485e-05	-7.803839445484489	-1.1052086344233106e-05	-1.908785108755391	-1.233629009355251e-06	-0.23435605231070616	9.432259840515078e-07	0.1739408359264441	3.7000000000000024	0.0006357928332941365	11.70000000000001	0.0005473761425402716	33.60000000000003	0.0005203596672353916
CC_6	ad-mean	-2.3538280634851628e-05	-1.590617198376061	-4.513268217908541e-06	-0.3257982026241632	-1.252892628071099e-09	-9.27994445610326e-05	2.487328540274542e-06	0.17828105189984214	6.300000000000004	0.0014344878837058911	23.30000000000002	0.0013577623240014459	54.40000000000005	0.0013577233590407129
CC_6	volume	6058.511920557554	9.276662885568225	1590.5018800363953	2.029138765956603	89.4922043350147	0.10711334709888805	-334.7608481834928	-0.4620881539302516	3.7000000000000024	72055.50946513523	10.000000000000007	82075.67130936452	23.50000000000002	83283.81606788722
CC_6	surface_area	9628.078827845655	11.378491931573741	2842.057939100561	2.749358962100261	264.8407661156625	0.23764949328154075	-576.3490765248281	-0.6327526339544943	3.400000000000002	94380.00117554383	8.500000000000007	108874.4966649567	18.700000000000017	111575.87247933647
CC_6	avg_length	0.14677176945589457	0.1322927719432577	0.000360802856109864	0.000323934293609448	-0.04566161667866854	-0.04123271095249635	-0.10262738842574413	-0.09424444345187631	8.300000000000006	111.24804306058283	38.500000000000036	111.25893930683735	66.30000000000005	109.98954636317036
CC_7	fa-mean	0.029695285397229244	6.14750073228746	0.009721888343379446	1.8048766937993252	0.0021708675702590543	0.3804694017760016	-0.00019103095486616505	-0.033436446921683634	3.200000000000002	0.5110445154157655	7.900000000000006	0.5567373906296489	17.600000000000016	0.5777948060611617
CC_7	md-mean	-3.6862942833754266e-05	-3.674059738375821	-7.081091736185492e-06	-0.7836132451096995	-2.873901519281892e-07	-0.03319156473550971	1.7218648851981333e-06	0.1900950167034599	4.600000000000003	0.0009532024574285289	15.400000000000013	0.0008767266666777255	41.60000000000004	0.0008691970446972069
CC_7	rd-mean	-4.9621457730824054e-05	-7.201741407770814	-9.941061502459853e-06	-1.687943767431837	-7.982159558203072e-07	-0.1459369587257217	1.1889309338156275e-06	0.20657703507148714	3.6000000000000023	0.0006385136805721514	11.30000000000001	0.0005619675070032105	32.300000000000026	0.000545204971930984
CC_7	ad-mean	-2.1399296503865063e-05	-1.316532091229375	-3.848824103656353e-06	-0.2505457290045412	4.583645445245716e-07	0.03032676334984311	3.073393473685681e-06	0.19554238126481194	6.700000000000005	0.0015816783500115898	24.800000000000022	0.0015120146337354097	55.80000000000005	0.0015262239346156715
CC_7	volume	1314.080562161051	5.249881729976216	338.95138827642666	1.0388277810750255	-28.612314816825506	-0.08137530429460461	-253.8334256217507	-0.8480149031421185	8.500000000000007	28788.08900230768	26.600000000000023	34923.10913011101	52.700000000000045	34176.32771339186
CC_7	surface_area	1463.5290289923894	5.258356047646578	362.29614216580245	1.0087384257449947	-45.783061255710905	-0.11924670106845435	-294.519832312289	-0.9188686060573482	8.200000000000006	31824.634658404455	26.100000000000023	38309.735603172325	52.00000000000004	37123.95431664941
CC_7	avg_length	2.608757032967859	2.40600353716993	0.5504815033924386	0.4850059366850688	0.04633017647153525	0.04006052638360296	-0.05619960667209	-0.04917424631128202	3.500000000000002	111.01552693255134	10.500000000000009	114.86889745629841	29.900000000000027	115.7677028798462
CG_left	fa-mean	0.023162639750479854	6.501886230933886	0.005808627216391234	1.3745224493316721	0.0006678178162712746	0.14726335008058436	-0.0008078508074255797	-0.18540531524293846	4.600000000000003	0.38948884522611915	13.700000000000012	0.44234735289527943	33.90000000000003	0.4558372727839592
CG_left	md-mean	-3.968121851825359e-05	-4.423448733276473	-8.17754226241644e-06	-1.0328608314046193	-9.200178798168178e-07	-0.1239530301325066	1.1321550380522188e-06	0.1487926381396801	4.400000000000003	0.0008454412652284057	14.700000000000012	0.0007612125799255163	40.20000000000003	0.0007377521239901874
CG_left	rd-mean	-5.080194187124067e-05	-7.052525999222032	-9.869728188255883e-06	-1.6612567236195788	-9.559260777120731e-07	-0.1778174947519866	1.4266291108434146e-06	0.253331859061078	4.200000000000003	0.0006583400812538506	14.300000000000011	0.0005586558265524661	40.30000000000003	0.0005338017485319522
CG_left	ad-mean	-3.80191346506312e-05	-2.9683880259922057	-8.382049071467054e-06	-0.7008967667506872	-1.221648634517395e-06	-0.10597250456219527	4.6727919186628946e-07	0.040436822934510334	3.8000000000000025	0.0012389222461298552	11.90000000000001	0.001171027648650972	32.800000000000026	0.0011454951921895584
CG_left	volume	1583.3981792475645	7.437883966652002	378.0520192136226	1.4033566018013544	-17.81385446377626	-0.06206614773438061	-159.0346067781563	-0.6544859643390938	5.700000000000005	24207.103798555647	17.000000000000014	28479.091615669586	38.900000000000034	28088.968202912885
CG_left	surface_area	2029.5123442747883	9.73031831441234	536.3131314833804	2.078962014047215	26.89588613411389	0.09705612234746071	-123.19749473842624	-0.5187031143730829	4.100000000000003	23432.603974364258	11.100000000000009	27186.795894747924	25.70000000000002	27579.475832305987
CG_left	avg_length	3.0884183786345507	4.0067088445170915	0.8442341256640119	0.9670010441167198	0.08635413488698981	0.09402705977691231	-0.14843760331832526	-0.16817091979266288	5.200000000000004	82.32007010883311	14.700000000000012	90.34029430264123	34.10000000000003	92.01556451944883
CG_right	fa-mean	0.02290107655653973	6.560108870724359	0.005769923801456091	1.3872414183744743	0.000708687235816973	0.15838846231333778	-0.0007679200916752176	-0.17800121915706188	4.700000000000003	0.38277620459567574	13.900000000000011	0.4358595035690718	34.20000000000003	0.4502458544561564
CG_right	md-mean	-4.1070242219321306e-05	-4.570021570438214	-8.413225814665795e-06	-1.0649434827606998	-9.270762367306921e-07	-0.1253860510229724	1.1884133372509167e-06	0.15649729225793604	4.400000000000003	0.0008453181041251009	14.700000000000012	0.0007586618782340431	40.20000000000003	0.0007350214341974104
CG_right	rd-mean	-5.201076511493906e-05	-7.133701255803264	-1.0158499634909358e-05	-1.6922605316889126	-1.0125309616086768e-06	-0.18681430109780733	1.4260126210789281e-06	0.2514900791339904	4.200000000000003	0.0006656356866167182	14.200000000000012	0.0005640506902676245	40.20000000000003	0.0005377248852657989
CG_right	ad-mean	-1.6121397796295992e-05	-1.315052279416892	-3.404102840779969e-06	-0.292789896000251	-4.1700145579225625e-07	-0.036847627692845726	1.0320937361484336e-06	0.09010011479283603	6.000000000000004	0.001196133126692176	21.700000000000017	0.0011426887120919303	52.200000000000045	0.0011299701676902665
CG_right	volume	1420.3461988021986	7.371452709319633	325.06836417792994	1.327921409630367	-30.600759330291	-0.11820793708979789	-157.54722640622327	-0.729827995214628	5.900000000000004	21979.672239796233	17.800000000000015	25847.985773513603	41.20000000000004	25131.928005184793
CG_right	surface_area	1793.6098457968053	9.819229446235592	472.1820912903798	2.0868464110312472	20.35884148997864	0.08381629686780602	-112.12148909699414	-0.5422007232643697	4.100000000000003	20541.98375021985	11.100000000000009	23847.25838925251	25.800000000000022	24146.533359155197
CG_right	avg_length	2.4657296440949126	3.264965119567462	0.5531851591268439	0.6532158009329762	-0.006418675450939332	-0.007307238825067181	-0.21454855590759342	-0.2593776114815649	5.900000000000004	80.158200219598	18.700000000000017	87.23897025642161	44.60000000000004	87.07272656224228
CST_left	fa-mean	0.02569983466810433	5.276656295025141	0.005011215702202142	0.9149195632523714	-3.9473364097909726e-05	-0.0070080379497016445	0.0002165682390145269	0.0385261776555193	4.200000000000003	0.51940220254584	12.70000000000001	0.5619975360145583	63.400000000000055	0.5599962364547942
CST_left	md-mean	-2.6256693591925787e-05	-3.103257051535042	-5.688312034772441e-06	-0.7372023159076876	-8.806859051566772e-07	-0.12018190261184433	5.310377976914784e-07	0.07216477474209868	4.600000000000003	0.0008099254725843841	15.300000000000013	0.000749060533812319	41.000000000000036	0.0007264269060497923
CST_left	rd-mean	-3.595030334306884e-05	-6.1366408067887575	-7.64836113775827e-06	-1.5011420959676713	-1.1494843926912292e-06	-0.24431247708834428	3.153316317263513e-07	0.06719191274041335	3.7000000000000024	0.0005478867320069359	11.600000000000009	0.0004874646790186455	32.70000000000003	0.00046321055833286055
CST_left	ad-mean	-1.6256878920191518e-05	-1.1901924940432507	-3.3382674209118935e-06	-0.25823617482901423	-4.678977368311244e-07	-0.03727517750065783	1.5347689921248216e-06	0.12070990774109788	6.700000000000005	0.0013323914847569972	25.800000000000022	0.00126863057701758	58.90000000000005	0.0012531431619284697
CST_left	volume	990.0334153913933	7.556114528059423	241.1680575879553	1.41666956665308	-3.857284018535885	-0.021003394083183906	-97.08888780164347	-0.6099334808638078	6.200000000000005	15111.085730715971	18.700000000000017	18125.686450565416	42.30000000000004	18034.65454772797
CST_left	surface_area	714.6783284623269	6.324821151197053	160.592041433825	1.1387600053985958	-7.630243135241563	-0.05095183930501053	-71.45072120988284	-0.5391452581837081	6.200000000000005	12729.456127184616	19.500000000000018	14865.33027825449	45.70000000000004	14665.417908111162
CST_left	avg_length	4.313513786276943	4.410449955759287	1.1905904963367353	1.1075552176158239	0.16999888932700333	0.15154727771145882	-0.11100924388038179	-0.10152163197313874	3.8000000000000025	102.77386317907559	10.200000000000008	110.3936423556307	24.10000000000002	112.75662691727605
CST_right	fa-mean	0.029172056629743457	6.183333350286318	0.010280467878414482	1.9732486237441034	0.0026692376521443894	0.4850736029150849	-2.7081413241925007e-05	-0.004870349204065845	3.0000000000000018	0.49710605401504554	6.900000000000006	0.5371998787408621	14.600000000000012	0.5577530086623739
CST_right	md-mean	-2.5857667697832096e-05	-3.0754615861012478	-5.581378092040963e-06	-0.7268480200830958	-8.215381514096457e-07	-0.11243866233140276	5.773791123785846e-07	0.07846714687132474	4.600000000000003	0.0008051738151277681	15.200000000000014	0.0007460112073521338	40.70000000000004	0.0007250619844911878
CST_right	rd-mean	-3.523550444745311e-05	-5.993278626731079	-7.552282724874605e-06	-1.4793831712677898	-1.0689155797886443e-06	-0.2266172272051429	4.347568709726687e-07	0.09164126118974973	3.8000000000000025	0.0005493591881730437	11.90000000000001	0.00048818569810155934	33.40000000000003	0.00046520401313610347
CST_right	ad-mean	-1.6757317502366137e-05	-1.236350871508887	-3.4114401505262173e-06	-0.2665075026790716	-4.42531472630325e-07	-0.03562536063975243	1.651030232918876e-06	0.13097589901815376	6.700000000000005	0.0013208827523719406	25.900000000000023	0.0012553831014818371	59.00000000000005	0.0012407353097377734
CST_right	volume	1241.7221048735898	10.08791777204844	357.95069833305126	2.216233062346688	24.223349725549816	0.1366303257872144	-83.59833406103486	-0.5477942264959189	4.900000000000004	14304.585616863178	13.20000000000001	17275.576413027506	29.500000000000025	17670.417013553968
CST_right	surface_area	894.186184504157	7.891899228692302	213.61433162304021	1.5499588857908935	5.079262341902057	0.03463308988578001	-53.53819134631411	-0.40867586132806955	4.600000000000003	12611.418753620355	13.20000000000001	14448.502005578503	32.300000000000026	14545.515916308832
CST_right	avg_length	4.468286052487568	4.589095302891737	1.3346987110475288	1.256491947013147	0.22270323964936933	0.20108674744121618	-0.10458212385825105	-0.09692488082893459	3.400000000000002	101.8819742642772	8.700000000000006	108.95587743282911	19.900000000000016	111.45015371690205
FPT_left	fa-mean	0.029744792651247524	7.051494227498811	0.010044816520073684	2.105403445409012	0.0023919581107796762	0.46982052663478824	-0.00014495343407966744	-0.02834539349144506	3.200000000000002	0.4499577596375584	7.700000000000006	0.49515943397789003	16.700000000000014	0.5166870569749071
FPT_left	md-mean	-2.97081933219017e-05	-3.471112568177454	-6.139798464345591e-06	-0.7938760249832203	-6.975688708942536e-07	-0.09493710071635851	8.990513391257734e-07	0.12000608562434069	4.600000000000003	0.0008151857507944256	15.300000000000013	0.0007494899072259277	41.30000000000003	0.0007313531165826771
FPT_left	rd-mean	-4.137679661756673e-05	-6.507104887612444	-8.672277322768014e-06	-1.5833865344244882	-1.0627735304420662e-06	-0.21023225775146362	6.507072146089692e-07	0.12640566082077934	3.7000000000000024	0.0005920878842635534	11.70000000000001	0.0005227096656814092	33.20000000000003	0.0004998600347769047
FPT_left	ad-mean	-1.640187434469868e-05	-1.2587674412812462	-3.1693337372172963e-06	-0.2585515173166579	-1.434896390396901e-07	-0.012031003879272039	2.2914441517221044e-06	0.18722282681681132	7.100000000000005	0.001267357401110669	27.900000000000023	0.0012014352593765491	60.60000000000005	0.0011967431481799513
FPT_left	volume	2106.676238605589	8.226390887651508	515.1036788873982	1.587642477513928	38.65620363435343	0.10949036061867021	-103.96417323559706	-0.31591571677786384	5.200000000000004	29101.10406447975	15.500000000000012	34406.67195701996	38.10000000000003	35280.302159156345
FPT_left	surface_area	1599.687072830551	7.915277971267688	402.2235693001295	1.6101622346644016	37.15596394702245	0.13724719088449774	-69.58697034271405	-0.2740079885590741	4.800000000000003	22632.75057312865	14.100000000000012	26373.42976761986	34.50000000000003	27131.411432139117
FPT_left	avg_length	3.6305036619842226	3.543757354037147	0.9341805465386908	0.8364753327522835	0.13090600903353225	0.11267739748982385	-0.07431007550719042	-0.06466551219598746	4.200000000000003	107.13345769456858	12.00000000000001	114.42006595757037	30.000000000000025	116.77637412017395
FPT_right	fa-mean	0.03136288590614613	7.422171674496002	0.010850933933150573	2.265072054421403	0.0026159388744178185	0.5105964582321384	-0.00016887251914524473	-0.03286738323678121	3.100000000000002	0.4510970387497564	7.400000000000006	0.4977560546623039	16.000000000000014	0.5202531289822971
FPT_right	md-mean	-2.929809103804503e-05	-3.4455887703310326	-4.984388520728716e-06	-0.649329700225675	-3.1458381306075134e-07	-0.04284250368318443	1.3176323145972199e-06	0.174334783061882	4.800000000000003	0.0008093371603644353	17.600000000000016	0.0007455369872991077	50.80000000000005	0.0007350928047054907
FPT_right	rd-mean	-4.198060654231427e-05	-6.638104187697177	-8.705298005038656e-06	-1.600197160953259	-9.837184105736589e-07	-0.19554779676842377	7.482543834954124e-07	0.14495842067804826	3.7000000000000024	0.0005880964957540826	11.600000000000009	0.0005193246415142772	32.90000000000003	0.0004983714393690582
FPT_right	ad-mean	-1.6619594422871353e-05	-1.2702094684823708	-3.1536729964772496e-06	-0.25654445910104096	-3.673043435703254e-08	-0.003067792679374057	2.562653044954786e-06	0.20773342138564807	7.2000000000000055	0.001271824578804387	28.500000000000025	0.0012046513439794215	61.10000000000005	0.0012034539318193822
FPT_right	volume	1955.3091360498554	8.189351732859743	473.28275035553264	1.5741518971232369	30.062239669719336	0.09227414881091983	-100.2980631872272	-0.33255129589472393	5.100000000000003	27043.506080875	15.200000000000014	31823.661859465883	37.500000000000036	32494.049804100625
FPT_right	surface_area	1509.2618018047872	8.119243367038912	381.35128899126846	1.6596591082685033	33.005895683759995	0.1326911514240879	-68.26994841185284	-0.29493267632906023	4.700000000000003	20821.972683930373	13.700000000000012	24254.134284851792	33.40000000000003	24904.350429821865
FPT_right	avg_length	4.483819810105655	4.421672975416272	1.3683158362380297	1.240912219476563	0.2761667204554484	0.23995071098121945	-0.04333754682444736	-0.03778152750549333	3.400000000000002	105.93317642976257	8.600000000000007	113.04841877820033	19.600000000000016	116.08625270321026
FX_left	fa-mean	0.011970402437234648	2.26690459239806	0.0013418389054822848	0.23461300631152734	-0.001782717581857912	-0.32168606494033375	-0.003327899820214868	-0.7157205237531021	7.100000000000005	0.5545349229132014	23.00000000000002	0.5758701615103697	52.80000000000005	0.5227451775710039
FX_left	md-mean	-1.665055764787683e-05	-1.3242204257758778	1.0843313858571505e-06	0.08948010974051607	6.736897505036165e-06	0.5069457479118152	1.3765256206308211e-05	0.8675105078801411	9.700000000000008	0.0012135948105761528	37.20000000000003	0.0012434139236872244	66.90000000000006	0.0014434997795867988
FX_left	rd-mean	-2.5105376654002842e-05	-2.9445240489510875	6.795189809471499e-07	0.08665028694374759	7.075151804577544e-06	0.7777797940344962	1.4420357857561617e-05	1.205464252518389	8.300000000000006	0.0007956956837006119	33.800000000000026	0.0008130234177147642	65.70000000000006	0.0010387207602807881
FX_left	ad-mean	-1.226532398372278e-06	-0.05952893562881755	1.6726403440621471e-06	0.08161325975901687	5.339333810067191e-06	0.25457968035581324	8.297945348087131e-06	0.36568355282814496	31.300000000000026	0.002041998077872302	45.10000000000004	0.0020650805146203597	58.70000000000005	0.0021376954544372736
FX_left	volume	32.78030193411866	2.8651697067619732	5.530149241776542	0.42815038913476156	-3.9862777577200674	-0.3101523012844971	-9.685203471494889	-0.9306107047949118	7.700000000000006	1223.3199437102428	25.300000000000022	1320.65057036551	50.80000000000005	1219.0004875436482
FX_left	surface_area	30.491733592273803	1.9480772406333275	4.023817148352277	0.23710432233367298	-5.310991522303012	-0.3197845126731442	-11.174140255510107	-0.8105737778293532	8.000000000000007	1640.2232962884314	26.400000000000023	1714.2615318181133	52.50000000000004	1575.6446530860046
FX_left	avg_length	0.07470702293120283	0.1831910540152257	0.0006777725659032422	0.0016453461351495292	-0.04114229385473471	-0.10116810490046318	-0.06882152317812311	-0.1765024532392367	12.50000000000001	41.10378165785745	31.50000000000003	41.116659336609615	56.80000000000005	40.075759302084826
FX_right	fa-mean	0.010457866766422333	2.0247021424126372	0.0014091463529750392	0.25242563803629176	-0.0012741418241713402	-0.2319706462437871	-0.0026930492401076203	-0.5600713983403368	7.300000000000006	0.5405719646764302	23.90000000000002	0.5639637941358159	53.80000000000005	0.5258669535930928
FX_right	md-mean	-1.3695823131547857e-05	-1.076432327858713	8.586324463254419e-07	0.06955707392214254	5.480246625971562e-06	0.4121805670785364	1.1020021199331163e-05	0.7153749937017873	9.600000000000009	0.001236430454702217	36.60000000000003	0.001259613530753004	66.40000000000006	0.0014229248802069567
FX_right	rd-mean	-1.828093250011018e-05	-2.0905101235559993	-5.178218207551281e-07	-0.06432489642026362	5.313617234923048e-06	0.6013902402245048	9.660104658927875e-06	0.8693289240355203	8.900000000000007	0.0008249137116393545	29.300000000000026	0.0008143501464959498	59.70000000000005	0.0009758841104376107
FX_right	ad-mean	6.161119823559319e-07	0.029692478716950424	3.0557298916095786e-06	0.14434731950158955	6.6306696626974556e-06	0.2999847488595629	1.1155445111984942e-05	0.4730545978784471	34.10000000000003	0.0020889259714101938	56.10000000000005	0.0021561520290256046	74.30000000000007	0.0022768302168866984
FX_right	volume	26.619585454844938	2.4625917722247084	3.910364069611998	0.3267607721877364	-4.201962725568922	-0.35769818134203213	-9.100751295925777	-0.9684638571507765	7.800000000000006	1145.4708438773412	25.50000000000002	1214.6842879094736	50.80000000000005	1108.3746309525798
FX_right	surface_area	25.53251251676337	1.723360671029805	2.6089070274490544	0.16475976394412087	-5.583882214884971	-0.3644759564517566	-10.665447887832839	-0.8510411581731542	7.900000000000006	1542.5974832104748	26.100000000000023	1590.0795911100477	51.80000000000005	1446.5738181875038
FX_right	avg_length	0.21757019287554374	0.5336444889436576	0.028320271946478348	0.0680083691956547	-0.04389568037642921	-0.10635045740978924	-0.07642638812949903	-0.19572184160258765	7.600000000000006	41.31005987268867	22.000000000000018	41.71787178871796	46.60000000000004	40.6380380514578
ICP_left	fa-mean	0.02754310393953296	8.150651895171343	0.009124059624023715	2.3022052881243944	0.002234418532779867	0.5186959764063819	5.2821382781731226e-05	0.01196522332214012	3.500000000000002	0.36725265314427963	8.800000000000008	0.41561016915160537	19.400000000000016	0.439295005599072
ICP_left	md-mean	-2.7609112050585345e-05	-3.1176360648158115	-6.6638221894465875e-06	-0.8147651341813367	-1.0779397495892577e-06	-0.1377263917188979	3.3201293586143423e-07	0.04237792755776956	4.100000000000003	0.0008516194703803791	12.20000000000001	0.0007976425106458617	32.00000000000003	0.0007762993036039944
ICP_left	rd-mean	-3.5469564119157774e-05	-5.020778879398562	-8.485228019092639e-06	-1.3598010905450124	-1.3943118937230847e-06	-0.24021406745282445	3.292090416456999e-07	0.05687453995936806	3.9000000000000026	0.0006654703402531548	11.70000000000001	0.0005992855617042321	31.200000000000028	0.000572096479776632
ICP_left	ad-mean	-4.489124436759833e-06	-0.3692230689489495	-8.769331270717206e-07	-0.07349519112644023	1.027355251642132e-08	0.0008674627946670661	7.770347266653978e-07	0.06499068958735507	7.600000000000006	0.001205310527608887	29.500000000000025	0.0011861056921260162	61.300000000000054	0.0011864323910960384
ICP_left	volume	1120.7441511342859	13.956224392756656	369.39934300586236	3.467918672183491	54.56706187743845	0.4590506874902308	-54.24386380971976	-0.5344148272642938	3.9000000000000026	9416.675207450826	9.400000000000007	11448.37159398307	19.700000000000017	12010.412331320687
ICP_left	surface_area	999.6482356614894	14.153592584079359	353.1850976033172	3.86298479358757	68.81257827096486	0.6724223936910642	-35.81947946571916	-0.393017410347	3.500000000000002	8146.101070605872	8.200000000000006	9806.071029341465	17.000000000000014	10411.621718125956
ICP_left	avg_length	1.3958283336782447	2.978732624299557	0.31593226002825564	0.6294952826357608	0.01718567884502531	0.03337779887931444	-0.05967828018920786	-0.11984510867772188	4.100000000000003	48.572482092716264	12.10000000000001	51.09994017294231	31.100000000000026	51.42646807099779
ICP_right	fa-mean	0.022325811496816308	6.397007986402764	0.005675989622323631	1.4133765036960417	0.0010166820956423626	0.23632253147265872	-0.00012542856077827862	-0.02888847057769467	3.9000000000000026	0.3751132977131142	11.40000000000001	0.41768321988054147	29.600000000000026	0.4361868340212325
ICP_right	md-mean	-2.357190587145837e-05	-2.6943388145540696	-5.2328908315445615e-06	-0.6480325018235349	-8.705029856921668e-07	-0.11286604929925657	4.150671591522437e-07	0.05377983203571002	4.600000000000003	0.0008422745086260637	15.200000000000014	0.0007868058658116913	40.60000000000004	0.0007646950899751103
ICP_right	rd-mean	-3.8615191772361414e-05	-5.42766580983903	-9.326587919121258e-06	-1.4936010380878937	-1.575205021987055e-06	-0.27260350527988214	2.843422129786947e-07	0.049539131401915834	3.8000000000000025	0.0006682077968979294	11.30000000000001	0.0005982583875045198	30.200000000000024	0.0005684870125889645
ICP_right	ad-mean	-7.487662101554134e-06	-0.6162287760253511	-1.5797961792636768e-06	-0.1338217141456683	-2.3957486400577294e-07	-0.02061018441631086	6.996426947689998e-07	0.059829720893449644	6.800000000000005	0.0011993159554858003	26.00000000000002	0.0011689838688439377	58.90000000000005	0.0011611018558181478
ICP_right	volume	735.8903231102404	9.934130892562228	178.137168795737	1.888857227319425	-2.073601649946416	-0.020552270531232937	-51.94854494941179	-0.6112133296082041	4.600000000000003	8472.155665519313	13.00000000000001	9968.507883403505	31.300000000000026	9930.560973209485
ICP_right	surface_area	720.9624444819624	11.326453388647561	223.78537459429472	2.782562948193173	29.478497984851636	0.3343697928911061	-32.520283968733935	-0.41681877410499846	3.9000000000000026	7246.776312839815	9.700000000000008	8544.731485486725	21.10000000000002	8880.786362514034
ICP_right	avg_length	1.60411364736385	3.391928565153509	0.2793865689040771	0.5523250431566578	-0.048590401467365846	-0.0968166521528241	-0.02704672308049413	-0.05586142198330051	3.9000000000000026	49.1174538611863	11.500000000000009	51.24079178485729	59.800000000000054	48.893875393983514
IFO_left	fa-mean	0.02125384768373384	5.177449079107502	0.00518449177345057	1.1077636739659025	0.0007288004603882247	0.14677922713996178	-0.0004897951271914842	-0.10021060178120701	4.400000000000003	0.4391400366068566	13.300000000000011	0.4852820133905667	33.90000000000003	0.5002953028745641
IFO_left	md-mean	-3.598742977089258e-05	-3.900969250333834	-6.589466660146222e-06	-0.7997055706157425	-6.878108942690949e-08	-0.008705566073850486	1.9111375707326144e-06	0.22881388269077543	4.700000000000003	0.000872666314148155	16.000000000000014	0.0007982053408885026	43.60000000000004	0.0007963069828203199
IFO_left	rd-mean	-4.233623667537671e-05	-6.004096459732342	-7.748102203951177e-06	-1.3156557371066797	-2.335421226800858e-07	-0.0427298111758374	2.0461387792819624e-06	0.34568147023967716	4.700000000000003	0.0006465187386497554	16.100000000000016	0.0005581903735247119	44.30000000000004	0.0005516044856651335
IFO_left	ad-mean	-1.7782096314711618e-05	-1.301149091475345	-3.102954798726864e-06	-0.24020895300326775	5.250555976149944e-07	0.0412251650314654	2.812923540820866e-06	0.21161395238384245	6.800000000000005	0.001329802439835859	25.40000000000002	0.0012720874805795394	56.60000000000005	0.0012884692152251272
IFO_left	volume	2103.1250994072147	7.015703157519623	450.859644167314	1.2777576918481228	-17.18423649447582	-0.046667676443166384	-135.71145673213329	-0.4154005672378288	4.400000000000003	32789.62695942333	12.900000000000011	36621.9339348455	33.20000000000003	36273.093934007644
IFO_left	surface_area	2974.5536474167247	8.925452083788397	723.615067996372	1.7795256293025803	19.37309078168286	0.044719382410146884	-172.70237913900556	-0.45497482389495914	4.200000000000003	37159.1426468047	11.80000000000001	42658.61716357713	28.700000000000024	42986.02239778757
IFO_left	avg_length	2.287120477851766	1.9593217378079404	0.49140046491679695	0.4048127012761374	0.06999232369144308	0.05656585261107431	-0.017562040276930004	-0.014181399171153497	3.6000000000000023	119.07450181354959	11.000000000000009	122.71086525393389	31.800000000000026	124.1667055867159
IFO_right	fa-mean	0.01273241089357419	3.0880948029078854	0.0035012338536788523	0.7483921802933353	0.0004231602772005341	0.08565110964442522	-0.0007787212637372405	-0.16220962906581474	6.500000000000005	0.44002665973778915	19.400000000000016	0.4851925764502464	43.70000000000004	0.49547537118621937
IFO_right	md-mean	-3.6861158967376024e-05	-4.009702593817403	-7.007322163373027e-06	-0.8553343197185089	-3.1783253446498373e-07	-0.04070462305078904	1.6571291944298527e-06	0.20262295240237307	4.600000000000003	0.0008692466750580693	15.600000000000012	0.0007921661312609659	42.400000000000034	0.0007836482193373044
IFO_right	rd-mean	-4.2736075893284027e-05	-6.045421938977527	-8.130061922918958e-06	-1.3755821810748676	-4.613768749725497e-07	-0.0846601605868305	1.8025794434516039e-06	0.30904439857595645	4.600000000000003	0.0006489229523490277	15.600000000000012	0.0005594922711969191	42.900000000000034	0.0005468966825101684
IFO_right	ad-mean	-1.8417693405926424e-05	-1.3650433792240328	-3.4666901714206783e-06	-0.2722224362575195	1.4721055540319505e-07	0.01179625240858466	2.2295077587822057e-06	0.17286327943791505	6.500000000000005	0.0013126043351224896	24.00000000000002	0.0012519372571226277	55.10000000000005	0.001256515505395667
IFO_right	volume	1933.84281571994	6.295397625485025	378.735031648854	1.0612400464684777	-32.684972727210216	-0.08871349035484738	-129.78137338872241	-0.3935948492132744	4.5000000000000036	33349.88805632038	13.800000000000011	36872.12385065472	37.30000000000003	36104.02699156528
IFO_right	surface_area	2880.083363095517	8.570119348190731	694.6667571230438	1.705855812053116	19.34450854370426	0.04466195129697276	-162.4994002767668	-0.42409293841039986	4.200000000000003	37311.01904348426	11.90000000000001	42659.9530733317	29.200000000000024	42994.613071137785
IFO_right	avg_length	2.0895189417187687	1.7977430964274725	0.4552714803157038	0.3760602727573887	0.09734592720772485	0.07850620125955404	0.015008096693946172	0.011962171187124155	3.9000000000000026	118.58149944888379	12.60000000000001	122.54236132763042	36.400000000000034	124.85919439517427
ILF_left	fa-mean	0.023918272392955027	6.171252397790268	0.005859425434767302	1.296635349652769	0.0007042500694143606	0.14607663226049672	-0.0007126744967266561	-0.1525940526664108	4.400000000000003	0.41990690709569634	13.10000000000001	0.4708839083781719	33.00000000000003	0.4848984847595177
ILF_left	md-mean	-4.2250979385663705e-05	-4.4792739530605905	-8.238058435056915e-06	-0.9920701797995941	-6.043072428106079e-07	-0.07715301758112901	1.5982562002932425e-06	0.19579672937260584	4.5000000000000036	0.0008872131274826996	15.200000000000014	0.0007990659022275906	41.500000000000036	0.0007831726217416715
ILF_left	rd-mean	-5.069931119294483e-05	-6.91623582883709	-9.497123020139708e-06	-1.5679371217764009	-6.671537723418942e-07	-0.12060482515426911	1.7471355241436764e-06	0.2965682505334474	4.3000000000000025	0.0006697635593255306	14.700000000000012	0.0005709934799160776	41.500000000000036	0.0005531137588173148
ILF_left	ad-mean	-2.2024319450153204e-05	-1.6666559936988827	-2.2650883856908136e-06	-0.17912225718712194	3.281557133520584e-07	0.02619091561838252	2.163184216993089e-06	0.16741516528351064	4.800000000000003	0.0012931643744786255	22.90000000000002	0.0012521662746976217	59.20000000000005	0.0012640783270923015
ILF_left	volume	1259.9612841528726	9.326599382982245	298.78181306359227	1.7621997518199175	6.821396158846005	0.037510673437255636	-72.3056702558103	-0.44918810628395134	4.600000000000003	15314.767751333542	13.20000000000001	17884.291343680437	32.60000000000003	18016.62642916205
ILF_left	surface_area	1077.323148864661	8.993487962728661	264.8866276528347	1.7975429357881365	13.365466417476286	0.08458990981609643	-55.45802110709861	-0.3916339343918533	4.3000000000000025	13408.392653475965	12.20000000000001	15500.997011933361	29.600000000000026	15733.556127597449
ILF_left	avg_length	3.2502822953171475	3.7724863005862455	0.7417023405450005	0.7864153527071474	0.06966452922362697	0.07115011917771294	-0.10303745530450885	-0.1078651491960448	4.200000000000003	90.26247229010882	12.800000000000011	96.64111241879583	33.60000000000003	98.09013462664727
ILF_right	fa-mean	0.022716481459062316	5.865661106442927	0.005562404709485673	1.2387892345856057	0.0007245212962012347	0.1512860139083741	-0.0006021853663006762	-0.12875472482557487	4.400000000000003	0.41798076839400955	13.300000000000011	0.4674861703084321	33.70000000000003	0.4822664047509373
ILF_right	md-mean	-4.2191011785481204e-05	-4.52189567150768	-8.120477317331739e-06	-0.9890979335246204	-4.926656194533218e-07	-0.06350128958907335	1.710395290963199e-06	0.21041371442419698	4.5000000000000036	0.0008771731498268004	15.200000000000014	0.0007902840425313507	41.70000000000004	0.0007772284036158376
ILF_right	rd-mean	-4.8913047695055686e-05	-6.756974745769026	-9.161818941521997e-06	-1.5244652228114026	-6.151410481067971e-07	-0.1116947689910236	1.7297117154123557e-06	0.29468024145065275	4.3000000000000025	0.0006628133847893963	14.700000000000012	0.0005675304677975674	41.400000000000034	0.0005511062018131159
ILF_right	ad-mean	-2.0579095601030673e-05	-1.5802806417957047	-1.8529516625776935e-06	-0.14870024161047157	6.303200122351012e-07	0.050807754038753164	2.771849135140772e-06	0.2146253258797182	5.200000000000004	0.001273878499517846	26.100000000000023	0.001235151809769972	61.00000000000006	0.0012571499781969771
ILF_right	volume	1111.7934026354337	8.52204386871927	248.6700688095862	1.5387843724441932	-0.5165453198533042	-0.003004680443968332	-66.0656939049827	-0.43087299096374554	4.700000000000003	14668.122950594385	14.00000000000001	16980.75459052354	35.70000000000003	16969.54555708272
ILF_right	surface_area	911.6059664633535	7.758660176227673	208.31437022995195	1.466777086061492	5.757891933497961	0.03814502918532646	-47.483081104295636	-0.344716075147989	4.5000000000000036	13013.139203221555	13.400000000000011	14867.13709826813	34.10000000000003	14986.325461291537
ILF_right	avg_length	3.1883084370193395	3.7326821790224547	0.7055830121769944	0.7542511704179131	0.0551666821896223	0.05689425385534171	-0.11101250362515407	-0.11770066570220267	4.3000000000000025	89.53905259287777	13.20000000000001	95.81874140125302	34.90000000000003	97.01585840476783
MCP	fa-mean	0.018874728965684855	4.316810144185799	0.004059622035332556	0.8569058962296492	0.0008421432317478382	0.16987835600268628	0.0001818810231736578	0.035737294830381176	3.400000000000002	0.4550735357252742	10.700000000000008	0.4847087765832019	31.600000000000026	0.5023095701267317
MCP	md-mean	-2.9263463580735435e-05	-3.6194412346854583	-6.525137814993259e-06	-0.8788094062836643	-1.0748896671880377e-06	-0.15201925649110382	2.138974867778497e-07	0.03041085618525741	3.8000000000000025	0.0007762605365096969	12.00000000000001	0.0007227544064267521	33.300000000000026	0.0006998592565156469
MCP	rd-mean	-3.651236592827677e-05	-6.202691250911318	-7.912454491507356e-06	-1.5089002255079078	-1.2451443165114097e-06	-0.25379629091041134	7.223432744858222e-08	0.014943807763698943	3.200000000000002	0.0005566021866355011	9.600000000000009	0.000505962477889854	27.800000000000026	0.0004833008513293463
MCP	ad-mean	-1.2869530774323349e-05	-1.0548494275347111	-2.665872693630879e-06	-0.22928671080773283	-3.888012208018568e-07	-0.03431813542455001	1.150343431025953e-06	0.100482373115397	6.600000000000005	0.0011938552616136782	25.40000000000002	0.0011437368549734176	58.40000000000005	0.0011309064146869563
MCP	volume	2824.7224642573965	12.96369929876293	936.014989833146	3.2831438186337643	164.03156224575474	0.5138356582724894	-94.84857473519564	-0.324593090948155	3.9000000000000026	25278.787255481275	9.600000000000009	30614.072697530213	20.600000000000016	32418.419882233517
MCP	surface_area	2036.1812636693496	11.014727252918044	380.9104769600871	1.5863992426740712	-81.97076747732703	-0.3516307628661059	-64.43040817258972	-0.3196990773932592	4.900000000000004	21623.33467405326	14.00000000000001	25089.620014390057	63.00000000000006	21073.05240800103
MCP	avg_length	5.492003182059899	6.075607733622941	1.8672138555106856	1.8716941925139143	0.4249396199905397	0.40420435179613645	-0.052562304115085855	-0.050330516198248514	3.0000000000000018	95.1553870313451	7.100000000000005	102.81096383893892	15.400000000000013	106.3379626848604
MLF_left	fa-mean	0.021460779106437983	5.7745312356055125	0.005256721644023301	1.223642076910848	0.0006919669109388879	0.15120283814664845	-0.0005588583042983509	-0.12496137444372989	4.400000000000003	0.40061738353420273	13.20000000000001	0.4468765340016078	33.40000000000003	0.46085426560257337
MLF_left	md-mean	-4.0782608963336493e-05	-4.455819539937265	-8.100593412801716e-06	-1.0057157930445213	-7.470416024350335e-07	-0.0986908538747427	1.3643639804323282e-06	0.17444626929375803	4.5000000000000036	0.0008610691209414185	15.200000000000014	0.00077439277142444	41.60000000000004	0.0007546708731201551
MLF_left	rd-mean	-6.041196715994204e-05	-8.185360535943298	-1.2134492832338445e-05	-1.994409287276138	-1.2485675869553246e-06	-0.22678138163103942	1.1946928733971736e-06	0.2085052010629912	3.8000000000000025	0.0006724548816001344	12.00000000000001	0.0005729520403749591	34.30000000000003	0.0005451089831858553
MLF_left	ad-mean	-3.7988214434230514e-05	-2.8670424569245854	-7.940394757298497e-06	-0.6512441891261564	-8.507292308577582e-07	-0.07267723587135123	1.2442446269631296e-06	0.10432544905616391	4.600000000000003	0.0012728059960998184	15.200000000000014	0.0011886378116724543	40.60000000000004	0.0011670292892086672
MLF_left	volume	3987.198129278775	9.640568943832568	1081.8469119861625	2.2685083562233808	117.60101312333143	0.233082068910263	-125.49014232374007	-0.271022171184942	3.0000000000000018	44708.30987182989	7.400000000000006	49468.43628456901	17.500000000000014	50656.20651711466
MLF_left	surface_area	4593.45452452341	9.654324847661897	692.5661267221918	1.2306407309473057	-191.37918776083683	-0.35921557153456757	-162.8035685781408	-0.3564249272939452	3.8000000000000025	52563.31965892234	11.30000000000001	57757.56560933878	62.00000000000006	48054.640789864345
MLF_left	avg_length	2.9867584201330097	4.161972351345964	0.6890214632350061	0.8846263247467602	0.08546492096548039	0.10578854749044155	-0.04683817159206024	-0.05858036170926311	3.6000000000000023	74.87347416843372	10.500000000000009	79.62772226475526	28.500000000000025	81.16609084213391
MLF_right	fa-mean	0.020768869468659152	5.829171887908744	0.005145314247274499	1.2428929457018432	0.000749057851518123	0.1691182391953438	-0.00047913955526742493	-0.10995018566934006	4.5000000000000036	0.3850945877094106	13.50000000000001	0.4314024159348811	34.20000000000003	0.44690791346130626
MLF_right	md-mean	-4.3789138609772725e-05	-4.776040791476919	-8.590074466803889e-06	-1.0732796640230622	-7.415605482625541e-07	-0.09887432073649705	1.5038870666572349e-06	0.1930536007560679	4.5000000000000036	0.0008588606310242742	15.100000000000012	0.0007678058416761529	41.400000000000034	0.0007483027992568477
MLF_right	rd-mean	-4.947626192923669e-05	-6.753436389892934	-9.525004686909438e-06	-1.5660829204766686	-8.831526254379748e-07	-0.15955421393836008	1.4623298975137067e-06	0.2519025052813348	4.3000000000000025	0.0006707724830152014	14.500000000000012	0.0005736174352087251	40.70000000000004	0.0005504788364222501
MLF_right	ad-mean	-3.763829594735818e-05	-2.9207811461769144	-6.076498608121437e-06	-0.5143294565079619	-8.348170671658292e-08	-0.007293384549097329	2.1597440504497357e-06	0.18222011402406377	4.900000000000004	0.0012349633401743476	18.200000000000017	0.0011541459086863324	52.100000000000044	0.0011513158788286403
MLF_right	volume	3338.2498769895087	9.3740334408616	842.6420887763202	1.913264642399164	50.99821171630221	0.10754223003875635	-167.5067757541406	-0.39441563842005894	4.200000000000003	39938.669669995325	11.90000000000001	46427.013753572995	28.800000000000026	47288.8835315785
MLF_right	surface_area	3983.5844225071874	10.632862799766823	1086.5871031000202	2.333194732734048	88.13317657543426	0.1750591520059734	-211.62102164915257	-0.4867389337338988	3.9000000000000026	42222.92290104492	10.300000000000008	49177.080360885055	23.50000000000002	50340.43829168079
MLF_right	avg_length	3.013843796240564	4.19324458289686	0.6406318826047102	0.818265133513549	0.04212743924124238	0.05192691835735301	0.08637164991463836	0.10388445526859215	3.8000000000000025	75.24596489362065	11.100000000000009	79.92257763663504	58.90000000000005	81.93626923236643
OR_left	fa-mean	0.026615729089206615	6.412231905182204	0.00792508455365294	1.6710897551521604	0.0013784965886311522	0.2728900162078868	-0.0005133645920871571	-0.1038465323529654	3.7000000000000024	0.4451084660877898	9.700000000000008	0.4926589734097075	22.500000000000018	0.5103037297441863
OR_left	md-mean	-3.6713123400167925e-05	-4.014285335167446	-6.527476386529597e-06	-0.8019760267056112	7.644566635930484e-08	0.00977965677290363	2.100582126311087e-06	0.25264335014088724	4.700000000000003	0.0008637860252056429	16.30000000000001	0.0007880672991218995	45.00000000000004	0.0007902612897464115
OR_left	rd-mean	-3.9880508329899195e-05	-5.874358449867264	-7.045405837893823e-06	-1.237255539494914	5.233505096324883e-08	0.009801097561312113	2.2564764147602312e-06	0.3844841792361231	4.700000000000003	0.0006237483890385956	16.400000000000013	0.0005413171407352378	45.30000000000004	0.0005428296237080757
OR_left	ad-mean	-2.145222485411144e-05	-1.5452384837607491	-3.825574644533467e-06	-0.2944838272274796	4.2996915648652025e-07	0.03375061548271549	3.044257907250203e-06	0.2284719718435942	6.700000000000005	0.0013445392165288483	24.90000000000002	0.0012749137579983391	56.40000000000005	0.0012884577864276645
OR_left	volume	1401.7155151432662	9.39715191081618	350.589377481449	1.8696533613070796	19.62791071735939	0.09680362374777106	-73.5019502908126	-0.4040698839020483	4.5000000000000036	16889.25382484518	12.900000000000011	19834.204595689353	31.400000000000027	20197.3209439605
OR_left	surface_area	1207.1748645584455	8.713811976457873	293.41355045378936	1.7336415432758787	12.965723455533643	0.07167681814695857	-63.08529798919479	-0.38904130479122934	4.3000000000000025	15451.596990556067	12.20000000000001	17769.564039141005	29.800000000000026	17997.760771958398
OR_left	avg_length	2.599296871855852	3.0930827967038126	0.5874786413489105	0.6519143157163557	0.13717027072046534	0.145965136596344	0.030296149498546265	0.03147745254708814	3.9000000000000026	86.9732964380302	12.50000000000001	92.02561275363084	35.50000000000003	95.18052898020154
OR_right	fa-mean	0.025765523108874897	6.199843203479711	0.007507387397286594	1.5834084384896363	0.0012628820969678087	0.25061691445760004	-0.0005294821181325375	-0.10756110122446608	3.8000000000000025	0.4455366000249664	10.000000000000007	0.49208240188814334	23.10000000000002	0.5086261573584216
OR_right	md-mean	-3.534234501205303e-05	-3.9087307219916823	-6.358805368788461e-06	-0.7877376251451126	2.4936634973822853e-08	0.0032162801364142776	1.9697026081849815e-06	0.23962136077041685	4.700000000000003	0.0008552542973738645	16.200000000000014	0.0007821280356327972	44.500000000000036	0.0007828337424025563
OR_right	rd-mean	-3.8938795906082555e-05	-5.853964500350075	-6.789637794762359e-06	-1.2027992121289657	3.280473545047795e-08	0.0061666915557342045	2.030791572749698e-06	0.3493336922871719	4.5000000000000036	0.0006142238669367368	15.600000000000012	0.0005388588874148746	43.60000000000004	0.000539777420007488
OR_right	ad-mean	-2.215029918607104e-05	-1.607217461961822	-4.101182239209987e-06	-0.31850895252037725	1.9254352058733634e-07	0.015310297369962996	2.676762308487104e-06	0.20470477381827645	6.500000000000005	0.0013342704683775325	24.10000000000002	0.0012620896609674367	55.40000000000005	0.0012681162731618203
OR_right	volume	1141.999038999989	9.23784473265196	270.2268461619262	1.7167595384164533	0.33632265344811385	0.0019921816408112534	-75.15980439180652	-0.5098226322889974	4.900000000000004	14131.646207172758	14.200000000000012	16644.755876478674	34.80000000000003	16651.684123139705
OR_right	surface_area	982.5051440220025	8.97344077181629	245.620715676824	1.8028075474414034	10.122018540649561	0.06910449058933192	-56.562942117608046	-0.4353048782147483	4.5000000000000036	12332.929057347184	12.800000000000011	14371.580997464825	31.00000000000003	14555.801734904648
OR_right	avg_length	2.61226978945531	3.17741724929402	0.5921832735407468	0.6712738616634232	0.1377683656800213	0.14967526712371637	0.03159106954712866	0.033484360777435745	3.8000000000000025	85.08139921886891	12.30000000000001	90.11495704396526	35.00000000000003	93.24229894490175
POPT_left	fa-mean	0.023355695659329535	5.295553349713118	0.004516044505652747	0.9049968847261031	7.862685562428405e-07	0.00015266622987455286	0.00017176577261624444	0.03339479621950219	4.400000000000003	0.4720488569206784	13.400000000000011	0.5126932574715531	65.80000000000005	0.5127344579439003
POPT_left	md-mean	-3.745689953724546e-05	-4.190943564322948	-8.052244973687091e-06	-1.0030410088833939	-9.245180461886712e-07	-0.12161489883207278	8.421670570829162e-07	0.10873264091003948	4.100000000000003	0.0008484528721555579	13.00000000000001	0.0007767878918897428	35.80000000000003	0.000755708880436641
POPT_left	rd-mean	-4.740483137633646e-05	-7.132590101522096	-1.1225035543727351e-05	-1.9685982479791346	-1.600192323591285e-06	-0.3057790524962668	5.905398027217802e-07	0.11114684042900465	3.500000000000002	0.0006169210947212067	10.100000000000009	0.0005428358601326061	27.00000000000002	0.0005157926098639133
POPT_left	ad-mean	-1.4770145932180412e-05	-1.1004242048969322	-2.7516268844511625e-06	-0.2167153411600117	1.0482325015517084e-07	0.00843384215948418	2.6251606339607565e-06	0.20488080895581154	7.500000000000005	0.0013083857764108625	29.600000000000026	0.0012475748222644917	61.900000000000055	0.0012509606132445038
POPT_left	volume	1887.778070511995	6.863793018654346	451.30796078714593	1.2961443168468436	-1.1899975595713563	-0.0031816571814459772	-170.15342837056718	-0.511775219777766	6.100000000000005	31240.749632689567	18.600000000000016	36882.099142528896	43.000000000000036	36853.063202075355
POPT_left	surface_area	2236.3554036486657	8.853634085129492	544.1174663589309	1.7556648662340437	22.990738486110768	0.06930599656160177	-117.54941998411368	-0.39558328450375096	4.3000000000000025	28223.885046821542	12.30000000000001	32576.824777692993	30.300000000000026	32990.65807044299
POPT_left	avg_length	3.006925702157434	3.2147041514394057	0.659330349763308	0.6343864141391347	-0.019269531192019126	-0.018117313601298216	0.09588860994605514	0.09014967986998329	5.700000000000005	99.06944198574446	17.000000000000014	106.51987493806985	67.30000000000005	105.55061751911128
POPT_right	fa-mean	0.028970676897307594	6.742359058029768	0.010239373936129453	2.136226727820027	0.0026458556931041924	0.5196656516543295	-7.4404819947873195e-06	-0.0014420377062647172	3.0000000000000018	0.4548926660312923	7.000000000000005	0.49585016177581015	14.900000000000013	0.5167524217513333
POPT_right	md-mean	-4.171648974351128e-05	-4.546927101367531	-8.930938392583496e-06	-1.0896600858305006	-1.0252139649746471e-06	-0.13245573847707143	8.938533087333181e-07	0.11317365293508908	4.000000000000003	0.0008685908124740774	12.60000000000001	0.0007917847422978593	34.70000000000003	0.0007691275136719195
POPT_right	rd-mean	-5.2716425875260785e-05	-7.696958449512234	-1.25383580155785e-05	-2.1504584258992048	-1.78087317344361e-06	-0.3344917849988751	6.326352873697571e-07	0.11689031685267486	3.400000000000002	0.000633711258086691	9.800000000000008	0.0005534657667869886	26.200000000000024	0.0005242594467425133
POPT_right	ad-mean	-1.688886644857784e-05	-1.234273272199687	-3.1440146024692005e-06	-0.2444074702986324	8.933345462656244e-08	0.007114833331111607	2.913264897608293e-06	0.22443256312416485	7.400000000000006	0.0013301776054634835	29.300000000000026	0.001261323685669408	61.70000000000005	0.0012642180895993086
POPT_right	volume	1873.4782455525271	7.519889555606972	458.1462674724857	1.4343576207396251	-5.161968065680055	-0.015019121970414873	-174.356177072943	-0.5847515283175129	5.900000000000004	28511.078435147287	17.700000000000014	33917.20439132262	40.400000000000034	33800.027716231685
POPT_right	surface_area	2124.551700684513	9.49448571034707	554.61540189413	2.014567894460861	39.38081825747109	0.13288773614554558	-109.72849269663347	-0.4180960972157833	4.100000000000003	25056.3176998615	11.20000000000001	28994.087053309828	26.400000000000023	29592.67549082339
POPT_right	avg_length	3.1861181051674796	3.412227803077761	0.6783064042025755	0.6515677515299414	-0.042374666868331426	-0.03998680948163109	0.08058079999474842	0.07660065783359682	5.600000000000004	99.10312129191901	16.800000000000015	106.70015301898786	67.10000000000007	104.56870727551079
SCP_left	fa-mean	0.02359072706208138	5.8812171636543145	0.004901557579921736	1.0671690319559843	0.000296033009982942	0.06120523074153712	0.0005485917332093623	0.11071272294018886	4.3000000000000025	0.4318136643149377	12.900000000000011	0.47396705950226464	64.10000000000005	0.4891239496133913
SCP_left	md-mean	-1.6857656996335968e-05	-1.9809395177160474	-3.578915657413205e-06	-0.4546850056481355	-5.599204189029804e-07	-0.07431307124907792	8.393633923018284e-07	0.11022691922348568	5.800000000000004	0.0008210600089177595	21.000000000000018	0.0007666604909250788	51.80000000000005	0.0007494149420228669
SCP_left	rd-mean	-2.8603314929664287e-05	-4.4399144479475074	-6.354244057628802e-06	-1.0987221711640176	-1.1707982902239416e-06	-0.21614709049680977	7.093827997070486e-08	0.013321651933862973	3.9000000000000026	0.0006118573432767855	12.30000000000001	0.0005584816931927035	34.00000000000003	0.000533075370294844
SCP_left	ad-mean	-3.6033992845235744e-06	-0.28788789475986637	-1.4572203662198692e-06	-0.11975995289213957	2.835549595173036e-07	0.02346329568432629	1.415447919042306e-06	0.11388159648370426	14.200000000000012	0.0012303390936966158	29.400000000000027	0.0012081893441300738	47.70000000000004	0.0012133783998892404
SCP_left	volume	1032.087373817867	8.94448622091713	232.7682860923778	1.590872414207144	-18.42521022644502	-0.11934747379578206	-88.29383035761866	-0.6902149663655024	5.0000000000000036	13176.027046427656	14.600000000000012	15410.602592914485	35.80000000000003	15019.98813611385
SCP_left	surface_area	826.806152561344	9.060123352920368	209.83132648497238	1.8560089131955444	2.4950702085117613	0.020670041957139233	-59.037781089254985	-0.5791829989948956	4.400000000000003	10265.598362697896	12.20000000000001	11902.282709280682	28.400000000000023	11942.702846658573
SCP_left	avg_length	2.7513892967499065	4.221233878391691	0.7292602545716863	1.0322958129766393	0.05930603821873873	0.08133000398580545	-0.10966514017481364	-0.15780073757558763	3.500000000000002	68.02850840211055	9.200000000000006	72.18529185316916	22.10000000000002	72.95033974619089
SCP_right	fa-mean	0.023661401437468702	6.136925516625056	0.004971777343276272	1.1139583684268766	0.00042423863521397594	0.08926816218994765	0.000655998729581059	0.13346753682787993	4.400000000000003	0.4172603093789776	13.400000000000011	0.4620063054684641	65.40000000000006	0.4840667144995909
SCP_right	md-mean	-1.7297049019841955e-05	-2.0343137419789	-3.765460674105492e-06	-0.47884701249688594	-6.656697557487746e-07	-0.0886362508660445	6.853643788824002e-07	0.09075897255210683	5.600000000000004	0.0008205560763306139	20.200000000000017	0.0007655803504886736	50.50000000000004	0.0007454105568894858
SCP_right	rd-mean	-3.0919165642649404e-05	-4.672448765306442	-7.125526002843848e-06	-1.2155459732344573	-1.4433243437081764e-06	-0.26647444526012437	-3.173572962083807e-08	-0.006030258303498776	4.000000000000003	0.0006253458272486479	12.800000000000011	0.0005626411984236219	35.30000000000003	0.0005301664006901879
SCP_right	ad-mean	-9.332810017976078e-06	-0.7520500051782694	-1.598993885457549e-06	-0.13330957322477544	4.862173859957888e-07	0.0407157289546386	1.7693414250943806e-06	0.1437395349417375	7.400000000000006	0.0012191033328296495	25.50000000000002	0.0011901615435028678	57.50000000000005	0.001205720499854733
SCP_right	volume	957.6396730526989	8.506745546145293	179.08009788004094	1.2301570828227026	-42.059258064967466	-0.28253967575273026	-103.68273899641144	-0.8592407684760215	5.900000000000004	13060.24448079681	18.200000000000017	15262.929684721315	48.100000000000044	14005.357868578787
SCP_right	surface_area	886.9307070571251	10.06058148343021	237.37410844570718	2.125925910125617	6.349869221156474	0.052831081763924176	-56.5882662716796	-0.5506928386331935	4.400000000000003	10055.675899588954	11.80000000000001	11812.244302087189	27.600000000000023	11912.572235781461
SCP_right	avg_length	2.9410956309703264	4.580577888688133	0.7186938382035336	1.0154473396563033	0.03732470689097167	0.05093621067229731	-0.12064147553711484	-0.17309531423353786	3.9000000000000026	67.6651148854995	10.700000000000008	72.55223298528354	26.800000000000022	73.15316076622818
SLF_III_left	fa-mean	0.022670244292987845	6.081309797679668	0.005630008301823941	1.2830757171147564	0.0006804104509906724	0.1448085815759027	-0.0007433458718100565	-0.16344278524142944	4.700000000000003	0.4060353908335831	14.00000000000001	0.4583944680405458	34.90000000000003	0.47261504646625085
SLF_III_left	md-mean	-4.3095576415170206e-05	-4.895664536949026	-8.605474171830645e-06	-1.1226673119707609	-8.611028081471519e-07	-0.12042602183857803	1.3184188861141528e-06	0.17857447005460522	4.400000000000003	0.0008244531773408981	14.900000000000013	0.0007340956985366762	41.000000000000036	0.0007116209152440356
SLF_III_left	rd-mean	-5.0290424332157215e-05	-7.134625947016031	-9.754920076843298e-06	-1.681686408851015	-9.51984284496571e-07	-0.18166202449543806	1.3926754189666581e-06	0.25380849419552115	4.200000000000003	0.0006435429049120175	14.300000000000011	0.0005450182121359001	40.400000000000034	0.0005201714223105396
SLF_III_left	ad-mean	-3.504686782017637e-05	-2.8387281038192995	-6.010995424546804e-06	-0.5289817332414488	-3.38433587430271e-07	-0.03082991081314863	1.548631846037695e-06	0.13771732597151762	4.800000000000003	0.0011854894860048807	17.300000000000015	0.0011103520431980456	49.90000000000004	0.0010993191082478188
SLF_III_left	volume	1040.5852721384215	10.247717597234535	275.94180119537646	2.1691576818868037	19.754226556593096	0.14329952047513955	-54.8335235119645	-0.4531980867921266	4.100000000000003	11473.716978078704	11.30000000000001	13460.497946685417	26.700000000000024	13764.71303565695
SLF_III_left	surface_area	776.575205865585	8.496158923543774	198.02504563642654	1.804446220611696	12.349965343558193	0.10542483032566458	-39.65506720000595	-0.37814661511759134	4.000000000000003	10087.037423754593	11.100000000000009	11493.015247773223	26.800000000000022	11686.909703667086
SLF_III_left	avg_length	2.3422525101777283	3.4329303051775737	0.5293636817859473	0.7163276575769592	0.04213298616355736	0.05522176957707068	-0.08172420060425702	-0.11011626903685719	4.100000000000003	71.09885206781588	12.40000000000001	75.49257062663925	32.50000000000003	76.33944364852675
SLF_III_right	fa-mean	0.022104867155635533	6.097089719335716	0.005441192979382936	1.2806586166284695	0.0005769022045324936	0.12733479062241446	-0.0008048903164032622	-0.18520253337689369	4.600000000000003	0.3941330552637846	13.600000000000012	0.4431037920782311	33.800000000000026	0.45475721660978746
SLF_III_right	md-mean	-4.390190051628881e-05	-4.982238092794349	-8.62250759806651e-06	-1.1253975833049905	-7.485755536548029e-07	-0.10452317044515826	1.4701498085961786e-06	0.19741190255202043	4.400000000000003	0.0008244267465184268	14.900000000000013	0.0007338904167387283	41.000000000000036	0.000714352594788338
SLF_III_right	rd-mean	-4.8621449325482814e-05	-6.883042348372959	-9.19952411716097e-06	-1.5741026120478872	-7.376787999114624e-07	-0.13844781354141183	1.568515018894303e-06	0.2781576537183493	4.3000000000000025	0.0006457044995503043	14.600000000000012	0.0005509494011435462	41.000000000000036	0.0005314746808258836
SLF_III_right	ad-mean	-3.7900042603753316e-05	-3.066458021653677	-7.783281180278769e-06	-0.6882644721075838	-7.669656241314414e-07	-0.07077278315907395	1.3007983644825673e-06	0.11741106873681066	4.600000000000003	0.0011840099528085371	15.300000000000013	0.0011007288441795542	40.900000000000034	0.0010810945242017893
SLF_III_right	volume	1293.5113252040574	9.971269812436859	341.7597791084654	2.1333661573635436	22.379240781569155	0.12975896620570487	-71.34138390245906	-0.4766722785752962	4.000000000000003	14559.557249446669	10.800000000000008	16883.523747384235	25.20000000000002	17205.78481463883
SLF_III_right	surface_area	981.7990474444321	8.431746699490505	242.1696352931746	1.7385371218116514	9.138530872940992	0.0618317222712329	-54.67871517471681	-0.4193788288919138	4.000000000000003	12836.258861278266	11.100000000000009	14555.663271859807	26.700000000000024	14698.224353477686
SLF_III_right	avg_length	2.5720450065320715	3.3986498368804083	0.5379916152815045	0.6717060257083782	0.02875510974332085	0.03516348626760166	-0.06339257882282318	-0.07932244469955625	3.200000000000002	77.95598041948804	9.300000000000008	81.23772927270522	26.800000000000022	81.74094369321334
SLF_II_left	fa-mean	0.02397756988633181	6.883672901389019	0.0057975868693945784	1.4716918568088984	0.0007722895712919959	0.18567641686341932	-0.0003513277708300033	-0.08588215896176196	3.400000000000002	0.3716468438171112	9.500000000000007	0.4070121237204182	25.100000000000023	0.4190598410325733
SLF_II_left	md-mean	-4.617934798426493e-05	-5.208299030692765	-9.249579633211194e-06	-1.2038825474171087	-1.0350828036488014e-06	-0.14521114693328738	1.229805088495407e-06	0.1679043969941576	4.3000000000000025	0.0008286424828929825	14.500000000000012	0.0007342967706342283	40.30000000000003	0.0007075916343000892
SLF_II_left	rd-mean	-5.911649175185724e-05	-8.18166998574424	-1.1937510139870447e-05	-1.9838046706921193	-1.2888308941126252e-06	-0.23597376171379064	1.0262960697995502e-06	0.18190379183332708	3.6000000000000023	0.00066249011234489	11.500000000000009	0.0005681837822399134	33.300000000000026	0.0005400872687482581
SLF_II_left	ad-mean	-3.1230424412764594e-05	-2.570838263634671	-6.245770179911208e-06	-0.567447788096588	-7.081254259961223e-07	-0.06769949404102764	1.889521411553855e-06	0.1762529610798338	5.700000000000005	0.0011609862218468628	21.000000000000018	0.0010654259380942213	52.00000000000004	0.0010434740498883415
SLF_II_left	volume	1446.3001402419459	9.59896539358456	374.31097115581576	2.007254266411167	35.03659764080907	0.1732968837114919	-60.26124562947042	-0.32560362721508135	4.100000000000003	16886.23558038336	11.600000000000009	19693.56786405198	28.000000000000025	20268.16806536125
SLF_II_left	surface_area	1180.0723586918132	8.32853214010501	296.6450259752489	1.7408156983322913	27.06681760250376	0.14805584080664155	-47.35832664247944	-0.2794528197777068	4.100000000000003	15641.459695080712	11.600000000000009	17866.29738989508	28.300000000000026	18318.313243856894
SLF_II_left	avg_length	3.6798566427551354	4.284643617658376	1.0753932907000159	1.145608650197601	0.2243597096297941	0.22793616932887073	-0.0057632820659339334	-0.0057940439228211255	3.6000000000000023	89.86084168172624	9.700000000000008	96.42074075499634	23.30000000000002	99.47203280596155
SLF_II_right	fa-mean	0.020919305802953383	5.992948954473913	0.004962703031410111	1.2316663829270194	0.0005514626662569428	0.12899127468586397	-0.0006275617554296778	-0.15177813711453766	4.3000000000000025	0.3763472028281881	12.800000000000011	0.4185301785951741	32.60000000000003	0.4294491393870616
SLF_II_right	md-mean	-4.6266715067959266e-05	-5.243634032105142	-9.109012124648206e-06	-1.1921430971419849	-9.217491851265393e-07	-0.1297418614813918	1.3365976487119348e-06	0.1821009037293128	4.3000000000000025	0.0008243119365793945	14.600000000000012	0.0007304891116955179	40.500000000000036	0.0007066158078007405
SLF_II_right	rd-mean	-4.897835152425267e-05	-6.908820563753676	-9.32788892507431e-06	-1.5843622065041827	-8.471247507547863e-07	-0.1580609408934081	1.4265003606886664e-06	0.253573028109028	4.200000000000003	0.0006495451318125781	14.300000000000011	0.0005553334536693275	40.500000000000036	0.000533138785199552
SLF_II_right	ad-mean	-3.0015766851962237e-05	-2.4721525103633124	-5.979945106468916e-06	-0.5421849400453652	-6.349659335153743e-07	-0.060433604449815465	1.914633517020485e-06	0.17760515575965638	5.800000000000004	0.0011614699337392394	21.30000000000002	0.0010687807845889711	52.30000000000005	0.0010490968406499945
SLF_II_right	volume	2103.9366836917134	9.7224622359593	562.7677397075087	2.1475007622067643	46.98198965667744	0.16695408682119853	-101.7203969657659	-0.409155576402381	3.7000000000000024	23981.348221702327	10.000000000000007	27526.784981859633	23.40000000000002	28156.34364325911
SLF_II_right	surface_area	2322.5929132839356	11.659641075138472	805.6590506174136	3.306867860853392	156.36291106488042	0.586263090459816	-93.2247350957494	-0.39636186014006763	3.300000000000002	22230.640428441875	7.700000000000006	25775.540251158498	15.800000000000013	27042.07983078403
SLF_II_right	avg_length	2.7847964732965695	3.038989932760092	0.6710032804129992	0.6740950260740234	0.1263312421880566	0.12147821037373342	-0.025663456871941135	-0.02453364451767584	4.5000000000000036	95.4543754397093	14.300000000000011	102.03020758775669	37.400000000000034	104.9484592823008
SLF_I_left	fa-mean	0.02128392833997838	5.6617219667227285	0.005144274406467815	1.1868891630635021	0.0006256753884784348	0.1358253226156935	-0.0006012806164461602	-0.13398821912655506	4.400000000000003	0.40464495721003224	13.300000000000011	0.45042899942759584	33.90000000000003	0.4633179124302516
SLF_I_left	md-mean	-4.2695771807337994e-05	-4.8292905555700765	-8.847961367587656e-06	-1.1471330704007585	-1.126382080425354e-06	-0.15721638347109373	1.034031688751726e-06	0.14157930848359151	4.400000000000003	0.000828655941078772	14.600000000000012	0.0007384067351293778	40.000000000000036	0.0007097966302865738
SLF_I_left	rd-mean	-5.815500893385442e-05	-8.21003155249494	-1.200731768223026e-05	-2.048277998188388	-1.379821022825567e-06	-0.26073360301974424	9.947611397073002e-07	0.18230785109308684	3.7000000000000024	0.000647011112815762	11.600000000000009	0.0005521533031261429	33.20000000000003	0.0005223491690331106
SLF_I_left	ad-mean	-3.739923080333789e-05	-2.9807865255567965	-7.042240168921804e-06	-0.6146149644790554	-9.166748407861807e-07	-0.08391444764100901	1.1048011457080268e-06	0.10025435503212111	4.800000000000003	0.0012017272142211151	17.200000000000014	0.0011144034361264847	48.80000000000004	0.0010854365111576413
SLF_I_left	volume	1651.6927335438809	9.649803443765533	418.5239764841549	1.9131526176397753	18.57969358991549	0.07834958478619858	-98.66534692747477	-0.4725042706561808	4.700000000000003	19575.051613048923	13.400000000000011	23216.210208461074	32.00000000000003	23561.792509233503
SLF_I_left	surface_area	1341.1667753286092	8.655125702917188	323.4280398036459	1.6998608348859123	15.304796966738246	0.07508384609792562	-68.01624141554348	-0.36899458383445144	4.400000000000003	17319.793437960747	12.70000000000001	20004.24616833101	31.300000000000026	20288.915391912342
SLF_I_left	avg_length	2.25253831356373	3.2339814036364385	0.4999130799959359	0.6610028050215159	0.051328480316594385	0.06552776695804682	-0.06558769967083833	-0.08511995079717358	4.400000000000003	72.6426897851464	13.800000000000011	77.3418727371082	36.80000000000003	78.52242778438988
SLF_I_right	fa-mean	0.02226807006472209	5.969831482631244	0.0053454648260972395	1.2406444718267138	0.0005702336005279069	0.1247689782184982	-0.0007109481798556322	-0.16138482247599772	4.3000000000000025	0.40221430116340573	12.800000000000011	0.4476507521852323	32.40000000000003	0.4588273307555793
SLF_I_right	md-mean	-4.3416501737368374e-05	-4.924939602128835	-8.85975428323642e-06	-1.1550646515802088	-1.0241740439470932e-06	-0.14362624206503782	1.1740057976779532e-06	0.16050359557578953	4.400000000000003	0.0008252402508769714	14.700000000000012	0.0007339847817596362	40.30000000000003	0.0007077659262345906
SLF_I_right	rd-mean	-5.878874074499956e-05	-8.48174583180446	-1.1703166617509303e-05	-2.018516254858756	-1.1739859235398719e-06	-0.22167054015402995	1.0271988186713107e-06	0.186618887853442	3.500000000000002	0.0006357121500385558	10.90000000000001	0.0005491087170689868	31.600000000000026	0.0005248072084517115
SLF_I_right	ad-mean	-2.2030013673069188e-05	-1.7974751988585569	-4.459541170746139e-06	-0.3946229461354982	-6.592186272975448e-07	-0.061004997964312205	1.8665128684656573e-06	0.16979119669120665	6.500000000000005	0.0011817835146216227	25.100000000000023	0.0010988360488457445	58.40000000000005	0.0010768840685567362
SLF_I_right	volume	1913.1175713438881	9.754412476434759	497.7682317192677	2.0281902413241464	38.38458690324461	0.14432642278679303	-94.91545298365848	-0.3987788305003652	4.3000000000000025	22169.1636612941	11.90000000000001	25952.202222360538	28.300000000000026	26581.70944757375
SLF_I_right	surface_area	1641.092458118323	8.840903439702528	410.007475470822	1.8014981116157478	27.214223366466914	0.11130077966678281	-79.20799639435972	-0.35765778461577613	4.3000000000000025	20740.36014797201	12.10000000000001	23938.418456644424	29.300000000000026	24406.503098547655
SLF_I_right	avg_length	2.654328088136058	3.6291661553731007	0.631597614225406	0.7866540301223897	0.09353110848042896	0.11146971900517344	-0.052614472391119715	-0.0631706341015943	4.400000000000003	76.68970308639169	13.50000000000001	82.43724137584289	35.00000000000003	84.44816020817211
ST_FO_left	fa-mean	0.0207972679875937	6.457560230922501	0.005083249482359164	1.3682131814835363	0.0004564351735788333	0.11611221211578401	-0.0007707057803872965	-0.20714928318222714	4.000000000000003	0.3471262184456585	11.600000000000009	0.38575891451158817	29.200000000000024	0.39379217356657564
ST_FO_left	md-mean	-2.4262939638005268e-05	-2.7373950800558307	-4.3211868502840785e-06	-0.5439555224567216	8.563446089711921e-08	0.011233041619544696	2.5314942918131126e-06	0.31305651572468157	6.100000000000005	0.000841966778222479	23.10000000000002	0.0007685066017676496	55.00000000000005	0.0007712383410702677
ST_FO_left	rd-mean	-4.3000663870453376e-05	-5.824247836476972	-7.708404561095942e-06	-1.2257329985655037	-1.874782891506232e-07	-0.03178951881019018	1.957529538204444e-06	0.3079654956507728	4.400000000000003	0.0006834399899057301	15.200000000000014	0.0006001892206458938	42.60000000000004	0.0005950523155231667
ST_FO_left	ad-mean	-1.9558965176655092e-05	-1.5990211363394977	-3.5850593533330767e-06	-0.31656875303127974	1.788760159097628e-08	0.00163034257840639	3.041005502765505e-06	0.2665047178076756	7.100000000000005	0.0011810828207300254	28.400000000000023	0.0011047210565040308	61.20000000000005	0.0011053077698362148
ST_FO_left	volume	1043.3161327522457	10.989245012396633	262.526057223047	2.1922061083084916	4.260665422581445	0.03316624860750051	-67.8271080734527	-0.6375932035926513	4.100000000000003	10807.371511618705	11.100000000000009	12645.053912180036	26.300000000000022	12709.816026603274
ST_FO_left	surface_area	610.1419677858638	8.235086839021772	144.38935686986613	1.6552504805708639	-1.029747910571875	-0.011252452913489253	-38.21720898163258	-0.4847097209011437	3.8000000000000025	8100.708126824753	10.500000000000009	9068.116817852857	25.900000000000023	9052.25870003005
ST_FO_left	avg_length	0.947408766736905	2.1450773158752376	0.14279072213368987	0.3092533611045436	-0.04142666846227934	-0.09097499030218588	-0.03309532266115686	-0.07533618336911788	4.100000000000003	45.29489281921915	12.70000000000001	46.522893029568884	64.50000000000006	44.37699160322281
ST_FO_right	fa-mean	0.02188734336761441	6.496457029530878	0.005342215033341843	1.382372009865206	0.000401132564615187	0.09857742038368576	-0.0009123338600645001	-0.24026186893856463	3.9000000000000026	0.36245288806536424	11.000000000000009	0.40038261480209136	27.200000000000024	0.4068809623488574
ST_FO_right	md-mean	-2.252418283852644e-05	-2.547997722804725	-4.067081822501164e-06	-0.5094669617806128	4.592373034082067e-08	0.005981991820400127	2.306174674690309e-06	0.28482705098176897	6.100000000000005	0.000842698361544804	23.00000000000002	0.0007739646787445342	54.80000000000005	0.0007754250533693723
ST_FO_right	rd-mean	-4.051858446659406e-05	-5.654551115829972	-5.741848648524658e-06	-0.9310603685663691	3.1989183690324907e-07	0.05404855040046589	2.3535635082421675e-06	0.3658310178972841	4.5000000000000036	0.0006651768441452847	16.900000000000013	0.0005939779209035789	52.00000000000004	0.0006052061243788829
ST_FO_right	ad-mean	-1.9006671891199508e-05	-1.528951411123854	-3.6300336775094573e-06	-0.31385975753336476	-2.396583897373072e-07	-0.021433784886421947	2.3987354335362673e-06	0.20865770803118433	6.900000000000006	0.0012032417975984396	27.300000000000022	0.0011291891105772466	60.400000000000055	0.0011212564178769418
ST_FO_right	volume	889.0313857518227	11.600122632209155	243.61400209978672	2.5270421858121157	15.530186000499883	0.14878367321890934	-53.12702491048497	-0.6131540535680561	3.8000000000000025	8693.951371572466	10.000000000000007	10204.358184591145	23.00000000000002	10406.250602597644
ST_FO_right	surface_area	523.5541484959118	8.822549302245552	132.70966764456008	1.8816498592306052	5.179274063704266	0.06929186355900509	-30.010827250437867	-0.4635220493939245	3.7000000000000024	6513.47172642515	10.100000000000009	7362.813599350336	24.10000000000002	7435.323436242195
ST_FO_right	avg_length	0.9391850979483979	2.15335977716886	0.14402914801860545	0.317057835613732	-0.04883352733900481	-0.10945531306178662	-0.0366142650881491	-0.08561451616174759	3.8000000000000025	44.63931262625037	11.40000000000001	45.733934151191775	60.20000000000005	43.35085801704834
ST_OCC_left	fa-mean	0.021659145895291707	4.984290740829467	0.005227467366710648	1.0651356812160697	0.0006497799187864343	0.12557855633993334	-0.0005856757935518231	-0.11586144015454582	4.3000000000000025	0.4628812225058725	12.800000000000011	0.507314695122913	32.60000000000003	0.5201803375148845
ST_OCC_left	md-mean	-3.2238502730831166e-05	-3.5439190353135372	-4.728167524927332e-06	-0.57806920275124	2.2168101313916797e-07	0.027964489402439667	2.319943040398878e-06	0.2768393971059449	5.0000000000000036	0.0008632098491602142	19.200000000000017	0.0007960698703062461	54.90000000000005	0.0008039838824753144
ST_OCC_left	rd-mean	-4.002285369382573e-05	-5.868946878471762	-7.347662331096181e-06	-1.28483955294109	-2.1497252438424905e-07	-0.04042628849141797	1.951911614251175e-06	0.33938375804434984	4.700000000000003	0.0006264921695703556	16.100000000000016	0.000542728818995859	44.30000000000004	0.0005366665938082232
ST_OCC_left	ad-mean	-1.984822235270831e-05	-1.4101519969047234	-3.7759431406153948e-06	-0.28462268536707247	7.975092660013278e-08	0.006144532131476198	2.266026438847438e-06	0.16915861895726708	6.400000000000005	0.0013686486918174654	23.70000000000002	0.001303324875484819	54.90000000000005	0.0013058131043947431
ST_OCC_left	volume	1704.022024340536	8.43236356606872	394.5928859709544	1.5935998364546147	1.3529787814952416	0.00514340016380157	-103.57650664550351	-0.44568331332809996	4.5000000000000036	22581.17987769145	13.10000000000001	25974.67869704166	32.800000000000026	26001.332379037118
ST_OCC_left	surface_area	1624.7627346693228	8.793881108629078	395.1400436371005	1.7576928574585764	11.19066859059396	0.04674098774419687	-92.86828644117251	-0.4406675110909595	4.200000000000003	20568.155505856845	11.80000000000001	23571.21983749881	28.900000000000023	23762.580270397968
ST_OCC_left	avg_length	2.9266444708136867	3.338828107780492	0.6869294738216093	0.7160460914164551	0.08322386502742601	0.08333769514916757	-0.08596442190713802	-0.08744282272404036	4.600000000000003	91.78508774199015	14.200000000000012	98.37961069067761	36.60000000000003	100.24382526729195
ST_OCC_right	fa-mean	0.024531785880451254	5.72733422657682	0.005974127378737958	1.2289015882525254	0.0006856791362274802	0.13377499359955922	-0.0006089218344543959	-0.12207833248212586	4.000000000000003	0.4578909128167226	11.500000000000009	0.5026968681572573	29.500000000000025	0.515039092609352
ST_OCC_right	md-mean	-3.535854020582339e-05	-3.851326908534203	-6.4831363324879874e-06	-0.7894638343799257	-8.033153432259068e-08	-0.010198273701759263	1.8563223609394825e-06	0.2233166344758879	4.700000000000003	0.0008690881664541588	16.000000000000014	0.0007958287258970445	43.60000000000004	0.000793611575549741
ST_OCC_right	rd-mean	-3.966940913600903e-05	-5.8883587620256375	-7.011639361643857e-06	-1.2278251102939797	-5.3407669108782305e-08	-0.009956992238882221	1.9749930283436225e-06	0.33852199638243313	4.5000000000000036	0.0006217643491959545	15.500000000000012	0.000544636316217872	43.500000000000036	0.0005431409014828261
ST_OCC_right	ad-mean	-2.009101806861364e-05	-1.436897195349999	-3.759406172797976e-06	-0.2856987049640462	1.6417084819608704e-07	0.012743532195073714	2.4276643650028302e-06	0.18200867449217503	6.500000000000005	0.0013583202921630634	24.00000000000002	0.0012925306841390987	55.10000000000005	0.001297636397517997
ST_OCC_right	volume	1582.1433566727783	8.010268940257017	336.00205543337285	1.3925122951498978	-13.263221666054077	-0.052225811347283775	-101.49503678070697	-0.4510254947177299	4.700000000000003	22045.91432997224	14.200000000000012	25237.933856589283	37.20000000000003	24932.87975827004
ST_OCC_right	surface_area	1558.2337522397486	8.840039266123727	373.68232937626595	1.722216207974604	12.606384910751682	0.05432657296194154	-84.51565086760803	-0.40760457875341044	4.400000000000003	19745.529057857068	12.60000000000001	22809.72415874245	31.200000000000028	23044.202918082432
ST_OCC_right	avg_length	4.063415501574464	4.954590918854082	1.261438790971647	1.3985242028648546	0.26531506967129254	0.27988162247882825	-0.02897804525689475	-0.030544076090817964	3.400000000000002	86.13385308893238	8.700000000000006	92.81947868108212	19.900000000000016	95.7910074614006
ST_PAR_left	fa-mean	0.018163970184657936	4.83944443112716	0.004495392554556103	1.0540867304131925	0.0007564659564800786	0.16673211327353182	-0.00028979223877592013	-0.06402011146541829	4.5000000000000036	0.40046991214844396	13.800000000000011	0.44227706290581575	35.30000000000003	0.45854108097013746
ST_PAR_left	md-mean	-3.4702625260892243e-05	-3.905151004481894	-6.932509519590464e-06	-0.872260455494053	-5.881731491244264e-07	-0.07800957696168893	1.2505931886153392e-06	0.1606510911884491	4.5000000000000036	0.0008424062379073505	15.200000000000014	0.0007682283860477324	41.400000000000034	0.0007528182495406725
ST_PAR_left	rd-mean	-4.0186311095090645e-05	-5.7535729109061	-7.858027731404799e-06	-1.322449059294209	-7.568906146338089e-07	-0.1381196494800259	1.2173296983137704e-06	0.21355826724833785	4.400000000000003	0.0006466955587919672	14.800000000000011	0.0005649720703853572	40.900000000000034	0.0005452172253434148
ST_PAR_left	ad-mean	-1.623747346640065e-05	-1.292445323693501	-3.0712458218867647e-06	-0.25817166776725137	1.1578249606269074e-07	0.009922502105995431	1.94473129118221e-06	0.1616112274247855	6.500000000000005	0.0012240338218697398	23.90000000000002	0.00117059414456891	54.90000000000005	0.0011741834019468535
ST_PAR_left	volume	3432.789552316241	8.170320088402386	872.0524665141072	1.7211987928747094	78.78615234959598	0.14480493061447947	-142.4896867939206	-0.28248009188076767	4.200000000000003	46446.2010836016	11.90000000000001	53161.00507576023	29.000000000000025	54508.24828093832
ST_PAR_left	surface_area	4840.2229155217865	10.239611208812299	1296.7735066924242	2.191813594778806	111.75595600999776	0.17393623167597272	-233.37215810663133	-0.407977605776466	4.100000000000003	53404.94575415016	11.20000000000001	62612.03765166638	26.400000000000023	64310.72818301835
ST_PAR_left	avg_length	2.241344081474231	3.1456743938068015	0.5264984790487971	0.6952860510095242	0.08088697321202688	0.10367737336462787	-0.01750062069249088	-0.022422903456841434	3.500000000000002	73.50111011112422	10.200000000000008	77.02864992075116	27.700000000000024	78.44417195196164
ST_PAR_right	fa-mean	0.01890077645926592	5.02769545804368	0.004529317545162008	1.0543454026066867	0.0006557145406674098	0.14366738189188338	-0.0004168949165690222	-0.09238506231290874	4.600000000000003	0.40266132012362005	14.100000000000012	0.44568983680265917	36.20000000000003	0.46018112815140894
ST_PAR_right	md-mean	-3.50159443060676e-05	-3.9634645797373436	-5.544560223448318e-06	-0.7047808660074305	-8.030194275708843e-08	-0.010656547710171159	1.9259119077835353e-06	0.24395239894055876	4.800000000000003	0.0008349139052128744	17.900000000000016	0.0007622801662857014	52.30000000000005	0.0007595177794548576
ST_PAR_right	rd-mean	-4.160527658364237e-05	-5.952573985451591	-7.947138809347167e-06	-1.3433365077620916	-6.219931057804118e-07	-0.11383791814729424	1.4169223885747485e-06	0.24655819411943036	4.400000000000003	0.0006454802417624108	14.900000000000013	0.0005620352842642655	41.400000000000034	0.0005455524669610845
ST_PAR_right	ad-mean	-1.7185544981760477e-05	-1.367164400748615	-3.1587222491323566e-06	-0.2663541955358654	2.3640466043666403e-07	0.020311971789865046	2.2379236351449088e-06	0.18544775782262587	6.600000000000005	0.0012223841789062205	24.40000000000002	0.0011661589228716645	55.40000000000005	0.0011734874673452011
ST_PAR_right	volume	3369.0775473147223	8.09853269726574	840.6618754393921	1.6766641584503832	67.0824708321792	0.12481614818733208	-144.0872098580188	-0.28981678137955313	4.200000000000003	45946.58791596887	12.10000000000001	52587.816731940075	29.700000000000024	53768.46821858643
ST_PAR_right	surface_area	4734.206302491728	10.356289159033219	1271.1349059333597	2.2285199666130326	103.18573446070187	0.16693302454568812	-236.0623535513261	-0.4332690269999605	4.000000000000003	51543.399739995315	10.90000000000001	60314.230590935505	25.50000000000002	61820.742314061754
ST_PAR_right	avg_length	1.8515458521061907	2.6237216334043048	0.4196257789410791	0.5618863031884626	0.0975497345870882	0.1261799145417747	0.024321675436815137	0.0307950479269505	3.7000000000000024	72.53577028740906	11.90000000000001	75.97670167472592	34.10000000000003	78.14230578255928
ST_POSTC_left	fa-mean	0.01605018274110996	4.536261819713613	0.00396540870528501	0.9908736239905723	0.0007115243851891205	0.16722129815440545	-0.00020760106040603574	-0.04864656320080608	4.600000000000003	0.3765703736059225	14.200000000000012	0.4146382971766586	36.400000000000034	0.4304341385278571
ST_POSTC_left	md-mean	-3.368378371437246e-05	-3.9765837101907167	-5.606771647488188e-06	-0.7405157954465856	-2.3910420129868823e-07	-0.03305634926202067	1.4730492652978106e-06	0.19637402170862148	4.600000000000003	0.0008022290952055031	16.800000000000015	0.0007338264811061471	49.80000000000004	0.0007259360424632904
ST_POSTC_left	rd-mean	-3.62104204220338e-05	-5.3681504916302165	-6.050640457943382e-06	-1.0417424166642117	-3.6982234622177996e-07	-0.0680391898948297	1.3612242606296615e-06	0.2402216140883293	4.5000000000000036	0.0006277135351754985	16.30000000000001	0.0005563159777717666	49.00000000000004	0.0005442227870503144
ST_POSTC_left	ad-mean	-1.650618771286723e-05	-1.4078860641353637	-3.084800849021968e-06	-0.2792788310558447	1.3849445137750323e-07	0.012801466470192792	2.0040874717633245e-06	0.17904745222119695	6.500000000000005	0.0011396145036559682	24.10000000000002	0.0010853220087131815	55.30000000000005	0.0010896430355961596
ST_POSTC_left	volume	1298.3389448015917	7.3148834767147575	308.55955485996776	1.3859132854306249	-16.07430675304192	-0.0679704278630958	-132.04700104111524	-0.6635713997172622	5.600000000000004	20091.570810900106	16.600000000000016	23485.725914359755	37.900000000000034	23143.34318051996
ST_POSTC_left	surface_area	1229.0027451886474	8.992448298093034	323.7885443573825	1.9522031363597356	16.462225135843017	0.09284985448723862	-73.9011714306266	-0.481768250760201	4.000000000000003	15177.888890040194	10.90000000000001	17412.029846106136	25.50000000000002	17652.378333089444
ST_POSTC_left	avg_length	2.5225815905743794	4.525875013967089	0.8452949933351168	1.4145729165458067	0.17063036295361453	0.2755755998965384	-0.06295732985372642	-0.10506808037579504	2.9000000000000017	57.81570393765838	6.700000000000005	61.02782491233182	14.300000000000011	62.324615670779295
ST_POSTC_right	fa-mean	0.01786558694600872	5.006392570130334	0.0044051208615137425	1.072605693683206	0.0005521435193079143	0.1264926093481294	-0.0005733881923574763	-0.13457848949638831	4.800000000000003	0.3836850189980153	14.600000000000012	0.42685520344085004	36.60000000000003	0.43900236086562416
ST_POSTC_right	md-mean	-3.2383225259216626e-05	-3.8398933853136774	-5.083937067744919e-06	-0.6761655929264084	-6.288216064922504e-08	-0.008723953266625516	1.866353024856713e-06	0.2471374576564082	4.900000000000004	0.0007974430785492276	18.400000000000016	0.0007288099281346711	52.90000000000005	0.0007266404935922728
ST_POSTC_right	rd-mean	-3.5155738188376336e-05	-5.268696184863944	-5.355450656760812e-06	-0.9384159261522995	-5.8610712757606566e-08	-0.01089137556323974	2.0056869972418625e-06	0.34909447513895786	4.800000000000003	0.0006188648058560557	18.300000000000015	0.0005465662219897847	53.50000000000005	0.0005445031249007169
ST_POSTC_right	ad-mean	-1.7825818584445643e-05	-1.5076306142731193	-3.4555511284869107e-06	-0.31112784535757987	-4.085072317268012e-08	-0.00377120183957039	1.8257927325378615e-06	0.16361559379252838	6.300000000000004	0.0011479994709923764	23.20000000000002	0.0010896006569209476	54.200000000000045	0.0010883342845025945
ST_POSTC_right	volume	1392.1672126272103	8.570143984333798	283.46356474668266	1.3901658436887687	-39.36612210436454	-0.18572454468117514	-124.81609203149212	-0.7132519648342212	5.100000000000003	18470.53690044655	15.300000000000013	21361.865260862716	39.400000000000034	20413.14171814753
ST_POSTC_right	surface_area	943.7360845578917	7.276009079172345	174.99222076618926	1.1128491535399454	-31.324618655996833	-0.19442040558240695	-82.2873957117819	-0.599293216240626	5.100000000000003	14458.95645123629	15.800000000000013	16331.373213434517	42.900000000000034	15482.476047857002
ST_POSTC_right	avg_length	1.7251878824921667	3.0182178006156968	0.3526274369050119	0.5765756551762606	-0.0031445369781618526	-0.005037572039546708	-0.08770517156861404	-0.14662881519505833	4.100000000000003	59.24867387638072	12.40000000000001	62.17548160269232	33.40000000000003	62.10944632615092
ST_PREC_left	fa-mean	0.021488436170961415	6.154625215824364	0.006495545681981209	1.6293682248101717	0.0014060494019530944	0.32948915428294223	-4.296779470795918e-05	-0.00992739552933292	3.8000000000000025	0.37418085005377927	10.000000000000007	0.4144532332820628	23.30000000000002	0.43315369032803896
ST_PREC_left	md-mean	-3.101371881026738e-05	-3.7271364583818927	-4.9901723827635655e-06	-0.6714878138642799	-1.5320615984543986e-07	-0.021556629398442877	1.7238740476357216e-06	0.23279503382240724	4.900000000000004	0.0007879783916377294	18.500000000000014	0.0007201120472321448	53.200000000000045	0.000714795793485508
ST_PREC_left	rd-mean	-3.7997536943174665e-05	-5.638957237181244	-7.590705151892209e-06	-1.3205508605579959	-8.42914913011792e-07	-0.1593701408789538	1.0315402036869065e-06	0.18918299040356076	4.400000000000003	0.0006247916525799681	14.700000000000012	0.0005466073895154783	40.70000000000004	0.0005246916017771717
ST_PREC_left	ad-mean	-1.5190317558646544e-05	-1.303935946732761	-2.6810712382312613e-06	-0.24613198091581012	3.7616148076067246e-07	0.035282194509997575	3.279711384080225e-06	0.29379563720202867	7.700000000000006	0.0011294218963827265	30.900000000000027	0.0010672210436557612	62.900000000000055	0.0010792582110401028
ST_PREC_left	volume	1922.2856955149584	8.443476465695909	456.9680158056667	1.60136228933513	14.227900934439294	0.0463859584559177	-110.75621004483753	-0.399634845311608	4.900000000000004	25739.894076391516	14.500000000000012	30126.78702812592	35.80000000000003	30429.841318029477
ST_PREC_left	surface_area	1289.2587734439792	7.241009869601663	317.67771693055033	1.4094589736662353	2.46675086553312	0.010172269947436837	-111.92246606908485	-0.5247591595532213	5.800000000000004	20229.753281874124	17.300000000000015	23883.047026575456	39.500000000000036	23937.80889579029
ST_PREC_left	avg_length	1.9469970690565546	3.4730681943831465	0.3504626714373731	0.5826962217160697	-0.036081013301247716	-0.0597971977420571	-0.02328632985482973	-0.03951240695956118	3.9000000000000026	58.2809209785484	11.70000000000001	61.014529815759914	58.300000000000054	59.33315459592177
ST_PREC_right	fa-mean	0.016962777036025983	4.682254657742706	0.004161483622900128	1.0089819566197264	0.0006316786148893893	0.1441563194039282	-0.000380951713871927	-0.08775450709913991	4.700000000000003	0.38701243822867093	14.500000000000012	0.4277949777330922	37.00000000000003	0.4420077465681035
ST_PREC_right	md-mean	-3.586879383015931e-05	-4.238694420090031	-7.2315233104062796e-06	-0.96490638364417	-7.292325443014647e-07	-0.10334109831380393	1.1333181465358188e-06	0.15618543433345305	4.5000000000000036	0.0007984840136006383	15.100000000000012	0.0007218298665103317	41.20000000000004	0.0007027968971040635
ST_PREC_right	rd-mean	-3.854713231377143e-05	-5.788531837791155	-7.506565788447807e-06	-1.3260310960720734	-6.82121301338166e-07	-0.13058192682888156	1.220332352267266e-06	0.22384512700032444	4.400000000000003	0.0006162902595730702	14.800000000000011	0.0005382219753732129	41.10000000000004	0.0005202821851480192
ST_PREC_right	ad-mean	-1.5456834583825367e-05	-1.3268096799150326	-2.765860300616318e-06	-0.25404938771803703	2.944096123187543e-07	0.027672653110009996	3.129726264523662e-06	0.2816025824890867	7.600000000000006	0.0011292392033364392	30.400000000000027	0.0010661775884823871	62.50000000000006	0.0010756281370378192
ST_PREC_right	volume	1549.9415384827992	7.363221534653372	374.9173374341783	1.400655635792495	-0.7778283510397231	-0.002701725476872785	-137.82846173046696	-0.5463350889928467	5.800000000000004	23960.0470699668	17.600000000000016	28384.07165169011	40.500000000000036	28366.2593824513
ST_PREC_right	surface_area	1219.2545413991893	7.45328317276282	298.904542164807	1.4401222414320003	-3.7754368254664494	-0.016956824463301722	-113.16370617799205	-0.5895344774011069	5.700000000000005	18611.302063437583	17.000000000000014	21988.923389899905	38.60000000000004	21907.37395446983
ST_PREC_right	avg_length	2.2682213818628667	4.153397177722124	0.7306329642693251	1.2494563290516996	0.1463495080475348	0.2416122729871628	-0.03800427553253902	-0.06377981755544185	3.0000000000000018	56.56562972027917	7.300000000000006	59.70735146663727	16.000000000000014	60.980592186650824
ST_PREF_left	fa-mean	0.018443012167300793	5.591095679757373	0.004448949472651382	1.171990945356424	0.0005420408754701656	0.13443173969855005	-0.0005181282072012711	-0.1318181368397769	4.400000000000003	0.3547219638997858	13.300000000000011	0.3943176142063831	34.00000000000003	0.40553786032861555
ST_PREF_left	md-mean	-2.4886033620447736e-05	-2.890113152840036	-3.5880648536102647e-06	-0.4650817212549763	3.56728132117581e-07	0.047731975244652135	3.1863538403348554e-06	0.3977784688658354	6.100000000000005	0.0008168236954377801	25.00000000000002	0.000749009269704546	60.10000000000005	0.0007615304271418731
ST_PREF_left	rd-mean	-4.3388107691386664e-05	-6.010933090239925	-7.897957854223593e-06	-1.2936267861667141	-2.941341748917348e-07	-0.051692870819259044	1.8682583148735336e-06	0.30561068748569375	4.400000000000003	0.0006662671678783086	15.200000000000014	0.0005809692230526937	42.60000000000004	0.0005729099466606602
ST_PREF_left	ad-mean	-1.5747738349084177e-05	-1.3269105236574683	-2.6408606245358677e-06	-0.23874331721562628	7.131607597740035e-07	0.06559294608941243	4.112447862061757e-06	0.3570084214540197	8.100000000000007	0.00114821517173832	32.40000000000003	0.0010840422585620983	63.800000000000054	0.001106435506419002
ST_PREF_left	volume	3197.2617838902947	8.320645869110425	797.7052128687751	1.7105726045726646	61.675636831953966	0.12322304206315238	-141.90481963490322	-0.30807431688686693	4.3000000000000025	42661.76095432763	12.20000000000001	48963.632135990956	29.800000000000026	50049.12334423335
ST_PREF_left	surface_area	4269.328165995511	10.709917785121378	1160.219385274735	2.3211431084889407	93.27043633514509	0.1719801020785189	-222.09356879286102	-0.4701960103945854	4.000000000000003	45125.586589890394	10.700000000000008	52899.056471231124	24.90000000000002	54223.496667190186
ST_PREF_left	avg_length	2.0889875525482577	3.916749343477646	0.6300640814321703	1.0960968838849043	0.12088152423633858	0.20242639918994837	-0.027993111640026287	-0.047268925235326796	3.400000000000002	55.44271866001016	8.700000000000006	58.78205829160066	20.000000000000018	60.14801951547129
ST_PREF_right	fa-mean	0.020150488674693687	6.2526068702995	0.004917191101917236	1.3053461802036843	0.0005849966353092799	0.14542222429649113	-0.0005980789060646059	-0.1534212068032718	4.400000000000003	0.34951576694790276	13.20000000000001	0.3927870486447745	33.40000000000003	0.40460398067802195
ST_PREF_right	md-mean	-2.3321734403539988e-05	-2.7204465401548834	-4.123181917088562e-06	-0.5384235342494932	2.0247674973755747e-07	0.02750945323076613	2.7188913840818408e-06	0.34605562084851077	6.300000000000004	0.0008129699491375658	23.90000000000002	0.0007404019473968071	56.200000000000045	0.0007469419464133302
ST_PREF_right	rd-mean	-4.3720742314033756e-05	-6.114135769559445	-8.0168546791018e-06	-1.329130839910989	-3.543039317994713e-07	-0.06320462120145713	1.8083443772602837e-06	0.3009077250836825	4.400000000000003	0.000659098144030546	15.100000000000012	0.0005733177989641566	42.30000000000004	0.000563680732019211
ST_PREF_right	ad-mean	-1.5088746473298322e-05	-1.277374457879639	-2.5402982807620245e-06	-0.23015893837533735	6.587489959219175e-07	0.06071303919496433	3.91817447353534e-06	0.341933592675697	8.100000000000007	0.0011442714707675342	32.50000000000003	0.0010822881927169408	64.00000000000006	0.0011030387860884812
ST_PREF_right	volume	3183.217046475632	8.533454112161158	798.7193918596267	1.7655570084504544	55.38334078437838	0.11424484314596671	-150.23582106279233	-0.3408023780186254	4.200000000000003	41408.94599947731	11.80000000000001	47479.21337761048	28.700000000000024	48415.19183686648
ST_PREF_right	surface_area	4047.396187566902	10.874902310174143	1107.2635462274952	2.3779115502055084	88.26735129888557	0.1749093447074196	-214.70426416592753	-0.49306943538104814	3.9000000000000026	42061.95732577209	10.40000000000001	49259.17037625082	23.90000000000002	50450.779618785775
ST_PREF_right	avg_length	2.1457043102492146	4.023216658347594	0.6937331543547979	1.2147618526220367	0.15338858992502424	0.2590835065100156	-0.020575186087000274	-0.03493606309835156	3.100000000000002	55.26193891296367	7.500000000000005	58.314364792124785	16.30000000000001	59.664184383465
ST_PREM_left	fa-mean	0.017888341185309364	5.384236175313595	0.004191529547517989	1.0947067860183999	0.000493149019803784	0.12125792486967191	-0.0005147395608111709	-0.1294600442843756	4.600000000000003	0.3575313007870946	14.200000000000012	0.39776998444326733	36.80000000000003	0.40891515229083286
ST_PREM_left	md-mean	-2.6236181802412772e-05	-3.0933870661806253	-4.631348675311281e-06	-0.6202488880573936	9.684980974119089e-08	0.013613063856165838	2.8177425499737273e-06	0.3707035634993221	6.200000000000005	0.0007992467540982505	23.70000000000002	0.000718198152280303	56.70000000000005	0.0007213941960017623
ST_PREM_left	rd-mean	-4.4587795578949865e-05	-6.288091740000929	-8.21867589508573e-06	-1.3829789135103259	-4.841126916551873e-07	-0.0882774416531871	1.6857998451953705e-06	0.28906364931635264	4.400000000000003	0.0006519976320126966	15.200000000000014	0.0005632359323457706	43.000000000000036	0.0005497775995177564
ST_PREM_left	ad-mean	-1.844356809754889e-05	-1.5939683073896922	-3.0724897246465273e-06	-0.2886203304115094	7.220070853265958e-07	0.06933982787354755	4.58108873445498e-06	0.41209204758096907	7.900000000000006	0.0011131785933580951	32.10000000000002	0.001038824342021649	64.00000000000006	0.0010618563680435675
ST_PREM_left	volume	1234.4612022666238	11.138482575890633	312.3817564164662	2.076565278937072	5.655684407116146	0.03436444569300564	-85.4929697079225	-0.6072326584775893	5.200000000000004	13162.51513325392	14.700000000000012	16130.141819210352	34.80000000000003	16243.821075793387
ST_PREM_left	surface_area	841.7140913634669	9.515885802664199	195.81524605188014	1.7461644127096732	0.81585390226412	0.0067889460051754474	-51.111214030303785	-0.4836833807572898	4.700000000000003	10082.845648892055	13.700000000000012	11845.182863358978	34.30000000000003	11861.989453745618
ST_PREM_left	avg_length	1.365350731357681	2.9727399593546258	0.330217374761726	0.6762203906297405	0.038502519382201734	0.07674563180953924	-0.030887687513968975	-0.062488459412545265	3.7000000000000024	47.41566951541203	10.500000000000009	49.661147663791766	27.200000000000024	50.304139737474536
ST_PREM_right	fa-mean	0.01812023469071472	5.344553647203964	0.004272268615061155	1.101495796195014	0.000506324734220401	0.12321992293158332	-0.0005011411089058736	-0.12484437295585836	4.400000000000003	0.36335593112779485	13.50000000000001	0.4022335755248514	35.00000000000003	0.41311955731059
ST_PREM_right	md-mean	-2.6973744331189397e-05	-3.1957329857479086	-4.779428382477874e-06	-0.6444938751934333	2.123868240085997e-08	0.003014304894490784	2.693749452168538e-06	0.3586980014786363	6.100000000000005	0.0007947630641683927	23.30000000000002	0.0007125568959897732	56.10000000000005	0.0007132535247725214
ST_PREM_right	rd-mean	-4.29258497223091e-05	-6.140514010734081	-7.841392966286998e-06	-1.3323643279332988	-4.31275332087283e-07	-0.07915079796483397	1.6588509338262138e-06	0.2863885995603054	4.400000000000003	0.0006442013174223722	15.300000000000013	0.0005587301340898438	43.30000000000004	0.0005466544247913999
ST_PREM_right	ad-mean	-2.1584525794230792e-05	-1.8485755873690426	-3.6682884958585217e-06	-0.3450328067521734	5.27245107082825e-07	0.051091488248496984	4.539873680255673e-06	0.41239792739472964	7.600000000000006	0.0011183127362572323	30.800000000000026	0.0010332084431533145	63.20000000000005	0.001050291184622798
ST_PREM_right	volume	816.7221248840726	9.333118630461032	212.62871619234392	1.7799635425405673	-3.6184058318647905	-0.027743970619469743	-85.73773868095392	-0.7999796259693117	6.100000000000005	10403.864379853214	17.600000000000016	12849.094616065171	38.80000000000003	12772.384412429637
ST_PREM_right	surface_area	598.3190409073642	8.12439140662634	145.89005118717242	1.5427348790181332	-7.227529728932355	-0.07152823837873509	-61.97641280143088	-0.7448658598127061	5.600000000000004	8450.359984839091	16.400000000000013	10025.972537660555	36.900000000000034	9877.808178217441
ST_PREM_right	avg_length	1.2705348699113805	2.7386273321621237	0.23229061790286124	0.4719933496377621	-0.007889187236404797	-0.01585543593519741	0.003684228794409637	0.007448775662851503	4.100000000000003	47.922219325267164	12.40000000000001	49.850231453860914	63.60000000000006	49.44630506735699
STR_left	fa-mean	0.02360607720128823	5.949519290771237	0.004694045872800575	1.0470704372709565	-0.00019813795450263473	-0.043348583063237904	0.0001498763884499228	0.03316814791232935	4.000000000000003	0.4248573391205776	11.500000000000009	0.46006268316658194	59.10000000000005	0.4506313165322565
STR_left	md-mean	-3.342559484450381e-05	-4.030667925001302	-6.555527858688099e-06	-0.8884111876369813	-5.298017648466586e-07	-0.07580386556858676	1.2302363147691333e-06	0.1702328687862508	4.600000000000003	0.0007838229039203198	15.500000000000012	0.0007123676502606194	42.30000000000004	0.000698168962962729
STR_left	rd-mean	-4.3003461767039104e-05	-6.693832538325066	-9.058464985945571e-06	-1.6342910264131791	-9.981753940740315e-07	-0.19439204984279113	8.009956199603947e-07	0.15138032506058968	3.6000000000000023	0.0005983993306380292	11.20000000000001	0.0005295549967448428	31.700000000000028	0.0005090924011663251
STR_left	ad-mean	-1.9053095049774372e-05	-1.589087791341393	-3.3974452941112375e-06	-0.30707739953075713	2.689640353061803e-07	0.025022624908304314	3.626802578349957e-06	0.32136413632381106	7.500000000000005	0.0011556458901222275	30.100000000000026	0.0010788636264753135	62.60000000000005	0.0010876049576227643
STR_left	volume	660.3859622928055	9.91359283200241	204.66722579617874	2.4684691506310283	35.72069053115052	0.39095870392025117	-15.84743591330746	-0.18053752130160902	4.000000000000003	7492.435162996438	10.40000000000001	8802.305408091983	23.50000000000002	9270.246454050055
STR_left	surface_area	444.41975474838847	9.003773777914457	150.04899826018325	2.5916390479419884	34.41475191914554	0.5491937307486427	-4.567749682317299	-0.07363626036615865	3.300000000000002	5374.855876392649	7.900000000000006	6065.081268389493	16.800000000000015	6371.372560469888
STR_left	avg_length	2.4708320649839717	3.9839915626484026	0.49881027836735164	0.7477120208638424	-0.01991178023237357	-0.02951640275779163	0.026597110174753753	0.039576146489010526	3.6000000000000023	64.58960365363238	10.000000000000007	67.78198943518343	54.90000000000005	66.88795050274986
STR_right	fa-mean	0.022170538469839164	5.50842678238672	0.004178689953192243	0.9166541130131692	-0.00021443947051479612	-0.046161899871709516	-2.9676938024719573e-05	-0.006508644528048823	4.3000000000000025	0.4311601142947246	13.10000000000001	0.4679325858828164	64.70000000000006	0.4568675092042529
STR_right	md-mean	-3.2589337318205055e-05	-3.943196650614274	-6.431309290283004e-06	-0.8720373466362865	-5.163855045161201e-07	-0.07381076925859924	1.2148090911889445e-06	0.1678927453779654	4.600000000000003	0.0007821122486677825	15.400000000000013	0.000712654108332726	41.900000000000034	0.0006989698924630488
STR_right	rd-mean	-2.517486440112581e-05	-4.0511076436311955	-5.620728953307788e-06	-1.0410945429243197	-4.5608665872051937e-07	-0.09032012850006407	1.1952110266103732e-06	0.22584872150486723	5.200000000000004	0.0005805536708351219	16.600000000000016	0.000516477360767413	42.30000000000004	0.0005047559336382957
STR_right	ad-mean	-1.8610805523860366e-05	-1.5432664976753205	-3.3629696352138677e-06	-0.3013160134799063	1.8808710980394299e-07	0.017348501310767792	3.362156230548071e-06	0.29658004073740724	7.400000000000006	0.0011640786461443087	29.700000000000024	0.0010890844232790394	62.20000000000005	0.0010951972543476675
STR_right	volume	762.2097765591529	10.06628562865369	220.15832574057555	2.1803283954893926	19.22066421566046	0.1720178407152898	-46.545417225835365	-0.47050877205757236	5.200000000000004	8884.057869497985	14.100000000000012	10843.46696858911	31.400000000000027	11175.984459520036
STR_right	surface_area	429.69109745336897	7.696639288785359	106.45411034914923	1.565579544663197	7.551960001509695	0.10339615320705545	-20.92738555630085	-0.31029985539802324	4.600000000000003	6201.440112247827	13.50000000000001	7148.881694355256	32.90000000000003	7295.389718384544
STR_right	avg_length	2.2909347826523385	3.701364612880069	0.4356191201210504	0.6515264501521527	-0.013465709224606458	-0.01985112024547196	0.013913470430560073	0.020628199056890076	4.000000000000003	64.59147752491235	11.80000000000001	67.98930666185655	60.800000000000054	67.32948690985083
T_OCC_left	fa-mean	0.020713801874236486	4.910646924594964	0.004854744170048341	1.0180853289099028	0.0005252316811127255	0.1046482940479707	-0.0006305892751653707	-0.1290997646468089	4.400000000000003	0.4495762173120063	13.300000000000011	0.4927834404254366	34.20000000000003	0.5037607825606926
T_OCC_left	md-mean	-3.674342977192716e-05	-4.009815991258788	-6.277510891100866e-06	-0.7711222006807559	2.5640385524740387e-07	0.03267794601954407	2.3262745037233018e-06	0.27700759025482286	4.800000000000003	0.000864502886575764	16.900000000000013	0.0007885450047934435	46.90000000000004	0.0007962371204508656
T_OCC_left	rd-mean	-4.003768218489725e-05	-5.854278337187983	-6.871905191648691e-06	-1.1996184385152946	1.9523490441551462e-07	0.036184837708258755	2.442678921392432e-06	0.4090494497775554	4.800000000000003	0.0006274446026607887	16.800000000000015	0.0005449817403610043	46.50000000000004	0.0005507802170221451
T_OCC_left	ad-mean	-2.2019990759192312e-05	-1.5880645032108023	-3.8627423152538115e-06	-0.2982627717116181	5.357017030947588e-07	0.0421463659818919	3.2856519827238733e-06	0.2461464414623595	6.700000000000005	0.001341730017653603	25.100000000000023	0.0012706555590529327	56.60000000000005	0.0012875301627004176
T_OCC_left	volume	1412.11329593013	8.476831834437496	303.5320597160479	1.4707885935393585	-11.438121739688489	-0.052480929038975964	-92.73942753510067	-0.48446818007414183	4.800000000000003	18760.54150910222	14.300000000000011	21644.096076404676	36.900000000000034	21385.594525087716
T_OCC_left	surface_area	1392.2679688205662	9.348360648710587	348.68746552231255	1.8877949839356152	16.303678422578407	0.08214705546072114	-76.69575899304056	-0.4374981647180756	4.3000000000000025	16747.91794767783	12.10000000000001	19467.68017875187	29.100000000000026	19744.842711935704
T_OCC_left	avg_length	2.8036408748078547	3.377405576575729	0.6209595458826843	0.6935302724856662	0.10423747316109609	0.11198456857316572	-0.014476643634066443	-0.015445023808848742	3.9000000000000026	86.20388897323535	12.40000000000001	91.48204511323817	35.10000000000003	93.84823575399506
T_OCC_right	fa-mean	0.02625829648296839	6.402806557903124	0.007768879858032801	1.6570327341427695	0.0013171998536254338	0.2637894542303936	-0.0005274401696292529	-0.10810002731370595	3.7000000000000024	0.43974310315609605	9.800000000000008	0.4871332702900962	22.80000000000002	0.5042568683872268
T_OCC_right	md-mean	-3.6002780994385074e-05	-3.9754743785358406	-6.35937873720851e-06	-0.7878647712682296	1.2280144020055596e-07	0.015813740899101147	2.104491405296913e-06	0.25434310599704907	4.700000000000003	0.0008558462715155759	16.30000000000001	0.0007820774781639572	44.70000000000004	0.000785565039065653
T_OCC_right	rd-mean	-3.838471688712596e-05	-5.699467077202526	-6.76373406029552e-06	-1.1905177176187898	1.0841991972437413e-07	0.020266183233635347	2.2420075166076932e-06	0.38090555828159695	4.700000000000003	0.0006203679841838787	16.400000000000013	0.0005412322956784211	45.10000000000004	0.0005443439473745106
T_OCC_right	ad-mean	-2.2071173677712626e-05	-1.6078834079394682	-3.975091213132534e-06	-0.3101355094566397	3.673320986162985e-07	0.029274492306566417	2.979939241714263e-06	0.2271631898599913	6.600000000000005	0.0013283308193890887	24.600000000000023	0.001256779177552703	56.00000000000005	0.0012683134054492548
T_OCC_right	volume	1286.2384111845397	8.946176819855648	289.3930903777163	1.5862353800525246	-10.639046361455442	-0.05484157743883966	-92.46660471425606	-0.5510299387727033	5.0000000000000036	16407.80053991298	14.800000000000011	19243.852825614602	37.20000000000003	19005.538187118
T_OCC_right	surface_area	1154.63256155674	9.229122337087686	291.4459003967543	1.8620474710709405	12.21783709334575	0.07250790968847148	-68.35772600812545	-0.4613499734237887	4.5000000000000036	14139.799563662127	12.70000000000001	16529.655946915515	30.300000000000026	16744.6898797584
T_OCC_right	avg_length	2.608920873339882	3.1814366573809068	0.5849581671057693	0.6638025724860959	0.13516570799938726	0.14694965634967835	0.028743950533970577	0.030514176948446468	3.9000000000000026	84.95158122106375	12.60000000000001	90.04071727488395	35.80000000000003	93.17656170046973
T_PAR_left	fa-mean	0.027421073056647118	7.463530405076201	0.009302821589882198	2.2118711661422674	0.002385002434758288	0.527235234127346	0.00012134901086653054	0.026090900677175365	3.300000000000002	0.3944241097215423	8.000000000000007	0.43814737119398867	17.400000000000013	0.4605663940807166
T_PAR_left	md-mean	-3.4051228635302236e-05	-3.8894847690345347	-6.524134079730602e-06	-0.8340186843790749	-3.491763507598152e-07	-0.04684349192663791	1.474346248457571e-06	0.18973104958792503	4.600000000000003	0.000829151708077267	15.700000000000014	0.0007567338197922573	42.80000000000004	0.0007472711406866663
T_PAR_left	rd-mean	-4.705111069675562e-05	-6.859268160957191	-9.591009488038653e-06	-1.6338973315012335	-1.0085768019634782e-06	-0.1860150058466601	8.965892486046574e-07	0.16039690731839806	3.7000000000000024	0.0006363552479732292	11.70000000000001	0.0005596271720689199	33.40000000000003	0.0005377410554663124
T_PAR_left	ad-mean	-1.2643490338187174e-05	-1.0160984978669245	-2.001145433716903e-06	-0.170010275122723	9.76396073390035e-07	0.08361349473824894	4.213782794449153e-06	0.3411111976412783	8.600000000000007	0.0012115710959223597	34.30000000000003	0.0011601416582758353	64.80000000000005	0.0011899217385142314
T_PAR_left	volume	3587.726257057787	9.466858744073784	929.0909304840358	2.0001884582797977	61.87693997687559	0.12389758787673454	-181.2607045077959	-0.40870875944609786	4.000000000000003	42291.72574080613	11.100000000000009	48888.271347242786	26.600000000000023	49847.36391688436
T_PAR_left	surface_area	4819.677698329988	11.697513108646458	1374.9017325618836	2.6598823629275956	117.04981201484154	0.2085047090571691	-275.4714168733141	-0.5875027735917125	3.7000000000000024	46637.86158892404	9.600000000000009	54749.78181103916	21.60000000000002	56154.37955521726
T_PAR_left	avg_length	2.8825941494268683	4.297146500848774	0.6611654145861445	0.9157267810849733	0.029173485656742222	0.03930479712436902	0.10750436823328849	0.14050394983279557	3.300000000000002	69.80134322472335	8.900000000000007	73.50386954640577	53.100000000000044	74.79333761243377
T_PAR_right	fa-mean	0.02782565485780667	7.5379173889468865	0.00934471082111556	2.2097290146267716	0.002307448700348858	0.5080192568161989	5.603679658719469e-06	0.0012120194566084884	3.300000000000002	0.3965413178681502	8.000000000000007	0.4404614587273934	17.300000000000015	0.4619207316406378
T_PAR_right	md-mean	-3.733513451898412e-05	-4.217013239151454	-7.176247085129218e-06	-0.9134096871122152	-3.8526242557792365e-07	-0.05164147687897594	1.589551707107516e-06	0.20356613929492928	4.5000000000000036	0.0008358412573526387	15.300000000000013	0.0007583377888332431	42.10000000000004	0.0007480127558277547
T_PAR_right	rd-mean	-4.983876650979461e-05	-7.138496250144239	-1.0150709230038577e-05	-1.7221322263572167	-9.61392668681362e-07	-0.17753355689262457	1.1305852260862157e-06	0.20018574812631942	3.8000000000000025	0.000643710900714258	12.10000000000001	0.0005594600141049377	34.40000000000003	0.0005380209575933433
T_PAR_right	ad-mean	-1.4442480845253493e-05	-1.1503895358070493	-2.3185658668508084e-06	-0.1965528147027025	9.723372806675237e-07	0.08332379826350933	4.496254321238071e-06	0.36303081387424885	8.400000000000006	0.0012188621928838897	33.800000000000026	0.001159970619865879	64.60000000000005	0.0011899186081104388
T_PAR_right	volume	3186.1666312291063	9.363073242405518	812.2331469642235	1.9563302278623758	41.65153652916252	0.09376364531227896	-172.2551000630008	-0.44191115541850656	4.000000000000003	37921.414595034395	11.000000000000009	43607.046623783965	26.200000000000024	44240.149979027236
T_PAR_right	surface_area	4013.924120676814	12.083559311698524	1216.8429484416467	2.9483751337046855	140.5234481661036	0.31308609917100394	-225.532668592257	-0.609016710876777	3.500000000000002	37452.47807793411	8.600000000000007	43658.37711498651	18.700000000000017	45077.66394146416
T_PAR_right	avg_length	2.9122032861474962	4.231846016124555	0.6362463983916662	0.8539108904775442	0.03457208952742906	0.04498293504840782	0.09681909980908628	0.12259554674631111	3.6000000000000023	71.8648363641604	10.000000000000007	75.93681331386706	55.700000000000045	77.51675780527057
T_POSTC_left	fa-mean	0.024846474909120612	6.378206430612596	0.008792800863918957	2.0231515057157856	0.002523996908463638	0.544765042012277	0.0004172630003556531	0.08571041704761982	3.100000000000002	0.41214955682193377	7.400000000000006	0.4499586005367853	16.000000000000014	0.47166497394957263
T_POSTC_left	md-mean	-2.944211047013276e-05	-3.538529557035887	-6.086256076472265e-06	-0.8098831419019901	-6.58311234856755e-07	-0.09218296583106034	9.140930972719033e-07	0.1252608209389672	4.5000000000000036	0.0007926404263306877	15.100000000000012	0.0007281261119200817	40.80000000000003	0.000711207513184263
T_POSTC_left	rd-mean	-3.9350916303673604e-05	-6.1619499020453405	-8.696646815787338e-06	-1.5596082970420735	-1.3830526155986082e-06	-0.26844352854226605	2.8626690252328697e-07	0.05584612209420171	3.6000000000000023	0.000598285975861615	11.000000000000009	0.0005339307894247886	30.600000000000026	0.0005068229581590559
T_POSTC_left	ad-mean	-1.1751993749095979e-05	-0.9763976147710227	-1.9316209163715166e-06	-0.16920462345512605	7.477741947419135e-07	0.06615857946728956	3.558852708646391e-06	0.29973192777207114	8.400000000000006	0.0011737299948202404	33.50000000000003	0.0011252463098193153	64.20000000000006	0.001148202977597892
T_POSTC_left	volume	1121.8898120673102	8.080009821965163	256.2022488835033	1.4480395430384254	-36.398534234781785	-0.1960009143617954	-141.3119629393499	-0.9883052470541878	5.600000000000004	15909.31938437609	16.30000000000001	18650.683447429576	36.60000000000003	17911.793202463505
T_POSTC_left	surface_area	856.8163548171325	7.514896290141457	144.83764845595317	1.05541035769982	-38.783984650692446	-0.28058480857444973	-80.97767043265523	-0.7129603817591407	4.900000000000004	12679.300053227475	15.300000000000013	14185.611597169389	43.20000000000004	13103.538425415069
T_POSTC_left	avg_length	2.260432651646326	3.945510990700339	0.4059462149869621	0.6549151780957443	-0.05565822568936462	-0.09004517423033097	-0.031997040041609186	-0.053562750340202005	3.9000000000000026	59.872319603958836	11.500000000000009	62.95751083785975	59.20000000000005	60.302613472477056
T_POSTC_right	fa-mean	0.022360236910726486	5.690411646398337	0.007022697072022262	1.5963803717093925	0.0015820597844085533	0.338618127461855	-2.108166262291114e-05	-0.004451356142599533	3.500000000000002	0.41652715893253456	9.000000000000007	0.45515199282865704	20.700000000000017	0.4736620923062371
T_POSTC_right	md-mean	-2.9843564318664127e-05	-3.6235131141479644	-4.996058873908571e-06	-0.6715254061124474	-1.8931667571368972e-07	-0.02649815005371508	1.3368538976064722e-06	0.18077097068471348	4.600000000000003	0.0007838362610880278	16.700000000000014	0.0007233839487137341	49.40000000000004	0.0007171932934178964
T_POSTC_right	rd-mean	-3.980998674860136e-05	-6.2457671174172145	-8.438941519594788e-06	-1.5238232592283465	-1.0249060371921883e-06	-0.19917499592084004	6.669792120153893e-07	0.12676652089464785	3.7000000000000024	0.0005952803438559072	11.40000000000001	0.0005303004941550273	31.600000000000026	0.000509597392203745
T_POSTC_right	ad-mean	-1.3544278163564166e-05	-1.1253253367014888	-2.383027489255551e-06	-0.2099835111588397	4.026685377152577e-07	0.03611484495118745	3.0900536710764537e-06	0.2657558514395032	7.900000000000006	0.0011710723769231073	31.400000000000027	0.0011150712309256018	63.00000000000006	0.001127795556717404
T_POSTC_right	volume	1514.002756561459	13.152311668731475	466.2713558763397	3.1714873202846903	46.06926345301694	0.2864730203432108	-107.96054158662164	-0.8830877576284997	3.6000000000000023	13179.1256449483	8.900000000000007	15650.363831092904	18.800000000000015	16106.449539277772
T_POSTC_right	surface_area	687.6402366779536	6.831928551178643	143.07338893761636	1.15740978710891	-29.706573584942063	-0.23284484138126116	-90.45656458344725	-0.8993859923973	5.600000000000004	11289.197262531801	16.900000000000013	12905.926557526867	39.10000000000004	12246.440623941153
T_POSTC_right	avg_length	2.2438323723783764	3.8180754331220257	0.4024404477185181	0.6330301246642845	-0.044550256054215365	-0.06993616409062017	-0.02410272319638872	-0.038859266415494566	4.000000000000003	61.40601714006779	11.90000000000001	64.58529667704408	59.900000000000055	62.446884386441745
T_PREC_left	fa-mean	0.027004287058164936	7.157785206584853	0.009496805068724322	2.2314408017006295	0.00257381959674118	0.5659509207543187	0.00016664707627695266	0.035589707677835695	3.100000000000002	0.40183052799700597	7.300000000000006	0.44171710928564817	15.400000000000013	0.46256504801925175
T_PREC_left	md-mean	-3.273146303426393e-05	-3.955887932233435	-6.655891769508388e-06	-0.9010283763877762	-6.862030438719832e-07	-0.09829183851424222	1.035004827052834e-06	0.14453859914771	4.5000000000000036	0.0007837741275320932	15.100000000000012	0.0007132216747753042	41.20000000000004	0.0006953117753302454
T_PREC_left	rd-mean	-4.1755385718729854e-05	-6.508811994142268	-8.971266845319571e-06	-1.6229694362936296	-1.2360152907870009e-06	-0.24289719218029238	5.327696836267713e-07	0.10364798000756963	3.7000000000000024	0.0005972766818038057	11.500000000000009	0.000527300800410313	32.10000000000002	0.0005018388854201007
T_PREC_left	ad-mean	-1.4378267201384862e-05	-1.2157495955336506	-2.4975451517239673e-06	-0.22504481966112855	4.7657242907020427e-07	0.043739332272380485	3.3847473210692682e-06	0.2963831328351615	7.900000000000006	0.001148196842936211	31.600000000000026	0.001089005022840353	63.300000000000054	0.0011041123688418785
T_PREC_left	volume	1393.2844608207865	6.717632109833425	299.98465956165836	1.1421847958165015	-37.13391483901152	-0.13452861070946492	-164.06907279349542	-0.6979603179464825	6.400000000000005	23623.37041127836	19.900000000000016	27673.16331536075	46.80000000000004	26674.26100619134
T_PREC_left	surface_area	1000.7052427614494	7.094703297790728	240.22815307206457	1.3579593340764184	-5.679244014547683	-0.030073328574014083	-93.97003987404574	-0.5748229678772439	5.700000000000005	15946.275632097673	17.100000000000016	18684.876577119212	39.30000000000003	18558.797359996253
T_PREC_left	avg_length	2.2519623661516905	3.7537764623831062	0.4165001863892746	0.6440032525606726	-0.03562782128435657	-0.05478111867195358	-0.014560836787041105	-0.022843934146656194	3.9000000000000026	62.561116963819615	11.40000000000001	65.68486836173918	57.800000000000054	64.03173745414503
T_PREC_right	fa-mean	0.025276871827438027	6.751239393031275	0.008806156641700327	2.099585047468033	0.002331616090656697	0.5224945067102063	8.223137572545402e-05	0.018043879717609772	3.100000000000002	0.3973556436807163	7.300000000000006	0.4343415015758577	15.400000000000013	0.453227591910177
T_PREC_right	md-mean	-3.242278104332701e-05	-3.926832777353464	-6.618108340302604e-06	-0.8972176074563613	-7.048871203968851e-07	-0.10111648749146032	9.933617177478693e-07	0.1391214446338613	4.5000000000000036	0.0007824160974530303	15.100000000000012	0.0007122641490458227	41.000000000000036	0.0006940075726275433
T_PREC_right	rd-mean	-4.088606226485394e-05	-6.382828922374843	-8.69555880671562e-06	-1.5695229282080219	-1.115104793597326e-06	-0.21762817464331172	6.095317634629337e-07	0.11699792547331085	3.7000000000000024	0.0005972784711835042	11.500000000000009	0.0005294531124911224	32.10000000000002	0.0005064819537430174
T_PREC_right	ad-mean	-1.6269012008318744e-05	-1.3790455277406442	-2.8574429418680726e-06	-0.26001327422052456	3.8880612028849646e-07	0.03619651095736708	3.4737620213541075e-06	0.30824010666556295	7.700000000000006	0.0011417382735208165	30.900000000000027	0.0010754455972694771	63.00000000000006	0.0010879262737307379
T_PREC_right	volume	1317.8966203815348	6.884836181420176	270.070095136071	1.104122429796377	-53.92080924341678	-0.21220849775266826	-177.6037753088376	-0.8481904532091374	6.600000000000005	21955.920992102816	20.600000000000016	25736.902324007813	48.600000000000044	24227.119665192142
T_PREC_right	surface_area	920.938403541188	6.911150211298171	210.8690505845525	1.2676824223082055	-15.126230162091787	-0.08601921390635946	-95.39651047175327	-0.6370067216978959	5.800000000000004	15044.72613167337	17.500000000000014	17511.894023512636	40.400000000000034	17165.503352800733
T_PREC_right	avg_length	2.7390094728353964	4.608199693991861	0.913248704801558	1.4269757867530997	0.20291240692293028	0.30500331610595266	-0.03712629602802827	-0.05654566590637354	3.0000000000000018	61.79858734015999	7.000000000000005	65.45158215936623	15.000000000000012	67.07488141474967
T_PREF_left	fa-mean	0.025626685664774683	7.376373371868842	0.007980799619905481	1.9794365525290842	0.001611319636476617	0.3713151561265044	-0.00027301263993074066	-0.06322069112446997	3.6000000000000023	0.37551659901954576	9.300000000000008	0.42100715685300705	21.200000000000017	0.4401818605270788
T_PREF_left	md-mean	-2.644106496106074e-05	-3.1238311482605736	-3.6670561279865835e-06	-0.48057089999527147	3.8532731285072745e-07	0.051841894304942564	2.7326453363753872e-06	0.3442776071941708	5.5000000000000036	0.0008043931193008326	22.10000000000002	0.0007435199875762553	58.20000000000005	0.0007574303035701665
T_PREF_left	rd-mean	-3.662124929210373e-05	-5.413848602418163	-5.389444434635883e-06	-0.9300970005632353	1.072417110888962e-07	0.019476172292882937	2.1553527692610672e-06	0.36342077434554176	4.700000000000003	0.000627340142867736	17.900000000000016	0.0005561994763305422	53.200000000000045	0.0005599851087319803
T_PREF_left	ad-mean	-1.2601317682916587e-05	-1.0558785575222895	-2.005531644495602e-06	-0.17805652149120232	9.607057303315137e-07	0.08602086928361616	4.164571515337131e-06	0.35180211830768304	8.600000000000007	0.001160752131615363	34.20000000000003	0.0011094105215162756	64.70000000000006	0.0011387120462913868
T_PREF_left	volume	2909.2151924637665	8.17481214877484	701.0966471169908	1.6044349686439103	23.730584265114345	0.05078509961583704	-163.8981397700799	-0.38931251729205524	4.600000000000003	39769.19485894592	13.400000000000011	45938.845353575445	33.00000000000003	46403.96480517169
T_PREF_left	surface_area	3406.426929656813	9.854610810149058	894.1920103320898	2.0649737834793958	48.81926194601197	0.10451789485750279	-201.6180088982992	-0.4987139819702505	4.3000000000000025	39139.89939997905	11.70000000000001	45756.92027643652	27.100000000000023	46508.7369104051
T_PREF_left	avg_length	3.0104532530763324	4.3185934706406695	0.9031301950295311	1.194310217486626	0.16253334643108175	0.20656924126655515	-0.05700529691791898	-0.07377268471748757	3.400000000000002	72.74524703506724	8.600000000000007	77.4415240492208	19.500000000000018	79.2131375253196
T_PREF_right	fa-mean	0.025669507145373603	7.467620846266102	0.008057225580146396	2.017812761983263	0.0016215517229703547	0.37720138561025723	-0.0003218097212534361	-0.07558377923065641	3.6000000000000023	0.37190513084107035	9.200000000000006	0.4170255940898902	20.900000000000016	0.4359977492486434
T_PREF_right	md-mean	-2.1696581997010715e-05	-2.56713497435759	-3.7565204801136093e-06	-0.494909705608095	3.3928244461120635e-07	0.04623853456391442	2.804466098559656e-06	0.35659361913049414	6.400000000000005	0.0008032932572207327	24.40000000000002	0.0007356758885786877	56.60000000000005	0.0007466007832951686
T_PREF_right	rd-mean	-4.005524420928695e-05	-5.8042522471881375	-7.413317243235396e-06	-1.262896392713656	-3.249376776804366e-07	-0.0593409228764826	1.6832387096398918e-06	0.28761863725240094	4.400000000000003	0.0006386929097568801	15.100000000000012	0.0005593704152542613	42.30000000000004	0.0005505321104213534
T_PREF_right	ad-mean	-1.3357680763191706e-05	-1.1213426820333843	-2.1304311672191855e-06	-0.1900932828322836	9.529951889363886e-07	0.08587172364823949	4.28679878983851e-06	0.36385038646274864	8.500000000000007	0.00115702187793452	34.00000000000003	0.0011026958831704308	64.70000000000006	0.001131952835470778
T_PREF_right	volume	2896.6807146145825	8.416064702605492	710.822469114247	1.6929654082896342	21.82135929305454	0.04874471336348719	-170.0760205251304	-0.4289810263367084	4.400000000000003	38372.83858232283	12.40000000000001	44059.41833523681	30.000000000000025	44443.47425879457
T_PREF_right	surface_area	3463.4095776284903	10.452641450634527	944.8554595287587	2.2827371732357857	58.148681981875434	0.13010497769222598	-210.18889665939997	-0.5554206698258451	4.000000000000003	37420.52033341023	10.700000000000008	43751.05191225292	24.40000000000002	44547.688855404616
T_PREF_right	avg_length	2.6977519152917075	3.739205000180622	0.5431473288889513	0.6870984055405766	-0.03024681059670359	-0.03774708998392703	0.028466927610756858	0.03585318305086751	4.5000000000000036	75.86937247345243	13.300000000000011	80.6490689676752	62.20000000000005	79.1699999294964
T_PREM_left	fa-mean	0.026565263491128196	7.517136041998042	0.009085364422322158	2.250779700860743	0.002251266813117203	0.5189653280592176	2.6226274944358316e-05	0.005928111374723977	3.200000000000002	0.37860348040358915	7.800000000000006	0.4203961567462711	17.100000000000016	0.44133293810826113
T_PREM_left	md-mean	-3.54012837498664e-05	-4.189852416218935	-6.701235153754e-06	-0.8944100253176532	-3.5045202280339026e-07	-0.04923681307295104	1.5163952263089754e-06	0.2036710528255051	4.600000000000003	0.0007969911932756422	15.600000000000012	0.0007232776065843481	42.70000000000004	0.0007137803567663762
T_PREM_left	rd-mean	-3.702877009815704e-05	-5.616574563744388	-6.040387638733879e-06	-1.0707554950525813	-2.953904325922238e-07	-0.05595957914192865	1.4694705650076118e-06	0.26538066732429005	4.5000000000000036	0.0006115460969649015	16.400000000000013	0.0005396654840639683	49.700000000000045	0.0005298289826586473
T_PREM_left	ad-mean	-1.3901820570039583e-05	-1.1895534447724625	-2.1984761465792044e-06	-0.20073527751356476	1.023186914494832e-06	0.09435729644459685	4.5381532529819935e-06	0.3924035955524461	8.500000000000007	0.0011330670460990614	34.20000000000003	0.0010765662091319758	64.90000000000006	0.0011079780474069672
T_PREM_left	volume	1044.433396423779	8.148252475266325	258.7842970292895	1.5180669265803137	-9.384756769364017	-0.05092908162340399	-110.79768830552736	-0.7105104079060128	6.300000000000004	14991.3398590302	18.800000000000015	18226.143571896322	42.30000000000004	18005.601787816267
T_PREM_left	surface_area	631.9738562845242	6.847867723229177	152.7668030605385	1.3168115648993057	-1.0671553840910242	-0.00858404352225919	-57.40711759736946	-0.5235186303456265	5.900000000000004	10437.843929445551	17.900000000000016	12271.045566172015	41.20000000000004	12246.180845722694
T_PREM_left	avg_length	2.7511811412971445	4.642646845734337	0.860780874237193	1.3321836760808625	0.180790177694638	0.2673527669680579	-0.021620134447847227	-0.03200471092350666	3.300000000000002	61.9451739939478	8.400000000000006	66.33515645255748	19.100000000000016	68.26961135389011
T_PREM_right	fa-mean	0.020012915888263785	5.429022690176412	0.004745590168357168	1.1534604356155518	0.000738649761643382	0.17049618197458605	-0.0001752803483699479	-0.04045233884300396	3.7000000000000024	0.39023902037589975	10.800000000000008	0.42393271057123566	28.800000000000026	0.43722840628081655
T_PREM_right	md-mean	-2.2430981618059478e-05	-2.7282943493022285	-4.098027556506735e-06	-0.5575316023439009	-1.3803846647009825e-08	-0.0019638940301890096	2.2475488172772542e-06	0.30297127659194867	6.200000000000005	0.0007801713689722159	23.30000000000002	0.0007100950977559507	55.50000000000005	0.000709650613893917
T_PREM_right	rd-mean	-3.7433870405408677e-05	-5.691568212051707	-5.9814726075609455e-06	-1.065969444062806	-2.271804426804613e-07	-0.04321776202338821	1.6071380933407108e-06	0.289694897324325	4.5000000000000036	0.0006094993548414862	16.700000000000014	0.0005365253890292426	50.40000000000004	0.000528869408110911
T_PREM_right	ad-mean	-1.7038591538925907e-05	-1.45217402948274	-2.8497230470741127e-06	-0.26197927912943747	6.747257013762376e-07	0.06327478494726227	4.220752835426685e-06	0.37285890917745534	7.900000000000006	0.001132691496402682	32.00000000000003	0.001064013170968196	63.70000000000005	0.0010854019757018227
T_PREM_right	volume	930.4104523552879	9.117408072326812	241.1031422773487	1.7502594681065569	-5.281656577377236	-0.0352570383295961	-97.3977452863306	-0.7924840104449712	6.000000000000004	12054.049337206714	17.300000000000015	14778.514844940757	38.10000000000003	14668.65638813131
T_PREM_right	surface_area	588.2503701780442	7.481825306197348	143.60816902347793	1.4413794886484936	-3.8887423755814776	-0.036496759057832964	-56.98483612669643	-0.6277247423013117	5.700000000000005	8949.36099693148	16.800000000000015	10543.411673092087	38.20000000000003	10460.192586254643
T_PREM_right	avg_length	2.7802997925675372	4.597559880622399	0.8923373343044361	1.359912870484694	0.2026894372014114	0.29565525832206185	-0.008997479559200647	-0.013048867059955147	3.200000000000002	63.081027254235714	7.900000000000006	67.27501272546657	17.600000000000016	69.24110026632026
UF_left	fa-mean	0.02096158049398296	6.013241183071059	0.006041961608295897	1.5216270826590594	0.0010424716745492419	0.24674678736511724	-0.0003638911816465706	-0.08747787562518775	3.8000000000000025	0.3729177080874394	10.300000000000008	0.41219045854136277	24.300000000000022	0.42678506198505217
UF_left	md-mean	-2.4632293755757482e-05	-2.735334347939323	-4.793212932453831e-06	-0.5917446772328384	-4.239022551119317e-07	-0.05511045684627209	1.6915408968031487e-06	0.2127783969026687	5.800000000000004	0.0008574417997660848	21.40000000000002	0.0007826676780198049	52.700000000000045	0.0007693995374348015
UF_left	rd-mean	-3.4961198910600176e-05	-4.91653525227188	-5.653524656762913e-06	-0.9172208603190667	-3.1974575809011425e-07	-0.05520516052436761	1.5571669601211694e-06	0.25750041753826475	4.700000000000003	0.0006639549972136912	17.500000000000014	0.0005915898816071258	51.50000000000004	0.000580718525832062
UF_left	ad-mean	-1.7799467363751327e-05	-1.400316150146849	-3.374666619147882e-06	-0.28378879134067786	-1.576780749259272e-07	-0.013663481354268934	2.4052682401840044e-06	0.20266518169253442	7.000000000000005	0.0012332457105555398	27.700000000000024	0.0011633901115391785	60.50000000000005	0.0011582182706816081
UF_left	volume	777.0144399287888	10.133920265920022	198.8040152946752	2.04647122526263	8.124133582786738	0.07741996148768257	-47.46542475831752	-0.5250346416301556	4.400000000000003	8735.248502138333	12.20000000000001	10285.9198214368	28.900000000000023	10421.59285226934
UF_left	surface_area	630.6441023336438	8.45841157071332	147.04518446642382	1.641741253295423	1.3764449568609125	0.014534130650583864	-36.804047549501874	-0.44269176720932296	4.100000000000003	8238.9300211209	11.70000000000001	9356.473423065721	28.900000000000023	9380.148276323729
UF_left	avg_length	2.371312356481971	4.189956379081079	0.6738583096462312	1.1012140109613218	0.07837885898452472	0.12388674729439439	-0.10046954077247974	-0.16767855452729535	3.400000000000002	58.97473903783524	8.700000000000006	62.54618807896027	19.700000000000017	63.40835552779004
UF_right	fa-mean	0.018439063583447324	5.33875351662892	0.004425051674885934	1.125379112995354	0.000499911262284342	0.12041597811404557	-0.0005545023924292566	-0.13768362634911552	4.3000000000000025	0.3695222157958294	12.800000000000011	0.40713515503235986	32.40000000000003	0.416933415773133
UF_right	md-mean	-2.2010812311208598e-05	-2.4662681469944987	-4.275045578129775e-06	-0.5287112840191853	-2.679929136529218e-07	-0.03467402832052511	1.7660695243981117e-06	0.2202719983956715	6.000000000000004	0.0008523703887254367	22.10000000000002	0.0007835421549175472	53.40000000000005	0.0007751539767202108
UF_right	rd-mean	-3.964639278059355e-05	-5.4186346221089945	-7.748905600902886e-06	-1.2325662743111423	-6.57478731099677e-07	-0.11255131075321838	1.33231335478077e-06	0.21831410755017627	4.400000000000003	0.000680533200328308	14.800000000000011	0.0005999445820789179	41.000000000000036	0.0005827186393241063
UF_right	ad-mean	-1.606003581521553e-05	-1.2790151317212148	-3.0971491645113576e-06	-0.2624360097866753	-1.3827243192547107e-07	-0.012046667611658624	2.24308336504748e-06	0.19034550447384255	7.100000000000005	0.0012207688974990225	27.900000000000023	0.0011563481948771862	60.60000000000005	0.0011518266863532233
UF_right	volume	1040.665202267945	10.367964977948223	299.12367263845385	2.578979889024189	37.7701942170494	0.3070015677399991	-34.2643019886863	-0.3080805706500612	2.9000000000000017	10875.470781294622	6.800000000000005	12042.053104584593	15.500000000000012	12370.653794272923
UF_right	surface_area	771.9026536079106	8.821208369206255	215.1424954488135	2.1785351962746238	25.581373615383306	0.2469835791143113	-26.934736890750063	-0.2862292287193689	2.9000000000000017	9367.354184855276	6.700000000000005	10184.895667560768	15.000000000000012	10397.22106856845
UF_right	avg_length	1.949538832755449	3.339722411607051	0.4636538929852776	0.7455507077550921	0.019886140419475604	0.031250625079169245	-0.09237317772265997	-0.15244599083030277	3.500000000000002	60.35266577161253	9.700000000000008	63.22731990812125	24.40000000000002	63.519646172287544
