# Supplementary material for: White matter micro- and macrostructure brain charts for the human lifespan
Source: Nature. 2026 May 13;655(8124):979–89. doi: 10.1038/s41586-026-10454-2 (PMC13391363; doi:10.1038/s41586-026-10454-2)
Supplement: Supplementary file 9 — Case–control comparison p-values. SDT.T6.1 contains the Bonferroni-adjusted P values for the statistical tests (one-sample two-sided Wilcoxon signed-rank test) in Fig. 5a. SDT.T6.2–17 contain the Bonferroni-adjusted P values for the statistical tests in Fig. 5b,c, Extended Data Figs. 6 and 7 and Supplementary Fig. S3.F1 analyses. Note that the adjustments were based on a false positive rate of \documentclass[12pt]{minimal} \usepackage{amsmath} \usepackage{wasysym} \usepackage{amsfonts} \usepackage{amssymb} \usepackage{amsbsy} \usepackage{mathrsfs} \usepackage{upgreek} \setlength{\oddsidemargin}{-69pt} \begin{document}$$\alpha =0.05$$\end{document}α=0.05. [file 41586_2026_10454_MOESM9_ESM.zip]

Archive with 17 entries (17 files):
- SDT.T6/SDT.T6.1-nCMD_pvals.csv
- SDT.T6/SDT.T6.10-Dyslexia_centile_dist_pval_df.csv
- SDT.T6/SDT.T6.11-Epilepsy_centile_dist_pval_df.csv
- SDT.T6/SDT.T6.12-MCI_centile_dist_pval_df.csv
- SDT.T6/SDT.T6.13-Schizoaffective Disorder_centile_dist_pval_df.csv
- SDT.T6/SDT.T6.14-Schizophrenia_centile_dist_pval_df.csv
- SDT.T6/SDT.T6.15-Social Anxiety_centile_dist_pval_df.csv
- SDT.T6/SDT.T6.16-Substance Abuse_centile_dist_pval_df.csv
- SDT.T6/SDT.T6.17-Suicidality and Self-Injury_centile_dist_pval_df.csv
- SDT.T6/SDT.T6.2-ADHD_centile_dist_pval_df.csv
- SDT.T6/SDT.T6.3-AD_centile_dist_pval_df.csv
- SDT.T6/SDT.T6.4-Anxiety_centile_dist_pval_df.csv
- SDT.T6/SDT.T6.5-Autism_centile_dist_pval_df.csv
- SDT.T6/SDT.T6.6-Bipolar_centile_dist_pval_df.csv
- SDT.T6/SDT.T6.7-CN*_centile_dist_pval_df.csv
- SDT.T6/SDT.T6.8-Defiance_Conduct Disorder_centile_dist_pval_df.csv
- SDT.T6/SDT.T6.9-Depression_centile_dist_pval_df.csv
