# Supplementary material for: White matter micro- and macrostructure brain charts for the human lifespan
Source: Nature. 2026 May 13;655(8124):979–89. doi: 10.1038/s41586-026-10454-2 (PMC13391363; doi:10.1038/s41586-026-10454-2)
Supplement: Supplementary file 9 — Case–control comparison p-values. SDT.T6.1 contains the Bonferroni-adjusted P values for the statistical tests (one-sample two-sided Wilcoxon signed-rank test) in Fig. 5a. SDT.T6.2–17 contain the Bonferroni-adjusted P values for the statistical tests in Fig. 5b,c, Extended Data Figs. 6 and 7 and Supplementary Fig. S3.F1 analyses. Note that the adjustments were based on a false positive rate of \documentclass[12pt]{minimal} \usepackage{amsmath} \usepackage{wasysym} \usepackage{amsfonts} \usepackage{amssymb} \usepackage{amsbsy} \usepackage{mathrsfs} \usepackage{upgreek} \setlength{\oddsidemargin}{-69pt} \begin{document}$$\alpha =0.05$$\end{document}α=0.05. [file 41586_2026_10454_MOESM9_ESM.zip › SDT.T6/SDT.T6.1-nCMD_pvals.csv]

	metric	diagnosis	bonferonni_adjusted_p
0	nCMD_micro	Autism	2.5306888529922557e-07
1	nCMD_micro	MCI	2.301974591886996e-75
2	nCMD_micro	AD	4.297978935878158e-49
3	nCMD_micro	ADHD	0.3745184367606894
4	nCMD_micro	Schizophrenia	2.1838251196663157e-14
5	nCMD_micro	Depression	3.8890483663564686
6	nCMD_micro	Anxiety	0.11558559075124443
7	nCMD_macro	Autism	2.9971505201686327e-09
8	nCMD_macro	MCI	7.193509584346937e-12
9	nCMD_macro	AD	3.6776338748745165e-17
10	nCMD_macro	ADHD	8.186664519278932e-24
11	nCMD_macro	Schizophrenia	3.3931263037536135
12	nCMD_macro	Depression	1.8830349359863496
13	nCMD_macro	Anxiety	0.0634980199696299
14	nCMD_combined	Autism	1.2552751844088155e-11
15	nCMD_combined	MCI	6.03880913387244e-59
16	nCMD_combined	AD	2.7135259375043007e-45
17	nCMD_combined	ADHD	2.819101212196665e-07
18	nCMD_combined	Schizophrenia	1.430465089260003e-11
19	nCMD_combined	Depression	0.3718712721340273
20	nCMD_combined	Anxiety	2.629752998098577
