# Supplementary material for: White matter micro- and macrostructure brain charts for the human lifespan
Source: Nature. 2026 May 13;655(8124):979–89. doi: 10.1038/s41586-026-10454-2 (PMC13391363; doi:10.1038/s41586-026-10454-2)
Supplement: Supplementary file 9 — Case–control comparison p-values. SDT.T6.1 contains the Bonferroni-adjusted P values for the statistical tests (one-sample two-sided Wilcoxon signed-rank test) in Fig. 5a. SDT.T6.2–17 contain the Bonferroni-adjusted P values for the statistical tests in Fig. 5b,c, Extended Data Figs. 6 and 7 and Supplementary Fig. S3.F1 analyses. Note that the adjustments were based on a false positive rate of \documentclass[12pt]{minimal} \usepackage{amsmath} \usepackage{wasysym} \usepackage{amsfonts} \usepackage{amssymb} \usepackage{amsbsy} \usepackage{mathrsfs} \usepackage{upgreek} \setlength{\oddsidemargin}{-69pt} \begin{document}$$\alpha =0.05$$\end{document}α=0.05. [file 41586_2026_10454_MOESM9_ESM.zip › SDT.T6/SDT.T6.10-Dyslexia_centile_dist_pval_df.csv]

	AF_left	AF_right	IFO_left	IFO_right	ILF_left	ILF_right	MLF_right	MLF_left	SLF_I_left	SLF_I_right	SLF_II_left	SLF_II_right	SLF_III_left	SLF_III_right	UF_left	UF_right	CG_left	CG_right	CC_1	CC_2	CC_3	CC_4	CC_5	CC_6	CC_7	CC	CA	ATR_left	ATR_right	T_PREF_left	T_PREF_right	T_PREM_left	T_PREM_right	T_PREC_left	T_PREC_right	STR_left	STR_right	T_POSTC_left	T_POSTC_right	T_PAR_left	T_PAR_right	T_OCC_left	T_OCC_right	ST_FO_left	ST_FO_right	ST_PREF_left	ST_PREF_right	ST_PREM_left	ST_PREM_right
fa-mean_centile	219.52379421280955	434.74477112818994	0.24738479049693224	4.544894625555509	0.07090319763292816	15.857546728080365	266.69062376925467	176.53605695312618	197.87153900670577	424.4323789760188	72.46617666533854	362.39201187756015	230.23942691598168	76.7765459551318	41.86554848413823	8.45988175432872	14.715669449370802	35.22075821404398	7.4776391187747215	46.25848993758419	35.718029798067576	75.22162686796386	61.353328501587924	30.02325546427595	97.83798918813437	34.5993761404904	459.3185130218808	183.83152881771716	66.82045762608102	73.75955757649427	113.06568708300165	93.83872158542242	57.1457687510633	34.91021895625913	24.101936711096215	13.073662533781809	3.8048781509785856	2.375925735301527	1.528144618570126	17.934395604005775	12.640108511985568	10.052000680020818	2.2062188242288436	23.054232661599208	3.8048781509785856	327.09334134013403	48.21162133473602	211.58462341978682	215.10746287189434
md-mean_centile	22.572173821298655	8.089152239056782	10.52296070485612	0.8233430186593356	4.268576511199112	3.0389426480973936	214.85519115684963	6.106078682044509	51.473394620879176	57.590948626996145	3.3003361949304404	11.23118186285005	91.20923636379572	10.861763552167362	113.63159110709073	403.87436233700384	49.82120271082465	230.76287083145664	177.39311995213376	397.66922616266515	151.2894055325181	124.68337416023958	213.92940089031507	403.92706973784124	420.62243469753736	324.669402993696	241.94789381100418	483.78275757902765	172.4508465951412	385.2357040877231	113.06568708300165	331.4098718858318	37.104020209199795	80.64224195668467	34.605696918111185	116.56918972377382	87.99980806830995	96.52381662111907	91.86142165144204	89.27331239289366	102.06277370649293	21.076167114450765	22.37278812867864	296.2261032556673	134.88784065507292	279.908008467642	37.104020209199795	114.21513455872181	21.35020662652908
ad-mean_centile	128.1861446965419	5.741086406796743	357.6101182494161	378.82153297432643	191.60463556466303	275.3317349726442	221.87986936605296	131.417830896171	253.79834152923596	319.2837351352743	89.52888605447536	19.630284443584443	200.08782632276032	85.5422789322609	237.40041724421957	70.12535396677023	418.7030489305978	162.91445569405286	61.40591035846667	48.610060504459334	220.83264367106227	313.49314137421226	238.77309548719936	25.01456691673275	4.377410317111176	101.51482547550997	410.32684278178203	25.481643817581567	58.98685120907087	31.397847982936224	152.00519410586153	135.81903484623723	353.3241900149723	445.32032020849414	435.8898188848618	247.03802152291618	41.82982645008166	151.0736016804208	21.735384886921945	432.75451650390437	156.7204230539012	446.9261833420337	359.2062284118833	81.82857995745243	142.01544598743843	246.22393797782155	421.81698604116576	402.3601701242269	41.90964197228164
rd-mean_centile	19.757389173527116	20.418834442742238	0.5928483449857082	0.28122337877260584	0.0782767207253371	1.6897514978601569	253.79834152923596	9.237617051803193	54.033114146047325	88.5757530933983	12.521078798259554	37.68709349475933	73.75955757649427	14.916657899321546	45.86808132335385	64.262553691639	7.774314168758417	43.04632090803107	9.54543256830068	55.75473239829202	46.75391097548347	24.85368848210361	71.80764835163721	53.96506434445918	146.222117206043	35.397309905250886	392.0609794439224	172.4508465951412	15.164257935423556	247.47781766597484	24.783734427879818	170.4311007855758	7.9453066365704705	53.59962625541174	13.03366564820548	51.79232778261617	9.237617051803193	27.174332100517187	13.852659335639851	34.605696918111185	30.841888260072988	3.345323793431378	7.446419824511036	30.297292019275766	16.20061819120907	121.6563913235667	8.03203683930753	104.40624570146106	17.725441940012875
volume_centile	241.24284638814473	194.95742111761632	429.11411914391084	253.85253777405205	488.374003784768	227.49596806052406	307.2647506704619	318.5305524191219	252.5274554033329	263.9112285712857	303.77242117035246	147.14014353012442	285.2831207581546	419.3018771498692	79.23347731500043	139.7950218663779	486.4978432902735	139.3132164769409	146.59771853709518	247.47781766597484	328.2068054193901	72.35654709866478	8.662797742939288	363.7278066782561	380.054354129783	372.92156934415397	474.1788924824832	348.89879716971114	286.6345997121815	103.67784867469088	77.14252499703443	407.84693626545516	85.493568010661	233.87556451781205	365.2226236634995	151.27840049584006	484.9078843190398	17.07803818974502	6.967043708396998	101.51482547550997	204.56508819640283	28.590721171498537	352.3114900122654	113.43803693118609	41.82982645008166	278.63666870037156	231.4479303382858	437.1612127348042	319.2837351352743
surface_area_centile	153.87982989908627	217.50580233826454	175.88987670417026	488.6858207030911	194.98098195754957	26.463207396015694	249.9958337568239	111.55151324332414	85.493568010661	443.552158646881	139.33844466909238	149.10236955002244	397.0631928019586	154.24324817096706	166.0213047115196	294.80725049278226	473.78792935248896	289.5933177293228	178.2585570790405	135.81903484623723	462.12195924673205	22.56511932780019	1.489287903481721	491.26926470495397	105.92954318976658	313.5292884687335	424.91146864143593	173.46643681061448	378.7673362742055	126.53128924837374	154.82287499790675	290.70729126861215	248.73511972834723	120.06119781768759	150.14582488878753	183.56993677408974	351.8467862088126	1.9707618380789491	0.4996269407576176	31.057657191448662	301.6990786259377	8.347299849525518	179.53497496977567	180.3713441331768	80.05076299936351	287.98913071919134	269.30848990286205	285.4607477147506	456.3790419434895
avg_length_centile	87.36816459367665	422.6278506847741	378.82153297432643	87.83425284912776	228.21090045498238	100.80142026594753	136.6859950397998	107.09632774289243	383.31714780993883	486.73012548216064	325.0798978166287	446.3315401129708	271.9392644921215	437.3788816760669	475.4528340678287	199.5388322582889	459.52603321191435	209.2550193675198	225.8789184017874	162.50475652281122	51.487675562084476	0.35270378033655725	88.63485455724599	217.47489849228984	409.93604851165003	100.80118304214638	420.0372900954062	432.75451650390437	155.76973919158075	170.4311007855758	38.078121504095414	322.80007599111826	5.3850237748197705	178.60149265396274	397.0631928019586	228.31352125783405	220.70002330304635	3.5863602264224976	71.56809631588098	78.2960256175401	279.908008467642	85.1226181087255	358.41805797748395	271.89358316955094	32.824096030839286	403.216015371627	187.01500762584544	375.9882760388817	278.63666870037156
[truncated: 23 more columns]
