# Supplementary material for: White matter micro- and macrostructure brain charts for the human lifespan
Source: Nature. 2026 May 13;655(8124):979–89. doi: 10.1038/s41586-026-10454-2 (PMC13391363; doi:10.1038/s41586-026-10454-2)
Supplement: Supplementary file 9 — Case–control comparison p-values. SDT.T6.1 contains the Bonferroni-adjusted P values for the statistical tests (one-sample two-sided Wilcoxon signed-rank test) in Fig. 5a. SDT.T6.2–17 contain the Bonferroni-adjusted P values for the statistical tests in Fig. 5b,c, Extended Data Figs. 6 and 7 and Supplementary Fig. S3.F1 analyses. Note that the adjustments were based on a false positive rate of \documentclass[12pt]{minimal} \usepackage{amsmath} \usepackage{wasysym} \usepackage{amsfonts} \usepackage{amssymb} \usepackage{amsbsy} \usepackage{mathrsfs} \usepackage{upgreek} \setlength{\oddsidemargin}{-69pt} \begin{document}$$\alpha =0.05$$\end{document}α=0.05. [file 41586_2026_10454_MOESM9_ESM.zip › SDT.T6/SDT.T6.11-Epilepsy_centile_dist_pval_df.csv]

	AF_left	AF_right	IFO_left	IFO_right	ILF_left	ILF_right	MLF_right	MLF_left	SLF_I_left	SLF_I_right	SLF_II_left	SLF_II_right	SLF_III_left	SLF_III_right	UF_left	UF_right	CG_left	CG_right	CC_1	CC_2	CC_3	CC_4	CC_5	CC_6	CC_7	CC	CA	ATR_left	ATR_right	T_PREF_left	T_PREF_right	T_PREM_left	T_PREM_right	T_PREC_left	T_PREC_right	STR_left	STR_right	T_POSTC_left	T_POSTC_right	T_PAR_left	T_PAR_right	T_OCC_left	T_OCC_right	ST_FO_left	ST_FO_right	ST_PREF_left	ST_PREF_right	ST_PREM_left	ST_PREM_right
fa-mean_centile	1.0067905979082263e-08	5.554571118894117e-07	4.323230638038687e-08	5.280092000762166e-11	1.9833969410047764e-12	2.2290655643245664e-08	1.9803775122668077e-05	3.943154910624725e-07	6.189276145049739e-10	1.4676548141192454e-06	8.215524333772403e-07	4.973296617899811e-09	2.9805514022490833e-07	5.986542698927406e-09	3.687255521393617e-05	1.6792055320922244e-10	1.5022551561796372e-14	4.875975852823016e-12	9.686609993969954e-10	2.4017588949456905e-11	4.413995205428076e-09	0.01725724133967567	1.3448215673028753e-05	2.9227044004975246e-07	2.3246688633123394	2.941562242500942e-10	24.597471072490983	1.792997322385786e-06	3.288704634353851e-06	5.3039176434838345e-08	2.2192429611395794e-07	1.7415527669909444e-05	0.0029040146677879147	1.1240998394454083	0.0009693046776178262	3.7500015098109034	1.0613234772444717e-05	0.005287537993499224	0.005969374129646329	0.0006424715729295662	1.5562481287325846e-07	1.9020359102259066e-07	5.4733129876154287e-08	3.0053202492146645e-05	4.6767103208051326e-05	3.0175428759205847e-06	2.602458155612717e-06	6.901969311367017e-06	6.888113764940772e-05
md-mean_centile	2.299473541645408e-06	0.002939806138252304	0.017054406348749895	1.7561335543494272	0.003755189973164245	0.0058814200786792125	0.003295348845871806	0.0006907407813316143	0.00015675510637107567	0.00042383799536158915	2.617752733614068e-05	0.000840356570276913	0.00012614362915327348	0.03220810309391115	3.171595678430068e-05	5.942992838923595e-08	0.004114383192992936	9.840151146320319e-05	0.0028259721549109772	0.27949115737734864	0.1501842333371563	95.09478504318237	5.042382153933744	3.132572521649726	503.5861916972615	1.3715977000694226	8.146628622886396	0.029601788799043162	0.08396263753218951	0.0034377490729340654	0.023923320015973415	0.4341342778513878	0.12800885194555064	0.13404905386522548	0.3759211312860975	0.03235680321875056	0.0018834568992023403	0.02424755453378943	0.119911583147926	0.02248722720882125	0.001792133084967546	4.031699553278848	8.16060547878857	0.00019275473679386372	3.2960597717260746e-05	0.000681203416994147	0.0009961564630736692	0.004300551080004729	0.011441198171022201
ad-mean_centile	232.7866461411803	443.95389604474764	440.13062424232163	59.243241347068	40.44365521337901	498.92726201274974	71.84395837263229	244.95364630471167	329.14798798390717	138.04696681486377	53.997362691904236	245.09006525423297	352.0234751628293	47.358389994196905	24.251048991249583	3.4519125074975796	7.925143292151747e-05	18.644216886710158	192.99142588754708	323.11803881978165	96.56974312682534	462.6226545809139	89.8956490124667	462.28047587741315	162.1400273206606	199.616622420768	115.74175350874955	432.51501628711173	453.94188801996273	458.0944031958021	221.90495462371933	319.41494283591055	278.86360294361015	48.033113731994156	113.92791969863674	8.675706651587523	406.8909908487568	330.69451847408425	479.35481284979323	144.10575300717403	325.3484628798366	281.6772031697896	44.3878850338449	6.593333857576502	13.671231421170576	63.91579413957176	212.09636859979688	146.49195590788696	280.9725121847106
rd-mean_centile	1.739099314555564e-08	1.1085851759422318e-06	6.242172161870057e-08	8.524201929596326e-07	4.3046469145489056e-11	5.392647329436237e-08	1.07400330418647e-05	1.7487804772675319e-06	1.516621354232326e-07	3.0397624601562944e-06	1.447954343409805e-06	8.664390514959214e-08	1.3825938954703974e-07	1.2762088791447574e-05	4.86139305666563e-06	5.04042168057346e-10	3.925070888128778e-11	1.7294566848436322e-10	7.787838475306263e-06	0.003371106819281133	0.0012619202467909706	19.128939594975343	0.19028138615905962	0.006253517454939458	254.79697813200016	0.0014528734331417663	12.794580172935651	7.322707482292926e-05	7.322707482292926e-05	3.3300373137473453e-07	2.1066823500034546e-05	1.409750162660479e-05	0.003997453451653466	0.10631312639962609	0.0009305237647439692	0.21106019344904475	5.173244281564845e-07	0.0004019100516783171	0.003820875901081208	0.00014785307631226446	2.3865682002982958e-06	6.538319492708993e-05	0.0011310819021577245	1.5678911734911803e-05	1.596263517166172e-06	3.7802875111953736e-05	1.359359680375133e-05	0.00019405646250072786	0.0034925308574346465
volume_centile	0.17453997330355517	0.12211775281692798	0.5718463384629219	0.00775901233824287	0.2302718718294852	0.15686827268731637	0.1817627130714459	0.2931272126486403	0.3099253853520465	0.01615832991758391	2.8865032083013236	0.020982647474012257	131.84663923211625	0.07145744652509191	89.55793862395902	35.781857046984406	0.0015429371314281577	0.0004013513672108145	2.855752070904151	0.5886452135258158	0.0060219418345847766	0.0009880222027037126	0.5279075772167154	10.872094050772608	15.272550052650308	0.49430412720569333	20.35105664806291	0.002387533516869941	0.18296847943343322	0.4234499296980823	0.01544595136634179	1.681426174197882e-05	4.000510457446673e-06	0.0001561489205250998	3.951943206316924e-06	14.063424853366504	4.923608114264943	0.02037718333486138	1.0747583787548218	0.014109743463824534	0.198292607444074	0.000540738524288014	0.00314745701074541	0.7725653035512715	13.694648294599599	0.13979368165374137	0.4080296056513453	2.2248350499056578e-05	0.0001494774405115456
surface_area_centile	0.07106971122151637	0.12895190268049597	0.21556021593621466	0.005125937198171783	0.8792428284125976	1.3596230596140293	0.1130008807305485	0.3162239486797387	0.4471941452592019	0.030852340252887717	0.6628545380891958	0.10742624598024018	64.19117009459454	0.017530760344157785	48.85508094025311	40.61826876298726	0.004749772585956841	0.01544595136634179	3.201185475000218	2.250917345841372	0.03166879088084042	7.982952691222699e-06	0.25157018317583074	9.018642493833541	5.576129903484579	2.9236072124071155	17.30356114216967	0.0023410226238273113	0.5844032650137685	0.44925080442358717	0.10981956808918256	0.0001779335973969086	5.562411332531686e-05	0.007404916251011852	2.9032471131389522e-05	38.48416520440634	8.770855240040417	0.0006191754774517486	0.005969374129646329	0.13007977274905194	0.7145114896342598	0.014104603852448805	0.009041135976663568	0.003717137031744389	1.489098245695454	0.16129474837518992	0.9210143373010506	0.0008751348394940038	0.0007051605751616227
avg_length_centile	5.576129903484579	10.763897856308716	0.009562951329403418	34.15624289440344	0.17740751519353806	6.960551850754783	113.02549904187516	26.924797320610384	14.972695496364873	0.17870776041452469	0.49189597231482535	7.135672157913139	7.142610481944327	5.5348203211144655	466.4138204621749	252.1748035842764	6.60321700001329	2.137315571520167	0.4854227181689906	0.39902922698729193	0.6993918360566315	0.12359480428530689	0.04174896532350112	0.5164784439441027	230.0625208394901	0.2953641581042573	72.56333400459943	0.10291203298846076	69.61167737516863	1.2473981929500586	61.714184444324765	1.4573014976371976	0.13648259933175186	2.3246688633123394	0.12100155803982536	12.435318410795409	10.638079169066728	1.5965636452738174	0.05582594013934423	11.05053410932685	4.5016263248516974	2.7307622845327972	2.892399175079916	8.819929624043462	140.35870523114997	3.1918502603909977	27.053204551726054	1.0952794239753854	7.972470562555355
[truncated: 23 more columns]
