# Supplementary material for: White matter micro- and macrostructure brain charts for the human lifespan
Source: Nature. 2026 May 13;655(8124):979–89. doi: 10.1038/s41586-026-10454-2 (PMC13391363; doi:10.1038/s41586-026-10454-2)
Supplement: Supplementary file 9 — Case–control comparison p-values. SDT.T6.1 contains the Bonferroni-adjusted P values for the statistical tests (one-sample two-sided Wilcoxon signed-rank test) in Fig. 5a. SDT.T6.2–17 contain the Bonferroni-adjusted P values for the statistical tests in Fig. 5b,c, Extended Data Figs. 6 and 7 and Supplementary Fig. S3.F1 analyses. Note that the adjustments were based on a false positive rate of \documentclass[12pt]{minimal} \usepackage{amsmath} \usepackage{wasysym} \usepackage{amsfonts} \usepackage{amssymb} \usepackage{amsbsy} \usepackage{mathrsfs} \usepackage{upgreek} \setlength{\oddsidemargin}{-69pt} \begin{document}$$\alpha =0.05$$\end{document}α=0.05. [file 41586_2026_10454_MOESM9_ESM.zip › SDT.T6/SDT.T6.12-MCI_centile_dist_pval_df.csv]

	AF_left	AF_right	IFO_left	IFO_right	ILF_left	ILF_right	MLF_right	MLF_left	SLF_I_left	SLF_I_right	SLF_II_left	SLF_II_right	SLF_III_left	SLF_III_right	UF_left	UF_right	CG_left	CG_right	CC_1	CC_2	CC_3	CC_4	CC_5	CC_6	CC_7	CC	CA	ATR_left	ATR_right	T_PREF_left	T_PREF_right	T_PREM_left	T_PREM_right	T_PREC_left	T_PREC_right	STR_left	STR_right	T_POSTC_left	T_POSTC_right	T_PAR_left	T_PAR_right	T_OCC_left	T_OCC_right	ST_FO_left	ST_FO_right	ST_PREF_left	ST_PREF_right	ST_PREM_left	ST_PREM_right
fa-mean_centile	3.2849827209101764e-05	0.45466107262641464	4.78756456791561e-13	1.9578416452039596e-05	1.15614710022158e-15	1.4825292603003948e-05	5.595834690058584e-09	4.4520311170229314e-14	6.93134023053246e-05	4.6973103482565635e-06	0.00014522823511690016	0.38268357174905343	2.461731338466715e-10	2.728464868534045e-06	1.783391435356565e-29	3.4220683037241596e-11	7.577869660019086e-16	0.0005374291004331304	1.176013071763973e-38	1.3332057371854047e-21	5.109147037782008e-15	2.0005772378824203	3.840375540891882e-08	1.2760422316006344e-08	0.029034738612065097	6.547452325621948e-18	0.4477040847633275	2.0806609857818692e-11	0.001147815808822343	1.926456293773437e-15	4.033473705230942e-06	1.9134503572408904e-05	18.105418786556868	3.8403755201117735	367.24202934990603	30.37131030118766	3.4010644807424306	191.12564983930793	353.4165869759793	8.8244052484637	1.05287146113397	1.107378201727537e-05	1.7661991885300883e-05	1.4040262601669684e-11	1.69194258893212e-12	9.905156485943625e-08	0.005430440084754173	5.409991516983609e-06	270.84603961350325
md-mean_centile	5.341099035397798e-22	2.9517702648168405e-13	2.4690750155360725e-25	7.375686160968236e-16	1.3374813101702232e-25	1.1505195553378742e-16	6.983538113226117e-11	2.0785469706451215e-17	1.5658593742125867e-19	1.4860192351879974e-13	9.630029312341585e-17	4.9166771749058e-13	2.6798215739497796e-15	5.143971081558266e-08	1.1616685962609868e-29	4.482139787284966e-20	8.385020028661099e-23	4.897612049033951e-14	7.3663561141947125e-34	7.72599747566885e-37	2.6531779964207537e-37	0.002568443778182233	0.005757319726386226	1.153033436813011e-22	4.917383677792723	9.102041054943199e-36	4.044487124328695e-05	1.3782646943176284e-26	1.4662477282855017e-15	6.741741383169606e-27	2.5967354374653926e-17	1.9630230322295267e-36	5.891579994976851e-12	1.7769830899673248e-27	4.501562496460307e-14	1.5436954822871584e-18	1.001953972877876e-15	4.1141205292374404e-11	0.014284562247588804	2.6126148153723e-16	2.4291446385665534e-14	8.14054881763859e-23	2.9576893821214445e-13	2.7352593640668116e-29	2.4234664160781632e-24	1.0221918871066336e-27	8.40387737740395e-19	1.609692190199556e-19	8.398605885182375e-10
ad-mean_centile	5.311043306198396e-14	5.948319973658345e-10	4.9749588295417e-11	1.7177338741657048e-09	2.1297667455124407e-10	1.0440655411003182e-07	0.002019720614269273	1.429647930202968e-10	4.235089237959412e-14	5.22038891805893e-05	5.734980284662838e-14	2.6858988791857602e-11	6.144207363247458e-06	0.00027054719155268647	9.389501580464036e-08	9.289257773298654e-09	0.00025132829623335316	0.0022975795922211225	1.982084117671318e-08	1.78487386917656e-24	4.833565892313576e-23	0.1725986903266215	14.178386642188466	2.3458447631854183e-17	47.742676009809394	3.7227287330763845e-20	0.020020553218168743	2.4817263873077224e-22	1.4554034154839363e-12	1.6578761951167532e-21	1.2733142008322605e-15	4.01590409059058e-23	2.1910706727430578e-12	1.2494234404936604e-18	8.486994065970691e-09	7.066353899376788e-14	1.5792569698494582e-09	5.279421813089475e-07	0.0001641661334254966	2.1345948478933455e-15	7.288836836260356e-08	5.351177956674645e-13	1.3699981841736548e-07	6.849440580787097e-19	5.408317982976267e-13	6.4788403937852085e-24	1.43400183404609e-17	2.0966515587047675e-16	1.7177465715390114e-12
rd-mean_centile	2.4006042284108026e-18	2.484323343957565e-07	1.1501789408855326e-24	1.2982766233699895e-13	1.3611597216767015e-29	2.7461489249564016e-16	2.705879388400905e-11	3.88994262246823e-21	1.71043859078495e-18	1.8615819279480835e-15	1.486877619806109e-14	2.2603262396465002e-08	3.846297021280333e-14	1.1686290674999236e-07	4.984447431157983e-34	9.708294177369169e-24	6.463624501142394e-25	4.341044584311647e-12	3.5350863167227025e-43	4.094007234179408e-39	1.8656998762957553e-30	0.04777285565018966	0.0001397007859552405	1.2795407823262262e-18	5.551781842479729	7.423039669145597e-29	3.128785016706916e-06	6.462817939397524e-30	2.3652761994321944e-15	1.062404151659186e-22	2.492271333945566e-20	4.7373607018527743e-20	2.044986745887782e-07	2.6130874998714067e-14	0.0003004808234944301	4.952722592555266e-09	5.279340533697722e-07	0.021115525538214237	6.838569296417968	5.154901837074718e-09	3.0723413022363905e-09	3.82459452280692e-19	5.2646605237049554e-11	3.502303997419754e-33	3.802107068538656e-24	4.05085484033678e-32	1.6866297707864316e-21	7.888503371494533e-22	6.85739236021701e-08
volume_centile	1.339097685217926e-15	4.633933565361654e-09	1.6770571508210744e-14	7.658390367289455e-13	1.8401138647551711e-22	1.664232829658181e-10	1.1571457296643423e-21	1.747171976246046e-31	3.7078688257794557e-13	8.573006241170053e-09	0.005208846178065431	0.0005156668857892967	6.251623944090797e-07	2.175760044592094e-09	4.9710733693151795e-21	2.474281615029899e-19	6.265189037800004e-18	1.7204022627890324e-26	2.0786181747297995e-27	2.4475004243299726e-28	1.4158522841737679e-18	1.4947231763383853e-10	1.4889939539293608e-18	8.945730169703586e-30	1.647245722185938e-11	1.0359973407327187e-23	0.0916444668875098	3.14564652692128e-24	2.6686408030800857e-27	1.0786588235054601e-17	8.648754993953023e-23	1.1254087580715942e-32	1.3183259647749652e-15	3.2198708572065365e-21	2.4021802926894796e-20	134.16199361435744	0.00024119599087330944	2.1959804846964648e-21	1.2594716119622967e-19	7.848814647608912e-22	5.659994589302412e-16	5.382635580751582e-18	4.532617616105475e-19	9.844327725500553e-20	6.976154809104186e-21	4.009657180045803e-11	1.2134344196706614e-13	2.2448379218667157e-33	2.1527184646002104e-11
surface_area_centile	5.1744917756953974e-17	6.10208241223612e-07	9.216266937339148e-17	1.1838531192111387e-16	5.5990718560708285e-27	1.461612239190496e-11	1.0769126760745795e-19	1.0479908851659533e-28	9.190089889483896e-12	0.001260277780748014	0.26651869042755494	0.007332991133581261	2.910206181849247e-08	6.970744013599007e-08	1.5452604983626212e-23	4.395567031972044e-23	9.69196435125867e-21	1.4310025116820486e-29	3.704246587916781e-23	1.2809511668741743e-23	5.773213534472535e-17	6.265917409250495e-13	3.9964174309588195e-19	1.580243806902869e-28	3.5109374202756976e-11	1.4028164604221086e-20	0.9050657326963664	1.8366516237655326e-23	5.497969800773879e-29	8.478540854596072e-22	5.906498197963576e-24	7.268660956206036e-31	7.43736991840739e-17	3.492966371572481e-21	3.0776188838667907e-21	428.66123920282615	0.17766765261314632	3.856903066836136e-17	1.5918559495100308e-18	1.0696426485924026e-22	9.034949775031384e-14	5.374485578903442e-15	6.732950866535432e-18	5.52010385765159e-20	3.605883826716958e-24	1.508166709304423e-15	1.7852996549991785e-18	1.0417564101391953e-32	4.0451534416328475e-15
avg_length_centile	0.02697970606205398	0.029637271926544514	3.4197782840919846	11.79440334100232	7.735752623474276	0.034803036895712944	0.7397981636287855	0.0005003110576742148	0.2600789523111018	1.6100193985443962	92.10497174500503	11.892086021524406	14.3444967435944	0.06271710140678517	1.4526046209754037e-07	0.5510336130544644	0.000987972163066131	2.6256094958176845	2.8021214377859063e-26	9.825323454694927e-12	6.633512169922114e-06	1.627676934202575e-08	8.455705324001931e-21	3.7399100125844504e-11	170.13582333163072	3.0168767531340885e-12	0.09431107144196066	1.615215646295339e-08	90.04650061967435	21.966764129585805	215.23690599738882	0.00020927039955776698	0.10425922048209245	0.00011186638670801339	3.7660146415407974e-08	44.74862504667055	8.191642968822109	7.26820930989015e-05	6.495565011695295e-08	292.40862005303114	65.92448469805882	1.9815028360576419	1.4328893106632004	0.00040410381331714486	25.80874951944658	6.9147498206318865	26.938844175804654	15.036183888890394	0.7546777973413724
[truncated: 23 more columns]
