# Supplementary material for: White matter micro- and macrostructure brain charts for the human lifespan
Source: Nature. 2026 May 13;655(8124):979–89. doi: 10.1038/s41586-026-10454-2 (PMC13391363; doi:10.1038/s41586-026-10454-2)
Supplement: Supplementary file 9 — Case–control comparison p-values. SDT.T6.1 contains the Bonferroni-adjusted P values for the statistical tests (one-sample two-sided Wilcoxon signed-rank test) in Fig. 5a. SDT.T6.2–17 contain the Bonferroni-adjusted P values for the statistical tests in Fig. 5b,c, Extended Data Figs. 6 and 7 and Supplementary Fig. S3.F1 analyses. Note that the adjustments were based on a false positive rate of \documentclass[12pt]{minimal} \usepackage{amsmath} \usepackage{wasysym} \usepackage{amsfonts} \usepackage{amssymb} \usepackage{amsbsy} \usepackage{mathrsfs} \usepackage{upgreek} \setlength{\oddsidemargin}{-69pt} \begin{document}$$\alpha =0.05$$\end{document}α=0.05. [file 41586_2026_10454_MOESM9_ESM.zip › SDT.T6/SDT.T6.13-Schizoaffective Disorder_centile_dist_pval_df.csv]

	AF_left	AF_right	IFO_left	IFO_right	ILF_left	ILF_right	MLF_right	MLF_left	SLF_I_left	SLF_I_right	SLF_II_left	SLF_II_right	SLF_III_left	SLF_III_right	UF_left	UF_right	CG_left	CG_right	CC_1	CC_2	CC_3	CC_4	CC_5	CC_6	CC_7	CC	CA	ATR_left	ATR_right	T_PREF_left	T_PREF_right	T_PREM_left	T_PREM_right	T_PREC_left	T_PREC_right	STR_left	STR_right	T_POSTC_left	T_POSTC_right	T_PAR_left	T_PAR_right	T_OCC_left	T_OCC_right	ST_FO_left	ST_FO_right	ST_PREF_left	ST_PREF_right	ST_PREM_left	ST_PREM_right
fa-mean_centile	0.014995284792267763	0.04865455437551471	44.27012430752405	11.822812237290133	0.08835016514234774	14.95410589818095	0.02218247607859404	0.0019510237059617225	0.35600090562836384	0.002831507492419528	0.029714585279141094	0.01073292640105087	0.15797319984502944	0.07526382234371386	1.3580424859716984	27.838137264164832	0.04245573213892234	2.8436505870461968	0.0006984067970896846	3.732817116985809e-05	0.030539434695964034	4.927175786305233e-06	0.24864627721678145	1.035879826917516e-06	0.4363097407268006	2.2131260850060412e-07	17.737310461641247	0.18155263857599246	0.5053345404484023	0.673698192894131	0.2630929953202422	6.868680092476634	0.043526359132187276	22.05386743630801	0.12417112035422964	29.04101434171593	1.6372186254240155	7.783783956089386	0.07145660972317089	0.013573979660068474	0.11874550059321275	0.8594801153732934	4.694927051358709	0.010965712092495469	0.13424178600976797	2.021070373822435	1.2835006215811633	0.01380265332517862	0.0009924520447596027
md-mean_centile	36.13222260322187	88.66727712448643	58.04714020581256	174.2408757372579	2.869089427302338	98.44615738037231	46.439897253671376	45.6164295544961	142.77413367156657	87.34808047140693	73.05624766776246	57.87729443035914	63.14374266089584	462.4986841903935	188.15905053657414	65.60304779254038	333.436752524646	445.4064560308018	49.11960473363157	136.69775027097214	247.90645188895823	8.179384294205201	298.59787701664715	6.139102723990241	34.78295457847611	62.46517505816921	169.7562633100669	141.32131717418872	316.6680310914231	224.70511829193165	423.29187778021264	382.7733930713068	343.44221938541955	206.9145407865357	436.0098256256036	105.04614836928974	177.95077129461583	73.69558019900043	294.1200838535595	197.02262039180098	347.67682953311777	0.8037350764017446	42.10316715837491	194.31661437489205	450.8162880401072	496.1982258084953	273.41947045539314	115.78543874412351	194.0622712848771
ad-mean_centile	201.04173528169457	220.35194565143783	405.05329818969625	16.930634344910366	312.0066069720664	481.65501049673117	112.76226553340761	161.3030368351285	56.3865297920287	165.0697139617861	84.17573199279465	136.16326785456252	386.710061119608	9.684292501129047	0.5891889405875843	1.289091353558918	2.1888262244470393	24.28670910797777	5.1853619901991745	3.297563215096972	24.651107324776408	392.28737568615685	17.335323012541494	261.6004980742022	311.9019385549553	48.63884655377957	195.20786379509343	167.4432317315342	87.22653339879265	134.2385312562439	15.13379752456412	364.03763066656785	54.30351386715766	350.15598887861665	118.86822330901173	253.7805041893852	385.70566338934617	441.2046017351625	104.1348900829134	171.3101221703281	102.75525250179851	31.94459829387555	179.8366422492659	140.33984831091095	17.456144074447195	118.41313423268699	2.0681260621558017	141.81480836914594	54.8342294877356
rd-mean_centile	2.592006918109669	4.292277036491186	36.81689154214629	477.97319583166643	0.37782957717359267	40.34590346122101	1.103770671334182	2.0191371268971947	21.55515679583172	5.4445091857973065	5.909933637857818	0.7945584468653263	8.537917008623577	45.204647377559446	405.82982888477164	180.44855098036194	16.601602474683304	130.56155331664763	0.14500948731800262	4.824585271738887	15.377261603295999	0.12903777139220174	61.07873718606016	0.0386385545040661	6.111260726030806	0.3101813605864034	252.62633191436996	64.71044407520782	102.07263056090159	30.810159384234264	209.0914949410377	147.13935689985578	95.75996506611737	205.5608086420105	257.5356252401609	73.53012888616108	17.6872777886203	44.43956944499485	20.844540568114983	37.31191506311727	106.70935289435309	1.7721027809989907	6.013139665641716	92.04777443024916	173.9844384582019	389.32722409174494	442.9540191192203	54.295285407267315	80.24238865556174
volume_centile	5.08780324429094e-06	0.00040070109732640995	0.2366156904276627	0.0005362158209769574	2.8214545689570853e-05	0.006717959739095741	0.04450745209646093	0.0002743050805645799	1.2860756851574372e-05	0.008078177022076501	0.0008112035254948671	0.00291057555220653	0.001014491573070971	0.00010834904198621937	0.008617135810224967	2.1850508087948358e-05	1.2608665027270393e-05	0.00016325259204438174	0.9077891614051301	0.00028552011697576603	4.587334587086127e-05	0.00013010373131783172	0.00014440412500535586	8.788113463082572e-06	1.1324965392222914	2.7404483927156814e-05	0.8171160153488753	0.0009043894368255218	0.024555715149957583	0.011820150672977174	0.15875509281060543	0.000573500894859224	0.005519328711136032	0.00032297958940075155	0.0009658626112272544	49.09233513334953	4.3627395562752636	5.4729517900919e-09	2.231549993229356e-05	9.197599708186874e-05	0.00013122236281999682	0.0007289018342640669	0.005027933485561229	0.2292756627764871	1.5445453458249687	0.019144183768756404	1.7734164408887683	0.03831285223674949	0.009324999450145787
surface_area_centile	3.119405234830573e-06	0.0019983905922804843	0.18754325768652805	0.0009924520447596027	0.0002825153367389964	0.05510649736402087	0.00028811992139454956	1.1369811405782127e-05	3.6112753967724025e-05	0.011850173135384915	0.001086600695186048	0.010371494363971777	0.0073968668762709475	1.1262520342804887e-07	0.001689887511711477	2.896457829757083e-06	3.413188089472465e-05	0.004038060553630093	13.186034700833087	0.0006940332327171134	0.0004949387280703864	0.00018149051755371953	0.0004575322058430274	1.6744963951110117e-06	0.5553839000115419	6.97156027762153e-06	2.93446023922488	0.004670052148611826	0.00020087682477404098	0.00015492601840148075	0.002789614561890135	0.001414874950227701	9.970802474248592e-05	0.0010806972186429872	0.00046644880704747985	95.83920991905451	6.025840121743286	5.641546955309631e-07	2.5269487454256004e-05	4.673736935279351e-06	8.43169091081129e-05	0.004002704109297346	0.04410978046771494	1.554125869781413	0.3965330547339443	0.004488897148222624	0.04065379713787986	0.0081360851473175	9.327388508752931e-05
avg_length_centile	0.005661089926824595	69.26709424626665	10.456327737251224	2.456846669349522	1.5717811136258298e-06	1.717705098732527	120.95459718789205	9.692079446054883	0.08902985616366028	0.8422622769335866	53.57265582301826	60.33057466953368	0.003249470810965108	9.420759506437328	0.004463693500901917	0.04947145489266745	0.006448366529530609	0.005538954343949414	0.003672883764670472	0.00981476589837214	0.0030546504006184615	0.0021019341167497004	0.0022361731139874793	0.00011447170312872372	381.9925601572267	6.82964762970926e-05	0.6804821142608948	0.07251499057825914	131.166443204782	0.10540964111321206	118.86822330901173	0.4496400661873754	0.418959105464298	0.020526098702582946	0.09634517782758369	0.036840048680983756	1.8503991103284956	0.002230034816592046	8.270914253718574	40.67030458296883	9.071377272762557	0.38389166166536254	0.3575499453458562	0.09657580576972806	44.19178044007749	5.651123634171013	79.52197275043079	15.610162247849194	69.08426726669464
[truncated: 23 more columns]
