# Supplementary material for: White matter micro- and macrostructure brain charts for the human lifespan
Source: Nature. 2026 May 13;655(8124):979–89. doi: 10.1038/s41586-026-10454-2 (PMC13391363; doi:10.1038/s41586-026-10454-2)
Supplement: Supplementary file 9 — Case–control comparison p-values. SDT.T6.1 contains the Bonferroni-adjusted P values for the statistical tests (one-sample two-sided Wilcoxon signed-rank test) in Fig. 5a. SDT.T6.2–17 contain the Bonferroni-adjusted P values for the statistical tests in Fig. 5b,c, Extended Data Figs. 6 and 7 and Supplementary Fig. S3.F1 analyses. Note that the adjustments were based on a false positive rate of \documentclass[12pt]{minimal} \usepackage{amsmath} \usepackage{wasysym} \usepackage{amsfonts} \usepackage{amssymb} \usepackage{amsbsy} \usepackage{mathrsfs} \usepackage{upgreek} \setlength{\oddsidemargin}{-69pt} \begin{document}$$\alpha =0.05$$\end{document}α=0.05. [file 41586_2026_10454_MOESM9_ESM.zip › SDT.T6/SDT.T6.14-Schizophrenia_centile_dist_pval_df.csv]

	AF_left	AF_right	IFO_left	IFO_right	ILF_left	ILF_right	MLF_right	MLF_left	SLF_I_left	SLF_I_right	SLF_II_left	SLF_II_right	SLF_III_left	SLF_III_right	UF_left	UF_right	CG_left	CG_right	CC_1	CC_2	CC_3	CC_4	CC_5	CC_6	CC_7	CC	CA	ATR_left	ATR_right	T_PREF_left	T_PREF_right	T_PREM_left	T_PREM_right	T_PREC_left	T_PREC_right	STR_left	STR_right	T_POSTC_left	T_POSTC_right	T_PAR_left	T_PAR_right	T_OCC_left	T_OCC_right	ST_FO_left	ST_FO_right	ST_PREF_left	ST_PREF_right	ST_PREM_left	ST_PREM_right
fa-mean_centile	28.170575053110536	53.76210767781209	6.474125229131853	149.6604458329079	3.6580491696127218	294.03366406816656	7.715936921790507	0.23060085542720893	112.51851018019514	0.21580135141120788	1.0513069888277542	0.035377192676321514	103.83051192050935	425.30466218571837	10.256385971726171	58.27675069940908	313.8644080402114	447.8480043049325	2.532043486655479e-06	6.251806764608597e-05	0.4801347210715791	0.15348805456624304	400.19864660561825	6.408745941299604e-06	26.04787794544576	2.7224456582387716e-06	20.17462876538825	4.873278137765945	38.27078532893656	14.260682636187672	2.708633444572637	162.95840456607567	181.48323959481462	62.48482694170809	236.69541740225003	470.3827100248434	347.02150991638183	4.485251399194568	245.0903057235585	0.10458516090128761	28.52500346395394	0.0009274150481094961	0.2739726684109622	1.8076786215823378e-06	0.0006731304196392873	4.655174913123462	0.8774374627847261	2.954402142375497	0.0744008014727761
md-mean_centile	2.7684349022931363	4.653311664871649	12.823093707912419	500.7792395974421	0.181687280100157	0.36728720963899997	459.3794483049956	257.40839868659657	0.15064377296984563	6.06800332771832	5.29217769554311	88.64005204690207	19.34815985429568	5.513502850931595	79.61916257595757	426.3531022490037	0.6531958509446235	1.734397783153332	21.05400256943911	34.90471536136706	430.733439470535	162.18774708938253	0.12936561830062818	1.6293934441316553	1.2441613983098843	60.31651155354031	357.5580836859311	346.14046789042527	395.6796694489319	480.98833940841496	290.26897641028467	10.277516987863194	8.625634595510716	0.1448196861364389	0.0045636042769257885	0.7702885869787198	0.11461006726467796	0.04282172903382823	0.005725291019568506	326.3584570425213	184.73045140007903	0.41516934216733187	276.8540114803979	154.41971895993416	206.81603122454743	236.80034739394313	265.8089566982581	113.81908166706913	27.98831580664038
ad-mean_centile	0.05359136651931932	0.41644546986563175	153.98929028916461	414.1794751131713	258.7237101186635	0.09821383009045423	5.708904126641385	0.07823820096747162	4.035227663482755e-07	7.735657277319989e-07	6.564707506667451e-07	0.0010213083253106563	1.3808885636193056	0.9930851638048902	0.49158900300307484	380.40881759102933	0.0009534405657925565	0.01991570234772323	1.2832756114091661	28.570292800397368	139.21899831570065	192.28406576689878	1.8827318862208303e-05	217.9742967786649	0.054482280652683596	170.76641010682434	30.711824079813923	10.835687423454715	30.22666057311264	144.59781394317926	62.14620136425601	5.292731787880298	0.2473711186968302	9.529080035813314	0.1625510609363844	0.3544275228037996	0.16746962282911826	141.72554580382175	0.14651691941078399	4.782048916733751	9.991465649764717	342.04200095664254	314.82232164384556	8.138808055885423	1.090810131787622	12.736646313293164	0.10897457167342275	0.07371417888756682	0.004512411767824384
rd-mean_centile	93.88619458418309	98.3530591036408	4.181298749362333	301.6464822731115	0.16440040073927198	2.8135320870113527	79.16066834893903	132.6579347785349	23.336191152599408	453.8553004391249	280.9132098228585	113.10376595800943	161.73029761401716	32.16112059643506	250.27914041716662	387.1999747159813	75.4695550806275	40.898240786841086	0.0008907150719830286	0.9948522305818428	81.04389841481901	12.290517947619302	3.507344553019685	0.005583107644507491	1.8265674190259622	0.6954902443438483	360.8809484205493	419.93077743941757	177.5490903714527	79.42245056631482	173.32964546413814	24.853635815924285	6.172371818439162	0.08536875950702885	0.028657313463106498	19.10633792177438	10.531596078155964	0.037684520008878425	0.3076666089839968	137.14394096975167	425.5354291976904	0.01664440886642206	9.46204873570246	6.449836647766647	5.6508363279989915	448.0381532524139	323.1838418622194	320.6577860862746	138.5067764308831
volume_centile	3.6455689251370896e-10	6.155886509694127e-09	1.660532786173467e-07	6.587388952097013e-08	6.176314752151506e-08	6.250978937335927e-12	7.672545339583536	0.6631904291365054	1.0095772154771196e-06	0.0027016090047963367	3.573413569499353e-06	7.776256993349501e-10	4.026606151501301e-14	1.7970867775579156e-10	4.897199503023501e-09	1.4282997382958354e-07	2.0238855357448056e-09	9.067778354599242e-08	2.026358178087984e-05	0.0010152215615412703	0.0028302906237193323	8.576675030717892e-07	2.3058541836669545e-10	8.070684842900776e-07	1.2503333172387296e-05	0.015236242642605024	1.8097662837962094	2.544351699192866e-05	4.9126181840658185e-08	0.00845611365720438	0.00045041904198842654	0.013457358903026224	4.458123486589216e-06	0.0001308703075944829	1.1470668053810821e-08	0.9207236053884016	0.0006082207406484744	8.049443353785948e-12	1.2911439052413514e-14	0.04300654773464608	0.00107759159021318	0.00027909859008383767	1.2491349785826006e-11	0.0001485006779988297	8.718357638073128e-05	0.08234019241249464	1.2667087977146232	3.0143796166597308	3.388065828910618e-05
surface_area_centile	4.6460273381770086e-09	6.739244968442921e-08	1.7939424328701136e-06	2.0547739597648598e-07	2.6988503807916898e-08	3.644741253293663e-09	0.16406471456962707	0.0038066796564822218	1.1266624161934363e-05	0.021742830281129936	7.201282131786138e-05	1.0271410485912088e-09	1.1404112710971564e-12	9.293960199492266e-11	1.3310498694689735e-08	5.7952032459052e-08	1.0214325188304678e-08	3.6198292664410968e-06	0.011529577124218093	0.0070885133739741635	0.5321714324496805	5.560946942563148e-07	4.0315642597328925e-11	2.780328182937334e-09	0.00010282304260683228	0.0034904592703493085	6.242346264486541	0.00012459578653000822	2.33857963132374e-07	0.001686080011852808	7.57785236095064e-06	0.2772525100594969	6.5761239554910786e-06	0.0012696784173794045	1.0081960456576832e-08	3.9798085030833303	0.0005265945815765749	9.276323873894967e-12	8.821714815838522e-15	2.2775412399120114e-05	1.9579390169804275e-06	0.0001169435670772796	7.301794667387492e-09	0.00026325273531417604	4.1777867463075665e-05	0.006505981467550203	0.06723928051665591	0.19254461761828992	1.1975413131603562e-07
avg_length_centile	1.9732062246583875	127.8683110376018	67.06590862761766	210.85462011204092	0.0004595492301284104	8.429716525914137e-05	406.62577294312996	184.88899449753134	0.08610209361888078	312.648174184053	160.44651751109672	382.23356327172814	0.01200627868113533	0.08233662873023334	0.0002666651237022048	0.0071601058351211545	0.06196346655506303	0.003652312419867475	0.007655494722577966	4.083756735924189	2.2613346143504456e-05	1.799054387770373e-05	3.4355739660756935e-09	0.00037489657099082596	260.4611581978573	0.005676982566096243	7.423913185678782	1.8626421858928037	156.9628087059574	10.852407417328292	468.80227604493854	487.5696585373192	101.2137518554692	1.1109933194544572	2.0836795760606805	70.13586877463572	64.25533727419727	0.0016356200088703035	0.20225725849039292	187.59182245645752	456.8228526266538	6.822339286639853	3.5631366365708503	2.7765143494971025	0.006924308780481184	334.0654230270113	424.28824969116596	398.66468304284535	453.7163914861771
[truncated: 23 more columns]
