# Supplementary material for: White matter micro- and macrostructure brain charts for the human lifespan
Source: Nature. 2026 May 13;655(8124):979–89. doi: 10.1038/s41586-026-10454-2 (PMC13391363; doi:10.1038/s41586-026-10454-2)
Supplement: Supplementary file 9 — Case–control comparison p-values. SDT.T6.1 contains the Bonferroni-adjusted P values for the statistical tests (one-sample two-sided Wilcoxon signed-rank test) in Fig. 5a. SDT.T6.2–17 contain the Bonferroni-adjusted P values for the statistical tests in Fig. 5b,c, Extended Data Figs. 6 and 7 and Supplementary Fig. S3.F1 analyses. Note that the adjustments were based on a false positive rate of \documentclass[12pt]{minimal} \usepackage{amsmath} \usepackage{wasysym} \usepackage{amsfonts} \usepackage{amssymb} \usepackage{amsbsy} \usepackage{mathrsfs} \usepackage{upgreek} \setlength{\oddsidemargin}{-69pt} \begin{document}$$\alpha =0.05$$\end{document}α=0.05. [file 41586_2026_10454_MOESM9_ESM.zip › SDT.T6/SDT.T6.15-Social Anxiety_centile_dist_pval_df.csv]

	AF_left	AF_right	IFO_left	IFO_right	ILF_left	ILF_right	MLF_right	MLF_left	SLF_I_left	SLF_I_right	SLF_II_left	SLF_II_right	SLF_III_left	SLF_III_right	UF_left	UF_right	CG_left	CG_right	CC_1	CC_2	CC_3	CC_4	CC_5	CC_6	CC_7	CC	CA	ATR_left	ATR_right	T_PREF_left	T_PREF_right	T_PREM_left	T_PREM_right	T_PREC_left	T_PREC_right	STR_left	STR_right	T_POSTC_left	T_POSTC_right	T_PAR_left	T_PAR_right	T_OCC_left	T_OCC_right	ST_FO_left	ST_FO_right	ST_PREF_left	ST_PREF_right	ST_PREM_left	ST_PREM_right
fa-mean_centile	32.824096030839286	14.568699663675572	7.816985053427034	53.90080959860637	104.37069124768763	135.81903484623723	31.32697690370507	85.31330992179635	34.47505888027095	92.85597266609942	2.19512025020896	31.057657191448662	46.25954515437239	25.706304878600086	21.071099864743402	62.509535838796616	0.03714907349499538	0.020109380302346415	3.8984225884839283	2.2556531443449215	2.5163617065562507	277.23912892864354	145.92621132431339	0.5403692694438775	107.12484483759373	1.1575120341130214	92.55801460979814	2.7049963456306014	6.759907321261604	0.3867230586897962	0.654336408990611	1.696837810309047	3.646627997361331	5.9256008432033225	1.3337479316475005	8.169810170213744	11.81185939085986	47.79136850527352	1.6340920259665062	3.7651559094043603	0.7692671826950445	12.5112292501398	9.517295374054202	2.8377510735465066	1.696837810309047	9.512263280688941	0.6030180816706037	8.382465201525905	9.830119344696584
md-mean_centile	0.29381261395798536	0.16178329640753986	0.017946421810555335	0.45903899701237094	0.0006801359344066504	0.0023962626703619766	2.4265777945085882	0.8559247300974429	5.605837431397622	3.2720111135963488	1.526972198298702	0.26984777903114576	3.0119466311463525	0.39003627921837114	0.5917328997859658	0.29501964690885923	1.2189684462074915	0.15924174269603616	8.3873373177249	107.94680062275636	111.61044634519925	473.78792935248896	148.62373309363582	182.55127401510003	408.8039237687491	168.43740473581727	144.46935194312138	2.22825063333405	0.03776006419988211	2.4265777945085882	0.13698703372100565	0.3404063414930412	0.12147489744413273	0.1141310912691173	0.08123291593355296	1.0569908454557202	0.06622927699062203	0.4327388186981521	0.09637086058156472	0.5329763200696427	0.5403692694438775	1.19365408093836	22.402253003920784	3.9895997886337966	0.8906734419398036	0.8007698757551844	0.03367501573269352	0.5113552122010797	0.12935660715178396
ad-mean_centile	85.493568010661	68.89950896227329	36.3666186664295	109.60918812125053	4.790528796256515	10.055824926305167	103.66590692169137	60.146326264600106	189.87817199494492	77.67104731105087	46.86522976572976	6.610461263738405	386.70855231159146	205.4629999433743	125.71893091332385	59.45432244808293	489.91007808129933	352.73456825497703	334.02715850449266	33.301468355775185	60.61328105706141	80.05076299936351	6.33059499843562	24.15042493263845	121.28345882522555	25.509583099979437	452.8677781481683	454.78367291224146	66.94516921547947	434.3216274348168	266.69062376925467	177.42775734576423	104.40624570146106	48.96669743146577	47.79136850527352	184.64396622946478	10.231041549178387	55.63039997586662	413.94589231778673	284.46500710256447	492.86017041274476	129.8559994797392	367.6962807955244	231.53604646910497	272.65058816020843	90.28876203870952	97.47796064008374	85.92375146041638	24.637903626528864
rd-mean_centile	0.7168758411563174	0.08428792318682796	0.04745827595641741	2.375925735301527	0.10734436452687982	0.06851919335058661	1.718235656775862	4.423971297763005	2.8377510735465066	6.33059499843562	0.770904174501193	0.3902897252325439	3.3499372039816677	0.4808728819786999	1.6153608137278788	0.5184703636364248	0.046619074432244924	0.011639285802670022	1.2094336596908146	9.612163315366518	14.293682871730605	412.49115150349155	441.6176391089833	0.663271452793943	235.92655927379755	7.060222304632353	81.03129714750116	0.39221567227323845	0.020109380302346415	0.5478569807315553	0.021151018322233563	0.2628374120931452	0.14431485328186638	0.07630584460949727	0.09343477632184849	0.37357102270201753	0.12318122779090958	3.6359893384903956	0.03205553252653032	0.11948324625472091	0.02261969271706317	3.069986669582733	15.717978571451878	1.6929926900588652	0.7290383165672304	0.654336408990611	0.024591754958678963	0.32152394706147974	0.4018186025839264
volume_centile	202.31902286803825	36.15039209257852	23.948343005692774	136.31868175045776	21.413360564211867	48.21162133473602	277.8710671470857	296.52043511872756	374.7753437658589	261.0865697946046	225.95822510549974	168.9456698158838	270.058851767769	290.8828577709222	41.23523221225411	176.4140852412782	155.97956391015788	56.5114841871066	346.9372830619629	429.27370287640423	295.16935126806254	251.25994920800457	386.70855231159146	13.465399738042665	392.06698893492336	277.8710671470857	323.73099506677585	21.214143862509633	78.81167924745732	40.18405362013066	261.0865697946046	237.53355041922157	113.43803693118609	203.95824689549337	285.79277688297265	77.491806663489	496.1711578914575	242.39259583040266	385.2106402955729	104.37069124768763	85.92375146041638	80.64224195668467	387.8834530125246	81.71880019226334	176.4140852412782	119.9820699626096	262.35882130489483	447.81285327018685	317.8409225312795
surface_area_centile	235.0946778557514	87.36816459367665	99.38490207561868	205.06659521562224	167.45692878803612	171.43906742385525	296.52043511872756	429.27370287640423	289.79380805304766	429.27370287640423	225.95822510549974	222.25481216372344	348.3832658562724	478.9179734757903	48.46128388493703	331.18438401754065	238.74325135172214	168.43740473581727	353.3241900149723	463.3568915517875	132.0982607227919	188.08372531409648	446.2627226601315	15.618276926469662	231.9527659833903	110.87067900612695	416.8020223808426	69.5126137429787	231.53604646910497	105.79067876989978	403.294966652358	279.1838233145362	320.7293184623669	218.64481787285777	450.9156305171525	28.86747900805716	500.8682969710938	426.1984653758454	388.2081914310045	361.4955793568812	93.50613873640414	472.201055815082	225.44103454613827	89.02512192127269	146.82169761552984	171.4009910240624	300.31483856382204	295.16935126806254	323.62872465000237
avg_length_centile	274.58284553611696	347.20235704161325	79.26207809555147	191.31250495279556	13.736766337321104	492.86017041274476	358.566766213931	324.1206689745137	344.0521052164924	431.18850987930665	185.81528118300923	372.92156934415397	24.372631628877702	112.28847258595707	185.72190652632443	284.46500710256447	63.47486434608084	122.3402848631529	368.21849357621045	412.4201295277241	220.95733713285338	469.02882469586257	280.49960846192056	9.845554030012664	365.7196866792756	111.61044634519925	409.6651086296229	10.553315499940892	175.404095163812	8.562161285363473	116.1233798505306	33.01327163189397	10.261168953544392	196.30061727724353	367.37786483966516	48.057237994902735	79.38673843195475	225.62431049558316	326.93866005895643	241.17278312351138	285.79277688297265	195.67019923362736	70.49128850748399	40.18405362013066	57.403537310026955	118.42786734599481	291.1333466172113	486.78072462757945	418.09767743912397
[truncated: 23 more columns]
