# Supplementary material for: White matter micro- and macrostructure brain charts for the human lifespan
Source: Nature. 2026 May 13;655(8124):979–89. doi: 10.1038/s41586-026-10454-2 (PMC13391363; doi:10.1038/s41586-026-10454-2)
Supplement: Supplementary file 9 — Case–control comparison p-values. SDT.T6.1 contains the Bonferroni-adjusted P values for the statistical tests (one-sample two-sided Wilcoxon signed-rank test) in Fig. 5a. SDT.T6.2–17 contain the Bonferroni-adjusted P values for the statistical tests in Fig. 5b,c, Extended Data Figs. 6 and 7 and Supplementary Fig. S3.F1 analyses. Note that the adjustments were based on a false positive rate of \documentclass[12pt]{minimal} \usepackage{amsmath} \usepackage{wasysym} \usepackage{amsfonts} \usepackage{amssymb} \usepackage{amsbsy} \usepackage{mathrsfs} \usepackage{upgreek} \setlength{\oddsidemargin}{-69pt} \begin{document}$$\alpha =0.05$$\end{document}α=0.05. [file 41586_2026_10454_MOESM9_ESM.zip › SDT.T6/SDT.T6.16-Substance Abuse_centile_dist_pval_df.csv]

	AF_left	AF_right	IFO_left	IFO_right	ILF_left	ILF_right	MLF_right	MLF_left	SLF_I_left	SLF_I_right	SLF_II_left	SLF_II_right	SLF_III_left	SLF_III_right	UF_left	UF_right	CG_left	CG_right	CC_1	CC_2	CC_3	CC_4	CC_5	CC_6	CC_7	CC	CA	ATR_left	ATR_right	T_PREF_left	T_PREF_right	T_PREM_left	T_PREM_right	T_PREC_left	T_PREC_right	STR_left	STR_right	T_POSTC_left	T_POSTC_right	T_PAR_left	T_PAR_right	T_OCC_left	T_OCC_right	ST_FO_left	ST_FO_right	ST_PREF_left	ST_PREF_right	ST_PREM_left	ST_PREM_right
fa-mean_centile	77.43744715725721	215.92175021938792	281.52656121198476	94.47952764393155	114.40208356526787	265.525675213883	120.27732407134378	157.11408143937868	108.70789147851283	9.327311363257875	156.48113322338585	37.857619058962534	355.05991220740464	342.7510872640927	67.87008942101767	111.12865270999528	352.7113586549183	337.0638455025261	87.24330355756322	129.46128410521428	183.18853349376414	75.59585511298829	76.77080163055875	31.101048258801097	354.8207492601357	77.85401443456551	0.729848761897737	174.211306046058	354.8461349400243	159.04973604434343	190.2634911171767	247.23709808969232	245.79050454775654	103.22072952488355	15.052103182648242	5.248750136777655	10.690665601700562	87.70399682935121	54.729453876190455	132.7545148289686	117.91150175802804	238.91114424849948	487.90715724192034	10.107041854477007	51.881496000039256	62.070698391195954	27.516388245727	23.007456661028137	44.34058472044713
md-mean_centile	447.73494345076267	223.33007782670614	246.540421092004	160.7486821336083	468.1614908753736	457.39529106373726	467.0707494347672	368.1829067599171	409.567999466306	215.32721856051043	468.4521011514891	219.20307555687836	439.2621460449847	501.8084047717888	67.72016952814238	398.36062111233866	387.82991984973745	501.47334323564166	72.17283572925507	290.3161186268433	218.17731082078137	449.3015497903435	483.50255081555684	453.23811179760736	332.7756878465342	211.1413385758651	421.9612156571986	144.832803093989	324.5814679018478	223.86369562606203	232.2784372195423	270.4724542232024	230.1835695777641	463.5219845773879	285.35681989753465	301.51012157459314	482.57457539173464	278.20339553314443	441.59687774479966	249.0333297809695	203.63152137391535	457.9137654107387	442.4639799412997	104.34319910692622	67.12304939428569	264.3907052916194	159.32753133545242	177.07255273725428	106.14979276699043
ad-mean_centile	216.68017077885034	479.67300026440756	49.11464764461121	433.3772030787949	26.068103442738945	180.3886520403735	78.00873309932048	30.44482490427403	74.14784444152531	202.07074933777665	195.27862745488991	428.78864128311426	444.9943404135354	301.76185123595116	1.2531689705214801	314.7362196296941	35.598376921469445	104.96626192481614	457.47566834653423	254.17047634950728	278.2585096367086	49.012441461085196	0.34206523050156484	145.0021101330906	169.658241187542	62.72495438303939	1.4791520768839699	217.93820080446588	485.0361648145811	246.9395459323528	372.7025618661222	290.71173885784145	465.3771714365904	265.525675213883	212.7996924390823	1.5996734558415047	27.338700358509275	413.4719401322544	194.49055110529758	103.4464912641188	8.595282049597625	477.84550205702016	452.06622799819837	380.8076938051332	350.58127859025956	337.90269232208686	501.9327308781115	459.2107072224979	351.70748338531985
rd-mean_centile	440.87108811383246	294.42933225082714	474.4384593830725	145.32534492292928	292.51516179670864	388.20310182981706	220.88919128602436	432.4858375452774	336.56651192385897	211.29801182543883	426.3786301033581	77.85083782314203	375.9618313394017	395.5262481308133	219.86997203238644	395.23748228538574	443.3617863122512	447.4523577093063	101.6742713072896	305.8265687808943	500.5545784424084	246.76270882811437	223.5930620538218	106.01068607919464	459.55967263709186	383.1958258771526	206.22255113631627	280.50310445295924	389.15085039082334	488.1549691809212	331.21506465461226	468.9009543088699	489.073086717489	405.729769717052	239.18047211724553	219.1464473230955	78.9090921231378	221.4034249859157	207.06276533936847	409.803541237744	461.2042247734722	241.30070644247274	416.18241594073885	117.09544078173127	139.37500093348996	356.6223185265562	236.1465652936711	261.75213972930817	285.61948007363907
volume_centile	275.5563849038755	134.8029943507633	107.82711573690526	151.68996974350483	85.24324251101831	262.88128695581054	197.50440796878698	73.91934943437685	401.9381072902982	98.92397668679195	364.5422102612474	495.5407663892723	295.1609573789381	9.2752496934492	196.2332467320043	95.1235439424523	502.39212121847413	465.6985983279107	188.6925077964012	471.64762045334055	335.388614129708	205.9029069235247	100.14815108249549	332.8819761000397	0.009152997031541588	70.15961049408845	178.3382656461141	159.04973604434343	487.2369343165104	433.11470276224884	376.8750654888696	313.51467728453036	80.20201471794016	148.5696499756403	444.8306560900533	313.9474609434835	196.78837927868017	27.738451034661292	464.863537062593	374.8757358323528	494.21385262068304	356.586998067071	75.71862453837257	220.08406993007196	345.06547093441503	463.41268438212006	247.23709808969232	60.8207661934747	126.34737063543811
surface_area_centile	143.95293189731518	175.8568308920534	52.97687610450594	133.83953095188383	216.68017077885034	456.4528047826661	319.6427896559446	156.0149951812875	411.3685234258036	306.66983671557944	266.24461680081424	350.57154473796055	205.9029069235247	19.882289024431202	124.92795727086647	95.70588153936131	405.54571661435386	275.95349759847255	98.25970743087838	405.99133644295466	412.2429258253629	70.58251845292227	137.51196377720268	274.8045435015857	0.005528749474752703	33.29619373143486	130.5132143457525	151.40067089567046	209.16818989656605	418.5175728865979	323.34382750417404	291.8897265033923	245.79050454775654	106.14979276699043	375.3176349620135	235.12391661190978	178.018570035935	159.67404879199768	245.78969296279365	336.7024344603997	422.08352116729753	301.0211680888142	303.8101919405866	255.40125232328643	492.8161695298163	478.06218449092245	226.37069569320548	124.22245120570585	235.4406281487451
avg_length_centile	500.9486529958321	485.18584579699217	319.0612047392876	56.132339181703685	440.87825379416734	163.91223230307423	447.90723994020493	460.67133615397535	238.45924582143007	289.92027740134074	266.649985480733	29.267160677796454	440.2261022778063	30.865398144595957	231.92855422501398	450.63804022543934	440.1846069789183	222.5939123489474	333.2992283662714	171.28228237915445	438.8241858468988	456.0141180671629	23.810058734570283	111.34568187566742	200.6450470958147	197.87507078421407	324.6862359327419	190.88656369180373	262.3249260429095	456.56315559220855	191.51089058976567	294.65313529584756	96.74734898263819	215.66499439816292	275.1678612560588	98.60017676016892	159.32437912948635	296.84035316700835	400.25792760184487	275.9451800092212	435.3608846050826	102.32285139533862	81.7221789702134	354.8461349400243	73.28055034739859	181.3703118342793	317.59444246696347	356.12923018420327	374.2605021105975
[truncated: 23 more columns]
