# Supplementary material for: White matter micro- and macrostructure brain charts for the human lifespan
Source: Nature. 2026 May 13;655(8124):979–89. doi: 10.1038/s41586-026-10454-2 (PMC13391363; doi:10.1038/s41586-026-10454-2)
Supplement: Supplementary file 9 — Case–control comparison p-values. SDT.T6.1 contains the Bonferroni-adjusted P values for the statistical tests (one-sample two-sided Wilcoxon signed-rank test) in Fig. 5a. SDT.T6.2–17 contain the Bonferroni-adjusted P values for the statistical tests in Fig. 5b,c, Extended Data Figs. 6 and 7 and Supplementary Fig. S3.F1 analyses. Note that the adjustments were based on a false positive rate of \documentclass[12pt]{minimal} \usepackage{amsmath} \usepackage{wasysym} \usepackage{amsfonts} \usepackage{amssymb} \usepackage{amsbsy} \usepackage{mathrsfs} \usepackage{upgreek} \setlength{\oddsidemargin}{-69pt} \begin{document}$$\alpha =0.05$$\end{document}α=0.05. [file 41586_2026_10454_MOESM9_ESM.zip › SDT.T6/SDT.T6.17-Suicidality and Self-Injury_centile_dist_pval_df.csv]

	AF_left	AF_right	IFO_left	IFO_right	ILF_left	ILF_right	MLF_right	MLF_left	SLF_I_left	SLF_I_right	SLF_II_left	SLF_II_right	SLF_III_left	SLF_III_right	UF_left	UF_right	CG_left	CG_right	CC_1	CC_2	CC_3	CC_4	CC_5	CC_6	CC_7	CC	CA	ATR_left	ATR_right	T_PREF_left	T_PREF_right	T_PREM_left	T_PREM_right	T_PREC_left	T_PREC_right	STR_left	STR_right	T_POSTC_left	T_POSTC_right	T_PAR_left	T_PAR_right	T_OCC_left	T_OCC_right	ST_FO_left	ST_FO_right	ST_PREF_left	ST_PREF_right	ST_PREM_left	ST_PREM_right
fa-mean_centile	70.03487091109932	327.9029295451996	453.80511610594266	75.1241814034314	492.1603129338663	206.46651272946355	323.9735512265589	95.79642656949092	292.7564568895349	255.8417262885266	93.68162313324248	86.62818907359984	126.1267657724435	149.9841377317523	51.509273134529366	344.521392370887	123.36681858863271	7.319755881248652	95.79642656949092	58.90556901519661	117.44914880018794	461.5848032413946	176.31315246445877	134.21988182750889	248.76331826228858	74.08435982183832	242.95295210447793	78.31051159787573	345.52209793171954	129.49066490080992	270.3095149652548	407.2609190585369	166.91678322718002	126.40285690500266	192.03070992926087	204.81652143767943	450.86923741977466	92.75189986131024	253.47056894688933	450.86923741977466	395.8065109722869	342.79880669247467	329.3085467547675	28.03147788557568	63.233572491519844	72.03778085899742	290.21979653840623	87.30818886617689	225.9453475724557
md-mean_centile	198.1400092607142	213.16119628920808	342.79880669247467	106.22411702694008	240.91613702065948	345.52209793171954	184.06717545202068	270.3095149652548	145.7126375911851	82.71721093646929	115.26778826464306	128.21397883990156	336.37648230652815	308.9808109862574	350.9929437690828	214.9976306908104	228.1722748325554	424.5937518450698	110.16294224110821	120.38232900438136	200.54283073562604	187.08119975486437	75.29626454111315	375.73797700673464	480.3308867652927	440.5246850566361	69.85667015958171	214.9976306908104	228.1722748325554	352.9395323899612	221.52873079358204	319.74496323906453	303.0054373450427	75.29626454111315	221.52873079358204	168.88277459873578	260.61874765177794	91.50219321508774	93.31146042439025	123.36681858863271	210.70664439924346	145.7126375911851	170.2329784462807	215.73586353109488	455.55305106786363	439.15590494435935	447.9362212081414	166.4263590941701	424.5937518450698
ad-mean_centile	24.613283646906194	127.74159506685837	410.13773593799124	465.5741199569333	260.19351810721844	413.01954604831633	152.56935781527682	64.28304840833925	110.33894552545922	48.46864279119565	13.641080702606706	41.6091005107908	126.1267657724435	115.96513961406717	74.2283934529973	290.21979653840623	73.0555803401921	13.974700064920334	337.3771022871584	375.73797700673464	427.4982963630562	465.1424181687106	58.675678111651024	252.87202992188043	287.94882218060997	118.94637120078487	305.5123270026845	464.6043754351255	501.0396772118611	364.2777129514545	439.15590494435935	188.04793129087983	258.22447688131473	424.5937518450698	404.38924238718204	238.56259584922518	297.86067457548995	452.54121031254516	483.28672095796816	290.21979653840623	219.33914033011143	196.09061364821417	219.33914033011143	298.37975034174207	384.443600003418	115.96513961406717	439.15590494435935	34.150233991485436	217.16209180863396
rd-mean_centile	442.07939971547086	215.42661823509144	456.7437008053741	59.776432365037905	401.52285208192797	176.31315246445877	152.56935781527682	450.86923741977466	251.1110763208858	98.32979918848686	376.79980667983995	378.62104259074977	462.0446964878293	401.92160416162756	275.2220022650958	277.694734017567	424.5937518450698	157.85052268848904	81.95112184708232	56.352672325923834	94.01420036754362	186.01332672243208	165.07710153712887	180.16390137756818	305.5927734660704	127.94027661536025	152.46134580079575	210.70664439924346	217.16209180863396	334.6789312006446	258.22447688131473	427.4982963630562	241.79112575019346	35.35455176111391	124.87837990929432	470.6500608579575	353.7402487433795	34.150233991485436	92.08700634942151	81.59840294731299	265.4415494117473	370.38237435169395	489.201593997468	72.12743636854562	226.96210136016185	373.1812243139252	465.5741199569333	483.28672095796816	456.7437008053741
volume_centile	3.4005949499821315	13.37735844885333	53.88786681160047	60.65735867779338	126.40285690500266	69.04963370356155	20.882564324518487	20.515160242574197	80.49105583937514	28.03147788557568	67.64615504769563	134.6647292383601	23.70970588008566	0.8299354733675322	40.84270784946048	11.552593195671449	27.56074695327698	1.1340582921812794	9.134507423225816	7.623906755457705	28.50888844382968	0.35349283973311385	1.377894674938448	0.9303624346804266	97.05703780121583	5.709687281748775	201.0386681419462	13.45795436305175	1.4810602336743732	90.87450413894553	4.717050592474699	134.21988182750889	35.35455176111391	3.0973331772212265	0.260297691603337	126.63545095993148	34.72657756889022	0.039786451821972185	2.596318397158589	12.473793946553032	6.883585771035378	290.21979653840623	161.43737794083972	7.780114853924088	1.7497405713244745	3.325888324274892	2.3691793496310236	82.71721093646929	8.954624262133395
surface_area_centile	9.317547197196268	11.16130790335902	58.044700331707126	11.114573178567948	59.776432365037905	22.80421350568782	13.45795436305175	11.33174356649153	124.87837990929432	29.981884473299644	49.19304644054394	54.379967593314035	32.10346283178745	3.63282223504688	45.57337464182312	16.21633213723483	19.09985435983786	14.508466218472543	10.281696225261738	13.974700064920334	113.14501597650775	0.018383503040538308	1.6295800498706998	0.7049044595130296	99.61475820059735	5.830698841537804	367.27883514419466	6.605714389998232	0.6201082506073169	94.54791716659012	4.054659447441825	263.02446392153377	26.63905099674983	10.48464245193613	0.052740338980483074	114.49461394825607	40.940890555213684	0.030865735311475104	2.062080442379296	11.552593195671449	14.23942817436833	196.09061364821417	198.1400092607142	7.319755881248652	0.5591659299268981	3.7147325310285977	2.8429584714901384	272.7602345138737	10.901032310357369
avg_length_centile	79.39511160337719	311.22538677774116	219.33914033011143	263.02446392153377	37.11245834908038	442.07939971547086	251.1110763208858	421.69345417719165	26.63905099674983	90.87450413894553	172.5648560774627	245.6610651474633	174.81796318872438	1.277394049068	6.605714389998232	26.187950114619884	176.31315246445877	114.56702068798614	11.552593195671449	37.714073625074874	16.822658218557752	1.1851120661602728	1.312810988020313	33.11754938690438	321.319611256072	2.7793927863577204	75.03338324207628	64.28304840833925	87.30818886617689	64.28304840833925	18.42391698825067	83.84753716791715	74.08435982183832	2.5377599325367006	35.35455176111391	33.581782019813375	28.03147788557568	0.5309896944904733	1.411530022942304	64.28304840833925	82.71721093646929	381.6182332538362	390.1130477690414	8.604148790810926	15.920257449110506	104.87748897866673	161.43737794083972	34.78399226269747	52.2926753400461
[truncated: 23 more columns]
