# Supplementary material for: White matter micro- and macrostructure brain charts for the human lifespan
Source: Nature. 2026 May 13;655(8124):979–89. doi: 10.1038/s41586-026-10454-2 (PMC13391363; doi:10.1038/s41586-026-10454-2)
Supplement: Supplementary file 9 — Case–control comparison p-values. SDT.T6.1 contains the Bonferroni-adjusted P values for the statistical tests (one-sample two-sided Wilcoxon signed-rank test) in Fig. 5a. SDT.T6.2–17 contain the Bonferroni-adjusted P values for the statistical tests in Fig. 5b,c, Extended Data Figs. 6 and 7 and Supplementary Fig. S3.F1 analyses. Note that the adjustments were based on a false positive rate of \documentclass[12pt]{minimal} \usepackage{amsmath} \usepackage{wasysym} \usepackage{amsfonts} \usepackage{amssymb} \usepackage{amsbsy} \usepackage{mathrsfs} \usepackage{upgreek} \setlength{\oddsidemargin}{-69pt} \begin{document}$$\alpha =0.05$$\end{document}α=0.05. [file 41586_2026_10454_MOESM9_ESM.zip › SDT.T6/SDT.T6.2-ADHD_centile_dist_pval_df.csv]

	AF_left	AF_right	IFO_left	IFO_right	ILF_left	ILF_right	MLF_right	MLF_left	SLF_I_left	SLF_I_right	SLF_II_left	SLF_II_right	SLF_III_left	SLF_III_right	UF_left	UF_right	CG_left	CG_right	CC_1	CC_2	CC_3	CC_4	CC_5	CC_6	CC_7	CC	CA	ATR_left	ATR_right	T_PREF_left	T_PREF_right	T_PREM_left	T_PREM_right	T_PREC_left	T_PREC_right	STR_left	STR_right	T_POSTC_left	T_POSTC_right	T_PAR_left	T_PAR_right	T_OCC_left	T_OCC_right	ST_FO_left	ST_FO_right	ST_PREF_left	ST_PREF_right	ST_PREM_left	ST_PREM_right
fa-mean_centile	1.0449382735876343e-10	3.638942224524316e-12	2.5129062607336335e-41	7.41696004753794e-28	4.7189639098580105e-29	1.9901116496313067e-13	2.3920530444798474e-09	4.158470656995287e-25	1.5088637710246972e-17	1.0310319695787924e-12	6.055968560098518e-23	1.4279698969972461e-19	2.131626084870403e-11	5.381761863307602e-08	5.112531593696769e-13	8.092021338016899e-14	3.089134294690316e-14	2.296611649805984e-20	2.688445289206753e-25	1.118602406006652e-33	5.96034820915586e-28	8.07523314310261e-16	1.0658602329025675e-09	1.069721119464557e-21	7.941166070602502e-12	1.8489875095607724e-38	3.6558856190316953	4.768483377142982e-24	7.124957251065094e-25	1.0486995648110822e-30	8.49145242440267e-31	2.615636907217472e-22	4.6983614418257216e-17	7.502717697646303e-17	5.142481075643647e-15	2.432550537400904e-23	8.639626766632919e-23	3.984223757713473e-15	6.004092974437792e-15	2.3224684361685964e-32	1.0142709187329162e-22	1.455317954816036e-34	4.026571448179554e-30	2.7004950939259437e-16	5.498042921372184e-24	5.32581091750432e-26	3.0681408887181186e-34	1.890992810955843e-25	5.107829375084568e-26
md-mean_centile	6.679441441260989e-26	3.703884188177065e-23	1.8217592926164408e-52	7.11840991654862e-34	1.3352598108052394e-57	1.036696200267357e-45	4.753880463311543e-23	3.5479535128559693e-37	2.0137625928054862e-08	2.6292142214930558e-11	2.8872496765581884e-16	3.32049584354402e-23	1.5361990240516706e-19	1.2027222622053256e-21	7.700747005574037e-15	4.976407744273385e-16	1.5347926154133238e-11	4.314032041747199e-14	2.8294001808267526e-10	0.00010895275959244475	5.649508353622192e-06	0.07152296366956115	391.4862031023466	3.390678160406685	0.05459090318170713	0.0019854767383816856	5.564539421385511e-05	1.8692933384560163e-10	6.2880322188016844e-18	4.0366279828485645e-10	3.714500201795015e-18	3.561962993318368e-14	5.467262037231834e-22	1.864422892376e-12	4.3487367284586406e-14	1.1999380901388165e-09	1.792473925344059e-11	5.106959564465383e-11	9.402082443150983e-12	1.2589182655422555e-21	2.5683745434703273e-19	7.991341790720436e-32	5.220337181242332e-26	1.0103091868013065e-16	5.1118654302066754e-17	3.168351376317157e-17	3.763766078972027e-29	3.0085281384692925e-21	3.0543398586611687e-31
ad-mean_centile	1.3986254409448369e-06	1.0555464094014328e-06	2.5603955912787682e-05	0.018804757620222743	3.712593002477293e-07	6.382100686786377e-08	2.679723565984004e-06	0.0012864723612574537	304.25742950564273	103.29319154944996	0.5497742878739553	1.6830435067471737e-05	0.2756497253039794	9.574653548486846e-09	366.95889431515457	10.107341932238134	10.016024066552292	51.26024112774397	0.026505143878108713	2.8398899418027182e-05	0.022592179683769184	0.17543332971571937	2.264588596148848e-11	1.0621327993947666e-09	0.07645445849321843	4.615722549530983e-12	38.01700920718581	409.34696058934423	108.37162098720583	133.1966470323022	329.53879609248145	138.24837909427202	0.005523665905359562	75.60700728196161	0.19254793637010903	96.63768320047348	377.10510830803463	146.30652717302013	25.632266333824642	478.47098553468015	64.26017829739497	0.046230754975720476	0.5365539907190711	90.05930524086993	463.5089707871813	169.49018693175097	8.802941828900972	1.3522474403324063	1.0105411649092536e-07
rd-mean_centile	1.370820120579575e-24	2.5379733181297883e-23	2.3433260822828e-64	5.326110145686853e-41	1.6118285754803672e-61	5.704621397646998e-41	1.0630609011560553e-21	5.055298275161569e-43	6.342832000529856e-16	6.208921172125837e-14	2.229851427186161e-24	1.0936449955930045e-28	3.739148754136229e-21	1.2812993618463873e-18	6.3513315624960965e-19	2.2945143904339742e-21	3.199791419321968e-12	2.4296819268604926e-16	4.322281451870652e-30	1.4822484690711777e-24	4.37849822066384e-17	5.058855264198173e-10	0.034930565669148254	4.3015848085434455e-15	6.756648597549664e-12	4.3937937367229194e-24	0.00011723988542602964	6.527215458646898e-26	2.5656091151652917e-31	8.511360653056929e-21	4.705317225434932e-31	1.3680141015669766e-18	3.15978118098279e-23	3.3634486203720537e-15	3.0290465678554463e-13	1.8440469437964673e-20	2.9124202449730013e-19	1.1855103293287121e-12	2.0893193563759895e-13	2.9496635202215776e-33	7.922000946561606e-25	2.0697952037442218e-47	4.5031160794625555e-40	6.047695119142153e-24	2.2543303004337432e-27	2.390484278701754e-31	1.3147505613777297e-43	1.999177355307917e-31	1.4229346016863926e-37
volume_centile	0.0009684732268325383	4.427387297374297e-05	0.12793699384635165	32.34496362938299	42.35662295640278	0.12415068753284837	2.66684487260925e-05	3.3681586717328037e-06	0.001941176874452797	0.0004893825998295937	13.898790280448512	0.0016600250932516996	180.62733854986712	1.2104284902540764e-05	3.8051723033544755	33.15608614194474	2.984395079593847	399.61278188447915	11.05342947715269	6.470213067862256e-05	3.0194602529259287	7.297063635961681	264.308790824078	1.3020780121485685e-09	1.872144131614794e-07	356.65181012309137	46.758878253516535	362.35393118915783	11.241976557908764	13.517570201234436	0.0005009933633864819	430.33610005163274	11.864002140503857	0.36604489242948146	1.3036332464349323	16.02782763842572	462.159662535789	7.641952664338867	71.23297978371652	0.44059193288728105	407.32511100427155	0.3357923233762631	8.130540605771328	11.332916802198454	1.548864024775552	3.821577723353634e-07	3.7049648280570244e-12	2.3493623982700327	240.82195728685954
surface_area_centile	0.022738518851439158	8.534817636704875e-06	250.46519373205004	1.3579308742426177	2.85107631747125e-05	3.420266294314154e-09	1.0641790970750237e-05	2.9730610410049494e-13	1.119843591539085e-06	5.892447297543281e-07	1.1544068181027907	0.0003748196003679923	4.793370766897365	2.5276883457970436e-13	24.006671515200466	3.952394289774098	0.18726412115992463	74.45794233952816	355.746841311977	0.0005176975885368177	0.004002752274204173	6.49838790982396e-05	61.99351804662729	5.081571204836643e-13	1.253079551870062	0.6740933144128383	1.256365449970777	13.953947851609128	0.003286984602286189	1.2334431182776984	8.218537853392888e-06	2.368841604041087	103.7968405962283	0.0007911261742269922	2.6230555758169183e-07	464.3063443682087	0.4272652220614977	0.003057550465322036	0.018936441914071643	0.028681848444756484	379.3771379292107	1.1576354128687802e-09	0.00047780880636912396	0.24003563345425774	1.2737347344304881	2.6665412217544437e-05	1.3804121969874373e-11	0.007323700166574779	177.04135582053843
avg_length_centile	1.4603521183940331e-06	0.004170388770493839	109.86180693416217	0.026262849110958473	0.546845013468677	9.396003731390399e-05	1.5511116590415513e-10	53.76912994782082	3.3091366681520986e-06	1.0930412109201103e-05	1.8618902189089688	0.3042191238677473	15.294445644053612	0.3560626325601213	3.554336245070395	6.121067579809116	95.82914162572375	308.950681395985	0.00027944179987331153	6.971115866185334e-25	9.324208366084886e-23	2.5469400977074407e-23	0.012125865248655403	2.4232964898294753e-11	29.12027559564799	2.6349768824558106e-13	0.4719181208168364	15.53446076586875	0.0004798428959559659	2.431048351216291	1.6808476257800637e-06	3.233160118687759	6.509838659993444	6.853423661000456e-11	6.515753471164017e-12	3.2906974796224934e-07	0.001106129412025254	3.4746313792427337e-07	0.002623666585259728	5.919044620962537e-25	3.689273405411511e-16	6.450730922247268e-14	3.807035444849926e-18	390.3776790589613	179.9568729245672	0.00010085173173288633	2.246870263854988e-12	40.344498663389864	0.0001717689822602471
[truncated: 23 more columns]
