# Supplementary material for: White matter micro- and macrostructure brain charts for the human lifespan
Source: Nature. 2026 May 13;655(8124):979–89. doi: 10.1038/s41586-026-10454-2 (PMC13391363; doi:10.1038/s41586-026-10454-2)
Supplement: Supplementary file 9 — Case–control comparison p-values. SDT.T6.1 contains the Bonferroni-adjusted P values for the statistical tests (one-sample two-sided Wilcoxon signed-rank test) in Fig. 5a. SDT.T6.2–17 contain the Bonferroni-adjusted P values for the statistical tests in Fig. 5b,c, Extended Data Figs. 6 and 7 and Supplementary Fig. S3.F1 analyses. Note that the adjustments were based on a false positive rate of \documentclass[12pt]{minimal} \usepackage{amsmath} \usepackage{wasysym} \usepackage{amsfonts} \usepackage{amssymb} \usepackage{amsbsy} \usepackage{mathrsfs} \usepackage{upgreek} \setlength{\oddsidemargin}{-69pt} \begin{document}$$\alpha =0.05$$\end{document}α=0.05. [file 41586_2026_10454_MOESM9_ESM.zip › SDT.T6/SDT.T6.3-AD_centile_dist_pval_df.csv]

	AF_left	AF_right	IFO_left	IFO_right	ILF_left	ILF_right	MLF_right	MLF_left	SLF_I_left	SLF_I_right	SLF_II_left	SLF_II_right	SLF_III_left	SLF_III_right	UF_left	UF_right	CG_left	CG_right	CC_1	CC_2	CC_3	CC_4	CC_5	CC_6	CC_7	CC	CA	ATR_left	ATR_right	T_PREF_left	T_PREF_right	T_PREM_left	T_PREM_right	T_PREC_left	T_PREC_right	STR_left	STR_right	T_POSTC_left	T_POSTC_right	T_PAR_left	T_PAR_right	T_OCC_left	T_OCC_right	ST_FO_left	ST_FO_right	ST_PREF_left	ST_PREF_right	ST_PREM_left	ST_PREM_right
fa-mean_centile	0.0037851490262840546	41.12786514421428	4.100080343663459e-25	1.133175319621576e-18	9.43815659932193e-26	1.11245904396076e-12	2.8999569860331167e-16	9.725509075661581e-18	3.96519061372091e-06	1.9030534440039196e-16	8.134770116149794e-06	4.2434388794676655e-06	2.7058942193083e-12	3.38366049702692e-10	8.82133332471527e-31	3.0008375278694924e-29	5.830817362352173e-28	4.1199736671652625e-21	2.2625608375089027e-43	1.3980817104071457e-28	1.877391063482293e-15	0.6670332611695668	7.128887512510853e-09	5.084164667826705e-13	1.8954146909729723e-08	3.7177987534117955e-30	5.0989322709825664e-08	0.00017050680074977653	7.2659361523420865	0.1457160860250922	0.3196729341404186	409.32464719261935	451.0554191112702	35.28555275854387	2.0771776339609587	14.743643175921328	486.91471327058446	0.11893143675961514	0.7543957765688144	83.48488199942057	11.225911741592663	6.4120390640373e-19	4.070407646885891e-10	2.907085358376213e-08	2.1880597897125296e-14	0.15452181871457837	0.006998679980879982	8.05131967797488	128.4009115565596
md-mean_centile	8.671373447812353e-42	1.4640624828240828e-30	2.4134877544212665e-56	6.805457566314695e-49	4.3654949876066995e-54	1.2391649057439616e-48	3.313774847149851e-36	3.3152578024004926e-39	1.9059705499347665e-30	3.1591051745309623e-26	6.882413059213189e-28	3.7135740052532636e-31	3.4511359248358655e-27	4.943147822775322e-22	2.7864007874299932e-42	2.608430864056323e-51	1.5463338172119752e-44	8.5623035308431e-37	3.354792972802077e-52	1.7499270464057428e-53	1.2354547709663975e-42	2.1371036521091573e-05	1.2464385923982443e-06	6.857105567778682e-41	1.832696711358872e-13	2.700282974421758e-56	8.429713324651137e-19	3.2578806015971223e-34	3.8836251326373507e-31	1.443009445401009e-32	1.6188544732930065e-30	1.9773288717910122e-41	1.5904689834197664e-25	1.850581139303241e-36	7.044824892834284e-25	7.728194016827613e-29	6.492149434764136e-26	7.492915670106492e-18	2.042711140591389e-05	4.720156218097247e-34	4.379988411897418e-31	1.3147622356594571e-52	4.0721084034068324e-38	2.0020761270975726e-32	1.0255401296230276e-34	1.2702452818532165e-40	2.426424241734212e-35	8.380989327199455e-37	1.255465365319865e-22
ad-mean_centile	5.999893784500809e-38	6.94993082363812e-33	1.338520157696377e-40	1.3227554521907335e-35	1.872627608688827e-41	1.6747742046986573e-34	1.012971365799136e-21	1.3525193759293967e-30	6.511726360222853e-24	5.437963240874072e-09	2.3600962002480118e-23	8.70843262912672e-23	5.278341346243329e-14	2.0522035587130332e-15	5.752602923949053e-21	4.957273818114721e-35	3.407646683160284e-09	8.741652525043625e-08	2.3924020176293602e-32	1.484686168565843e-48	2.15078397887998e-37	4.2229870274897714e-08	0.0003269530368359643	6.666829669127425e-38	1.3560787960055241e-12	1.004115040597998e-42	9.80003946142046e-08	2.955310751107093e-36	2.1056972010970477e-32	1.542867225332748e-37	4.6190004498541233e-32	3.7714952577458247e-44	3.063259227208379e-30	2.3860310879511374e-39	2.74018699522358e-28	5.136221771587801e-32	2.849135211123906e-23	7.268472476782803e-26	4.633302896938027e-14	2.951650011940312e-36	1.069545214943073e-31	4.108050354558401e-40	6.695622435792028e-31	1.8722181155750573e-28	1.2677075452048653e-23	6.206698308222486e-45	3.4924492920367696e-37	1.4097056607777191e-40	1.0291041083895917e-31
rd-mean_centile	1.8572527100457498e-30	2.3287385184745136e-14	8.479767311418417e-52	1.413044639506624e-42	2.5065494904864614e-51	4.926272577361928e-42	3.5568184194902016e-32	6.256536954995398e-37	3.984061000220864e-26	1.7770849886286954e-29	8.79539316377757e-23	1.0119191144143144e-23	1.2347066588951497e-23	2.8238848922644142e-18	1.8743185301447296e-43	1.4849265022336878e-51	1.2077931093103023e-44	2.8149645867090084e-35	6.727968089516975e-55	1.7909455307530082e-51	4.7628912693682e-34	0.028337181916264085	2.4407951340332083e-06	2.3784174721838431e-32	2.688585526547073e-10	1.1943069479271996e-48	3.885048442691019e-17	9.47904285962429e-32	1.1742999757640566e-23	1.323933901076666e-22	3.1807855643034993e-28	2.5067920035089518e-17	1.5973850113057838e-11	3.773717387434362e-10	0.0002947988062218514	4.583271262594042e-06	1.0320106469957083e-07	1.218499957486517	70.35911067279952	4.907064253500241e-16	3.6254876082770954e-13	3.073194396482447e-47	3.984198988258518e-30	8.923925348951036e-32	7.752709895268254e-32	8.401026628262885e-36	2.3700252829277783e-32	3.4576075943664856e-30	9.418179500605574e-13
volume_centile	1.1982616048125437e-17	1.2463371756745294e-14	1.2263908116447119e-11	4.2156661426759805e-14	1.6635239966016406e-20	3.051737868509608e-15	5.7136184203794606e-36	8.717613551165316e-43	1.0347853046621606e-17	1.0576392260719128e-08	3.2339096919938685e-05	1.798122346146161e-12	0.0011190717030364061	7.077624500681178e-13	4.0171798462705484e-28	7.148230772393857e-25	9.159739145795028e-27	6.391916129254486e-44	3.0065835330806666e-29	9.331784385244167e-32	9.26937299339684e-11	1.3703026733169104e-05	1.3939923965194164e-33	1.2932277167003221e-53	3.4803340572790914e-26	2.849963709044129e-32	386.88616906182415	2.6291401878964884e-33	1.2841822056839686e-37	2.281368525255035e-25	1.2047282945784469e-26	1.8014220830546957e-38	8.692467383846057e-24	1.6807003411456213e-28	8.007385579920936e-26	49.55806774246101	2.00847051530294e-07	4.6839951746799565e-26	4.558631539988855e-21	1.550571411234175e-32	4.570506164872449e-26	7.100350346274407e-12	2.3291127933272067e-20	3.53534480679739e-28	4.699522785109756e-26	7.73878419272953e-15	2.2175221386220883e-16	2.3893261118547156e-35	1.1553634274387644e-15
surface_area_centile	2.634086586529929e-20	6.564199633682789e-12	1.0741437214541875e-10	3.974914340793391e-12	4.339912405966369e-25	4.80388429614676e-16	2.5554734707982584e-34	1.0379519412601858e-40	5.763134630784234e-13	0.038182196920882205	0.10727939708816184	6.205889993234363e-11	0.00453304314681886	3.615536819545039e-14	4.379358271200631e-31	2.806802086720807e-26	2.6543243515995767e-24	3.3133726588852203e-41	9.357510188761742e-25	2.1082902495597292e-26	1.3866719275613312e-08	1.8079086733236743e-06	1.891553969219703e-33	2.2109649688672605e-50	5.273979840358104e-20	1.063160010680488e-30	399.71799330858585	1.5034804298787064e-31	3.2743619644826394e-31	3.2356173100206064e-26	2.6086333410965773e-24	2.3751198747280355e-36	1.7190427820020304e-24	7.406000265617855e-26	3.227675349151855e-25	0.1964472673834609	0.01534450205161097	5.969702563087518e-22	6.583010375260431e-23	4.34382455304925e-35	4.840513623734261e-24	1.1245545458793469e-07	1.789362988378078e-15	1.593918110220412e-29	1.2330685626599607e-26	5.618796176766474e-21	1.325811379383215e-19	6.141395632528531e-36	1.017134037286694e-22
avg_length_centile	117.23302054464337	5.315469970537434e-07	59.04523613791519	208.13274694386755	112.24159837587503	0.062453570714438605	2.8299985551610782	0.00025249270025473066	0.7244413294545614	396.26293925374483	297.3829465988488	60.426338594058606	29.43209101247015	0.12984176046027443	1.1810322008642946e-09	8.596554151879697e-08	0.016141657994934795	3.171259474932057e-05	2.483955556630996e-21	2.3464377170856417e-05	2.154606180540295	0.006123917510825696	4.781653823574239e-34	1.1036126957104975e-13	1.2491878519278505	1.15366686213592e-11	445.0114322829272	3.322051799729226e-06	416.27096668723595	201.49615010652363	79.69254843374712	2.723753663777094	94.17855248964277	62.71634128041571	0.005685527106254404	1.9776088350127952	163.00778390723156	11.980095094824073	4.304380887178763	1.0934320702418696e-08	0.7967499690909399	8.989189133995552	22.302329422931294	2.3081557570689435e-06	0.009501309171804594	15.507725499150396	15.837878181311693	24.066590023496584	376.2950306558181
[truncated: 23 more columns]
