# Supplementary material for: White matter micro- and macrostructure brain charts for the human lifespan
Source: Nature. 2026 May 13;655(8124):979–89. doi: 10.1038/s41586-026-10454-2 (PMC13391363; doi:10.1038/s41586-026-10454-2)
Supplement: Supplementary file 9 — Case–control comparison p-values. SDT.T6.1 contains the Bonferroni-adjusted P values for the statistical tests (one-sample two-sided Wilcoxon signed-rank test) in Fig. 5a. SDT.T6.2–17 contain the Bonferroni-adjusted P values for the statistical tests in Fig. 5b,c, Extended Data Figs. 6 and 7 and Supplementary Fig. S3.F1 analyses. Note that the adjustments were based on a false positive rate of \documentclass[12pt]{minimal} \usepackage{amsmath} \usepackage{wasysym} \usepackage{amsfonts} \usepackage{amssymb} \usepackage{amsbsy} \usepackage{mathrsfs} \usepackage{upgreek} \setlength{\oddsidemargin}{-69pt} \begin{document}$$\alpha =0.05$$\end{document}α=0.05. [file 41586_2026_10454_MOESM9_ESM.zip › SDT.T6/SDT.T6.4-Anxiety_centile_dist_pval_df.csv]

	AF_left	AF_right	IFO_left	IFO_right	ILF_left	ILF_right	MLF_right	MLF_left	SLF_I_left	SLF_I_right	SLF_II_left	SLF_II_right	SLF_III_left	SLF_III_right	UF_left	UF_right	CG_left	CG_right	CC_1	CC_2	CC_3	CC_4	CC_5	CC_6	CC_7	CC	CA	ATR_left	ATR_right	T_PREF_left	T_PREF_right	T_PREM_left	T_PREM_right	T_PREC_left	T_PREC_right	STR_left	STR_right	T_POSTC_left	T_POSTC_right	T_PAR_left	T_PAR_right	T_OCC_left	T_OCC_right	ST_FO_left	ST_FO_right	ST_PREF_left	ST_PREF_right	ST_PREM_left	ST_PREM_right
fa-mean_centile	5.158659439016881	8.186431963982042	0.00047902542863628576	0.012825887527911299	0.10932244277180615	1.380177554119804	104.06383592237583	0.01756719571449574	15.21777453953266	13.896693736662865	35.50721315212949	4.688370242904529	28.225677302972827	34.50398767923967	0.0015806180905559518	0.027597650031846034	0.03208899158955084	7.990662791171696e-06	7.689546556429073e-05	0.002186887476065679	0.011284775067399415	1.775386906344032	25.62211527315868	0.7632105862955535	285.31550159454997	0.004964734387603352	463.9026682206772	0.0008748848386999119	0.003133426912885865	0.0020241661877944115	0.0015682587178528003	0.013266541919133026	0.089131442761197	0.0001094936846576395	0.001748210488927688	0.02817790071086678	0.0004273052082982927	0.004928114259581196	0.00037077608042657275	0.00027296292280707085	0.0002755217427479936	0.21619584759559118	0.042896049043044275	0.00011771936061728861	0.0017981240865990987	0.015590606727645659	0.0006545497955358348	0.9016858360414873	16.801861982905326
md-mean_centile	0.29583893070862854	0.4112613987413199	0.044938873773689415	0.01610276338156465	0.0012063287057897537	0.05574884869007493	0.08177755981715258	0.0007962098609117783	276.0055737237209	92.27943602190179	14.26964163072772	0.06426592708084056	14.775203175331509	13.392142148996323	41.686215732705236	77.1692677227941	179.77947577959293	68.517309130608	38.6944263836792	69.36548123667276	466.92801742075113	22.756426680385708	1.40702867472708	37.56725494366367	39.45699133183972	122.23933804478456	41.47153758558267	169.20019713727058	180.91602783195577	147.8777581566297	248.13419008020443	409.05010645523913	76.71733945601787	420.96705440997914	84.71142257300737	424.3210715873842	260.2672442598419	390.7499463561766	37.336900011197145	196.85937161826337	15.303120238468043	17.7441150918288	0.605284609283449	303.7014767522309	189.67760129642116	155.16700785805762	5.835992719269097	101.57581050714712	3.0200019894993524
ad-mean_centile	118.67434791734658	7.1155395547549825	203.92021003644805	341.57261728765144	131.6519430804565	351.07212075227466	30.338298369882196	107.57512915848251	17.89808135006702	29.355101414427732	178.77270183187002	4.530076735544658	396.84422066136864	184.7961660802164	0.007031401157528576	1.3345333785212654	0.14292642580088968	0.07245869898505002	7.292357666434831e-13	2.471260717898503e-10	0.00027486351375603324	6.122426241930536e-08	5.89332639848352e-08	6.367025963600165e-06	0.20729967872552402	5.016659428898671e-07	166.3535061507695	3.9391790797434505e-06	0.06379633276991667	4.1564321940557104e-06	0.003027617315952143	0.000255987659726871	5.3367153426353955	0.020170552329038645	0.29624098585119973	0.02507387657324859	0.0002725858412246767	0.17824074812166557	0.40205295961985504	0.0035036609451596095	0.22831248415854286	433.7793244077939	345.8506020034783	0.0012809691303592376	0.2635909732307328	0.058645846927219455	33.19092177618475	8.24124545886468	49.04383557671811
rd-mean_centile	0.12071026340757926	0.5124050889301247	9.359790576985753e-05	0.005565638132958842	0.0003529171780820637	0.03559536455179098	0.9580461824963278	0.00019013411637821287	48.86057464954667	17.343470341536563	8.26844503999375	0.04794493371352634	8.875479923563665	9.85239792937434	0.17242742158823235	1.4992783498748945	2.3114549056725973	0.055603108440015946	2.4640178711600162	4.686654520799681	13.45640446076309	284.68574035226277	333.74933050967593	43.84517603010632	418.3724530841838	11.744053446383802	216.5381539520293	10.85142217386722	0.5089965048622579	92.79944419594885	1.621934179740074	50.595003955968835	4.886142121843247	9.049530039657327	2.8618516632697424	9.793261449268327	1.1782425016538187	38.54266607689396	0.6414699181734344	1.2719167808248637	0.16371454886846265	2.2836099101481557	0.0823646223820194	0.5729135162459039	1.6396255806697577	0.8172043811385895	0.017831451060607878	7.099000577886975	7.7204721760522155
volume_centile	33.09991402068673	192.30806049423626	5.858280028563168	46.59799664438732	1.3325416674421922	204.21767587887408	23.90704196432066	0.6934679168233983	500.04378759390517	407.4777160978792	166.4769275459727	289.71425898891977	252.76884401743683	300.6071179098696	6.053138979061593	120.26254320144396	5.354882599149645	0.06099269214570105	1.7814821791727495	1.9231609239358691	429.9000952535235	330.7066785099341	402.2690988208467	0.00019038747302866635	15.490419966562404	0.0026519895078767966	4.693695089851768	25.141368535387514	1.2763607705109419	0.06949717756706611	1.7143471549164484	0.0036769075923664984	7.664070532397848	1.1002632093959348	53.84135501822503	6.070172082234175	20.546164486035572	356.8214850594183	146.73729188848642	0.07803480846272808	0.1565713484653289	232.2346279132851	59.062119713697086	0.9426255593825145	6.399094553029967	2.3154466883442306	3.2353224521226256	3.1352254540310613	118.36541954258882
surface_area_centile	201.60204380413256	177.35708820888613	151.84539803882404	183.70893274157285	30.100121015639672	238.69796543028437	56.28987075537695	35.37615719854866	322.3760110793722	449.1430498961517	185.00172399570562	322.53719916731256	374.9805376144537	245.87702886014736	39.46861174148375	302.2732952366491	6.95893415057918	0.05172232684109202	5.933901847994315	0.11757893283710835	367.49261021833297	209.83677662712145	165.43333015738656	1.5984385913258846e-05	90.62031506688588	5.876126803766742e-06	17.87085337163817	58.696128586829445	59.6656096574784	0.8522822448163395	14.136580488198275	0.5337921232347026	43.70006060391165	11.022098463846838	378.44478556104275	18.04382184458799	90.65918498595195	482.72555834613024	25.267504718898376	4.69420714415587	1.9480441867599019	243.22146874570433	386.7268676561678	30.647303733716257	7.380924887286056	12.993040186088484	10.460123147079885	45.84116730323924	373.4026217677846
avg_length_centile	425.5264508233749	114.28117441805456	1.7733676181608442	32.309067655701305	415.7826382405359	364.82358658028176	259.40201880870467	0.0008892801084704428	399.29179842166843	455.02788801872407	159.251975287666	14.130852334960045	19.23762515588208	118.86704685772449	410.00170293372594	450.85376827283875	31.99181479639455	9.3940563057606	339.34471377952894	277.75663319913	443.4561333279066	434.50877348447335	289.5588447917315	62.37754623647955	251.6416295851651	7.552136730996491	4.811264000693913	21.07683049887234	15.865875738818094	0.13662263604517214	10.16599661764779	1.499106257954756e-05	0.00013612780393418305	0.15227915834860736	0.3494513522427216	0.00321910301426626	0.00011140503771634461	179.46507854723947	59.40627645812045	48.76958814011015	1.2312087659303494	449.64257762981066	104.16764507877613	61.44071437241567	358.5188490224783	47.94736426945443	17.81903236689755	4.4304425322815835	213.6057928648746
[truncated: 23 more columns]
