# Supplementary material for: White matter micro- and macrostructure brain charts for the human lifespan
Source: Nature. 2026 May 13;655(8124):979–89. doi: 10.1038/s41586-026-10454-2 (PMC13391363; doi:10.1038/s41586-026-10454-2)
Supplement: Supplementary file 9 — Case–control comparison p-values. SDT.T6.1 contains the Bonferroni-adjusted P values for the statistical tests (one-sample two-sided Wilcoxon signed-rank test) in Fig. 5a. SDT.T6.2–17 contain the Bonferroni-adjusted P values for the statistical tests in Fig. 5b,c, Extended Data Figs. 6 and 7 and Supplementary Fig. S3.F1 analyses. Note that the adjustments were based on a false positive rate of \documentclass[12pt]{minimal} \usepackage{amsmath} \usepackage{wasysym} \usepackage{amsfonts} \usepackage{amssymb} \usepackage{amsbsy} \usepackage{mathrsfs} \usepackage{upgreek} \setlength{\oddsidemargin}{-69pt} \begin{document}$$\alpha =0.05$$\end{document}α=0.05. [file 41586_2026_10454_MOESM9_ESM.zip › SDT.T6/SDT.T6.5-Autism_centile_dist_pval_df.csv]

	AF_left	AF_right	IFO_left	IFO_right	ILF_left	ILF_right	MLF_right	MLF_left	SLF_I_left	SLF_I_right	SLF_II_left	SLF_II_right	SLF_III_left	SLF_III_right	UF_left	UF_right	CG_left	CG_right	CC_1	CC_2	CC_3	CC_4	CC_5	CC_6	CC_7	CC	CA	ATR_left	ATR_right	T_PREF_left	T_PREF_right	T_PREM_left	T_PREM_right	T_PREC_left	T_PREC_right	STR_left	STR_right	T_POSTC_left	T_POSTC_right	T_PAR_left	T_PAR_right	T_OCC_left	T_OCC_right	ST_FO_left	ST_FO_right	ST_PREF_left	ST_PREF_right	ST_PREM_left	ST_PREM_right
fa-mean_centile	0.07772517587084196	0.5338009371385724	1.6603072313903004e-05	0.00147653769676702	1.556159562450898e-06	0.004020268620014479	6.621769327852167e-06	1.4237657964931174e-06	0.1821541956100009	0.026976525209985048	0.0008639648480844956	0.021740228906176776	0.2627651059634751	5.114185557334969	1.4437681904590725	0.004121594233791452	35.04156718468954	0.1872607890555408	0.6362553670399997	12.00407146134306	174.87945884425093	1.409794528038489	0.6370734433515576	0.00027284061270729185	0.003955008416838945	0.005768411956388242	29.253824011926675	13.696830623591058	1.1810804572302385	2.609938394690208	0.022419654375969687	0.7614878463753209	5.849858870151304	0.058124248339011815	0.052306089484008465	0.0020279286830345326	3.4671253215481507e-06	1.7687903848526707	0.042872963176158796	0.0010115121030622152	0.001968928297981333	0.00020175037483636038	2.717598925146158e-05	1.3375185156608198	0.022776488998358255	0.02209808744202473	0.003647916491293092	0.4645944225644205	2.0491866447925275
md-mean_centile	0.7744940380053975	0.14989145188318923	3.247347281743322e-05	0.0014009701540453813	9.425736510885687e-05	9.8680890738909e-06	0.002168943617313683	0.00010989135605035787	63.02456852668991	11.93455098217941	1.5253876171192948	0.042350631991995555	0.15054812115066785	1.4666074236033237	82.33044920988686	0.9279170334491261	138.39036599333343	37.62842412476436	240.5598424225048	496.8051651127358	88.29639361554916	15.055453625605086	272.5300098864201	6.172183125173522	0.21742802655683127	10.721115727699022	82.10262219780059	88.4302105413507	1.116901431640498	121.79680515993623	15.44518209765658	48.27058230028534	28.212792025005186	14.187291885983718	7.019732332371997	5.710806993069738	1.9927014790406656	8.758934295620188	2.574043064717977	1.2907485964798127	1.2529116063522876	3.773046953786129e-05	0.018440696718568753	115.2052541213656	51.52188265341053	14.513781962770008	20.297532679712134	26.92550298122266	8.365550838135862
ad-mean_centile	203.37391360019362	40.01810985818742	16.649550335612613	233.73616019270915	104.05154197284422	3.726653267340316	31.239128771811632	79.21668941108246	338.2531003777812	163.02305849739386	341.0504098784363	72.64691483249068	102.88857044782598	49.503275072501594	321.06893181584775	238.2733057605545	223.9402998870462	401.69791739570377	35.177603039147016	21.536065960098437	421.18014464213365	377.10013700693867	99.81338881989743	121.57036351334104	410.2724707252553	26.738961185660326	296.01226766648614	130.93362736264402	419.6350582197848	113.1843281235122	437.3032928235357	500.3768944338139	363.42489650530024	250.26418540842286	285.738024240333	292.7669437130404	347.62128692377604	316.60705008664604	452.4265639558565	435.04855067461193	423.0339584615789	3.467850896862093	214.49431846807278	358.41030051595726	200.1070675577263	362.6871423691197	381.3965617510785	327.1524818528635	112.1787063950329
rd-mean_centile	0.00509236925927131	0.00326845099385739	1.467457985483754e-07	4.546303843593011e-05	1.8092932924659318e-07	2.3726941956527937e-07	1.3388998316740918e-06	8.87016366022148e-08	0.8649100247301951	0.025330191736720638	0.015227387423579559	0.002735095694106341	0.004297253376295086	0.7293958020067246	2.8016307919542722	0.0008026926690660152	47.7674723139586	1.6965882286471565	2.7436525889424472	70.66426917992027	148.95199781601332	2.7266012937254027	45.36707489232749	0.003049829379938563	0.007346541636173933	0.3813389252763862	26.5110695191332	17.408665763538455	0.6994338428130445	73.74501898314281	0.17944410978938077	37.4218826375346	0.4627269088376256	2.238876211623237	0.07131587141638063	0.09718854305563669	0.004223156523497219	6.899440707470349	0.8005123867968191	0.029675533220826868	0.01650032805746117	9.970755891942492e-07	0.0007474426686806011	4.39304937572412	0.042717493760029625	0.020160882166786086	0.018837796825452433	0.40651460751975566	0.05292187022600438
volume_centile	2.0080784948219854	230.12005142725883	338.3808887582711	259.00106183198733	0.2782045550180341	0.07111250118099947	0.005360710948134436	1.4955593599511476e-05	0.018203594853368425	0.0017975302688767905	19.734724481919837	2.525029606025725	324.1987410562242	6.369098878109453	161.39011779856293	0.14998483061042825	8.548541979161747	16.473345836289806	142.95665275006775	9.119117760446305e-05	11.162621473286569	0.44073076984094306	108.52248157654115	438.19046056609955	163.68874362586286	0.028175143753872058	17.43845083640543	54.36907211569407	0.7242354009347254	2.4348814315188796	7.692970995725859e-05	30.941363472111895	150.2147703313123	0.02341119534665024	4.8958574458566505e-05	121.84306001456257	142.39039818885925	103.39711649322417	79.21668941108246	0.006948222268975149	1.7905162586610806	0.81556894174413	0.5528563648591853	3.184913850118268	0.3918869361244515	0.0005913942765703708	1.2395699853507005e-07	18.239865187990407	38.539977903325095
surface_area_centile	4.978147634135515	182.40567343830307	120.23644589185365	5.9823913840741865	0.0169042675092071	0.00015823410493554099	0.001926945723548398	3.309050030291924e-06	0.0001249623071443099	2.593986721936642e-05	1.8779232224414586	1.8209838835559227	81.02567791436081	0.4561275239291305	58.770145744079876	0.046327921146103866	2.4011719604563533	2.3106360877284975	9.508030939212546	8.58444847266912e-05	0.5349607533980473	0.0006200030505439071	97.47677025384554	378.82744133428	318.4221328945205	6.412785619578353	10.879021660115786	1.217996047941522	0.009672553741121524	0.2303785816978465	2.0295027633558522e-05	0.20100749358329573	3.063800247135413	0.0006732274372511311	3.4507195898289186e-07	3.770762370925462	7.846987349036473	4.6768014274565415	1.1411169971079993	0.06633188226530282	9.082793845910931	0.00821811575945996	0.01129854448997602	4.632698850946629	0.31001973372668495	0.00024857427707978446	9.13302144216283e-08	1.0503779370287243	3.0848844630947805
avg_length_centile	1.0349210835218796e-05	55.583526474607275	95.1430180002313	0.3543040836830528	0.0006484272084126525	0.00014153434493137932	0.0035661816538771155	0.8942711380503648	4.8153079477983654e-05	4.04014414923562e-05	0.19513357992475192	0.00012520977107496428	80.49255228827282	2.9175763104390033	5.930982698575249	0.5756036747130341	47.99064451451051	207.52055443935785	1.2937726985841233e-05	1.4883608376148895e-12	6.019154975122037e-08	1.3099224058904779e-05	1.0638819590155828	2.890405364439448e-07	0.44559618637762977	1.2022909434841311e-08	5.995436925898797	5.232117348048781	0.011016180222731188	0.033451336497527615	2.9794033898332796e-05	0.02056798773547458	0.0018841726008369895	9.261476827013404e-06	0.00011667776482317392	9.038113413423286e-06	0.013976443020054354	0.27020864543767115	0.04054245085777077	2.463760268058012e-09	1.0262681064451539e-07	6.004410858337395e-05	4.851096763849061e-06	0.03900509398916608	14.943172186234705	5.60497020095508e-07	5.367550214013298e-06	0.0369220806379466	2.9573105785114158e-05
[truncated: 23 more columns]
