# Supplementary material for: White matter micro- and macrostructure brain charts for the human lifespan
Source: Nature. 2026 May 13;655(8124):979–89. doi: 10.1038/s41586-026-10454-2 (PMC13391363; doi:10.1038/s41586-026-10454-2)
Supplement: Supplementary file 9 — Case–control comparison p-values. SDT.T6.1 contains the Bonferroni-adjusted P values for the statistical tests (one-sample two-sided Wilcoxon signed-rank test) in Fig. 5a. SDT.T6.2–17 contain the Bonferroni-adjusted P values for the statistical tests in Fig. 5b,c, Extended Data Figs. 6 and 7 and Supplementary Fig. S3.F1 analyses. Note that the adjustments were based on a false positive rate of \documentclass[12pt]{minimal} \usepackage{amsmath} \usepackage{wasysym} \usepackage{amsfonts} \usepackage{amssymb} \usepackage{amsbsy} \usepackage{mathrsfs} \usepackage{upgreek} \setlength{\oddsidemargin}{-69pt} \begin{document}$$\alpha =0.05$$\end{document}α=0.05. [file 41586_2026_10454_MOESM9_ESM.zip › SDT.T6/SDT.T6.6-Bipolar_centile_dist_pval_df.csv]

	AF_left	AF_right	IFO_left	IFO_right	ILF_left	ILF_right	MLF_right	MLF_left	SLF_I_left	SLF_I_right	SLF_II_left	SLF_II_right	SLF_III_left	SLF_III_right	UF_left	UF_right	CG_left	CG_right	CC_1	CC_2	CC_3	CC_4	CC_5	CC_6	CC_7	CC	CA	ATR_left	ATR_right	T_PREF_left	T_PREF_right	T_PREM_left	T_PREM_right	T_PREC_left	T_PREC_right	STR_left	STR_right	T_POSTC_left	T_POSTC_right	T_PAR_left	T_PAR_right	T_OCC_left	T_OCC_right	ST_FO_left	ST_FO_right	ST_PREF_left	ST_PREF_right	ST_PREM_left	ST_PREM_right
fa-mean_centile	0.5664482883535691	14.632526004623845	46.99842760235918	115.31939591627433	27.840286584353596	463.60251931344357	65.23365639460526	14.046480259640875	1.3741762774895947	8.583811750715132	14.307181443939117	1.4187343313174612	2.1485409848250394	3.225492225877883	1.4197653388970561	2.9177420384672623	3.582776634702756e-05	0.07023030314896331	9.118054941368419e-06	1.2356826663363911e-07	2.4800240433259845e-06	0.3640300901529896	0.7172033224769648	0.004929070824972053	0.5796704117768632	2.204520772558302e-08	139.09304250555513	0.0025643162082148907	3.676621634114529	0.022768519761974252	0.18945302096614738	9.382467270001431	0.0926926479622258	383.30714046210835	44.61006600117196	0.8971631025335287	86.24209888553696	384.2208263292313	9.35956029646256	4.569486120470238	1.9651354585946708	5.692398035917695	0.6716197072764953	0.06938853865657847	0.368403758378357	0.019644860582458894	0.7928090756703232	0.00014370017677398518	3.065767122000712e-05
md-mean_centile	154.1472309933436	55.79928459892235	50.3367270176053	175.83653769207692	16.388095179772993	188.89145006443917	7.962617552158165	242.56042239506414	9.902608961014547	1.2728387908522398	36.109684861194516	30.12946680232402	217.74579845000787	6.263589867735776	339.1602864068803	478.1431603755579	336.4127274228545	94.77493015327204	2.802986770768512	15.171027217849568	7.102705789492939	369.3621517993639	78.28429659664636	245.38330015839884	96.94392126634513	148.38608859164674	390.62643067022174	13.57021747061252	378.27485286378334	84.46587517308647	340.859095563633	454.71432182958523	314.2619237320323	7.8996671216860905	2.2981893585246578	20.74725191084044	7.621776888845067	17.60644664310438	4.276033385224207	92.90783812806612	95.51023393589017	66.24635885662089	459.66715736907366	1.3948261513371398	47.71911605537541	143.1508155511997	262.424908259559	387.9585210438578	332.69556376142464
ad-mean_centile	4.205166127555398	5.021793811517354	177.8926285680629	148.27338030950557	346.0042236732017	185.18397230981475	0.025467943228989227	12.865970935832015	0.013482171760388139	0.02551261258144475	0.11402208575892896	0.3504046925837438	11.294904112285138	0.2540437264848489	72.11809262347576	255.60750830112084	0.0011779048399171766	0.05392590511761446	411.2608512237018	11.398877549068631	124.9328054341304	39.656074026106396	0.0005511340072744822	21.017513871463727	262.4047152237537	0.4331138535038774	380.183071218767	252.3216280441845	102.7239055446055	381.62221123559226	121.71625077065912	362.96653164847805	14.359084978997409	59.25636431751525	5.017809860243639	0.30260734855599947	10.395741096851761	138.1488122218871	29.611663536198737	5.962989240699146	10.937275749715377	449.57122377835293	109.71293835970525	261.5765416558101	393.4077884971542	352.7042278850665	77.30976386269775	2.277825589223362	0.45468646659591855
rd-mean_centile	440.0734358625025	175.91847806660192	11.472158233410779	391.2737111320999	23.979636696687805	318.6893490319995	150.97328210920801	372.90920883359513	269.29364788615965	53.86146935754959	306.58188874609954	382.66517543280565	300.5092992037021	179.1499240677882	198.38567733044331	265.0984824505244	7.010783631920233	131.68964066886184	0.008400720935027067	0.04354524656398257	0.03225467316053029	62.02657363141849	354.207642162687	17.90729310357352	31.566828561924716	0.7208837363955525	367.2728105876389	3.0995801238591416	227.60037971395224	17.6747185248361	119.09099655027505	471.3521386746072	313.84706196912475	11.0494163564833	16.951788615322037	473.2499685989616	289.29998869827824	35.47326033672933	209.55842975876004	407.7586366183802	496.8311265299589	14.323649254918303	26.900201230543463	0.46339389693744343	9.882479202616569	9.287808643398236	364.6960793416751	39.84841418688883	123.36167994308937
volume_centile	0.005716314900083868	0.007523682833474286	0.0008427765218794245	5.890029682070785e-05	1.1881039544849359	1.0943150895036595	0.5563274061557547	8.235983086996885	0.024474161630097847	0.00021750073288849433	3.388309347420508e-05	0.0010292457359160664	0.010540594321907832	2.5070437608186254e-07	0.45396922608882523	0.02400641757664135	0.00011226099302503651	0.002103719288181797	0.00037977230953195254	0.0008438932684299078	0.4598319027534254	7.805065910675423e-06	1.0664891337257297e-05	1.1081276239174875e-07	5.658016122600766	3.41322676089356e-05	28.870393044198522	0.005184794376945697	0.03424567270875868	0.01605986488101133	0.05259276488553967	6.988547507025654	2.23991618370446	0.004777414903844248	0.00026933871747966665	10.422685057509138	1.572800020800196	3.0899569770985794e-05	0.0008630614368643921	0.0019084887494244204	0.014524324091409456	0.63502229820435	0.46032895049906875	0.0010885728869157213	0.0008841954448962389	0.011646778233426691	0.05269143560081999	32.185780552377544	4.406255744147781
surface_area_centile	0.014950306118991112	0.08968067301156639	0.008031374835700713	0.0010483324705224235	5.4211921179808895	13.799362783892335	0.08135974370689895	1.9640479850638697	0.04276276497586682	0.0001206693148668429	0.0060371372928884	0.03049705876716228	0.02461640409873068	1.5830957761883243e-05	0.28972975411580243	0.03549923659195658	0.00897384002085849	0.22773437203889152	0.0002734169463886398	0.009078826203168905	22.204817213425535	9.049912005683031e-06	0.00012539407766373032	1.8939007685810904e-08	7.650247336151324	5.4523421392630604e-06	100.44815227018692	0.0023330651746870045	0.009514546828331853	0.00872406443658822	0.055898807226257605	17.320358744403418	1.9116508183594998	0.08922716485345773	0.0034735209095672686	19.936149564429133	11.772288621488759	7.157711193467593e-05	5.743220738937856e-05	0.00010388080967699864	0.01284536407462713	2.229772790642844	3.2572084927070852	0.004507056873827152	0.0021880629227703082	0.014071147030312932	0.03131428864196149	21.64637941233421	0.26471174183218676
avg_length_centile	3.1967256944079043	136.0839497736076	332.36968082751565	269.2687024558849	0.41342001248986227	41.5656549787852	494.44809366948806	134.40692957010103	3.02151726523125	8.71887683927367	1.0067283577603638	20.488334671818876	1.2093002974535192	0.2621126175916322	0.16954293686220484	1.3095850125304376	0.021340939200821286	0.0453257598454264	0.009576505680927019	0.575464834878535	0.044984131431946364	1.2035376705586742e-05	9.19026535012181e-07	0.8302723250060879	202.17272764890998	7.704514389679627e-05	4.946016098011518	4.164231232394144	114.43775275390513	0.13196553322295457	7.361587081239715	25.074963630722298	1.2793835469771664	0.0005410740880358666	0.16097081830568136	0.00026461390693283197	0.22938976224910682	0.31699347366174746	7.436652283556198	113.1352771639069	87.87044921876507	129.63573929413405	13.064444744078855	0.034580151528171475	7.962617552158165	1.7266018225328934	28.430191473391798	30.690305479267465	23.08911130397308
[truncated: 23 more columns]
