# Supplementary material for: White matter micro- and macrostructure brain charts for the human lifespan
Source: Nature. 2026 May 13;655(8124):979–89. doi: 10.1038/s41586-026-10454-2 (PMC13391363; doi:10.1038/s41586-026-10454-2)
Supplement: Supplementary file 9 — Case–control comparison p-values. SDT.T6.1 contains the Bonferroni-adjusted P values for the statistical tests (one-sample two-sided Wilcoxon signed-rank test) in Fig. 5a. SDT.T6.2–17 contain the Bonferroni-adjusted P values for the statistical tests in Fig. 5b,c, Extended Data Figs. 6 and 7 and Supplementary Fig. S3.F1 analyses. Note that the adjustments were based on a false positive rate of \documentclass[12pt]{minimal} \usepackage{amsmath} \usepackage{wasysym} \usepackage{amsfonts} \usepackage{amssymb} \usepackage{amsbsy} \usepackage{mathrsfs} \usepackage{upgreek} \setlength{\oddsidemargin}{-69pt} \begin{document}$$\alpha =0.05$$\end{document}α=0.05. [file 41586_2026_10454_MOESM9_ESM.zip › SDT.T6/SDT.T6.7-CN*_centile_dist_pval_df.csv]

	AF_left	AF_right	IFO_left	IFO_right	ILF_left	ILF_right	MLF_right	MLF_left	SLF_I_left	SLF_I_right	SLF_II_left	SLF_II_right	SLF_III_left	SLF_III_right	UF_left	UF_right	CG_left	CG_right	CC_1	CC_2	CC_3	CC_4	CC_5	CC_6	CC_7	CC	CA	ATR_left	ATR_right	T_PREF_left	T_PREF_right	T_PREM_left	T_PREM_right	T_PREC_left	T_PREC_right	STR_left	STR_right	T_POSTC_left	T_POSTC_right	T_PAR_left	T_PAR_right	T_OCC_left	T_OCC_right	ST_FO_left	ST_FO_right	ST_PREF_left	ST_PREF_right	ST_PREM_left	ST_PREM_right
fa-mean_centile	240.00873270000739	181.2070750594139	285.2444077486871	178.46251079782087	207.09567449699534	457.71253956729197	392.0609794439224	488.5410854114889	326.02401690208353	9.69975223937945	101.96483029425144	360.48360674874857	478.3311669230461	89.52267706766725	94.5590089510224	196.16138971035252	387.11240385234123	126.87003185533831	4.857797132783162	9.689521484033321	111.09814791491954	420.3646813107189	135.18145677768916	283.58451189541665	271.0767610576004	76.48405553457997	56.15864181518555	241.94789381100418	54.759431164369744	70.97653277086647	40.40081980553077	452.59561145214684	258.38545797789266	402.0100358591808	324.6992153280589	429.7814155993983	31.234754216013243	99.21469448732387	241.8171355649829	301.82984568399115	126.87003185533831	329.3562630274173	297.3476693311095	155.97032388349908	18.743151959657553	240.00873270000739	196.16138971035252	412.02331923331803	473.1045151757062
md-mean_centile	418.6496730860963	29.172121860086918	429.49792754795635	164.75481554657745	104.05370874078653	2.376597401445906	21.265957902709488	411.2836468099704	320.4113464385737	7.814358796575107	266.8205873519182	26.978876581415534	138.41146355867386	4.175169434398413	127.75980626414821	13.82980596175912	32.94318800549809	1.9898840252280934	9.002972868926008	34.950783003914694	39.919096983619966	154.9399351689499	122.19320236839121	181.9964098418568	279.7043433967847	33.344950598388095	118.17330551147461	207.91715294698952	59.54713007173268	109.01325225475011	9.69975223937945	124.95530465805496	6.565019219153328	142.4223925411643	0.38069719207123853	157.66653190366924	0.5547083766432479	451.4456409595732	26.249199774116278	151.73500239003624	5.139501270910841	132.37129989117966	207.91715294698952	149.83057166955405	20.01241854068212	168.1173802131816	25.905441380484262	142.4223925411643	17.335047574117198
ad-mean_centile	325.7370254115667	21.83763998374343	480.95898178056814	104.0321344291151	140.9212485278331	2.1756611526216147	3.3534693344699917	483.3919776890907	236.70791396289133	52.66591239834088	229.781420186162	5.652087172027677	81.73016729950905	3.929264847189188	385.47175313936896	22.049228755589866	18.134057544761163	80.3285637507579	164.75481554657745	271.0767610576004	100.40574534342159	36.16401289240457	400.90574994719645	64.10377090781549	84.31414207271155	149.83057166955405	486.0135269165039	181.9964098418568	104.0321344291151	178.46251079782087	8.001615861343453	109.01325225475011	0.6997602167903096	19.881127397879027	0.7648789313243469	33.72680471744388	3.654798248084262	33.3134474074468	20.835343569517136	375.2805965219886	8.001615861343453	185.57825668949954	139.40420842451567	258.38545797789266	45.22940945570008	88.44308208467555	22.729485105650383	30.375823948677862	4.12897928871098
rd-mean_centile	402.44968167188927	76.4358974173665	498.2368562827469	283.58451189541665	149.83057166955405	18.134057544761163	83.61342094825523	501.3275976127479	396.10503024654463	3.948635523644043	461.35853692889214	77.37412775633857	306.8775600492954	20.835343569517136	87.87416892973124	25.822037003155856	111.31012945011025	8.675588141828484	4.301608070221846	5.262422886618879	49.71895113901701	266.6558959130198	88.44308208467555	325.7370254115667	504.0	62.85705748091277	26.32386016845703	139.40420842451567	61.18499613049789	124.95530465805496	9.69975223937945	426.9664347197686	20.673283229865774	325.7370254115667	27.624386805051472	230.83528035879135	3.654798248084262	110.61912781771389	112.88530264422297	219.64946894983586	30.375823948677862	189.06667912970443	407.8324332671764	78.38882324391307	7.753870900123729	111.56574524589814	20.563903102010954	200.30161126506573	46.27932707077707
volume_centile	1.3300413391407346	0.9039937220513821	1.7492365044308826	1.396397287477157	0.14522442359884735	0.6011340998447849	7.465934950640076	0.22953338174556848	0.7208643383346498	5.356547257164493	4.7071550488471985	0.9873951505869627	13.020102113485336	14.100491780787706	36.54319138787105	7.753870900123729	1.3794501245138235	2.952190101117594	0.8967452798751765	4.665828600242094	14.33428102004109	5.80617311457172	5.695977083749312	0.4404623010341311	0.48909803284186637	6.656616088745068	90.3841781616211	2.952190101117594	1.6599242030279129	0.9885206030012341	2.5937286019907333	0.464206443837611	0.31958362348086666	0.48909803284186637	0.7733403545935289	74.49149907566607	20.857759396894835	13.05289976351196	12.155094349756837	9.340862188932078	1.5854331898590317	0.24272566752915736	0.1104775632993551	3.214698561016121	2.2741708882822422	7.187239857797977	35.990763890331436	0.6997602167903096	0.4404623010341311
surface_area_centile	2.042263326307875	3.2652687169611454	1.1485363621031865	2.9391512139845872	0.31958362348086666	2.2741708882822422	4.857797132783162	0.28652994186995784	0.19106451782863587	5.581493375226273	9.801840115338564	1.403063016012311	6.103067547082901	4.9944006241858006	69.8949158093892	78.38882324391307	0.6653803943336243	1.9898840252280934	27.4719741692752	25.027976911536825	2.252723279816564	2.317177812801674	5.695977083749312	0.24272566752915736	0.05134521953004878	3.214698561016121	49.386016845703125	4.665828600242094	14.815723835439712	4.665828600242094	50.50082943972666	0.9885206030012341	1.902370811527362	1.4452977427717997	0.6653803943336243	155.83755648415536	13.509186597832013	0.4743508357205428	38.67326155118644	4.480495714698918	1.902370811527362	0.8126696687395452	0.2712312925286824	4.12897928871098	3.8017724215387716	7.465934950640076	49.14014118306659	2.952190101117594	10.42023239442642
avg_length_centile	124.95530465805496	80.66275969147682	285.2444077486871	127.75980626414821	210.81760929475422	5.475481110734108	254.22340594515845	152.88041437343782	81.85388930642512	345.24801491215476	196.36478782072663	261.5373406028375	92.14815920591354	7.886472512036562	79.50648856740736	25.822037003155856	69.20857084113231	78.38882324391307	1.513925373168604	99.40664541236765	463.7226494536735	108.09257811424322	80.3285637507579	78.38882324391307	348.24172108030325	35.990763890331436	40.42222023010254	140.9212485278331	452.59561145214684	116.34054048292455	172.02043356456124	478.24617943222256	483.3919776890907	146.8207824754645	108.85294614108716	449.8809242444113	295.03776151055354	114.15980147330265	14.06796739809215	402.0100358591808	377.27082403184613	301.82984568399115	360.15711227334396	4.12897928871098	126.87003185533831	172.02043356456124	473.1045151757062	467.9678074232579	210.81760929475422
[truncated: 23 more columns]
