# Supplementary material for: White matter micro- and macrostructure brain charts for the human lifespan
Source: Nature. 2026 May 13;655(8124):979–89. doi: 10.1038/s41586-026-10454-2 (PMC13391363; doi:10.1038/s41586-026-10454-2)
Supplement: Supplementary file 9 — Case–control comparison p-values. SDT.T6.1 contains the Bonferroni-adjusted P values for the statistical tests (one-sample two-sided Wilcoxon signed-rank test) in Fig. 5a. SDT.T6.2–17 contain the Bonferroni-adjusted P values for the statistical tests in Fig. 5b,c, Extended Data Figs. 6 and 7 and Supplementary Fig. S3.F1 analyses. Note that the adjustments were based on a false positive rate of \documentclass[12pt]{minimal} \usepackage{amsmath} \usepackage{wasysym} \usepackage{amsfonts} \usepackage{amssymb} \usepackage{amsbsy} \usepackage{mathrsfs} \usepackage{upgreek} \setlength{\oddsidemargin}{-69pt} \begin{document}$$\alpha =0.05$$\end{document}α=0.05. [file 41586_2026_10454_MOESM9_ESM.zip › SDT.T6/SDT.T6.8-Defiance_Conduct Disorder_centile_dist_pval_df.csv]

	AF_left	AF_right	IFO_left	IFO_right	ILF_left	ILF_right	MLF_right	MLF_left	SLF_I_left	SLF_I_right	SLF_II_left	SLF_II_right	SLF_III_left	SLF_III_right	UF_left	UF_right	CG_left	CG_right	CC_1	CC_2	CC_3	CC_4	CC_5	CC_6	CC_7	CC	CA	ATR_left	ATR_right	T_PREF_left	T_PREF_right	T_PREM_left	T_PREM_right	T_PREC_left	T_PREC_right	STR_left	STR_right	T_POSTC_left	T_POSTC_right	T_PAR_left	T_PAR_right	T_OCC_left	T_OCC_right	ST_FO_left	ST_FO_right	ST_PREF_left	ST_PREF_right	ST_PREM_left	ST_PREM_right
fa-mean_centile	323.07926775295874	34.84723005828673	407.01811157168436	392.98963504929276	187.5931792587152	444.00936827195954	18.007756922813353	477.0947447957758	323.07926775295874	192.89910948107314	408.5329519755268	187.36882280831858	223.97896781705262	307.9215818442729	473.3450070946125	468.30968887260804	65.94617643349261	56.51389479163276	53.52920750143998	260.27799072084804	422.34054600486024	355.9632575887093	495.6782100433974	279.6700972413853	313.5840938574325	474.1647522033743	139.3132164769409	376.48432699723037	398.04477957114085	232.55329541787478	291.2993081678603	301.4447527366849	442.0737041951477	423.7638432624317	249.83095718628934	313.7846446645602	326.6002282984343	406.5732475865532	394.8966058747559	443.04135693934927	442.0737041951477	355.1481562087282	212.04538078245218	31.763128882533636	29.410025890451415	54.8700147375455	281.3174320048077	434.34606221551775	393.9427948553448
md-mean_centile	127.73415169706603	158.05650794464967	325.0070773959068	227.78535948212004	160.13828066972496	290.7019364959294	38.00426420690767	69.71622844228582	109.1585964114015	98.17809815881776	232.0034243129928	90.58210730042299	58.679795584824205	274.1639496859957	71.99230000074276	104.79148523193017	269.0788165408009	391.4456779894559	189.3701547623607	167.4628191424804	153.92658916751475	138.45818384190966	75.16281579214947	42.73649000729536	7.8824216709252966	14.586809041692986	93.19168947210123	14.90678306342162	194.29409776446482	15.528015558005738	241.32453348923926	87.6390033184921	393.9427948553448	93.02127904741678	158.34045839005518	160.65973734862823	103.34446148932668	170.36263262715963	131.41205164294323	146.76924952449207	19.686829098638537	341.25092326235887	29.653194065788096	444.27606558836607	357.3037295367346	167.28700617873372	287.10661533969505	67.20642020008658	161.76477935612138
ad-mean_centile	191.56407896147067	416.19968787001557	423.4547874111058	199.14756144200828	326.6002282984343	283.95598562449163	358.22830131296155	136.90530200634055	190.04018807646648	106.00054975125626	201.21136179801846	224.49401944120748	58.679795584824205	319.19985663956567	63.515419252814475	53.300618839863965	65.3229666204453	161.84190144587927	23.866347052948438	37.35378180900301	11.268052389917786	36.247199731232705	2.6049626089075084	22.39844295499314	4.37857706398672	1.4521832697547874	3.559747004481817	7.241749481905125	65.52210879402917	14.824275257568042	31.079838142143604	75.8570053343901	283.11807752772603	302.29740062983115	97.622673164117	386.9491867229452	153.60449495751192	300.0990779341271	271.51456377295546	86.86473618531737	38.15561229500911	307.0410599130861	62.03648030376703	129.28918368827033	28.400705796003134	54.0623793370286	47.662430082395	31.595823199764567	156.91094775688612
rd-mean_centile	106.86718235551781	32.152243265699354	478.7413717616509	331.066205555873	104.16361543298073	478.7504527584102	8.287601789234666	102.38903779435208	75.86116718974176	35.599961858269204	198.11966604866677	68.49568591623398	180.547320430473	137.75810473466763	122.93153063379663	211.2358241739135	441.1064156407296	501.5229410556653	351.77431674911253	441.33806514113064	408.6436571184728	273.30993440483974	288.78827379171565	131.9100196967746	53.4887274827338	86.6177677521632	464.4216120125261	195.4529315275142	499.9889000330116	83.92230359478582	414.5007114765883	99.87873784565035	361.9349913082793	136.90530200634055	233.62749411594683	275.35921109172983	226.6242276060851	265.8035745449101	190.1920466949758	174.72911866112145	21.778845542601047	307.0410599130861	57.5052450559439	151.86243512507764	114.32368354894157	454.67955163365576	499.5941201468643	146.20902362428998	161.15274201341418
volume_centile	348.95093282735763	407.01811157168436	337.4128257613458	323.95808613889716	435.31064515487765	323.9580225784984	266.6637651508259	196.93828924827048	474.1647522033743	468.30968887260804	340.4029729129704	344.45114611225955	172.67217454176605	411.56964390089655	452.25738239431195	99.0257438762325	222.96251019769772	11.98448664333031	170.9820890185212	104.61072820462924	192.7349109145883	89.9773867081817	98.17809815881776	5.273013254866766	165.73790255703008	7.3351675829743925	252.1671969704576	362.62735958915533	257.11509114328635	35.219540335389816	83.44376622186124	84.19508189952144	267.46755533545974	75.15866401769048	90.17789902879825	37.05853486508952	26.145273286484965	296.35195807455096	168.7042944405999	116.63936534264298	170.9820890185212	206.9209021749254	307.88918564914286	76.90743977015099	61.38294630957727	56.51389479163276	195.58622248054687	156.51389838695047	349.02140821142143
surface_area_centile	298.89338529647256	460.9042559394629	487.1547562339767	444.0562391058833	246.20527725459846	335.47068476330634	285.4562920203792	358.0477036072777	397.1001691807833	370.92090537602945	406.38144158743063	334.47798844507753	90.38872402170364	432.18505027247903	310.27637217328163	60.50064722899301	304.0059626227996	92.39316938798584	136.37094223139098	99.0257438762325	453.1088717322256	118.69552924476557	308.29624778865673	6.22888049814215	267.3692115665159	0.6627710967798348	382.14552288630665	491.7630891286808	421.8456903832608	121.00224801987267	175.3586686726198	204.47563610779036	474.1647522033743	194.23982655570296	186.04191657117264	21.77419006213479	54.59974921494205	350.76345560668375	198.8831204990965	308.29624778865673	317.8278180768182	361.70245950659034	439.381275113977	69.78273294166603	76.20592793005491	94.42950958177263	317.8278180768182	240.84542776206413	374.0713267534396
avg_length_centile	83.44376622186124	431.7271630948976	92.86462733445127	364.7236952048964	462.4622218498402	318.7005300856778	164.24749415259586	456.623587425484	226.6242276060851	278.02749197569455	395.3746487180903	249.83095718628934	153.36185351315694	326.6643251718181	434.9893912622422	196.26154752134386	122.4817842168079	14.373399135651123	369.072455065488	212.18270441007076	397.7618926603002	304.8491106303483	35.40933191582105	487.65581003094184	401.91460467717917	377.4141478431784	488.63215986098817	381.14063282464986	382.0740296010766	186.28096598311794	337.2561730708492	172.84911497627985	177.8912675625049	147.89402631579122	99.88572440969854	154.56263330823344	24.55985379298512	177.2559589572374	80.9195542178364	365.3848227446058	265.86120576415385	422.35448593352373	420.875853240167	391.4456779894559	72.77130362003378	368.1493812119954	328.36660861909036	383.9429188044379	443.29636445400723
[truncated: 23 more columns]
