# Supplementary material for: White matter micro- and macrostructure brain charts for the human lifespan
Source: Nature. 2026 May 13;655(8124):979–89. doi: 10.1038/s41586-026-10454-2 (PMC13391363; doi:10.1038/s41586-026-10454-2)
Supplement: Supplementary file 9 — Case–control comparison p-values. SDT.T6.1 contains the Bonferroni-adjusted P values for the statistical tests (one-sample two-sided Wilcoxon signed-rank test) in Fig. 5a. SDT.T6.2–17 contain the Bonferroni-adjusted P values for the statistical tests in Fig. 5b,c, Extended Data Figs. 6 and 7 and Supplementary Fig. S3.F1 analyses. Note that the adjustments were based on a false positive rate of \documentclass[12pt]{minimal} \usepackage{amsmath} \usepackage{wasysym} \usepackage{amsfonts} \usepackage{amssymb} \usepackage{amsbsy} \usepackage{mathrsfs} \usepackage{upgreek} \setlength{\oddsidemargin}{-69pt} \begin{document}$$\alpha =0.05$$\end{document}α=0.05. [file 41586_2026_10454_MOESM9_ESM.zip › SDT.T6/SDT.T6.9-Depression_centile_dist_pval_df.csv]

	AF_left	AF_right	IFO_left	IFO_right	ILF_left	ILF_right	MLF_right	MLF_left	SLF_I_left	SLF_I_right	SLF_II_left	SLF_II_right	SLF_III_left	SLF_III_right	UF_left	UF_right	CG_left	CG_right	CC_1	CC_2	CC_3	CC_4	CC_5	CC_6	CC_7	CC	CA	ATR_left	ATR_right	T_PREF_left	T_PREF_right	T_PREM_left	T_PREM_right	T_PREC_left	T_PREC_right	STR_left	STR_right	T_POSTC_left	T_POSTC_right	T_PAR_left	T_PAR_right	T_OCC_left	T_OCC_right	ST_FO_left	ST_FO_right	ST_PREF_left	ST_PREF_right	ST_PREM_left	ST_PREM_right
fa-mean_centile	0.41094154025254565	40.019417658473756	43.73313415397721	14.185143132281521	2.7588739234163295	76.03828753348144	308.9376158783306	18.0423612635977	190.39201208321853	361.326915559319	82.3678431909519	0.2543301022168934	287.58809885881846	467.9955205425574	1.9501024891763359	9.96146071126276	20.79900856615673	2.5368403215195188	0.004856770620753576	0.4522568088639251	0.5725421698354067	481.3063262058959	326.4008972808795	8.791982513081985	380.91566375604	1.4382593901737315	475.1596144989358	225.67629682037165	3.3876318508057075	27.070611179994835	2.2268550953431823	49.677786000527	17.817651278125194	4.610772786030627	0.698388165237629	0.11533004916680074	1.9673928541527839	20.751187662779106	0.8691516568043923	0.14739450104811336	0.14319593253384072	4.110028044879147	8.866127704307887	0.5928223930885066	0.007816763975087659	32.90524309362295	0.6100074746641871	66.31355004080855	39.56546404814856
md-mean_centile	101.62301872125039	349.45824879888943	387.0630137902224	296.0217258426746	12.433924351536593	131.35941074997845	138.03890969605922	15.953026207010668	2.450857150520199	16.3272806444018	51.938902729918986	420.39399802997696	409.2654557267354	198.2027763433254	34.27527505039864	369.8617210373718	4.598951298183538	40.80021856124019	371.6175487781538	84.62856081426324	60.53558641121113	3.227694336847133	0.14945903477499015	210.52849958113856	2.7829242755220713	3.3044457739325277	116.99323430428454	4.649349570003992	59.03944798433091	1.1692682958803626	106.12886034573204	17.42100830603041	377.9695143155725	82.87059509912011	247.47213803793397	33.165184425304	94.36354643712663	220.7899741396904	248.82186645854387	361.8779737670853	489.3298645099095	130.66088529289362	361.91623383616894	228.8541716923964	376.53140109299676	14.425034335671972	265.6286143137333	125.20713277670085	501.1059595808044
ad-mean_centile	106.7139879199281	24.839835130036008	290.20968062202047	208.42468482800905	38.44616066031397	49.73006786800728	486.4657389895162	325.6729407597932	0.00338438462276527	0.42961569400152233	0.7052923706708781	10.471962824203386	253.625214404824	94.7615373075858	0.00026499850881727625	8.399595346195147	0.0008439319867345648	0.0033170446778120677	0.01902361107121182	1.9255693161491463e-05	1.4993150080314994e-05	5.976314130566919e-05	1.5159656447065075e-06	0.014500900163049672	1.061035579109501	1.0916675600700167e-06	78.80284284195272	0.18818066520600116	0.006073623741646315	0.004803402208295337	0.013617856809036578	0.0015433647082447616	0.3571048587732115	0.06637536417712529	1.1422886882023455	1.0927370500483362e-05	0.2869593004374766	3.6069035440918156	2.5916603169825807	0.1167096986813837	1.2736194100373104	274.24463610853854	382.6080035391146	0.6515236047074399	3.507445899004206	0.009457849500892674	0.13278855429931702	0.328114619897005	75.57636942319672
rd-mean_centile	14.418420545811578	383.5080382840681	57.45766619314817	126.08715891248477	0.560047723750696	15.06092424553778	96.54925224690834	3.6621839265122005	22.2276023880742	16.63718986480814	283.0326113332768	30.037254023540292	315.954475706527	372.3849094821439	439.0910344491336	65.25898106066538	429.0253221426969	409.5428509624781	1.7381187467593064	89.03757047092066	147.2997421892045	178.2065588197597	118.17514898131459	30.36873267849447	56.25479767508668	271.85251534376914	141.15601406899322	273.2825908714691	65.38924033912629	170.11383559781504	323.0974354974279	300.3168586806311	253.58515786068378	370.6803601398757	199.31177794152336	92.28298402981677	77.33487341273455	273.51808714123246	60.03218412154545	65.12892337382877	44.62937138301195	11.03454060337405	26.85576603085608	206.94448894526755	143.15547612698336	413.11132966298993	190.58150935117686	414.17902325175095	361.326915559319
volume_centile	171.81759953171164	22.85383697240044	2.4011206122932234	0.7901331062643582	0.1328329556091439	1.5802184424846537	0.2380611915999599	4.558079694039846	35.101892347745036	4.678502158299922	136.19695445457242	228.67039705139976	157.95058085389567	9.032844976718827	0.7328290581948197	10.530698654832866	0.016190686260117906	0.0007994247120670279	0.0008096960046716786	0.005315693815456192	231.24491641145528	45.99770220121842	3.602197991401844	0.004883864173657002	1.589027247584964	0.0008367613462687579	20.746724854434778	0.027801118734146413	0.00267145530629233	0.00416451708026348	0.008591913853811434	8.229568030864405	28.42939165781782	0.3781769828451066	2.9637351449348266	2.4854176071137632	55.977808233890215	0.9807136680546008	92.70082920293513	0.01565417472580436	2.7124877822493824e-06	3.1128241853470398	0.736640316174184	0.0004734217862940162	0.0006315394804995491	2.626243732777514e-05	7.00464407502105e-05	154.27891854524188	58.92359683296186
surface_area_centile	172.08042489468235	17.028269062246213	0.781752121883959	0.07330298192655335	0.036667383013124034	0.09669708248647856	0.008605084334287813	0.659180180694024	12.270844803307316	0.43014548177612144	90.30633782831586	63.48000932671337	77.94138100076334	6.609454607011597	5.703018376758448	43.047289494356434	0.098141275066662	0.00474005507920745	0.0007132129686742718	0.000660744512427529	218.4424286744709	24.849794910630486	19.859210633140922	0.00021502410733466703	0.17933664924273585	7.572089878844832e-06	38.02180436199835	0.006330411696044005	0.003054525091595451	0.024757685233929492	0.004408449154490232	18.397552796690217	57.59669387928467	0.012079597780989592	0.40759025152266165	0.8660440175559021	24.953195461795307	4.4141665800070555	11.057819164404243	0.02841776011051963	2.1034512294069577e-07	3.6973912614412274	0.5554383107925134	0.00939091623319309	0.00043278857214651325	3.7793509003666915e-05	4.434344637897541e-05	201.60062600580525	91.01708777227121
avg_length_centile	34.99029555384937	144.64809641213688	173.67473511195627	0.8480732973456531	29.151280805006458	157.8750909150926	79.82883281935192	31.992185128616384	5.568895889450266	8.380970273936141	39.67350117598568	241.25062320451516	25.085403281266267	0.11847965386267331	53.511564773637694	16.363482198970633	3.303445112502184	2.9245784366765495	7.227245858739138	0.7833796095634401	4.105322190272234	9.115650212607381	23.11278184135251	0.0011101856582770204	451.45507985936	0.0009850883183672363	34.356027853536915	1.2190514056587456	0.001726934444769064	0.0001279883692322164	0.0006524011079791344	7.450729976634804e-05	0.00010912527578717544	6.980095321160595e-05	0.07054172092274152	8.134855538220773e-06	6.423566581085026e-05	0.06899896926836836	0.07265144126855856	0.35093991101865346	0.0157632311974501	6.4020700296567385	9.209987411853445	0.10082849698764522	0.004573811153338286	1.5183140055466298	0.4651708454367209	0.06154389749151432	2.751189166715641
[truncated: 23 more columns]
