# Supplementary material for: White matter micro- and macrostructure brain charts for the human lifespan
Source: Nature. 2026 May 13;655(8124):979–89. doi: 10.1038/s41586-026-10454-2 (PMC13391363; doi:10.1038/s41586-026-10454-2)
Supplement: Supplementary file 10 — Case–control comparison P values with Benjamini–Hochberg false discovery rate correction. SDT.T7.1–16 contain the Benjamini–Hochberg false discovery rate-adjusted P values for the statistical tests (one-sample two-sided Wilcoxon signed-rank test) in Supplementary Figs. S3.F2–S3.F5 analyses. Note that the adjustments were based on a false positive rate of \documentclass[12pt]{minimal} \usepackage{amsmath} \usepackage{wasysym} \usepackage{amsfonts} \usepackage{amssymb} \usepackage{amsbsy} \usepackage{mathrsfs} \usepackage{upgreek} \setlength{\oddsidemargin}{-69pt} \begin{document}$$\alpha =0.05$$\end{document}α=0.05. [file 41586_2026_10454_MOESM10_ESM.zip]

Archive with 16 entries (16 files):
- SDT.T7/SDT.T7.1-ADHD_centile_dist_pval_df.csv
- SDT.T7/SDT.T7.10-Epilepsy_centile_dist_pval_df.csv
- SDT.T7/SDT.T7.11-MCI_centile_dist_pval_df.csv
- SDT.T7/SDT.T7.12-Schizoaffective Disorder_centile_dist_pval_df.csv
- SDT.T7/SDT.T7.13-Schizophrenia_centile_dist_pval_df.csv
- SDT.T7/SDT.T7.14-Social Anxiety_centile_dist_pval_df.csv
- SDT.T7/SDT.T7.15-Substance Abuse_centile_dist_pval_df.csv
- SDT.T7/SDT.T7.16-Suicidality and Self-Injury_centile_dist_pval_df.csv
- SDT.T7/SDT.T7.2-AD_centile_dist_pval_df.csv
- SDT.T7/SDT.T7.3-Anxiety_centile_dist_pval_df.csv
- SDT.T7/SDT.T7.4-Autism_centile_dist_pval_df.csv
- SDT.T7/SDT.T7.5-Bipolar_centile_dist_pval_df.csv
- SDT.T7/SDT.T7.6-CN*_centile_dist_pval_df.csv
- SDT.T7/SDT.T7.7-Defiance_Conduct Disorder_centile_dist_pval_df.csv
- SDT.T7/SDT.T7.8-Depression_centile_dist_pval_df.csv
- SDT.T7/SDT.T7.9-Dyslexia_centile_dist_pval_df.csv
