# Supplementary material for: White matter micro- and macrostructure brain charts for the human lifespan
Source: Nature. 2026 May 13;655(8124):979–89. doi: 10.1038/s41586-026-10454-2 (PMC13391363; doi:10.1038/s41586-026-10454-2)
Supplement: Supplementary file 10 — Case–control comparison P values with Benjamini–Hochberg false discovery rate correction. SDT.T7.1–16 contain the Benjamini–Hochberg false discovery rate-adjusted P values for the statistical tests (one-sample two-sided Wilcoxon signed-rank test) in Supplementary Figs. S3.F2–S3.F5 analyses. Note that the adjustments were based on a false positive rate of \documentclass[12pt]{minimal} \usepackage{amsmath} \usepackage{wasysym} \usepackage{amsfonts} \usepackage{amssymb} \usepackage{amsbsy} \usepackage{mathrsfs} \usepackage{upgreek} \setlength{\oddsidemargin}{-69pt} \begin{document}$$\alpha =0.05$$\end{document}α=0.05. [file 41586_2026_10454_MOESM10_ESM.zip › SDT.T7/SDT.T7.1-ADHD_centile_dist_pval_df.csv]

	AF_left	AF_right	IFO_left	IFO_right	ILF_left	ILF_right	MLF_right	MLF_left	SLF_I_left	SLF_I_right	SLF_II_left	SLF_II_right	SLF_III_left	SLF_III_right	UF_left	UF_right	CG_left	CG_right	CC_1	CC_2	CC_3	CC_4	CC_5	CC_6	CC_7	CC	CA	ATR_left	ATR_right	T_PREF_left	T_PREF_right	T_PREM_left	T_PREM_right	T_PREC_left	T_PREC_right	STR_left	STR_right	T_POSTC_left	T_POSTC_right	T_PAR_left	T_PAR_right	T_OCC_left	T_OCC_right	ST_FO_left	ST_FO_right	ST_PREF_left	ST_PREF_right	ST_PREM_left	ST_PREM_right
fa-mean_centile	5.277466028220375e-13	2.0558995618781447e-14	2.284460237030576e-42	1.578076605859136e-29	1.0724917976950026e-30	1.2209273924118446e-15	1.1230295983473462e-11	6.707210737089172e-27	1.2469948520865265e-19	5.9943719161557704e-15	7.209486381069664e-25	1.3345513056049028e-21	1.1160345994085879e-13	2.424217055543965e-10	2.989784557717409e-15	4.995074900010431e-16	2.0059313601885167e-16	2.208280432505754e-22	4.407287359355332e-27	4.474409624026608e-35	1.2957278715556218e-29	5.727115704328093e-18	5.1243280428008055e-12	1.1512955764677107e-23	4.3158511253274464e-14	1.2326583397071817e-39	0.009094242833412177	6.532169009784906e-26	1.0795389774341051e-26	2.6217489120277054e-32	2.177295493436582e-32	2.9723146672925816e-24	3.7890011627626786e-19	5.907651730430159e-19	3.428320717095765e-17	3.200724391316979e-25	1.016426678427402e-24	2.746982562627289e-17	3.97622051287271e-17	7.741561453895321e-34	1.1658286422217428e-24	7.659568183242294e-36	9.820905971169643e-32	2.0614466365846895e-18	7.429787731584031e-26	1.0048699844347772e-27	1.3357058769581056e-35	3.151654684926405e-27	1.0015351715852095e-27
md-mean_centile	1.2144438984110888e-27	4.57269652861366e-25	4.554398231541102e-53	2.9660041318952586e-35	4.4508660360174646e-58	1.4809945718105101e-46	5.7275668232669195e-25	2.0870314781505702e-38	9.153466330934028e-11	1.3552650626252863e-13	2.1873103610289306e-18	4.150619804430025e-25	1.4224065037515468e-21	1.2660234339003429e-23	5.066280924719762e-17	3.6324144118783835e-18	8.163790507517679e-14	2.7654051549661536e-16	1.400693158825125e-12	3.863573035193076e-07	2.268878856876382e-08	0.00020913147271801508	0.7989514349027482	0.008497940251645828	0.00016056147994619743	6.384169576789986e-06	2.0206766951132218e-07	9.299966857990131e-13	5.2400268490014044e-20	1.988486691058406e-12	3.147881526944928e-20	2.29804064085056e-16	6.142991053069476e-24	1.0715074094114944e-14	2.769896005387669e-16	5.713990905422935e-12	9.483989022984438e-14	2.6055916145231545e-13	5.0822067260275585e-14	1.3113731932731828e-23	2.3348859486093885e-21	2.5778521905549796e-33	1.0039109963927562e-27	7.831854161250438e-19	4.0894923441653404e-19	2.597009324850129e-19	8.752944369702388e-31	3.038917311585144e-23	8.484277385169913e-33
ad-mean_centile	5.755660250801797e-09	4.398110039172637e-09	9.589496596549693e-08	5.7331578110435185e-05	1.5865782061868773e-09	2.86192855909703e-10	1.0893185227577252e-08	4.24309999142668e-06	0.6378562463430666	0.22602448916728657	0.001477887870628912	6.423830178424327e-08	0.0007721280820839759	4.371987921683491e-11	0.758179533708997	0.024355040800573817	0.02419329484674467	0.11571160525450105	7.959502666098712e-05	1.0518110895565623e-07	6.846115055687631e-05	0.0004983901412378392	1.1794732271608586e-13	5.1243280428008055e-12	0.0002222513328291233	2.5786159494586496e-14	0.08679682467394019	0.8303183784773718	0.2361037494274637	0.28892982002668594	0.6879724344310677	0.29923891578846756	1.720768194816063e-05	0.16764303166732064	0.0005423885531552367	0.21239051252851313	0.7775363057897621	0.31463769284520454	0.05947161562372307	0.9531294532563349	0.14343789798525663	0.00013637390848295127	0.0014501459208623544	0.19924625053289807	0.9286126887364174	0.36215851908493796	0.021366363662381	0.003521477709198975	4.471421083669264e-10
rd-mean_centile	2.015911942028787e-26	3.265307817573642e-25	2.3433260822828e-64	4.3881703058823065e-42	8.059142877401836e-62	4.3881703058823065e-42	1.1512955764677107e-23	5.055298275161569e-44	4.596255072847721e-18	3.904981869261533e-16	3.185502038837372e-26	2.4303222124288988e-30	3.7391487541362296e-23	1.1141733581272933e-20	5.620647400439024e-21	2.3413412147285452e-23	1.8180633064329364e-14	1.868986097584994e-18	1.0291146313977743e-31	2.1481861870596777e-26	3.559754650946212e-19	2.4798310118618497e-12	0.00010396001687246504	2.8869696701633863e-17	3.6921577035790514e-14	6.102491301004056e-26	4.1427521351953933e-07	1.2087436034531293e-27	7.33031175761512e-33	8.42708975550191e-23	1.2382413751144556e-32	1.179322501350842e-20	3.9997230139022662e-25	2.3357282085917042e-17	1.803003909437766e-15	1.790336838637347e-22	2.6238020224981995e-21	6.8526608631717465e-15	1.2739752173024325e-15	1.1344859693159915e-34	1.1823882009793441e-26	3.4496586729070364e-48	3.216511485330397e-41	8.063593492189537e-26	4.508660600867487e-29	7.03083611382869e-33	1.4608339570863666e-44	6.058113197902778e-33	8.893341260539954e-39
volume_centile	3.217519026021722e-06	1.6158347800636123e-07	0.00036763503978836683	0.07435623822846664	0.09626505217364269	0.0003577829611897648	9.913921459513941e-08	1.3581284966664531e-08	6.261860885331603e-06	1.6477528613791033e-06	0.03293552199158415	5.424918605397712e-06	0.383497534076151	4.655494193284909e-08	0.00944211489666123	0.07604606913290078	0.0075363512110955735	0.8138753195203241	0.026507025125066405	2.3358169920080345e-07	0.007605693332307125	0.01784123138376939	0.5552705689581471	6.170985839566675e-12	8.247330976276625e-10	0.7399415147781978	0.1060292023889264	0.7502151784454614	0.026894680760547282	0.03210824275827657	1.6811857831761135e-06	0.8658674045304481	0.0282476241440568	0.0010083881334145496	0.0034037421577935573	0.037624008540905446	0.9280314508750782	0.018638908937411873	0.15864806187910135	0.0012071011859925507	0.8278965670818528	0.000932756453822953	0.019782337240319532	0.027047534134125188	0.004002232622159049	1.6262032865334612e-09	2.0814409146387776e-14	0.00600859948406658	0.5091373304161936
surface_area_centile	6.869643157534489e-05	3.3734457062074604e-08	0.5284075817131858	0.0035270931798509556	1.0520576817237085e-07	1.5982552777168942e-11	4.140774696789976e-08	1.7802760724580536e-15	4.6466539068011814e-09	2.4862646825077136e-09	0.0030620870506705322	1.2748965998911302e-06	0.011835483375055222	1.5319323307860869e-15	0.05582946864000109	0.009783154182609154	0.00052899469254216	0.16546209408784035	0.7395984226860228	1.7314300619960457e-06	1.2707150076838645e-05	2.337549607850345e-07	0.13868795983585525	2.989159532256849e-15	0.00330622486834415	0.0018023885412107974	0.00330622486834415	0.03298805638678281	1.0468103828936907e-05	0.003263077032480683	3.261324544997178e-08	0.006042963275615018	0.22663065632364257	2.6370872474233074e-06	1.1454391160772568e-09	0.9286126887364174	0.0011738055551140047	9.768531838089573e-06	5.7557574206904685e-05	8.587379773879186e-05	0.7799457721648996	5.538925420424786e-12	1.6196908690478778e-06	0.0006742573973434206	0.003343135785906793	9.913921459513941e-08	7.381883406349932e-14	2.2673994323760923e-05	0.3774868994041331
avg_length_centile	5.985049665549316e-09	1.3197432818018477e-05	0.2388300150742656	7.910496720168216e-05	0.0014739757775436035	3.355715618353714e-07	7.755558295207757e-13	0.12110164402662348	1.3397314445959914e-08	4.236593840775622e-08	0.004798686131208682	0.0008497740890160538	0.03607180576427738	0.0009863230818839925	0.008863681409153105	0.015039478083069083	0.21108325704517983	0.6463403376485042	9.60281099221002e-07	1.0724793640285127e-26	1.0842102751261496e-24	3.265307817573642e-25	3.708215672371683e-05	1.2555940361810752e-13	0.06740804536029628	1.587335471358922e-15	0.001287131606176542	0.03655167239027941	1.621090864716101e-06	0.006185873667217025	6.8606025542043416e-09	0.008123517886150148	0.01595548691174864	3.478895259391094e-13	3.580084324815394e-14	1.4245443634729409e-09	3.662680172269053e-06	1.4912581026792848e-09	8.409187773268358e-06	9.248507220253966e-27	2.7327951151196378e-18	4.0317068264045425e-16	3.1991894494537195e-20	0.7983183620837654	0.3828869636692919	3.5890295990351004e-07	1.2839258650599932e-14	0.09190090811706118	6.005908470638011e-07
[truncated: 23 more columns]
