# Supplementary material for: White matter micro- and macrostructure brain charts for the human lifespan
Source: Nature. 2026 May 13;655(8124):979–89. doi: 10.1038/s41586-026-10454-2 (PMC13391363; doi:10.1038/s41586-026-10454-2)
Supplement: Supplementary file 10 — Case–control comparison P values with Benjamini–Hochberg false discovery rate correction. SDT.T7.1–16 contain the Benjamini–Hochberg false discovery rate-adjusted P values for the statistical tests (one-sample two-sided Wilcoxon signed-rank test) in Supplementary Figs. S3.F2–S3.F5 analyses. Note that the adjustments were based on a false positive rate of \documentclass[12pt]{minimal} \usepackage{amsmath} \usepackage{wasysym} \usepackage{amsfonts} \usepackage{amssymb} \usepackage{amsbsy} \usepackage{mathrsfs} \usepackage{upgreek} \setlength{\oddsidemargin}{-69pt} \begin{document}$$\alpha =0.05$$\end{document}α=0.05. [file 41586_2026_10454_MOESM10_ESM.zip › SDT.T7/SDT.T7.11-MCI_centile_dist_pval_df.csv]

	AF_left	AF_right	IFO_left	IFO_right	ILF_left	ILF_right	MLF_right	MLF_left	SLF_I_left	SLF_I_right	SLF_II_left	SLF_II_right	SLF_III_left	SLF_III_right	UF_left	UF_right	CG_left	CG_right	CC_1	CC_2	CC_3	CC_4	CC_5	CC_6	CC_7	CC	CA	ATR_left	ATR_right	T_PREF_left	T_PREF_right	T_PREM_left	T_PREM_right	T_PREC_left	T_PREC_right	STR_left	STR_right	T_POSTC_left	T_POSTC_right	T_PAR_left	T_PAR_right	T_OCC_left	T_OCC_right	ST_FO_left	ST_FO_right	ST_PREF_left	ST_PREF_right	ST_PREM_left	ST_PREM_right
fa-mean_centile	9.253472453268101e-08	0.001040414353836189	2.2267742176351675e-15	5.5462936124758065e-08	6.761094153342573e-18	4.235797886572557e-08	2.00567551615003e-11	2.259914272600473e-16	1.930735440259738e-07	1.377510366057643e-08	3.967984566035524e-07	0.0008817593819102613	9.46819745564121e-13	8.120431156351325e-09	6.859197828294481e-31	1.3967625729486366e-13	4.537646503005441e-18	1.4105750667536233e-06	3.920043572546577e-39	1.666507171481756e-23	2.7617011015037885e-17	0.004445727195294267	1.280125180297294e-10	4.477341163510998e-11	7.098958095859436e-05	4.8861584519566775e-20	0.0010292047925593735	8.70569450117937e-14	2.965932322538354e-06	1.0762325663538753e-17	1.1863157956561594e-08	5.4359385148888934e-08	0.03827784098637815	0.008458976916545758	0.7359559706410942	0.06340565824882602	0.007524478939695643	0.3868940280147934	0.7096718613975488	0.018936491949492918	0.0023660032834471236	3.19129164762979e-08	5.031906520028742e-08	5.949263814266816e-14	7.553315129161251e-15	3.215959898033644e-10	1.3542244600384474e-05	1.5818688646150905e-08	0.5460605637369017
md-mean_centile	7.217701399186212e-24	1.4017485223324383e-15	5.742034919851331e-27	4.443184434318215e-18	3.184479309929103e-27	7.47090620349269e-19	2.7494244540260305e-13	1.4953575328382169e-19	1.4106841209122402e-21	7.178836884966172e-16	6.335545600224727e-19	2.2762394328267594e-15	1.4724294362361424e-17	1.7033016826351877e-10	5.050733027221682e-31	4.394254693416633e-22	1.2704575801001665e-24	2.4611115824291213e-16	8.184840126883015e-35	1.5451994951337703e-37	6.632944991051885e-38	6.535480351608735e-06	1.4321690861657277e-05	1.6471906240185873e-24	0.010807436654489503	1.3002915792776e-36	1.1360918888563748e-07	3.534012036711867e-28	8.330953001622169e-18	1.7741424692551596e-28	1.82868692779253e-19	3.271705053715878e-37	2.5394741357658842e-14	5.226420852845074e-29	2.2735164123536903e-16	1.2251551446723479e-20	5.893846899281623e-18	1.6522572406576066e-13	3.52705240681205e-05	1.6328842596076876e-18	1.2651794992534132e-16	1.2523921257905522e-24	1.4017485223324383e-15	1.0130590237284488e-30	5.15631152357056e-26	3.097551173050405e-29	6.945353204466074e-21	1.4372251698210322e-21	3.2055747653367844e-12
ad-mean_centile	2.6555216530991983e-16	2.27904979833653e-12	1.9899835318166797e-13	6.409454754349645e-12	8.223037627461162e-13	3.3788528838198e-10	5.178770805818649e-06	5.584562227355345e-13	2.1607598152854142e-16	1.4622938145823335e-07	2.8532240222203173e-16	1.1098755699114711e-13	1.7913141000721452e-08	7.253275912940656e-07	3.058469570183725e-10	3.2940630401768273e-11	6.774347607368009e-07	5.861172429135517e-06	6.795873169914886e-11	3.8801605851664345e-26	7.5524467067399625e-25	0.00040421238952370375	0.030231101582491395	1.6756034022752987e-19	0.09884612010312503	3.6858700327488957e-22	4.9311707433913156e-05	3.446842204594059e-24	6.5264727151746026e-15	2.046760734712041e-23	7.402989539722445e-18	6.545644356387099e-25	9.695002976739192e-15	1.0241175741751315e-20	3.031069309275247e-11	3.498194999691479e-16	5.937056277629542e-12	1.6344959173651625e-09	4.4731916464712973e-07	1.1858860266074142e-17	2.3819728223073064e-10	2.4659806251956886e-15	4.376991003749696e-10	5.7558324208294934e-21	2.48087980870471e-15	1.245930844958694e-25	1.0391317638015145e-19	1.3186487790596021e-18	7.634429206840051e-15
rd-mean_centile	1.8466186372390787e-20	7.836982157594842e-10	2.5559532019678503e-26	6.302313705679561e-16	5.67149884031959e-31	1.7056825620847216e-18	1.1135306125106605e-13	4.471198416630149e-23	1.3362801490507423e-20	1.0458325437910582e-17	7.825671683190047e-17	7.662122846259322e-11	1.9724600109129911e-16	3.7456059855766784e-10	6.230559288947479e-35	1.8317536183715412e-25	1.4690055684414533e-26	1.8874106888311513e-14	3.535086316722703e-43	2.047003617089704e-39	1.0364999312754197e-31	0.00011511531481973414	3.837933680089025e-07	1.04027705880181e-20	0.01214831913015258	2.5596688514295166e-30	9.284228536222304e-09	3.2314089696987625e-31	1.3067824306255218e-17	1.5502067370904385e-24	2.566640875022632e-22	4.59937932218716e-22	6.471477043948677e-10	1.3539313470836305e-16	8.03424661749813e-07	1.8009900336564603e-11	1.6344959173651625e-09	5.188089812829051e-05	0.014802098044194736	1.854281236357812e-11	1.133705277578004e-11	3.3257343676581916e-21	2.09747431223305e-13	2.9185866645164617e-34	7.604214137077313e-26	2.7005698935578534e-33	2.0568655741297945e-23	1.0244809573369523e-23	2.2557211711240167e-10
volume_centile	7.651986772673863e-18	1.6912166296940346e-11	8.780403931000389e-17	3.465335007823283e-15	2.5917096686692553e-24	6.450514843636361e-13	1.4647414299548637e-23	1.0919824851537787e-32	1.7407834862814346e-15	3.0508919007722606e-11	1.3054752325978523e-05	1.3570181204981491e-06	1.9176760564695697e-09	8.058370535526275e-12	5.585475695859751e-23	2.170422469324473e-21	4.710668449473687e-20	4.301005656972581e-28	5.938909070656569e-29	7.648438826031166e-30	1.1418163582046516e-20	5.816043487697997e-13	1.1911951631434886e-20	4.066240986228903e-31	6.921200513386294e-14	1.9185135939494791e-25	0.00021820111163692806	6.553430264419333e-26	7.412891119666905e-29	7.931314878716619e-20	1.2908589543213469e-24	8.038633986225674e-34	7.576586004453823e-18	3.788083361419454e-23	2.502271138218208e-22	0.27324234952007626	6.536476717433861e-07	2.6457596201162228e-23	1.1554785430846759e-21	1.0244809573369523e-23	3.4302997510923708e-18	4.0777542278421077e-20	3.841201369580911e-21	9.28710162783071e-22	7.751283121226873e-23	1.616797250018469e-13	5.919192291076398e-16	2.04076174715156e-34	8.932441761826598e-14
surface_area_centile	3.5200624324458484e-19	1.877563819149575e-09	6.103488037972946e-19	7.637762059426701e-19	1.5132626638029266e-28	6.167140249748928e-14	1.0064604449295137e-21	3.493302950553178e-30	3.927388841659784e-14	3.2481386101752934e-06	0.0006198109079710581	1.8196007775635882e-05	9.831777641382591e-11	2.2854898405242648e-10	2.7109833304607393e-25	6.977090526939753e-25	1.0534743860063773e-22	5.724010046728195e-31	6.173744313194635e-25	2.287412797989597e-25	3.9008199557246855e-19	2.8611495019408653e-15	3.443254130261368e-21	5.09756066742861e-30	1.4272103334454055e-13	1.508404796152805e-22	0.002038436334901726	3.166640730630229e-25	1.9635606431335287e-30	1.0869924172559067e-23	1.1581369015614856e-25	4.2756829154153154e-32	4.958246612271593e-19	4.061588804154048e-23	3.663832004603323e-23	0.8522092230672488	0.000415111337881183	2.659933149542163e-19	1.2534298815039612e-20	1.5502067370904385e-24	4.4288969485447956e-16	2.889508375754539e-17	4.987371012248468e-20	5.307792170818837e-22	7.358946585136649e-26	8.520715871776402e-18	1.383953220929596e-20	8.01351084722458e-34	2.2104663615480042e-17
avg_length_centile	6.612673054424994e-05	7.228602908913296e-05	0.007549179435081643	0.02525568167238184	0.01667188065403939	8.467892188737943e-05	0.001677546856301101	1.3202743524971802e-06	0.0006062446440818223	0.0036018331063633027	0.1891272520431315	0.02541044021693249	0.03052020583743489	0.00015004091245642383	4.626129366163706e-10	0.001258067609713389	2.5661614625094317e-06	0.005821750545050298	6.834442531185138e-28	4.1809887041255004e-14	1.9283465610238704e-08	5.651656021536719e-11	9.291983872529596e-23	1.5141336083337857e-13	0.3451030899221718	1.3231915583921442e-14	0.00022348595128426695	5.627929081168428e-11	0.18528086547258096	0.04614866413778531	0.43482203231795724	5.686695640156711e-07	0.0002458943879294633	3.081718642094033e-07	1.259536669411638e-10	0.09303248450451257	0.01761643649209056	2.018947030525042e-07	2.1437508289423418e-10	0.5883473240503644	0.13620761301251824	0.004422997401914379	0.003212756301935427	1.0776101688457195e-06	0.05410639312252952	0.014934664839377726	0.05635741459373359	0.03192395730125349	0.0017074158310890779
[truncated: 23 more columns]
