# Supplementary material for: White matter micro- and macrostructure brain charts for the human lifespan
Source: Nature. 2026 May 13;655(8124):979–89. doi: 10.1038/s41586-026-10454-2 (PMC13391363; doi:10.1038/s41586-026-10454-2)
Supplement: Supplementary file 10 — Case–control comparison P values with Benjamini–Hochberg false discovery rate correction. SDT.T7.1–16 contain the Benjamini–Hochberg false discovery rate-adjusted P values for the statistical tests (one-sample two-sided Wilcoxon signed-rank test) in Supplementary Figs. S3.F2–S3.F5 analyses. Note that the adjustments were based on a false positive rate of \documentclass[12pt]{minimal} \usepackage{amsmath} \usepackage{wasysym} \usepackage{amsfonts} \usepackage{amssymb} \usepackage{amsbsy} \usepackage{mathrsfs} \usepackage{upgreek} \setlength{\oddsidemargin}{-69pt} \begin{document}$$\alpha =0.05$$\end{document}α=0.05. [file 41586_2026_10454_MOESM10_ESM.zip › SDT.T7/SDT.T7.12-Schizoaffective Disorder_centile_dist_pval_df.csv]

	AF_left	AF_right	IFO_left	IFO_right	ILF_left	ILF_right	MLF_right	MLF_left	SLF_I_left	SLF_I_right	SLF_II_left	SLF_II_right	SLF_III_left	SLF_III_right	UF_left	UF_right	CG_left	CG_right	CC_1	CC_2	CC_3	CC_4	CC_5	CC_6	CC_7	CC	CA	ATR_left	ATR_right	T_PREF_left	T_PREF_right	T_PREM_left	T_PREM_right	T_PREC_left	T_PREC_right	STR_left	STR_right	T_POSTC_left	T_POSTC_right	T_PAR_left	T_PAR_right	T_OCC_left	T_OCC_right	ST_FO_left	ST_FO_right	ST_PREF_left	ST_PREF_right	ST_PREM_left	ST_PREM_right
fa-mean_centile	0.0001171506624395919	0.0003118881690738122	0.13374659911638687	0.04076831805962115	0.000535455546317259	0.05035052490970017	0.00016431463761921512	2.322647269002051e-05	0.0018149743418571383	3.1461194360216976e-05	0.00021224703770815066	8.944105334209058e-05	0.0008770999602795879	0.00046459149594885093	0.005930316532627504	0.08809537108912921	0.00028103661094864944	0.011374602348184786	1.0270688192495363e-05	1.1311567021169119e-06	0.00021659173543236903	2.9928254378182e-07	0.0012950326938374035	1.47982832416788e-07	0.0021387732388568658	4.426252170012083e-08	0.05758867033000404	0.0009920909211802867	0.002453080293438846	0.0031928824307778723	0.0013631761415556591	0.025068175519987714	0.00028448600739991686	0.07068547255226926	0.0007095492591670266	0.09161203262370957	0.006996660792410323	0.028100303090575398	0.0004466038107698181	0.00010772999730213074	0.0006824454057081193	0.00394256933657474	0.01805741173599503	9.003860028799827e-05	0.0007584281695467117	0.00842112655759348	0.00565390944543385	0.00010868230964707576	1.2888987594280553e-05
md-mean_centile	0.11186446626384479	0.2364460723319638	0.16680212702819702	0.4071048498534064	0.011430635168535212	0.2577124538753202	0.138213979921641	0.1365761363907069	0.34320705209511193	0.23355101730322705	0.19960723406492478	0.16679335570708687	0.17687322874200515	0.9249973683807868	0.43354619939302796	0.18223068831261213	0.7124716934287307	0.8961900523758587	0.14489558918475387	0.332597932532779	0.5484656015242438	0.029316789584964878	0.6477177375632259	0.02265351558667986	0.10802159806980159	0.17546397488249776	0.40036854554261064	0.3413558385849969	0.6780900023370944	0.5026960140759097	0.8621015840737528	0.7965418216196298	0.7307281263519565	0.4670757128364237	0.8844012690174515	0.27143707588963756	0.41480366269141217	0.20025972880163162	0.6393914866381728	0.44982333422785614	0.738167366312352	0.003738302680938347	0.12836331450724056	0.44568030819929366	0.9052535904419824	0.9845202893025701	0.5969857433523867	0.2938716719393998	0.44568030819929366
ad-mean_centile	0.45587695075214185	0.4940626584112956	0.8316185018130566	0.05587668100630484	0.670981950477562	0.9575646331942965	0.2869268843089252	0.3840548496074488	0.163439216788489	0.39116045962508555	0.22688876547923087	0.3321055313525915	0.8006419484878012	0.03377031165872782	0.002819085840131982	0.00565390944543385	0.008970599280520655	0.07759331983379479	0.01971620528592842	0.012982532342901466	0.07850671122540258	0.8071756701361251	0.0568371246312836	0.5724299739041624	0.670981950477562	0.14432892152456847	0.4466999171512436	0.39584688352608555	0.23355101730322705	0.328211567863677	0.050784555451557446	0.7680118790433922	0.15831928241153836	0.7418559086411369	0.2979153466391271	0.5577593498667807	0.8002192186500957	0.8913224277478031	0.26977950798682226	0.403082640400772	0.2668967597449312	0.1001398065638732	0.4167403024950623	0.3406306997837645	0.05704622246551371	0.2979153466391271	0.008581435942555194	0.3417224298051709	0.15940182990620813
rd-mean_centile	0.010493955134047245	0.016636732699578244	0.11363238130292062	0.9521378403021243	0.0019082301877454176	0.12376044006509514	0.004927547639884741	0.00842112655759348	0.0693091858386872	0.020623140855292828	0.022217795631044427	0.0037128899386230205	0.03038404629403408	0.13574969182450286	0.8316185018130566	0.4167403024950623	0.054972193624779155	0.3223742057201176	0.0008101088676983387	0.01848500104114516	0.05142896857289632	0.00073316915563751	0.17253880561033944	0.00026284730955147004	0.02265351558667986	0.0015906736440328378	0.5564456650096254	0.1803364713008704	0.2658141420856812	0.09688729366111404	0.47092679040774255	0.35200803086089894	0.25287390479961613	0.4650697028099785	0.564771107982809	0.20025972880163162	0.05758867033000404	0.13385412483432185	0.0672404534455322	0.11480589250189928	0.2750241053978172	0.007482769792779613	0.022484478066206293	0.24480791071874777	0.4071048498534064	0.8043950910986465	0.8930524579016538	0.15831928241153836	0.21687132069070741
volume_centile	2.9928254378182e-07	6.568870447973934e-06	0.0012519348699876333	8.249474168876267e-06	9.404848563190284e-07	6.107236126450674e-05	0.0002871448522352318	4.8833884982127045e-06	5.591633413727988e-07	7.200075351608406e-05	1.1483352737018395e-05	3.198434672754429e-05	1.3006302218858604e-05	2.4077564885826526e-06	7.493161574108668e-05	8.582884589343677e-07	5.591633413727988e-07	3.139472923930418e-06	0.004107643264276607	4.8833884982127045e-06	1.3492160550253316e-06	2.7337992254166005e-06	2.9470229592929767e-06	4.6253228753066173e-07	0.005033317952099072	9.404848563190284e-07	0.003782944515504053	1.2221478876020564e-05	0.00017793996485476507	9.480138508307932e-05	0.0008770999602795879	8.68940749786703e-06	5.225428626367371e-05	5.382993156679193e-06	1.2878168149696725e-05	0.14489558918475387	0.016844554271333065	5.4729517900919e-09	8.582884589343677e-07	2.27497280701291e-06	2.7337992254166005e-06	1.056379469947923e-05	4.834551428424259e-05	0.0012195513977472717	0.006657523042349004	0.00014613880739508704	0.007482769792779613	0.00026241679614211975	8.038792629436024e-05
surface_area_centile	2.252976527565047e-07	2.351047755624099e-05	0.0010119363989622113	1.2888987594280553e-05	4.8833884982127045e-06	0.00034877529977228404	4.8833884982127045e-06	5.414195907515299e-07	1.1285235614913758e-06	9.480138508307932e-05	1.35825086898256e-05	8.715541482329224e-05	6.663844032676529e-05	2.815630085701222e-08	2.0360090502547915e-05	2.252976527565047e-07	1.1010284159588597e-06	4.120469952683768e-05	0.04478533346741763	1.0270688192495363e-05	7.733417626099788e-06	3.3609355102540656e-06	7.379551707145603e-06	1.8605515501233464e-07	0.002683014009717594	3.8730890431230723e-07	0.011644683488987619	4.534031212244491e-05	3.6523059049825633e-06	3.037765066695701e-06	3.1343983841462185e-05	1.725457256375245e-05	2.314758042621894e-06	1.35825086898256e-05	7.4039493182139655e-06	0.25287390479961613	0.022484478066206293	9.402578258849386e-08	9.359069427502224e-07	2.9928254378182e-07	2.1619720284131513e-06	4.120469952683768e-05	0.0002864271458942528	0.006670068110649841	0.001972801267333056	4.444452622002598e-05	0.0002728442760931534	7.200075351608406e-05	2.27497280701291e-06
avg_length_centile	5.2907382493687805e-05	0.19134556421620622	0.036306693532122306	0.010027945589181722	1.8605515501233464e-07	0.007309383398861818	0.30238649296973014	0.03377031165872782	0.0005363244347208451	0.0038813929812607675	0.15710456253084532	0.17139367803844796	3.4204955904895874e-05	0.03305529651381518	4.444452622002598e-05	0.00031510480823355064	5.915932595899641e-05	5.225428626367371e-05	3.825920588198408e-05	8.38868880202747e-05	3.284570323245657e-05	2.444109438081047e-05	2.5411058113494083e-05	2.4885152854070377e-06	0.7965418216196298	1.8807816618609858e-06	0.0032098212936834663	0.000450403668187945	0.323032313425682	0.0006200567124306592	0.2979153466391271	0.0021933661765237825	0.0020740549775460295	0.0001555007477468405	0.0005714544720102252	0.00025583367139572056	0.007774786177850821	2.5411058113494083e-05	0.029538979477566337	0.12437402013140314	0.03205433665287123	0.0019202397059207598	0.0018149743418571383	0.0005714544720102252	0.13374659911638687	0.02132499484592835	0.2155067012206797	0.0520091254440769	0.19134556421620622
[truncated: 23 more columns]
