# Supplementary material for: White matter micro- and macrostructure brain charts for the human lifespan
Source: Nature. 2026 May 13;655(8124):979–89. doi: 10.1038/s41586-026-10454-2 (PMC13391363; doi:10.1038/s41586-026-10454-2)
Supplement: Supplementary file 10 — Case–control comparison P values with Benjamini–Hochberg false discovery rate correction. SDT.T7.1–16 contain the Benjamini–Hochberg false discovery rate-adjusted P values for the statistical tests (one-sample two-sided Wilcoxon signed-rank test) in Supplementary Figs. S3.F2–S3.F5 analyses. Note that the adjustments were based on a false positive rate of \documentclass[12pt]{minimal} \usepackage{amsmath} \usepackage{wasysym} \usepackage{amsfonts} \usepackage{amssymb} \usepackage{amsbsy} \usepackage{mathrsfs} \usepackage{upgreek} \setlength{\oddsidemargin}{-69pt} \begin{document}$$\alpha =0.05$$\end{document}α=0.05. [file 41586_2026_10454_MOESM10_ESM.zip › SDT.T7/SDT.T7.2-AD_centile_dist_pval_df.csv]

	AF_left	AF_right	IFO_left	IFO_right	ILF_left	ILF_right	MLF_right	MLF_left	SLF_I_left	SLF_I_right	SLF_II_left	SLF_II_right	SLF_III_left	SLF_III_right	UF_left	UF_right	CG_left	CG_right	CC_1	CC_2	CC_3	CC_4	CC_5	CC_6	CC_7	CC	CA	ATR_left	ATR_right	T_PREF_left	T_PREF_right	T_PREM_left	T_PREM_right	T_PREC_left	T_PREC_right	STR_left	STR_right	T_POSTC_left	T_POSTC_right	T_PAR_left	T_PAR_right	T_OCC_left	T_OCC_right	ST_FO_left	ST_FO_right	ST_PREF_left	ST_PREF_right	ST_PREM_left	ST_PREM_right
fa-mean_centile	9.534380418851523e-06	0.08853336838263581	2.2905476780242787e-27	4.761240838746118e-21	5.487300348442983e-28	3.7583075809485135e-15	1.1240143356717508e-18	3.9374530670694664e-20	1.0863535928002494e-08	7.462954682368312e-19	2.198586517878323e-08	1.1562503758767481e-08	9.049813442502677e-15	1.054099843310567e-12	7.475706207385822e-33	2.178683719623671e-31	3.913300243189378e-30	1.8642414783553225e-23	7.298583346802913e-45	9.915473123454934e-31	7.111329785917776e-18	0.0015548560866423468	2.134397458835585e-11	1.7531602302850707e-15	5.591193778681334e-11	2.882014537528524e-32	1.4865691752135762e-10	4.428748071422767e-07	0.01625489072112324	0.00034694306196450525	0.0007521716097421614	0.8235908394217692	0.9003102177869665	0.07637565532152354	0.00473161192246232	0.03254667367753052	0.96610062156862	0.0002865817753243738	0.0017503382286979455	0.17538840756180793	0.024946470536872583	2.7401876342039747e-21	1.2562986564462626e-12	8.550251054047684e-11	7.985619670483686e-17	0.0003670351988469795	1.7409651693731296e-05	0.017971695709765357	0.26694576207184945
md-mean_centile	2.2819403810032505e-43	1.20996899406949e-32	1.3501414872108792e-56	4.253410978946685e-50	1.0913737469016749e-54	6.884249476355342e-50	4.802572242246161e-38	6.630515604800986e-41	1.5370730241409406e-32	1.9868586003339386e-28	4.588275372808793e-30	3.2863486772152775e-33	2.285520480023752e-29	2.3316735013091137e-24	7.740002187305537e-44	2.0064852800433254e-52	5.7271622859702794e-46	1.3378599266942347e-38	4.193491216002596e-53	2.916545077342905e-54	3.6336905028423455e-44	5.714180887992399e-08	3.4719737949811812e-09	1.5946757134369028e-42	6.430514776697797e-16	1.3501414872108792e-56	3.571912425699634e-21	3.9251573513218343e-36	3.406688712839781e-33	1.5857246652758342e-34	1.3269298961418084e-32	4.822753345831737e-43	9.14062634149291e-28	2.8470479066203707e-38	3.892168449079715e-27	5.520138583448295e-31	3.8875146315952914e-28	3.0708670779124965e-20	5.476437374239648e-08	5.5600625855514404e-36	3.775852079221912e-33	1.878231765227796e-53	7.540941487790431e-40	2.1527700291371746e-34	1.2819251620287848e-36	2.8227672930071477e-42	3.2352323223122827e-37	1.3303157662221357e-38	6.007011317319928e-25
ad-mean_centile	1.0908897790001472e-39	7.722145359597912e-35	2.9098264297747327e-42	1.8119937701242924e-37	4.681569021722068e-43	2.0676224749366137e-36	4.711494724647145e-24	1.1270994799411639e-32	3.3739514819807526e-26	1.6428891966386926e-11	1.180048100124006e-25	4.24801591664718e-25	1.8918786187252075e-16	7.744164372502011e-18	2.568126305334399e-23	6.355479253993232e-37	1.0357588702614845e-11	2.5338123260996014e-10	2.4663938326075875e-34	7.814137729293912e-50	3.645396574372847e-39	1.234791528505781e-10	8.383411200922161e-07	1.190505298058469e-39	4.565921872072472e-15	3.0427728502969635e-44	2.8323813472313465e-10	4.346045222216313e-38	2.2401034054223913e-34	2.6601159057461174e-39	4.619000449854124e-34	1.3469625920520804e-45	2.4120151395341565e-32	4.86945119990028e-41	1.902907635571931e-30	5.085368090680991e-34	1.4104629758039136e-25	4.3264717123707165e-28	1.6666557183230314e-16	4.346045222216313e-38	9.903196434658084e-34	8.558438238663337e-42	5.722754218625665e-33	1.309243437465075e-30	6.370389674396309e-26	2.482679323288995e-46	5.820748820061283e-39	2.9993737463355725e-42	9.617795405510203e-34
rd-mean_centile	1.5099615528827235e-32	8.46814006718005e-17	9.421963679353796e-53	4.037270398590354e-44	2.0064852800433254e-52	1.3314250209086293e-43	3.592745878272931e-34	1.0256617959008851e-38	2.444209202589487e-28	1.3261828273348473e-31	4.269608331930859e-25	5.1628526245628285e-26	6.23589221664217e-26	1.1717364698192588e-20	6.247728433815765e-45	1.4849265022336877e-52	4.645358112731932e-46	3.7039007719855376e-37	2.2426560298389916e-55	1.6281323006845529e-52	5.5600625855514404e-36	6.962452559278645e-05	6.723953537281565e-09	2.4663938326075875e-34	8.401829770459603e-13	6.884249476355342e-50	1.5355922698383473e-19	8.9424932637965e-34	5.960913582558663e-26	6.304447147984123e-25	2.1936452167610343e-30	9.987219137485864e-20	5.186314971772025e-14	1.1694191124294313e-12	7.59790737685184e-07	1.2454541474440332e-08	2.974094083561119e-10	0.0028011493275552114	0.1484369423476783	1.8873324051924002e-18	1.2544939821028013e-15	1.5365971982412235e-48	3.064768452506552e-32	8.580697450914458e-34	7.526902810940053e-34	1.1668092539254007e-37	2.4663938326075875e-34	2.701255933098817e-32	3.203462415171964e-15
volume_centile	4.812295601656802e-20	4.582121969391653e-17	4.007813109950039e-14	1.521901134540065e-16	7.360725648679826e-23	1.1429729844605274e-17	8.162312029113514e-38	2.7242542347391613e-44	4.172521389766777e-20	3.147735791880693e-11	8.555316645486424e-08	6.033967604517319e-15	2.8402835102446856e-06	2.415571501938968e-15	2.732775405626223e-30	3.92759932549113e-27	5.986757611630738e-29	2.204109010087754e-45	2.178683719623671e-31	8.88741370023254e-34	2.9520296157314775e-13	3.69353820301054e-08	1.602290110941858e-35	2.5864554334006444e-54	2.161698172223038e-28	2.908126233718499e-34	0.7831703827162433	2.954090098760099e-35	2.25295123804205e-39	1.2962321166221791e-27	7.822911003756148e-29	3.4642732366436455e-40	4.4576755814595163e-26	1.18359178953917e-30	4.710226811718198e-28	0.1058933071420107	5.705882145746989e-10	2.831037822355275e-28	2.0534376306256102e-23	1.6854037078632338e-34	2.786894002971005e-28	2.343349949265481e-14	1.0260408781177123e-22	2.4214690457516368e-30	2.831037822355275e-28	2.8768714471113494e-17	8.628490811759099e-19	3.2288190700739397e-37	4.409784074193757e-18
surface_area_centile	1.1553011344429513e-22	2.1735760376433077e-14	3.3991889919436314e-13	1.3205695484363426e-14	2.411062447759094e-27	1.854781581523846e-18	3.116431061949095e-36	2.358981684682241e-42	1.973676243419258e-15	9.358381598255442e-05	0.00025975640941443544	1.9827124579023526e-13	1.1389555645273516e-05	1.3099771085308109e-16	3.775852079221912e-33	1.7764570169119032e-28	1.4118746551061578e-26	7.888982521155286e-43	5.113393545771443e-27	1.3428600315667065e-28	4.102579667341217e-11	5.0080572668245825e-09	2.149493146840572e-35	1.5792606920480432e-51	2.2930347131991755e-22	8.934117736810825e-33	0.8058830510253748	1.3793398439254187e-33	2.923537468288071e-33	2.022260818762879e-28	1.3949910914954958e-26	3.5986664768606596e-38	9.292123145956923e-27	4.382248677880387e-28	1.8133007579504802e-27	0.00046441434369612507	3.798144072180933e-05	2.8026772596655015e-24	3.2269658702257015e-25	5.641330588375649e-37	2.521100845694928e-26	3.2130129882267054e-10	6.803661552768357e-18	1.2075137198639483e-31	7.955281049419101e-29	2.5196395411508854e-23	5.714704221479375e-22	8.649853003561312e-38	4.913691001384995e-25
avg_length_centile	0.24474534560468345	1.484768148194814e-09	0.12562816199556423	0.42650153062267937	0.2348150593637553	0.0001515863366855306	0.006402711663260358	6.524359179708802e-07	0.0016847472778013057	0.8005311904116057	0.6081450850692205	0.1281836233034564	0.063844015211432	0.00031062622119682875	3.622798162160413e-12	2.498998299965028e-10	3.9855945666505664e-05	8.411828845973626e-08	1.134226281566665e-23	6.25716724556171e-08	0.00489683222850067	1.5309793777064242e-05	5.5600625855514404e-36	3.9135201975549554e-16	0.0028651097521280974	3.782514302084984e-14	0.8900228645658544	9.126515933322049e-09	0.8358854752755741	0.4137497948799253	0.16777378617630972	0.0061763121627598505	0.19743931339547752	0.13259268769643914	1.4249441369058657e-05	0.004515088664412774	0.3381904230440489	0.026563403757924774	0.009694551547699918	3.244605549679138e-11	0.0018443286321549535	0.02002046577727294	0.04858895299113572	6.376120875881059e-09	2.3576449557827775e-05	0.034082913184945926	0.03473218899410459	0.05231867396412301	0.7632759242511523
[truncated: 23 more columns]
