# Supplementary material for: White matter micro- and macrostructure brain charts for the human lifespan
Source: Nature. 2026 May 13;655(8124):979–89. doi: 10.1038/s41586-026-10454-2 (PMC13391363; doi:10.1038/s41586-026-10454-2)
Supplement: Supplementary file 11 — Case–control comparison distances to 50th centile. SDT.T8.1–16 contain the median distances to the 50th normative centile for each tract and feature across diagnostic groups used in Fig. 5b,c, Extended Data Figs. 6 and 7 and Supplementary Information, section 3, ‘Additional diagnostic group centile deviations’. Negative values indicate the median was higher than the 50th centile, whereas positive values indicate that the median was lower. Values range from 0 to 1, with 0.5 as the 50th centile. [file 41586_2026_10454_MOESM11_ESM.zip]

Archive with 16 entries (16 files):
- SDT.T8/SDT.T8.1-ADHD_centile_dist_centile_df.csv
- SDT.T8/SDT.T8.10-Epilepsy_centile_dist_centile_df.csv
- SDT.T8/SDT.T8.11-MCI_centile_dist_centile_df.csv
- SDT.T8/SDT.T8.12-Schizoaffective Disorder_centile_dist_centile_df.csv
- SDT.T8/SDT.T8.13-Schizophrenia_centile_dist_centile_df.csv
- SDT.T8/SDT.T8.14-Social Anxiety_centile_dist_centile_df.csv
- SDT.T8/SDT.T8.15-Substance Abuse_centile_dist_centile_df.csv
- SDT.T8/SDT.T8.16-Suicidality and Self-Injury_centile_dist_centile_df.csv
- SDT.T8/SDT.T8.2-AD_centile_dist_centile_df.csv
- SDT.T8/SDT.T8.3-Anxiety_centile_dist_centile_df.csv
- SDT.T8/SDT.T8.4-Autism_centile_dist_centile_df.csv
- SDT.T8/SDT.T8.5-Bipolar_centile_dist_centile_df.csv
- SDT.T8/SDT.T8.6-CN*_centile_dist_centile_df.csv
- SDT.T8/SDT.T8.7-Defiance_Conduct Disorder_centile_dist_centile_df.csv
- SDT.T8/SDT.T8.8-Depression_centile_dist_centile_df.csv
- SDT.T8/SDT.T8.9-Dyslexia_centile_dist_centile_df.csv
