# Supplementary material for: White matter micro- and macrostructure brain charts for the human lifespan
Source: Nature. 2026 May 13;655(8124):979–89. doi: 10.1038/s41586-026-10454-2 (PMC13391363; doi:10.1038/s41586-026-10454-2)
Supplement: Supplementary file 11 — Case–control comparison distances to 50th centile. SDT.T8.1–16 contain the median distances to the 50th normative centile for each tract and feature across diagnostic groups used in Fig. 5b,c, Extended Data Figs. 6 and 7 and Supplementary Information, section 3, ‘Additional diagnostic group centile deviations’. Negative values indicate the median was higher than the 50th centile, whereas positive values indicate that the median was lower. Values range from 0 to 1, with 0.5 as the 50th centile. [file 41586_2026_10454_MOESM11_ESM.zip › SDT.T8/SDT.T8.13-Schizophrenia_centile_dist_centile_df.csv]

	AF_left	AF_right	IFO_left	IFO_right	ILF_left	ILF_right	MLF_right	MLF_left	SLF_I_left	SLF_I_right	SLF_II_left	SLF_II_right	SLF_III_left	SLF_III_right	UF_left	UF_right	CG_left	CG_right	CC_1	CC_2	CC_3	CC_4	CC_5	CC_6	CC_7	CC	CA	ATR_left	ATR_right	T_PREF_left	T_PREF_right	T_PREM_left	T_PREM_right	T_PREC_left	T_PREC_right	STR_left	STR_right	T_POSTC_left	T_POSTC_right	T_PAR_left	T_PAR_right	T_OCC_left	T_OCC_right	ST_FO_left	ST_FO_right	ST_PREF_left	ST_PREF_right	ST_PREM_left	ST_PREM_right
fa-mean_centile	0.04097892554177396	0.0037074385839522273	0.06393812778944724	-0.008719058760233489	0.063518101781329	0.005945706290653385	0.019597942203623098	0.05263465870672063	-0.003116233446417205	0.06047246906734782	0.04866739733015324	0.065944385960164	0.016688567973059898	-0.031629324851699336	0.022434604743555076	0.0014219630882116308	-0.045578245011462126	-0.057413214499781096	0.09128731650419941	0.1045124423505564	0.03476777140789988	0.0731248238228584	-0.013955614696712804	0.1469207629236406	0.0329638621339281	0.1066453712718492	0.054286361983111986	0.017702047505361695	0.03911161754251968	-0.008886657105995788	0.03510873711076451	-0.0719892051561769	-0.026303387066479278	-0.09484012071766856	-0.058957889701483746	-0.018290253387235778	-0.030394685328664073	-0.10855481496801411	-0.01571139907904917	0.057681009259426985	0.035408362561149986	0.09426183758466011	0.06555911446513024	0.1195516319170562	0.09540728454264724	0.031866569259716204	0.010479584587324287	0.053248860204979764	0.0640512464817557
md-mean_centile	0.08799931487997537	0.09447708197403637	-0.024205838459316342	0.024044481753324798	-0.07186880382164662	-0.09436037792711205	0.03196623463867421	0.06120452767675588	0.1418552396099882	0.09016555694138656	0.12465931805147323	0.08557782006778558	0.08957126214337441	0.10461714132145983	0.043383678294306394	-0.003900971652423202	0.09978747634036989	0.1226360584521563	-0.020494415473363614	-0.039204964244698215	0.00973655943682894	-0.017925757122252972	0.06894833451873572	-0.06359645776428902	-0.05936136809449466	-0.044946238900262725	0.018111621684267998	0.0450616065969871	0.044325963266689694	0.026567969863656116	0.02926125979336419	0.07532706845557702	0.10760452103909879	0.134688995512038	0.16090738228125312	0.13413018030742585	0.14744005335796206	0.14627934431971001	0.15195178197270143	0.03597339268566324	0.037066210781875664	-0.06159195615951529	-0.01672661554250543	0.011493145640187497	0.022459924046075608	0.03085778227945002	0.03521372497777142	0.07144213791215231	0.08079528906598665
ad-mean_centile	0.10857361739914706	0.11176201524365637	-0.04814621389396567	-0.013871719609027444	-0.031534109540807154	-0.10194439346253614	0.04708310576976221	0.09248968538555802	0.15864896731132483	0.1587811722875419	0.16111501862271693	0.14123238264449361	0.0795416221438503	0.1220506664987101	0.07084210066370722	-0.019683470323704655	0.17973585129524	0.15077824869742862	0.058484318603787555	0.05178303821329261	0.047998518665816725	0.004489760111617003	0.1114276240069898	-0.02683122097447599	-0.11393034069863839	0.030032555823467533	0.05201515698236581	0.06569290319646759	0.05287810040228619	0.043557227767029416	0.04552281746747272	0.06284474488117658	0.10302879317243191	0.09417913147485368	0.1344995766858016	0.10647649874278509	0.16455825283058406	0.03330111673313463	0.0894220440117553	0.07511891426360595	0.0600878812410226	-0.029128934873200674	0.0016548811417863019	0.04908851884824872	0.07769123312994419	0.04927477238637751	0.0807773149665636	0.10655472183353021	0.11116073678417993
rd-mean_centile	0.07121077285740585	0.06872110436943002	-0.0548846984041198	-0.002811545934762738	-0.06491590908709544	-0.05153245138749174	-0.006117623659311233	0.002709939134143191	0.09462564729658102	0.05127611670268162	0.08577618345538196	0.014295761238995397	0.07762246866007583	0.07435603719733092	0.061797468570679914	0.021115979956979114	0.07146225638979076	0.07945868131428502	-0.11342106473200797	-0.05867124432176918	-0.015222288131598316	-0.020640839965569535	0.0646193263580544	-0.09543738390583756	-0.08113004289884562	-0.06948529290121619	0.046601839973233083	0.034462121624529884	0.04387922172760639	0.020923092774741914	0.022255414037384125	0.0957157491378074	0.09992798209240339	0.1413442063451536	0.1502214117563454	0.12413601602345747	0.11491689495167723	0.16730956130884989	0.1572268196855841	0.012501423771282827	0.021247270367487414	-0.0683915871271159	-0.03391398695016001	-0.002507934444160087	-0.02808504848574067	0.02604616778327079	0.035476599519015606	0.07231978844357012	0.06856584255206272
volume_centile	0.15130731975467882	0.15229349540626252	0.13515371367070572	0.1294510506327537	0.1401352442714729	0.1777808601638584	0.06740488872331513	0.07093179954434231	0.14685114663876153	0.12391307683926439	0.16890955977575522	0.14835277281545545	0.1921721287119278	0.18894204856599311	0.16578366914828357	0.16316442539097842	0.19280025580129673	0.1817264814669382	0.1091075998268104	0.15167405315893612	0.11157562239615992	0.13244707083842094	0.15722352286491342	0.11318409525300949	0.12346766332670561	0.11393717249403867	0.09292214737995885	0.13417007913258833	0.14818515246177077	0.1235982242486976	0.14893439171000972	0.0801307153295549	0.1135112073650561	0.1305977266633167	0.1522130313455622	0.0641886448617584	0.12248622602573112	0.1796170299679496	0.1899470405825423	0.0876865677969042	0.11341621620768283	0.13266372017283895	0.16432987236170343	0.1309182275261777	0.1301916352703903	0.0913084990596501	0.09392106410378387	0.050077754666796315	0.11396962567715369
surface_area_centile	0.14998049433091099	0.1367722687983815	0.1260751068757236	0.139789964615108	0.1571894737433484	0.18158962119532612	0.10257949939275479	0.13058024223647768	0.11871809758842611	0.11541994149317425	0.1610569321905067	0.16031037273709148	0.1944039032773221	0.21746102749623147	0.15248222477543932	0.15960740086163117	0.18566880475349973	0.17869857839348557	0.0978954810163416	0.12267255709344199	0.09879203438665063	0.11969740019283465	0.1567095396113799	0.1262308177280363	0.0906561593752706	0.1049096001317153	0.08279262666776044	0.11842269974602448	0.14745380817487763	0.12145136050753752	0.1417817581095534	0.08068410970868412	0.11673810248106542	0.13764259335172296	0.17368138263540744	0.07216578803980561	0.11742829568284735	0.17033465737468662	0.1952620061283456	0.1223881700567736	0.13030227958727303	0.144444619323016	0.17341421809269286	0.10713718503526193	0.1341053116211008	0.10023299171187838	0.13049062605988793	0.09285974748950754	0.14065860651546053
avg_length_centile	0.07376732538651187	0.027690673422413825	0.04539678172650369	0.009752757958330027	0.11607552847746211	0.11617685331882527	0.03319599132232198	0.015894368623558697	0.12437595747559549	0.05795359849678894	0.04209918131811241	-0.009285914260630967	0.12921289164408029	0.1252076762032599	0.11614594770083803	0.1058380393691421	0.11236326730143292	0.11899562420507331	0.1006136940256584	0.0701441028832045	0.20389604993034072	0.1425802159983925	0.17370744600761528	0.15128465581995781	0.014352253027118289	0.1170809242978888	0.05419049232758627	0.08618890206529323	0.040261006011170664	0.052275152836179395	0.012460322812437807	0.0021805637470602157	0.06649575094712401	0.07832044197230448	0.09627987372991131	0.041446342537221514	0.0045500827868406035	0.11559807116972942	0.0726502876504368	-0.0715585189238872	-0.004722784448773387	0.08215661401827568	0.10372959284639932	0.08227682645708928	0.11415767532849058	-0.004281399249417728	0.023806746072448204	0.01984427578101189	0.05355025468599239
[truncated: 23 more columns]
