# Supplementary material for: White matter micro- and macrostructure brain charts for the human lifespan
Source: Nature. 2026 May 13;655(8124):979–89. doi: 10.1038/s41586-026-10454-2 (PMC13391363; doi:10.1038/s41586-026-10454-2)
Supplement: Supplementary file 12 — Centiles trajectories of brain charts. SDT.T9.1–5 contain the brain charts for the global metrics; SDT.T9.6–509 contain the brain charts for the tract-specific metrics (unnormalized); and SDT.T9.510–1157 contain the brain charts for the tract-specific macrostructural metrics (normalized). Included in each table are the male and female centile trajectories for the 2.5th, 25th, 50th, 75th and 97.5th percentiles; the interquartile range normalized by the 50th centile; and the derivatives of the 50th centiles with respect to both age and log(age). Charts are sampled in logarithmically spaced intervals. Age is reported in years, while centile trajectory values are reported in metric-specific units: diffusivities in mm2 s−1, volume in mm3, surface area in mm2, average length in mm, and FA is dimensionless (unitless). [file 41586_2026_10454_MOESM12_ESM.zip]

Archive with 1,157 entries (1,157 files):
- plotted_curves_global/SDT.T9.1-global_ad_mean_curve_metrics.csv
- plotted_curves_global/SDT.T9.2-global_fa_mean_curve_metrics.csv
- plotted_curves_global/SDT.T9.3-global_md_mean_curve_metrics.csv
- plotted_curves_global/SDT.T9.4-global_rd_mean_curve_metrics.csv
- plotted_curves_global/SDT.T9.5-global_wmv_curve_metrics.csv
- plotted_curves/SDT.T9.10-AF_left_rd-mean_curve_metrics.csv
- plotted_curves/SDT.T9.100-CG_left_md-mean_curve_metrics.csv
- plotted_curves/SDT.T9.101-CG_left_rd-mean_curve_metrics.csv
- plotted_curves/SDT.T9.102-CG_left_surface_area_curve_metrics.csv
- plotted_curves/SDT.T9.103-CG_left_volume_curve_metrics.csv
- plotted_curves/SDT.T9.104-CG_right_ad-mean_curve_metrics.csv
- plotted_curves/SDT.T9.105-CG_right_avg_length_curve_metrics.csv
- plotted_curves/SDT.T9.106-CG_right_fa-mean_curve_metrics.csv
- plotted_curves/SDT.T9.107-CG_right_md-mean_curve_metrics.csv
- plotted_curves/SDT.T9.108-CG_right_rd-mean_curve_metrics.csv
- plotted_curves/SDT.T9.109-CG_right_surface_area_curve_metrics.csv
- plotted_curves/SDT.T9.11-AF_left_surface_area_curve_metrics.csv
- plotted_curves/SDT.T9.110-CG_right_volume_curve_metrics.csv
- plotted_curves/SDT.T9.111-CST_left_ad-mean_curve_metrics.csv
- plotted_curves/SDT.T9.112-CST_left_avg_length_curve_metrics.csv
- plotted_curves/SDT.T9.113-CST_left_fa-mean_curve_metrics.csv
- plotted_curves/SDT.T9.114-CST_left_md-mean_curve_metrics.csv
- plotted_curves/SDT.T9.115-CST_left_rd-mean_curve_metrics.csv
- plotted_curves/SDT.T9.116-CST_left_surface_area_curve_metrics.csv
- plotted_curves/SDT.T9.117-CST_left_volume_curve_metrics.csv
- plotted_curves/SDT.T9.118-CST_right_ad-mean_curve_metrics.csv
- plotted_curves/SDT.T9.119-CST_right_avg_length_curve_metrics.csv
- plotted_curves/SDT.T9.12-AF_left_volume_curve_metrics.csv
- plotted_curves/SDT.T9.120-CST_right_fa-mean_curve_metrics.csv
- plotted_curves/SDT.T9.121-CST_right_md-mean_curve_metrics.csv
- plotted_curves/SDT.T9.122-CST_right_rd-mean_curve_metrics.csv
- plotted_curves/SDT.T9.123-CST_right_surface_area_curve_metrics.csv
- plotted_curves/SDT.T9.124-CST_right_volume_curve_metrics.csv
- plotted_curves/SDT.T9.125-FPT_left_ad-mean_curve_metrics.csv
- plotted_curves/SDT.T9.126-FPT_left_avg_length_curve_metrics.csv
- plotted_curves/SDT.T9.127-FPT_left_fa-mean_curve_metrics.csv
- plotted_curves/SDT.T9.128-FPT_left_md-mean_curve_metrics.csv
- plotted_curves/SDT.T9.129-FPT_left_rd-mean_curve_metrics.csv
- plotted_curves/SDT.T9.13-AF_right_ad-mean_curve_metrics.csv
- plotted_curves/SDT.T9.130-FPT_left_surface_area_curve_metrics.csv
- plotted_curves/SDT.T9.131-FPT_left_volume_curve_metrics.csv
- plotted_curves/SDT.T9.132-FPT_right_ad-mean_curve_metrics.csv
- plotted_curves/SDT.T9.133-FPT_right_avg_length_curve_metrics.csv
- plotted_curves/SDT.T9.134-FPT_right_fa-mean_curve_metrics.csv
- plotted_curves/SDT.T9.135-FPT_right_md-mean_curve_metrics.csv
- plotted_curves/SDT.T9.136-FPT_right_rd-mean_curve_metrics.csv
- plotted_curves/SDT.T9.137-FPT_right_surface_area_curve_metrics.csv
- plotted_curves/SDT.T9.138-FPT_right_volume_curve_metrics.csv
- plotted_curves/SDT.T9.139-FX_left_ad-mean_curve_metrics.csv
- plotted_curves/SDT.T9.14-AF_right_avg_length_curve_metrics.csv
- plotted_curves/SDT.T9.140-FX_left_avg_length_curve_metrics.csv
- plotted_curves/SDT.T9.141-FX_left_fa-mean_curve_metrics.csv
- plotted_curves/SDT.T9.142-FX_left_md-mean_curve_metrics.csv
- plotted_curves/SDT.T9.143-FX_left_rd-mean_curve_metrics.csv
- plotted_curves/SDT.T9.144-FX_left_surface_area_curve_metrics.csv
- plotted_curves/SDT.T9.145-FX_left_volume_curve_metrics.csv
- plotted_curves/SDT.T9.146-FX_right_ad-mean_curve_metrics.csv
- plotted_curves/SDT.T9.147-FX_right_avg_length_curve_metrics.csv
- plotted_curves/SDT.T9.148-FX_right_fa-mean_curve_metrics.csv
- plotted_curves/SDT.T9.149-FX_right_md-mean_curve_metrics.csv
- plotted_curves/SDT.T9.15-AF_right_fa-mean_curve_metrics.csv
- plotted_curves/SDT.T9.150-FX_right_rd-mean_curve_metrics.csv
- plotted_curves/SDT.T9.151-FX_right_surface_area_curve_metrics.csv
- plotted_curves/SDT.T9.152-FX_right_volume_curve_metrics.csv
- plotted_curves/SDT.T9.153-ICP_left_ad-mean_curve_metrics.csv
- plotted_curves/SDT.T9.154-ICP_left_avg_length_curve_metrics.csv
- plotted_curves/SDT.T9.155-ICP_left_fa-mean_curve_metrics.csv
- plotted_curves/SDT.T9.156-ICP_left_md-mean_curve_metrics.csv
- plotted_curves/SDT.T9.157-ICP_left_rd-mean_curve_metrics.csv
- plotted_curves/SDT.T9.158-ICP_left_surface_area_curve_metrics.csv
- plotted_curves/SDT.T9.159-ICP_left_volume_curve_metrics.csv
- plotted_curves/SDT.T9.16-AF_right_md-mean_curve_metrics.csv
- plotted_curves/SDT.T9.160-ICP_right_ad-mean_curve_metrics.csv
- plotted_curves/SDT.T9.161-ICP_right_avg_length_curve_metrics.csv
- plotted_curves/SDT.T9.162-ICP_right_fa-mean_curve_metrics.csv
- plotted_curves/SDT.T9.163-ICP_right_md-mean_curve_metrics.csv
- plotted_curves/SDT.T9.164-ICP_right_rd-mean_curve_metrics.csv
- plotted_curves/SDT.T9.165-ICP_right_surface_area_curve_metrics.csv
- plotted_curves/SDT.T9.166-ICP_right_volume_curve_metrics.csv
- plotted_curves/SDT.T9.167-IFO_left_ad-mean_curve_metrics.csv
- plotted_curves/SDT.T9.168-IFO_left_avg_length_curve_metrics.csv
- plotted_curves/SDT.T9.169-IFO_left_fa-mean_curve_metrics.csv
- plotted_curves/SDT.T9.17-AF_right_rd-mean_curve_metrics.csv
- plotted_curves/SDT.T9.170-IFO_left_md-mean_curve_metrics.csv
- plotted_curves/SDT.T9.171-IFO_left_rd-mean_curve_metrics.csv
- plotted_curves/SDT.T9.172-IFO_left_surface_area_curve_metrics.csv
- plotted_curves/SDT.T9.173-IFO_left_volume_curve_metrics.csv
- plotted_curves/SDT.T9.174-IFO_right_ad-mean_curve_metrics.csv
- plotted_curves/SDT.T9.175-IFO_right_avg_length_curve_metrics.csv
- plotted_curves/SDT.T9.176-IFO_right_fa-mean_curve_metrics.csv
- plotted_curves/SDT.T9.177-IFO_right_md-mean_curve_metrics.csv
- plotted_curves/SDT.T9.178-IFO_right_rd-mean_curve_metrics.csv
- plotted_curves/SDT.T9.179-IFO_right_surface_area_curve_metrics.csv
- plotted_curves/SDT.T9.18-AF_right_surface_area_curve_metrics.csv
- plotted_curves/SDT.T9.180-IFO_right_volume_curve_metrics.csv
- plotted_curves/SDT.T9.181-ILF_left_ad-mean_curve_metrics.csv
- plotted_curves/SDT.T9.182-ILF_left_avg_length_curve_metrics.csv
- plotted_curves/SDT.T9.183-ILF_left_fa-mean_curve_metrics.csv
- plotted_curves/SDT.T9.184-ILF_left_md-mean_curve_metrics.csv
- plotted_curves/SDT.T9.185-ILF_left_rd-mean_curve_metrics.csv
- plotted_curves/SDT.T9.186-ILF_left_surface_area_curve_metrics.csv
- plotted_curves/SDT.T9.187-ILF_left_volume_curve_metrics.csv
- plotted_curves/SDT.T9.188-ILF_right_ad-mean_curve_metrics.csv
- plotted_curves/SDT.T9.189-ILF_right_avg_length_curve_metrics.csv
- plotted_curves/SDT.T9.19-AF_right_volume_curve_metrics.csv
- plotted_curves/SDT.T9.190-ILF_right_fa-mean_curve_metrics.csv
- plotted_curves/SDT.T9.191-ILF_right_md-mean_curve_metrics.csv
- plotted_curves/SDT.T9.192-ILF_right_rd-mean_curve_metrics.csv
- plotted_curves/SDT.T9.193-ILF_right_surface_area_curve_metrics.csv
- plotted_curves/SDT.T9.194-ILF_right_volume_curve_metrics.csv
- plotted_curves/SDT.T9.195-MCP_ad-mean_curve_metrics.csv
- plotted_curves/SDT.T9.196-MCP_avg_length_curve_metrics.csv
- plotted_curves/SDT.T9.197-MCP_fa-mean_curve_metrics.csv
- plotted_curves/SDT.T9.198-MCP_md-mean_curve_metrics.csv
- plotted_curves/SDT.T9.199-MCP_rd-mean_curve_metrics.csv
- plotted_curves/SDT.T9.20-ATR_left_ad-mean_curve_metrics.csv
- plotted_curves/SDT.T9.200-MCP_surface_area_curve_metrics.csv
- plotted_curves/SDT.T9.201-MCP_volume_curve_metrics.csv
- plotted_curves/SDT.T9.202-MLF_left_ad-mean_curve_metrics.csv
- plotted_curves/SDT.T9.203-MLF_left_avg_length_curve_metrics.csv
- plotted_curves/SDT.T9.204-MLF_left_fa-mean_curve_metrics.csv
- plotted_curves/SDT.T9.205-MLF_left_md-mean_curve_metrics.csv
- plotted_curves/SDT.T9.206-MLF_left_rd-mean_curve_metrics.csv
- plotted_curves/SDT.T9.207-MLF_left_surface_area_curve_metrics.csv
- plotted_curves/SDT.T9.208-MLF_left_volume_curve_metrics.csv
- plotted_curves/SDT.T9.209-MLF_right_ad-mean_curve_metrics.csv
- plotted_curves/SDT.T9.21-ATR_left_avg_length_curve_metrics.csv
- plotted_curves/SDT.T9.210-MLF_right_avg_length_curve_metrics.csv
- plotted_curves/SDT.T9.211-MLF_right_fa-mean_curve_metrics.csv
- plotted_curves/SDT.T9.212-MLF_right_md-mean_curve_metrics.csv
- plotted_curves/SDT.T9.213-MLF_right_rd-mean_curve_metrics.csv
- plotted_curves/SDT.T9.214-MLF_right_surface_area_curve_metrics.csv
- plotted_curves/SDT.T9.215-MLF_right_volume_curve_metrics.csv
- plotted_curves/SDT.T9.216-OR_left_ad-mean_curve_metrics.csv
- plotted_curves/SDT.T9.217-OR_left_avg_length_curve_metrics.csv
- plotted_curves/SDT.T9.218-OR_left_fa-mean_curve_metrics.csv
- plotted_curves/SDT.T9.219-OR_left_md-mean_curve_metrics.csv
- plotted_curves/SDT.T9.22-ATR_left_fa-mean_curve_metrics.csv
- plotted_curves/SDT.T9.220-OR_left_rd-mean_curve_metrics.csv
- plotted_curves/SDT.T9.221-OR_left_surface_area_curve_metrics.csv
- plotted_curves/SDT.T9.222-OR_left_volume_curve_metrics.csv
- plotted_curves/SDT.T9.223-OR_right_ad-mean_curve_metrics.csv
- plotted_curves/SDT.T9.224-OR_right_avg_length_curve_metrics.csv
- plotted_curves/SDT.T9.225-OR_right_fa-mean_curve_metrics.csv
- plotted_curves/SDT.T9.226-OR_right_md-mean_curve_metrics.csv
- plotted_curves/SDT.T9.227-OR_right_rd-mean_curve_metrics.csv
- plotted_curves/SDT.T9.228-OR_right_surface_area_curve_metrics.csv
- plotted_curves/SDT.T9.229-OR_right_volume_curve_metrics.csv
- plotted_curves/SDT.T9.23-ATR_left_md-mean_curve_metrics.csv
- plotted_curves/SDT.T9.230-POPT_left_ad-mean_curve_metrics.csv
- plotted_curves/SDT.T9.231-POPT_left_avg_length_curve_metrics.csv
- plotted_curves/SDT.T9.232-POPT_left_fa-mean_curve_metrics.csv
- plotted_curves/SDT.T9.233-POPT_left_md-mean_curve_metrics.csv
- plotted_curves/SDT.T9.234-POPT_left_rd-mean_curve_metrics.csv
- plotted_curves/SDT.T9.235-POPT_left_surface_area_curve_metrics.csv
- plotted_curves/SDT.T9.236-POPT_left_volume_curve_metrics.csv
- plotted_curves/SDT.T9.237-POPT_right_ad-mean_curve_metrics.csv
- plotted_curves/SDT.T9.238-POPT_right_avg_length_curve_metrics.csv
- plotted_curves/SDT.T9.239-POPT_right_fa-mean_curve_metrics.csv
- plotted_curves/SDT.T9.24-ATR_left_rd-mean_curve_metrics.csv
- plotted_curves/SDT.T9.240-POPT_right_md-mean_curve_metrics.csv
- plotted_curves/SDT.T9.241-POPT_right_rd-mean_curve_metrics.csv
- plotted_curves/SDT.T9.242-POPT_right_surface_area_curve_metrics.csv
- plotted_curves/SDT.T9.243-POPT_right_volume_curve_metrics.csv
- plotted_curves/SDT.T9.244-SCP_left_ad-mean_curve_metrics.csv
- plotted_curves/SDT.T9.245-SCP_left_avg_length_curve_metrics.csv
- plotted_curves/SDT.T9.246-SCP_left_fa-mean_curve_metrics.csv
- plotted_curves/SDT.T9.247-SCP_left_md-mean_curve_metrics.csv
- plotted_curves/SDT.T9.248-SCP_left_rd-mean_curve_metrics.csv
- plotted_curves/SDT.T9.249-SCP_left_surface_area_curve_metrics.csv
- plotted_curves/SDT.T9.25-ATR_left_surface_area_curve_metrics.csv
- plotted_curves/SDT.T9.250-SCP_left_volume_curve_metrics.csv
- plotted_curves/SDT.T9.251-SCP_right_ad-mean_curve_metrics.csv
- plotted_curves/SDT.T9.252-SCP_right_avg_length_curve_metrics.csv
- plotted_curves/SDT.T9.253-SCP_right_fa-mean_curve_metrics.csv
- plotted_curves/SDT.T9.254-SCP_right_md-mean_curve_metrics.csv
- plotted_curves/SDT.T9.255-SCP_right_rd-mean_curve_metrics.csv
- plotted_curves/SDT.T9.256-SCP_right_surface_area_curve_metrics.csv
- plotted_curves/SDT.T9.257-SCP_right_volume_curve_metrics.csv
- plotted_curves/SDT.T9.258-SLF_III_left_ad-mean_curve_metrics.csv
- plotted_curves/SDT.T9.259-SLF_III_left_avg_length_curve_metrics.csv
- plotted_curves/SDT.T9.26-ATR_left_volume_curve_metrics.csv
- plotted_curves/SDT.T9.260-SLF_III_left_fa-mean_curve_metrics.csv
- plotted_curves/SDT.T9.261-SLF_III_left_md-mean_curve_metrics.csv
- plotted_curves/SDT.T9.262-SLF_III_left_rd-mean_curve_metrics.csv
- plotted_curves/SDT.T9.263-SLF_III_left_surface_area_curve_metrics.csv
- plotted_curves/SDT.T9.264-SLF_III_left_volume_curve_metrics.csv
- plotted_curves/SDT.T9.265-SLF_III_right_ad-mean_curve_metrics.csv
- plotted_curves/SDT.T9.266-SLF_III_right_avg_length_curve_metrics.csv
- plotted_curves/SDT.T9.267-SLF_III_right_fa-mean_curve_metrics.csv
- plotted_curves/SDT.T9.268-SLF_III_right_md-mean_curve_metrics.csv
- plotted_curves/SDT.T9.269-SLF_III_right_rd-mean_curve_metrics.csv
- plotted_curves/SDT.T9.27-ATR_right_ad-mean_curve_metrics.csv
- plotted_curves/SDT.T9.270-SLF_III_right_surface_area_curve_metrics.csv
- plotted_curves/SDT.T9.271-SLF_III_right_volume_curve_metrics.csv
- plotted_curves/SDT.T9.272-SLF_II_left_ad-mean_curve_metrics.csv
- plotted_curves/SDT.T9.273-SLF_II_left_avg_length_curve_metrics.csv
- plotted_curves/SDT.T9.274-SLF_II_left_fa-mean_curve_metrics.csv
- plotted_curves/SDT.T9.275-SLF_II_left_md-mean_curve_metrics.csv
- plotted_curves/SDT.T9.276-SLF_II_left_rd-mean_curve_metrics.csv
- plotted_curves/SDT.T9.277-SLF_II_left_surface_area_curve_metrics.csv
- plotted_curves/SDT.T9.278-SLF_II_left_volume_curve_metrics.csv
- plotted_curves/SDT.T9.279-SLF_II_right_ad-mean_curve_metrics.csv
- plotted_curves/SDT.T9.28-ATR_right_avg_length_curve_metrics.csv
- plotted_curves/SDT.T9.280-SLF_II_right_avg_length_curve_metrics.csv
- plotted_curves/SDT.T9.281-SLF_II_right_fa-mean_curve_metrics.csv
- plotted_curves/SDT.T9.282-SLF_II_right_md-mean_curve_metrics.csv
- plotted_curves/SDT.T9.283-SLF_II_right_rd-mean_curve_metrics.csv
- plotted_curves/SDT.T9.284-SLF_II_right_surface_area_curve_metrics.csv
- plotted_curves/SDT.T9.285-SLF_II_right_volume_curve_metrics.csv
- plotted_curves/SDT.T9.286-SLF_I_left_ad-mean_curve_metrics.csv
- plotted_curves/SDT.T9.287-SLF_I_left_avg_length_curve_metrics.csv
- plotted_curves/SDT.T9.288-SLF_I_left_fa-mean_curve_metrics.csv
- plotted_curves/SDT.T9.289-SLF_I_left_md-mean_curve_metrics.csv
- plotted_curves/SDT.T9.29-ATR_right_fa-mean_curve_metrics.csv
- plotted_curves/SDT.T9.290-SLF_I_left_rd-mean_curve_metrics.csv
- plotted_curves/SDT.T9.291-SLF_I_left_surface_area_curve_metrics.csv
- plotted_curves/SDT.T9.292-SLF_I_left_volume_curve_metrics.csv
- plotted_curves/SDT.T9.293-SLF_I_right_ad-mean_curve_metrics.csv
- plotted_curves/SDT.T9.294-SLF_I_right_avg_length_curve_metrics.csv
- plotted_curves/SDT.T9.295-SLF_I_right_fa-mean_curve_metrics.csv
- plotted_curves/SDT.T9.296-SLF_I_right_md-mean_curve_metrics.csv
- plotted_curves/SDT.T9.297-SLF_I_right_rd-mean_curve_metrics.csv
- plotted_curves/SDT.T9.298-SLF_I_right_surface_area_curve_metrics.csv
- plotted_curves/SDT.T9.299-SLF_I_right_volume_curve_metrics.csv
- plotted_curves/SDT.T9.30-ATR_right_md-mean_curve_metrics.csv
- plotted_curves/SDT.T9.300-STR_left_ad-mean_curve_metrics.csv
- plotted_curves/SDT.T9.301-STR_left_avg_length_curve_metrics.csv
- plotted_curves/SDT.T9.302-STR_left_fa-mean_curve_metrics.csv
- plotted_curves/SDT.T9.303-STR_left_md-mean_curve_metrics.csv
- plotted_curves/SDT.T9.304-STR_left_rd-mean_curve_metrics.csv
- plotted_curves/SDT.T9.305-STR_left_surface_area_curve_metrics.csv
- plotted_curves/SDT.T9.306-STR_left_volume_curve_metrics.csv
- plotted_curves/SDT.T9.307-STR_right_ad-mean_curve_metrics.csv
- plotted_curves/SDT.T9.308-STR_right_avg_length_curve_metrics.csv
- plotted_curves/SDT.T9.309-STR_right_fa-mean_curve_metrics.csv
- plotted_curves/SDT.T9.31-ATR_right_rd-mean_curve_metrics.csv
- plotted_curves/SDT.T9.310-STR_right_md-mean_curve_metrics.csv
- plotted_curves/SDT.T9.311-STR_right_rd-mean_curve_metrics.csv
- plotted_curves/SDT.T9.312-STR_right_surface_area_curve_metrics.csv
- plotted_curves/SDT.T9.313-STR_right_volume_curve_metrics.csv
- plotted_curves/SDT.T9.314-ST_FO_left_ad-mean_curve_metrics.csv
- plotted_curves/SDT.T9.315-ST_FO_left_avg_length_curve_metrics.csv
- plotted_curves/SDT.T9.316-ST_FO_left_fa-mean_curve_metrics.csv
- plotted_curves/SDT.T9.317-ST_FO_left_md-mean_curve_metrics.csv
- plotted_curves/SDT.T9.318-ST_FO_left_rd-mean_curve_metrics.csv
- plotted_curves/SDT.T9.319-ST_FO_left_surface_area_curve_metrics.csv
- plotted_curves/SDT.T9.32-ATR_right_surface_area_curve_metrics.csv
- plotted_curves/SDT.T9.320-ST_FO_left_volume_curve_metrics.csv
- plotted_curves/SDT.T9.321-ST_FO_right_ad-mean_curve_metrics.csv
- plotted_curves/SDT.T9.322-ST_FO_right_avg_length_curve_metrics.csv
- plotted_curves/SDT.T9.323-ST_FO_right_fa-mean_curve_metrics.csv
- plotted_curves/SDT.T9.324-ST_FO_right_md-mean_curve_metrics.csv
- plotted_curves/SDT.T9.325-ST_FO_right_rd-mean_curve_metrics.csv
- plotted_curves/SDT.T9.326-ST_FO_right_surface_area_curve_metrics.csv
- plotted_curves/SDT.T9.327-ST_FO_right_volume_curve_metrics.csv
- plotted_curves/SDT.T9.328-ST_OCC_left_ad-mean_curve_metrics.csv
- plotted_curves/SDT.T9.329-ST_OCC_left_avg_length_curve_metrics.csv
- plotted_curves/SDT.T9.33-ATR_right_volume_curve_metrics.csv
- plotted_curves/SDT.T9.330-ST_OCC_left_fa-mean_curve_metrics.csv
- plotted_curves/SDT.T9.331-ST_OCC_left_md-mean_curve_metrics.csv
- plotted_curves/SDT.T9.332-ST_OCC_left_rd-mean_curve_metrics.csv
- plotted_curves/SDT.T9.333-ST_OCC_left_surface_area_curve_metrics.csv
- plotted_curves/SDT.T9.334-ST_OCC_left_volume_curve_metrics.csv
- plotted_curves/SDT.T9.335-ST_OCC_right_ad-mean_curve_metrics.csv
- plotted_curves/SDT.T9.336-ST_OCC_right_avg_length_curve_metrics.csv
- plotted_curves/SDT.T9.337-ST_OCC_right_fa-mean_curve_metrics.csv
- plotted_curves/SDT.T9.338-ST_OCC_right_md-mean_curve_metrics.csv
- plotted_curves/SDT.T9.339-ST_OCC_right_rd-mean_curve_metrics.csv
- plotted_curves/SDT.T9.34-CA_ad-mean_curve_metrics.csv
- plotted_curves/SDT.T9.340-ST_OCC_right_surface_area_curve_metrics.csv
- plotted_curves/SDT.T9.341-ST_OCC_right_volume_curve_metrics.csv
- plotted_curves/SDT.T9.342-ST_PAR_left_ad-mean_curve_metrics.csv
- plotted_curves/SDT.T9.343-ST_PAR_left_avg_length_curve_metrics.csv
- plotted_curves/SDT.T9.344-ST_PAR_left_fa-mean_curve_metrics.csv
- plotted_curves/SDT.T9.345-ST_PAR_left_md-mean_curve_metrics.csv
- plotted_curves/SDT.T9.346-ST_PAR_left_rd-mean_curve_metrics.csv
- plotted_curves/SDT.T9.347-ST_PAR_left_surface_area_curve_metrics.csv
- plotted_curves/SDT.T9.348-ST_PAR_left_volume_curve_metrics.csv
- plotted_curves/SDT.T9.349-ST_PAR_right_ad-mean_curve_metrics.csv
- plotted_curves/SDT.T9.35-CA_avg_length_curve_metrics.csv
- plotted_curves/SDT.T9.350-ST_PAR_right_avg_length_curve_metrics.csv
- plotted_curves/SDT.T9.351-ST_PAR_right_fa-mean_curve_metrics.csv
- plotted_curves/SDT.T9.352-ST_PAR_right_md-mean_curve_metrics.csv
- plotted_curves/SDT.T9.353-ST_PAR_right_rd-mean_curve_metrics.csv
- plotted_curves/SDT.T9.354-ST_PAR_right_surface_area_curve_metrics.csv
- plotted_curves/SDT.T9.355-ST_PAR_right_volume_curve_metrics.csv
- plotted_curves/SDT.T9.356-ST_POSTC_left_ad-mean_curve_metrics.csv
- plotted_curves/SDT.T9.357-ST_POSTC_left_avg_length_curve_metrics.csv
- plotted_curves/SDT.T9.358-ST_POSTC_left_fa-mean_curve_metrics.csv
- plotted_curves/SDT.T9.359-ST_POSTC_left_md-mean_curve_metrics.csv
- plotted_curves/SDT.T9.36-CA_fa-mean_curve_metrics.csv
- plotted_curves/SDT.T9.360-ST_POSTC_left_rd-mean_curve_metrics.csv
- plotted_curves/SDT.T9.361-ST_POSTC_left_surface_area_curve_metrics.csv
- plotted_curves/SDT.T9.362-ST_POSTC_left_volume_curve_metrics.csv
- plotted_curves/SDT.T9.363-ST_POSTC_right_ad-mean_curve_metrics.csv
- plotted_curves/SDT.T9.364-ST_POSTC_right_avg_length_curve_metrics.csv
- plotted_curves/SDT.T9.365-ST_POSTC_right_fa-mean_curve_metrics.csv
- plotted_curves/SDT.T9.366-ST_POSTC_right_md-mean_curve_metrics.csv
- plotted_curves/SDT.T9.367-ST_POSTC_right_rd-mean_curve_metrics.csv
[truncated: 857 more entries]
