# Supplementary material for: White matter micro- and macrostructure brain charts for the human lifespan
Source: Nature. 2026 May 13;655(8124):979–89. doi: 10.1038/s41586-026-10454-2 (PMC13391363; doi:10.1038/s41586-026-10454-2)
Supplement: Supplementary file 12 — Centiles trajectories of brain charts. SDT.T9.1–5 contain the brain charts for the global metrics; SDT.T9.6–509 contain the brain charts for the tract-specific metrics (unnormalized); and SDT.T9.510–1157 contain the brain charts for the tract-specific macrostructural metrics (normalized). Included in each table are the male and female centile trajectories for the 2.5th, 25th, 50th, 75th and 97.5th percentiles; the interquartile range normalized by the 50th centile; and the derivatives of the 50th centiles with respect to both age and log(age). Charts are sampled in logarithmically spaced intervals. Age is reported in years, while centile trajectory values are reported in metric-specific units: diffusivities in mm2 s−1, volume in mm3, surface area in mm2, average length in mm, and FA is dimensionless (unitless). [file 41586_2026_10454_MOESM12_ESM.zip › plotted_curves_global/SDT.T9.1-global_ad_mean_curve_metrics.csv]

ages	male_0.025th_percentile	female_0.025th_percentile	male_0.25th_percentile	female_0.25th_percentile	male_0.5th_percentile	female_0.5th_percentile	male_0.75th_percentile	female_0.75th_percentile	male_0.975th_percentile	female_0.975th_percentile	male_normalized_quantile_range	fwmale_normalized_quantile_range	male_median_centile_d_age	male_median_centile_d_log_age	female_median_centile_d_age	female_median_centile_d_log_age
0.25	0.0013020677099152044	0.0013020280347493035	0.0013385110569034708	0.0013377369991201555	0.0013592416653043493	0.0013580160295736771	0.001381205698072496	0.0013794750175816044	0.0014268858082067577	0.0014240181143819204	0.031410633045497044	0.030734555080731796	-0.00017390614214514102	-0.00010040972244906007	-0.00017374933005162967	-0.00010031918246817204
0.25150637576242696	0.0013018167610931832	0.0013017770935742103	0.0013382530843299662	0.0013374791757316685	0.0013589796973068847	0.0013577542977941494	0.0013809394969328001	0.0013792091499974398	0.0014266108031113073	0.0014237436619792315	0.03141063305612763	0.03073455509112885	-0.00017351027575607247	-0.00010048159714975968	-0.0001733538206175611	-0.00010039099235920057
0.2530218281966045	0.00130156545300549	0.0013015257931443974	0.0013379947424355322	0.0013372209832358316	0.0013587173542686183	0.0013574921913119956	0.0013806729146921153	0.001378942901789811	0.0014263354043111015	0.001423468816663029	0.031410633066916466	0.030734555101680397	-0.0001727173279341132	-0.00010062507584662761	-0.00017256158780126762	-0.00010053434168078024
0.25454641199404576	0.0013013137870052382	0.0013012741348129354	0.0013377360326111564	0.0013369624230228268	0.001358454637602081	0.0013572297115384728	0.001380405952785801	0.0013786762743922777	0.0014260596132889742	0.0014231935799131653	0.03141063307786612	0.030734555112388935	-0.0001719267299122862	-0.00010076801272107527	-0.0001717717026664678	-0.00010067714966854879
0.2560801821758082	0.0013010617644476038	0.0013010221199349602	0.0013374769562499475	0.0013367034964849576	0.0013581915487219608	0.0013569668598869932	0.0013801386126514052	0.0013784092692405883	0.0014257834315300221	0.0014229179532117533	0.031410633088979074	0.030734555123257703	-0.00017113848614791483	-0.00010091040696108555	-0.00017098416966632168	-0.00010081941551132179
0.25762319409447826	0.0013008093866897577	0.0013007697498676008	0.0013372175147470648	0.0013364442050165764	0.0013579280890450257	0.0013567036377730472	0.0013798708957285923	0.001378141887772602	0.0014255068605215256	0.0014226419380430838	0.03141063310025779	0.03073455513428857	-0.00017035260098463567	-0.0001010522577788997	-0.0001701989931403025	-0.00010096113842178456
0.2591755034361701	0.001300556655090815	0.0013005170259699312	0.0013369577094996658	0.001336184550014033	0.0013576642599900744	0.0013564400466141544	0.0013796028034590887	0.001377874131428239	0.0014252299017528981	0.0014223655358935761	0.03141063311170517	0.030734555145484267	-0.0001695690786511217	-0.00010119356440968508	-0.00016941617731358605	-0.00010110231763599264
0.2607371662225343	0.0013003035710117687	0.0013002639496029029	0.0013366975419068395	0.001335924532875607	0.0013574000629778655	0.001356176087829792	0.0013793343372866134	0.0013776060016494089	0.0014249525567156095	0.001422088748251703	0.031410633123323504	0.030734555156847133	-0.0001687879232661893	-0.00010133432611453275	-0.00016863572630121393	-0.00010124295241553671
0.2623082388127803	0.0013000501358154273	0.0013000105221292828	0.00133643701336954	0.0013356641550014427	0.0013571354994310536	0.0013559117628413322	0.0013790654986568112	0.0013773374998799451	0.00142467482690312	0.0014218115766079238	0.031410633135115926	0.030734555168380053	-0.00016800913883635582	-0.00010147454217845908	-0.0001678576441057622	-0.00010138304204621029
0.2638887779057103	0.0012997963508663574	0.001299756744913597	0.0013361761252905298	0.0013354034177934916	0.0013568705707741277	0.0013556470730719796	0.0013787962890171922	0.0013770686275655446	0.0014243967138108172	0.0014215340224546192	0.03141063314708531	0.030734555180086123	-0.00016723272925595056	-0.0001016142119100727	-0.00016708193461856258	-0.0001015225858371771
0.26547884054176485	0.0012995422175308238	0.0012995026193220673	0.0013359148790743167	0.0013351423226554482	0.0013566052784333505	0.00135538201994671	0.0013785267098170668	0.001376799386153701	0.0014241182189359488	0.001421256087286028	0.03141063315923373	0.030734555191967633	-0.00016645869830844706	-0.00010175333464251812	-0.00016630860161953587	-0.00010166158312235885
0.2670784841050822	0.001299287737176725	0.0012992481467225517	0.001335653276127088	0.0013348808709926878	0.00135633962383669	0.0013551166048922044	0.0013782567625074808	0.0013765297770936416	0.001423839343777554	0.0014209777725981772	0.03141063317156503	0.030734555204027552	-0.00016568704966679615	-0.00010189190973286522	-0.00016553764877785815	-0.00010180003325893638
0.26868776632556873	0.001299032911173541	0.001298993328484488	0.0013353913178566568	0.001334619064212209	0.0013560736084137646	0.0013548508293367925	0.001377986448541155	0.0013762598018362683	0.0014235600898364045	0.0014206990798888211	0.03141063318408129	0.030734555216268927	-0.00016491778689226022	-0.00010202993656110992	-0.00016476907965207177	-0.00010193793562796039
0.2703067452809827	0.001298777740892268	0.0012987381659788307	0.001335129005672395	0.0013343569037225684	0.0013558072335957767	0.0013545846947103856	0.001377715769372421	0.0013759894618340888	0.0014232804586149339	0.0014204200106573749	0.03141063319678594	0.030734555228694276	-0.00016415091343807697	-0.00010216741453228373	-0.00016400289769236132	-0.00010207528963496193
0.2719354793990299	0.0012985222277053596	0.0012984826605779917	0.001334866340985173	0.0013340943909338208	0.0013555405008154494	0.0013543182024444145	0.0013774447264571555	0.0013757187585411556	0.0014230004516171731	0.0014201405664048458	0.03141063320968191	0.030734555241306555	-0.00016338643264657282	-0.00010230434307445524	-0.00016323910623794458	-0.0001022120947083427
0.27357402745947257	0.0012982663729866719	0.0012982268136557855	0.0013346033252073018	0.0013338315272574607	0.0013552734115069697	0.0013540513539717735	0.0013771733212527225	0.0013754476934130075	0.0014227200703486906	0.001419860748633776	0.031410633222772266	0.030734555254109126	-0.00016262434775154988	-0.00010244072163895224	-0.00016247770851945953	-0.00010234835029993006
0.2752224485962505	0.0012980101781114	0.0012979706265873652	0.0013343399597524708	0.0013335683141063592	0.0013550059671059234	0.0013537841507267538	0.0013769015552179073	0.0013751762679066009	0.0014224393163165226	0.0014195805588481727	0.03141063323605967	0.03073455526710456	-0.00016186466187811943	-0.00010257654970102781	-0.0001617187076592419	-0.00010248405588547671
0.27688080229961526	0.0012977536444560226	0.0012977141007491676	0.0013340762460356873	0.0013333047528947064	0.0013547381690492358	0.001353516594144985	0.001376629429812857	0.0013749044834802538	0.0014221581910291107	0.0014192999985534467	0.03141063324954805	0.03073455528029627	-0.0001611073780430905	-0.00010271182675897217	-0.0001609621066715472	-0.00010261921096366144
0.2785491484182772	0.0012974967733982432	0.0012974572375188548	0.0013338121854732188	0.0013330408450379504	0.0013544700187751104	0.0013532486856633742	0.001376356946499018	0.0013746323415935809	0.0014218766959962405	0.0014190190692563481	0.03141063326324037	0.030734555293687193	-0.00016035249915541394	-0.00010284655233444573	-0.00016020790846282829	-0.0001027538150568108
0.28022754716156506	0.001297239566316931	0.0012972000382752535	0.0013335477794825309	0.0013327765919527365	0.0013542015177229689	0.001352980426720044	0.001376084106739073	0.0013743598437074322	0.0014215948327289747	0.001418737772464903	0.031410633277139645	0.030734555307280847	-0.0001596000280174592	-0.00010298072597209051	-0.00015945611583262354	-0.00010288786770978886
0.2819160591015993	0.0012969820245920648	0.0012969425043983008	0.0013332830294822298	0.0013325119950568514	0.0013539326673333901	0.0013527118187542757	0.0013758109119968818	0.0013740869912838337	0.0014213126027395923	0.001418456109688351	0.03141063329124916	0.030734555321080253	-0.00015884996732362655	-0.00010311434723958568	-0.00015870673147305725	-0.00010302136849060783
0.28361474517547763	0.0012967241496046758	0.0012966846372689856	0.0013330179368920031	0.0013322470557691612	0.0013536634690480523	0.0013524428632064461	0.0013755373637374206	0.0013738137857859257	0.0014210300075415251	0.0014181740824370814	0.03141063330557245	0.030734555335088856	-0.00015810231966367772	-0.00010324741572786955	-0.00015795975797139317	-0.00010315431699076116
0.2853236666874746	0.0012964659427367863	0.0012964264382692887	0.0013327525031325584	0.0013319817755095523	0.0013533939243096683	0.0013521735615179688	0.0013752634634267185	0.0013735402286778997	0.001420747048649292	0.0014178916922225702	0.031410633320113256	0.030734555349309807	-0.00015735708752040445	-0.0001033799310504735	-0.0001572151978083136	-0.00010328671282383572
0.2870428853112538	0.0012962074053713597	0.001296167908782131	0.0013324867296255702	0.0013317161556988765	0.0013531240345619334	0.0013519039151312358	0.0013749892125318013	0.001373266321424943	0.0014204637275784433	0.0014176089405573205	0.031410633334874614	0.030734555363746457	-0.00015661427327023913	-0.00010351189284257822	-0.00015647305335858563	-0.0001034185556258449
0.28877246309209376	0.0012959485388922406	0.0012959090501913151	0.0013322206177936186	0.001331450197758892	0.0013528538012494637	0.0013516339254895607	0.0013747146125206303	0.0013729920654931788	0.0014201800458454952	0.0014173258289548012	0.031410633349860315	0.030734555378402705	-0.00015587387918808426	-0.00010364330076406691	-0.00015573332689422514	-0.00010354984505650533
0.2905124624491269	0.0012956893446840936	0.0012956498638814634	0.0013319541690601274	0.0013311839031121986	0.0013525832258177294	0.001351363594037111	0.0013744396648620368	0.0013727174623495964	0.0014198960049678626	0.0014170423589293765	0.0314106333650737	0.03073455539328166	-0.00015513590744248296	-0.000103774154496028	-0.00015499602058233197	-0.00010368058079746056
0.29226294617759224	0.0012954298241323564	0.0012953903512379723	0.001331687384849315	0.0013309172731821922	0.00135231230971301	0.0013510929222188613	0.001374164371025673	0.0013724425134620075	0.0014196116064638083	0.0014167585319962586	0.031410633380518894	0.030734555408387147	-0.00015440036009689573	-0.00010390445374114377	-0.00015426113648403517	-0.00010381076255133737
0.294023977451102	0.0012951699786231804	0.0012951305136469499	0.001331420266586133	0.0013306503093929993	0.0013520410543823283	0.001350821911480531	0.0013738887324819468	0.0013721672202989764	0.001419326851852376	0.0014164743496714379	0.03141063339619912	0.030734555423722446	-0.00015366723911336422	-0.00010403419822535565	-0.00015352867656015512	-0.00010394039004474331
0.29579561982392083	0.001294909809543372	0.0012948703524951611	0.001331152815696207	0.0013303830131694218	0.0013517694612733928	0.0013505505632685213	0.0013736127507019626	0.0013718915843297654	0.0014190417426533301	0.0014161898134716234	0.03141063341211865	0.030734555439292165	-0.0001529365463510679	-0.00010416338769664302	-0.00015279864266798393	-0.00010406946302560227
0.29757793723326015	0.0012946493182803425	0.001294609869169975	0.0013308850336057844	0.001330115385936882	0.001351497531834542	0.0013502788790298662	0.0013733364271574656	0.0013716156070242745	0.001418756280387095	0.0014159049249141845	0.03141063342828094	0.030734555455099052	-0.00015220828356615757	-0.00010429202192435705	-0.00015207103656211807	-0.0001041979812637095
0.29937099400158496	0.0012943885062220507	0.0012943490650593082	0.0013306169217416751	0.001329847429121365	0.0013512252675146874	0.0013500068602121695	0.0013730597633207823	0.0013713392898529854	0.001418470466574698	0.001415619685517091	0.03141063344469008	0.030734555471147333	-0.00015148245241408675	-0.00010442010070055296	-0.00015134585989651228	-0.00010432594455100919
0.3011748548389356	0.0012941273747569472	0.0012940879415515693	0.0013303484815311954	0.0013295791441493617	0.001350952669763253	0.0013497345082635493	0.0013727827606647613	0.0013710626342869018	0.0014181843027377041	0.0014153340967988498	0.031410633461350125	0.03073455548744109	-0.00015075905444955628	-0.00010454762383887983	-0.00015062311422425756	-0.00010445335270142797
0.30298958484526295	0.001293865925273923	0.001293826500035606	0.0013300797144021133	0.0013293105324478137	0.0013506797400301223	0.001349461824632581	0.0013725054206627178	0.0013707856417974915	0.0014178977903981612	0.0014150481602784495	0.031410633478265046	0.03073455550398414	-0.00015003809112473787	-0.00010467459117369238	-0.00014990280099658193	-0.00010458020554970915
0.30481524951277783	0.0012936041591622557	0.001293564741900655	0.0013298106217825955	0.0013290415954440628	0.0013504064797655838	0.0013491888107682456	0.0013722277447883785	0.0013705083138566354	0.001417610931078542	0.0014147618774753028	0.03141063349543918	0.03073455552078067	-0.0001493195637930489	-0.00010480100256132774	-0.00014918492156523744	-0.0001047065029519123
0.3066519147283146	0.0012933420778115541	0.0012933026685362824	0.0013295412051011484	0.001328772334565789	0.001350132890420271	0.0013489154681198688	0.0013719497345158198	0.0013702306519365627	0.0014173237263016823	0.0014144752499091844	0.03141063351287627	0.03073455553783428	-0.00014860347370843074	-0.0001049268578797724	-0.00014846947718349934	-0.000104832244786357
0.3084996467757088	0.0012930796826117056	0.001293040281332333	0.0013292714657865648	0.0013285027512409586	0.0013498589734451086	0.0013486417981370665	0.0013716713913194155	0.0013699526575097994	0.0014170361775907223	0.0014141882791001736	0.03141063353058109	0.03073455555514983	-0.00014788982202751377	-0.00010505215702877324	-0.00014775646900672124	-0.00010495743095312315
0.31035851233818973	0.0012928169749528192	0.0012927775816788743	0.0013290014052678664	0.0013282328468977676	0.0013495847302912528	0.0013483678022696867	0.0013713927166737739	0.0013696743320491063	0.0014167482864690464	0.0014139009665685928	0.031410633548557595	0.030734555572730905	-0.0001471786098052319	-0.00010517689992750601	-0.00014704589808894886	-0.00010508206137099796
0.3122285785007863	0.0012925539562251877	0.001292514570966156	0.0013287310249742623	0.0013279626229645977	0.0013493101624100514	0.0013480934819677676	0.001371113712053698	0.0013693956770274378	0.0014164600544602406	0.0014136133138349654	0.03141063356681056	0.030734555590582403	-0.00014646983800087332	-0.00010530108651712888	-0.00014633776538863774	-0.00010520613598152817
0.3141099127527488	0.0012922906278192128	0.0012922512505845378	0.0013284603263350756	0.0013276920808699458	0.0013490352712529664	0.0013478188386814637	0.0013708343789341074	0.001369116693917866	0.0014161714830880103	0.0014133253224199343	0.03141063358534384	0.03073455560870833	-0.00014576350747774747	-0.00010542471676028287	-0.00014563207176793158	-0.00010532965474702172
0.31600258298998396	0.0012920269911253738	0.0012919876219244571	0.0013281893107797071	0.0013274212220423865	0.0013487600582715407	0.0013475438738610084	0.001370554718790003	0.0013688373841935434	0.001415882573876146	0.0014130369938442275	0.031410633604162214	0.030734555627113316	-0.00014505961899996533	-0.00010554779063903785	-0.0001449288179905528	-0.00010545261764982605
0.3179066575175057	0.0012917630475341626	0.0012917236863763638	0.0013279179797375726	0.0013271500479105091	0.0013484845249173306	0.0013472685889566497	0.0013702747330964014	0.001368557749327638	0.0014155933283484532	0.001412748329628588	0.031410633623270894	0.030734555645801662	-0.00014435817323721345	-0.00010567030815655798	-0.00014422800472579933	-0.00010557502469321633
0.3198222050518999	0.001291498798436041	0.0012914594453306766	0.0013276463346380556	0.00132687855990287	0.0013482086726418615	0.0013469929854186033	0.0013699944233282852	0.001368277790793284	0.0014153037480287038	0.0014124593312937245	0.03141063364267424	0.03073455566477825	-0.00014365917076369916	-0.00010579226933660202	-0.00014352963254726792	-0.00010569687590084031
0.32174929472380437	0.0012912342452213827	0.0012911949001777276	0.0013273743769104498	0.0013266067594479365	0.0013479325028965664	0.0013467170646969933	0.0013697137909605447	0.0013679975100635232	0.0014150138344405738	0.0014121700003602504	0.03141063366237699	0.03073455568404747	-0.00014296261205903882	-0.00010591367422324582	-0.00014283370193401979	-0.00010581817131666282
0.32368799608040405	0.0012909693892804296	0.0012909300523077161	0.0013271021079839138	0.0013263346479740405	0.0013476560171327408	0.0013464408282418067	0.0013694328374679301	0.001367716908611259	0.001414723589107595	0.001411880338348636	0.031410633682383386	0.03073455570361445	-0.00014226849750775816	-0.00010603452288032722	-0.00014214021327024762	-0.00010593891100446617
0.3256383790879404	0.0012907042320032351	0.0012906649031106533	0.0013268295292874113	0.0013260622269093201	0.001347379216801484	0.0013461642775028347	0.0013691515643249929	0.0013674359879091943	0.0014144330135530934	0.0014115903467791444	0.031410633702699524	0.030734555723483784	-0.00014157682740273403	-0.00010615481539255622	-0.00014144916684843967	-0.00010605909504890487
0.32760051413423674	0.001290438774779618	0.0012903994539763162	0.001326556642249666	0.0013257894976816725	0.0013471021033536498	0.0013458874139296226	0.0013688699730060349	0.0013671547494297836	0.0014141421093001373	0.0014113000271717838	0.03141063372332997	0.030734555743660526	-0.0001408876019419747	-0.00010627455186362766	-0.0001407605628664932	-0.00010617872355350721
0.3295744720312385	0.0012901730189991128	0.001290133706294197	0.0013262834482991094	0.001325516461718703	0.0013468246782397965	0.0013456102389714211	0.0013685880649850568	0.001366873194645181	0.0014138508778714848	0.0014110093810462512	0.03141063374427962	0.03073455576414971	-0.000140200821231784	-0.00010639373241716488	-0.00014007440143082306	-0.00010629779664184102
0.33156032401756863	0.0012899069660509204	0.0012898676614534535	0.0013260099488638297	0.0013252431204476738	0.0013465469429101331	0.001345332754077131	0.001368305841735706	0.001366591325027186	0.0014135593207895286	0.0014107184099218784	0.03141063376555389	0.030734555784956142	-0.0001395164852876496	-0.00010651235719694174	-0.0001393906825565283	-0.00010641631445762467
0.33355814176109866	0.001289640617323856	0.0012896013208428601	0.0013257361453715185	0.0013249694752954517	0.001346268898814467	0.0013450549606952528	0.0013680233047312204	0.001366309142047192	0.001413267439576238	0.0014104271153175774	0.03141063378715814	0.03073455580608539	-0.0001388345940332436	-0.00010663042636599451	-0.0001387094061677252	-0.00010653427716367236
0.33556799736153503	0.0012893739742063052	0.0012893346858507593	0.0013254620392494265	0.0013246955276884616	0.0013459905474021568	0.0013447768602738378	0.0013677404554443824	0.0013660266471761347	0.001412975235753113	0.0014101354987517886	0.03141063380909752	0.03073455582754217	-0.00013815514730125544	-0.00010674794010601119	-0.00013803057209738068	-0.0001066516849416721
0.3375899633530214	0.001289107038086175	0.001289067757865016	0.0013251876319243126	0.0013244212790526366	0.001345711890122062	0.0013444984542604385	0.001367457295347468	0.0013657438418844454	0.0014126827108411296	0.001409843561742431	0.031410633831377745	0.03073455584933262	-0.00013747814483588972	-0.0001068648986188303	-0.00013735418008936628	-0.00010676853799301833
0.3396241127067558	0.0012888398103508422	0.001288800538272965	0.0013249129248223896	0.0013241467308133658	0.0013454329284224881	0.001344219744102056	0.0013671738259121893	0.0013654607276419922	0.0014123898663606818	0.0014095513058068432	0.03141063385400441	0.030734555871461587	-0.0001368035862915895	-0.00010698130212494217	-0.0001366802297985692	-0.00010688483653797931
0.3416705188336247	0.0012885722923871108	0.0012885330284613688	0.001324637919369283	0.0013238718843954502	0.0013451536637511436	0.001343940731245092	0.001366890048609652	0.0013651773059180383	0.001412096703831538	0.0014092587324617389	0.031410633876982695	0.030734555893934916	-0.000136131471233647	-0.0001070971508634333	-0.00013600872079111426	-0.0001070005808158081
0.343729255586852	0.001288304485581162	0.001288265229816366	0.0013243626169899775	0.0013235967412230502	0.001344874097555087	0.0013436614171353008	0.0013666059649103024	0.0013648935781811855	0.0014118032247727832	0.0014089658432231492	0.03141063390031912	0.03073455591675808	-0.000135461799140979	-0.00010721244509287464	-0.00013533965254608482	-0.00010711577108457604
0.34580039726466444	0.0012880363913185078	0.0012879971437234259	0.0013240870191087693	0.0013233213027196381	0.001344594231280677	0.0013433818032177363	0.0013663215762838743	0.0013646095458993267	0.0014115094307027695	0.0014086726396063747	0.03141063392401896	0.030734555939936757	-0.00013479456940407308	-0.00010732718508998929	-0.00013467302445446805	-0.00010723040762067315
0.3478840186129729	0.0012877680109839459	0.0012877287715673054	0.0013238111271492217	0.001323045570307955	0.001344314066373529	0.0013431018909367109	0.0013660368841993467	0.001364325210539601	0.0014112153231390678	0.0014083791231259358	0.031410633948088275	0.03073455596347682	-0.00013412978132748554	-0.00010744137115026309	-0.00013400883582148637	-0.00010734449071947427
0.34998019482807	0.00128749934596151	0.0012874601147319952	0.0013235349425341119	0.001322769545409954	0.0013440336042784588	0.0013428216817357372	0.0013657518901248873	0.0013640405735683347	0.0014109209035984103	0.0014080852952955167	0.031410633972533394	0.03073455598738436	-0.0001334674341293418	-0.0001075550035870565	-0.0001333470858661534	-0.00010745802069400678
0.352089001559344	0.0012872303976344322	0.001287191174600686	0.0013232584666853936	0.0013224932294467675	0.0013437528464394475	0.0013425411770574944	0.0013654665955278138	0.0013637556364510081	0.0014106261735966528	0.0014077911576279255	0.031410633997360014	0.03073455601166533	-0.00013280752694272424	-0.00010766808273210415	-0.00013268777372188456	-0.00010757099787556124
0.3542105149120084	0.0012869611673850868	0.0012869219525557102	0.0013229817010241382	0.0013222166238386456	0.0013434717942995794	0.0013422603783437665	0.0013651810018745344	0.0013634704006521914	0.0014103311346487111	0.0014074967116350335	0.03141063402257494	0.030734556036325363	-0.00013215005881639375	-0.0001077806089355704	-0.00013203089843871751	-0.00010768342261435748
0.35634481144984936	0.0012866916565949565	0.001286652449978508	0.0013227046469705011	0.001321939730004921	0.0013431904493010093	0.0013419792870354057	0.001364895110630511	0.0013631848676355105	0.0014100357882685234	0.0014072019588277356	0.031410634048183964	0.030734556061371862	-0.00013149502871467877	-0.00010789258256477252	-0.00013137645898197992	-0.00010779529527721321
0.35849196819798806	0.0012864218666445778	0.0012863826682495741	0.001322427305943665	0.0013216625493639568	0.0013429088128849036	0.0013416979045722808	0.0013646089232602033	0.0013628990388635889	0.0014097401359689924	0.0014069069007158934	0.031410634074194206	0.03073455608680989	-0.00013084243551947372	-0.00010800400400612364	-0.00013072445423412127	-0.0001079066162498199
0.36065206264566085	0.0012861517989135032	0.0012861126087484194	0.0013221496793618017	0.0013213850833331043	0.0013426268864914022	0.001341416232393232	0.001364322441227027	0.001362612915798009	0.001409444179261943	0.0014066115388082934	0.03141063410061192	0.03073455611264658	-0.00013019227802890665	-0.00010811487366180206	-0.00013007488299493497	-0.0001080173859346889
0.3628251727490157	0.0012858814547802569	0.0012858422728535262	0.001321871768642025	0.0013211073333286576	0.0013423446715595715	0.0013411342719360283	0.0013640356659933058	0.001362326499899263	0.0014091479196580723	0.0014063158746125965	0.031410634127443306	0.030734556138888553	-0.00012954455496011485	-0.00010822519195297087	-0.00012942774398222445	-0.00010812760475203964
0.3650113769339257	0.0012856108356222868	0.0012855716619423008	0.0013215935752003433	0.001320829300765807	0.0013420621695273548	0.0013408520246373165	0.0013637485990202248	0.0013620397926267032	0.0014088513586669005	0.0014060199096352878	0.03141063415469612	0.030734556165541972	-0.00012889926494852322	-0.00010833495931744652	-0.00012878303583252482	-0.0001082372731393555
0.36721075409881926	0.001285339942815928	0.0012853007773910364	0.0013213151004516203	0.001320550987058598	0.0013417793818315336	0.0013405694919325834	0.0013634612417677862	0.001361752795438504	0.0014085544977967266	0.0014057236453816355	0.03141063418237672	0.03073455619261403	-0.00012825640654895443	-0.0001084441762101429	-0.00012814075710249062	-0.00010834639155138381
0.3694233836175272	0.0012850687777363544	0.001285029620574865	0.0013210363458095275	0.0013202723936198838	0.0013414963099076774	0.0013402866752561023	0.001363173595694763	0.0013614655097916083	0.0014082573385545791	0.0014054270833556383	0.03141063421049237	0.030734556220111123	-0.00012761597823651716	-0.00010855284310323787	-0.00012750090626861832	-0.00010845496045996939
0.37164934534214805	0.0012847973417575403	0.0012847581928677194	0.0013207573126865016	0.0013199935218612853	0.0013412129551901041	0.0013400035760408983	0.0013628856622586534	0.0013611779371416903	0.0014079598824461722	0.0014051302250599838	0.03141063423905008	0.03073455624804094	-0.00012697797840632852	-0.00010866096048539609	-0.00012686348172702422	-0.0001085629803528887
0.3738887196059291	0.0012845256362522166	0.0012844864956422892	0.0013204780024937024	0.001319714373193146	0.0013409293191118331	0.0013397201957186997	0.0013625974429156392	0.0013608900789431058	0.0014076621309758567	0.001404833071996	0.03141063426805719	0.030734556276410332	-0.0001263424053763451	-0.0001087685288626572	-0.00012622848179733026	-0.00010867045173601486
0.3761415872261661	0.0012842536625918281	0.001284214530269977	0.0013201984166409677	0.0013194349490244877	0.0013406454031045423	0.0013394365357198915	0.0013623089391205372	0.0013606019366488485	0.0014073640856465766	0.0014045356256636079	0.03141063429752109	0.0307345563052267	-0.00012570925738530914	-0.00010887554875704808	-0.00012559590471999948	-0.00010877737513098618
0.3784080295071193	0.001283981422146496	0.0012839422981208621	0.001319918556536774	0.0013191552507629733	0.0013403612085985267	0.0013391525974734805	0.0013620201523267606	0.0013603135117105096	0.0014070657479598233	0.0014042378875612825	0.03141063432744958	0.0307345563344967	-0.0001250785325954129	-0.00010898202070730445	-0.00012496574865883403	-0.00010888375107565018
0.3806881282429484	0.0012837089162849717	0.0012836698005636556	0.0013196384235881907	0.0013188752798148585	0.0013400767370226534	0.0013388683824070448	0.0013617310839862701	0.0013600248055782316	0.0014067671194155902	0.0014039398591860015	0.0314106343578501	0.030734556364228706	-0.00012445022909224335	-0.00010908794526837129	-0.00012433801170114167	-0.00010898958012506288
0.38298196572066395	0.001283436146374601	0.001283397038965661	0.001319358019200842	0.0013185950375849541	0.001339791989804321	0.0013385838919466955	0.0013614417355495346	0.0013597358197006654	0.001406468201512329	0.001403641542033205	0.03141063438873004	0.03073455639442994	-0.00012382434488544813	-0.0001091933230112363	-0.00012371269185806888	-0.00010909486284904624
0.3852896247230969	0.0012831631137812827	0.0012831240146927358	0.0013190773447788644	0.0013183145254765853	0.001339506968369418	0.0013382991275170367	0.0013611521084654899	0.0013594465555249306	0.0014061689957469074	0.0014033429375967517	0.03141063442009792	0.030734556425108063	-0.00012320087790917977	-0.00010929815452281888	-0.0001230897870658776	-0.00010919959983429761
0.38761118853188686	0.0012828898198694282	0.0012828507291092503	0.001318796401724866	0.001318033744891549	0.0013392216741422804	0.0013380140905411187	0.0013608622041814933	0.0013591570144965716	0.0014058695036145625	0.0014030440473688731	0.03141063445196174	0.030734556456271416	-0.00012257982602298378	-0.00010940244040563707	-0.0001224692951865003	-0.000109303791683113
0.3899467409304866	0.0012826162660019224	0.001282577183578048	0.001318515191439886	0.001317752697230074	0.0013389361085456525	0.0013377287824404025	0.001360572024143284	0.001358867198059515	0.001405569726608861	0.0014027448728401333	0.03141063448432944	0.03073455648792743	-0.00012196118701335301	-0.00010950618127830714	-0.00012185121400781762	-0.00010940743901299843
0.39229636620718694	0.001282342453540086	0.001282303379460408	0.0013182337153233546	0.0013174713838907815	0.0013386502730006425	0.0013374432046347163	0.001360281569794941	0.0013585771076560303	0.001405269666221653	0.0014024454154993842	0.03141063451720979	0.03073455652008458	-0.00012134495859333905	-0.00010960937777482194	-0.00012123554124493507	-0.0001095105424575582
0.3946601491581577	0.0012820683838436339	0.0012820293181160045	0.0013179519747730528	0.0013171898062706443	0.001338364168926686	0.001337157358542215	0.0013599908425788408	0.0013582867447266877	0.0014049693239430324	0.0014021456768337245	0.03141063455061078	0.030734556552751376	-0.00012073113840349592	-0.00010971203054460643	-0.00012062227454084917	-0.00010961310266577318
0.3970381750905084	0.0012817940582706393	0.0012817550009028694	0.0013176699711850734	0.0013169079657649478	0.0013380777977415037	0.0013368712455793408	0.0013596998439356195	0.0013579961107103166	0.0014046687012612927	0.001401845658328456	0.03141063458454132	0.030734556585935817	-0.00012011972401271276	-0.00010981414025218461	-0.00012001141146650296	-0.00010971512030161223
0.39943052982536675	0.0012815194781774961	0.001281480429177355	0.0013173877059537834	0.001316625863767252	0.0013377911608610626	0.0013365848671607838	0.0013594085753041317	0.0013577052070439682	0.0014043677996628885	0.0014015453614670454	0.03141063461901014	0.03073455661964676	-0.0001195107129177142	-0.00010991570757640234	-0.00011940294952100805	-0.00010981659604303307
0.4018372997009759	0.0012812446449188837	0.0012812056042941003	0.0013171051804717864	0.0013163435016693569	0.0013375042596995416	0.001336298224699448	0.0013591170381214125	0.0013574140351628782	0.0014040666206323969	0.0014012447877310848	0.03141063465402615	0.030734556653892624	-0.00011890410254716821	-0.00011001673321275884	-0.00011879688613491979	-0.0001099175305850908
0.40425857157581063	0.0012809695598477184	0.0012809305276059804	0.0013168223961298755	0.0013160608808612494	0.0013372170956692786	0.0013360113196063974	0.0013588252338226291	0.0013571225965004145	0.0014037651656524607	0.001400943938600238	0.03141063468959856	0.03073455668868309	-0.00011829989025857746	-0.00011011721787046458	-0.00011819321866862742	-0.00011001792463632976
0.4066944328317112	0.0012806942243151352	0.0012806552004640892	0.001316539354317011	0.0013157780027310884	0.001336929670180752	0.001335724153290839	0.001358533163841058	0.0013568308924880575	0.0014034634362037747	0.0014006428155522227	0.03141063472573645	0.030734556724026106	-0.00011769807333916749	-0.00011021716227216372	-0.00011759194441157694	-0.00011011777891867247
0.4091449713770379	0.0012804186396704372	0.0012803796242176891	0.0013162560564202717	0.0013154948686651495	0.0013366419846425287	0.001335436727160069	0.001358240829608033	0.001356538924555348	0.0014031614337650245	0.0014003414200627522	0.03141063476244892	0.030734556759931697	-0.00011709864901032763	-0.0001103165671568207	-0.0001169930605877112	-0.00011021709417058378
0.411610275649843	0.0012801428072610648	0.0012801038002141795	0.0013159725038248203	0.0013152114800477949	0.0013363540404612313	0.001335149042619442	0.0013579482325529132	0.0013562466941298525	0.0014028591598128557	0.0014000397536055036	0.03141063479974615	0.030734556796408498	-0.0001165016144247244	-0.00011041543327733327	-0.00011639656435225021	-0.00011031587114401775
0.41409043462106226	0.001279866728432558	0.00127982772979906	0.0013156886979138677	0.0013149278382614353	0.0013360658390414984	0.00133486110107233	0.0013576553741030419	0.0013559542026371268	0.0014025566158218322	0.0013997378176520774	0.03141063483763741	0.030734556833466733	-0.00011590696666852196	-0.0001105137614006435	-0.00011580245279396717	-0.00011041411060536133
0.41658553779772634	0.0012795904045285228	0.001279551414315896	0.0013154046400686353	0.0013146439446864938	0.0013357773817859503	0.0013345729039200883	0.0013573622556837103	0.0013556614515006758	0.0014022538032643994	0.0013994356136719586	0.0314106348761327	0.030734556871115672	-0.00011531470276027189	-0.00011061155230651654	-0.00011521072293418921	-0.00011051181333393556
0.41909567522619073	0.0012793138368906007	0.0012792748551062872	0.0013151203316683255	0.0013143598007013754	0.0013354886700951568	0.0013342844525620233	0.001357068878718127	0.001355368442141924	0.001401950723610849	0.0013991331431324836	0.03141063491524234	0.030734556909365135	-0.0001147248196539663	-0.00011070880678965	-0.00011462137172957299	-0.00011060898012338338
0.4216209374953856	0.0012790370268584252	0.0012789980535098282	0.001314835774090078	0.001314075407682423	0.0013351997053675916	0.0013339957483953487	0.001356775244627371	0.0013550751759801704	0.0014016473783292755	0.0013988304074987956	0.03141063495497613	0.030734556948225373	-0.00011413731423909335	-0.00011080552565873036	-0.00011403439607227117	-0.00011070561178172511
0.42416141574008476	0.0012787599757695944	0.0012787210108640757	0.0013145509687089389	0.0013137907670038875	0.0013349104889996048	0.0013337067928151543	0.0013564813548303625	0.0013547816544325559	0.001401343768885541	0.00139852740823381	0.031410634995344626	0.030734556987706323	-0.00011355218334041517	-0.00011090170973537816	-0.00011344979279015455	-0.00011080170912997067
0.4267172016441951	0.001278482684959635	0.0012784437285045162	0.001314265916897825	0.001313505880037893	0.0013346210223853829	0.0013334175872143702	0.0013561872107438239	0.0013544878789140292	0.0014010398967432398	0.0013982241467981793	0.03141063503635846	0.030734557027818455	-0.00011296942371941121	-0.00011099735985498071	-0.00011286755864736708	-0.00011089727300250818
0.42928838744406506	0.0012782051557619705	0.0012781662077645324	0.001313980620027492	0.0013132207481544012	0.0013343313069169172	0.0013331281329837324	0.0013558928137822482	0.0013541938508373087	0.0014007357633636609	0.0013979206246502551	0.031410635078028576	0.030734557068572067	-0.00011238903207405615	-0.00011109247686547086	-0.00011228769034526964	-0.00011099230424665985
0.43187506593181346	0.0012779273895078863	0.0012778884499753701	0.0013136950794664982	0.0013129353727211798	0.0013340413439839693	0.0013328384315117491	0.0013555981653578602	0.001353899571612851	0.0014004313702057525	0.0013976168432460526	0.03141063512036514	0.030734557109977922	-0.0001118110050412624	-0.0001111870616286037	-0.00011171018452349468	-0.00011108680372362567
0.4344773304586784	0.0012776493875264975	0.0012776104564661036	0.0013134092965811695	0.0013126497551037642	0.001333751134974034	0.0013325484841846635	0.0013553032668805836	0.0013536050426488115	0.0014001267187260843	0.0013973128040392132	0.0314106351633805	0.030734557152047124	-0.00011123533919593642	-0.00011128111501895743	-0.00011113503776005729	-0.0001111807723067626
0.4370952749383861	0.0012773711511447187	0.001277332228563608	0.0013131232727355718	0.0013123638966654316	0.0013334606812723093	0.0013322582923864256	0.0013550081197580069	0.0013533102653510165	0.0013998218103788154	0.0013970085084809734	0.03141063520708467	0.030734557194790797	-0.0001106620310518669	-0.0001113746379233227	-0.00011056224657191027	-0.00011127421088230616
0.4397289938505404	0.0012770926816872317	0.001277053767592525	0.001312837009291474	0.001312077798767164	0.0013331699842616628	0.0013319678574986553	0.001354712725395352	0.0013530152411229256	0.0013995166466156592	0.0013967039580201276	0.031410635251490224	0.030734557238219953	-0.00011009107706316801	-0.00011146763124159076	-0.00010999180741638748	-0.00011136712034937046
0.4423785822440318	0.0012768139804764528	0.0012767750748752299	0.0013125505076083171	0.0013117914627676164	0.0013328790453225974	0.0013316771809006105	0.001354417085195437	0.0013527199713655991	0.0013992112288858459	0.0013963991541029936	0.031410635296608515	0.030734557282345896	-0.0001095224736251399	-0.00011156009588664251	-0.00010942371669209194	-0.00011145950161994822
0.4450441357404687	0.0012765350488324985	0.0012764961517318003	0.0013122637690431793	0.0013115048900230813	0.0013325878658332164	0.0013313862639691523	0.001354121200558642	0.0013524244574776624	0.0013989055586360877	0.0013960940981733744	0.03141063534245135	0.030734557327180886	-0.00010895621707354697	-0.00011165203278296065	-0.00010885797073795223	-0.00011155135561757845
0.44772575053762753	0.0012762558880731647	0.0012762169994799922	0.0013119767949507518	0.0013112180818874676	0.0013322964471691996	0.0013310951080787198	0.0013538250728828845	0.0013521287008552815	0.0013985996373105537	0.0013957887916725377	0.03141063538903071	0.03073455737273625	-0.00010839230368620001	-0.00011174344286718485	-0.00010829456583530406	-0.00011164268327829019
0.4504235234129248	0.0012759764995138852	0.0012759376194351993	0.001311689586683298	0.0013109310397122565	0.0013320047907037624	0.0013308037146012894	0.0013535287035635782	0.0013518327028921205	0.0013982934663508261	0.001395483236039165	0.031410635436359406	0.030734557419024165	-0.00010783072968378882	-0.00011183432708838925	-0.00010773349820819567	-0.0001117334855502139
0.4531375517269096	0.001275696884467711	0.0012756580129104332	0.0013114021455906334	0.0013106437648464824	0.0013317128978076321	0.0013305120849063535	0.0013532320939936091	0.0013515364649793198	0.001397987047195876	0.001395177432709337	0.03141063548444965	0.03073455746605682	-0.00010727149122963242	-0.00011192468640680575	-0.0001071747640233045	-0.00011182376339258226
0.4558679334267773	0.0012754170442452765	0.0012753781812162876	0.0013111144730200872	0.001310356258636696	0.0013314207698490144	0.001330220220360883	0.001352935245563299	0.0013512399885054595	0.0013976803812820258	0.001394871383116488	0.03141063553331407	0.03073455751384681	-0.00010671458443231585	-0.00011201452179554483	-0.0001066183593927128	-0.00011191351777767311
0.45861476704990445	0.0012751369801547673	0.00127509812566091	0.0013108265703164741	0.0013100685224269341	0.0013311284081935588	0.001329928122329297	0.0013526381596603752	0.001350943274856528	0.0013973734700429188	0.0013945650886913784	0.03141063558296567	0.030734557562407182	-0.00010616000534480197	-0.00011210383423915227	-0.00010606428037313043	-0.00011200274968925505
0.4613781517274047	0.0012748566935018954	0.0012748178475499724	0.001310538438822064	0.001309780557558691	0.0013308358142043331	0.0013296357921734332	0.0013523408376699398	0.0013506463254158902	0.0013970663149094852	0.001394258550862063	0.03141063563341824	0.03073455761174999	-0.0001056077499641539	-0.00011219262473233238	-0.00010551252296522873	-0.00011209146012125526
0.4641581871877068	0.0012745761855898735	0.0012745373481866484	0.001310250079876559	0.0013094923653708937	0.0013305429892417966	0.0013293432312525243	0.001352043280974444	0.0013503491415642666	0.0013967589173099178	0.0013939517710538632	0.031410635684684475	0.030734557661889303	-0.00010505781423436611	-0.00011228089428189092	-0.00010496308311647162	-0.00011217965007925823
0.4669549737601532	0.0012742954577193814	0.0012742566288715782	0.0013099614948170568	0.0013092039471998675	0.001330249934663764	0.0013290504409231606	0.0013517454909536537	0.0013500517246796927	0.0013964512786696364	0.0013936447506893324	0.03141063573677852	0.030734557712837646	-0.00010451019404666972	-0.00011236864390656853	-0.00010441595672186499	-0.00011226732058117195
0.46976861237862133	0.001274014511188539	0.0012739756909028424	0.0013096726849780248	0.001308915304379307	0.0013299566518253786	0.0013287574225392636	0.0013514474689846191	0.0013497540761374931	0.0013961434004112537	0.0013933374911882246	0.0314106357897139	0.030734557764609084	-0.00010396488523919944	-0.00011245587463554196	-0.00010387113962317951	-0.00011235447265522946
0.4725992045851658	0.0012737333472928802	0.0012736945355759362	0.001309383651691272	0.0013086264382402518	0.0013296631420790849	0.0013284641774520586	0.0013511492164416485	0.0013494561973102543	0.0013958352839545515	0.0013930299939674665	0.03141063584350478	0.03073455781721738	-0.0001034218835972156	-0.00011254258750770241	-0.00010332862760975559	-0.00011244110733965584
0.4754468525336833	0.001273451967325331	0.0012734131641837462	0.0013090943962859255	0.0013083373501110605	0.0013293694067746048	0.0013281707070100493	0.0013508507346962832	0.001349158089567798	0.0013955269307164538	0.0013927222604411338	0.03141063589816573	0.03073455787067644	-0.00010288118485549114	-0.00011262878357404249	-0.00010278841642019643	-0.000112527225684389
0.47831165899359906	0.0012731703725761723	0.0012731315780165143	0.0013088049200883954	0.0013080480413173758	0.0013290754472588997	0.0013278770125589828	0.0013505520251172608	0.0013488597542771466	0.001395218342110987	0.0013924142920204098	0.03141063595371132	0.030734557925000624	-0.00010234278469864466	-0.00011271446389599094	-0.0001022505017425901	-0.00011261282874946987
0.4811937273535759	0.0012728885643330233	0.0012728497783618213	0.0013085152244223545	0.0013077585131821058	0.0013287812648761525	0.001327583095441831	0.0013502530890704945	0.0013485611928025026	0.0013949095195492614	0.0013921060901135693	0.03141063601015637	0.030734557980204854	-0.00010180667876041882	-0.00011279962954485745	-0.00010171487921498135	-0.00011269791760565306
0.4840931616252451	0.0012726065438808086	0.001272567766504553	0.0013082253106087062	0.00130746876702539	0.0013284868609677342	0.0013272889569987541	0.0013499539279190407	0.0013482624065052125	0.0013946004644394363	0.0013917976561259393	0.031410636067516255	0.030734558036303174	-0.00010127286262576196	-0.0001128842816027209	-0.00010118154442628757	-0.00011278249333407375
0.4870100664469608	0.0012723243125017387	0.0012722855437268807	0.0013079351799655645	0.00130717880416458	0.0013281922368721822	0.001326994598567083	0.0013496545430230769	0.0013479633967437502	0.0013942911781866967	0.00139148899145988	0.03141063612580596	0.030734558093311274	-0.00010074133183055056	-0.00011296842116120809	-0.0001006504929163543	-0.00011286655702530402
0.4899445470875755	0.0012720418714752802	0.0012720031113082329	0.0013076448338082225	0.0013068886259142082	0.0013278973939251705	0.0013267000214812867	0.0013493549357398704	0.0013476641648736817	0.0013939816621932216	0.0013911800975147518	0.03141063618504126	0.030734558151244144	-0.00010021208186328234	-0.000113052049322937	-0.00010012172017767607	-0.00011295010978085163
0.49289670945023945	0.0012717592220781316	0.0012717204705252698	0.0013073542734491285	0.0013065982335859643	0.0013276023334594838	0.0013264052270729489	0.0013490551074237537	0.0013473647122476424	0.001393671917858159	0.0013908709756868898	0.031410636245238176	0.03073455821011777	-9.968510816438236e-05	-0.0001131351671992964	-9.959522165484125e-05	-0.00011303315271121717
0.4958666600762229	0.0012714763655842037	0.0012714376226518628	0.0013070635001978643	0.001306307628488673	0.0013273070568049965	0.001326110216670744	0.0013487550594261015	0.0013470650402153124	0.001393361946577601	0.001390561627369579	0.031410636306413026	0.030734558269947223	-9.916040612756305e-05	-0.00011321777591133397	-9.90709927459199e-05	-0.00011311568693650464
0.4988545061487607	0.0012711933032645898	0.0012711545689590683	0.0013067725153611167	0.001306016811928266	0.0013270115652886437	0.0013258149916004103	0.0013484547930953013	0.0013467651501233907	0.0013930517497445553	0.0013902520539530267	0.031410636368582094	0.03073455833074925	-9.863797110160055e-05	-0.00011329987659114416	-9.854902880351846e-05	-0.00011319771358758723
0.5018603554969207	0.0012709100363875417	0.0012708713107150986	0.0013064813202426512	0.001305725785207754	0.0013267158602343928	0.0013255195531847223	0.0013481543097767265	0.0013464650433155636	0.0013927413287489149	0.0013899422568243317	0.031410636431762326	0.03073455839254015	-9.811779838869716e-05	-0.00011338147037892599	-9.802932513428009e-05	-0.00011327923380366478
0.5048843165994948	0.0012706265662184532	0.0012705878491853103	0.0013061899161432961	0.0013054345496272138	0.0013264199429632295	0.0013252239027434737	0.00134785361081272	0.0013461647211324924	0.0013924306849774437	0.0013896322373674695	0.0314106364959705	0.030734558455336618	-9.759988324622992e-05	-0.00011346255842364927	-9.751187699977293e-05	-0.00011336024873281891
0.5079264985889148	0.00127034289401983	0.0012703041856321708	0.0013058983043609106	0.001305143106483754	0.0013261238147931251	0.0013249280415934478	0.0013475526975425616	0.0013458641849117777	0.0013921198198137402	0.0013893219969632576	0.03141063656122416	0.030734558519155335	-9.7084220888638e-05	-0.00011354314188538606	-9.699667961884928e-05	-0.00011344075953406696
0.5109870112551897	0.0012700590210512682	0.0012700203213152376	0.001305606486190363	0.0013048514570714943	0.001325827477039013	0.0013246319710483916	0.0013472515713024449	0.001345563435987939	0.0013918087346382164	0.0013890115369893316	0.03141063662754089	0.03073455858401404	-9.657080648553529e-05	-0.00011362322193125829	-9.648372816556394e-05	-0.00011352076737353167
0.5140659650498691	0.001269774948569438	0.0012697362574911441	0.001305314462923515	0.001304559602681549	0.0013255309310127735	0.0013243356924190026	0.001346950233425461	0.0013452624756923963	0.0013914974308280787	0.0013887008588201306	0.03141063669493867	0.03073455864992986	-9.605963516445826e-05	-0.00011370279973826891	-9.597301777150569e-05	-0.00011360027342671719
0.5171634710900281	0.0012694906778280524	0.0012694519954135645	0.0013050222358491873	0.001304267544601994	0.0013252341780231997	0.0013240392070128944	0.0013466486852415642	0.001344961305353437	0.0013911859097572947	0.0013883899638268574	0.031410636763435654	0.03073455871692078	-9.555070201094917e-05	-0.00011378187649230265	-9.546454352690747e-05	-0.00011367927887889762
0.5202796411622786	0.0012692062100778509	0.001269167536333202	0.0013047298062531455	0.0013039752841178518	0.0013249372193759829	0.0013237425161345797	0.0013463469280775564	0.0013446599262962006	0.0013908741727965742	0.001388078853377468	0.0314106368330506	0.030734558785005042	-9.504400206791774e-05	-0.00011386045338679374	-9.49583004793142e-05	-0.00011375778492245248
0.5234145877268029	0.0012689215465665807	0.0012688828814977657	0.001304437175418079	0.0013036828225110697	0.0013246400563736893	0.0013234456210854506	0.0013460449632570655	0.0013443583398426555	0.0013905622213133495	0.0013877675288366442	0.03141063690380253	0.0307345588542013	-9.453953033863871e-05	-0.00011393853162489087	-9.445428363602515e-05	-0.00011383579275908717
0.5265684239214125	0.0012686366885389683	0.0012685980321519442	0.0013041443446235718	0.001303390161060492	0.0013243426903157324	0.0013231485231637492	0.0013457427921005146	0.0013440565473115706	0.0013902500566717424	0.0013874559915657662	0.03141063697571012	0.030734558924528123	-9.403728178544735e-05	-0.00011401611241734777	-9.395248796420508e-05	-0.00011391330359861174
0.5297412635656308	0.0012683516372367066	0.0012683129895373932	0.0013038513151460897	0.001303097301041847	0.0013240451224983602	0.0013228512236645542	0.0013454404159251112	0.0013437545500185018	0.0013899376802325532	0.0013871442429228974	0.03141063704879363	0.030734558996004333	-9.353725133035007e-05	-0.00011409319698257869	-9.34529083906066e-05	-0.00011399031865877429
0.5329332211648017	0.0012680663938984295	0.0012680277548927097	0.0013035580882589557	0.0013028042437277204	0.0013237473542146284	0.001322553723879755	0.001345137836044819	0.0013434523492757658	0.0013896250933532314	0.0013868322842627578	0.03141063712307273	0.030734559068650087	-9.30394338573004e-05	-0.00011416978654815724	-9.295553980342985e-05	-0.00011406683916526106
0.5361444119142209	0.0012677809597596951	0.0012677423294534147	0.0013032646652323299	0.0013025109903875385	0.0013234493867543809	0.001322256025098033	0.0013448350537703382	0.0013431499463924209	0.001389312297387856	0.0013865201169367043	0.03141063719856734	0.030734559142484845	-9.25438242115606e-05	-0.00011424588234898447	-9.246037705279431e-05	-0.00011414286635236248
0.5393749517032939	0.0012674953360529624	0.00126745671445193	0.0013029710473331866	0.0013022175422875435	0.0013231512214042281	0.0013219581286048377	0.0013445320704090825	0.0013428473426742422	0.0013889992936871114	0.0013862077422927058	0.03141063727529811	0.030734559217528608	-9.20504172000347e-05	-0.00011432148562745548	-9.196741495037797e-05	-0.00011421840146141893
0.5426249571197181	0.0012672095240075783	0.0012671709111175655	0.001302677235825302	0.0013019239006907802	0.0013228528594475318	0.0013216600356823738	0.0013442288872651665	0.001342544539423709	0.0013886860835982738	0.001385895161675329	0.031410637353286606	0.030734559293802356	-9.155920759262859e-05	-0.00011439659763384791	-9.14766482705831e-05	-0.00011429344574132028
0.5458945454536906	0.001266923524849751	0.0012668849206764932	0.0013023832319692267	0.0013016300668570711	0.0013225543021643785	0.0013213617476095737	0.0013439255056393758	0.0013422415379399772	0.0013883726684651805	0.0013855823764257096	0.03141063743255353	0.0307345593713264	-9.107019012355444e-05	-0.0001144712196267661	-9.098807175245138e-05	-0.00011436800044956064
0.5491838347021408	0.001266637339802536	0.001266598744351731	0.0013020890370222693	0.0013013360420429975	0.0013222555508315625	0.0013210632656620801	0.0013436219268291513	0.0013419383395188607	0.0013880590496282152	0.0013852693878815365	0.031410637513120725	0.03073455945012177	-9.058335948983198e-05	-0.0001145453528709206	-9.05016800978875e-05	-0.00011444206684996239
0.5524929435729888	0.0012663509700858186	0.0012663123833631276	0.0013017946522384807	0.0013010418275018845	0.001321956606722571	0.0013207645911122315	0.001343318152128573	0.0013416349454528184	0.0013877452284242894	0.0013849561973770315	0.03141063759501037	0.030734559530211227	-9.009871035300931e-05	-0.00011461899863840497	-9.001746797315802e-05	-0.00011451564621317578
0.55582199148943	0.0012660644169162937	0.0012660258389273421	0.0013015000788686323	0.0013007474244837816	0.001321657471107561	0.0013204657252290398	0.0013430141828283371	0.0013413313570309283	0.0013874312061868195	0.0013846428062429317	0.031410637678244785	0.030734559611615316	-8.961623734071722e-05	-0.00011469215820902878	-8.953543001075093e-05	-0.00011458873981801121
0.5591710985942444	0.0012657776815074486	0.0012657391122578253	0.0013012053181601984	0.0013004528342354415	0.0013213581452533414	0.0013201666692781713	0.0013427100202157384	0.0013410275755388718	0.0013871169842457091	0.001384329215806465	0.031410637762846895	0.030734559694356955	-8.913593504589201e-05	-0.00011476483286926298	-8.905556080843202e-05	-0.00011466134894971836
0.5625403857541326	0.0012654907650695465	0.0012654522045648037	0.0013009103713573398	0.0013001580580003053	0.0013210586304233556	0.0013198674245219306	0.0013424056655746523	0.001340723602258916	0.001386802563927329	0.001384015427391336	0.03141063784883995	0.030734559778459472	-8.865779802821883e-05	-0.00011483702391285044	-8.857785493085468e-05	-0.00011473347490092989
0.565929974564078	0.0012652036688096076	0.0012651651170552613	0.0013006152397008835	0.0012998630970184827	0.0013207589278776632	0.00131956799221924	0.001342101120185515	0.0013404194384698906	0.0013864879465544978	0.001383701442317704	0.03141063793624739	0.030734559863944983	-8.818182081371528e-05	-0.00011490873263941825	-8.810230690897702e-05	-0.00011480511897016266
0.569339987351735	0.0012649163939313964	0.0012648778509329274	0.0013003199244283102	0.0012995679525267395	0.0013204590388729252	0.001319268373625628	0.0013417963853253106	0.0013401150854471802	0.0013861731334464688	0.0013833872619021684	0.03141063802509356	0.030734559950837424	-8.770799789636907e-05	-0.0001149799603556434	-8.762891124158845e-05	-0.00011487628246253934
0.5727705471818436	0.0012646289416354019	0.001264590407398254	0.0013000244267737339	0.0012992726257584754	0.0013201589646623837	0.001318968569993207	0.0013414914622675485	0.0013398105444626979	0.0013858581259189068	0.0013830728874577487	0.03141063811540252	0.030734560039160964	-8.723632373838774e-05	-0.00011505070837469766	-8.715766239611455e-05	-0.00011494696669051008
0.5762217778606706	0.0012643413131188219	0.0012643027876484037	0.0012997287479678853	0.0012989771179437106	0.001319858706495847	0.001318668582570657	0.0013411863522822488	0.001339505816784872	0.0013855429252838717	0.0013827583202938665	0.03141063820719959	0.030734560128939544	-8.676679277067056e-05	-0.00011512097801613663	-8.668855480847837e-05	-0.00011501717297224268
0.5796938039404782	0.0012640535095755489	0.001264014992877233	0.0012994328892380988	0.0012986814303090689	0.001319558265619672	0.0013183684126032117	0.0013408810566359268	0.0013392009036786293	0.001385227532849803	0.0013824435617163303	0.031410638300510094	0.03073456022019818	-8.629939939319708e-05	-0.00011519077060528904	-8.622158288362769e-05	-0.00011508690263212218
0.5831867507240184	0.0012637655321961544	0.0012637270242752776	0.001299136851808294	0.0012983855640777624	0.001319257643276751	0.0013180680613326416	0.0013405755765915743	0.0013388958064053794	0.0013849119499215019	0.0013821286130273167	0.031410638395359534	0.030734560312962074	-8.583413797608186e-05	-0.00011526008747403393	-8.575674099670083e-05	-0.0001151561570003623
0.5867007442690553	0.001263477382167873	0.001263438883029737	0.0012988406368989612	0.0012980895204695762	0.001318956840706492	0.0013177675299972384	0.001340269913408645	0.0013385905262229976	0.001384596177800115	0.001381813475525357	0.031410638491773876	0.03073456040725662	-8.537100286015731e-05	-0.00011532892996046762	-8.529402349360948e-05	-0.00011522493741411566
0.5902359113929144	0.0012631890606745856	0.001263150570324457	0.0012985442457271441	0.0012977933007008507	0.0013186558591448047	0.0013174668198317964	0.001339964068343038	0.0013382850643858086	0.001384280217783116	0.0013814981505053153	0.03141063858978038	0.03073456050310817	-8.490998835655739e-05	-0.00011539729940740484	-8.483342469070565e-05	-0.00011529324521503126
0.5937923796770596	0.0012629005688968135	0.0012628620873399228	0.001298247679506432	0.0012974969059844732	0.0013183546998240905	0.001317165932067606	0.001339658042647087	0.0013379794221445758	0.0013839640711642979	0.001381182639258382	0.03141063868940606	0.030734560600543054	-8.44510887482719e-05	-0.00011546519716398862	-8.437493887625269e-05	-0.00011536108175091986
0.597370277471697	0.0012626119080116926	0.0012625734352532353	0.0012979509394469358	0.0012972003375298544	0.0013180533639732192	0.0013168648679324278	0.0013393518375695369	0.0013376736007464792	0.0013836477392337452	0.0013808669430720483	0.03141063879067817	0.03073456069958849	-8.399429829106242e-05	-0.0001155326245854682	-8.39185603110082e-05	-0.00011542844837597599
0.6009697339004076	0.0012623230791929678	0.001262284615238105	0.00129765402675528	0.0012969035965429226	0.00131775185281752	0.0013165636286504873	0.0013390454543555363	0.0013373676014351073	0.00138333122327783	0.0013805510632300987	0.03141063889362501	0.03073456080027174	-8.353961121301823e-05	-0.00011559958303231088	-8.346428322816846e-05	-0.00011549534644911263
0.6045908788648067	0.001262034083610975	0.0012619956284648324	0.0012973569426345858	0.0012966066842261023	0.0013174501675787648	0.0013162622154424541	0.0013387388942466196	0.0013370614254504373	0.0013830145245791884	0.00138023500101259	0.031410638998275245	0.030734560902621073	-8.308702171505589e-05	-0.00011566607386936933	-8.301210183420116e-05	-0.00011556177733429429
0.6082338430492322	0.0012617449224326333	0.0012617064761003016	0.0012970596882844628	0.0012963096017783095	0.0013171483094751603	0.0013159606295254358	0.001338432158480697	0.0013367550740288276	0.0013826976444167157	0.0013799187576958457	0.03141063910465765	0.030734561006664444	-8.263652397241805e-05	-0.000115732098467769	-8.256201030937271e-05	-0.00011562774240125862
0.611898757925461	0.0012614555968214246	0.0012614171593079602	0.0012967622649009856	0.0012960123503949288	0.0013168462797213242	0.0013156588721129556	0.001338125248292033	0.0013364485484029963	0.001382380584065541	0.0013796023345524304	0.031410639212802335	0.030734561112430822	-8.218811213489552e-05	-0.00011579765820374233	-8.211400280880299e-05	-0.00011569324302512785
0.6155857557574533	0.0012611661079373873	0.0012611276792478116	0.0012964646736766925	0.0012957149312678071	0.0013165440795282818	0.0013153569444149455	0.0013378181649112426	0.0013361418498020149	0.0013820633447970232	0.0013792857328511457	0.03141063932273883	0.030734561219950197	-8.174178032657742e-05	-0.00011586275445779615	-8.166807346182692e-05	-0.00011575828058485449
0.6192949696061266	0.001260876456937101	0.0012608380370764019	0.0012961669158005648	0.0012954173455852402	0.001316241710103448	0.001315054847637733	0.0013375109095652713	0.0013358349794512926	0.0013817459278787322	0.0013789689538570129	0.03141063943449803	0.030734561329252244	-8.129752264715573e-05	-0.00011592738861537777	-8.122421637357657e-05	-0.00011582285646494217
0.6230265333341571	0.0012605866449736773	0.001260548233946807	0.0012958689924580193	0.0012951195945319581	0.001315939172650618	0.0013147525829840263	0.0013372034834773874	0.0013355279385725619	0.0013814283345744385	0.0013786519988312602	0.03141063954811105	0.03073456144036699	-8.08553331730355e-05	-0.00011599156206748562	-8.078242562573057e-05	-0.00011588697205516807
0.6267805816108112	0.0012602966731967411	0.0012602582710086185	0.0012955709048308897	0.0012948216792891122	0.0013156364683699485	0.0013144501516529005	0.001336895887867162	0.001335220728383867	0.0013811105661440956	0.0013783348690313076	0.03141063966360956	0.03073456155332597	-8.041520595652996e-05	-0.00011605527620967004	-8.034269527590343e-05	-0.00011595062874936168
0.6305572499168048	0.0012600065427524284	0.0012599681494079383	0.001295272654097423	0.0012945236010342685	0.0013153335984579545	0.0013141475548397916	0.001336588123950466	0.0013349133500995545	0.0013807926238438345	0.0013780175657107593	0.03141063978102567	0.03073456166816055	-7.997713502677639e-05	-0.0001161185324405345	-7.990501935872807e-05	-0.00011601382794546033
0.634356674549194	0.0012597162547833686	0.0012596778702873616	0.0012949742414322628	0.001294225360941391	0.0013150305641074923	0.0013138447937364797	0.0013362801929394533	0.0013346058049302574	0.0013804745089259463	0.0013777000901193878	0.031410639900392515	0.030734561784902654	-7.954111439087419e-05	-0.00011618133216440008	-7.946939188668845e-05	-0.00011607657104623081
0.6381789926262927	0.001259425810428678	0.0012593874347859705	0.0012946756680064413	0.001293926960180835	0.0013147273665077505	0.0013135418695310814	0.0013359720960425512	0.0013342980940828893	0.0013801562226388735	0.0013773824435031248	0.03141064002174362	0.030734561903585433	-7.910713803435665e-05	-0.0001162436767900843	-7.903580685064693e-05	-0.00011613885945921387
0.642024342092622	0.001259135210823943	0.001259096844039318	0.0012943769349873626	0.0012936283999193296	0.001314424006844234	0.001313238783408032	0.0013356638344644432	0.0013339902187606233	0.0013798377662271933	0.0013770646271040433	0.03141064014511216	0.030734562024241525	-7.867519992105221e-05	-0.00011630556773006839	-7.860425822001083e-05	-0.00011620069459566951
0.6458928617238878	0.0012588444571012155	0.0012588060991794224	0.0012940780435387984	0.0012933296813199746	0.0013141204862987608	0.0013129355365480838	0.0013353554094060673	0.0013336821801628914	0.0013795191409316121	0.0013767466421603556	0.0314106402705335	0.03073456214690478	-7.824529399350078e-05	-0.00011636700640049735	-7.817473994273239e-05	-0.00011626207787052145
0.6497846911319898	0.0012585535503890034	0.0012585152013347585	0.0012937789948208774	0.0012930308055422272	0.0013138168060494472	0.001312632130128291	0.001335046822064601	0.0013333739794853712	0.0013792003479889542	0.0013764284899063972	0.03141064039804225	0.030734562271609922	-7.781741417450805e-05	-0.00011642799422212358	-7.774724594694638e-05	-0.00011632301070285678
0.6536999707700591	0.0012582624918122556	0.0012582241516302412	0.0012934797899900707	0.00129273177374189	0.0013135129672706975	0.0013123285653219986	0.0013347380736334494	0.0013330656179199713	0.0013788813886321462	0.0013761101715726147	0.03141064052767431	0.030734562398391993	-7.739155436689571e-05	-0.00011648853261908565	-7.732177014116437e-05	-0.00011638349451614793
0.6576388419375281	0.0012579712824923577	0.001257932951187223	0.0012931804301991856	0.0012924325870711049	0.0013132089711331962	0.0013120248432988348	0.0013344291653022383	0.001332757096654826	0.001378562264090212	0.0013757916883855607	0.031410640659466596	0.03073456252728637	-7.696770845377898e-05	-0.00011654862301935243	-7.689830641405271e-05	-0.00011644353073675395
0.661601446785229	0.00125767992354712	0.0012576416011234812	0.0012928809165973568	0.0012921332466783412	0.001312904818803897	0.0013117209652247013	0.0013341200982568025	0.0013324484168742838	0.001378242975588261	0.0013754730415678795	0.0314106407934553	0.030734562658329165	-7.654587030028748e-05	-0.00011660826685511161	-7.647684863612558e-05	-0.00011650312079558578
0.6655879283205246	0.001257388416090767	0.0012573501025532072	0.0012925812503300316	0.0012918337537083848	0.001312600511446011	0.00131141693226176	0.0013338108736791752	0.0013321395797588954	0.0013779235243474744	0.0013751542323382955	0.03141064092967897	0.03073456279155735	-7.612603375248272e-05	-0.00011666746556132646	-7.605739065899564e-05	-0.0001165622661262189
0.6695984304124688	0.001257096761233935	0.0012570584565870049	0.0012922814325389712	0.0012915341093023365	0.0013122960502190046	0.001311112745568432	0.0013335014927475842	0.001331830586485412	0.0013776039115851037	0.0013748352619116129	0.03141064106817512	0.030734562927008303	-7.57081926387182e-05	-0.00011672622057651294	-7.563992631662297e-05	-0.00011662096816600354
0.6736330977969988	0.0012568049600836554	0.0012567666643318724	0.0012919814643622294	0.0012912343145975926	0.001311991436278583	0.0013108084062993797	0.0013331919566364348	0.0013315214382267667	0.0013772841385144533	0.0013745161314986946	0.03141064120898343	0.030734563064720558	-7.52923407700834e-05	-0.0001167845333424622	-7.522444942573148e-05	-0.00011667922835545408
0.6776920760821589	0.001256513013743355	0.0012564747268912046	0.0012916813469341574	0.0012909343707278487	0.0013116866707766884	0.0013105039156055067	0.001332882266516311	0.0013312121361520757	0.0013769642063448803	0.0013741968423064644	0.03141064135214345	0.030734563204732643	-7.487847194126429e-05	-0.00011684240530496215	-7.481095378661373e-05	-0.0001167370481390817
0.6817755117533548	0.0012562209233128385	0.001256182645364772	0.0012913810813853818	0.0012906342788230767	0.0013113817548614827	0.0013101992746339388	0.0013325724235539542	0.0013309026814266173	0.0013766441162817726	0.0013738773955378858	0.0314106414976952	0.030734563347084194	-7.446657992990491e-05	-0.00011689983791179914	-7.439943318238162e-05	-0.00011679442896311842
0.6858835521786408	0.0012559286898882918	0.0012558904208487306	0.0012910806688428112	0.0012903340400095356	0.0013110766896773534	0.0013098944845280327	0.0013322624289122712	0.0013305930752118412	0.001376323869526559	0.001373557792391971	0.03141064164568019	0.030734563491815418	-7.405665849738452e-05	-0.00011695683261336853	-7.398988138010432e-05	-0.00011685137227684939
0.6900163456140378	0.0012556363145622685	0.0012555980544355998	0.0012907801104296197	0.0012900336554097492	0.0013107714763648944	0.0013095895464273525	0.001331952283750315	0.0013302833186653463	0.0013760034672766874	0.0013732380340637578	0.031410641796140074	0.03073456363896682	-7.364870139106583e-05	-0.00011701339086483964	-7.358229213286216e-05	-0.00011690787953416715
0.6941740412088835	0.0012553437984236784	0.0012553055472142587	0.0012904794072652378	0.0012897331261425013	0.0013104661160609	0.0013092844614676676	0.0013316419892232775	0.0013299734129408765	0.0013756829107256167	0.0013729181217443055	0.031410641949117565	0.030734563788580405	-7.324270234224106e-05	-0.00011706951412271405	-7.317665917749849e-05	-0.0001169639521900745
0.6983567890112157	0.0012550511425577923	0.001255012900269945	0.0012901785604653546	0.0012894324533228353	0.001310160609898364	0.0013089792307809502	0.0013313315464824893	0.001329663359188319	0.0013753622010628205	0.0013725980566206936	0.03141064210465554	0.03073456394069876	-7.283865506796383e-05	-0.0001171252038462689	-7.277297623684009e-05	-0.00011701959170284937
0.702564739973187	0.0012547583480462244	0.0012547201146842417	0.0012898775711419012	0.0012891316380620411	0.001309854959006466	0.001308673855495361	0.0013310209566754058	0.0013293531585536911	0.0013750413394737681	0.0013722778398760067	0.03141064226279845	0.03073456409536454	-7.243655327127119e-05	-0.0001171804614975569	-7.237123701955839e-05	-0.00011707479953304567
0.7067980459565127	0.0012544654159669336	0.0012544271915350756	0.0012895764404030527	0.0012888306814676522	0.0013095491645105715	0.0013083683367352502	0.0013307102209456068	0.0013290428121791374	0.0013747203271399272	0.0013719574726893348	0.0314106424235911	0.03073456425262162	-7.203639064159995e-05	-0.00011723528854107323	-7.197143522066907e-05	-0.00011712957714382632
0.7110568597379514	0.0012541723473942124	0.0012541341318967082	0.0012892751693532151	0.0012885295846434368	0.0013092432275322182	0.001308062675621145	0.001330399340432783	0.0013287323212029208	0.0013743991652387486	0.0013716369562357606	0.031410642587078694	0.0307345644125144	-7.163816085570263e-05	-0.00011728968644425519	-7.157356452272556e-05	-0.00011718392600112981
0.7153413350148182	0.001253879143398683	0.0012538409368397297	0.0012889737590930225	0.0012882283486893922	0.0013089371491891142	0.0013077568732697451	0.0013300883162727353	0.0013284216867594178	0.001374077854943665	0.0013713162916863557	0.031410642753308106	0.03073456457508905	-7.12418575771201e-05	-0.00011734365667592783	-7.117761859498639e-05	-0.00011723784757272648
0.7196516264105322	0.0012535858050472925	0.0012535476074310564	0.0012886722107193318	0.0012879269747017423	0.0013086309305951332	0.0013074509307939195	0.0013297771495973673	0.0013281109099791122	0.0013737563974240855	0.0013709954802081756	0.03141064292232651	0.030734564740390803	-7.084747445737505e-05	-0.00011739720070741422	-7.078359109471966e-05	-0.00011729134332855162
0.7239878894801961	0.0012532923334033056	0.0012532541447339215	0.0012883705253252152	0.001287625463772927	0.0013083245728603054	0.0013071448493026973	0.001329465841534678	0.0013277999919885895	0.001373434793845386	0.0013706745229642517	0.03141064309418172	0.030734564908467276	-7.045500513616632e-05	-0.00011745032001220235	-7.039147566745285e-05	-0.00011734441474087198
0.7283502807162107	0.0012529987295263028	0.0012529605498078744	0.0012880687039999584	0.001287323816991602	0.0013080180770908168	0.001306838629901266	0.0013291543932087606	0.0013274889339105324	0.001373113045368908	0.0013703534211135884	0.03141064326892293	0.030734565079366397	-7.006444324228478e-05	-0.00011750301606594515	-7.000126594741696e-05	-0.0001173970632838417
0.7327389575539218	0.00125270499447217	0.0012526668237087704	0.0012877667478290499	0.0012870220354426296	0.001307711444388997	0.0013065322736909623	0.0013288428057397904	0.0013271777368637128	0.0013727911531519487	0.0013700321758111542	0.03141064344659962	0.030734565253136104	-6.9675782392975e-05	-0.00011755529034584988	-6.961295555785174e-05	-0.00011744929043322472
0.7371540783773028	0.0012524111292931013	0.0012523729674887723	0.0012874646578941843	0.0012867201202070781	0.0013074046758533241	0.0013062257817692726	0.0013285310802440295	0.001326866401962992	0.001372469118347762	0.001369710788207882	0.03141064362726232	0.030734565429826496	-6.928901619529526e-05	-0.0001176071443307336	-6.922653811150536e-05	-0.00011750109766683892
0.74159580252467	0.0012521171350375877	0.001252078982196341	0.0012871624352732499	0.0012864180723622133	0.0013070977725784113	0.0013059191552298234	0.0013282192178338133	0.0013265549303193114	0.001372146942105547	0.001369389259450659	0.03141064381096291	0.030734565609487903	-6.890413824653385e-05	-0.0001176585795019669	-6.88420072114948e-05	-0.00011755248646438954
0.746064290294433	0.001251823012750416	0.0012517848688762326	0.001286860081040328	0.0012861158929814958	0.0013067907356550071	0.0013056123951623792	0.00132790721961755	0.001326243323039689	0.0013718246255704474	0.0013690675906823243	0.031410643997753604	0.030734565792171757	-6.852114213390381e-05	-0.0001177095973411979	-6.845935645072299e-05	-0.00011760345830647001
0.7505597029508803	0.001251528763472668	0.0012514906285694982	0.0012865575962656924	0.0012858135831345808	0.001306483566169993	0.001305305502652841	0.0013275950866997194	0.001325931581227219	0.00137150216988355	0.001368745783041668	0.03141064418768771	0.030734565977929486	-6.814002143598619e-05	-0.0001177601993332944	-6.807857941371065e-05	-0.00011765401467644931
0.7550822027299987	0.0012512343882417067	0.0012511962623134715	0.001286254982015795	0.0012855111438873044	0.0013061762652063706	0.0013049984787832337	0.0013272828201808596	0.0013256197059810604	0.0013711795761818706	0.0013684238376634173	0.031410644380819745	0.03073456616681479	-6.776076972231371e-05	-0.00011781038696334623	-6.769966967565266e-05	-0.00011770415705819604
0.7596319528453285	0.0012509398880911867	0.0012509017711417759	0.0012859522393532758	0.0012852085763016916	0.0013058688338432709	0.001304691324631715	0.0013269704211575754	0.0013253076983964422	0.0013708568455983632	0.0013681017556782464	0.03141064457720455	0.030734566358881603	-6.73833805539259e-05	-0.00011786016171783098	-6.732262080333395e-05	-0.0001177538869365502
0.7642091174938536	0.0012506452640510387	0.0012506071560843134	0.0012856493693369486	0.0012849058814359453	0.0013055612731559397	0.0013043840412725616	0.0013266578907225254	0.0013249955595646535	0.0013705339792619063	0.001367779538212762	0.031410644776898665	0.030734566554184918	-6.700784748417399e-05	-0.00011790952508489161	-6.694742635610096e-05	-0.00011780320579868331
0.7688138618619275	0.0012503505171474753	0.0012503124181672655	0.0012853463730218052	0.0012846030603444465	0.0013052535842157425	0.0013040766297761715	0.0013263452299644247	0.001324683290573043	0.0013702109782973058	0.0013674571863895057	0.031410644979958845	0.03073456675278026	-6.66341640586654e-05	-0.00011795847855367025	-6.65740798853065e-05	-0.00011785211513229421
0.7734463521312342	0.0012500556484029814	0.0012500175584130879	0.0012850432514590064	0.0012843001140777496	0.0013049457680901558	0.0013037690912090587	0.0013260324399680375	0.0013243708925050153	0.0013698878438252878	0.0013671347013269484	0.03141064518644363	0.030734566954724932	-6.62623238159854e-05	-0.00011800702361430826	-6.620257493539228e-05	-0.00011790061642608096
0.7781067554847866	0.0012497606588363168	0.0012497225778405113	0.001284740005695885	0.001283997043682582	0.0013046378258427685	0.0013034614266338531	0.001325719521814179	0.0013240583664400295	0.0013695645769625	0.0013668120841394894	0.03141064539641264	0.030734567160076734	-6.589232028814118e-05	-0.00011805516175797393	-6.583290504411088e-05	-0.00011794871116999062
0.7827952401129585	0.0012494655494625106	0.0012494274774645345	0.00128443663677594	0.0012836938502018382	0.0013043297585332767	0.0013031536371092944	0.001325406476579708	0.001323745713453594	0.001369241178821505	0.0013664893359374521	0.03141064560992519	0.030734567368894742	-6.552414700058962e-05	-0.00011810289447702904	-6.546506374280336e-05	-0.00011799640085485841
0.7875119752195561	0.0012491703212928601	0.0012491322582964264	0.001284133145738834	0.0012833905346745823	0.001304021567217482	0.0013028457236902331	0.0013250933053375281	0.0013234329346172677	0.0013689176505107803	0.001366166457827083	0.031410645827043185	0.030734567581238784	-6.515779747279238e-05	-0.00011815022326405744	-6.509904455684334e-05	-0.00011804368697207468
0.792257131027923	0.0012488749753349299	0.001248836921343722	0.0012838295336203953	0.0012830870981360425	0.0013037132529472924	0.0013025376874276269	0.0013247800091565859	0.0013231200309986556	0.001368593993134717	0.0013658434509105496	0.031410646047828575	0.030734567797169727	-6.479326521871553e-05	-0.00011819714961247563	-6.473484100597005e-05	-0.00011809057101369591
0.7970308787870847	0.0012485795125925492	0.0012485414676102217	0.0012835258014526113	0.0012827835416176106	0.001303404816770717	0.0013022295293685406	0.0013244665891018676	0.0013228070036614085	0.001368270207793617	0.0013655203162859391	0.031410646272345515	0.030734568016750112	-6.443054374746793e-05	-0.00011824367501717115	-6.437244660509323e-05	-0.00011813705447330514
0.8018333907779276	0.001248283934065807	0.0012482458980959856	0.0012832219502636267	0.0012824798661468372	0.001303096259731863	0.001301921250556139	0.0013241530462343937	0.0013224938536652163	0.0013679462955836867	0.0013651970550472511	0.031410646500657904	0.0307345682400425	-6.406962656302362e-05	-0.00011828980097292052	-6.40118548642099e-05	-0.00011818313884420784
0.8066648403194178	0.0012479882407510575	0.0012479502137973395	0.0012829179810777485	0.0012821760727474369	0.0013027875828709402	0.001301612852029694	0.001323839381611228	0.001322180582065816	0.0013676222575970457	0.0013648736682844058	0.031410646732832156	0.03073456846711165	-6.3710507164777e-05	-0.00011833552897455579	-6.365305928843212e-05	-0.00011822882561995929
0.8115254017748545	0.001247692433640915	0.001247654415706869	0.001282613894915439	0.0012818721624392835	0.001302478787224256	0.0013013043348245779	0.0013235255962854664	0.0013218671899149841	0.001367298094921718	0.001364550157083238	0.031410646968934766	0.030734568698022657	-6.335317904856974e-05	-0.00011838086051835228	-6.329605337945798e-05	-0.00011827411629544704
0.8164152505581643	0.00124739651372425	0.001247358504813416	0.0012823096927933144	0.0012815681362384043	0.001302169873824212	0.0013009956999722617	0.0013232116913062387	0.0013215536782605335	0.0013669738086416305	0.001364226522525491	0.03141064720903377	0.030734568932842533	-6.299763570602468e-05	-0.00011842579709989143	-6.294083063487776e-05	-0.00011831901236497577
0.8213345631402307	0.001247100481986198	0.0012470624821020874	0.0012820053757241507	0.0012812639951569915	0.001301860843699312	0.001300686948500321	0.0013228976677187136	0.0013212400481463222	0.0013666493998366208	0.0013639027656888285	0.03141064745319871	0.03073456917163868	-6.264387062562826e-05	-0.000118470340215171	-6.25873845490621e-05	-0.00011836351532332201
0.8262835170552626	0.0012468043394081476	0.001246766348554245	0.001281700944716876	0.0012809597402033892	0.0013015516978741514	0.0013003780814324264	0.0013225835265640894	0.0013209263006122424	0.0013663248695824253	0.0013635788876468213	0.03141064770149954	0.030734569414479992	-6.229187729339669e-05	-0.00011851449136152103	-6.223570861377259e-05	-0.0001184076266661227
0.8312622909072027	0.0012465080869677474	0.0012464701051475076	0.0012813964007765718	0.0012806553723820988	0.0013012424373694215	0.0013000690997883497	0.0013222692688795988	0.0013206124366942256	0.0013660002189506864	0.0013632548894689533	0.03141064795400855	0.030734569661437037	-6.19416491922653e-05	-0.00011855825203530013	-6.188579631793978e-05	-0.00011845134788865397
0.8362710643761712	0.0012462117256389017	0.0012461737528557532	0.0012810917449044743	0.001280350892693778	0.0013009330632019092	0.0012997600045839594	0.0013219548956985062	0.00132029845742424	0.0013656754490089487	0.0013629307722206197	0.0314106482107987	0.03073456991258066	-6.15931798028102e-05	-0.0001186016237327836	-6.153764114796845e-05	-0.00011849468048574785
0.8413100182249524	0.0012459152563917759	0.0012458772926491187	0.0012807869780979764	0.0012800463021352434	0.0013006235763844986	0.001299450796831227	0.0013216404080501124	0.0013199843638302955	0.001365350560820664	0.0013626065369631306	0.031410648471943886	0.03073457016798399	-6.124646260391442e-05	-0.00011864460795016352	-6.119123658854253e-05	-0.00011853762595215311
0.8463793343055166	0.0012456186801927927	0.0012455807254939993	0.0012804821013506244	0.0012797416016994674	0.001300313977926169	0.0012991414775382212	0.0013213258069597507	0.0013196701569364387	0.0013650255554451868	0.0013622821847537072	0.031410648737520044	0.030734570427720445	-6.0901491072906655e-05	-0.00011868720618404827	-6.084657612306921e-05	-0.00011858018578342344
0.8514791955655843	0.0012453219980046318	0.001245284052353048	0.0012801771156521194	0.0012794367923755791	0.0013000042688319957	0.0012988320477091103	0.001321011093448788	0.0013193558377627558	0.001364700433937776	0.0013619577166454834	0.03141064900760394	0.030734570691865967	-6.055825868608866e-05	-0.00011872941993068542	-6.050365323351237e-05	-0.00011862236147416882
0.8566097860552276	0.001245025210786233	0.0012449872741851766	0.0012798720219883177	0.0012791318751488652	0.0012996944501031506	0.0012985225083441637	0.0013206962685346256	0.001319041407325371	0.0013643751973495964	0.0013616331336875067	0.031410649282273946	0.03073457096049669	-6.021675891865197e-05	-0.00011877125068607275	-6.0162461401169764e-05	-0.00011866415451919354
0.861771290933513	0.001244728319492794	0.0012446903919455564	0.0012795668213412311	0.0012788268510007712	0.0012993845227369024	0.00129821286043975	0.0013203813332306996	0.0013187268666364496	0.0013640498467277179	0.0013613084369247376	0.0314106495616098	0.030734571233690305	-5.987698524505258e-05	-0.00011881269994479249	-5.9822994106284444e-05	-0.00011870556641183083
0.8669638964751838	0.00124443132507578	0.0012443934065856246	0.0012792615146890358	0.0012785217209089067	0.0012990744877266248	0.0012979031049883463	0.0013200662885464892	0.0013184122167042033	0.0013637243831151244	0.0013609836273980594	0.03141064984569248	0.030734571511526514	-5.953893114005182e-05	-0.0001188537692025371	-5.9485244829377004e-05	-0.00011874659864613557
0.8721877900773816	0.0012441342284829086	0.0012440963190530735	0.0012789561030060567	0.001278216485847035	0.0012987643460617819	0.0012975932429785256	0.001319751135487501	0.001318097458532879	0.0013633988075506995	0.0013606587061442638	0.031410650134603965	0.030734571794085824	-5.9202590078369366e-05	-0.00011889445995391656	-5.914920705113458e-05	-0.0001187872527154965
0.877443160266411	0.0012438370306581692	0.0012437991302918644	0.0012786505872627873	0.0012779111467850883	0.0012984540987279487	0.0012972832753949724	0.0013194358750552918	0.0013177825931227748	0.001363073121069246	0.0013603336741960675	0.03141065042842901	0.030734572081450178	-5.88679555347249e-05	-0.00011893477369206984	-5.881487425229981e-05	-0.00011882753011185909
0.8827301967045416	0.0012435397325418114	0.001243501841242221	0.0012783449684258786	0.0012776057046891595	0.0012981437467067976	0.001296973203218474	0.001319120508247453	0.0013174676214702317	0.0013627473247014741	0.0013600085325821056	0.031410650727252715	0.030734572373703507	-5.853502098523977e-05	-0.00011897471191094078	-5.8482239914725564e-05	-0.00011886743232769614
0.8880490901968541	0.0012432423350703528	0.0012432044528406351	0.0012780392474581463	0.001277300160521508	0.0012978332909761086	0.0012966630274259285	0.0013188050360576212	0.001317152544567639	0.0013624214194740095	0.0013596832823269357	0.03141065103116186	0.030734572670930535	-5.8203779907020636e-05	-0.00011901427610327975	-5.815129752141657e-05	-0.00011890696085434249
0.8934000326981257	0.0012429448391765776	0.0012429069660198637	0.0012777334253185695	0.0012769945152405595	0.0012975227325097653	0.0012963527489903406	0.001318489459475476	0.0013168373634034343	0.0013620954064093938	0.001359357924451038	0.03141065134024526	0.030734572973217543	-5.787422577797907e-05	-0.00011905346775992198	-5.7822040556168575e-05	-0.00011894611718135661
0.8987832173197573	0.001242647245789546	0.0012426093817089416	0.001277427502962301	0.0012766887698009146	0.0012972120722777678	0.0012960423688808359	0.0013181737794867503	0.001316522078962114	0.0013617692865260914	0.0013590324599708256	0.03141065165459272	0.03073457328065321	-5.754635207834424e-05	-0.00011909228837217456	-5.7494462505150445e-05	-0.00011898490279882434
0.904198838336744	0.0012423495558345828	0.0012423117008331676	0.001277121481340655	0.0012763829251533384	0.0012969013112462185	0.0012957318880626443	0.0013178579970732182	0.00131620669222422	0.0013614430608384811	0.0013587068898986336	0.031410651974296065	0.030734573593326833	-5.722015229059352e-05	-0.00011913073943092822	-5.716855685672373e-05	-0.0001190233191962764
0.9096470911946843	0.001242051770233292	0.00124201392431412	0.001276815361401123	0.0012760769822447746	0.0012965904503773383	0.0012954213074971189	0.0013175421132127106	0.001315891204166356	0.0013611167303568697	0.0013583812152427321	0.03141065229944829	0.03073457391132955	-5.6895619898397753e-05	-0.00011916882242354876	-5.684431710026305e-05	-0.00011906136785938548
0.915128172516836	0.0012417538899035583	0.0012417160530696582	0.0012765091440873734	0.0012757709420183475	0.001296279490629468	0.001295110628141737	0.001317226128879116	0.001315575615761189	0.0013607902960874941	0.0013580554370073315	0.0314106526301443	0.030734574234754328	-5.657274838892501e-05	-0.0001192065388383734	-5.652173672898719e-05	-0.00011909905027554513
0.9206422801112097	0.0012414559157595418	0.0012414180880139158	0.0012762028303392485	0.0012754648054133554	0.0012959684329570628	0.0012947998509500907	0.0013169100450423764	0.0013152599279774425	0.0013604637590325156	0.001357729556192572	0.03141065296648059	0.030734574563695327	-5.6251531252424214e-05	-0.00011924389016296222	-5.620080923901538e-05	-0.00011913636793092763
0.9261896129777101	0.0012411578487116861	0.0012411200300573126	0.0012758964210927708	0.0012751585733652817	0.0012956572783107013	0.001294488976871903	0.0013165938626684952	0.001314944141779909	0.0013601371201900298	0.001357403573794539	0.03141065330855582	0.03073457489824906	-5.593196198186434e-05	-0.0001192808778824328	-5.588152812910363e-05	-0.00011917332230923505
0.931770371315315	0.0012408596896667221	0.0012408218801065534	0.0012755899172801493	0.001274852246805796	0.0012953460276370892	0.0012941780068530234	0.0013162775827195417	0.001314628258129449	0.0013598103805540708	0.001357077490805262	0.031410653656469646	0.03073457523851297	-5.5614034073808716e-05	-0.00011931750348126435	-5.5563886901685566e-05	-0.00011920991489355881
0.9373847565293029	0.0012405614395276697	0.0012405236390646336	0.001275283319829778	0.0012745458266627565	0.0012950346818790595	0.0012938669418354365	0.001315961206153651	0.0013143122779829958	0.0013594835411146105	0.0013567513082127182	0.031410654010323925	0.030734575584586737	-5.529774102851215e-05	-0.00011935376844215972	-5.524787906285855e-05	-0.00011924614716521398
0.9430329712385201	0.001240263099193842	0.0012402253078308413	0.0012749766296662442	0.0012742393138602162	0.001294723241975581	0.0012935557827572623	0.0013156447339250327	0.0013139962022935608	0.0013591566028575675	0.0013564250270008383	0.03141065437022213	0.03073457593657179	-5.498307635064259e-05	-0.00011938967424718339	-5.4933498123313496e-05	-0.00011928202060532134
0.9487152192826929	0.0012399646695608444	0.0012399268873007573	0.0012746698477103234	0.0012739327093184197	0.001294411708861753	0.0012932445305527567	0.0013153281669839648	0.00131368003201023	0.0013588295667648037	0.0013560986481495046	0.03141065473626974	0.03073457629457092	-5.467003354883704e-05	-0.00011942522237642916	-5.46207375973079e-05	-0.00011931753669214284
0.9544317057297852	0.0012396661515205886	0.0012396283783662687	0.001274362974878997	0.0012736260139538185	0.001294100083468822	0.0012929331861523266	0.0013150115062768135	0.0013133637680781804	0.0013585024338141393	0.0013557721726345662	0.03141065510857439	0.030734576658689148	-5.4358606136395426e-05	-0.0001194604143083533	-5.4309591004123026e-05	-0.00011935269690305228
0.9601826368833979	0.0012393675459612826	0.0012393297819155596	0.0012740560120854413	0.0012733192286790616	0.0012937883667241722	0.0012926217504825189	0.0013146947527460193	0.00131304741143867	0.0013581752049793435	0.0013554456014278299	0.03141065548724469	0.030734577029032952	-5.404878763168308e-05	-0.00011949525152021856	-5.400005186793899e-05	-0.00011938750271400789
0.9659682202902156	0.0012390688537674477	0.0012390310988331268	0.0012737489602390433	0.001273012354403011	0.0012934765595513415	0.0012923102244660387	0.001314377907330116	0.0013127309630290554	0.0013578478812301534	0.001355118935497076	0.03141065587239195	0.03073457740571184	-5.374057155808909e-05	-0.00011952973548781665	-5.369211371800131e-05	-0.00011942195559938584
0.9717886647474951	0.001238770075819911	0.0012387323299997738	0.0012734418202453954	0.0012727053920307363	0.0012931646628700142	0.0012919986090217397	0.001314060970963724	0.0013124144237827828	0.0013575204635322637	0.0013547921758060534	0.03141065626412928	0.03073457778883594	-5.343395144481733e-05	-0.0001195638676855515	-5.338577008937029e-05	-0.00011945605703236883
0.9776441803106027	0.001238471212995817	0.0012384334762926205	0.0012731345930063057	0.0012723983424635249	0.001292852677596034	0.0012916869050646398	0.0013137439445775614	0.0013120977946294013	0.0013571929528473422	0.0013544653233144891	0.031410656662571805	0.03073457817851742	-5.312892082584564e-05	-0.00011959764958455188	-5.30810145218108e-05	-0.00011948980848272561
0.9835349783005937	0.0012381722661686334	0.0012381345385851113	0.001272827279419805	0.0012720912065988888	0.0012925406046414092	0.0012913751135059238	0.00131342682909845	0.0013117810764945695	0.0013568653501330342	0.0013541383789780976	0.03141065706783618	0.030734578574870983	-5.282547324159115e-05	-0.00011963108265514166	-5.277784056155477e-05	-0.00011952321141925348
0.9894612713118381	0.0012378732362081492	0.001237835517747012	0.0012725198803801442	0.001271783985330563	0.0012922284449143114	0.0012910632352529452	0.001313109625449315	0.001311464270300054	0.001356537656342962	0.0013538113437485781	0.031410657480042035	0.03073457897801328	-5.2523602239146205e-05	-0.00011966416836675653	-5.247624176149546e-05	-0.00011955626731036118
0.9954232732196957	0.0012375741239804806	0.0012375364146444154	0.0012722123967778003	0.001271476679548511	0.0012919161993190818	0.0012907512712092275	0.0013127923345491897	0.0013111473769637342	0.0013562098724267313	0.0013534842185736206	0.03141065789931073	0.03073457938806308	-5.222330137132081e-05	-0.00011969690818561252	-5.217621168036868e-05	-0.00011958897762087695
1.0014211991882311	0.0012372749303480814	0.0012372372301397518	0.0012719048294994883	0.001271169290138935	0.0012916038687562407	0.0012904392222744794	0.001312474957313227	0.001310830397399614	0.001355881999329941	0.0013531570043969169	0.03141065832576519	0.030734579805140893	-5.1924564197919354e-05	-0.00011972930357637135	-5.187774388369648e-05	-0.00011962134381399148
1.0074552656779823	0.001236975656169741	0.0012369379650917878	0.0012715971794281574	0.0012708618179842752	0.001291291454122487	0.0012901270893445904	0.0013121574946526981	0.0013105133325178194	0.0013555540379941839	0.0013528297021581596	0.03141065875953155	0.030734580229369424	-5.1627384285476974e-05	-0.00011976135600130777	-5.15808319438843e-05	-0.00011965336735089704
1.013525690453769	0.0012366763023005955	0.0012366386203556368	0.0012712894474430048	0.0012705542639632208	0.0012909789563107107	0.0012898148733116444	0.0013118399474750038	0.0013101961832246126	0.0013552259893570575	0.001352502312793055	0.03141065920073707	0.03073458066087408	-5.13317552080228e-05	-0.00011979306692136427	-5.12854694406234e-05	-0.00011968504969100957
1.0196326925925556	0.0012363768695921268	0.0012363391967827576	0.0012709816344194714	0.0012702466289507078	0.0012906663762099879	0.0012895025750639159	0.0013115223166836729	0.0013098789504223873	0.001354897854352162	0.0013521748372333192	0.031410659649512396	0.030734581099781902	-5.103767054696895e-05	-0.0001198244377954849	-5.0991649961210084e-05	-0.00011971639229196862
1.0257764924913542	0.0012360773588921718	0.0012360396952209648	0.0012706737412292552	0.001269938913817931	0.0012903537147055954	0.0012891901954858824	0.0013112046031783738	0.0013095616350096817	0.0013545696339091133	0.0013518472764066924	0.031410660105989675	0.030734581546221926	-5.0745123890971744e-05	-0.0001198554700792831	-5.0699367100129344e-05	-0.00011974739660830513
1.0319573118751795	0.0012357777710449284	0.0012357401165144343	0.001270365768740315	0.0012696311194323481	0.0012900409726790147	0.0012888777354582296	0.00131088680785492	0.0013092442378811844	0.0013542413289535477	0.0013515196312369427	0.0314106605703037	0.030734582000326603	-5.045410883679213e-05	-0.00011988616522667916	-5.040861445979039e-05	-0.00011977806409235736
1.0381753738050519	0.0012354781068909585	0.0012354404615037055	0.0012700577178168736	0.0012693232466576836	0.001289728151007935	0.0012885651958578557	0.0013105689316052725	0.0013089267599277366	0.0013539129404071262	0.001351191902643871	0.0314106610425918	0.03073458246223015	-5.0164618989601006e-05	-0.0001199165246902334	-5.011938565120666e-05	-0.00011980839619554762
1.0444309026860459	0.0012351783672671936	0.0012351407310256877	0.0012697495893194246	0.0012690152963539343	0.001289415250566259	0.0012882525775578736	0.0013102509753175466	0.0013086092020363374	0.0013535844691875394	0.001350864091543316	0.03141066152299302	0.030734582932068197	-4.987664796243796e-05	-0.00011994654991878684	-4.983167429324642e-05	-0.00011983839436555122
1.05072412427539	0.0012348785530069452	0.0012348409259136707	0.0012694413841047429	0.0012687072693773802	0.0012891022722241157	0.001287939881427627	0.0013099329398760244	0.0013082915650901579	0.0013532559162085214	0.0013505361988471667	0.031410662011649874	0.030734583409980407	-4.95901893770162e-05	-0.0001199762423595152	-4.9545474013243385e-05	-0.0001198680600479618
1.057055265690613	0.0012345786649399042	0.0012345410469973242	0.001269133103025884	0.0012683991665805852	0.0012887892168478568	0.0012876271083326865	0.001309614826161152	0.0013079738499685392	0.001352927282379848	0.001350208225463362	0.03141066250870636	0.030734583896108066	-4.93052368643887e-05	-0.00012000560345817868	-4.9260778448037557e-05	-0.00011989739468726279
1.0634245554177415	0.0012342787038921478	0.0012342410951027031	0.0012688247469321897	0.0012680909888124008	0.0012884760853000671	0.0012873142591348578	0.0013092966350495483	0.0013076560575469973	0.0013525985686073433	0.0013498801722958977	0.03141066301431062	0.030734584390594902	-4.9021784063671414e-05	-0.00012003463465593	-4.8977581242504176e-05	-0.00011992639972346897
1.0698322233195456	0.0012339786706861552	0.0012339410710522662	0.0012685163166693079	0.0012677827369179866	0.0012881628784395783	0.0012870013346921979	0.0013089783674140206	0.0013073381886972441	0.0013522697757928997	0.0013495520402448452	0.03141066352861105	0.030734584893587363	-4.8739824623666994e-05	-0.00012006333739256192	-4.8695876051094156e-05	-0.00011995507659487425
1.0762785006438331	0.0012336785661407996	0.001233640975664865	0.0012682078130791797	0.0012674744117387993	0.0012878495971214627	0.0012866883358590075	0.001308660024123558	0.001307020244287177	0.0013519409048344665	0.00134922383020634	0.03141066405176133	0.03073458540523446	-4.845935220257336e-05	-0.00012009171310545241	-4.841565653787572e-05	-0.00011998342673780193
1.0827636200317978	0.0012333783910713663	0.001233340809755764	0.0012678992370000627	0.0012671660141126112	0.0012875362421970514	0.0012863752634858486	0.0013083416060433494	0.0013067022251808964	0.0013516119566260728	0.0013488955430726055	0.031410664583915615	0.030734585925687882	-4.8180360468177974e-05	-0.00012011976322898188	-4.813691637620132e-05	-0.00012001145158521687
1.089287815526412	0.0012330781462895515	0.0012330405741366388	0.0012675905892665258	0.0012668575448735108	0.0012872228145139324	0.0012860621184195451	0.0013080231140347822	0.0013063841322387081	0.0013512829320578238	0.001348567179731949	0.03141066512523248	0.03073458645510212	-4.790284309812154e-05	-0.00012014748919511598	-4.7859649249554215e-05	-0.00012003915256794673
1.0958513225808764	0.0012327778326034736	0.0012327402696155868	0.0012672818707094638	0.0012665490048519134	0.0012869093149159641	0.0012857489015031922	0.0013077045489554543	0.0013060659663171328	0.001350953832015914	0.001348238741068775	0.031410665675871696	0.030734586993634117	-4.76267937801339e-05	-0.0001201748924332946	-4.758384885121536e-05	-0.00012006653111396037
1.1024543780671139	0.0012324774508176762	0.001232439896997131	0.001266973082156099	0.0012662403948745641	0.001286595744243277	0.001285435613576164	0.0013073859116591797	0.0013057477282689101	0.0013506246573826322	0.0013479102279635898	0.03141066623599773	0.030734587541443713	-4.7352206211909165e-05	-0.0001202019743696825	-4.7309508884610385e-05	-0.00012009358864814579
1.1090972202843215	0.00123217700173314	0.0012321394570822327	0.0012666642244299944	0.0012659317157645506	0.001286282103332287	0.0012851222554741196	0.0013070672029959975	0.001305429418943012	0.0013502954090363732	0.0013475816412930127	0.03141066680577593	0.030734588098693887	-4.70790741018412e-05	-0.00012022873642814069	-4.7036623063906324e-05	-0.00012012032659322602
1.115780088967567	0.0012318764861472828	0.0012318389506682892	0.0012663552983510522	0.0012656229683413026	0.0012859683930156953	0.0012848088280290096	0.0013067484238121752	0.001305111039184642	0.001349966087851638	0.0013472529819297781	0.03141066738537635	0.030734588665550244	-4.680739116878774e-05	-0.00012025518002933833	-4.6765185113414875e-05	-0.00012014674636839917
1.1225032252964444	0.0012315759048539751	0.0012315383785491511	0.0012660463047355318	0.0012653141534206087	0.0012856546141225044	0.001284495332069088	0.0013064295749502235	0.001304792589835251	0.0013496366946990517	0.0013469242507427516	0.03141066797497122	0.030734589242181073	-4.653715114222301e-05	-0.0001202813065907804	-4.649518876845282e-05	-0.00012017284939006001
1.1292668719037753	0.0012312752586435406	0.0012312377415151221	0.001265737244396049	0.0012650052718146158	0.001285340767478019	0.0012841817684189146	0.001306110657248898	0.001304474071732541	0.0013493072304453643	0.0013465954485969308	0.03141066857473605	0.03073458982875865	-4.6268347763153694e-05	-0.00012030711752825107	-4.622662777559183e-05	-0.00012019863707268819
1.1360712728843656	0.001230974548302763	0.0012309370403529672	0.0012654281181415843	0.0012646963243318381	0.001285026853903854	0.0012838681378993621	0.0013057916715432053	0.0013041554857104684	0.0013489776959534582	0.0013462665763534537	0.03141066918484885	0.030734590425456367	-4.6000974783258486e-05	-0.00012033261425364872	-4.595949589217274e-05	-0.00012022411082687756
1.1429166738038161	0.0012306737746148998	0.0012306362758459238	0.001265118926777495	0.0012643873117771688	0.0012847128742179475	0.001283554441327631	0.0013054726186644194	0.001303836832599262	0.0013486480920823622	0.001345937634869613	0.031410669805491905	0.030734591032452768	-4.5735025965540355e-05	-0.00012035779817529124	-4.569378688680514e-05	-0.00012024927205975255
1.1498033217073829	0.001230372938359685	0.001230335448773707	0.001264809671105521	0.0012640782349518848	0.001284398829234565	0.0012832406795172508	0.0013051534994400833	0.0013035181132254243	0.0013483184196872574	0.0013456086249988596	0.031410670436849586	0.030734591649928485	-4.547049508493717e-05	-0.00012038267070005326	-4.5429494540075166e-05	-0.00012027412217685551
1.1567314651288954	0.0012300720403133347	0.0012300345599125144	0.0012645003519237876	0.0012637690946536524	0.0012840847197643044	0.001282926853278088	0.0013048343146940164	0.0013031993284117387	0.0013479886796194812	0.0013452795475908104	0.031410671079110865	0.030734592278067577	-4.520737592790536e-05	-0.00012040723323075708	-4.5166612643934845e-05	-0.00012029866257970423
1.1637013540997225	0.0012297710812485612	0.0012297336100350388	0.0012641909700268222	0.00126345989167654	0.0012837705466141101	0.0012826129634163589	0.0013045150652463275	0.0013028804789772825	0.0013476588727265437	0.0013449504034912599	0.03141067173246677	0.030734592917057386	-4.494566229253094e-05	-0.0001204314871669776	-4.490513500217397e-05	-0.00012032289466670787
1.1707132401577995	0.0012294700619345747	0.0012294325999104721	0.0012638815262055556	0.0012631506268110228	0.0012834563105872784	0.0012822990107346337	0.0013041957519134189	0.0013025615657374318	0.0013473289998521306	0.001344621193542188	0.031410672397112184	0.030734593567088783	-4.4685347989015245e-05	-0.00012045543390487579	-4.4645055430614367e-05	-0.00012034681983288942
1.177767376356704	0.0012291689831370968	0.0012291315303045176	0.001263572021247335	0.001262841300843994	0.0012831420124834675	0.001281984996031849	0.0013038763755079997	0.0013022425895038731	0.001346999061836117	0.00134429191858177	0.03141067307324571	0.030734594228355717	-4.442642684018838e-05	-0.00012047907483875298	-4.4386367757554e-05	-0.00012037043947113468
1.1848640172747877	0.0012288678456183599	0.0012288304019793899	0.0012632624559359249	0.001262531914558767	0.0012828276530986987	0.0012816709201033069	0.0013035569368390863	0.0013019235510846048	0.0013466690595145675	0.0013439625794443792	0.031410673761069326	0.03073459490105522	-4.4168892680870875e-05	-0.00012050241135877493	-4.412906582332288e-05	-0.00012039375497013838
1.1920034190243662	0.0012285666501371264	0.001228529215693833	0.0012629528310515255	0.001262222468735091	0.0012825132332253766	0.001281356783740698	0.0013032374367120208	0.0013016044512839564	0.0013463389937197572	0.0013436331769606062	0.031410674460788254	0.03073459558538924	-4.391273935819284e-05	-0.00012052544485091632	-4.387314348072713e-05	-0.000120416767714987
1.1991858392609598	0.0012282653974486888	0.0012282279722031215	0.0012626431473707737	0.0012619129641491568	0.0012821987536522901	0.0012810425877320972	0.0013029178759284739	0.0013012852909025895	0.0013460088652801727	0.0013433037119572606	0.03141067517261208	0.030734596281561364	-4.365796073266259e-05	-0.00012054817669987505	-4.361859459585393e-05	-0.00012043947908929598
1.2064115371925936	0.001227964088304877	0.0012279266722590677	0.0012623334056667504	0.001261603401573599	0.0012818842151646186	0.0012807283328619753	0.001302598255286451	0.0013009660707375052	0.0013456786750205198	0.0013429741852573778	0.03141067589675382	0.030734596989780434	-4.34045506770564e-05	-0.00012057060828540855	-4.3365413046850265e-05	-0.00012046189047115741
1.2136807735891502	0.0012276627234540764	0.0012276253166100396	0.0012620236067089998	0.0012612937817775183	0.0012815696185439515	0.0012804140199112162	0.0013022785755803117	0.0013006467915820646	0.0013453484237617437	0.0013426445976802417	0.031410676633429724	0.030734597710258604	-4.3152503077084625e-05	-0.00012059274098397132	-4.3113592724949856e-05	-0.00012048400323577679
1.2209938107917835	0.0012273613036412256	0.0012273239060009592	0.001261713751263526	0.001260984105526478	0.0012812549645682858	0.0012800996496571153	0.0013019588376007685	0.0013003274542259845	0.001345018112321027	0.00134231495004138	0.03141067738286022	0.03073459844321107	-4.290181183236319e-05	-0.0001206145761701305	-4.2863127535375245e-05	-0.00012050581875680533
1.2283509127223842	0.0012270598296078266	0.0012270224411733107	0.0012614038400928038	0.0012606743735825133	0.0012809402540120383	0.001279785222873388	0.0013016390421348972	0.0013000080594553493	0.0013446877415117997	0.001341985243152575	0.03141067814527064	0.03073459918885737	-4.265247085491475e-05	-0.00012063611521298534	-4.261401139560306e-05	-0.00012052733840198226
1.2357523448931043	0.001226758302091963	0.0012267209228651618	0.001261093873955799	0.0012603645867041529	0.0012806254876460627	0.0012794707403301936	0.0013013191899661559	0.0012996886080526321	0.0013443573121437625	0.001341655477821887	0.03141067892088858	0.030734599947421157	-4.240447407052872e-05	-0.00012065735947899836	-4.236623823690444e-05	-0.00012054856353660437
1.2431983744159416	0.0012264567218282947	0.0012264193518111547	0.0012607838536079598	0.0012600547456464099	0.001280310666237645	0.0012791562027941236	0.0013009992818743793	0.0012993691007966858	0.0013440268250228774	0.001341325654853645	0.031410679709946925	0.03073460071913	-4.215781541895558e-05	-0.00012067831033193976	-4.2119802004456086e-05	-0.00012056949552308183
1.2506892700123766	0.0012261550895480771	0.0012261177287425293	0.0012604737798012407	0.0012597448511608058	0.0012799957905505227	0.0012788416110282275	0.0013006793186358017	0.0012990495384627666	0.0013436962809513918	0.0013409957750484714	0.03141068051268249	0.030734601504214906	-4.191248885304644e-05	-0.000120698969130556	-4.187469665657695e-05	-0.00012059013571891208
1.2582253020230734	0.0012258534059791648	0.0012258160543871237	0.0012601636532841034	0.0012594349039953708	0.0012796808613448924	0.0012785269657920137	0.0013003593010230577	0.001298729921822537	0.0013433656807278428	0.0013406658392032833	0.03141068132933575	0.030734602302911855	-4.166848833993264e-05	-0.00012071933723092898	-4.1630916165880105e-05	-0.00012061048547923336
1.2658067424176331	0.0012255516718460218	0.0012255143294693858	0.0012598534748015273	0.001259124904894656	0.0012793658793774153	0.0012782122678414607	0.0013000392298051953	0.0012984102516440759	0.0013430350251470663	0.0013403358481113056	0.03141068216015248	0.03073460311546033	-4.142580786052619e-05	-0.0001207394159850328	-4.138845451866213e-05	-0.00012063054615454871
1.2734338648044117	0.0012252498878697336	0.0012252125547103857	0.0012595432450950245	0.001258814854599746	0.0012790508454012333	0.00127789751792903	0.0012997191057476877	0.0012980905286918937	0.0013427043150002127	0.0013400058025620852	0.03141068300538139	0.030734603942104893	-4.11844414099638e-05	-0.00012075920674153862	-4.114730571551373e-05	-0.0001206503190925301
1.2811069444403917	0.0012249480547680083	0.0012249107308278156	0.0012592329649026388	0.00125850475384826	0.0012787357601659703	0.001277582716803668	0.001299398929612437	0.0012977707537269313	0.0013423735510747481	0.001339675703341491	0.03141068386527714	0.03073460478309327	-4.09443829977596e-05	-0.00012077871084570369	-4.090746377130583e-05	-0.00012066980563701923
1.2888262582411194	0.0012246461732551943	0.0012246088585360086	0.0012589226349589643	0.0012581946033743687	0.0012784206244177492	0.0012772678652108241	0.0012990787021577898	0.0012974509275065806	0.0013420427341544732	0.0013393455512317328	0.03141068474009824	0.03073460563867881	-4.070562664751365e-05	-0.00012079792963806679	-4.066892271499534e-05	-0.00012068900712738917
1.296592084790695	0.001224344244042286	0.0012243069385459442	0.001258612255995152	0.0012578844039088026	0.0012781054388991983	0.0012769529638924557	0.0012987584241385447	0.0012971310507846896	0.0013417118650195297	0.0013390153470113709	0.03141068563010702	0.03073460650911832	-4.0468166397675254e-05	-0.00012081686445666873	-4.04316765904994e-05	-0.00012070792490059823
1.3044047043518285	0.0012240422678369293	0.0012240049715652535	0.0012583018287389148	0.0012575741561788563	0.001277790204349459	0.0012766380135870363	0.0012984380963059607	0.001296811124311571	0.0013413809444464088	0.00133868509145532	0.0314106865355724	0.030734607394674446	-4.0231996300876816e-05	-0.00012083551663433223	-4.0195719455807244e-05	-0.00012072656028827566
1.312264398875954	0.0012237402453434416	0.0012237029582982386	0.0012579913539145495	0.001257263860908409	0.0012774749215042048	0.0012763230150295744	0.0012981177194077748	0.0012964911488340181	0.0013410499732079701	0.0013383547853348709	0.03141068745676598	0.030734608295612493	-3.999711042496079e-05	-0.00012085388750135428	-3.996104538407652e-05	-0.0001207449146194417
1.320171452013404	0.001223438177262806	0.001223400899445869	0.0012576808322429288	0.0012569535188179189	0.0012771595910956357	0.0012760079689516088	0.0012977972941881984	0.0012961711250953066	0.0013407189520734388	0.0013380244294176873	0.031410688393965616	0.03073460921220546	-3.976350285254948e-05	-0.00012087197838400732	-3.972764846320309e-05	-0.00012076298921909201
1.3281261491236485	0.0012231360642926963	0.0012230987957058035	0.0012573702644415286	0.001256643130624449	0.0012768442138525048	0.0012756928760812346	0.001297476821387943	0.0012958510538352128	0.0013403878818084305	0.0013376940244678303	0.03141068934745339	0.03073461014472818	-3.9531167680906254e-05	-0.00012088979060365102	-3.949552279586266e-05	-0.00012078078540758708
1.3361287772855897	0.0012228339071274751	0.0012227966477723912	0.0012570596512244264	0.0012563326970416661	0.001276528790500117	0.0012753777371431007	0.0012971563017442202	0.0012955309357900189	0.001340056763174952	0.0013373635712457589	0.03141069031751701	0.03073461109346195	-3.930009902276821e-05	-0.00012090732547898053	-3.926466250016303e-05	-0.00012079830450256734
1.3441796253079266	0.0012225317064582099	0.0012224944563366852	0.0012567489933023163	0.0012560222187798548	0.0012762133217603451	0.001275062552858427	0.0012968357359907558	0.0012952107716925258	0.0013397255969314174	0.0013370330705083455	0.03141069130444892	0.030734612058693444	-3.907029100605475e-05	-0.00012092458432430564	-3.9035061709186136e-05	-0.00012081554781681603
1.352278983739575	0.0012222294629726782	0.00122219222208645	0.0012564382913825157	0.0012557116965459267	0.0012758978083516354	0.0012747473239450118	0.001296515124857798	0.0012948905622720613	0.0013393943838326554	0.001336702523008886	0.03141069230854668	0.0307346130407132	-3.88417377737843e-05	-0.00012094156844977277	-3.88067145712101e-05	-0.00012083251665931383
1.3604271448801535	0.0012219271773553832	0.0012218899457061758	0.0012561275461689817	0.0012554011310434339	0.0012755822509890244	0.0012744320511172452	0.0012961944690721339	0.001294570308254496	0.0013390631246299252	0.0013363719294971124	0.03141069333011355	0.030734614039818014	-3.861443348450455e-05	-0.00012095827916164259	-3.857961525020881e-05	-0.000120849212335572
1.3686244027905345	0.0012216248502875575	0.001221587627877081	0.0012558167583623134	0.0012550905229725719	0.0012752666503841425	0.0012741167350861136	0.0012958737693570918	0.0012942500103622452	0.0013387318200709227	0.0013360412907191996	0.03141069436945778	0.030734615056309294	-3.838837231241732e-05	-0.00012097471776256752	-3.835375792551887e-05	-0.00012086563614674417
1.3768710533034536	0.0012213224824471766	0.001221285269277129	0.0012555059286597679	0.0012547798730301973	0.0012749510072452288	0.001273801376559217	0.0012955530264325587	0.0012939296693142879	0.0013384004708997946	0.0013357106074177818	0.03141069542689338	0.0307346160904942	-3.816354844714265e-05	-0.00012099088555070359	-3.8129136792006135e-05	-0.00012088178938970962
1.3851673940341884	0.001221020074508968	0.0012209828705810346	0.001255195057755268	0.0012544691819098342	0.0012746353222771404	0.001273485976240775	0.001295232241014987	0.001293609285826173	0.0013380690778571488	0.0013353798803319606	0.031410696502739616	0.030734617142685158	-3.7939956094232286e-05	-0.00012100678382032104	-3.7905746060495904e-05	-0.00012089767335790591
1.3935137243912972	0.0012207176271444202	0.0012206804324602738	0.0012548841463394125	0.0012541584503016848	0.0012743195961813624	0.0012731705348316387	0.0012949114138174071	0.001293288860610031	0.0013377376416800653	0.0013350491101973155	0.03141069759732227	0.030734618213200084	-3.771758947479498e-05	-0.0001210224138613325	-3.768357995732885e-05	-0.00012091328934005219
1.4019103455874267	0.0012204151410217963	0.0012203779555830976	0.0012545731950994907	0.0012538476788926426	0.0012740038296560215	0.0012728550530293032	0.0012945905455494407	0.0012929683943745873	0.0013374061631021108	0.0013347182977459203	0.03141069871097211	0.03073461930236296	-3.749644282612097e-05	-0.00012103777695990359	-3.746263272491612e-05	-0.0001209286386209818
1.410357560650181	0.0012201126168061396	0.0012200754406145374	0.0012542622047194872	0.0012535368683662992	0.0012736880233958916	0.0012725395315279153	0.001294269636917306	0.0012926478878251691	0.0013370746428533443	0.0013343874437063484	0.03141069984402581	0.03073462041050312	-3.727651040147384e-05	-0.00012105287439809209	-3.724289862173935e-05	-0.00012094372248172558
1.4188556744330574	0.0012198100551592862	0.0012197728882164173	0.0012539511758800947	0.0012532260194029565	0.0012733721780924094	0.0012722239710182854	0.001293948688623833	0.0012923273416637193	0.0013367430816603341	0.0013340565488036875	0.03141070099682641	0.030734621537956166	-3.705778647024316e-05	-0.00012106770745398676	-3.702437192236452e-05	-0.00012095854219915103
1.4274049936264492	0.0012195074567398728	0.001219470299047363	0.0012536401092587241	0.0012529151326796364	0.00127305629443368	0.0012719083721878977	0.001293627701368472	0.0012920067565888047	0.0013364114802461645	0.0013337256137595493	0.03141070216972335	0.030734622685063422	-3.684026531784734e-05	-0.0001210822774007081	-3.68070469173587e-05	-0.00012097309904532394
1.4360058267687137	0.0012192048222033542	0.0012191676737628178	0.0012533290055295205	0.0012526042088700964	0.0012727403731044968	0.0012715927357209254	0.0012933066758473103	0.0012916861332956337	0.0013360798393304547	0.0013333946392920873	0.03141070336307115	0.030734623852172203	-3.662394124599733e-05	-0.00012109658550737978	-3.6590917913539855e-05	-0.00012098739428814675
1.4446584842573071	0.001218902152202004	0.0012188650130150452	0.001253017865363365	0.0012522932486448326	0.0012724244147863427	0.0012712770622982361	0.0012929856127530763	0.0012913654724760596	0.0013357481596293632	0.0013330636261159995	0.03141070457723208	0.030734625039636587	-3.640880857300188e-05	-0.00012111063303954506	-3.6375979234379296e-05	-0.00012100142919208023
1.453363278359986	0.0012185994473849326	0.001218562317453144	0.001252706689427893	0.0012519822526710967	0.0012721084201574077	0.0012709613525974058	0.001292664512775156	0.001291044774818597	0.0013354164418556043	0.001332732574942547	0.03141070581257427	0.030734626247816216	-3.619486163337904e-05	-0.00012112442125786216	-3.6162225219502075e-05	-0.00012101520501670016
1.4621205232260774	0.001218296708398093	0.0012182595877230573	0.0012523954783875005	0.0012516712216129042	0.0012717923898925964	0.0012706456072927297	0.001292343376599601	0.0012907240410084313	0.0013350846867184571	0.0013324014864795632	0.031410707069472285	0.030734627477077572	-3.598209477835568e-05	-0.00012113795141902028	-3.5949650225228225e-05	-0.00012102872301744672
1.470930534897817	0.0012179939358842944	0.0012179568244675835	0.0012520842329033586	0.0012513601561310451	0.0012714763246635414	0.001270329827055232	0.0012920222049091425	0.0012904032717274295	0.0013347528949237803	0.0013320703614314651	0.03141070834830707	0.03073462872779324	-3.5770502375645497e-05	-0.00012115122477510121	-3.5738248624378466e-05	-0.00012104198444559677
1.4797936313217521	0.0012176911304832112	0.0012176540283263875	0.0012517729536334215	0.001251049056883097	0.001271160225138614	0.0012700140125526797	0.0012917009983832019	0.0012900824676541555	0.0013344210671740223	0.0013317392004992684	0.03141070964946717	0.03073463000034381	-3.556007880976819e-05	-0.00012116424257452296	-3.552801480645462e-05	-0.00012105499054809732
1.48871013236022	0.0012173882928313918	0.0012173511999360085	0.001251461641232437	0.0012507379245234322	0.0012708440919829327	0.0012696981644495899	0.001291379757697899	0.0012897616294638744	0.0013340892041682315	0.0013314080043805947	0.03141071097334735	0.0307346312951148	-3.535081848186905e-05	-0.00012117700606062431	-3.531894317769513e-05	-0.0001210677425672324
1.4976803598028874	0.0012170854235622757	0.0012170483399298762	0.0012511502963519642	0.0012504267597032354	0.0012705279258583813	0.0012693822834072479	0.001291058483526073	0.001289440757828573	0.0013337573066020756	0.0013310767737696899	0.031410712320350205	0.03073463261249964	-3.514271580995487e-05	-0.00012118951647246967	-3.511102816118605e-05	-0.00012108024174103948
1.5067046373783677	0.0012167825233061964	0.0012167454489383153	0.001250838919640375	0.0012501155630705069	0.0012702117274236123	0.00126906637008371	0.0012907371765372819	0.001289119853416964	0.0013334253751678446	0.0013307455093574303	0.03141071369088455	0.03073463395289909	-3.493576522900499e-05	-0.00012120177504504337	-3.490426419681947e-05	-0.00012109248930347594
1.5157832907659001	0.0012164795926903988	0.0012164425275885617	0.0012505275117428742	0.0012498043352700814	0.0012698954973340655	0.0012687504251338237	0.0012904158373978252	0.001288798916894503	0.001333093410554471	0.00133041421183134	0.03141071508536719	0.030734635316720115	-3.4729961190888003e-05	-0.00012121378300866681	-3.469864574162651e-05	-0.0001211044864837807
1.5249166476071065	0.0012161766323390446	0.0012161395765047682	0.0012502160733015035	0.0012494930769436322	0.0012695792362419737	0.0012684344492092303	0.0012900944667707476	0.0012884779489233957	0.0013327614134475358	0.0013300828818755984	0.0314107165042226	0.030734636704378003	-3.4525298164722606e-05	-0.00012122554158991439	-3.4494167269596976e-05	-0.00012111623450733466
1.5341050375178134	0.0012158736428732261	0.0012158365963080195	0.0012499046049551574	0.001249181788729688	0.001269262944796377	0.0012681184429583837	0.0012897730653158544	0.0012881569501626124	0.0013324293845292851	0.0013297515201710559	0.03141071794788192	0.03073463811629424	-3.432177063651676e-05	-0.00012123705201000368	-3.4290823271693194e-05	-0.00012112773459418968
1.5433487920999491	0.001215570624910978	0.0012155335876163418	0.0012495931073395938	0.0012488704712636416	0.0012689466236431351	0.0012678024070265589	0.0012894516336897247	0.0012878359212679005	0.0013320973244786416	0.001329420127395246	0.03141071941678472	0.030734639552898867	-3.411937310925095e-05	-0.00012124831548532278	-3.408860825591942e-05	-0.0001211389879597069
1.5526482449535108	0.0012152675790672897	0.001215230551044717	0.0012492815810874478	0.0012485591251777662	0.0012686302734249415	0.001267486342055868	0.001289130172545724	0.001287514862891799	0.0013317652339712206	0.0013290887042224006	0.031410720911378094	0.030734641014629423	-3.3918100103558224e-05	-0.00012125933322895688	-3.3887516747863056e-05	-0.00012114999581608332
1.5620037316886017	0.001214964505954108	0.0012149274872050846	0.0012489700268282346	0.0012482477511012162	0.001268313894781326	0.0012671702486852612	0.0012888086825340085	0.0012871937756836404	0.001331433113679332	0.0013287572513234539	0.03141072243211734	0.030734642501930757	-3.371794615737722e-05	-0.00012127010644957803	-3.368754329031998e-05	-0.00012116075937065873
1.5714155899375468	0.0012146614061803575	0.0012146243967063623	0.0012486584451883703	0.0012479363496600486	0.001267997488348675	0.00126685412755055	0.001288487164301546	0.0012868726602895725	0.0013311009642720038	0.0013284257693660627	0.031410723979465455	0.030734644015256014	-3.351890582553585e-05	-0.00012128063634983532	-3.348868244305858e-05	-0.00012117127982505527
1.580884159367074	0.0012143582803519498	0.0012143212801544543	0.001248346836791181	0.0012476249214772328	0.0012676810547602429	0.001266537979284415	0.0012881656184921264	0.0012865515173525698	0.0013307687864149934	0.0013280942590146194	0.03141072555389439	0.0307346455550668	-3.332097368061171e-05	-0.00012129092412882514	-3.3290928783583085e-05	-0.00012118155837750888
1.5904097816905756	0.0012140551290717907	0.0012140181381522601	0.0012480352022569115	0.0012473134671726583	0.0012673645946461596	0.0012662218045164154	0.0012878440457463702	0.00128623034751244	0.001330436580770794	0.0013277627209302594	0.03141072715588455	0.03073464712183227	-3.312414431255739e-05	-0.00012130097098103643	-3.30942769067033e-05	-0.00012119159622128728
1.5999928006804371	0.0012137519529397955	0.0012137149712996888	0.0012477235422027407	0.0012470019873631506	0.0012670481086334466	0.0012659056038730053	0.0012875224467017437	0.001285909151405842	0.0013301043479986548	0.0013274311557708786	0.03141072878592387	0.03073464871603064	-3.292841232899191e-05	-0.00012131077809668378	-3.2898721424867716e-05	-0.00012120139454541157
1.6096335621804478	0.001213448752552896	0.0012134117801936666	0.0012474118572427884	0.0012466904826624783	0.001266731597346023	0.0012655893779775394	0.001287200821992568	0.0012855879296662922	0.0013297720887545863	0.0013270995641911417	0.031410730444510114	0.030734650338148026	-3.2733772354839874e-05	-0.00012132034666051394	-3.2704256967885925e-05	-0.00012121095453382358
1.6193324141182788	0.0012131455285050593	0.0012131085654281545	0.001247100147988135	0.0012463789536813722	0.0012664150614047284	0.001265273127450294	0.0012868791722500388	0.0012852666829241853	0.001329439803691383	0.0013267679468425028	0.031410732132149566	0.030734651988679643	-3.2540219032609063e-05	-0.00012132967785263848	-3.2510878183122927e-05	-0.00012122027736558016
1.6290897065180392	0.001212842281387292	0.0012128053275941536	0.001246788415046827	0.0012460674010275304	0.0012660985014273244	0.001264956852908472	0.0012865574981022303	0.0012849454118067994	0.0013291074934586292	0.0013264363043732114	0.03141073384935691	0.030734653668129545	-3.234774702280674e-05	-0.00012133877284969952	-3.231857973583219e-05	-0.00012122936421607444
1.6389057915129117	0.0012125390117876528	0.0012125020672797183	0.0012464766590238885	0.0012457558253056316	0.0012657819180285105	0.001264640554966216	0.001286235800174112	0.0012846241169383098	0.0013287751587027117	0.001326104637428326	0.03141073559665752	0.030734655377010645	-3.215635100352332e-05	-0.00012134763282309335	-3.212735630897523e-05	-0.0001212382162558423
1.6487810233578566	0.001212235720291265	0.001212198785069967	0.0012461648805213354	0.0012454442271173476	0.001265465311819936	0.001264324234234621	0.0012859140790875585	0.0012843027989398019	0.0013284428000668357	0.0013257729466497295	0.031410737374584816	0.03073465711584495	-3.196602567026585e-05	-0.00012135625893852642	-3.193720260281918e-05	-0.0001212468346495632
1.6587157584424002	0.0012119324074803335	0.0012118954815470999	0.0012458530801381926	0.0012451326070613597	0.0012651486834102184	0.001264007891321753	0.00128559233546137	0.0012839814584292898	0.001328110418191043	0.0013254412326761458	0.03141073918368222	0.03073465888516446	-3.1776765736693524e-05	-0.00012136465235818017	-3.174811333571392e-05	-0.00012125522055803084
1.6687103553034934	0.0012116290739341445	0.0012115921572903993	0.001245541258470493	0.0012448209657333616	0.001264832033404942	0.001263691526832649	0.0012852705699112714	0.0012836600960217167	0.0013277780137122125	0.0013251094961431432	0.03141074102450319	0.03073466068550968	-3.1588565934298485e-05	-0.00012137281423951762	-3.156008324400883e-05	-0.00012126337513806984
1.6787651746384535	0.0012113257202290874	0.0012112888128762514	0.0012452294161113026	0.0012445093037260799	0.0012645153624066849	0.00126337514136934	0.001284948783049938	0.001283338712328979	0.0013274455872640848	0.001324777737683158	0.03141074289761072	0.03073466251743161	-3.140142101215604e-05	-0.0001213807457343119	-3.137310708151153e-05	-0.00012127129954048188
1.6888805793179813	0.0012110223469386616	0.0012109854488781518	0.0012449175536507248	0.001244197621629281	0.0012641986710150218	0.0012630587355308572	0.001284626975487	0.0012830173079599319	0.0013271131394772717	0.001324445957925501	0.03141074480357799	0.03073466438149059	-3.121532573765323e-05	-0.00012138844799078341	-3.118717962027895e-05	-0.00012127899491229388
1.6990569343992543	0.0012107189546334885	0.0012106820658667184	0.0012446056716759143	0.0012438859200297845	0.001263881959826539	0.0012627423099132464	0.0012843051478290577	0.001282695883520404	0.0013267806709792668	0.0013241141574963726	0.03141074674298853	0.030734666278257335	-3.1030274895711696e-05	-0.00012139592215121287	-3.100229564996504e-05	-0.00012128646239473184
1.7092946071391046	0.0012104155438813265	0.0012103786644097078	0.001244293770771094	0.001243574199511479	0.0012635652294348508	0.0012624258651095842	0.0012839833006796971	0.0012823744396132143	0.0013264481823944663	0.0013237823370188808	0.03141074871643544	0.030734668208312728	-3.084626328957174e-05	-0.00012140316935405071	-3.0818449978452234e-05	-0.00012129370312524701
1.7195939670072704	0.0012101121152470755	0.0012100752450720168	0.0012439818515175562	0.0012432624606553261	0.0012632484804306035	0.0012621094017099812	0.0012836614346394956	0.0012820529768381751	0.0013261156743441718	0.0013234504971130444	0.031410750724523935	0.03073467017224757	-3.066328574033439e-05	-0.00012141019073241832	-3.063563743156e-05	-0.00012130071823607258
1.7299553856997325	0.0012098086692927986	0.0012097718084157073	0.0012436699144936887	0.0012429507040393837	0.0012629317134014984	0.001261792920301606	0.0012833395503060448	0.0012817314957921187	0.0013257831474466164	0.0013231186383958196	0.03141075276786935	0.030734672170664265	-3.048133708703077e-05	-0.00012141698741438556	-3.0453852852940777e-05	-0.00012130750885414043
1.7403792371521247	0.0012095052065777252	0.0012094683550000064	0.0012433579602749768	0.0012426389302388084	0.001262614928932296	0.0012614764214686892	0.001283017648273955	0.0012814099970688965	0.0013254506023169682	0.0013227867614811033	0.031410754847097794	0.030734674204174486	-3.03004121870315e-05	-0.00012142356052383119	-3.0273091104662808e-05	-0.00012131407610252443
1.7508658975532332	0.0012092017276582674	0.0012091648853813249	0.0012430459894340197	0.0012423271398258728	0.0012622981276048323	0.0012611599057925384	0.0012826957291348711	0.0012810884812594011	0.0013251180395673489	0.0013224548669797506	0.0314107569628464	0.030734676273402428	-3.012050591567894e-05	-0.0001214299111794992	-3.0093347066662002e-05	-0.00012132042109896934
1.76141574535857	0.0012088982330880297	0.0012088614001132668	0.0012427340025405415	0.0012420153333699765	0.001261981309998031	0.0012608433738515526	0.001282373793477487	0.0012807669489515755	0.0013247854598068447	0.0013221229554995883	0.03141075911576479	0.030734678378982767	-2.9941613166405145e-05	-0.00012143604049499879	-2.9914615636929265e-05	-0.00012132654495586315
1.7720291613040315	0.001208594723417824	0.0012085578997466432	0.0012424220001614062	0.0012417035114376611	0.0012616644766879175	0.0012605268262212348	0.0012820518418875573	0.0012804454007304283	0.0013244528636415253	0.0013217910276454303	0.03141076130651317	0.030734680521561208	-2.9763728850912274e-05	-0.00012144194957944277	-2.9736891731815818e-05	-0.00012133244878154148
1.7827065284196406	0.0012082911991956762	0.0012082543848294797	0.0012421099828606264	0.0012413916745926167	0.0012613476282476277	0.0012602102634742005	0.0012817298749479092	0.0012801238371780426	0.0013241202516744504	0.0013214590840190863	0.03141076353576385	0.03073468270179569	-2.958684789902688e-05	-0.00012144763953689242	-2.956017028568625e-05	-0.00012133813367898316
1.7934482320433673	0.0012079876609668448	0.001207950855907035	0.0012417979511993792	0.0012410798233957023	0.0012610307652474255	0.0012598936861801973	0.0012814078932384591	0.0012798022588735953	0.0013237876245056899	0.0013211271252193825	0.03141076580420151	0.030734684920355047	-2.941096525867909e-05	-0.00012145311146610771	-2.9384446251008722e-05	-0.0001213436007458657
1.8042546598350382	0.0012076841092738282	0.0012076473135218088	0.0012414859057360177	0.0012407679584049527	0.001260713888254715	0.0012595770949061136	0.001281085897336223	0.0012794806663933666	0.0013234549827323358	0.001320795151842172	0.031410768112522414	0.030734687177921053	-2.9236075896180158e-05	-0.00012145836646113017	-2.9209714598722736e-05	-0.0001213488510756755
1.8151262017903238	0.001207380544656379	0.0012073437582135534	0.001241173847026083	0.0012404560801755925	0.00126039699783405	0.0012592604902159905	0.001280763887815332	0.0012791590603107531	0.0013231223269485144	0.0013204631644803467	0.03141077046143638	0.030734689475187284	-2.9062174796201656e-05	-0.00012146340561206004	-2.903597031795463e-05	-0.0001213538857572638
1.8260632502548164	0.001207076967651511	0.0012070401905192847	0.0012408617756223142	0.0012401441892600468	0.001260080094547147	0.0012589438726710355	0.0012804418652470385	0.0012788374411962788	0.0013227896577454005	0.0013201311637238526	0.03141077285166446	0.03073469181285949	-2.8889256961331378e-05	-0.00012146823000216966	-2.88632084157886e-05	-0.000121358705872876
1.8370661999381863	0.0012067733787935232	0.0012067366109733033	0.0012405496920746698	0.0012398322862079618	0.0012597631789529075	0.0012586272428296423	0.0012801198301997446	0.001278515809617619	0.0013224569757112373	0.0013197991501597112	0.03141077528394249	0.030734694191656843	-2.8717317412649268e-05	-0.00012147284071079012	-2.8691423917849568e-05	-0.00012136331250109378
1.848135447928429	0.0012064697786139972	0.001206433020107193	0.001240237596930329	0.0012395203715662056	0.0012594462516074161	0.0012583106012473899	0.0012797977832389974	0.001278194166139598	0.001322124281431341	0.0013194671243720191	0.031410777759017565	0.030734696612310437	-2.854635118969967e-05	-0.0001214772388126728	-2.8520611868095014e-05	-0.00012136770671558605
1.8592713937061955	0.0012061661676418204	0.0012061294184498442	0.0012399254907337143	0.0012392084458788908	0.0012591293130639657	0.0012579939484770703	0.0012794757249275166	0.0012778725113242152	0.0013217915754881238	0.0013191350869419761	0.031410780277651366	0.030734699075564854	-2.8376353349970906e-05	-0.00012148142537624085	-2.8350767328516602e-05	-0.00012137188958386003
1.8704744391592067	0.0012058625464031942	0.0012058258065274598	0.001239613374026498	0.0012388965096873823	0.0012588123638730662	0.0012576772850686918	0.001279153655825201	0.0012775508457306525	0.001321458858461103	0.001318803038447891	0.03141078284061896	0.030734701582178114	-2.820731896956835e-05	-0.00012148540146605935	-2.8181885379702232e-05	-0.00012137586216978691
1.8817449885967616	0.0012055589154216443	0.00120552218486357	0.001239301247347617	0.0012385845635303119	0.001258495404582456	0.0012573606115694957	0.0012788315764891431	0.0012772291699152903	0.0013211261309269164	0.0013184709794651988	0.03141078544870934	0.03073470413292213	-2.8039243142874426e-05	-0.0001214891681411423	-2.8013961120343378e-05	-0.00012137962553102066
1.8930834487643238	0.0012052552752180384	0.0012052185539790465	0.0012389891112332878	0.0012382726079435914	0.0012581784357371187	0.0012570439285239708	0.001278509487473645	0.00127690748443172	0.0013207933934593396	0.0013181389105664772	0.03141078810272541	0.030734706728581866	-2.787212098265268e-05	-0.00012149272645564646	-2.784698966767918e-05	-0.00012138318072102416
1.9044902288582053	0.0012049516263105903	0.001204914914392107	0.0012386769662170133	0.0012379606434604214	0.0012578614578792919	0.0012567272364738618	0.0012781873893302257	0.001276585789830755	0.0013204606466292925	0.0013178068323214528	0.03141079080348446	0.030734709369957217	-2.7705947619950655e-05	-0.00012149607745831625	-2.768096615714255e-05	-0.00012138652878759815
1.9159657405403292	0.0012046479692148827	0.0012046112666183385	0.001238364812829605	0.0012376486706113122	0.0012575444715484873	0.00125641053595819	0.0012778652826076456	0.0012762640866604506	0.0013201278910048655	0.0013174747452970282	0.03141079355181872	0.030734712057861466	-2.754071820428028e-05	-0.00012149922219323317	-2.751588574261693e-05	-0.0001213896707738249
1.9275103979530908	0.0012043443044438688	0.0012043076111706997	0.0012380526515991855	0.0012373366899240874	0.0012572274772814944	0.0012560938275132576	0.0012775431678519078	0.0012759423754661102	0.0013197951271513213	0.0013171426500572826	0.031410796348575465	0.03073471479312349	-2.7376427903430534e-05	-0.00012150216169856676	-2.7351743596283618e-05	-0.0001213926077172911
1.9391246177343011	0.0012040406325078965	0.001204003948559544	0.0012377404830512136	0.0012370247019239083	0.0012569104756124075	0.0012557771116726716	0.001277221045606285	0.0012756206567903084	0.001319462355631124	0.001316810547163501	0.03141079919461668	0.030734717576585743	-2.7213071903585406e-05	-0.00012150489700796241	-2.718853490865647e-05	-0.0001213953406504209
1.9508088190322228	0.0012037369539147078	0.0012037002792926192	0.001237428307708484	0.001236712707133273	0.001256593467072623	0.0012554603889673465	0.0012768989164113195	0.0012752989311728942	0.0013191295770039377	0.0013164784371741745	0.03141080209082003	0.030734720409107887	-2.705064540958063e-05	-0.00012150742915043033	-2.702625488883864e-05	-0.00012139787060130858
1.9625634235206988	0.0012034332691694622	0.0012033966038750912	0.0012371161260911507	0.0012364007060720423	0.0012562764521908657	0.0012551436599255257	0.0012765767808048474	0.0012749771991510128	0.0013187967918266536	0.0013161463206450249	0.0314108050380789	0.030734723291562828	-2.6889143644300006e-05	-0.00012150975914868023	-2.6864898764085432e-05	-0.00012140019859196993
1.9743888554143678	0.0012031295787747426	0.0012030929228095504	0.0012368039387167355	0.001236088699257445	0.0012559594314931952	0.0012548269250727904	0.0012762546393220075	0.0012746554612591144	0.0013184640006533984	0.001315814198129015	0.03141080803730227	0.030734726224839595	-2.672856184919581e-05	-0.00012151188802078661	-2.67044617801096e-05	-0.0001214023256393415
1.9862855414839768	0.0012028258832305727	0.0012027892365960272	0.0012364917461001436	0.0012357766872040947	0.0012556424055030243	0.0012545101849320774	0.0012759324924952599	0.0012743337180289745	0.0013181312040355536	0.001315482070176366	0.03141081108941669	0.030734729209844866	-2.656889528413614e-05	-0.00012151381677952267	-2.6544939201067486e-05	-0.00012140425275553035
1.9982539110717792	0.0012025221830344241	0.0012024855457320016	0.0012361795487536734	0.001235464670424001	0.001255325374741128	0.001254193440023687	0.0012756103408543926	0.0012740119699896986	0.0013177984025217653	0.0013151499373345685	0.031410814195363984	0.030734732247498953	-2.6410139227404927e-05	-0.0001215155464329154	-2.6386326309545127e-05	-0.00012140598094770305
2.010294396107033	0.0012022184786812337	0.0012021818507124181	0.0012358673471870314	0.0012351526494265828	0.001255008339725659	0.0012538766908653004	0.0012752881849265414	0.001273690217667744	0.0013174655966579608	0.0013148178001484	0.03141081735610401	0.030734735338740785	-2.625228897558396e-05	-0.00012151707798296885	-2.6228618406280713e-05	-0.00012140751121672566
2.0224074311215867	0.0012019147706634156	0.0012018781520297	0.0012355551419073502	0.001234840624718686	0.0012546913009721641	0.0012535599379719957	0.0012749660252362044	0.0012733684615869325	0.0013171327869873687	0.0013144856591599421	0.03141082057261235	0.03073473848452493	-2.6095339843774934e-05	-0.00012151841242694084	-2.607181081063642e-05	-0.00012140884455913437
2.0345934532655616	0.0012016110594708692	0.0012015744501737572	0.0012352429334191919	0.0012345285968045887	0.0012543742589935921	0.0012532431818562543	0.00127464386230525	0.0012730467022684605	0.001316799974050524	0.0013141535149085893	0.0314108238458833	0.030734741685823713	-2.59392871654468e-05	-0.00012151955075676013	-2.591589886033474e-05	-0.0001214099819661918
2.0468529023231294	0.0012013073455909996	0.001201270745632003	0.0012349307222245705	0.0012342165661860221	0.0012540572143003143	0.0012529264230279815	0.0012743216966529386	0.0012727249402309177	0.0013164671583852931	0.0013138213679310697	0.03141082717692894	0.03073474494362672	-2.578412629244964e-05	-0.00012152049395897091	-2.5760877911375213e-05	-0.00012141092442338741
2.059186220728381	0.0012010036295087231	0.0012009670388893644	0.0012346185088229606	0.0012339045333621787	0.0012537401674001312	0.0012526096619945165	0.0012739995287959316	0.0012724031759902977	0.0013161343405268821	0.0013134892187614564	0.031410830566779256	0.030734748258941284	-2.5629852595077107e-05	-0.00012152124301512135	-2.5606743338242588e-05	-0.00012141167291143673
2.0715938535812968	0.001200699911706485	0.0012006633304282978	0.001234306293711313	0.0012335924988297298	0.0012534231187982929	0.0012522928992606476	0.0012736773592483073	0.0012720814100600159	0.001315801521007856	0.0013131570679311855	0.03141083401648194	0.030734751632792816	-2.547646146174032e-05	-0.00012152179890023707	-2.5453490533511314e-05	-0.00012141222840444943
2.084076248663807	0.0012003961926642728	0.0012003596207288026	0.0012339940773840694	0.00123328046308284	0.001253106068997512	0.0012519761353286308	0.0012733551885215795	0.0012717596429509244	0.001315468700358154	0.001312824915969073	0.03141083752710504	0.030734755066224896	-2.532394829968254e-05	-0.00012152216258581872	-2.5301114908518607e-05	-0.00012141259187303799
2.0966338564559543	0.0012000924728596206	0.0012000559102684242	0.0012336818603331686	0.0012329684266131707	0.0012527890184979692	0.0012516593706981898	0.0012730330171247012	0.0012714378751713165	0.0013151358791050982	0.00131249276340132	0.03141084109973496	0.030734758560299984	-2.5172308534396337e-05	-0.00012152233503762155	-2.5149611892961998e-05	-0.0001214127642823748
2.109267130152151	0.0011997887527676321	0.0011997521995222792	0.0012333696430480686	0.0012326563899099044	0.0012524719677973384	0.0012513426058665443	0.0012727108455640884	0.001271116107226953	0.0013148030577734171	0.0013121606107515385	0.03141084473547722	0.030734762116099792	-2.5021537609373756e-05	-0.00012152231721435092	-2.4998976934413608e-05	-0.00012141274659030477
2.1219765256775314	0.0011994850328609923	0.001199448488963065	0.0012330574260157588	0.0012323443534597584	0.001252154917390797	0.0012510258413284204	0.001272388674343634	0.0012707943396210754	0.0013144702368852606	0.001311828458540767	0.03141084843545762	0.030734765734725573	-2.4871630986855742e-05	-0.00012152211007110392	-2.484920549918751e-05	-0.0001214125397508703
2.1347625017044103	0.0011991813136099727	0.0011991447790610673	0.0012327452097207685	0.0012320323177469892	0.0012518378677710356	0.0012507090775760589	0.0012720665039647175	0.0012704725728544107	0.0013141374169602083	0.0013114963072874766	0.03141085220082269	0.03073476941729793	-2.4722584147297832e-05	-0.00012152171455698246	-2.470029307183319e-05	-0.00012141214471247941
2.147625519668832	0.0011988775954824536	0.0011988410702841806	0.0012324329946451873	0.001231720283253416	0.0012515208194282792	0.0012503923150992378	0.001271744334926223	0.0012701508074251977	0.001313804598515293	0.001311164157507597	0.031410856032737834	0.030734773164958047	-2.4574392589418736e-05	-0.00012152113161539857	-2.4552235155114732e-05	-0.00012141156241760043
2.160566043787228	0.0011985738789439316	0.0011985373630979156	0.0012321207812686734	0.0012314082504584285	0.0012512037728502957	0.0012500755543852795	0.0012714221677245542	0.0012698290438291932	0.001313471782065012	0.0013108320097145248	0.031410859932391795	0.030734776978866646	-2.4427051830470947e-05	-0.00012152036218518458	-2.440502727035082e-05	-0.00012141079380453834
2.1735845410731627	0.0011982701644575329	0.0011982336579654143	0.001231808570068469	0.0012310962198390024	0.0012508867285224113	0.0012497587959190669	0.0012711000028536449	0.0012695072825596907	0.0013131389681213421	0.0013104998644191414	0.031410863900993014	0.030734780860206746	-2.428055740581747e-05	-0.00012151940719887233	-2.4258664956963716e-05	-0.0001214098398049368
2.1866814813541975	0.0011979664524840285	0.0011979299553474636	0.001231496361519416	0.0012307841918697134	0.001250569686927528	0.00124944204018306	0.0012707778408049784	0.0012691855241075336	0.0013128061571937592	0.0013101677221298298	0.03141086793977181	0.030734784810181208	-2.413490486917469e-05	-0.00012151826758383111	-2.411314377261109e-05	-0.00012140870134519366
2.199857337288837	0.0011976627434818466	0.0011976262557025082	0.0012311841560939684	0.001230472167022751	0.0012502526485461331	0.0012491252876573084	0.0012704556820676005	0.0012688637689611307	0.0013124733497892496	0.0013098355833524886	0.03141087204998069	0.030734788830015562	-2.399008979247358e-05	-0.00012151694426140724	-2.3968459293227662e-05	-0.00012140737934587809
2.213112584383593	0.0011973590379070881	0.001197322559486666	0.0012308719542622082	0.0012301601457679354	0.0012499356138563206	0.0012488085388194683	0.001270133527128137	0.001268542017606474	0.0013121405464123343	0.0013095034485905521	0.03141087623289523	0.030734792920956416	-2.384610776606788e-05	-0.00012151543814847843	-2.382460711319173e-05	-0.00012140587472331266
2.2264477010101436	0.0011970553362135314	0.0011970188671537331	0.0012305597564918524	0.0012298481285727219	0.001249618583333794	0.0012484917941448083	0.0012698113764708	0.0012682202705271437	0.0013118077475650683	0.0013091713183449969	0.03141088048981334	0.030734797084273947	-2.37029543984843e-05	-0.00012151375015592714	-2.3681582844957416e-05	-0.00012140418838732514
2.2398631684225956	0.001196751638852658	0.0011967151791552097	0.001230247563248278	0.0012295361159022288	0.0012493015574518939	0.0012481750541062369	0.0012694892305774145	0.0012678985282043368	0.0013114749537470772	0.00130883919311437	0.03141088482205597	0.030734801321259837	-2.3560625316339234e-05	-0.00012151188118836309	-2.3539382119110164e-05	-0.00012140232124191463
2.2533594707748548	0.0011964479462736556	0.0011964114959403017	0.001229935374994527	0.0012292241082192388	0.001248984536681604	0.0012478583191743056	0.0012691670899274256	0.0012675767911168702	0.0013111421654555583	0.001308507073394794	0.031410889230968776	0.03073480563323004	-2.3419116164699605e-05	-0.00012150983214601063	-2.3398000584651246e-05	-0.00012140027418661159
2.2669370951380965	0.001196144258923436	0.0011961078179559416	0.0012296231921913236	0.0012289121059842212	0.0012486675214915673	0.0012475415898172291	0.0012688449549979148	0.0012672550597412032	0.0013108093831853008	0.0013081749596799892	0.031410893717920794	0.030734810021523593	-2.327842260658325e-05	-0.00012150760392237725	-2.3257433908477343e-05	-0.00012139804811400756
2.2805965315183476	0.0011958405772466505	0.0011958041456468001	0.001229311015297092	0.0012286001096553445	0.0012483505123481054	0.001247224866500902	0.0012685228262636196	0.001266933334551451	0.0013104766074287085	0.0013078428524612915	0.031410898284305974	0.030734814487503467	-2.313854032340995e-05	-0.00012150519740633525	-2.3117677775907897e-05	-0.00012139564391216995
2.294338272874165	0.0011955369016856954	0.0011955004794552955	0.0012289988447679622	0.001228288119688485	0.0012480335097152231	0.0012469081496889042	0.0012682007041969398	0.001266611616019395	0.0013101438386758032	0.0013075107522276597	0.03141090293154286	0.03073481903255784	-2.2999465014675313e-05	-0.00012150261348095603	-2.297872789033123e-05	-0.00012139306246350401
2.308162815134429	0.0011952332326807347	0.0011951968198216127	0.0012286866810577923	0.0012279761365372492	0.001247716514054634	0.0012465914398425266	0.0012678785892679622	0.001266289904614504	0.0013098110774142524	0.0013071786594657019	0.03141090766107611	0.030734823658098293	-2.286119239786749e-05	-0.0001214998530229272	-2.284057997311434e-05	-0.00012139030464403122
2.3220706572162446	0.0011949295706697076	0.0011948931671837133	0.0012283745246181779	0.001227664160652982	0.0012473995258257685	0.0012462747374207776	0.0012675564819444693	0.0012659682008039483	0.0013094783241293815	0.0013068465746596848	0.031410912474376114	0.03073482836556419	-2.272371820867536e-05	-0.00012149691690357955	-2.2703229763783306e-05	-0.0001213873713242497
2.336062301042938	0.001194625916088347	0.0011945895219773533	0.0012280623758984719	0.0012273521924847876	0.0012470825454857935	0.0012459580428804062	0.0012672343826919613	0.0012656465050526148	0.0013091455793041915	0.0013065144982915577	0.031410917372939606	0.03073483315641867	-2.258703820091218e-05	-0.00012149380598902582	-2.2566673019967787e-05	-0.0001213842633695228
2.3501382515621807	0.001194322269370185	0.001194285884636089	0.0012277502353457898	0.0012270402324795339	0.00124676557348962	0.0012456413566759048	0.001266912291973662	0.0012653248178231182	0.0013088128434193707	0.0013061824308409574	0.0314109223582907	0.030734838032152264	-2.2451148146557243e-05	-0.00012149052113982761	-2.2430905517491218e-05	-0.00012138098163974598
2.3642990167642037	0.0011940186309465748	0.0011939822555912972	0.0012274381034050323	0.0012267282810818753	0.0012464486102899248	0.001245324679259536	0.0012665902102505409	0.0012650031395758212	0.0013084801169533178	0.0013058503727852355	0.03141092743197952	0.03073484299428157	-2.23160438352632e-05	-0.00012148706320946889	-2.229592304976019e-05	-0.00012137752698754278
2.378545107700138	0.001193715001246702	0.0011936786352721898	0.0012271259805188993	0.0012264163387342673	0.0012461316563371653	0.001245008011081343	0.0012662681379813315	0.001264681470768852	0.001308147400382158	0.0013055183245994733	0.03141093259558568	0.030734848044350928	-2.218172107500138e-05	-0.00012148343304677067	-2.2161721428583248e-05	-0.00012137390026129014
2.392877038500453	0.0011934113806975945	0.0011933750241058198	0.0012268138671278975	0.0012261044058769737	0.001245814712079589	0.0012446913525891619	0.0012659460756225377	0.001264359811858112	0.001307814694179753	0.0013051862867564908	0.031410937850716525	0.030734853183932546	-2.204817569169404e-05	-0.00012147963149489183	-2.202829648361576e-05	-0.00012137010230325873
2.4072953263935135	0.0011931077697241415	0.0011930714225171033	0.0012265017636703633	0.0012257924829480891	0.0012454977779632539	0.0012443747042286408	0.0012656240236284578	0.0012640381632972996	0.0013074819988177272	0.0013048542597268744	0.031410943199008036	0.03073485841462687	-2.1915403529117194e-05	-0.00012147565939052418	-2.189564406238076e-05	-0.00012136613394936324
2.4218004917242455	0.0011928041687491039	0.001192767830928829	0.0012261896705824725	0.0012254805703835493	0.0012451808544320414	0.0012440580664432536	0.001265301982451196	0.0012637165255379198	0.0013071493147654783	0.0013045222439789855	0.0314109486421261	0.030734863738062168	-2.1783400449025547e-05	-0.00012147151756494723	-2.1763760030359125e-05	-0.00012136199603021702
2.436393057972914	0.0011925005781931294	0.0011924642497616728	0.0012258775882982562	0.0012251686686171471	0.0012448639419276723	0.001243741439674315	0.0012649799525406796	0.0012633948990293045	0.001306816642490196	0.0013041902399789822	0.03141095418176654	0.03073486915589728	-2.1652162331048386e-05	-0.00012146720684311219	-2.163264027092715e-05	-0.00012135768937016067
2.4510735517740176	0.0011921969984747677	0.001192160679434213	0.001225565517249618	0.0012248567780805478	0.0012445470408897232	0.0012434248243609967	0.0012646579343446752	0.0012630732842186267	0.001306483982456881	0.001303858248190835	0.031410959819654645	0.030734874669820594	-2.1521685072793673e-05	-0.00012146272804519631	-2.1502280685412045e-05	-0.00012135321478876082
2.46584250293529	0.0011918934300104783	0.0011918571203629394	0.0012252534578663413	0.0012245448992032999	0.0012442301517556354	0.0012431082209403378	0.001264335928308801	0.0012627516815509122	0.001306151335128357	0.0013035262690763406	0.03141096555754857	0.030734880281550334	-2.139196458955661e-05	-0.00012145808198407715	-2.137267719275887e-05	-0.00012134857309811786
2.4807004444568266	0.0011915898732146558	0.0011915535729622774	0.001224941410576117	0.0012242330324128594	0.0012439132749607435	0.0012427916298472716	0.0012640139348765514	0.0012624300914690658	0.0013058187009652976	0.001303194303095147	0.031410971397236316	0.03073488599283568	-2.126299681453475e-05	-0.0001214532694674142	-2.1243825729835852e-05	-0.00012134376510522515
2.4956479125503126	0.0011912863284996315	0.001191250037644589	0.0012246293758045438	0.0012239211781345924	0.0012435964109382748	0.0012424750515146268	0.0012636919544893016	0.001262108514413875	0.001305486080426232	0.001302862350704762	0.03141097734053898	0.030734891805457836	-2.1134777698730844e-05	-0.00012144829129737134	-2.111572225128866e-05	-0.00012133879161146943
2.510685446658382	0.0011909827962756968	0.0011909465148201989	0.0012243173539751551	0.0012236093367918007	0.0012432795601193783	0.0012421584863731552	0.0012633699875863344	0.0012617869508240371	0.0013051534739675723	0.0013025304123605779	0.031410983389310684	0.03073489772122971	-2.100730321084182e-05	-0.00012144314826917357	-2.0988362729471022e-05	-0.00012133365341152058
2.5258135894740787	0.0011906792769511107	0.001190643004897399	0.0012240053455094262	0.0012232975088057297	0.0012429627229331313	0.0012418419348515385	0.001263048034604848	0.0012614654011361666	0.0013048208820436236	0.001302198488515883	0.03141098954543802	0.03073490374199668	-2.088056933726573e-05	-0.00012143784117266132	-2.0861743154423906e-05	-0.0001213283512946639
2.54103288696045	0.001190375770932121	0.0011903395082824705	0.0012236933508267959	0.001222985694595589	0.0012426458998065623	0.0012415253973764107	0.0012627260959799796	0.0012611438657848188	0.0013044883051066092	0.0013018665796218853	0.031410995810841884	0.030734909869637474	-2.075457208210174e-05	-0.00012143237079112468	-2.0735859533813072e-05	-0.00012132288604332908
2.556343888370238	0.001190072278622971	0.0011900360253796931	0.0012233813703446757	0.0012226738945785634	0.0012423290911646606	0.0012412088743723698	0.0012624041721448162	0.0012608223452025013	0.001304155743606681	0.0013015346861277248	0.031411002187477825	0.030734916106064797	-2.0629307467184832e-05	-0.00012142673790249692	-2.0610707893081726e-05	-0.00012131725843494978
2.571747146265715	0.0011897688004259192	0.0011897325565913598	0.0012230694044784683	0.0012223621091698297	0.0012420122974303957	0.001240892366261994	0.0012620822635304135	0.0012605008398196916	0.0013038231979919427	0.0013012028084804935	0.031411008677336816	0.03073492245322548	-2.050477153181518e-05	-0.00012142094327793895	-2.0486284275103572e-05	-0.0001213114692400763
2.5872432165386163	0.001189465336741253	0.0011894291023177954	0.0012227574536415845	0.0012220503387825742	0.001241695519024733	0.0012405758734658602	0.0012617603705658137	0.0012601793500648562	0.001303490668708466	0.001300870947125256	0.03141101528244491	0.03073492891310148	-2.0380960333077347e-05	-0.0001214149876834214	-2.0362584740543643e-05	-0.00012130551922398536
2.602832658430207	0.0011891618879672967	0.0011891256629573618	0.001222445518245451	0.0012217385838280005	0.0012413787563666455	0.0012402593964025536	0.001261438493678057	0.0012598578763644598	0.0013031581562003044	0.0013005391025050594	0.03141102200486596	0.030734935487710568	-2.0257869945430884e-05	-0.00012140887187775395	-2.0239605367365632e-05	-0.00012129940914493154
2.6185160345514573	0.001188858454500438	0.0011888222389064853	0.0012221335986995383	0.0012214268447153578	0.001241062009873139	0.0012399429354886947	0.0012611166332922058	0.0012595364191429943	0.001302825660909522	0.0013002072750609636	0.031411028846699086	0.03073494217910638	-2.0135496460904623e-05	-0.00012140259661405639	-2.0117342251144144e-05	-0.00012129313975531297
2.6342939109033563	0.0011885550367351297	0.0011885188305596581	0.0012218216954113631	0.001221115121851942	0.0012407452799592564	0.001239626491138942	0.0012607947898313542	0.0012592149788229813	0.0013024931832761983	0.001299875465232046	0.03141103581008248	0.030734948989379805	-2.0013835989034223e-05	-0.00012139616263925901	-1.999579150491204e-05	-0.0001212867118014771
2.6501668568973313	0.0011882516350639153	0.0011882154383094647	0.0012215098087865145	0.0012208034156431242	0.0012404285670381062	0.0012393100637660222	0.0012604729637166524	0.001258893555825003	0.0013021607237384606	0.001299543673455433	0.03141104289719323	0.03073495592065987	-1.9892884656660947e-05	-0.00012138957069340872	-1.987494925900779e-05	-0.0001212801260228602
2.666135445375801	0.0011879482498774363	0.0011879120625465879	0.0012211979392286645	0.0012204917264923582	0.00124011187152087	0.0012389936537807354	0.0012601511553673173	0.0012585721505677088	0.001301828282732491	0.0012992119001663084	0.03141105011024581	0.03073496297511277	-1.9772638608341053e-05	-0.00012138282151200053	-1.975481166149179e-05	-0.00012127338315437441
2.6822002526328483	0.001187644881564446	0.001187608703659824	0.0012208860871395794	0.0012201800548011952	0.0012397951938168182	0.0012386772615919732	0.001259829365200649	0.0012582507634678335	0.0013014958606925474	0.001298880145797934	0.031411057451496784	0.03073497015494496	-1.965309400562415e-05	-0.00012137591582211948	-1.9635374877362277e-05	-0.00012126648392274397
2.6983618584350144	0.001187341530511835	0.001187305362036106	0.00122057425291915	0.0012198684009693099	0.0012394785343333384	0.0012383608876067442	0.001259507593632058	0.0012579293949402225	0.0013011634580509918	0.001298548410781675	0.03141106492324099	0.030734977462401385	-1.9534247027559737e-05	-0.00012136885434543832	-1.951663508915208e-05	-0.0001212594290488922
2.71462084604223	0.0011870381971046309	0.0011870020380605076	0.0012202624369653896	0.0012195567653945035	0.001239161893475936	0.0012380445322301775	0.0012591858410750689	0.001257608045397839	0.001300831075238294	0.0012982166955470083	0.03141107252781668	0.030734984899768537	-1.9416093870565365e-05	-0.00012136163779782883	-1.9398588496657987e-05	-0.00012125221924802476
2.730977802228858	0.0011867348817260258	0.001186698732116266	0.0012199506396744642	0.00121924514847273	0.0012388452716482622	0.0012377281958655503	0.0012588641079413483	0.0012572867152517888	0.0013004987126830631	0.0012978850005215508	0.03141108026760303	0.03073499246937334	-1.929863074821153e-05	-0.00012135426688827944	-1.9281231316857494e-05	-0.00012124485522849171
2.747433317304874	0.0011864315847573824	0.0011863954445847905	0.0012196388614406993	0.0012189335505981035	0.0012385286692521236	0.0012374118789142954	0.001258542394640715	0.0012569654049113302	0.0013001663708120579	0.0012975533261310698	0.031411088145022345	0.030735000173584763	-1.918185389128413e-05	-0.00012134674231908948	-1.9164559783978186e-05	-0.0001212373376922038
2.763987985137163	0.001186128306578257	0.0011860921758456852	0.001219327102656603	0.001218621972162924	0.0012382120866875068	0.0012370955817760279	0.0012582207015811638	0.0012566441147839017	0.0012998340500502137	0.0012972216727995117	0.03141109616254025	0.03073500801481441	-1.9065759547701178e-05	-0.00012133906478609124	-1.904857014934508e-05	-0.00012122966733463247
2.780642403170963	0.0011858250475664058	0.0011857889262767555	0.0012190153637128757	0.0012183104135576831	0.001237895524352587	0.0012367793048485506	0.0012578990291688779	0.0012563228452751286	0.0012995017508206543	0.0012968900409490115	0.03141110432266736	0.030735015995517694	-1.8950343982596096e-05	-0.00012133123497909404	-1.89332586814292e-05	-0.00012122184484469889
2.797397172451417	0.0011855218080978095	0.0011854856962540323	0.0012187036449984334	0.001217998875171091	0.0012375789826437524	0.0012364630485278845	0.0012575773778082517	0.0012560015967888508	0.0012991694735447184	0.0012965584309999213	0.03141111262795937	0.03073502411819365	-1.8835603478158103e-05	-0.00012132325358119034	-1.8818621665750435e-05	-0.00012121387090491265
2.8142528976452668	0.001185218588546679	0.0011851824861517772	0.0012183919469004165	0.0012176873573900824	0.001237262461955613	0.0012361468132082714	0.0012572557479019015	0.0012556803697271316	0.0012988372186419717	0.0012962268433708202	0.031411121081017096	0.030735032385387027	-1.872153433361834e-05	-0.00012131512126878352	-1.870465540491223e-05	-0.00012120574619139957
2.831210187062679	0.0011849153892854794	0.0011848792963425085	0.0012180802698042136	0.0012173758605998428	0.0012369459626810275	0.0012358305992822038	0.0012569341398506934	0.0012553591644902833	0.001298504986530235	0.0012958952784785436	0.03141112968448984	0.030735040799687256	-1.8608132865159666e-05	-0.00012130683871133807	-1.8591356218469746e-05	-0.00012119747137331882
2.848269652679189	0.0011846122106849385	0.0011845761271970067	0.0012177686140934722	0.0012170643851838168	0.001236629485211113	0.0012355144071404319	0.0012566125540537513	0.0012550379814768797	0.0012981727776255963	0.0012955637367381954	0.03141113844107299	0.03073504936373167	-1.8495395406062376e-05	-0.00012129840657271185	-1.847872044295762e-05	-0.00012118904711352907
2.865431910157798	0.0011843090531140652	0.0011842729790843365	0.0012174569801501184	0.0012167529315237297	0.0012363130299352643	0.0012351982371719891	0.0012562909909084813	0.0012547168210837766	0.0012978405923424344	0.0012952322185631714	0.03141114735351154	0.030735058080204217	-1.8383318306405827e-05	-0.00012128982550890788	-1.836674443170261e-05	-0.00012118047406750598
2.882697578871184	0.001184005916940168	0.0011839698523718612	0.0012171453683543748	0.0012164414999996037	0.0012359965972411752	0.0012348820897642061	0.0012559694508105896	0.0012543956837061325	0.001297508431093442	0.0012949007243651803	0.03141115642459916	0.030735066951838166	-1.827189793311007e-05	-0.00012128109616935112	-1.825542455499707e-05	-0.0001211717528845635
2.900067281924058	0.0011837028025288654	0.0011836667474252576	0.0012168337790847746	0.0012161300909897745	0.001235680187514852	0.0012345659653027277	0.0012556479341541001	0.0012540745697374224	0.0012971762942896397	0.0012945692545542626	0.031411165657181016	0.030735075981414686	-1.8161130670130143e-05	-0.00012127221919774889	-1.814475720002262e-05	-0.0001211628842077983
2.9175416461756507	0.0011833997102441022	0.0011833636646085286	0.0012165222127181778	0.0012158187048709043	0.0012353638011406295	0.001234249864171529	0.0012553264413313688	0.001253753479569457	0.0012968441823403992	0.0012942378095388068	0.03141117505415207	0.030735085171766197	-1.805101291798422e-05	-0.00012126319522978712	-1.803473877056566e-05	-0.00012115386867236899
2.9351213022623317	0.0011830966404481706	0.001183060604284026	0.0012162106696297942	0.001215507342018007	0.001235047438501197	0.0012339337867529403	0.0012550049727331116	0.0012534324135924065	0.0012965120956534677	0.001293906389725579	0.03141118461846013	0.03073509452577529	-1.794154109406587e-05	-0.00012125402489482351	-1.792536568720471e-05	-0.00012114470690705037
2.952806884620376	0.0011827935935017188	0.0011827575668124596	0.0012158991501931924	0.0012151960028044576	0.0012347310999776054	0.0012336177334276565	0.001254683528748414	0.0012531113721948128	0.0012961800346349805	0.0012935749955197346	0.03141119435310647	0.030735104046377363	-1.7832711632435883e-05	-0.00012124470881524907	-1.7816634387241015e-05	-0.00012113539953373387
2.970599031508854	0.0011824905697637744	0.0011824545525529189	0.0012155876547803252	0.0012148846876020153	0.0012344147859492964	0.0012333017045747623	0.0012543621097647574	0.0012527903557636138	0.0012958479996894913	0.0012932436273248465	0.031411204261146006	0.03073511373655989	-1.772452098380145e-05	-0.00012123524760643267	-1.77085413246153e-05	-0.00012112594716770508
2.9884983850326714	0.0011821875695917513	0.0011821515618628822	0.0012152761837615387	0.001214573396780834	0.0012340984967941099	0.0012329857005717421	0.0012540407161680304	0.001252469364684156	0.001295515991219983	0.0012929122855429168	0.03141121434568843	0.030735123599364866	-1.7616965615516178e-05	-0.0001212256418771096	-1.7601082969852244e-05	-0.00012111635041683888
3.006505591165733	0.0011818845933414758	0.0011818485950982405	0.0012149647375055974	0.0012142621307094884	0.0012337822328883112	0.0012326697217945087	0.0012537193483425568	0.0012521483993402213	0.0012951840096278994	0.0012925809705744097	0.03141122460990054	0.030735133637888358	-1.751004201142048e-05	-0.00012121589222832685	-1.7494255809956394e-05	-0.00012110660988182143
3.0246212997742656	0.0011815816413671956	0.0011815456526133082	0.0012146533163796967	0.0012139508897549846	0.001233465994606604	0.0012323537686174124	0.0012533980066711074	0.0012518274601140411	0.0012948520553131577	0.0012922496828182625	0.031411235057005146	0.03073514385528314	-1.7403746671938725e-05	-0.0001212059992543868	-1.7388056348537073e-05	-0.00012109672615684408
3.0428461646402667	0.0011812787140215999	0.0011812427347608425	0.0012143419207494843	0.001213639674282782	0.0012331497823221524	0.0012320378414132653	0.0012530766915349247	0.0012515065473863174	0.001294520128674177	0.0012919184226719124	0.031411245690283196	0.030735154254757632	-1.7298076113975158e-05	-0.00012119596354290274	-1.728248110561409e-05	-0.0001210866998285487
3.0611808434850984	0.0011809758116558316	0.0011809398418920563	0.0012140305509790725	0.0012133284846568067	0.0012328335964065945	0.0012317219405533566	0.0012527554033137372	0.001251185661536241	0.0012941882301078919	0.001291587190531315	0.03141125651307524	0.03073516483957966	-1.7193026870802874e-05	-0.00012118578567343885	-1.7177526617603855e-05	-0.00012107653147647168
3.079625997993227	0.0011806729346195114	0.0011806369743566402	0.0012137192074310641	0.001213017321239476	0.001232517437230069	0.0012314060664074743	0.0012524341423857865	0.0012508648029415145	0.001293856360009785	0.001291255986790971	0.031411267528781935	0.03073517561307403	-1.7088595492084635e-05	-0.00012117546621884245	-1.7073189437291636e-05	-0.00012106622167293302
3.0981822938360946	0.0011803700832607462	0.0011803341325027738	0.0012134078904665634	0.0012127061843917103	0.0012322013051612266	0.001231090219343922	0.0012521129091278406	0.001250543971978369	0.0012935245187738996	0.0012909248118439427	0.031411278740865176	0.03073518657862729	-1.698477854386593e-05	-0.00012116500574455014	-1.696946613381073e-05	-0.00012105577098303621
3.116850400696155	0.0011800672579261502	0.0011800313166771457	0.0012130966004451978	0.001212395074472954	0.001231885200567254	0.001230774399729538	0.0012517917039152164	0.0012502231690215842	0.0012931927067928656	0.001290593666081878	0.03141129015284902	0.030735197739685572	-1.6881572608415385e-05	-0.0001211544048088653	-1.6866353292538383e-05	-0.00012104517996461284
3.135630992291033	0.0011797644589608607	0.0011797285272249684	0.0012127853377251348	0.0012120839918411943	0.0012315691238138895	0.0012304586079297153	0.0012514705271218006	0.0012499023944445118	0.0012928609244579228	0.0012902625498950348	0.03141130176832181	0.030735209099758406	-1.677897428425945e-05	-0.00012114366396229204	-1.676384751502641e-05	-0.00012103444916769512
3.1545247463978408	0.0011794616867085567	0.0011794257644899978	0.0012124741026631033	0.001211772936852979	0.0012312530752654472	0.0012301428443084225	0.0012511493791200698	0.0012495816486190925	0.0012925291721589429	0.0012899314636723007	0.031411313590935304	0.030735220662417746	-1.667698018607139e-05	-0.00012113278374795144	-1.6661945419070567e-05	-0.00012102357913532091
3.1735323448776414	0.0011791589415114728	0.0011791230288145471	0.001212162895614408	0.0012114619098634342	0.0012309370552848313	0.001229827109228219	0.00125082826028111	0.0012492609319158772	0.0012921974502844507	0.0012896004078012174	0.031411325624408216	0.03073523243129995	-1.657558694473371e-05	-0.00012112176470191471	-1.656064363853016e-05	-0.00012101257040281199
3.192654473700048	0.001178856223710419	0.001178820320539507	0.0012118517169329515	0.001211150911226285	0.0012306210642335585	0.0012295114030502802	0.001250507170974639	0.001248940244704049	0.00129186575922165	0.0012892693826680023	0.031411337872525785	0.030735244410107006	-1.6474791207206352e-05	-0.00012111060735253698	-1.6459938823432108e-05	-0.00012100142349844023
3.211891822967991	0.001178553533644794	0.0011785176400043577	0.0012115405669712483	0.0012108399412938697	0.0012303051024717764	0.0012291957261344089	0.001250186111569023	0.0012486195873514406	0.0012915340993564404	0.0012889383886575706	0.031411350339141844	0.03073525660260861	-1.6374589636380943e-05	-0.00012109931221990222	-1.6359827639693403e-05	-0.00012099013894190103
3.2312450869426166	0.0011782508716526117	0.0011782149875471967	0.0012112294460804533	0.0012105290004171686	0.001229989170358288	0.0012288800788390684	0.0012498650824313067	0.0012482989602245623	0.0012912024710734534	0.0012886074261535653	0.03141136302817949	0.030735269012640568	-1.627497891126123e-05	-0.00012108787981701674	-1.6260306769273758e-05	-0.00012097871724578435
3.2507149640683446	0.001177948238070506	0.0011779123635047434	0.0012109183546103691	0.0012102180889458102	0.0012296732682505634	0.0012285644615213872	0.0012495440839272228	0.0012479783636886142	0.0012908708747560605	0.0012882764955383698	0.03141137594363249	0.03073528164410985	-1.6175955726789593e-05	-0.00012107631064969815	-1.6161372910140914e-05	-0.00012096715891554699
3.2703021569980693	0.0011776456332337575	0.0011776097682123653	0.0012106072929094732	0.0012099072072280993	0.0012293573965047669	0.0012282488745371909	0.0012492231164212208	0.0012476577981075127	0.0012905393107864062	0.0012879455971931389	0.03141138908956641	0.03073529450099266	-1.6077516793670116e-05	-0.00012106460521435491	-1.6063022775920227e-05	-0.00012095546444720884
3.2900073726185273	0.0011773430574763119	0.001177307202004097	0.0012102962613249387	0.0012095963556110387	0.0012290415554757784	0.00122793331824102	0.0012489021802764917	0.0012473372638439153	0.0012902077795454356	0.0012876147314978257	0.031411402470120836	0.030735307587336558	-1.5979658838562866e-05	-0.00012105276400092846	-1.5965253096290183e-05	-0.00012094363433071131
3.3098313220758016	0.0011770405111307877	0.0011770046652126481	0.001209985260202643	0.0012092855344403358	0.001228725745517205	0.0012276177929861432	0.001248581275854977	0.0012470167612592315	0.0012898762814129046	0.0012872838988311932	0.031411416089509696	0.030735320907263552	-1.5882378603983283e-05	-0.00012104078749164415	-1.586806061666668e-05	-0.00012093166904769692
3.329774720800988	0.0011767379945285055	0.001176702158169431	0.0012096742898872002	0.0012089747440604353	0.001228409966981411	0.0012273022991245882	0.001248260403517403	0.001246696290713655	0.001289544816767418	0.0012869530995708517	0.0314114299520225	0.030735334464969094	-1.5785672847903193e-05	-0.00012102867615881863	-1.5771442097963634e-05	-0.00012091956907026025
3.349838288536016	0.0011764355079995044	0.0011763996812045791	0.0012093633507219773	0.0012086639848145377	0.0012280942202195387	0.0012269868370071604	0.0012479395636233017	0.0012463758525661848	0.0012892133859864518	0.00128662233409328	0.031411444062026755	0.03073534826472397	-1.5689538344229592e-05	-0.00012101643046824595	-1.5675394317012786e-05	-0.00012090733486405658
3.370022749359618	0.0011761330518725527	0.001176097234646957	0.0012090524430491086	0.001208353257044611	0.0012277785055815216	0.0012266714069834573	0.0012476187565310247	0.0012460554471746402	0.0012888819894463714	0.0012862916027738447	0.03141145842396844	0.03073536231087655	-1.5593971882506275e-05	-0.00012100405087800414	-1.5579914066223693e-05	-0.00012089496688663659
3.390328831713469	0.0011758306264751726	0.001175794818824185	0.0012087415672095217	0.0012080425610914176	0.0012274628234161125	0.0012263560094018973	0.0012472979825977732	0.0012457350748956897	0.0012885506275224616	0.0012859609059868297	0.031411473042373995	0.030735376607853884	-1.549897026774036e-05	-0.00012099153783676209	-1.5484998153528218e-05	-0.00012088246558653037
3.4107572684284713	0.0011755282321336583	0.0011754924340626578	0.0012084307235429562	0.0012077318972945341	0.0012271471740709034	0.0012260406446097368	0.0012469772421796175	0.0012454147360848717	0.0012882193005889523	0.0012856302441054618	0.03141148792185068	0.03073539116016212	-1.540453032057229e-05	-0.00012097889178594445	-1.539064340242216e-05	-0.00012086983140491281
3.431308796751202	0.0011752258691730914	0.0011751900806875588	0.0012081199123879821	0.0012074212659923687	0.0012268315578923437	0.001225725312953093	0.0012466565356315199	0.0012450944310966158	0.001287888009019041	0.0012852996175019332	0.03141150306708968	0.030735405972389204	-1.531064887698788e-05	-0.00012096611315715045	-1.529684665173281e-05	-0.00012085706477302227
3.4519841583705158	0.0011749235379173682	0.0011748877590228885	0.0012078091340820298	0.0012071106675221896	0.0012265159752257728	0.0012254100147769712	0.001246335863307366	0.0012447741602842736	0.001287556753184928	0.001284969026547436	0.0314115184828672	0.03073542104920605	-1.5217322788495247e-05	-0.00012095320237473506	-1.5203604755837513e-05	-0.000120844166115186
3.47278409944432	0.001174621238689206	0.0011745854693914696	0.0012074983889613959	0.0012068001022201343	0.0012262004264154268	0.0012250947504252752	0.0012460152255599718	0.0012444539240001283	0.0012872255334578273	0.0012846384716121732	0.03141153417404436	0.030735436395366956	-1.512454892205195e-05	-0.00012094015985494866	-1.5110914584528373e-05	-0.00012083113584734906
3.4937093706264992	0.0011743189718101715	0.0011742832121149783	0.001207187677361276	0.00120648957042124	0.0012258849118044726	0.0012247795202408398	0.0012456946227411211	0.0012441337225954307	0.0012868943502080063	0.0012843079530653985	0.031411550145571066	0.03073545201571327	-1.5032324159822141e-05	-0.00012092698600460472	-1.5018773022772852e-05	-0.0001208179743760196
3.514760727094002	0.0011740167376006966	0.001173980987513956	0.0012068769996157807	0.00120617907245946	0.0012255694317350237	0.0012244643245654472	0.0012453740552015823	0.0012438135564204148	0.0012865632038048034	0.0012839774712754344	0.03141156640248585	0.0307354679151726	-1.4940645399301455e-05	-0.00012091368122213453	-1.4927176970845613e-05	-0.00012080468209943462
3.535938928574102	0.0011737145363800992	0.0011736787959078338	0.0012065663560579605	0.0012058686086676886	0.0012252539865481677	0.0012241491637398547	0.0012450535232911369	0.0012434934258243274	0.0012862320946166635	0.0012836470266097061	0.03141158294991869	0.030735484098761742	-1.4849509553133133e-05	-0.00012090024589697657	-1.4836123344224433e-05	-0.00012079125940686608
3.557244739371806	0.0011734123684666031	0.00117337663761495	0.0012062557470198245	0.0012055581793777804	0.0012249385765839864	0.0012238340381038129	0.0012447330273586	0.0012431733311554503	0.0012859010230111584	0.0012833166194347629	0.031411599793091625	0.030735500571589	-1.4758913549215574e-05	-0.00012088668041015938	-1.4745609073552046e-05	-0.000120777706679287
3.578678928397448	0.0011731102341773557	0.0011730745129525687	0.0012059451728323636	0.0012052477849205726	0.001224623202181579	0.0012235189479960916	0.0012444125677518478	0.001242853272761122	0.001285569989355018	0.001282986250116307	0.03141161693732184	0.030735517338853314	-1.46688543304907e-05	-0.00012087298513357991	-1.4655631104566746e-05	-0.00012076402428834454
3.600242269194432	0.0011728081338284492	0.0011727724222369024	0.0012056346338255718	0.0012049374256259075	0.0012243078636790866	0.0012232038937545018	0.0012440921448178385	0.0012425332509877663	0.0012852389940141555	0.0012826559190192242	0.03141163438802116	0.03073553440584805	-1.4579328855006402e-05	-0.00012085916043028111	-1.4566186398022596e-05	-0.00012075021259677632
3.6219355399671502	0.0011725060677349422	0.0011724703657831302	0.0012053241303284698	0.0012046271018226543	0.0012239925614137143	0.0012228888757159207	0.0012437717589026422	0.0012422132661809161	0.0012849080373536984	0.0012823256265076077	0.031411652150700374	0.030735551777963173	-1.4490334095812463e-05	-0.00012084520665431309	-1.4477271929731056e-05	-0.00012073627195866021
3.643759523609069	0.0011722040362108761	0.001172168343905418	0.0012050136626691255	0.0012043168138387312	0.0012236772957217557	0.0012225738942163117	0.001243451410351461	0.0012418933186852357	0.0012845771197380143	0.0012819953729447876	0.031411670230968754	0.030735569460684137	-1.4401867040853e-05	-0.00012083112415006703	-1.4388884690366699e-05	-0.00012072220271824863
3.6657150077309777	0.001171902039569301	0.0011718663569169425	0.0012047032311746798	0.0012040065620011308	0.001223362066938619	0.0012222589495907556	0.00124313109950866	0.0012415734088445526	0.0012842462415307428	0.0012816651586933631	0.031411688634537555	0.03073558745959691	-1.431392469308096e-05	-0.00012081691325360744	-1.4301021685557413e-05	-0.000120708005211273
3.6878027846894206	0.001171600078122289	0.0011715644051299042	0.0012043928361713634	0.0012036963466359367	0.0012230468753988441	0.0012219440421734641	0.0012428108267177854	0.001241253537001873	0.0012839154030948184	0.0012813349841152234	0.03141170736722061	0.030735605780387056	-1.4226504070190965e-05	-0.00012080257429070151	-1.4213679935710932e-05	-0.00012069367976366707
3.710023651615288	0.0011712981521809652	0.0011712624888555595	0.0012040824779845298	0.0012033861680683558	0.001222731721436139	0.0012216291722978174	0.001242490592321601	0.0012409337034994213	0.0012835846047925103	0.0012810048495715883	0.03141172643493672	0.030735624428844234	-1.4139602204706059e-05	-0.00012078810757823466	-1.4126856476032179e-05	-0.00012067922669187214
3.732378410442586	0.0011709962620555167	0.0011709606084042302	0.001203772156938667	0.0012030760266227322	0.001222416605383391	0.0012213143402963758	0.001242170396662103	0.0012406139086786523	0.0012832538469854393	0.001280674755423025	0.03141174584371179	0.030735643410860786	-1.4053216143932595e-05	-0.00012077351342359988	-1.4040548356505922e-05	-0.00012066464630353102
3.7548678679373717	0.001170694408055224	0.0011706587640853325	0.0012034618733574303	0.001202765922622577	0.0012221015275727031	0.001220999546500914	0.0012418502400805562	0.001240294152880288	0.0012829231300346185	0.0012803447020294874	0.03141176559968106	0.03073566273243723	-1.396734294972779e-05	-0.00012075879212386509	-1.3954752641643503e-05	-0.0001206499388956006
3.777492835726878	0.0011703925904884781	0.001170356956207397	0.0012031516275636627	0.0012024558563905915	0.0012217864883354132	0.0012206847912424434	0.0012415301229175152	0.0012399744364443408	0.0012825924543004791	0.0012800146897503446	0.031411785709089105	0.03073568239968148	-1.388197969868707e-05	-0.00012074394396693888	-1.386946641066325e-05	-0.00012063510475568417
3.8002541303288	0.0011700908096628029	0.0011700551850780888	0.001202841419879419	0.0012021458282486896	0.0012214714880021218	0.0012203700748512375	0.0012412100455128547	0.0012396547597101403	0.0012822618201429024	0.0012796847189444091	0.031411806178294546	0.03073570241881172	-1.37971234820157e-05	-0.0001207289692313207	-1.3784686757417619e-05	-0.00012062014416236444
3.823152573180761	0.0011697890658848736	0.0011697534510042276	0.0012025312506259878	0.0012018358385180194	0.0012211565269027135	0.0012200553976568543	0.0012408900082057919	0.0012393351230163571	0.001281931227921246	0.0012793547899699652	0.031411827013769884	0.030735722796158278	-1.3712771405386542e-05	-0.00012071386818537921	-1.3700410790181555e-05	-0.00012060505738387128
3.8461889906699622	0.0011694873594605434	0.0011694517542918143	0.0012022211201239193	0.001201525887518993	0.0012208416053663886	0.0012197407599881676	0.00124057001133492	0.0012390155267010378	0.001281600677994382	0.0012790249031848068	0.03141184822210559	0.030735743538166722	-1.36289205888325e-05	-0.00012069864108604778	-1.3616635631603924e-05	-0.00012058984467733236
3.8693642141629967	0.001169185690694867	0.0011691500952460535	0.001201911028693052	0.0012012159755713122	0.0012205267237216906	0.0012194261621733937	0.0012402500552382357	0.0012386959711016307	0.0012812701707207285	0.0012786950589462685	0.0314118698100099	0.03073576465139769	-1.3545568166947741e-05	-0.00012068328818198859	-1.353335841888445e-05	-0.00012057450629129884
3.892679080035866	0.0011688840598921147	0.001168848474171368	0.0012016009766525294	0.0012009061029939834	0.001220211882296523	0.0012191116045401095	0.0012399301402531606	0.0012383764565550071	0.0012809397064582728	0.0012783652576112475	0.03141189178431298	0.030735786142531897	-1.346271128862403e-05	-0.00012066780971065061	-1.3450576303454531e-05	-0.00012055904246296989
3.9161344297041563	0.0011685824673558075	0.0011685468913714353	0.001201290964320838	0.0012005962701053595	0.00121989708141819	0.0012187970874152935	0.001239610266716583	0.001238056983397503	0.0012806092855646193	0.0012780354995362534	0.03141191415196835	0.030735808018368754	-1.3380347117054187e-05	-0.00012065220589937975	-1.3368286451084788e-05	-0.00012054345341994122
3.9397311096534064	0.0011682809133887254	0.0011682453471491938	0.0012009809920158177	0.0012002864772231458	0.0012195823214134088	0.0012184826111253353	0.0012392904349648696	0.0012377375519649323	0.0012802789083970038	0.0012777057850774202	0.031411936920054666	0.030735830285832644	-1.3298472829680053e-05	-0.00012063647696489155	-1.3286486041784451e-05	-0.00012052773937892836
3.963469971469652	0.0011679793982929457	0.001167943841806882	0.0012006710600547027	0.0011999767246644452	0.0012192676026083523	0.0012181681759960818	0.0012389706453339127	0.001237418162592631	0.0012799485753123459	0.0012773761145905606	0.03141196009577923	0.030735852951970705	-1.3217085618067587e-05	-0.00012062062311307686	-1.3205172269659116e-05	-0.00012051190054587768
3.987351871870168	0.0011676779223698548	0.0011676423756460518	0.0012003611687541366	0.0011996670127457697	0.001218952925328664	0.0012178537823528492	0.0012386508981591454	0.0012370988156154767	0.0012796182866672671	0.0012770464884311816	0.031411983686478115	0.03073587602395924	-1.3136182688111564e-05	-0.00012060464454022313	-1.3124342343111967e-05	-0.00012049593711707662
4.01137767273438	0.0011673764859201749	0.0011673409489675935	0.0012000513184302023	0.0011993573417830724	0.0012186382898994926	0.0012175394305204592	0.0012383311937755785	0.0012367795113679201	0.001279288042818132	0.001276716906954528	0.03141200769962136	0.030735899509103343	-1.3055761259549853e-05	-0.00012058854143026654	-1.3043993484410099e-05	-0.00012047984927654465
4.035548241134971	0.0011670750892439933	0.0011670395620717647	0.0011997415093984525	0.0011990477120917779	0.0012183236966455215	0.0012172251208232682	0.001238011532517833	0.0012364602501840213	0.001278957844121085	0.0012763873705156164	0.031412032142813524	0.03073592341484006	-1.297581856624444e-05	-0.00012057231395690149	-1.2964122929913502e-05	-0.00012046363719805941
4.059864449369175	0.001166773732640779	0.00116673821525821	0.001199431741973931	0.0011987381239868021	0.001218009145890993	0.0012169108535851911	0.0012376919147201635	0.0012361410323974726	0.0012786276909320803	0.0012760578794692673	0.03141205702379564	0.03073594774874116	-1.2896351856025307e-05	-0.00012055596228260912	-1.2884727929922402e-05	-0.00012044730104396328
4.08432717499025	0.0011664724164094148	0.0011664369088259887	0.0011991220164712056	0.0011984285777825881	0.001217694637959743	0.001216596629129737	0.0012373723407164987	0.0012358218583416374	0.001278297583606922	0.0012757284341701446	0.03141208235045015	0.030735972518514714	-1.2817358390693895e-05	-0.00012053948655912916	-1.2805805748736243e-05	-0.00012043084096638457
4.108937300839158	0.0011661711408482102	0.0011661356430735918	0.0011988123332043873	0.0011981190737931208	0.0012173801731752219	0.0012162824477800272	0.0012370528108404599	0.0012355027283495693	0.0012779675225012914	0.0012753990349727796	0.03141210813080037	0.030735997732008392	-1.2738835445818414e-05	-0.00012052288692623869	-1.2727353664386543e-05	-0.00012041425710523912
4.133695715076422	0.0011658699062549417	0.0011658344182989802	0.00119850269248717	0.0011978096123319714	0.001217065751860536	0.0012159683098588406	0.0012367333254254085	0.0012351836427540606	0.0012776375079707975	0.001275069682231626	0.031412134373015654	0.030736023397211695	-1.2660780310761593e-05	-0.00012050616351208521	-1.2649368968675051e-05	-0.00012039754958864668
4.15860331121418	0.001165568712926865	0.001165533234799597	0.001198193094632848	0.0011975001937123112	0.0012167513743384674	0.0012156542156886302	0.0012364138848044647	0.0012348646018876589	0.0012773075403709993	0.001274740376301078	0.03141216108541233	0.030736049522258214	-1.2583190288729257e-05	-0.00012048931643410254	-1.2571848967270899e-05	-0.00012038071853429089
4.183660988148428	0.0011652675611607472	0.0011652320928724012	0.0011978835399543504	0.0011971908182469495	0.0012164370409315096	0.0012153401655915605	0.001236094489310548	0.0012345456060827093	0.0012769776200574517	0.0012744111175355198	0.031412188276457746	0.03073607611542861	-1.250606269652399e-05	-0.00012047234579709576	-1.2494790979377529e-05	-0.00012036376404708782
4.208869650191461	0.0011649664512528913	0.0011649309928138906	0.0011975740287642697	0.0011968814862483583	0.0012161227519618975	0.0012150261598895373	0.0012357751392764074	0.001234226655671383	0.0012766477473857406	0.0012740819062893568	0.031412215954771144	0.03073610318515273	-1.2429394864621468e-05	-0.00012045525169426807	-1.2418192337895761e-05	-0.00012034668622037947
4.2342302071045115	0.0011646653834991617	0.001164629934920128	0.0011972645613748895	0.0011965721980287023	0.0012158085077516386	0.001214712198904238	0.0012354558350346548	0.0012339077509857129	0.0012763179227115223	0.0012737527429170562	0.03141224412912805	0.03073613074001402	-1.2353184137073314e-05	-0.0001204380342068323	-1.2342050389278075e-05	-0.00012032948513562847
4.259743574130585	0.0011643643581950099	0.0011643289194867676	0.0011969551380982136	0.0011962629538998695	0.0012154943086225437	0.0012143982829571432	0.001235136576917799	0.0012335888923576252	0.0012759881463905594	0.0012734236277731842	0.031412272808463	0.03073615878874965	-1.2277427871434238e-05	-0.00012042069340359451	-1.2266362493476568e-05	-0.0001203121608618074
4.285410672027485	0.0011640633756355042	0.0011640279468090834	0.0011966457592459997	0.0011959537541735008	0.0012151801548962616	0.0012140844123695706	0.0012348173652582824	0.0012332700801189758	0.0012756584187787643	0.0012730945612124467	0.03141230200187179	0.030736187340255346	-1.2202123438744689e-05	-0.00012040322934120384	-1.219112602390826e-05	-0.00012029471345598175
4.311232427101037	0.0011637624361153522	0.0011637270171819926	0.0011963364251297848	0.0011956445991610184	0.0012148660468943072	0.0012137705874627027	0.00123449820038851	0.0012329513146015817	0.001275328740232234	0.0012727655435897259	0.03141233171861392	0.03073621640358763	-1.2127268223471876e-05	-0.00012038564206406921	-1.2116338367409996e-05	-0.00012027714296256042
4.337209771238533	0.0011634615399289314	0.0011634261309000876	0.0011960271360609196	0.0011953354891736604	0.0012145519849380982	0.001213456808557626	0.00123417908264089	0.0012326325961372602	0.0012749991111072946	0.0012724365752601228	0.03141236196811688	0.03073624598796637	-1.2052859623395279e-05	-0.00012036793160330461	-1.2041996924096188e-05	-0.0001202594494129905
4.363343641942354	0.001163160687370316	0.0011631252882576592	0.0011957178923505981	0.0011950264245225081	0.0012142379693489865	0.0012131430759753585	0.0012338600123478673	0.0012323139250578602	0.0012746695317605399	0.0012721076565789973	0.03141239275997858	0.030736276102778074	-1.1978895049606642e-05	-0.00012035009797753404	-1.1968099107431684e-05	-0.00012024163282631228
4.389634982363801	0.0011628598787333047	0.0011628244895487286	0.0011954086943098895	0.0011947174055185203	0.0012139240004482926	0.0012128293900368872	0.0012335409898419595	0.0012319953016953025	0.0012743400025488727	0.0012717787879020087	0.031412424103970236	0.030736306757579785	-1.1905371926464875e-05	-0.00012033214119266944	-1.1894642344082579e-05	-0.00012022369320846549
4.416084741337141	0.0011625591143114482	0.0011625237350670727	0.0011950995422497696	0.0011944084324725633	0.0012136100785573379	0.0012125157510631999	0.0012332220154557922	0.0012316767263816115	0.001274010523829548	0.0012714499695851574	0.031412456010039176	0.030736337962100117	-1.1832287691467686e-05	-0.00012031406124085597	-1.1821624073860698e-05	-0.0001202056305519561
4.442693873413836	0.0011622583943980806	0.001162223025106255	0.0011947904364811555	0.0011940995056954457	0.0012132962039974838	0.0012122021593753216	0.001232903089522141	0.0012313581994489566	0.0012736810959602155	0.001271121201984829	0.03141248848831358	0.030736369726243707	-1.1759639795244636e-05	-0.00012029585810122145	-1.1749041749740952e-05	-0.00012018744483652255
4.469463338897009	0.0011619577192863442	0.001161922359959653	0.0011944813773149335	0.0011937906254979474	0.0012129823770901608	0.0012118886152943467	0.0012325842123739616	0.0012310397212296864	0.0012733517192989598	0.0012707924854578338	0.03141252154910407	0.03073640206009513	-1.1687425701577964e-05	-0.00012027753173984856	-1.1676892837781533e-05	-0.00012016913602849733
4.49639410387609	0.001161657089269221	0.0011616217399204865	0.001194172365061996	0.0011934817921908539	0.0012126685981569067	0.0012115751191414757	0.0012322653843444321	0.0012307212920563658	0.0012730223942043475	0.0012704638203614508	0.03141255520290745	0.030736434973920493	-1.1615642887211758e-05	-0.00012025908210877567	-1.1605174816985142e-05	-0.0001201507040799743
4.523487140261684	0.0011613565046395629	0.0011613211652818517	0.001193863400033273	0.0011931730060849928	0.0012123548675194028	0.0012112616712380525	0.0012319466057669909	0.0012304029122618186	0.0012726931210354684	0.0012701352070534743	0.031412589460410846	0.030736468478171557	-1.1544288841834616e-05	-0.00012024050914616335	-1.153388517934062e-05	-0.00012013214892972468
4.550743425820648	0.0011610559656901208	0.0011610206363367463	0.0011935544825397689	0.0011928642674912638	0.0012120411854995093	0.0012109482719055975	0.0012316278769753763	0.0012300845821791623	0.0012723639001519836	0.001269806645892256	0.031412624332494574	0.030736502583489454	-1.1473361068076171e-05	-0.00012022181277626665	-1.146302142973274e-05	-0.00012011347050241983
4.578163944211368	0.0011607554727135747	0.0011607201533781028	0.001193245612892593	0.0011925555767206752	0.001211727552419303	0.0012106349214658478	0.0012313091983036637	0.0012297663021418488	0.001272034731914167	0.001269478137236751	0.03141265983023501	0.03073653730070709	-1.1402857081319745e-05	-0.00012020299290846359	-1.1392581085810372e-05	-0.00012009466870793739
4.605749685019276	0.001160455026002568	0.0011604197166988218	0.0011929367914029997	0.0011922469340843813	0.0012114139686011166	0.0012103216202407937	0.0012309905700863106	0.0012294480724837084	0.0012717056166829585	0.0012691496814465665	0.031412695964909164	0.030736572640853863	-1.1332774409893165e-05	-0.00012018404943892058	-1.1322561678104442e-05	-0.0001200757434426658
4.633501643792551	0.0011601546258497321	0.0011601193265917955	0.0011926280183824165	0.0011919383398937098	0.001211100434367569	0.0012100083685527131	0.0012306719926581898	0.0012291298935389805	0.0012713765548200001	0.0012688212788819998	0.031412732747998474	0.030736608615158076	-1.126311059478427e-05	-0.00012016498224878824	-1.1252960749844054e-05	-0.00012005669458817203
4.6614208220780515	0.001159854272547723	0.0011598189833499477	0.0011923192941424858	0.0011916297944602058	0.001210786950041613	0.0012096951667242145	0.0012303534663546363	0.0012288117656423644	0.0012710475466876925	0.0012684929299040958	0.03141277019119122	0.030736645235051475	-1.1193863189613157e-05	-0.00012014579120372959	-1.1183775856887096e-05	-0.00012003752201095175
4.689508227457455	0.001159553966389252	0.0011595186872662598	0.0011920106189950985	0.0011913212980956636	0.0012104735159465681	0.001209382015078272	0.001230034991511487	0.0012284936891290555	0.0012707185926492388	0.0012681646348746871	0.031412808306387464	0.0307366825121722	-1.1125029760711974e-05	-0.0001201264761553078	-1.1115004567748e-05	-0.00012001822556276243
4.717764873583629	0.0011592537076671188	0.0011592184386338086	0.0011917019932524326	0.0011910128511121662	0.0012101601324061625	0.0012090689139382677	0.0012297165684651236	0.0012281756643347905	0.0012703896930686947	0.0012678363941564478	0.03141284710570203	0.030736720458368977	-1.1056607886982678e-05	-0.00012010703694004254	-1.104664446351794e-05	-0.00011999880508073435
4.746191780217212	0.001158953496674239	0.0011589182377457906	0.0011913934172269845	0.001190704453822116	0.0012098467997445678	0.0012087558636280258	0.0012293981975525113	0.0012278576915958838	0.0012700608483110136	0.0012675082081129347	0.03141288660146939	0.03073675908570486	-1.0988595159695802e-05	-0.00012008747337755032	-1.0978693137663614e-05	-0.00011997926038501139
4.774789973263409	0.0011586533337036911	0.0011586180848955714	0.0011910848912316206	0.0011903961065382871	0.0012095335182864537	0.0012084428644718668	0.0012290798791112553	0.0012275397712492853	0.0012697320587421108	0.001267180077108653	0.031412926806246855	0.0307367984064611	-1.0920989182709034e-05	-0.00012006778527315354	-1.0911148196197235e-05	-0.00011995959128144329
4.803560484809025	0.0011583532190487307	0.001158317980376698	0.001190776415579596	0.0011900878095738438	0.001209220288357008	0.001208129916794628	0.0012287616134796246	0.001227221903632604	0.001269403324728892	0.0012668520015090853	0.031412967732818806	0.030736838433140713	-1.0853787572331908e-05	-0.00012004797241693677	-1.0844007257617555e-05	-0.00011993979756086404
4.832504353159697	0.0011580531530028405	0.0011580179244829504	0.0011904679905846097	0.0011897795632423945	0.0012089071102819955	0.001207817020921721	0.0012284434009966138	0.0012269040890841689	0.001269074646639325	0.0012665239816807604	0.03141300939420047	0.030736879178473172	-1.078698795706906e-05	-0.00012002803458141531	-1.0777267952549047e-05	-0.00011991987899609424
4.861622622877388	0.0011577531358597563	0.0011577179175083676	0.0011901596165608346	0.0011894713678580247	0.0012085939843877911	0.001207504177179169	0.00122812524200198	0.001226586327943067	0.0012687460248424806	0.0012661960179912966	0.03141305180364328	0.03073692065541829	-1.072058797779371e-05	-0.00012000797152350584	-1.0710927923998637e-05	-0.00011989983534474447
4.890916344818065	0.0011574531679135083	0.0011574179597472873	0.0011898512938229634	0.0011891632237353395	0.0012082809110014279	0.0012071913858936482	0.001227807136836293	0.0012262686205491923	0.001268417459708592	0.0012658681108094591	0.03141309497463769	0.030736962877170256	-1.065458528757765e-05	-0.00011998778298355495	-1.0644984827196113e-05	-0.00011987966634813274
4.9203865761696335	0.0011571532494584502	0.0011571180514943773	0.0011895430226862434	0.001188855131189501	0.0012079678904506354	0.0012068786473925315	0.0012274890858409782	0.001225950967243288	0.0012680889516091037	0.0012655402605052095	0.031413138920918585	0.030737005857161156	-1.0588977551732881e-05	-0.00011996746868567221	-1.0579436329542086e-05	-0.00011985937173059069
4.950034380490085	0.001156853380789298	0.0011568181930446731	0.0011892348034665211	0.0011885470905362706	0.0012076549230638867	0.0012065659620039335	0.001227171089358366	0.0012256333683669978	0.00126776050091673	0.0012652124674497626	0.03141318365646902	0.030737049609067497	-1.0523762447599977e-05	-0.00011994702833609261	-1.0514280110486551e-05	-0.00011983895119926924
4.979860827745887	0.0011565535622011694	0.0011565183846936181	0.001188926636480283	0.0011882391020920531	0.001207342009170444	0.0012062533300567554	0.00122685314773174	0.0012253158242629127	0.001267432108005509	0.0012648847320156425	0.03141322919552511	0.03073709414681169	-1.0458937664659107e-05	-0.00011992646162475862	-1.0449513861615634e-05	-0.0001198184044448325
5.009866994350591	0.0011562537939896135	0.0011562186267370924	0.0011886185220446952	0.001187931166173932	0.0012070291491003983	0.0012059407518807256	0.001226535261305383	0.001224998335274616	0.0012671037732508573	0.0012645570545767332	0.03141327555258072	0.030737139484569083	-1.0394500904363502e-05	-0.00011990576822362708	-1.0385135286464231e-05	-0.00011979773113998671
5.040053963203681	0.001155954076450657	0.0011559189194714607	0.0011883104604776516	0.0011876232830997215	0.0012067163431847237	0.0012056282278064534	0.0012262174304246314	0.0012246809017467395	0.0012667754970296318	0.0012642294355083448	0.03141332274239119	0.030737185636770845	-1.0330449880111697e-05	-0.0001198849477868913	-1.0321142100495201e-05	-0.00011977693093964681
5.070422823729659	0.0011556544098808345	0.0011556192631936007	0.00118800245209781	0.0011873154531880008	0.0012064035917553153	0.001205315758165468	0.0012258996554359192	0.0012243635240250063	0.0012664472797201823	0.001263901875187261	0.031413370779979896	0.030737232618109966	-1.0266782317212841e-05	-0.00011986399995117525	-1.025753203108895e-05	-0.00011975600348115845
5.100974671917351	0.0011553547945772331	0.0011553196582009494	0.0011876944972246434	0.0011870076767581655	0.0012060908951450433	0.0012050033432902704	0.0012255819366868348	0.0012240462024562869	0.001266119121702415	0.001263574373991806	0.03141341968064112	0.0307372804435442	-1.0203495952820774e-05	-0.0001198429243346455	-1.0194302817435885e-05	-0.00011973494838349308
5.131710610359471	0.001155055230837526	0.0011550201047915364	0.0011873865961784778	0.0011866999541304659	0.0012057782536877954	0.0012046909835143785	0.0012252642745261672	0.0012237289373886458	0.0012657910233578483	0.0012632469323018973	0.03141346945994668	0.030737329128302494	-1.0140588535854228e-05	-0.00011982172053703888	-1.0131452210505182e-05	-0.00011971376524719246
5.1626317482924104	0.001154755718960017	0.0011547206032640285	0.0011870787492805428	0.0011863922856260574	0.0012054656677185304	0.0012043786791723775	0.001224946669303962	0.0012234117291713992	0.001265462985069677	0.0012629195504991115	0.031413520133749	0.03073737868788975	-1.0078057827000303e-05	-0.00011980038813955152	-1.0068977973034382e-05	-0.00011969245365453518
5.193739201636265	0.0011544562592436748	0.0011544211539177632	0.0011867709568530117	0.0011860846715670394	0.001205153137573321	0.001204066430599965	0.001224629121371571	0.0012230945781551601	0.0012651350072228299	0.001262592228966739	0.031413571718188454	0.03073742913809111	-1.0015901598544458e-05	-0.00011977892670364532	-1.0006877879307347e-05	-0.0001196710131677603
5.225034093035115	0.0011541568519881841	0.0011541217570528012	0.0011864632192190574	0.001185777112276514	0.0012048406635894147	0.0012037542381340104	0.0012243116310817145	0.0012227774846919038	0.00126480709020404	0.0012622649680898571	0.031413624229697366	0.030737480494976703	-9.954117634481535e-06	-0.00011975733577240799	-9.945149715331197e-06	-0.0001196494433307882
5.256517551897525	0.0011538574974939704	0.0011538224129699515	0.0011861555367028854	0.0011854696080786165	0.001204528246105268	0.001203442102112591	0.00122399419878852	0.0012224604491350075	0.001264479234401894	0.0012619377682553774	0.03141367768500452	0.030737532774908847	-9.892703730304125e-06	-0.00011973561486883222	-9.883791278596926e-06	-0.00011962774366752749
5.288190714437326	0.0011535581960622615	0.0011535231219708317	0.0011858479096297989	0.0011851621592985813	0.0012042158854606176	0.001203130022875061	0.0012236768248475984	0.0012221434718393215	0.0012641514402069165	0.0012616106298521277	0.03141373210114213	0.030737585994544268	-9.831657692981749e-06	-0.00011971376349542706	-9.822800378065516e-06	-0.00011960591368148643
5.320054723714605	0.0011532589479951137	0.0011532238843578947	0.001185540338326231	0.001184854766262775	0.0012039035819965157	0.0012028180007620877	0.0012233595096160818	0.0012218265531612127	0.0012638237080116166	0.0012612835532709017	0.031413787495450915	0.030737640170842902	-9.77097734106494e-06	-0.00011969178113627188	-9.762174834268555e-06	-0.0001195839528577991
5.352110729676963	0.0011529597535954617	0.00115292470043448	0.0011852328231198041	0.001184547429298753	0.0012035913360553914	0.0012025060361157119	0.0012230422534526908	0.0012215096934586258	0.0012634960382105639	0.0012609565389045325	0.03141384388558498	0.03073769532107035	-9.710660504372998e-06	-0.00011966966725332484	-9.701912479002928e-06	-0.00011956186065942287
5.384359889201005	0.0011526606131671648	0.0011526255705048573	0.0011849253643393775	0.0011842401487353116	0.0012032791479811042	0.0012021941292794036	0.001222725056717791	0.001221192893091145	0.001263168431200457	0.0012606295871479603	0.03141390128951784	0.030737751462804774	-9.650705024084189e-06	-0.0001196474212880605	-9.642011155400199e-06	-0.000119539636528887
5.41680336613411	0.0011523615270150462	0.0011523264948742698	0.0011846179623150976	0.0011839329249025336	0.0012029670181189975	0.0012018822805981123	0.001222407919773451	0.0012208761524200485	0.0012628408873801872	0.0012603026983982982	0.0314139597255485	0.030737808613943582	-9.591108752721872e-06	-0.0001196250426615253	-9.582468717923148e-06	-0.00011951727988823713
5.44944233133642	0.0011520624954449387	0.001152027473848977	0.0011843106173784475	0.0011836257581318418	0.0012026549468159519	0.0012015704904183237	0.0012220908429835004	0.0012205594718083677	0.00126251340715091	0.0012599758730549005	0.03141401921230747	0.03073786679270689	-9.531869554005312e-06	-0.00011960253077297756	-9.52328303224434e-06	-0.00011949479013789732
5.482277962723094	0.0011517635187637339	0.0011517285077363043	0.0011840033298623031	0.0011833186487560522	0.0012023429344204454	0.001201258759088116	0.0012217738267135947	0.001220242851620951	0.0012621859909161181	0.0012596491115194355	0.03141407976876226	0.03073792601764516	-9.472985302811515e-06	-0.00011957988499977645	-9.464451975169791e-06	-0.00011947216665642024
5.515311445306831	0.0011514645972794248	0.001151429596844687	0.0011836961001009834	0.0011830115971094254	0.0012020309812826075	0.0012009470869572172	0.0012214568713312729	0.0012199262922245218	0.001261858639081709	0.0012593224141959544	0.031414141414223315	0.03073798630764445	-9.414453885119717e-06	-0.0001195571046970767	-9.405973434590403e-06	-0.00011944940879993204
5.548543971240616	0.0011511657313011568	0.0011511307414837212	0.0011833889284303077	0.001182704603527724	0.0012017190877542812	0.0012006354743770654	0.0012211399772060255	0.001219609793987747	0.001261531352056064	0.0012589957814909685	0.03141420416835122	0.030738047681933448	-9.356273198000975e-06	-0.00011953418919766201	-9.34784530949237e-06	-0.00011942651590265974
5.581976739860765	0.0011508669211392705	0.0011508319419642054	0.0011830818151876458	0.001182397668348263	0.0012014072541890772	0.0012003239217008633	0.0012208231447093526	0.001219293357281293	0.0012612041302501155	0.0012586692138135164	0.03141426805116249	0.030738110160088098	-9.298441149583475e-06	-0.00011951113781244471	-9.290065509894724e-06	-0.0001194034872765426
5.615610957730194	0.0011505681671053524	0.0011505331985981935	0.0011827747607119745	0.0011820907919099662	0.0012010954809424344	0.0012000124292836385	0.001220506374214829	0.0012189769824778923	0.0012608769740774248	0.0012583427115752423	0.031414333083035595	0.03073817376203824	-9.240955658885996e-06	-0.00011948794982838407	-9.232631956717502e-06	-0.00011938032220992767
5.649447838681973	0.0011502694695122847	0.0011502345116990423	0.0011824677653439366	0.0011817839745534246	0.0012007837683716837	0.0011997009974823072	0.0012201896660981731	0.0012186606699524124	0.0012605498839542608	0.0012580162751904707	0.03141439928471808	0.030738238508076034	-9.183814655807504e-06	-0.00011946462450870832	-9.17554258174011e-06	-0.00011935701996726444
5.6834886038631165	0.0011499708286742954	0.001149935881581464	0.0011821608294258976	0.0011814772166209523	0.001200472116836109	0.0011993896266557348	0.0012198730207373133	0.0012183444200819194	0.0012602228602996762	0.0012576899050762865	0.03141446667733336	0.030738304418860274	-9.127016081158373e-06	-0.00011944116109380287	-9.118795327629076e-06	-0.00011933357979015957
5.717734481778674	0.001149672244907006	0.0011496373085615721	0.0011818539533019995	0.0011811705184566436	0.001200160526697005	0.0011990783171647956	0.0012195564385124506	0.0012180282332457438	0.0012598959035355834	0.0012573636016526076	0.03141453528238694	0.03073837151542346	-9.070557886469571e-06	-0.0001194175587987123	-9.062388147795808e-06	-0.0001193100008952952
5.75218670833605	0.0011493737185274888	0.0011493387929569405	0.0011815471373182282	0.0011808638804064367	0.0011998489983177508	0.001198767069372442	0.0012192399198061362	0.0012177121098255557	0.001259569014086842	0.001257037365342274	0.03141460512177381	0.030738439819179543	-9.014438034044697e-06	-0.00011939381681480565	-9.006319006393121e-06	-0.00011928628247528938
5.786846526889619	0.0011490752498543094	0.0011490403350866464	0.001181240381822461	0.0011805573028181645	0.0011995375320638607	0.0011984558836437608	0.0012189234650033297	0.0012173960502054235	0.0012592421923813297	0.0012567111965711148	0.03141467621778627	0.03073850935192981	-8.958654496876717e-06	-0.00011936993430838871	-8.950585878245848e-06	-0.00011926242369772466
5.821715188285586	0.0011487768392075919	0.001148741935271332	0.0011809336871645426	0.0011802507860416268	0.0011992261283030644	0.0011981447603460482	0.0012186070744914827	0.0012170800547718968	0.0012589154388500364	0.0012563850957680459	0.031414748593118845	0.03073858013587017	-8.903205258540409e-06	-0.00011934591041970477	-8.895186748777983e-06	-0.00011923842370459292
5.856793950907131	0.0011484784869090611	0.0011484435938332528	0.001180627053696333	0.0011799443304286422	0.001198914787405362	0.0011978336998488682	0.0012182907486605998	0.0012167641239140686	0.0012585887539271388	0.0012560590633651405	0.03141482227087786	0.030738652193599194	-8.848088313268693e-06	-0.00011932174426473874	-8.840119614016151e-06	-0.00011921428161304481
5.892084080719833	0.0011481801932821038	0.0011481453110963335	0.0011803204817717775	0.0011796379363331153	0.0011986035097430962	0.0011975227025241239	0.0012179744879033175	0.001216448258023652	0.0012582621380500902	0.0012557330997977213	0.03141489727458797	0.03073872554812402	-8.793301665671605e-06	-0.00011929743493135914	-8.785382480412662e-06	-0.00011918999651264195
5.927586851317345	0.0011478819586518254	0.001147847087386228	0.0011800139717469723	0.001179331604111104	0.0011982922956910265	0.0011972117687461291	0.0012176582926149812	0.001216132457495058	0.001257935591659711	0.0012554072055044477	0.03141497362820006	0.030738800222868266	-8.738843330909768e-06	-0.00011927298148203813	-8.730973364928785e-06	-0.0001191655674676051
5.963303543967366	0.001147583783345099	0.001147548923030368	0.0011797075239802217	0.0011790253341208753	0.0011979811456263876	0.0011969008988916706	0.0012173421631937117	0.0012158167227254626	0.0012576091152002675	0.0012550813809273952	0.03141505135609794	0.03073887624168058	-8.684711334593781e-06	-0.00011924838295279683	-8.67689029496882e-06	-0.00011914099351534313
5.999235447657878	0.001147285667690629	0.0011472508183580266	0.0011794011388321101	0.0011787191267229778	0.001197670059928969	0.0011965900933400848	0.0012170261000404906	0.0012155010541148893	0.0012572827091195684	0.001254755626512153	0.0314151304831081	0.03073895362884116	-8.63090371256911e-06	-0.0001192236383509293	-8.623131308151122e-06	-0.00011911627366470445
6.035383859143656	0.0011469876120190083	0.001146952773700375	0.0011790948166655677	0.0011784129822803085	0.0011973590389811853	0.00119627935247333	0.0012167101035592352	0.001215185452066287	0.0012569563738690566	0.0012544299427079118	0.03141521103450615	0.030739032409069684	-8.577418511061807e-06	-0.00011919874665655694	-8.569694452502385e-06	-0.00011909140689780884
6.071750082993084	0.001146689616662774	0.0011466547893905397	0.0011787885578459357	0.0011781069011581767	0.0011970480831681478	0.0011959686766760543	0.0012163941741568758	0.0012148699169856054	0.0012566301099038966	0.0012541043299675537	0.03141529303602553	0.03073911260753409	-8.524253786557079e-06	-0.00011917370682207329	-8.516577786266827e-06	-0.00011906639216854864
6.108335431635222	0.0011463916819564686	0.0011463568657636629	0.0011784823627410362	0.0011778008837243746	0.0011967371928777375	0.0011956580663356742	0.001216078312243437	0.0012145544492818759	0.001256303917683071	0.001253778788747746	0.03141537651386569	0.03073919424985748	-8.47140760564663e-06	-0.0001191485177700069	-8.463779377795161e-06	-0.00011904122840120102
6.145141225407182	0.0011460938082367045	0.001146059003156968	0.001178176231721246	0.0011774949303492506	0.0011964263685006876	0.0011953475218424512	0.0012157625182321248	0.001214239049367298	0.0012559777976694799	0.0012534533195090413	0.03141546149470129	0.03073927736212793	-8.418878045115402e-06	-0.0001191231783941038	-8.41129730561746e-06	-0.00011901591449134385
6.182168792601758	0.0011457959958422197	0.0011457612019098147	0.001177870165159562	0.0011771890414057754	0.001196115610430652	0.0011950370435895644	0.0012154467925394004	0.0012139237176573155	0.0012556517503300312	0.0012531279227159665	0.0314155480056893	0.030739361970905238	-8.366663191858303e-06	-0.0001190976875591887	-8.359129658387643e-06	-0.00011899044930577252
6.2194194695153895	0.0011454982451139441	0.001145463462363765	0.0011775641634316756	0.001176883217269615	0.001195804919064287	0.0011947266319731885	0.0012151311355850709	0.001213608454570703	0.001255325776135743	0.0012528025988371245	0.031415636074478843	0.030739448103231263	-8.314761142727556e-06	-0.00011907204409875027	-8.307274534668369e-06	-0.00011896483167969651
6.256894600496366	0.0011452005563950644	0.0011451657848626509	0.0011772582269160496	0.00117657745831921	0.0011954942948013334	0.0011944162873925804	0.0012148155477923765	0.001213293260529656	0.001254999875561847	0.0012524773483452972	0.031415725729220814	0.030739535786636688	-8.263170004581266e-06	-0.00011904624681610687	-8.255730043042059e-06	-0.00011893906041826607
6.294595537993358	0.0011449029300310853	0.0011448681697526326	0.001176952355993987	0.0011762717649358427	0.0011951837380446918	0.0011941060102501496	0.001214500029588072	0.0012129781359598712	0.0012546740490878845	0.0012521521717175407	0.03141581699857513	0.03073962504915196	-8.211887894227915e-06	-0.00011902029448401796	-8.204494302065796e-06	-0.0001189131342966554
6.332523642604218	0.0011446053663698962	0.001144570617382267	0.00117664655104971	0.0011759661375037149	0.0011948732492005063	0.0011937958009515441	0.0012141845814025185	0.0012126630812906362	0.001254348297197813	0.001251827069435291	0.03141590991172106	0.03073971591931481	-8.160912938299722e-06	-0.00011899418584274124	-8.153565440051011e-06	-0.000118887052056732
6.370680283125076	0.0011443078657618411	0.0011442731281025781	0.0011763408124704372	0.0011756605764100295	0.0011945628286782512	0.001193485659905738	0.0012138692036697755	0.0012123480969549252	0.0012540226203801132	0.0012515020419844713	0.03141600449836732	0.030739808426180244	-8.110243273278667e-06	-0.00011896791960114284	-8.102941595177979e-06	-0.00011886081240944368
6.40906683659976	0.0011440104285597799	0.001143975702267118	0.0011760351406464586	0.0011753550820450605	0.001194252476890808	0.001193175587525106	0.0012135538968276861	0.00121203318338948	0.0012536970191278911	0.0012511770898555924	0.03141610078875967	0.03073990259932946	-8.059877045413222e-06	-0.00011894149443525404	-8.052620915389996e-06	-0.00011883441403309769
6.447684688369473	0.0011437130551191644	0.0011436783402320428	0.0011757295359712198	0.00117504965480224	0.0011939421942545585	0.0011928655842255182	0.0012132386613179778	0.001211718341034912	0.0012533714939389933	0.0012508522135438664	0.0314161988136929	0.03073999846887988	-8.00981241057784e-06	-0.00011891490898691126	-8.002601558245934e-06	-0.0001188078555715566
6.486535232122802	0.0011434157457981065	0.0011433810423561817	0.0011754239988414018	0.001174744295078238	0.001193631981189472	0.0011925556504264264	0.0012129234975863548	0.0012114035703357949	0.0012530460453161168	0.0012505274135493182	0.03141629860451976	0.03074009606549469	-7.960047534387449e-06	-0.00011888816186536588	-7.95288169103299e-06	-0.00011878113563640325
6.525619869945995	0.0011431185009574444	0.0011430838090011025	0.001175118529656998	0.0011744390032730377	0.001193321838119187	0.0011922457865509448	0.0012126084060825881	0.0012110888717407535	0.0012527206737669137	0.0012502026903768878	0.03141640019316047	0.030740195420392708	-7.910580592060401e-06	-0.00011886125164559114	-7.903459490620976e-06	-0.00011875425280469254
6.564940012373588	0.001142821320960821	0.0011427866405311926	0.0011748131288214043	0.0011741337797900287	0.001193011765471108	0.0011919359930259504	0.001212293387260622	0.0012107742457025709	0.0012523953798041167	0.0012498780445365555	0.031416503612114045	0.03074029656535797	-7.86140976829705e-06	-0.00011883417686694986	-7.854333143377315e-06	-0.00011872720561809103
6.604497078439295	0.0011425242061747548	0.0011424895373137256	0.0011745077967415	0.0011738286250360841	0.0011927017636764957	0.0011916262702821668	0.0012119784415786682	0.0012104596926782796	0.001252070163945648	0.001249553476543449	0.03141660889446929	0.03074039953275082	-7.81253325733526e-06	-0.00011880693603363857	-7.805500845193061e-06	-0.00011869999258334873
6.644292495727218	0.0011422271569687145	0.0011421924997189413	0.0011742025338277358	0.0011735235394216513	0.0011923918331705596	0.0011913166187542627	0.0012116635694993077	0.0012101452131292692	0.0012517450267147412	0.0012492289869179666	0.031416716073912866	0.030740504355519206	-7.76394926284979e-06	-0.00011877952761413235	-7.756960801366675e-06	-0.0001186726121711057
6.684327700423376	0.0011419301737151948	0.0011418955281201184	0.0011738973404942195	0.001173218523360837	0.0011920819743925517	0.001191007038880942	0.0012113487714895945	0.001209830807521381	0.0012514199686400598	0.001248904576185893	0.03141682518474377	0.030740611067206172	-7.715655997905455e-06	-0.00011875195004007466	-7.708711226609224e-06	-0.00011864506281561438
6.724604137367524	0.0011416332567897934	0.0011415986228936533	0.0011735922171588072	0.0011729135772714978	0.0011917721877858648	0.0011906975311050435	0.0012110340480211586	0.0012095164763250186	0.0012510949902558202	0.0012485802448785224	0.03141693626188134	0.03074071970196409	-7.66765168492417e-06	-0.00011872420170630504	-7.66075034495245e-06	-0.00011861734291401804
6.76512326010531	0.001141336406571289	0.0011413017844191366	0.0011732871642431903	0.0011726087015753283	0.0011914624737981274	0.0011903880958736347	0.0012107193995703116	0.0012092022200152488	0.0012507700921019146	0.0012482559935327806	0.03141704934087881	0.030740830294563898	-7.619934555561786e-06	-0.00011869628096897178	-7.61307638966896e-06	-0.0001185894508251295
6.805886530940724	0.0011410396234417248	0.0011410050130794388	0.0011729821821729943	0.0011723038966979587	0.0011911528328813093	0.001190078733638118	0.0012104048266181593	0.0012088880390719152	0.0012504452747240432	0.0012479318226913546	0.03141716445793314	0.03074094288040699	-7.5725028507063474e-06	-0.00011866818614594821	-7.5656876032583614e-06	-0.0001185613848695144
6.846895420988873	0.0011407429077864835	0.0011407083092607848	0.0011726772713778653	0.0011719991630690422	0.0011908432654918165	0.0011897694448543242	0.0012100903296507052	0.0012085739339797413	0.001250120538673835	0.0012476077329028165	0.031417281649897384	0.030741057495536354	-7.525354820493713e-06	-0.00011863991551699926	-7.518582237455926e-06	-0.00011853314332946341
6.888151410229076	0.0011404462599943718	0.0011404116733528388	0.0011723724322915666	0.0011716945011223518	0.001190533772090595	0.0011894602299826187	0.0012097759091589642	0.0012082599052284438	0.0012497958845089825	0.001247283724721753	0.03141740095429346	0.03074117417664847	-7.4784887241462206e-06	-0.00011861146732150551	-7.47175855306953e-06	-0.00011850472444707716
6.92965598755826	0.0011401496804577043	0.0011401151057487877	0.0011720676653520772	0.001171389911295878	0.0011902243531432375	0.001189151089488005	0.0012094615656390766	0.0012079459533128449	0.0012494713127933733	0.001246959798708899	0.0314175224093228	0.030741292961104047	-7.4319028299310586e-06	-0.00011858283975810235	-7.425214819946693e-06	-0.00011847612642379435
6.971410650844719	0.0011398531695723903	0.0011398186068454297	0.0011717629710016905	0.0011710853940319278	0.0011899150091200896	0.0011888420238402335	0.001209147299592424	0.0012076320787329914	0.0012491468240972295	0.0012466359554312747	0.03141764605387928	0.030741413886943	-7.385595415139445e-06	-0.00011855403098418038	-7.378949316965908e-06	-0.00011844734741994767
7.01341690698215	0.0011395567277380186	0.001139522177043257	0.001171458349687113	0.0011707809497772238	0.0011896057404963587	0.0011885330335139066	0.0012088331115257466	0.0012073182819942673	0.0012488224189972407	0.0012463121954623176	0.031417771927562406	0.03074153699289333	-7.3395647660675495e-06	-0.00011852503911613521	-7.332960331981123e-06	-0.0001184183855547083
7.055676271944047	0.0011392603553579432	0.0011392258167465447	0.0011711538018595645	0.0011704765789830038	0.0011892965477522193	0.0011882241189885893	0.0012085190019512596	0.001207004563607513	0.0012484980980767052	0.0012459885193820235	0.031417900070689384	0.030741662318386116	-7.293809177931487e-06	-0.00011849586222775765	-7.287246161755828e-06	-0.00011838923890467035
7.098190270838397	0.0011389640528393747	0.0011389295263634408	0.0011708493279748828	0.0011701722821051272	0.001188987431372929	0.00118791528074892	0.001208204971386776	0.0012066909240891458	0.0012481738619256712	0.0012456649277770866	0.03141803052430796	0.03074178990356573	-7.248326954784057e-06	-0.0001184664983494288	-7.241805111911012e-06	-0.0001183599055034068
7.1409604379627405	0.0011386678205934707	0.0011386333063060567	0.0011705449284936276	0.001169868059604176	0.0011886783918489403	0.0011876065192847247	0.0012078910203558305	0.0012063773639612852	0.001247849711141083	0.0012453414212410452	0.031418163330211295	0.030741919789306987	-7.203116409511268e-06	-0.00011843694546778694	-7.196635496876588e-06	-0.00011833038334069235
7.183988316859528	0.0011383716590354274	0.0011383371569905593	0.0011702406038811889	0.0011695639119455653	0.0011883694296760164	0.0011872978350911311	0.0012075771493878034	0.001206063883751874	0.0012475256463269269	0.0012450180003744243	0.03141829853094884	0.030742052017223808	-7.158175863735197e-06	-0.00011840720152442308	-7.151735639802925e-06	-0.00011830067036114333
7.227275460371831	0.0011380755685845756	0.0011380410788372685	0.0011699363546078946	0.0011692598395996515	0.0011880605453553504	0.00118698922866869	0.0012072633590180502	0.0012057504839948108	0.0012472016680943833	0.0012446946657848903	0.03141843616984271	0.03074218662968552	-7.113503647794908e-06	-0.0001183772644157699	-7.107103872553908e-06	-0.00011827076446424556
7.270823430699384	0.0011377795496644726	0.0011377450722707479	0.0011696321811491208	0.0011689558430418407	0.001187751739393682	0.0011866807005234895	0.0012069496497880297	0.001205437165230074	0.001246877777061976	0.001244371418087396	0.03141857629100052	0.030742323669829583	-7.069098100692672e-06	-0.0001183471319920748	-7.062738535663568e-06	-0.00011824066350377138
7.31463379945495	0.0011374836027030024	0.0011374491377199052	0.001169328083985404	0.0011686519227527019	0.0011874430123034216	0.0011863722511672795	0.0012066360222454356	0.001205123928003855	0.0012465539738557286	0.0012440482579043378	0.03141871893932919	0.030742463181575638	-7.024957570062745e-06	-0.00011831680205720563	-7.018637978277106e-06	-0.00011821036528678053
7.358708147721062	0.0011371877281324686	0.0011371532756180877	0.0011690240636025525	0.0011683480792180788	0.0011871343646027684	0.0011860638811175908	0.0012063224769443283	0.0012048107728686904	0.0012462302591093185	0.0012437251858657078	0.031418864160550494	0.03074260520964017	-6.981080412053406e-06	-0.00011828627236654121	-6.974800558038133e-06	-0.00011817986757198251
7.403048066107065	0.0011368919263897031	0.0011368574864031886	0.0011687201204917692	0.0011680443129292119	0.001186825796815845	0.0011857555908978683	0.001206009014445278	0.0012044977003836028	0.001245906633464244	0.0012434022026092603	0.03141901200121516	0.030742749799550165	-6.937464991297465e-06	-0.00011825554062652732	-6.9312246410851985e-06	-0.00011814916806937581
7.447655154806527	0.0011365961979161621	0.0011365617705177444	0.0011684162551497635	0.001167740624382851	0.0011865173094728182	0.0011854473810375922	0.0012056956353154974	0.001204184711114234	0.001245583097569981	0.0012430793087806686	0.03141916250871843	0.03074289699765872	-6.894109680934818e-06	-0.00011822460449534278	-6.887908602062204e-06	-0.00011811826444080298
7.49253102365499	0.001136300543158029	0.0011362661284090383	0.0011681124680788721	0.0011674370140813753	0.0011862089031100306	0.0011851392520724074	0.001205382340128983	0.0012038718056329855	0.0012452596520841509	0.0012427565050336872	0.031419315731314984	0.030743046851159528	-6.851012862496217e-06	-0.00011819346158090105	-6.844850823974416e-06	-0.00011808715429767469
7.537677292188054	0.001136004962566321	0.0011359705605292082	0.0011678087597871809	0.0011671334825329165	0.0011859005782701307	0.001184831204544258	0.001205069129466659	0.0012035589845191626	0.0012449362976726865	0.001242433792030323	0.031419471718134834	0.03074319940810221	-6.808172925861639e-06	-0.00011816210943971228	-6.8020496981589795e-06	-0.00011805583519988727
7.583095589699846	0.0011357094565969978	0.001135675067335353	0.0011675051307886508	0.001166830030251484	0.0011855923355022112	0.0011845232390015213	0.0012047560039165248	0.0012032462483591204	0.0012446130350100071	0.001242111170441005	0.03141963051919926	0.03074335471740763	-6.765588269144057e-06	-0.00011813054557557878	-6.759503624218996e-06	-0.00011802430465535085
7.628787555301809	0.00113541402571107	0.001135379649289644	0.001167201581603245	0.0011665266577570912	0.0011852841753619454	0.001184215355999145	0.001204442964073804	0.0012029335977464138	0.0012442898647791933	0.001241788640944758	0.03141979218543672	0.03074351282888523	-6.723257298760568e-06	-0.00011809876744037218	-6.717211010037402e-06	-0.00011799256011973958
7.674754837981857	0.0011351186703747074	0.001135084306859432	0.0011668981127570524	0.0011662233655758813	0.0011849760984117225	0.001183907556098783	0.0012041300105410915	0.001202621033281942	0.0012439667876721597	0.0012414662042293768	0.031419956768700026	0.030743673793246495	-6.6811784293439175e-06	-0.00011806677243261787	-6.675170271690234e-06	-0.0001179605989952981
7.720999096663877	0.001134823391059352	0.0011347890405173616	0.0011665947247824205	0.001165920154240258	0.00118466810522079	0.0011835998398689374	0.0012038171439285067	0.0012023085555741048	0.001243643804389838	0.0012411438609916045	0.03142012432178127	0.030743837662124227	-6.639350083617601e-06	-0.00011803455789527462	-6.6333798333494814e-06	-0.00011792841862903747
7.767522000267617	0.0011345281882418371	0.0011344938507414893	0.0011662914182180913	0.001165617024289022	0.0011843601963654016	0.001183292207885106	0.0012035043648538576	0.00120199616523896	0.0012433209156423625	0.0012408216119373199	0.031420294898432476	0.030744004488086882	-6.597770692442703e-06	-0.0001180021211164839	-6.591838127329927e-06	-0.00011789601631326252
7.814325227768903	0.001134233062404494	0.0011341987380153933	0.0011659881936093284	0.0011653139762674992	0.0011840523724289552	0.0011829846607299191	0.001203191673942786	0.0012016838629003753	0.0012429981221492503	0.0012404994577817142	0.0314204685533789	0.030744174324657238	-6.556438694673913e-06	-0.00011796945932718295	-6.550543593908734e-06	-0.0001178633892829073
7.861410468260233	0.001133938014035283	0.0011339037028283022	0.0011656850515080648	0.0011650110107276881	0.001183744634002153	0.0011826771989933026	0.0012028790718289445	0.0012013716491902009	0.001242675424639602	0.0012401773992494925	0.03142064534233997	0.030744347226329356	-6.5153525372080995e-06	-0.00011793656970152111	-6.509494681420855e-06	-0.00011783053471642324
7.908779421011744	0.0011336430436279005	0.0011336087456752023	0.00116538199247303	0.0011647081282283854	0.0011834369816831392	0.00118236982327261	0.0012025665591541448	0.001201059524748416	0.0012423528238522806	0.0012398554370750482	0.0314208253220456	0.030744523248585405	-6.474510674848999e-06	-0.00011790344935463937	-6.468689846076889e-06	-0.00011779744973319795
7.956433795532517	0.0011333481516819144	0.0011333138670569774	0.0011650790170699065	0.0011644053293353449	0.0011831294160776682	0.0011820625341727978	0.001202254136568541	0.0012007474902233156	0.0012420303205361242	0.0012395335720026786	0.031421008550254884	0.0307447024479147	-6.433911570312423e-06	-0.0001178700953426981	-6.428127552008181e-06	-0.00011776413139361064
8.004375311632296	0.001133053338702874	0.0011330190674805134	0.001164776125871457	0.0011641026146214028	0.0011828219377992453	0.0011817553323065584	0.0012019418047307824	0.001200435546271659	0.001241707915450128	0.0012392118047867618	0.0314211950857757	0.030744884881831868	-6.393553694163806e-06	-0.00011783650466126727	-6.387806271206109e-06	-0.00011773057669814402
8.052605699483543	0.0011327586052024517	0.0011327243474588452	0.0011644733194576878	0.0011637999846666424	0.001182514547469302	0.0011814482182945	0.0012016295643082018	0.0012001236935588594	0.0012413856093636644	0.001238890136191978	0.031421384988482404	0.03074507060889455	-6.353435524701981e-06	-0.00011780267424379987	-6.347724483350345e-06	-0.0001176967825843589
8.101126699683881	0.0011324639516985596	0.0011324297075112713	0.001164170598415986	0.0011634974400585312	0.001182207245717345	0.0011811411927652943	0.0012013174159769809	0.0011998119327591488	0.0012410634030566785	0.0012385685669935014	0.03142157831933669	0.03074525968872357	-6.3135555480216266e-06	-0.00011776860096174291	-6.307880675933755e-06	-0.00011766274592861503
8.149940063318896	0.0011321693787154903	0.001132135148163495	0.001163867963341281	0.0011631949813920813	0.0011819000331811302	0.001180834256355849	0.0012010053604223363	0.0011995002645557634	0.0012407412973199064	0.0012382470979772193	0.031421775140405554	0.030745452182021862	-6.2739122578849005e-06	-0.00011773428162284438	-6.2682733441097455e-06	-0.00011762846354332335
8.199047552025359	0.001131874886784039	0.001131840669947748	0.0011635654148361885	0.001162892609269995	0.0011815929105068214	0.0011805274097114688	0.0012006933983386935	0.0011991886896411156	0.001240419292955081	0.001237925729939934	0.031421975514883266	0.030745648150593777	-6.234504155712764e-06	-0.00011769971297020954	-6.228900990673178e-06	-0.00011759393217625203
8.248450938054788	0.0011315804764416499	0.001131546273402937	0.0011632629535111778	0.0011625903243028311	0.0011812858783491695	0.0011802206534860308	0.001200381530429881	0.0011988772087169887	0.0012400973907751584	0.00123760446368959	0.03142217950711124	0.030745847657365225	-6.195329750480899e-06	-0.00011766489168071881	-6.18976212597884e-06	-0.00011755914850936078
8.298152004337403	0.0011312861482325452	0.0011312519590747727	0.0011629605799847237	0.0011622881271091574	0.0011809789373716775	0.0011799139883421532	0.00120006975740931	0.0011985658224947168	0.0012397755916045315	0.0012372833000454852	0.031422387182598266	0.030746050766405127	-6.1563875587145045e-06	-0.0001176298143641119	-6.150855267915423e-06	-0.00011752410915738531
8.348152544546481	0.0011309919027078735	0.0011309577275159192	0.001162658294883477	0.0011619860183157212	0.001180672088246787	0.001179607414951378	0.0011997580800001747	0.0011982545316953832	0.001239453896279265	0.0012369622398385037	0.03142259860804209	0.030746257542944463	-6.117676104424111e-06	-0.00011759447756209962	-6.112178941863888e-06	-0.00011748881066722672
8.398454363163072	0.001130697740425844	0.001130663579286128	0.0011623560988424221	0.001161683998557606	0.0011803653316560464	0.0011793009339943412	0.001199446498935639	0.0011979433370500063	0.0012391323056473154	0.0012366412839113347	0.0314228138513516	0.030746468053398833	-6.07919391910558e-06	-0.00011755887774780871	-6.073731680674918e-06	-0.00011745324951725755
8.449059275541144	0.0011304036619518764	0.001130369514952388	0.0011620539925050492	0.0011613820684784047	0.0011800586682903002	0.0011789945461609607	0.0011991350149590388	0.0011976322392997418	0.0012388108205687689	0.0012363204331187097	0.031423032981668264	0.030746682365389112	-6.040939541577042e-06	-0.00011752301132283982	-6.035512024507583e-06	-0.00011741742211418549
8.49996910797308	0.0011301096678587473	0.0011300755350890752	0.0011617519765235263	0.001161080228730392	0.0011797520988498732	0.001178688252150622	0.001198823628824085	0.0011973212391960856	0.0012384894419160799	0.0012359996883276377	0.031423256069389	0.030746900547764584	-6.002911518025733e-06	-0.00011748687461723972	-5.997518520881387e-06	-0.00011738132479333085
8.551185697755594	0.0011298157587267404	0.0011297816402780997	0.0011614500515588712	0.0011607784799746966	0.0011794456240447598	0.0011783820526723653	0.0011985123412950659	0.001197010337501075	0.0012381681705743112	0.0012356790504176455	0.031423483186189004	0.03074712267062348	-5.965108401931665e-06	-0.00011745046388825231	-5.9597497246381e-06	-0.00011734495381798826
8.602710893256043	0.0011295219351437971	0.0011294878311090592	0.0011611482182811292	0.001160476822881476	0.0011791392445948143	0.0011780759484450746	0.0011982011531470557	0.0011966995349874958	0.0012378470074413783	0.0012353585202810183	0.03142371440504379	0.03074734880533775	-5.927528753999975e-06	-0.00011741377531873654	-5.922204197796044e-06	-0.00011730830537623471
8.654546553979111	0.0011292281977056753	0.0011291941081793971	0.0011608464773695548	0.0011601752581301033	0.0011788329612299488	0.00117776994019768	0.001197890065166131	0.0011963888324390997	0.001237525953428303	0.0012350380988230543	0.03142394980025531	0.03074757902457438	-5.890171142131431e-06	-0.00011737680501575087	-5.884880509577847e-06	-0.00011727137558076306
8.706694550633951	0.0011289345470161048	0.0011289004720945598	0.0011605448295127945	0.0011598737864093448	0.0011785267746903313	0.0011774640286693497	0.0011975790781495832	0.0011960782306508144	0.0012372050094594676	0.001234717786962314	0.03142418944747334	0.03074781340232034	-5.8530341413773335e-06	-0.0001173395490099427	-5.847777236365342e-06	-0.00011723416046843793
8.759156765201672	0.001128640983686946	0.001128606923468154	0.00116024327540907	0.0011595724084175476	0.0011782206857265855	0.0011771582146096935	0.0011972681929061381	0.0011957677304289631	0.0012368841764728686	0.0012343975856308742	0.03142443342372288	0.030748052013905944	-5.8161163338683874e-06	-0.0001173020032533556	-5.810892961593747e-06	-0.0001171966559969928
8.811935091003267	0.001128347508338358	0.0011283134629221177	0.0011599418157663738	0.0011592711248628324	0.0011779146951000016	0.0011768524987789716	0.0011969574102561821	0.0011954573325914915	0.0012365634554203878	0.001234077495774598	0.03142468180742564	0.03074829493602944	-5.779416308759194e-06	-0.00011726416361820813	-5.774226275723909e-06	-0.00011715885804483572
8.865031432767935	0.0011280541215989619	0.0011280200910868817	0.0011596404513026586	0.0011589699364632842	0.001177608803582742	0.0011765468819483005	0.00119664673103199	0.0011951470379681919	0.0012362428472680574	0.0012337575183533943	0.0314249346784296	0.030748542246782588	-5.742932662240394e-06	-0.0001172260258966995	-5.737775776249246e-06	-0.00011712076241027214
8.918447706701835	0.0011277608241060083	0.0011277268086015387	0.001159339182746032	0.001158668843947147	0.0011773030119580535	0.001176241364899865	0.0011963361560779514	0.0011948368474009308	0.0012359223529963283	0.0012334376543414898	0.031425192118031936	0.030748794025674125	-5.7066639973946814e-06	-0.00011718758579748467	-5.701540067536148e-06	-0.00011708236480811873
8.972185840557227	0.0011274676165055546	0.0011274336161140226	0.0011590380108349634	0.0011583678480530306	0.0011769973210204899	0.0011759359484271414	0.001196025686250816	0.0011945267617438937	0.0012356019736003586	0.0012331179047277098	0.031425454209006415	0.030749050353658297	-5.670608924240178e-06	-0.00011714883894625716	-5.6655177609089835e-06	-0.00011704366087075813
9.02624777370205	0.001127174499452631	0.0011271405142812725	0.0011587369363184764	0.0011580669495301025	0.0011766917315761238	0.0011756306333351046	0.0011957153224199202	0.0011942167818638095	0.001235281710090282	0.0012327982705157498	0.0314257210356301	0.03074931131315867	-5.634766059607263e-06	-0.00011710978088283475	-5.629707474476622e-06	-0.0001170046461445029
9.080635457189915	0.0011268814736114308	0.001126847503769425	0.001158435959956369	0.001157766149138309	0.0011763862444427817	0.0011753254204404698	0.0011954050654674462	0.0011939069086402104	0.0012349615634915105	0.0012324787527244721	0.03142599268371114	0.030749576988096657	-5.599134027147248e-06	-0.00011707040706090965	-5.594107833149786e-06	-0.0001169653160894013
9.135350853830497	0.0011265885396554763	0.001126554585253981	0.0011581350825194086	0.0011574654476485707	0.001176080860450259	0.0011750203105719019	0.0011950949162886544	0.0011935971429656617	0.0012346415348450121	0.0012321593523881838	0.031426269240616485	0.03074984746391756	-5.563711457230031e-06	-0.00011703071284530076	-5.558717468589006e-06	-0.00011692566607737764
9.190395938260405	0.0011262956982678201	0.001126261759420007	0.0011578343047895635	0.0011571648458430124	0.0011757755804405684	0.0011747153045702653	0.001194784875792153	0.001193287485746033	0.0012343216252076233	0.0012318400705569475	0.031426550795300455	0.030750122827619852	-5.528496986909395e-06	-0.00011699069351048252	-5.52353501911268e-06	-0.00011688569138984528
9.245772697014415	0.0011260029501412177	0.0011259690269623081	0.0011575336275602061	0.0011568643445151665	0.0011754704052681626	0.0011744104032888458	0.0011944749449001397	0.0011929779379007354	0.0012340018356523405	0.001231520908296868	0.031426837438332696	0.030750403167781545	-5.493489259940365e-06	-0.00011695034424114015	-5.488559129721363e-06	-0.00011684538721823401
9.301483128597186	0.0011257102959783259	0.0011256763885856287	0.0011572330516363414	0.0011565639444702052	0.0011751653358001812	0.0011741056075935993	0.0011941651245486722	0.001192668500362996	0.001233682167268633	0.001231201866690407	0.031427129261929296	0.03075068857459031	-5.458686926659503e-06	-0.00011690966012814497	-5.453788452011027e-06	-0.00011680474866054835
9.357529243555355	0.0011254177364918927	0.0011253838450048406	0.0011569325778348297	0.0011562636465251577	0.0011748603729166923	0.0011738009183633897	0.0011938554156879287	0.0011923591740801136	0.0012333626211627547	0.0012308829468366898	0.03142742635998083	0.03075097913987267	-5.4240886438912395e-06	-0.00011686863616680587	-5.4192216440759194e-06	-0.00011676377071989652
9.413913064550128	0.001125125272404962	0.00112509139694515	0.0011566322069846227	0.0011559634515091505	0.00117455551751095	0.0011734963364902471	0.0011935458192824874	0.0011920499600137392	0.0012330431984580706	0.0012305641498518295	0.03142772882808461	0.030751274957123542	-5.389693075027666e-06	-0.00011682726725714687	-5.3848573705311126e-06	-0.00011672244830357448
9.47063662643026	0.001124832904451064	0.001124799045142288	0.0011563319399269867	0.0011556633602636283	0.0011742507704896336	0.001173191862879609	0.0011932363363115915	0.0011917408591401379	0.0012327239002953695	0.0012302454768692397	0.03142803676357524	0.030751576121536558	-5.355498889903637e-06	-0.00011678554820160336	-5.350694302453524e-06	-0.00011668077622126183
9.527701976305488	0.0011245406333744274	0.0011245067903427242	0.0011560317775157487	0.0011553633736426018	0.0011739461327731184	0.001172887498450588	0.0011929269677694364	0.0011914318724504792	0.001232404727833206	0.001229926929039972	0.03142835026555534	0.030751882730035672	-5.321504764722179e-06	-0.00011674347370183025	-5.316731117281301e-06	-0.0001166387491826626
9.585111173620431	0.001124248459930183	0.00112421463330387	0.0011557317206175326	0.001155063492512884	0.0011736416052957302	0.0011725832441362267	0.0011926177146654525	0.0011911230009511151	0.0012320856822482288	0.0012296085075330443	0.03142866943492982	0.03075219488130591	-5.287709382059691e-06	-0.0001167010383582856	-5.282966498822497e-06	-0.00011659636179608968
9.642866290228868	0.0011239563848845792	0.001123922574794296	0.0011554317701120114	0.0011547637177543404	0.001173337189006019	0.001172279100883771	0.001192308578024598	0.0011908142456638748	0.0012317667647355317	0.0012292902135357857	0.03142899437443588	0.030752512675826255	-5.254111430801761e-06	-0.00011665823666881514	-5.249399137178742e-06	-0.00011655360856727137
9.700969410468568	0.0011236644090151916	0.0011236306155939407	0.0011551319268921492	0.001154464050260133	0.0011730328848670209	0.001171975069654933	0.0011919995588876495	0.001190505607626351	0.001231447976508991	0.001228972048254176	0.03142932518867939	0.030752836215901542	-5.220709606089391e-06	-0.00011661506302590441	-5.216027728712283e-06	-0.00011651048389690888
9.75942263123647	0.0011233725331111471	0.0011233387564943368	0.0011548321918644635	0.001154164490936983	0.0011727286938565456	0.0011716711514261756	0.0011916906583115084	0.0011901970878922087	0.001231129318801631	0.0012286540129132057	0.031429661984167016	0.030753165605696072	-5.18750260925481e-06	-0.00011657151171462488	-5.182850975969655e-06	-0.00011646698207856687
9.818228062064373	0.0011230807579733426	0.0011230469982988303	0.001154532565949279	0.0011538650407054223	0.0011724246169674498	0.0011713673471889867	0.0011913818773695017	0.0011898886875314834	0.0012308107928659772	0.0012283361087572272	0.03143000486934148	0.03075350095126825	-5.154489147791985e-06	-0.000116527576911718	-5.1498675876504585e-06	-0.00011642309729723022
9.877387825195074	0.0011227890844146768	0.0011227553418228125	0.0011542330500809972	0.0011535657005000653	0.0011721206552079287	0.0011710636579501717	0.0011910732171516998	0.001189580407630897	0.0012304923999744304	0.0012280183370503267	0.03143035395461679	0.03075384236060373	-5.121667935318458e-06	-0.00011648325268334703	-5.117076278572663e-06	-0.00011637882362780516
9.936904055658934	0.0011224975132602727	0.0011224637878939447	0.001153933645208356	0.001153266471269869	0.0011718168096018014	0.0011707600847321357	0.0011907646787652241	0.0011892722492941679	0.0012301741414196318	0.0012277006990766876	0.031430709352414786	0.03075418994365253	-5.089037691514628e-06	-0.0001164385329831541	-5.084475769620567e-06	-0.0001163341550328989
9.996778901350961	0.001122206045347721	0.0011221723373523998	0.0011536343522947112	0.0011529673539784123	0.0011715130811888134	0.0011704566285731875	0.0011904562633345789	0.0011889642136423358	0.0012298560185148525	0.001227383196140976	0.03143107117720106	0.03075454381236194	-5.056597142037017e-06	-0.0001163934116492904	-5.052064787642446e-06	-0.00011628908535940563
10.05701452310831	0.0011219146815273139	0.0011218809910511001	0.0011533351723183112	0.0011526683496041726	0.001171209471024936	0.0011701532905278383	0.0011901479720019743	0.0011886563018140906	0.0012295380325943758	0.0012270658295687204	0.031431439545521966	0.030754904080716138	-5.024345018558168e-06	-0.00011634788240447169	-5.019842065485253e-06	-0.00011624360833911718
10.117613094788254	0.0011216234226622864	0.0011215897498559574	0.001153036106272576	0.001152369459140805	0.001170905980182669	0.0011698500716671048	0.0011898398059276589	0.001188348514966099	0.0012292201850138897	0.001226748600706703	0.03143181457604404	0.030755270864771398	-4.992280058624399e-06	-0.00011630193885173168	-4.9878063418887925e-06	-0.0001161977175845319
10.178576803346665	0.0011213322696290702	0.0011212986146461278	0.0011527371551663937	0.001152070683597436	0.0011706026097513635	0.0011695469730788278	0.0011895317662902654	0.0011880408542733506	0.0012289024771508943	0.001226431510923363	0.03143219638959023	0.030755644282694544	-4.960401005650594e-06	-0.00011625557447353385	-4.955956361463176e-06	-0.00011615140658771672
10.239907848916916	0.0011210412233175373	0.0011210075863142565	0.0011524383200244032	0.0011517720239989512	0.001170299360837528	0.0011692439958679824	0.0011892238542871505	0.0011877333209294961	0.0012285849104051037	0.0012261145616091938	0.03143258510918228	0.030756024454801058	-4.928706608904598e-06	-0.00011620878263016166	-4.9242908746229e-06	-0.00011610466871830871
10.301608444889292	0.0011207502846312613	0.0011207166657667411	0.001152139601887299	0.0011514734813862964	0.0011699962345651585	0.0011689411411570066	0.0011889160711347497	0.0011874259161472032	0.0012282674861988638	0.0012257977541771626	0.0314329808600786	0.030756411503595035	-4.897195623382311e-06	-0.00011616155655549965	-4.892808637543475e-06	-0.00011605749722018444
10.363680817990868	0.0011204594544877771	0.0011204258539239903	0.0011518410018121334	0.0011511750568167804	0.0011696932320760694	0.0011686384100861285	0.0011886084180689374	0.0011871186411585113	0.0012279502059775768	0.001225481090063129	0.03143338376981642	0.03075680555380844	-4.865866809823302e-06	-0.00011611388935728328	-4.861508412126736e-06	-0.00011600988521093258
10.426127208365882	0.0011201687338188422	0.0011201351517206876	0.0011515425208726213	0.0011508767513643818	0.0011693903545302211	0.0011683358038136985	0.0011883008963453846	0.0011868114972151936	0.001227633071210128	0.001225164570726268	0.031433793968251335	0.030757206732441998	-4.834718934637952e-06	-0.00011606577401307439	-4.830388965947063e-06	-0.0001159618256784678
10.488949869656532	0.0011198781235707122	0.0011198445601060662	0.00115124416015946	0.0011505785661200666	0.0011690876031060697	0.0011680333235165336	0.0011879935072399398	0.0011865044855891307	0.0012273160833893278	0.0012248481976495115	0.03143421158760296	0.030757615168806887	-4.803750769834594e-06	-0.00011601720336826271	-4.799449072168116e-06	-0.00011591331147867145
10.552151069084381	0.001119587624704411	0.0011195540800441816	0.001150945920780644	0.0011502805021921046	0.0011687849790009094	0.0011677309703902626	0.001187686252048998	0.001186197607572683	0.0012269992440323548	0.0012245319723399855	0.03143463676249511	0.03075803099456615	-4.772961093042066e-06	-0.00011596817013515004	-4.768687509568853e-06	-0.00011586433533430918
10.615733087532126	0.0011192972381960087	0.0011192637125141901	0.0011506478038617904	0.001149982560706394	0.0011684824834312223	0.0011674287456496743	0.0011873791320898873	0.0011858908644790751	0.0012266825546812079	0.0012242158963294621	0.031435069630001	0.030758454343779378	-4.742348687384809e-06	-0.00011591866688873131	-4.7381030624168985e-06	-0.0001158148898310063
10.679698219625935	0.0011190069650369122	0.0011189734585106397	0.0011503498105464745	0.0011496847428067976	0.001168180117633047	0.0011671266505290856	0.0011870721487012646	0.0011855842576427875	0.0012263660169031742	0.0012238999711748208	0.03143551032968824	0.03075888535294415	-4.711912341448174e-06	-0.00011586868606455747	-4.707694520442521e-06	-0.00011576496741541598
10.744048773818252	0.001118716806234148	0.0011186833190437555	0.0011500519419965615	0.0011493870496554757	0.0011678778828623365	0.001166824686282699	0.001186765303243507	0.0011852777884199508	0.0012260496322912934	0.001223584198458514	0.031435959003663215	0.030759324161041567	-4.681650849300972e-06	-0.00011581821995809705	-4.677460678854245e-06	-0.00011571456039424777
10.808787072471103	0.0011184267628106574	0.001118393295139733	0.001149754199392549	0.0011490894824332258	0.0011675757803953312	0.0011665228541849744	0.0011864585970991187	0.0011849714581887484	0.0012257334024648354	0.0012232685797890356	0.031436415796619176	0.030759770909582894	-4.651563010367107e-06	-0.0001157672607200455	-4.647400338205279e-06	-0.00011566366092949365
10.87391545193992	0.0011181368358055986	0.0011181033878410447	0.0011494565839339195	0.0011487920423398383	0.0011672738115289418	0.001166221155531013	0.0011861520316731467	0.001184665268349831	0.0012254173290697924	0.0012229531168014161	0.03143688085588251	0.030760225742653937	-4.6216476293579195e-06	-0.00011571580035388274	-4.617512304344942e-06	-0.00011561226103629085
10.93943626265785	0.0011178470262746519	0.0011178135982067433	0.001149159096839497	0.00114849473059445	0.0011669719775811345	0.0011659195916369398	0.0011858456083935992	0.0011843592203267357	0.0012251014137793742	0.001222637811157708	0.03143735433145957	0.030760688806963248	-4.5919035163381056e-06	-0.0001156638307154012	-4.587795388451624e-06	-0.0001155603525821447
11.00535186922059	0.001117557335290323	0.0011175239273127691	0.0011488617393477978	0.0011481975484358994	0.0011666702798913164	0.001165618163840291	0.0011855393287118665	0.0011840533155663036	0.001224785658294504	0.0012223226645474844	0.031437836376088664	0.03076116025188928	-4.562329486588676e-06	-0.0001156113435081263	-4.5582484069373735e-06	-0.00011550792728270975
11.071664650471687	0.0011172677639422676	0.0011172343762522725	0.0011485645127174106	0.0011479004971231025	0.001166368719820744	0.0011653168735004187	0.0011852331941031656	0.0011837475555391225	0.0012244700643443435	0.0012220076786883549	0.03143832714528775	0.030761640229529433	-4.532924360541035e-06	-0.00011555833028079054	-4.528870181350758e-06	-0.00011545497669895877
11.138376999588447	0.001116978313337606	0.0011169449461359317	0.0011482674182273628	0.0011476035779354218	0.0011660672987529237	0.0011650157219988946	0.001184927206066974	0.0011834419417399624	0.0012241546336868078	0.0012216928553264801	0.03143882679740504	0.030762128894750308	-4.503686963811676e-06	-0.000115504782425363	-4.499659538416759e-06	-0.00011540149223529528
11.205491324168262	0.0011166889846012519	0.0011166556380922828	0.0011479704571775036	0.001147306792173049	0.001165766018094028	0.0011647147107399223	0.0011846213661274852	0.001183136475688226	0.0012238393681090994	0.0012213781962371027	0.031439335493673094	0.03076262640523793	-4.474616127084219e-06	-0.00011545069117377404	-4.470615309927484e-06	-0.00011534746513630623
11.273010046315514	0.001116399778876245	0.0011163664532680526	0.001147673630888892	0.0011470101411573922	0.0011654648792733151	0.0011644138411507584	0.0011843156758340647	0.0011828311589284041	0.0012235242694282507	0.0012210637032250816	0.03143985339825906	0.0307631329215488	-4.445710686079921e-06	-0.0001153960475949456	-4.4417363327126785e-06	-0.00011529288648387537
11.340935602728974	0.0011161106973240915	0.0011160773928284998	0.0011473769407041913	0.0011467136262314722	0.0011651638837435598	0.0011641131146821416	0.0011840101367617177	0.0011825259930305435	0.0012232093394916748	0.0012207493781254447	0.03144038067831926	0.030763648607162818	-4.416969481522981e-06	-0.00011534084259245958	-4.413021448601562e-06	-0.00011523774719490731
11.409270444789758	0.0011158217411251024	0.0011157884579577572	0.0011470803879880679	0.0011464172487603197	0.001164863032981485	0.0011638125328087242	0.001183704750511561	0.0011822209795907162	0.0012228945801777235	0.0012204352228039398	0.031440917504054054	0.03076417362853826	-4.388391359086766e-06	-0.00011528506690114404	-4.384469504360375e-06	-0.00011518203801749727
11.478017038649782	0.0011155329114787512	0.0011154996498591865	0.001146783974127603	0.0011461210101313883	0.001164562328488211	0.0011635120970295205	0.0011833995187113097	0.0011819161202315032	0.0012225799933962636	0.0012201212391576056	0.03144146404876379	0.030764708155163033	-4.359975169308805e-06	-0.00011522871108371469	-4.356079351628198e-06	-0.00011512574952815546
11.547177865320764	0.0011152442096040265	0.001115210969755736	0.001146487700532708	0.0011458249117549694	0.0011642617717897046	0.0011632118088683546	0.0011830944430157682	0.0011816114166024857	0.0012222655810892535	0.0012198074291153483	0.03144202048890443	0.03076525235961255	-4.3317197676272234e-06	-0.00011517176552938713	-4.327849846929091e-06	-0.00011506887212994754
11.616755420763786	0.0011149556367397917	0.0011149224188902994	0.0011461915686365423	0.0011455289550646112	0.0011639613644372348	0.0011629116698743179	0.001182789525107325	0.0011813068703807393	0.0012219513452313348	0.0012194937946385248	0.03144258700414644	0.030765806417605904	-4.303624014221144e-06	-0.00011511422044810371	-4.299779851524646e-06	-0.00011501139604683241
11.686752215979308	0.0011146671941451667	0.001114633998526099	0.001145895579895956	0.0011452331415175597	0.0011636611080078523	0.0011626116816222448	0.0011824847666964764	0.0011810024832713513	0.0012216372878304424	0.0012191803377215524	0.03144316377743332	0.030766370508062572	-4.275686774062731e-06	-0.00011505606587003392	-4.271868231474699e-06	-0.00011495331132355124
11.75717077709787	0.0011143788830998854	0.0011143457099470448	0.0011455997357919104	0.001144937472595181	0.0011633610041048492	0.0011623118457131738	0.001182180169522324	0.001180698257007923	0.0012213234109284023	0.0012188670603924987	0.03144375099504087	0.030766944813162205	-4.247906916807903e-06	-0.00011499729164077266	-4.244113857519369e-06	-0.0001148946078204649
11.82801364547121	0.001114090704904696	0.0011140575544581373	0.001145304037829943	0.0011446419498034254	0.0011630610543582613	0.0011620121637748474	0.001181875735353124	0.0011803941933531113	0.0012210097166015725	0.0012185539647137213	0.03144434884663918	0.030767529518402906	-4.220283316747758e-06	-0.00011493788741800959	-4.216515605025284e-06	-0.00011483527521036208
11.899283377763982	0.001113802660881737	0.0011137695333858421	0.0011450084875406059	0.0011443465746732667	0.0011627612604253467	0.0011617126374621916	0.0011815714659868081	0.0011800902940991517	0.0012206962069614634	0.0012182410527824816	0.03144495752535415	0.030768124812663264	-4.192814852808577e-06	-0.0001148778426694197	-4.1890723539890484e-06	-0.00011477530297587801
11.970982546046038	0.0011135147523749442	0.0011134816480785005	0.0011447130864799399	0.0011440513487611763	0.0011624616239910989	0.001161413268457828	0.0011812673632515419	0.0011797865610684128	0.0012203828841553977	0.0012179283267316013	0.031445577227831055	0.03076873088826271	-4.165500408444267e-06	-0.00011481714666783382	-4.161782988931426e-06	-0.00011471468040535893
12.043113737885237	0.0011132269807504437	0.001113193899906724	0.001144417836229935	0.001143756273649583	0.0011621621467687497	0.0011611140584725757	0.0011809634290062714	0.0011794829961139434	0.001220069750367156	0.0012176157887301034	0.031446208154298494	0.03076934794102687	-4.138338871639835e-06	-0.00011475578848924028	-4.134646398909481e-06	-0.00011465339659080809
12.115679556440844	0.0011129393473969691	0.001112906290263811	0.001144122738399015	0.0011434613509473581	0.0011618628305002942	0.0011608150092459744	0.0011806596651412966	0.001179179601120041	0.001219756807817655	0.001217303440983884	0.03144685050863446	0.030769976170349635	-4.111329134805566e-06	-0.00011469375700742801	-4.107661477398619e-06	-0.00011459144042205716
12.188682620557461	0.0011126518537262786	0.0011126188205661672	0.0011438277946225232	0.0011431665822903036	0.0011615636769570206	0.0011605161225468155	0.0011803560735788464	0.001178876378002828	0.0012194440587656276	0.0012169912857363902	0.031447504498433775	0.030770615779259755	-4.084470094770087e-06	-0.00011463104089176612	-4.080827122283914e-06	-0.00011452880058479553
12.26212556485955	0.0011123645011735775	0.0011123314922537291	0.0011435330065632185	0.0011428719693416438	0.001161264687940047	0.0011602174001736766	0.0011800526562736652	0.0011785733287108335	0.0012191315055083158	0.0012166793252693067	0.03144817033507536	0.03077126697448728	-4.057760652736997e-06	-0.00011456762860379	-4.054142235834085e-06	-0.000114465465557545
12.336011039846525	0.0011120772911979515	0.0011120443067903977	0.0011432383759117778	0.0011425775137925323	0.0011609658652808688	0.0011599188439554685	0.0011797494152136082	0.0011782704552255885	0.0012188191503821767	0.001216367561903257	0.03144884823379142	0.030771929966530092	-4.031199714207671e-06	-0.00011450350839239953	-4.027605724593077e-06	-0.00011440142360591432
12.41034171198835	0.0011117902252828081	0.001111757265664484	0.0011429439043873129	0.0011422832173625663	0.0011606672108419212	0.0011596204557519977	0.0011794463524202536	0.0011779677595622356	0.0012185069957636047	0.001216055997998521	0.031449538413739354	0.03077260496972552	-4.004786188931825e-06	-0.00011443866829063953	-4.001216499365315e-06	-0.00011433666278021226
12.485120263821853	0.0011115033049363236	0.0011114703703891547	0.0011426495937378906	0.0011419890818003089	0.0011603687265171435	0.001159322237454529	0.0011791434699495171	0.0011776652437701421	0.0012181950440696607	0.0012157446359557583	0.031450241098071666	0.03077329220231796	-3.978518990874549e-06	-0.00011437309611150859	-3.974973475166267e-06	-0.00011427117091120098
12.560349394047481	0.0011112165316919012	0.0011111836225028936	0.0011423554457410687	0.0011416951088838222	0.0011600704142325617	0.0011590241909863674	0.0011788407698922884	0.0011773629099335323	0.0012178832977588223	0.0012154334782167524	0.031450956514011585	0.030773991886533177	-3.952397038181621e-06	-0.00011430677944512802	-3.948875571189482e-06	-0.00011420493560701517
12.63603181762671	0.0011109299071086287	0.0011108970235699604	0.0011420614622044284	0.0011414013004212046	0.00115977227594687	0.0011587263183034384	0.0011785382543750614	0.0011770607601721188	0.001217571759331732	0.0012151225272651572	0.0314516848929264	0.030774704248648928	-3.926419253091028e-06	-0.00011423970565313524	-3.92292171071118e-06	-0.00011413794424755541
12.712170265880024	0.001110643432771762	0.0011106105751808753	0.0011417676449661397	0.0011411076582511506	0.0011594743136520412	0.0011584286213948982	0.0011782359255606018	0.0011767587966417642	0.001217260431331985	0.0012148117856272747	0.031452426470403305	0.030775429519071352	-3.900584561885266e-06	-0.00011417186186524209	-3.897110821053824e-06	-0.00011407018398107427
12.78876748658549	0.0011103571102931947	0.0011103242789528922	0.0011414739958955093	0.001140814184243505	0.001159176529373926	0.0011581311022837327	0.0011779337856485986	0.001176457021535135	0.0012169493163469026	0.0012145012558728266	0.031453181486327454	0.03077616793240884	-3.874891894917361e-06	-0.00011410323497659802	-3.871441833613876e-06	-0.00011400164172187255
12.865826244077915	0.0011100709413119515	0.0011100381365304918	0.0011411805168935571	0.001140520880299834	0.0011588789251728783	0.001157833763027379	0.0011776318368763457	0.0011761554370823756	0.0012166384170083366	0.0012141909406157506	0.03145395018496077	0.03077691972755071	-3.849340186428719e-06	-0.00011403381164026838	-3.845913683665769e-06	-0.00011393230414230571
12.943349319348618	0.0011097849274946934	0.0011097521495858885	0.0011408872098936037	0.001140227748354016	0.001158581503144393	0.0011575366057183661	0.0011773300815194365	0.0011758540455518056	0.0012163277359934924	0.0012138808425150183	0.03145473281502138	0.03077768514774522	-3.823928374623725e-06	-0.0001139635782664572	-3.820525310437375e-06	-0.00011386215767195118
13.0213395101458	0.0011094990705362083	0.0011094663198195252	0.0011405940768618454	0.001139934790372818	0.0011582842654197351	0.0011572396324849416	0.0011770285218924497	0.0011755528492506	0.0012160172760257407	0.0012135709642754433	0.031455529629767776	0.030778464440678867	-3.798655401577797e-06	-0.00011389252101648428	-3.7952756570371407e-06	-0.00011379118849236258
13.099799631075467	0.0011092133721599432	0.0011091806489606044	0.001140301119797975	0.0011396420083565123	0.0011579872141666094	0.0011569428454917387	0.0011767271603496787	0.001175251850525518	0.0012157070398754809	0.0012132613086485353	0.03145634088707889	0.030779257858559502	-3.7735202131246315e-06	-0.0001138206257971508	-3.7701636703326574e-06	-0.00011371938253085245
13.178732513703073	0.0011089278341185204	0.0011088951387676074	0.0011400083407357828	0.0011393494043394812	0.0011576903515898194	0.0011566462469404365	0.0011764259992858481	0.0011749510517636166	0.001215397030360989	0.0012129518784333442	0.031457166849541536	0.030780065658198467	-3.7485217589151854e-06	-0.00011374787825887966	-3.7451883009888276e-06	-0.00011364672545838284
13.258141006655675	0.0011086424581942726	0.0011086097910288327	0.0011397157417437848	0.0011390569803908447	0.0011573936799319452	0.0011563498390704363	0.0011761250411368572	0.0011746504553929896	0.0012150872503492978	0.0012126426764773322	0.031458007784536474	0.03078088810109371	-3.7236589922884367e-06	-0.00011367426378910972	-3.720348503374188e-06	-0.00011357320268370885
13.338027975724735	0.0011083572461997886	0.001108324607562941	0.0011394233249258558	0.0011387647386150938	0.0011570972014740384	0.001156053624159554	0.0011758242883805285	0.001174350063883519	0.0012147777027570856	0.0012123337056772591	0.03145886396432473	0.030781725453519083	-3.6989308702444976e-06	-0.00011359976750807688	-3.6956432355132046e-06	-0.00011349879934877127
13.418396303969553	0.0011080721999784662	0.0011080395902195112	0.0011391310924218784	0.0011384726811527375	0.0011568009185363216	0.0011557576045247205	0.0011755237435373794	0.0011740498797476366	0.001214468390551585	0.0012120249689800814	0.03145973566614035	0.03078257798660948	-3.6743363534185933e-06	-0.00011352437426490058	-3.6710714590498447e-06	-0.00011342350032425563
13.49924889182131	0.0011077873214050732	0.001107754740879605	0.0011388390464083967	0.0011381808101809607	0.0011565048334789036	0.0011554617825226957	0.0011752234091713955	0.0011737499055411026	0.001214159316751503	0.0012117164693838697	0.031460623172278844	0.030783445976451648	-3.649874405973509e-06	-0.0001134480686307282	-3.6466321391608394e-06	-0.0001133472902037358
13.580588657187745	0.0011075026123863279	0.0011074700614563458	0.0011385471890992933	0.0011378891279142985	0.001156208948702514	0.001155166160550801	0.0011749232878908334	0.0011734501438637997	0.0012138504844279709	0.001211408209938747	0.03146152677019237	0.030784329704174468	-3.6255439956091318e-06	-0.00011337083489609823	-3.622324244561756e-06	-0.00011327015330059309
13.662418535558457	0.0011072180748614704	0.0011071855538954964	0.0011382555227464597	0.0011375976366053081	0.0011559132666492335	0.001154870741047649	0.0011746233823490158	0.0011731505973605289	0.0012135418967054849	0.0012111001937478278	0.03146244675258324	0.030785229456041636	-3.601344093479182e-06	-0.00011329265706447322	-3.5981467474237305e-06	-0.000113192073641466
13.744741480110864	0.0011069337108028706	0.0011069012201760649	0.0011379640496405035	0.0011373063385452743	0.0011556177898032615	0.0011545755264939094	0.0011743236952451688	0.0011728512687218416	0.001213233556762898	0.0012107924239681983	0.03146338341750122	0.030786145523546894	-3.5772736741287656e-06	-0.00011321351884671649	-3.5740986233014777e-06	-0.00011311303496097658
13.827560461816718	0.0011066495222166214	0.0011066170623109028	0.001137672772111443	0.0011370152360649075	0.0011553225206916743	0.0011542805194130674	0.0011740242293252475	0.0011725521606848655	0.0012129254678343996	0.0012104849038118938	0.03146433706844154	0.030787078203509725	-3.5533317154987087e-06	-0.00011313340365806668	-3.5501788511280857e-06	-0.00011303302069787247
13.910878469549415	0.00110636551114316	0.0011063330823473285	0.0011373816925294323	0.001136724331535067	0.0011550274618852116	0.0011539857223722095	0.001173724987382794	0.001172253276034158	0.0012126176332105318	0.0012101776365469029	0.03146530801444573	0.030788027798173648	-3.5295171988136698e-06	-0.00011305229461022748	-3.5263864131482303e-06	-0.00011295201398869859
13.9946985101918	0.001106081679657891	0.0011060492823677505	0.0011370908133054901	0.0011364336273674898	0.0011547326159990715	0.0011536911379828134	0.001173425972259804	0.0011719546176025683	0.0012123100562392132	0.0012098706254981889	0.03146629657020365	0.03078899461530543	-3.5058291085465765e-06	-0.00011297017450684343	-3.5027202948401115e-06	-0.00011286999766216277
14.079023608744702	0.0011057980298718288	0.0011057656644903138	0.0011368001368922496	0.001136143126015542	0.0011544379856937243	0.0011533967689015654	0.0011731271868476126	0.0011716561882721239	0.0012120027403267934	0.0012095638740487317	0.03146730305615629	0.03078997896829783	-3.482266432390871e-06	-0.00011288702583897581	-3.4791794848885657e-06	-0.00011278695423430629
14.163856808436103	0.0011055145639322383	0.0011054822308695423	0.0011365096657847084	0.0011358528299749674	0.0011541435736757294	0.001153102617831174	0.0011728286340877874	0.0011713579909749176	0.0012116956889391076	0.0012092573856405796	0.03146832779860305	0.030790981176272533	-3.4588281612041305e-06	-0.00011280283077846898	-3.4557629751538407e-06	-0.00011270286590286949
14.24920117083096	0.0011052312840233022	0.0011051989836970092	0.0011362194025210074	0.0011355627417846687	0.0011538493826985837	0.0011528086875212174	0.0011725303169730504	0.0011710600286940283	0.0012113889056025715	0.0012089511637759349	0.03146937112980928	0.030792001564185146	-3.4355132889091894e-06	-0.00011271757117164993	-3.432469760562308e-06	-0.00011261771454074143
14.335059775941703	0.0011049481923667906	0.0011049159252020074	0.0011359293496832137	0.0011352728640274883	0.0011535554155635726	0.0011525149807689913	0.0011722322385482077	0.0011707623044644462	0.0012110823939052815	0.0012086452120182443	0.03147043338811607	0.03079304046293459	-3.41232081251322e-06	-0.0001126312285352482	-3.4092988391168713e-06	-0.00011253148169126925
14.421435722339384	0.0011046652912227435	0.0011046330576522361	0.0011356395098981184	0.0011349831993310087	0.0011532616751206383	0.0011522215004203798	0.0011719344019110965	0.001170464821374018	0.0012107761574981393	0.0012083395339933176	0.031471514918053126	0.030794098209471082	-3.389249732020129e-06	-0.00011254378404937371	-3.3862492118163015e-06	-0.00011244414856195761
14.50833212726552	0.001104382582890168	0.0011043503833544988	0.0011353498858380526	0.0011346937503683664	0.0011529681642692676	0.001151928249370738	0.0011716368102135514	0.0011701675825644086	0.0012104702000959968	0.0012080341333904642	0.03147261607045057	0.030795175146907286	-3.3662990503412205e-06	-0.00011245521855043905	-3.3633198825650315e-06	-0.0001123556960167249
14.595752126744532	0.0011041000697077522	0.0011040679046554218	0.0011350604802217196	0.0011344045198590873	0.0011526748859593983	0.001151635230565801	0.0011713394666623947	0.0011698705912320897	0.0012101645254788292	0.0012077290139636578	0.031473737202558395	0.030796271624633987	-3.343467773324685e-06	-0.00011236551252735705	-3.340509858204381e-06	-0.00011226610457298891
14.683698875697011	0.0011038177540545742	0.0011037856239421635	0.0011347712958150278	0.0011341155105699162	0.001152381843192326	0.0011513424470025848	0.0011710423745204237	0.0011695738506293212	0.0012098591374929072	0.0012074241795326996	0.031474878678162704	0.030797387998434005	-3.3207549096532507e-06	-0.00011227464611388016	-3.317818148408473e-06	-0.00011217535439334014
14.772175548053516	0.0011035356383508495	0.0011035035436431661	0.0011344823354319609	0.0011338267253156904	0.0011520890390216494	0.0011510499017303346	0.0011707455371074425	0.0011692773640651836	0.001209554040052021	0.0012071196339844342	0.031476040867706	0.03079852463060155	-3.2981594707704592e-06	-0.00011218259908168937	-3.2952437656122435e-06	-0.00011208342527865844
14.861185336869132	0.001103253725058669	0.001103221666228896	0.0011341936019354437	0.0011335381669602047	0.0011517964765542154	0.0011507575978514655	0.001170448957801292	0.0011689811349066006	0.0012092492371387007	0.001206815381273961	0.031477224148412086	0.03079968189006101	-3.2756804708867354e-06	-0.00011208935083534266	-3.272785725018379e-06	-0.00011199029666364435
14.95073145443871	0.0011029720166827635	0.00110293999421261	0.001133905098238235	0.0011332498384171044	0.0011515041589510897	0.0011504655385225322	0.0011701526400389088	0.001168685166579397	0.001208944732805473	0.0012065114254258833	0.03147842890440962	0.030800860152490853	-3.2533169268935194e-06	-0.00011199488040483652	-3.2504430444958363e-06	-0.00011189594760829813
15.040817132412794	0.001102690515771277	0.001102658530151132	0.0011336168273038316	0.0011329617426507903	0.0011512120894285399	0.001150173726955214	0.0011698565873173997	0.0011683894625693677	0.001208640531176136	0.001206207770535572	0.03147965552686081	0.030802059800446938	-3.2310678582773977e-06	-0.00011189916643811193	-3.228214744526066e-06	-0.0001118003567918413
15.131445621914246	0.0011024092249165567	0.001102377276645646	0.0011333287921473946	0.0011326738826773427	0.0011509202712590462	0.001149882166417317	0.001169560803195139	0.0011680940264233734	0.001208336636447061	0.0012059044207704574	0.03148090441408976	0.030803281223491862	-3.208932287131379e-06	-0.00011180218719569757	-3.206099848196073e-06	-0.00011170350250652716
15.222620193655578	0.0011021281467559496	0.001102096236342495	0.0011330409958366797	0.0011323862615654561	0.0011506287077723127	0.0011495908602337913	0.0011692652912928768	0.001167798861750443	0.0012080330528885085	0.0012056013803713396	0.031482175971716854	0.030804524818321036	-3.186909238070759e-06	-0.00011170392054329903	-3.1840973810899967e-06	-0.00011160536264973042
15.31434413805701	0.0011018472839726245	0.0011018154119340074	0.001132753441492999	0.0011320988824373996	0.0011503374023563158	0.0011492998117877743	0.0011689700552948796	0.0011675039722229134	0.0012077297848459812	0.0012052986536537295	0.03148347061279202	0.03080579098889778	-3.164997738170673e-06	-0.00011160434394372198	-3.1622063712752335e-06	-0.00011150591471723037
15.406620765365147	0.0011015666392963995	0.001101534806159325	0.001132466132292191	0.0011318117484699845	0.0011500463584583579	0.001149009024521642	0.0011686750989500828	0.0011672093615775732	0.00120742683674159	0.0012049962450092037	0.03148478875793325	0.03080708014658592	-3.1431968169340005e-06	-0.00011150343445115452	-3.1404258492356493e-06	-0.00011140513579643851
15.499453405772549	0.0011012862155045874	0.0011012544218052538	0.0011321790714656083	0.0011315248628955574	0.001149755579586147	0.0011487185019380898	0.0011683804260732642	0.0011669150336168395	0.0012071242130754524	0.0012046941589067956	0.03148613083546558	0.030808392710287746	-3.1215055061907526e-06	-0.00011140116870175798	-3.1187548477909152e-06	-0.00011130300255762782
15.592845409537835	0.0011010060154228612	0.0011009742617071301	0.0011318922623011305	0.0011312382290030094	0.0011494650693088969	0.0011484282476012274	0.001168086040546248	0.0011666209922099498	0.001206821918427116	0.001204392399894406	0.031487497281564775	0.030809729106581907	-3.099922840108481e-06	-0.00011129752290833794	-3.0971924020887012e-06	-0.00011119949124813178
15.686800147106629	0.0011007260419261225	0.001100694328749695	0.0011316057081441828	0.0011309518501387964	0.0011491748312584369	0.0011481382651376915	0.0011677919463191154	0.0011663272412941743	0.0012065199574569983	0.0012040909726002361	0.03148888854040234	0.030811089769867957	-3.07844785510554e-06	-0.00011119247285154565	-3.075737549519675e-06	-0.00011109457768362918
15.781321009233178	0.0011004462979394003	0.0011004146258679944	0.0011313194123987868	0.0011306657297079912	0.0011488848691303566	0.0011478485582377851	0.0011674981474114523	0.001166033784876058	0.0012062183349078705	0.0012037898817342566	0.03149030506429322	0.030812475142509184	-3.0570795897782305e-06	-0.00011108599387205098	-3.054389329674133e-06	-0.00011098823724087215
15.87641140710273	0.0011001667864387534	0.0011001351560482849	0.0011310333785286167	0.0011303798711753382	0.0011485951866851577	0.0011475591306566283	0.0011672046479136067	0.0011657406270326718	0.0012059170556063471	0.00120348913208969	0.03149174731384708	0.030813885674980765	-3.0358170848739097e-06	-0.00011097806086290962	-3.03314678427348e-06	-0.00011088044484916515
15.972074772454643	0.0010998875104522006	0.0010998559223289667	0.0011307476100580892	0.0011300942780663444	0.0011483057877494374	0.0011472699862153427	0.001166911451987982	0.001165447771912905	0.0012056161244644254	0.001203188728544536	0.03149321575812163	0.03081532182602108	-3.0146593832346136e-06	-0.00011086864826162501	-3.012008957142473e-06	-0.00011077117498334288
16.06831455770623	0.00109960847306065	0.0010995769278015189	0.0011304621105734539	0.0011298089539683713	0.0011480166762170814	0.001146981128802238	0.0011666185638703362	0.0011651552237387567	0.0012053155464810267	0.0012028886760631053	0.03149471087477949	0.030816784062782772	-2.993605529718127e-06	-0.00011075773004132206	-2.9909748941216174e-06	-0.00011066040165444435
16.165134236077357	0.0010993296773988714	0.0010992981756114716	0.0011301768837239272	0.0011295239025317678	0.0011477278560504951	0.0011466925623740457	0.0011663259878711288	0.0011648629868066802	0.0012050153267435966	0.0012025889796976053	0.03149623315024879	0.030818272860991165	-2.9726545711511454e-06	-0.00011064527970250371	-2.9700436430090543e-06	-0.00011054809840127522
16.262537301715792	0.0010990511266564583	0.001099019668959375	0.0011298919332228244	0.0011292391274710034	0.0011474393312818382	0.00114640429095715	0.0011660337283768663	0.0011645710654889236	0.0012047154704297068	0.001202289644589731	0.031497783079883525	0.03081978870510081	-2.9518055562963164e-06	-0.00011053127026533494	-2.9492142535570906e-06	-0.0001104342382835799
16.36052726982327	0.001098772824078824	0.0010987414111017961	0.001129607262848724	0.0011289546325658321	0.0011471511060142955	0.0011461163186488555	0.0011657417898514892	0.0011642794642349125	0.0012044159828087007	0.0012019906759722998	0.03149936116813094	0.030821332088460666	-2.931057535775043e-06	-0.00011041567426051113	-2.9284857773620443e-06	-0.00011031879387174426
16.459107676782416	0.0010984947729682111	0.001098463405352334	0.001129322876446651	0.0011286704216624773	0.0011468631844233624	0.001145828649618674	0.0011654501768377796	0.0011639881875726503	0.0012041168692433655	0.0012016920791709114	0.0315009679287013	0.030822903513476052	-2.9104095619972292e-06	-0.00011029846371934937	-2.9078572678165396e-06	-0.00011020173723802484
16.55828208028434	0.0010982169766847207	0.001098185655082651	0.0011290387779292835	0.0011283864986748372	0.0011465755707581625	0.0011455412881096363	0.001165158893958793	0.00116369724011015	0.001203818135191639	0.001201393859605641	0.031502603884736025	0.030824503491779325	-2.8898606891369916e-06	-0.0001101796101667385	-2.887327780076547e-06	-0.00011008303994877733
16.658054059457015	0.0010979394386473515	0.0010979081637235173	0.0011287549712781701	0.0011281028675857049	0.0011462882693427743	0.0011452542384396205	0.001164867945919314	0.0011634066265368802	0.0012035197862083357	0.0012010960227927538	0.03150426956898834	0.03082613254439974	-2.8694099730684763e-06	-0.00011005908461081404	-2.8668963709937295e-06	-0.00010996267305427021
16.758427214994473	0.0010976621623350726	0.0010976309347658856	0.0011284714605449874	0.0011278195324480236	0.0011460012845776004	0.0011449675050027167	0.001164577337507346	0.0011631163516252522	0.001203221827946922	0.0012007985743464672	0.031505965523997446	0.030827791201938858	-2.8490564712531016e-06	-0.00010993685753241111	-2.846562099012226e-06	-0.00010984060707844301
16.859405169286727	0.0010973851512879043	0.0010973539717619783	0.0011281882498528077	0.0011275364973861572	0.0011457146209407497	0.001144681092270608	0.0011642870735956237	0.0011628264202321271	0.0012029242661613106	0.0012005015199807341	0.031507692302272544	0.030829480004748146	-2.82879924277165e-06	-0.00010981289887829204	-2.8263240241929374e-06	-0.00010971681201182859
16.960991566550526	0.0010971084091080173	0.001097077278326388	0.0011279053433973867	0.0011272537665971763	0.001145428282989442	0.001144395004793974	0.0011639971591431467	0.0011625368373003441	0.0012026271067076902	0.0012002048655110546	0.03150945046647911	0.030831199503111993	-2.8086373482037047e-06	-0.00010968717804965555	-2.806181208094699e-06	-0.0001095912573002289
17.063190072960847	0.0010968319394608608	0.0010968008581372125	0.0011276227454484879	0.0011269713443521853	0.00114514227536145	0.0011441092472039287	0.0011637075991967533	0.001162247607860289	0.0012023303555463941	0.0011999086168563375	0.03151124058962519	0.030832950257429353	-2.788569849594691e-06	-0.0001095596638927554	-2.786132713751728e-06	-0.00010946391183547233
17.166004376783235	0.0010965557460762996	0.0010965247149371921	0.0011273404603512139	0.0011266892349976517	0.0011448566027765534	0.0011438238242134733	0.0011634183988927106	0.001161958737031478	0.0012020340187437937	0.0011996127800407732	0.03151306325525748	0.030834732838405973	-2.76859581039169e-06	-0.00010943032468879732	-2.7661776055903572e-06	-0.0001093347439448944
17.26943818850684	0.001096279832749782	0.0010962488525348868	0.001127058492527379	0.0011264074429567824	0.0011445712700380328	0.0011435387406189895	0.0011631295634583452	0.0011616702300241849	0.0012017381024742385	0.0011993173611957663	0.0315149190576553	0.030836547827242787	-2.7487142953679794e-06	-0.00010929912814330867	-2.7463149493657177e-06	-0.00010920372138126244
17.37349524097843	0.0010960042033435207	0.0010959732748058565	0.0011267768464768935	0.0011261259727309038	0.0011442862820341799	0.0011432540013017439	0.001162841098213694	0.0011613820921410835	0.001201442613022022	0.0011990223665618814	0.03151680860203073	0.030838395815834425	-2.728924370568389e-06	-0.00010916604137581332	-2.7265438121131663e-06	-0.00010907081131208973
17.478179289537028	0.0010957288617877033	0.0010956979856938801	0.0011264955267791823	0.0011258448289008858	0.001144001643739845	0.0011429696112294373	0.0011625530085731942	0.0011610943287789354	0.0012011475567833931	0.0011987278024908443	0.0315187325047338	0.030840277406967417	-2.7092251032902193e-06	-0.00010903103091025601	-2.7068632621083874e-06	-0.00010893598031017082
17.583494112149474	0.0010954538120817078	0.0010954229892121724	0.001126214538094615	0.0011255640161285693	0.0011437173602179972	0.001142685575457759	0.0011622653000473882	0.0011608069454302856	0.0012008529402685866	0.0011984336754475547	0.031520691393459074	0.03084219321452274	-2.6896155619774223e-06	-0.00010889406266337276	-2.6872723687841257e-06	-0.00010879919434206298
17.689443509546752	0.001095179058295364	0.0010951482894446516	0.0011259338851659824	0.0011252835391582442	0.0011434334366213325	0.0011424018991319953	0.0011619779782446823	0.0011605199476852172	0.0012005587701039164	0.0011981399920121664	0.03152268590745836	0.030844143863683934	-2.6700948161624896e-06	-0.00010875510193306126	-2.667770202664267e-06	-0.00010866041875653987
17.79603130536116	0.001094904604570215	0.0010948738905472047	0.0011256535728199804	0.001125003402818134	0.001143149878193895	0.0011421185874886455	0.0011616910488731168	0.0011602333412331148	0.0012002650530338853	0.00119784675888218	0.031524716697755646	0.030846129991147758	-2.650661936429155e-06	-0.00010861411338847216	-2.6483558353178685e-06	-0.000108519618274322
17.90326134626431	0.0010946304551208161	0.0010945997967489911	0.0011253736059687333	0.0011247236120219188	0.0011428666902727365	0.0011418356458570823	0.001161404517742181	0.0011599471318644741	0.001199971795923347	0.0011975539828745897	0.03152678442736754	0.03084815224533992	-2.6313159943343323e-06	-0.000108471061057408	-2.629028339288901e-06	-0.00010837675697575322
18.011137502105942	0.0010943566142360504	0.0010943260123537646	0.0011250939896113388	0.0011244441717702819	0.0011425838782896031	0.0011415530796612327	0.0011611183907646564	0.001159661325472737	0.0011996790057597015	0.0011972616709280638	0.03152888977152773	0.030850211286632637	-2.6120560623430628e-06	-0.00010832590831563738	-2.6097867880433417e-06	-0.00010823179829039242
18.119663666053608	0.0010940830862804672	0.0010940525417412138	0.0011248147288354406	0.0011241650871524817	0.0011423014477726513	0.0011412708944212935	0.0011608326739584922	0.0011593759280561632	0.001199386689655132	0.0011969698301051625	0.031531033417914515	0.030852307787570362	-2.5928812137946886e-06	-0.00010817861787465466	-2.590630255899784e-06	-0.0001080847049840794
18.228843754733095	0.0010938098756956484	0.0010937793893683369	0.0011245358288188333	0.001123886363347959	0.0011420194043481977	0.0011409890957554789	0.0011605473734487201	0.0011590909457197362	0.0011990948548488852	0.0011966784675946048	0.031533216066884834	0.030854442433095538	-2.5737905228022384e-06	-0.00010802915176955086	-2.571557817973927e-06	-0.00010793543914766612
18.338681708369887	0.0010935369870015972	0.0010935065597708318	0.0011242572948310925	0.0011236080056279659	0.0011417377537424995	0.001140707689381795	0.0011602624954693986	0.0011588063846771027	0.0011988035087095916	0.0011963875907135696	0.031535438431710534	0.030856615920782107	-2.554783064202988e-06	-0.00010787747134646808	-2.552568550100512e-06	-0.0001077839621840826
18.44918149093129	0.0010932644247981513	0.0010932340575645176	0.001123979132235237	0.0011233300193572292	0.0011414565017835677	0.0011404266811198545	0.0011599780463655979	0.0011585222512525487	0.00119851265873763	0.001196097206910043	0.031537701238821776	0.030858828961070988	-2.5358579135133577e-06	-0.0001077235372507479	-2.5336615287864864e-06	-0.00010763023479606892
18.56034709026951	0.001092992193766422	0.0010929618874467775	0.0011237013464894194	0.0011230524099956416	0.0011411756544030117	0.001140146076892716	0.0011596940325954155	0.0011582385518830107	0.0011982223125675342	0.001195807323765209	0.03154000522805153	0.030861082277512344	-2.51701414684391e-06	-0.00010756730941399728	-2.5148358311433486e-06	-0.00010747421697404613
18.672182518265565	0.0010927202986702575	0.001092690054198028	0.0011234239431486461	0.0011227751830999832	0.0011408952176379186	0.0011398658827287613	0.0011594104607320335	0.0011579552931201232	0.0011979324779704446	0.0011955179489958807	0.03154235115288939	0.030863376607010322	-2.49825084084037e-06	-0.00010740874704059933	-2.496090534825565e-06	-0.00010731586798254367
18.784691810974078	0.0010924487443577373	0.0010924185626832168	0.0011231469278665336	0.001122498344325676	0.0011406151976327684	0.0011395861047636062	0.0011591273374658116	0.0011576724816323072	0.0011976431628566073	0.0011952290904569827	0.031544739780735624	0.030865712700075088	-2.4795670726255117e-06	-0.00010724780859519556	-2.4774247179542436e-06	-0.0001071551463470155
18.897879028768923	0.0010921775357626846	0.0010921474178533452	0.0011228703063970891	0.0011222218994285675	0.0011403356006413792	0.0011393067492420454	0.0011588446696064168	0.00115739012420689	0.0011973543752779154	0.0011949407561440727	0.0315471718931637	0.030868091321076613	-2.4609619197228302e-06	-0.0001070844517885583	-2.4588374590546816e-06	-0.00010699200984012891
19.01174825648978	0.0010919066779062174	0.0010918766247470203	0.001122594084596531	0.0011219458542667518	0.001140056433028895	0.0011390278225200366	0.001158562464084997	0.0011571082277522732	0.0011970661234305025	0.0011946529541959176	0.031549648286186505	0.03087051324850572	-2.4424344599932243e-06	-0.00010691863356407372	-2.4403278369982545e-06	-0.0001068264154687748
19.126303603589555	0.0010916361758983154	0.0010916061884920303	0.0011223182684251358	0.0011216702148024154	0.0011397777012738027	0.0011387493310667115	0.0011582807279563868	0.0011568267993001303	0.0011967784156573793	0.001194365692897108	0.0315521697705261	0.030872979275239066	-2.4239837715872917e-06	-0.00010675031008444691	-2.4218949309486384e-06	-0.00010665831946019
19.241549204282624	0.0010913660349394236	0.0010913361143069528	0.001122042863949122	0.0011213949871037225	0.0011394994119699883	0.001138471281466433	0.0011579994684013618	0.001156545846007653	0.0011964912604511212	0.0011940789806807273	0.031554737171893124	0.030875490208811973	-2.4056089328559904e-06	-0.00010657943671671388	-2.403537820264666e-06	-0.00010648767724671937
19.357489217694134	0.0010910962603220813	0.001091066407502791	0.0011217678773425691	0.0011211201773467356	0.001139221571828833	0.001138193680420886	0.0011577186927289292	0.0011562653751598334	0.001196204666456608	0.0011937928261310717	0.031557351331266456	0.030878046871690303	-2.387309022282985e-06	-0.00010640596801736457	-2.3852555844491516e-06	-0.00010631444345210461
19.474127828010037	0.00109082685743258	0.0010907970734846362	0.001121493314889367	0.0011208457918173648	0.0011389441876813455	0.0011379165347512063	0.0011574384083786607	0.0011559853941717911	0.0011959186424738105	0.0011935072379864156	0.031560013105181604	0.030880650101555326	-2.36908311844735e-06	-0.00010622985771929772	-2.367047303093381e-06	-0.00010613857187702358
19.59146924462811	0.0010905578317526494	0.001090528117753362	0.0011212191829852026	0.0011205718369133556	0.0011386672664803286	0.0011376398514001459	0.0011571586229230692	0.0011557059105911376	0.0011956331974606288	0.0011932222251418282	0.03156272336602505	0.030883300751587493	-2.35093029991168e-06	-0.0001060510587146124	-2.348912055786037e-06	-0.00010596001548313083
19.709517702309874	0.0010902891888611825	0.0010902595459073537	0.0011209454881395897	0.0011202983191463177	0.0011383908153025988	0.0011373636374342852	0.001156879344070033	0.001155426932100396	0.0011953483405357916	0.0011929377966520527	0.031565483002330565	0.03088599969076112	-2.332849645178721e-06	-0.00010586952304025843	-2.3308489220507517e-06	-0.00010577872637823615
19.828277461333414	0.0010900209344359775	0.0010899913636442588	0.0011206722369779213	0.0011200252451437818	0.0011381148413512289	0.0011370879000462773	0.0011566005796652555	0.0011551484665194513	0.0011950640809817975	0.0011926539617344236	0.03156829291908557	0.030888747804140783	-2.3148402326410647e-06	-0.00010568520186376995	-2.3128569813044703e-06	-0.00010559465580156635
19.94775280764713	0.0010897530742555203	0.001089723576762774	0.001120399436243569	0.0011197526216512952	0.0011378393519578427	0.0011368126465571352	0.0011563223376947764	0.0011548705218080496	0.0011947804282479164	0.0011923707297718477	0.031571154038042386	0.030891545993185214	-2.296901140465789e-06	-0.00010549804546480801	-2.294935312746431e-06	-0.000105407754106418
20.067948053024427	0.0010894856142008007	0.00108945619116447	0.0011201270928000234	0.001119480455534566	0.0011375643545849525	0.0011365378844185674	0.0011560446262875316	0.0011545931060683548	0.0011944973919532527	0.001192088110315844	0.03157406729803249	0.030894395176058614	-2.279031446551956e-06	-0.00010530800322047784	-2.2770829953078567e-06	-0.00010521797074450334
20.188867535219305	0.0010892185602571533	0.0010891892128556374	0.0011198552136330614	0.0011192087537816315	0.0011372898568283315	0.001136263621215347	0.0011557674537179526	0.0011543162275475332	0.0011942149818898557	0.0011918061130896294	0.0315770336552926	0.030897296287943042	-2.261230228463827e-06	-0.0001051150235890641	-2.259299107586904e-06	-0.0001050252542501573
20.31051561812294	0.0010889519185161367	0.0010889226479491756	0.0011195838058529653	0.0011189375235050754	0.0011370158664194357	0.0011359898646677294	0.0011554908284086194	0.0011540398946404012	0.0011939332080258928	0.0011915247479912718	0.03158005408379088	0.030900250281364106	-2.2434965633432585e-06	-0.00010491905409235058	-2.2415827277653955e-06	-0.00010482955222285151
20.432896691921076	0.001088685695177445	0.0010886565026665082	0.0011193128766967728	0.0011186667719442806	0.0011367423912278683	0.0011357166226339122	0.0011552147589329606	0.0011537641158921132	0.001193652080508884	0.001191244025096894	0.0315831295755654	0.03090325812651768	-2.2258295278541895e-06	-0.00010472004129910562	-2.2239329335541763e-06	-0.00010463081131051322
20.55601517325261	0.0010884198965508535	0.0010883907833395396	0.0011190424335305739	0.0011183965064677276	0.001136469439263889	0.0011354439031125419	0.0011549392540180013	0.0011534889000009033	0.001193371609668991	0.0011909639546639453	0.03158626114106372	0.0309063208116037	-2.2082281980985094e-06	-0.00010451793080762384	-2.20634880209597e-06	-0.00010442897719170618
20.679875505368887	0.0010881545290582003	0.0010881254964126403	0.0011187724838518465	0.0011181267345753286	0.0011361970186809676	0.0011351717142452636	0.001154664322547166	0.0011532142558208739	0.0011930918060223746	0.0011906845471345298	0.031589449809494304	0.030909439343169098	-2.190691649541464e-06	-0.00010431266722746302	-2.188829409908999e-06	-0.00010422399455808917
20.804482158294064	0.001087889599235402	0.001087860648444673	0.0011185030352918364	0.0011178574639008102	0.0011359251377783901	0.0011349000643193215	0.0011543899735631303	0.001152940192364841	0.0011928126802746109	0.0011904058131387964	0.03159269662918156	0.03091261474645547	-2.173218956939664e-06	-0.0001041041941614862	-2.171373832803719e-06	-0.00010401580709609726
20.92983962898646	0.0010876251137345069	0.0010875962461110525	0.001118234095617979	0.001117588702214136	0.001135653805003906	0.001134628961770204	0.0011541162162707259	0.0011526667188072263	0.0011925342433241727	0.001190127763498396	0.0315960026679287	0.030915848065752566	-2.155809194277769e-06	-0.00010389245418812587	-2.1539811458238384e-06	-0.0001038043574693448
21.055952441500814	0.0010873610793257825	0.0010873322962058403	0.0011179656727363654	0.0011173204574239713	0.0011353830289564252	0.0011343584151843357	0.0011538430600398965	0.0011523938444870064	0.0011922565062659752	0.001189850409229998	0.03159936901338704	0.03091914036476346	-2.138461434673944e-06	-0.00010367738884148325	-2.1366504231526418e-06	-0.00010358958729875245
21.18282514715158	0.0010870975028998457	0.0010870688056438848	0.0011176977746942542	0.0011170527375801997	0.0011351128183887712	0.0011340884333018257	0.0011535705144087166	0.001152121578910716	0.0011919794803949898	0.0011895737615488808	0.03160279677343588	0.030922492726969713	-2.1211747503260825e-06	-0.00010345893859359245	-2.1193807380505414e-06	-0.00010337143714456154
21.31046232467717	0.0010868343914698204	0.0010868057814629856	0.0011174304096826244	0.0011167855508764737	0.0011348431822104702	0.0011338190250192541	0.001153298589086451	0.0011518499317555006	0.0011917031772099211	0.0011892978318725769	0.03160628707656486	0.0309259062560107	-2.1039482124259393e-06	-0.00010323704283388135	-2.102171162781351e-06	-0.00010314984648621128
21.438868580405217	0.00108657175217355	0.0010865432308261149	0.001117163586038785	0.0011165189056528268	0.0011345741294906102	0.0011335501993925252	0.0011530272939566908	0.0011515789128722401	0.001191427608416965	0.001189022631824603	0.03160984107226874	0.03092938207606704	-2.086780891061117e-06	-0.00010301163984891004	-2.0850207685125383e-06	-0.00010292475370218823
21.568048548418737	0.0010863095922758349	0.0010862811610236618	0.0011168973122490213	0.0011162528103983193	0.001134305669460737	0.0011332819656397586	0.0011527566390805296	0.0011513085322887126	0.001191152785933621	0.0011887481732382463	0.03161345993144536	0.03093292133225094	-2.0696718551647605e-06	-0.00010278266680308068	-2.0679286252588483e-06	-0.00010269609605056962
21.69800689072348	0.0010860479191707186	0.0010860195794757312	0.0011166315969512969	0.0011159872737537431	0.0011340378115178135	0.0011330143331442452	0.0011524866346998106	0.0011510388002128323	0.001190878721892592	0.001188474468160432	0.031617144846806125	0.03093652519100717	-2.0526201724270846e-06	-0.00010255005971776532	-2.050893801792096e-06	-0.00010246380964767932
21.828748297416116	0.00108578674038381	0.00108575849373447	0.0011163664489379978	0.0011157223045143675	0.0011337705652272247	0.0011327473114574483	0.0011522172912404257	0.0011507697270359345	0.0011906054286457458	0.0011882015288556544	0.03162089703329251	0.03094019484051861	-2.035624909223384e-06	-0.00010231375345071125	-2.0339153655787173e-06	-0.00010222782944827036
21.960277486853503	0.0010855260635746495	0.0010854979114864466	0.001116101877158734	0.001115457911632738	0.0011335039403258446	0.0011324809103020637	0.0011519486193156806	0.0011505013233361302	0.0011903329187681552	0.001187929367809989	0.03162471772849929	0.030943931491123372	-2.0186851305203576e-06	-0.00010207368167355901	-2.016992382682624e-06	-0.00010198808922304292
22.092599205822967	0.0010852658965391198	0.0010852378405550674	0.0011158378907231883	0.00111519410422153	0.0011332379467251584	0.0011322151395751377	0.0011516806297297217	0.00115023359988172	0.0011900612050622197	0.001187657997735179	0.031628608193109024	0.030947736375737448	-2.0017998997876388e-06	-0.00010182977685010974	-2.0001239176767327e-06	-0.00010174452153671742
22.225718229713628	0.0010850062472118971	0.0010849782889030398	0.0011155744989040182	0.0011149308915564498	0.0011329725945144423	0.001131950009351242	0.0011514133334810277	0.0011499665676346742	0.0011897903005618608	0.0011873874315728005	0.03163256971133445	0.030951610750287836	-1.9849682789544257e-06	-0.00010158197021586934	-1.9833090335969958e-06	-0.00010149705772735662
22.359639362688714	0.0010847471236689412	0.001084719264634871	0.0011153117111398047	0.001114668283079186	0.0011327078939639935	0.0011316855298856999	0.0011511467417659568	0.0011497002377541658	0.0011895202185367875	0.001187117682498496	0.03163660359136797	0.030955555894151936	-1.9681893282906537e-06	-0.00010133019175370683	-1.966546791822704e-06	-0.00010124562788244029
22.494367437858962	0.0010844885341300455	0.001084460775999427	0.0011150495370380697	0.0011144062884004254	0.0011324438555284364	0.0011314217116178854	0.0011508808659823786	0.0011494346216001906	0.001189250972496865	0.0011868487639263067	0.031640711165843015	0.03095957311060979	-1.9514621063263307e-06	-0.00010107437017051191	-1.9498362520062318e-06	-0.00010099016081555057
22.629907317457054	0.0010842304869614148	0.001084202831392523	0.0011147879863783305	0.0011141449173029127	0.0011321804898500741	0.0011311585651745705	0.001150615717733353	0.001149169730737233	0.0011889825761965424	0.0011865806895130708	0.03164489379230244	0.03096366372729983	-1.9347856697916888e-06	-0.00010081443287537906	-1.933176472001044e-06	-0.00010073058404458379
22.766263893012997	0.0010839729906783014	0.001083945439359565	0.0011145270691152226	0.00111388417974457	0.001131917807762309	0.0011308961013733396	0.0011503513088308914	0.0011489055769380132	0.0011887150436393806	0.00118631347316291	0.031649152853677455	0.03096782909669051	-1.918159073496621e-06	-0.00010055030595362835	-1.9165665077480742e-06	-0.00010046682376554927
22.903442085530802	0.0010837160539476872	0.001083688608598248	0.001114266795381679	0.001113624085861681	0.0011316558202931297	0.0011306343312260732	0.0011500876512997873	0.0011486421721873025	0.0011884483890826623	0.00118604712903181	0.03165348975877641	0.030972070596553953	-1.9015813702734363e-06	-0.00010028191414407361	-1.9000054132141397e-06	-0.00010019880482997623
23.041446845665973	0.0010834596855910045	0.0010834323479612827	0.001114007175492156	0.0011133646459721158	0.0011313945386686498	0.0011303732659424784	0.001149824757381505	0.0011483795286858015	0.0011881826270420807	0.001185781671532269	0.03165790594278173	0.030976389630456347	-1.8850516108918566e-06	-0.0001000091808139314	-1.8834922403164825e-06	-9.992645072032236e-05
23.180283153904217	0.0010832038945869182	0.0010831766664591905	0.0011137482199459323	0.0011131058705786318	0.0011311339743167266	0.0011301129169337028	0.0011495626395381592	0.001148117658854101	0.0011879177722965316	0.0011855171153380543	0.031662402867760245	0.03098078762825351	-1.8685688439419243e-06	-9.973202793209235e-05	-1.8670260387926643e-06	-9.964968352257908e-05
23.31995602074116	0.001082948690074151	0.0010829215732631404	0.0011134899394304614	0.0011128477703722288	0.001130874138870638	0.001129853295816007	0.0011493013104565562	0.0011478565753367134	0.0011876538398929873	0.0011852534753890385	0.03166698202317923	0.030985266046598035	-1.8521321157602758e-06	-9.945037604405793e-05	-1.8506058561363822e-06	-9.93684239019299e-05
23.460470486863187	0.0010826940813543624	0.0010826670777078372	0.0011132323448247883	0.0011125903562355642	0.0011306150441728338	0.0011295944144145067	0.0011490407830523203	0.0011475962910061784	0.0011873908451514718	0.0011849907668961338	0.031671644926438855	0.030989826369457227	-1.8357404703598854e-06	-9.91641442469604e-05	-1.8342307375254774e-06	-9.908259107710427e-05
23.60183162332936	0.0010824400778950717	0.0010824131892944572	0.0011129754472030198	0.0011123336392464265	0.0011303567022787413	0.0011293362847669775	0.0011487810704740805	0.0011473368189672405	0.001187128803670114	0.0011847290053463087	0.03167639312340822	0.03099447010864121	-1.8193929493155736e-06	-9.887325016091908e-05	-1.817899725703974e-06	-9.87921027922889e-05
23.744044531754422	0.0010821866893326467	0.0010821599176936497	0.0011127192578378737	0.001112077630681287	0.0011300991254606669	0.0011290789191277441	0.0011485221861077602	0.0011470781725611181	0.0011868677313303228	0.0011844682065077208	0.03168122818898029	0.030999198804340676	-1.80308859166773e-06	-9.857760990178432e-05	-1.80161186089621e-06	-9.849687529001061e-05
23.887114344492932	0.001081933925475334	0.0010819072727485761	0.00111246378820428	0.0011118223420188995	0.001129842326211744	0.001128822329971627	0.0011482641435809255	0.0011468203653698386	0.0011866076443020385	0.0011842083864349272	0.03168615172763158	0.03100401402567821	-1.78682643384772e-06	-9.82771380540759e-05	-1.7853661807157653e-06	-9.819682328371382e-05
24.031046224824397	0.0010816817963063524	0.0010816552644780189	0.0011122090499830564	0.0011115677849439791	0.001129586317249975	0.0011285665299979747	0.0011480069567672288	0.001146563411220665	0.0011863485590491013	0.0011839495614742114	0.031691165373996334	0.031008917371267958	-1.7706055095790055e-06	-9.797174764286654e-05	-1.7691617200808925e-06	-9.789185992981064e-05
24.175845367139747	0.001081430311987032	0.0010814039030795307	0.001111955055064641	0.0011113139713509368	0.0011293311115223273	0.001128311532134756	0.0011477506397909243	0.0011463073241905948	0.0011860904923347076	0.0011836917482689958	0.03169627079345337	0.03101391046978917	-1.754424849783904e-06	-9.76613501038337e-05	-1.7529975111156386e-06	-9.75818967979547e-05
24.32151699712871	0.0010811794828600226	0.0010811531989326558	0.001111701815552909	0.0011110609133476955	0.0011290767222089295	0.0011280573495427468	0.001147495207031482	0.0011460521186109566	0.0011858334612269883	0.001183434963765376	0.03170146968272153	0.031018994980569585	-1.7382834824686624e-06	-9.734585525372763e-05	-1.736872583035353e-06	-9.726684384139817e-05
24.468066371968433	0.001080929319452547	0.0010809031626021989	0.001111449343769044	0.0011108086232595657	0.0011288231627273242	0.0011278039956197784	0.0011472406731282763	0.0011457978090720832	0.0011855774831046795	0.0011831792252177482	0.03170676377047191	0.031024172594183278	-1.7221804326492986e-06	-9.702517126128352e-05	-1.7207859620772988e-06	-9.694660936818145e-05
24.61549878051318	0.0010806798324797227	0.001080653804841555	0.0011111976522554905	0.001110557113633197	0.0011285704467368133	0.0011275514840050733	0.00114698705298537	0.0011455444104280753	0.001185322575662911	0.0011829245501945509	0.031712154817948784	0.031029445033057986	-1.7061147222444811e-06	-9.669920461558013e-05	-1.704736671386594e-06	-9.662110000932533e-05
24.763819543485244	0.0010804310328479366	0.0010804051365961027	0.0011109467537799749	0.001110306397240602	0.0011283185881428776	0.0011272998285836607	0.001146734361776385	0.0011452919378016563	0.0011850687569191051	0.0011826709565841153	0.03171764461960493	0.031034814052096543	-1.6900853699809877e-06	-9.636786009584175e-05	-1.6887237309234047e-06	-9.629022068841087e-05
24.91303401366693	0.0010801829316582816	0.001080157169006652	0.0011106966613395994	0.0011100564870832523	0.0011280676011016795	0.0011270490434908697	0.0011464826149494658	0.001145040406589116	0.0011848160452189857	0.0011824184626006286	0.03172323500375116	0.031040281439311784	-1.6740913912813814e-06	-9.603104073838131e-05	-1.6727461573601624e-06	-9.59538745895494e-05
25.063147576093755	0.0010799355402100605	0.0010799099134129607	0.0011104473881650152	0.0011098073963962522	0.001127817500024654	0.0011267991431169132	0.0011462318282323386	0.0011447898324653516	0.0011845644592427091	0.001182167086790215	0.03172892783321869	0.031045849016473562	-1.6581317981668661e-06	-9.568864780459818e-05	-1.6568029639688064e-06	-9.561196312429798e-05
25.214165648248784	0.001079688870004344	0.0010796633813573106	0.0011101989477246706	0.0011095591386525879	0.00112756829958318	0.0011265501421115528	0.0011459820176374614	0.0011445402313889994	0.0011843140180111099	0.0011819168480371321	0.03173472500603153	0.031051518639769224	-1.6422055991705507e-06	-9.534058074875396e-05	-1.6408931605496613e-06	-9.526438590026776e-05
25.366093680258146	0.0010794429327475976	0.0010794175845881455	0.0011099513537291322	0.0011093117275674537	0.001127320014713338	0.0011263020553888468	0.0011457331994672755	0.0011442916196076635	0.0011840647408920667	0.001181667765570085	0.03174062845610181	0.031057292200477492	-1.626311799210814e-06	-9.498673718297268e-05	-1.6250157532913569e-06	-9.49110406858189e-05
25.518937155087716	0.0010791977403553758	0.001079172535063783	0.001109704620135497	0.0011090651771026626	0.0011270726606207647	0.0011260548981319998	0.0011454853903195567	0.0011440440136632516	0.001183816647606999	0.0011814198589686707	0.031746640153929896	0.03106317162565964	-1.6104493994906904e-06	-9.462701284324027e-05	-1.6091697446801896e-06	-9.455182337597678e-05
25.672701588741027	0.0010789533049560768	0.0010789282449561815	0.0011094587611518746	0.001108819501471131	0.001126826252785589	0.0011258086857982876	0.0011452386070928628	0.0011437974303973985	0.0011835697582374793	0.0011811731481699383	0.03175276210732401	0.031069158878859988	-1.5946173973916192e-06	-9.426130155418266e-05	-1.5933541333930032e-06	-9.418662795798727e-05
25.827392530458226	0.001078709638894772	0.001078684726654788	0.0011092137912419608	0.0011085747151414556	0.0011265808069674675	0.0011255634341240872	0.001144992866992093	0.0011435518869570064	0.0011833240932319876	0.0011809276534750876	0.031758996362136124	0.031075255960824624	-1.5788147863806355e-06	-9.388949519448242e-05	-1.5775679142030798e-06	-9.381534647623369e-05
25.983015562916506	0.0010784667547370924	0.0010784419927704384	0.0011089697251296846	0.0011083308328425604	0.001126336339210705	0.001125319159129985	0.0011447481875341396	0.0011433074007998732	0.0011830796734127796	0.0011806833955562807	0.03176534500300968	0.03108146491023416	-1.5630405558837365e-06	-9.35114836589368e-05	-1.5618100778491684e-06	-9.343786899437823e-05
26.139576302431465	0.0010782246652732024	0.0010782000561393487	0.0011087265778039564	0.0011080878695684483	0.0011260928658494845	0.001125075877126004	0.0011445045865536656	0.0011430639897004509	0.0011828365199829112	0.0011804403954636129	0.03177181015414711	0.031087787804453478	-1.5472936911700881e-06	-9.312715482187595e-05	-1.5460796109283657e-06	-9.305408355880784e-05
26.297080399159835	0.0010779833835218259	0.0010779589298271564	0.0011084843645234879	0.0011078458405830217	0.0011258504035131804	0.0011248336047169018	0.0011442620822089712	0.0011428216717556876	0.0011825946545333782	0.0011801986746321897	0.03177839398008843	0.031094226760293664	-1.5315731732574826e-06	-9.273639449955406e-05	-1.5303754957915992e-06	-9.266387616116423e-05
26.455533537303385	0.0010777429227343616	0.0010777186271330546	0.0011082431008217143	0.0011076047614250093	0.0011256089691317845	0.0011245923588075947	0.001144020692987991	0.001142580465391005	0.0011823540990504157	0.0011799582548893725	0.031785098686511803	0.031100783934794384	-1.5158779787778978e-06	-9.233908641048671e-05	-1.5146967104213288e-06	-9.226713069915293e-05
26.614941435314055	0.0010775032963990616	0.0010774791615939848	0.0011080028025118	0.0011073646479129698	0.0011253685799414255	0.0011243521566086606	0.0011437804377143943	0.00114234038936637	0.0011821148759229275	0.001179719158462139	0.0317919265210484	0.03110746152601884	-1.5002070798968321e-06	-9.193511213850813e-05	-1.499042228347413e-06	-9.186372893935091e-05
26.77530984610034	0.0010772645182452823	0.001077240546988909	0.0011077634856917324	0.0011071255161503913	0.0011251292534899884	0.001124113015641955	0.0011435413355537975	0.0011421014627824894	0.0011818770079500597	0.001179481407984603	0.03179887977411253	0.031114261773869847	-1.4845594441506745e-06	-9.152435108961132e-05	-1.4834110184745036e-06	-9.145355047371351e-05
26.93664455723489	0.0010770266022478304	0.0010770027973431699	0.0011075251667495285	0.0011068873825308986	0.0011248910076428593	0.0011238749537463425	0.0011433034060201169	0.0011418637050871338	0.0011816405183489433	0.0011792450265056874	0.031805960779755435	0.031121186960919894	-1.4689340343491258e-06	-9.110668045228532e-05	-1.4678020449992134e-06	-9.103647268055015e-05
27.098951391163432	0.0010767895626313622	0.001076765926932912	0.0011072878623685147	0.0011066502637435362	0.0011246538605887515	0.0011236379890835165	0.0011430666689820135	0.0011416271360815615	0.0011814054307625632	0.0011790100374969308	0.03181317191652976	0.03112823941325963	-1.4533298084680804e-06	-9.068197515629817e-05	-1.4522142672956234e-06	-9.061237068344608e-05
27.26223620541477	0.0010765534138748826	0.0010765299502895971	0.0011070515895327238	0.0011064141767781652	0.0011244178308456644	0.0011234021401439443	0.0011428311446694884	0.0011413917759270833	0.001181171769267803	0.001178776464860465	0.0318205156083794	0.031135421501365723	-1.4377457195130158e-06	-9.025010783006437e-05	-1.4366466397795416e-06	-9.018111730818568e-05
27.426504892812353	0.0010763181707163078	0.0010762948822045863	0.001106816365532374	0.001106179138930948	0.0011241829372669347	0.001123167425752912	0.0011425968536805796	0.0011411576451517394	0.0011809395583836327	0.0011785443329371354	0.031827994325544263	0.03114273564098748	-1.4221807154010321e-06	-8.981094875643025e-05	-1.4210981117892402e-06	-8.974258303887095e-05
27.59176338168682	0.0010760838481571272	0.0010760607377338224	0.00110658220796947	0.0011059451678099492	0.0011239491990474228	0.0011229338650766982	0.0011423638169882119	0.0011409247646571186	0.0011807088230794771	0.001178313666514798	0.03183561058548527	0.031150184294050358	-1.4066337388168697e-06	-8.936436582812624e-05	-1.4055676274497136e-06	-8.929663597387338e-05
27.758017636089992	0.001075850461467136	0.001075827532202581	0.0011063491347634905	0.001105712281340827	0.0011237166357297987	0.0011227014776288493	0.00114213205594716	0.0011406931557252954	0.0011804795887837326	0.0011780844908367664	0.03184336695383199	0.031157769969581084	-1.3911037271244382e-06	-8.89102245045792e-05	-1.3900541255781364e-06	-8.88431417822022e-05
27.925273656010095	0.0010756180261892556	0.0010755952812103128	0.0011061171641571894	0.001105480497772635	0.0011234852672109533	0.0011224702832765801	0.0011419015923011507	0.0011404628400259046	0.001180251881392463	0.0011778568316104345	0.03185126604534477	0.0311654952246516	-1.3755896121963804e-06	-8.844838776358999e-05	-1.3745565395099565e-06	-8.838196365515416e-05
28.09353747758831	0.0010753865581444486	0.0010753640006355785	0.001105886314722507	0.001105249835683739	0.0011232551137485354	0.0011222403022473023	0.00114167244819011	0.0011402338396233602	0.0011800257272782699	0.0011776307150160722	0.03185931052490579	0.031173362665344744	-1.3600903203091208e-06	-8.797871605528695e-05	-1.359073797002619e-06	-8.791296226112744e-05
28.2628151733366	0.0010751560734367103	0.0010751337066410615	0.0011056566053665841	0.0011050203139878305	0.0011230261959676042	0.0011220115551352607	0.001141444646157537	0.0011400061769842	0.001179801153299333	0.0011774061677157887	0.03186750310852514	0.03118137494774001	-1.344604772015364e-06	-8.750106725544105e-05	-1.3436048201045936e-06	-8.743599569821514e-05
28.43311285235687	0.0010749265884581565	0.0010749044156786777	0.0011054280553378917	0.0011047919519400616	0.0011227985348674105	0.001121784062908308	0.0011412182091580258	0.0011397798749845786	0.0011795781868086332	0.0011771832168626796	0.031875846564370966	0.031189534778920044	-1.3291318819836327e-06	-8.701529661447882e-05	-1.328148524995347e-06	-8.695091944363464e-05
28.604436660561465	0.0010746981198942053	0.0010746761444947789	0.0011052006842324788	0.0011045647691432941	0.0011225721518283139	0.001121557846914806	0.0011409931605649395	0.0011395549569179098	0.0011793568556633688	0.0011769618901101603	0.03188434371382371	0.031197844918001393	-1.3136705588685967e-06	-8.652125670782773e-05	-1.3127038218569732e-06	-8.645758630440592e-05
28.77679278089485	0.0010744706847288493	0.0010744489101354488	0.0011049745120003342	0.0011043387855544638	0.0011223470686188234	0.0011213329288906576	0.001140769524178225	0.0011393314465026516	0.0011791371882345536	0.0011767422156214837	0.03189299743255056	0.031206308177185466	-1.2982197052065561e-06	-8.601879738787122e-05	-1.2972696147649058e-06	-8.595584636897358e-05
28.950187433556945	0.0010742443002500124	0.0010742227299518818	0.001104749558951854	0.0011041140214910533	0.0011221233074027665	0.001121109330966461	0.0011405473242323714	0.0011391093678902334	0.001178919213416796	0.0011765242220794377	0.03190181065160652	0.031214927422834014	-1.2827782172350304e-06	-8.550776572890939e-05	-1.28184480151965e-06	-8.544554695272266e-05
29.124626876227456	0.001074018984055027	0.001073997621605884	0.0011045258457644581	0.0011038904976377075	0.001121900890746615	0.0011208870756748233	0.0011403265854045494	0.0011388887456731595	0.0011787029606383068	0.001176307938696263	0.03191078635855809	0.031223705576568953	-1.2673449847561483e-06	-8.498800597514511e-05	-1.2664282734971624e-06	-8.492653254546512e-05
29.30011740429177	0.0010737947540561843	0.0010737736030754482	0.0011043033934893017	0.0011036682350529516	0.0011216798416269276	0.0011206661859577923	0.0011401073328228765	0.0011386696048932463	0.0011784884598710747	0.001176093395223745	0.03191992759863039	0.03123264561639315	-1.2519188910182534e-06	-8.445935948797612e-05	-1.2510189155365281e-06	-8.439864475948133e-05
29.476665351068124	0.0010735716284864002	0.0010735506926604441	0.0011040822235581296	0.0011034472551760472	0.0011214601834379492	0.0011204466851744395	0.0011398895920748686	0.0011384519710500355	0.0011782757416412704	0.0011758806219635258	0.0319292374758842	0.031241750577840736	-1.2364988125372275e-06	-8.392166468926265e-05	-1.2356156057673554e-06	-8.386172227262123e-05
29.654277088036206	0.0010733496259049788	0.0010733289089884064	0.0011038623577902529	0.001103227579833971	0.0011212419399993497	0.0011202285971085883	0.0011396733892160415	0.0011382358701093644	0.0011780648370398519	0.0011756696497776178	0.03193871915441314	0.03125102355515019	-1.2210836189624832e-06	-8.337475700587182e-05	-1.2202172154683957e-06	-8.331560077301514e-05
29.832959025067048	0.0010731287652034776	0.0010731082710204267	0.0011036438183996567	0.0011030092312485278	0.0011210251355641139	0.0011200119459766863	0.0011394587507786884	0.0011380213285121044	0.0011778557777333881	0.0011754605100991334	0.03194837585957358	0.0312604677024627	-1.205672172931247e-06	-8.28184688130007e-05	-1.2048226089239958e-06	-8.276011290225815e-05
30.0127176106544	0.0010729090656116783	0.0010728887980571518	0.0011034266280022392	0.0011027922320435922	0.0011208097948265745	0.0011197967564358297	0.0011392457037808217	0.0011378083731830699	0.0011776485959750984	0.0011752532349432296	0.03195821087923742	0.03127008623504995	-1.1902633299067968e-06	-8.225262937475164e-05	-1.189430643258431e-06	-8.219508819623522e-05
30.193559332147448	0.001072690546703672	0.001072670509744892	0.0011032108096231943	0.0011025766052524934	0.001120595942930613	0.001119583053591945	0.0011390342757352995	0.0011375970315401064	0.0011774433246161274	0.0011750478569182822	0.031968227565074635	0.03127988243056861	-1.1748559380158306e-06	-8.167706478454106e-05	-1.1740401682888875e-06	-8.162035302614057e-05
30.37549071598484	0.0010724732284040418	0.0010724534260818353	0.0011029963867045204	0.001102362374325528	0.0011203836054780032	0.0011193708630081198	0.0011388244946591215	0.0011373873315033457	0.0011772399971170368	0.0011748444092372766	0.031978429333866694	0.031289859630341	-1.159448837908389e-06	-8.109159790525844e-05	-1.1586500263715063e-06	-8.10357305383036e-05
30.55851832793038	0.0010722571309941672	0.0010722375674243772	0.0011027833831126807	0.0011021495631376253	0.0011201728085369247	0.0011191602107130999	0.0011386163890829127	0.0011371793015046547	0.001177038647559543	0.001174642925729442	0.0319888196688456	0.03130002124066703	-1.1440408625778761e-06	-8.049604830567825e-05	-1.1432590522261754e-06	-8.044104059060087e-05
30.742648773309874	0.0010720422751186371	0.0010720229544935638	0.001102571823146404	0.0011019381959961499	0.001119963578650638	0.0011189511232099507	0.001138409988060594	0.0011369729704972648	0.0011768393106584907	0.0011744434408521222	0.0319994021210661	0.031310370734165906	-1.128630837207538e-06	-7.989023219825975e-05	-1.1278660727799712e-06	-7.983609969045014e-05
30.92788869724955	0.0010718286817917781	0.0010718096083816497	0.0011023617315446303	0.0011017282976488517	0.0011197559428463223	0.0011187436274848791	0.001138205321179241	0.0011367683679655881	0.0011766420217740755	0.0011742459897028832	0.03201018031080898	0.031320911651145956	-1.1132175790069636e-06	-7.927396237389361e-05	-1.1124699070092989e-06	-7.922072092991783e-05
31.114244784915854	0.0010716163724043034	0.0010715975505587753	0.0011021531334946097	0.001101519893291969	0.0011195499286440918	0.0011185377510162322	0.0011380024185691391	0.0011365655239352333	0.0011764468169243167	0.00117405060803188	0.03202115792901455	0.031331647601007644	-1.09779989702994e-06	-7.86470481360102e-05	-1.097069365762083e-06	-7.859471392016038e-05
31.30172376175672	0.0010714053687300754	0.0010713868028797621	0.00110194605464015	0.0011013130085784793	0.001119345564066177	0.0011183335217836625	0.0011378013109140355	0.0011363644689832122	0.0011762537327977864	0.00117385733225447	0.03203233873875055	0.031342582263677775	-1.0823765920235304e-06	-7.800929523366085e-05	-1.0816632515986066e-06	-7.79578847243112e-05
31.4903323937443	0.0010711956929329949	0.001071177387591032	0.0011017405210900209	0.0011011076696265075	0.0011191428776462892	0.0011181309682774757	0.0011376020294615943	0.0011361652342483546	0.001176062806766605	0.0011736661994640894	0.032043726576712984	0.03135371939107873	-1.0669464562264135e-06	-7.736050579151832e-05	-1.066250358591151e-06	-7.731003578739792e-05
31.68007748761912	0.0010709873675740166	0.0010709693273376556	0.001101536559426524	0.001100903903027901	0.0011189418984391688	0.0011179301195081623	0.0011374046060340657	0.001135967851441929	0.0011758740768997094	0.0011734772474454066	0.03205532535476119	0.03136506280862573	-1.0515082732101555e-06	-7.670047824068216e-05	-1.0508294721687378e-06	-7.665096586761955e-05
31.870965891135747	0.0010707804156182832	0.0010707626451705188	0.0011013341967142129	0.0011007017358569523	0.00111874265603031	0.0011177310050161041	0.0011372090730391565	0.0011357723528584698	0.00117568758197639	0.0011732905146877304	0.032067139061489065	0.03137661641676674	-1.0360608177014015e-06	-7.602900724754114e-05	-1.03539936894409e-06	-7.5980469965653e-05
32.063004493309954	0.0010705748604423902	0.0010705573645536219	0.0011011334605087835	0.0011005011956792949	0.0011185451805458798	0.0011175336548814741	0.0011370154634811214	0.0011355787713868202	0.0011755033615001124	0.0011731060403987097	0.032079171763832195	0.03138838419255098	-1.0206028553897545e-06	-7.534588363958261e-05	-1.0199588165145726e-06	-7.529833925004614e-05
32.25620022466719	0.0010703707258417879	0.0010703535093715144	0.001100934378866136	0.0011003023105609702	0.0011183495026628304	0.0011173380997343322	0.00113682381097208	0.001135387140521401	0.001175321455712633	0.0011729238645183195	0.03209142760871264	0.03140037019123653	-1.0051331427339202e-06	-7.465089433059124e-05	-1.0045065732705062e-06	-7.460436098297163e-05
32.45056005749291	0.0010701680360383095	0.0010701511039368605	0.0011007369803516071	0.0011001051090776621	0.001118155653619209	0.0011171443707649136	0.001136634149743555	0.0011351974943737003	0.0011751419056084083	0.001172744027733137	0.03210391082472033	0.031412578547936686	-9.896504267882349e-07	-7.394382224551466e-05	-9.890413882277654e-07	-7.389831844512029e-05
32.64609100608406	0.0010699668156878349	0.0010699501729981367	0.0011005412940493706	0.0010999096203241033	0.0011179636652246608	0.0011169524997341152	0.0011364465146582396	0.0011350098676839895	0.0011749647529493005	0.0011725665714909113	0.0321166257238366	0.0314250134793034	-9.741534450049064e-07	-7.322444624247026e-05	-9.73562000823082e-07	-7.317999085779126e-05
32.84280012700226	0.0010697670898880958	0.0010697507417474748	0.0011003473495720245	0.001099715873923669	0.001117773569871147	0.0011167625189841914	0.0011362609412220051	0.0011348242958332804	0.0011747900402796028	0.0011723915380154502	0.03212957670319631	0.031437679285248696	-9.586409250236794e-07	-7.249254103189329e-05	-9.580671407102143e-07	-7.244915330259505e-05
33.040694519328454	0.0010695688841866223	0.0010695528358286466	0.001100155177070362	0.0010995239000381486	0.00111758540054387	0.001116574461449659	0.0011360774655961522	0.001134640814855521	0.0011746178109413798	0.0011722189703218186	0.03214276824689072	0.031450580350709266	-9.431115844922913e-07	-7.17478770974056e-05	-9.42555527576501e-07	-7.170557664190613e-05
33.239781324919136	0.0010693722245888233	0.0010693564813451823	0.0010999648072433144	0.0010993337293776985	0.0011173991908324024	0.0011163883606684077	0.0011358961246098968	0.0011344594614500299	0.0011744481090901243	0.0011720489122318467	0.03215620492781585	0.03146372114745156	-9.275641308535351e-07	-7.09902206120494e-05	-9.27025870938597e-07	-7.09490274360125e-05
33.44006772866406	0.0010691771375662248	0.0010691617048686469	0.0010997762713481015	0.0010991453932109924	0.0011172149749420514	0.0011162042507930384	0.0011357169557731218	0.001134280272994189	0.0011742809797107596	0.0011718814083899831	0.03216989140956017	0.03147710623591881	-9.119972611275513e-07	-7.021933335293884e-05	-9.114768699134898e-07	-7.017926785735096e-05
33.64156095874556	0.001068983650064849	0.0010689685334470623	0.0010995896012105646	0.0010989589233755643	0.0011170327877054324	0.0011160221666024208	0.0011355399972893798	0.0011341032875563936	0.001174116468633975	0.0011717165042794792	0.0321838324483413	0.031490740267123576	-8.964096617270802e-07	-6.943497261685527e-05	-8.959072130419916e-07	-6.939605560651874e-05
33.84426828689945	0.001068791789513741	0.0010687769946134728	0.0010994048292356938	0.0010987743522883383	0.0011168526645942726	0.001115842143513469	0.0011353652880691548	0.0011339285439092499	0.001173954622552908	0.0011715542462389075	0.0321980328949877	0.03150462798458303	-8.808000082180696e-07	-6.863689113031923e-05	-8.803155780532507e-07	-6.859914382270627e-05
34.04819702867729	0.0010686015838336598	0.0010685871163946808	0.0010992219884183709	0.0010985917129563772	0.001116674641731456	0.0011156642175931674	0.0011351928677434053	0.001133756081543062	0.0011737954890401949	0.0011713946814790543	0.0322124976969656	0.03151877422630378	-8.651669651084729e-07	-6.782483696005093e-05	-8.647006316457422e-07	-6.778828099412992e-05
34.25335454371064	0.001068413061445914	0.0010683989273201227	0.0010990411123543004	0.0010984110389878204	0.001116498755903293	0.0011154884255708145	0.0011350227766773679	0.0011335859406795743	0.0011736391165653726	0.001171237858100154	0.032227231900457315	0.03153318392681146	-8.495091856357447e-07	-6.699855342151562e-05	-8.490610292821374e-07	-6.696321086704926e-05
34.45974823597649	0.0010682262512813647	0.0010682124564309185	0.001098862235251162	0.0010982323646030409	0.001116325044572042	0.0011153148048505211	0.0011348550559846541	0.0011334181622860012	0.0011734855545126688	0.0011710838251095062	0.032242240652488846	0.03154786211923017	-8.338253115304853e-07	-6.615777898455466e-05	-8.333954149512129e-07	-6.612367235128702e-05
34.66738555406454	0.0010680411827895823	0.001068027733289074	0.0010986853919399697	0.0010980557246460104	0.0011161535458886734	0.0011151433935239494	0.001134689747541626	0.0011332527880893433	0.0011733348531991641	0.0011709326324394677	0.03225752920310786	0.03156281393741402	-8.18113972777916e-07	-6.530224717646305e-05	-8.177024209293261e-07	-6.526939942388954e-05
34.87627399144595	0.0010678578859481826	0.0010678447879868607	0.0010985106178866587	0.001097881154595894	0.0011159842987058949	0.001114974230383313	0.0011345268940020784	0.0011330898605909979	0.001173187063893367	0.0011707843309658403	0.03227310290761655	0.03157804461812501	-8.023737874023398e-07	-6.44316864857053e-05	-8.019806675692125e-07	-6.440012103303694e-05
35.086421086743854	0.0010676763912723076	0.0010676636511563465	0.0010983379492038774	0.0010977086905788452	0.0011158173425914182	0.0011148073549346173	0.0011343665388122012	0.0011329294230816573	0.0011730422388341625	0.0011706389725266396	0.03228896722885625	0.03159355950327208	-7.866033612229789e-07	-6.354582026146804e-05	-7.862287630519202e-07	-6.35155609973459e-05
35.29783442400536	0.0010674967298242987	0.001067484353979118	0.0010981674226630243	0.0010975383693800525	0.0011156527178415102	0.001114642807411185	0.0011342087262258727	0.00113277151965653	0.0011729004312502043	0.0011704966099412959	0.03230512773955201	0.03160936404219772	-7.708012875894295e-07	-6.264436660960437e-05	-7.704453031283365e-07	-6.26154379030075e-05
35.51052163297529	0.0010673189332235326	0.0010673069281961626	0.001097999075706507	0.0010973702284560029	0.0011154904654948007	0.0011144806287874329	0.0011340535013202502	0.0011326161952308603	0.0011727616953797122	0.0011703572970302553	0.032321590124708505	0.03162546379402338	-7.549661471609181e-07	-6.172703829007697e-05	-7.546288708988776e-07	-6.169946500067525e-05
35.72449038937153	0.0010671430336564355	0.0010671314061179388	0.0010978329464602391	0.001097204305946986	0.0011153306273463696	0.0011143208607929365	0.0011339009100116927	0.0011324634955557774	0.00117262608649071	0.0011702210886350194	0.032338360184071706	0.031641864430054296	-7.390965076322156e-07	-6.079354260896119e-05	-7.387780365294278e-07	-6.076735009780121e-05
35.93974841516195	0.0010669690638866805	0.001066957820634621	0.0010976690737463813	0.0010970406406898418	0.0011151732459621178	0.001114163545926768	0.001133750999072009	0.0011323134672344682	0.0011724936609017102	0.0011700880406386221	0.03235544383464641	0.03165857173624025	-7.231909234877397e-07	-5.984358131014278e-05	-7.228913570227896e-07	-5.981879545102764e-05
36.15630347884324	0.0010667970572655627	0.0010667862052265316	0.0010975074970963215	0.0010968792722309485	0.0011150183646934202	0.001114008727472122	0.0011336038161450406	0.001132166157738683	0.0011723644760028495	0.0011699582099865549	0.03237284711327956	0.03167559161570169	-7.072479357339741e-07	-5.887685046304658e-05	-7.069673759476335e-07	-5.88534976542765e-05
36.374163395721176	0.0010666270477425652	0.0010666165939747596	0.0010973482567639152	0.001096720240839469	0.0011148660276920812	0.0011138564495112371	0.001133459409763595	0.0011320216154255874	0.0011722385902774976	0.001169831654708158	0.03239057617930534	0.03169293009131356	-6.912660716292852e-07	-5.789304034908849e-05	-6.910046231583394e-07	-5.787114752486833e-05
36.59333602819267	0.001066459069876113	0.0010664490215719722	0.0010971913937389745	0.0010965635875208497	0.0011147162799255814	0.0011137067569406177	0.0011333178293667263	0.0011318798895549641	0.0011721160633243449	0.0011697084339384845	0.03240863731725852	0.031710593308358126	-6.752438444111372e-07	-5.689183534504649e-05	-6.750016145334881e-07	-5.687142998744843e-05
36.813829286029524	0.0010662931588445222	0.0010662835233334201	0.0010970369497610261	0.0010964093540305818	0.0011145691671926412	0.0011135596954865595	0.0011331791253173823	0.001131741030306773	0.0011719969558799817	0.0011695886079406501	0.03242703693965492	0.031728587537243294	-6.591797530163673e-07	-5.587291380393378e-05	-6.589568517026412e-07	-5.58540239558869e-05
37.03565112666392	0.0010661293504571402	0.0010661201352081373	0.0010968849673333272	0.001096257582888229	0.0011144247361390888	0.001113415311720988	0.0011330433489204126	0.0011316050887990768	0.0011718813298419802	0.0011694722381286801	0.032445781589841294	0.03174691917628803	-6.430722818014621e-07	-5.483594793376234e-05	-6.428688217523064e-07	-5.481860221115409e-05
37.25880955547555	0.0010659676811656928	0.0010659588937903491	0.0010967354897371633	0.001096108317391733	0.001114283034274057	0.0011132736530776214	0.0011329105524409651	0.001131472117106346	0.0011717692482924992	0.0011693593870908704	0.03246487794491952	0.03176559475457851	-6.269199002381133e-07	-5.378060367192128e-05	-6.267359969349372e-07	-5.376483127692011e-05
37.483312626080554	0.0010658081880758332	0.0010657998363310822	0.001096588561046422	0.0010959616016319924	0.0011141441099865065	0.0011131347678684585	0.0011327807891232658	0.0011313421682781493	0.0011716607755224203	0.001169250118613675	0.03248433281874298	0.03178462093490001	-6.107210626304579e-07	-5.2706540559249726e-05	-6.105568343822698e-07	-5.269237129373883e-05
37.70916844062219	0.0010656509089588925	0.0010656430007499784	0.0010964442261424444	0.0010958174805077256	0.001114008012562079	0.0011129987053005975	0.0011326541132097878	0.0011312152963582293	0.0011715559770560224	0.001169144497706123	0.03250415316498948	0.0318040045167379	-5.944742078232111e-07	-5.16134116108069e-05	-5.943297758143236e-07	-5.1600875889762365e-05
37.93638515006311	0.001065495882263845	0.0010654884256473254	0.0010963025307291706	0.0010956759997406238	0.0011138747922002958	0.0011128655154933984	0.0011325305799608325	0.0011310915564039887	0.0011714549196762184	0.0011690425906247933	0.032524346080315424	0.031823752439362044	-5.781777588512518e-07	-5.050086317975877e-05	-5.780532471946244e-07	-5.0489992045821275e-05
38.164970954479706	0.0010653431471294977	0.0010653361503163128	0.0010961635213485937	0.0010955372058908137	0.0011137445000321217	0.0011127352494960073	0.0011324102456745366	0.0011309710045063958	0.0011713576714503804	0.0011689444648993678	0.03254491880758788	0.03184387178498321	-5.61830122663802e-07	-4.9368534824068e-05	-5.617256584552512e-07	-4.935935996217e-05
38.39493410335793	0.0010651927433968744	0.0010651862147554856	0.0010960272453964888	0.001095401146372596	0.0011136171881378568	0.001112607959305212	0.001132293167707276	0.001130853697810292	0.001171264301756727	0.0011688501893587378	0.032565878739200756	0.03186436978199841	-5.454296897991658e-07	-4.8216059168160186e-05	-5.453454031646363e-07	-4.8208612919709015e-05
38.626282895891045	0.0010650447116218496	0.0010650386596814446	0.001095893751138478	0.0010952678694705201	0.0011134929095654251	0.0011124836978836914	0.0011321794044945365	0.0011307396945351542	0.0011711748813113417	0.0011687598341577384	0.032587233420480546	0.03188525380831475	-5.289748340308459e-07	-4.704306175767892e-05	-5.289108581840903e-07	-4.70373771363497e-05
38.859025681279114	0.0010648990930879878	0.0010648935265417617	0.0010957630877263956	0.0010951374243557577	0.0011133717183490221	0.0011123625191786215	0.001132069015572211	0.0011306290539962874	0.0011710894821957986	0.0011686734708044764	0.032608990553174844	0.03190653139476244	-5.124639120557273e-07	-4.5849160916905385e-05	-5.124203833590212e-07	-4.58452716246005e-05
39.09317085903034	0.0010647559298196233	0.0010647508575281305	0.0010956353052149785	0.0010950098611028037	0.0011132536695281482	0.001112244478140667	0.001131962061598359	0.0011305218366264738	0.0011710081778854287	0.001168591172188293	0.032631157999036854	0.03192821022859585	-4.958952631466985e-07	-4.463396759918359e-05	-4.958723211637497e-07	-4.4631908041464774e-05
39.328726879264174	0.0010646152645951712	0.001064610695589753	0.0010955104545788852	0.001094885230706506	0.0011131388191670372	0.001112129630743369	0.0011318586043754355	0.001130418103998089	0.0011709310432782439	0.0011685130126083752	0.032653743783501846	0.0319502981570881	-4.792672087918295e-07	-4.339708523387609e-05	-4.79264996347626e-07	-4.3396890537034105e-05
39.56570224301631	0.0010644771409606785	0.0010644730844469707	0.0010953885877300566	0.0010947635850994352	0.0011130272243744872	0.0011120180340029302	0.001131758706873002	0.0011303179188456968	0.0011708581547245351	0.001168439067803032	0.03267675609946128	0.031972803191218736	-4.625780523521972e-07	-4.2138109572403826e-05	-4.6259671559762544e-07	-4.213981560061142e-05
39.80410550254544	0.0010643416032436119	0.0010643380686051278	0.0010952697575354038	0.0010946449771695851	0.0011129189433240932	0.001111909745998403	0.0011316624332509163	0.0011302213450891194	0.0011707895900571524	0.0011683694149796412	0.032700203311136024	0.031995733509458245	-4.4582607869325663e-07	-4.085662852862382e-05	-4.458657671662508e-07	-4.0860271901005385e-05
40.04394526164196	0.0010642086965669004	0.0010642056933686975	0.0010951540178348656	0.0010945294607784383	0.0011128140352749112	0.0011118048258923073	0.0011315698488830429	0.0011301284478570251	0.0011707254286225084	0.001168304132845312	0.032724093958053854	0.03201909746165738	-4.290095537949623e-07	-3.95522220145994e-05	-4.290704204868573e-07	-3.9557840123771726e-05
40.28523017593832	0.001064078466863224	0.0010640760048556542	0.0010950414234598108	0.0010944170907793821	0.0011127125605925464	0.001111703333951671	0.0011314810203814675	0.0011300392935110163	0.0011706657513123036	0.001168243301638259	0.032748436759131895	0.032042903573034284	-4.121267243952821e-07	-3.822446177570438e-05	-4.12208925816733e-07	-3.8232092805928763e-05
40.52796895322162	0.0010639509608895592	0.0010639490500121034	0.0010949320302518092	0.0010943079230364904	0.0011126145807706799	0.0011116053315695074	0.0011313960156212439	0.0011299539496702471	0.0011706106405960034	0.001168187003159916	0.03277324061686937	0.032067160548273944	-3.9517581758947637e-07	-3.687291121995395e-05	-3.952795138376791e-07	-3.6882594166287586e-05
40.77217035374772	0.0010638262262419797	0.0010638248766271718	0.0010948258950817745	0.001094202014443678	0.0011125201584530448	0.0011115108812867422	0.0011313149037656801	0.0011298724852365747	0.0011705601805540834	0.0011681353208078079	0.03279851462165273	0.03209187727573362	-3.7815504042764195e-07	-3.5497125242450744e-05	-3.782803952604927e-07	-3.550889993039763e-05
41.017843190557436	0.001063704311370732	0.001063703533348172	0.001094723075869494	0.0010940994229442418	0.0011124293574558712	0.0011114200468146042	0.001131237755292187	0.0011297949704202712	0.0011705144569120753	0.0011680883396092115	0.032824268056177754	0.03211706283176644	-3.6106257950748594e-07	-3.4096650047027444e-05	-3.6120976041427097e-07	-3.411055715274447e-05
41.26499632979458	0.00106358526559557	0.0010635850696960301	0.0010946236316035404	0.001094000207550787	0.001112342242790792	0.00111133289305748	0.0011311646420186904	0.0011297214767662924	0.0011704735570754196	0.001168046146255612	0.032850510399992636	0.03214272648515754	-3.438966005670993e-07	-3.2671022964697594e-05	-3.440657788443893e-07	-3.26871040355059e-05
41.51363869102594	0.0010634691391213657	0.001063469536080991	0.001094527622361585	0.0010939044283655515	0.0011122588806882349	0.0011112494861362507	0.0011310956371306257	0.0011296520771811298	0.0011704375701651571	0.0011680088291379862	0.03287725133416186	0.03216887770168589	-3.2665524804910764e-07	-3.1219772265000945e-05	-3.2684659887838655e-07	-3.1238069740924246e-05
41.763779247563185	0.001063355983054003	0.0010633569838186092	0.0010944351093311196	0.0010938121466011412	0.0011121793386213135	0.001111169893412125	0.0011310308152085392	0.0011295868459602575	0.0011704065870544872	0.0011679764783829381	0.032904500746061875	0.032195526148806254	-3.093366446839038e-07	-2.9742416966210827e-05	-3.0955034720789656e-07	-2.9762974201957837e-05
42.0154270267867	0.0010632458494165408	0.0010632474651460142	0.0010943461548305825	0.0010937234246016698	0.0011121036853302087	0.0011110941835109649	0.0011309702522562894	0.001129525858816184	0.0011703807004062	0.0011679491858896979	0.03293226873430635	0.03222268170046701	-2.9193889101476744e-07	-2.8238466637325876e-05	-2.921751284220078e-07	-2.826132792468905e-05
42.26859111047143	0.001063138791165689	0.0010631410332384854	0.0010942608223309324	0.001093638325864346	0.0011120319908470937	0.0011110224263481488	0.0011309140257299017	0.001129469192907141	0.0011703600047110426	0.0011679270453680396	0.032960565613808133	0.032250354442050655	-2.744600649511736e-07	-2.6707421197424974e-05	-2.747190245644751e-07	-2.673263178895602e-05
42.523280635114425	0.0010630348622085494	0.0010630377422263017	0.001094179176477628	0.001093556915061468	0.0011119643265215617	0.0011109546931539376	0.0011308622145670424	0.0011294169268664005	0.001170344596326997	0.001167910152377097	0.032989401920982535	0.032278554675463755	-2.5689822132947404e-07	-2.514877071260746e-05	-2.571800946844262e-07	-2.517637684507079e-05
42.77950479226489	0.0010629341174196707	0.0010629376472119038	0.001094101283113069	0.0010934792580628786	0.0011119007650466116	0.0011108910564994001	0.0011308148992171731	0.0011293691408322552	0.00117033457351954	0.0011678986043651461	0.03301878841909526	0.032307292924358834	-2.392513914033223e-07	-2.3561995182774798e-05	-2.3955637434023083e-07	-2.3592044101877763e-05
43.03727282885567	0.0010628366126584042	0.0010628408042873594	0.0010940272092994844	0.0010934054219588689	0.0011118413804851869	0.0011108315903228824	0.0011307721616723796	0.0011293259164786753	0.0011703300365028917	0.0011678925007103638	0.03304873610376003	0.03233657993950778	-2.2151758236575725e-07	-2.194656432655262e-05	-2.2184587512678877e-07	-2.197910431295247e-05
43.29659404753705	0.0010627424047865656	0.0010627472705521414	0.0010939570233422862	0.0010933354750835458	0.0011117862482972845	0.0011107763699570515	0.0011307340854989016	0.0011292873370466576	0.0011703310874822859	0.0011678919427625892	0.03307925620859217	0.03236642670432561	-2.0369477684700071e-07	-2.0301937360744926e-05	-2.0404658416725563e-07	-2.0337017755639453e-05
43.55747780701245	0.001062651551686409	0.0010626571041312176	0.0010938907948138921	0.0010932694870386724	0.001111735445367644	0.0011107254721565156	0.0011307007558693722	0.0011292534873762821	0.0011703378306972948	0.0011678970338861246	0.03311036021101875	0.03239684444054874	-1.8578093241182134e-07	-1.8627562774320428e-05	-1.86156463615611e-07	-1.8665234006509657e-05
43.81993352237618	0.001062564112278922	0.0010625703641934671	0.0010938285945780344	0.0010932075287179927	0.0011116890500340363	0.0011106789751260406	0.001130672259595801	0.0011292244539395017	0.0011703503724662342	0.0011679078795036012	0.033142059838260046	0.03242784461407655	-1.677739810261071e-07	-1.692287809643145e-05	-1.6817345013103724e-07	-1.6963191710156478e-05
44.08397066545326	0.0010624801465424427	0.0010624871109704197	0.0010937704948145637	0.0010931496723320504	0.0011116471421161634	0.0011106369585493763	0.0011306486851633054	0.0011292003248736793	0.0011703688212316877	0.001167924587140945	0.03317436707347561	0.03245943894097976	-1.4967182852170316e-07	-1.518730965843762e-05	-1.5009545434232358e-07	-1.5230318342163152e-05
44.349598765141174	0.0010623997155316067	0.0010624074057753315	0.0010937165690447564	0.0010930959914335163	0.0011116098029451877	0.0011105995036187098	0.0011306301227646208	0.0011291811900158942	0.0011703932876071807	0.0011679472664734728	0.033207294162090596	0.032491639393678905	-1.3147235404346869e-07	-1.3420272350600504e-05	-1.319203602975251e-07	-1.3466029966408e-05
44.6168274077539	0.0010623228813966307	0.0010623313110225976	0.001093666892157143	0.0010930465609430304	0.0011115771153939024	0.0011105666930647587	0.0011306166643354045	0.0011291671409380368	0.0011704238844250376	0.0011679760293731582	0.03324085361830059	0.03252445820730206	-1.1317340949459909e-07	-1.1621169373532414e-05	-1.1364602491622383e-07	-1.1669730987790006e-05
44.88566623736761	0.0010622497074029313	0.001062258890247505	0.001093621540433857	0.001093001457175572	0.001111549163907558	0.0011105386111875135	0.0011306084035903568	0.001129158270982714	0.0011704607267854583	0.001168010989957088	0.03327505823177045	0.03255790788622741	-9.477281895375889e-08	-9.78939198190143e-06	-9.527027740362584e-08	-9.840813896294653e-06
45.15612495616904	0.0010621802579510954	0.0010621902081263423	0.0010935805915775335	0.001092960757867375	0.0011115260345353692	0.001110515343887668	0.001130605436060183	0.00112915467529999	0.0011705039321068555	0.0011680522646371695	0.03330992107452192	0.03259200121081456	-7.626837808007159e-08	-7.924319222224474e-06	-7.679091866552579e-08	-7.978659006285804e-06
45.42821332480542	0.0010621145985971981	0.0010621253304968572	0.001093544124738751	0.0010929245422033886	0.0011115078149627092	0.0011104969786987196	0.0011306078591294141	0.0011291564508849755	0.0011705536201774831	0.0011680999721710998	0.03334545550802692	0.032626751244333334	-5.76578535137727e-08	-6.025317664665186e-06	-5.8205720709827297e-08	-6.082634189302771e-06
45.701941162736816	0.0010620527960734823	0.0010620643243790832	0.0010935122205440473	0.0010928928908453142	0.0011114945945440177	0.0011104836048197965	0.0011306157720751197	0.0011291636966163053	0.0011706099132084097	0.0011681542337146616	0.03338167519050681	0.03266217134009549	-3.8938982252576665e-08	-4.091741128059434e-06	-3.9512426028114056e-08	-4.152094599946254e-06
45.97731834859046	0.0010619949183093929	0.001062007257996522	0.0010934849611245014	0.0010928658859602053	0.0011114864643364288	0.001110475313149187	0.0011306292761065193	0.001129176513295503	0.0011706729358878548	0.0011682151728753584	0.033418594084448465	0.03269827514879622	-2.010947101156388e-08	-2.122930396752931e-06	-2.0708746962042057e-08	-2.186382394048225e-06
46.25435482051728	0.0010619410344529937	0.0010619542007977143	0.001093462430144922	0.0010928436112496772	0.0011114835171341568	0.0011104721963186377	0.001130648474405545	0.0011291950036872935	0.001170742815436965	0.0011682829157674672	0.03345622646434135	0.03273507662607487	-1.16699556962363e-09	-1.1821293119385068e-07	-1.7923650419762738e-09	-1.848264396808741e-07
46.533060576550575	0.0010618912148927457	0.0010619052234781777	0.0010934447128336246	0.0010928261519797056	0.001111485847503634	0.0011104743487283899	0.0011306734721683502	0.0011292192725608492	0.001170819681667039	0.0011683575910685124	0.03349458692464714	0.03277259004029905	1.789079989321027e-08	1.923097428302434e-06	1.7239069654857025e-08	1.8532579766084023e-06
46.813445674966815	0.0010618455312796746	0.001061860398002735	0.0010934318960128379	0.0010928135950110534	0.0011114935518194429	0.001110481866583012	0.001130704376647816	0.001129249426732029	0.0011709036670382758	0.0011684393300772388	0.033533690388005806	0.03281082998058289	3.7066303487046787e-08	4.001700766115279e-06	3.638793919956071e-08	3.928569453942599e-06
47.09552023464871	0.001061804056549919	0.0010618197976282298	0.0010934240681297323	0.0010928060288303229	0.0011115067283010427	0.0011104948479280221	0.0011307412971970651	0.0011292855751066117	0.0011709949067200698	0.0011685282667731078	0.03357355211369065	0.03284981136504406	5.636193631947117e-08	6.118311404651466e-06	5.5656658514780313e-08	6.04182078928206e-06
47.37929443545016	0.0010617668649476832	0.0010617834969266515	0.00109342131928811	0.001092803543581667	0.0011115254770503358	0.001110513392687349	0.001130784345314035	0.0011293278287245823	0.001171093538652936	0.0011686245378773894	0.03361418770631833	0.03288954944931342	7.578015322521302e-08	8.273658224727809e-06	7.504767610003529e-08	8.193739296336044e-06
47.66477851856398	0.001061734032048577	0.001061751571808651	0.001093423741280744	0.001092806231099152	0.001111549900090068	0.0011105376027016208	0.0011308336346871084	0.001129376300805467	0.001171199703612079	0.001168728282915874	0.033655613124820544	0.032930059835300035	9.532344348237021e-08	1.0468484992337546e-05	9.456347473753464e-08	1.0385067130663783e-05
47.951982786891236	0.0010617056347833622	0.00106172409954747	0.0010934314276223943	0.0010928141849397973	0.0011115801014030986	0.0011105675817673186	0.0011308892812418533	0.0011294311067947653	0.0011713135452726775	0.0011688396442832705	0.033697844691693964	0.032971358480226	1.1499433160300915e-07	1.2703550698905941e-05	1.1420657228104238e-07	1.2616561628431278e-05
48.24091760541319	0.001061681751462123	0.0010617011588032988	0.0010934444735835307	0.0010928275004173248	0.0011116161869725754	0.0011106034356768363	0.0011309514031889129	0.001129492364411522	0.0011714352102769599	0.0011689587673093594	0.0337408991025312	0.03301346170593511	1.34795378103382e-07	1.4979629906319847e-05	1.3397952242262534e-07	1.488899565063595e-05
48.53159340156531	0.0010616624617988402	0.0010616828296480395	0.0010934629762247476	0.0010928462746365955	0.0011116582648230066	0.0011106452722594287	0.0011310201210730435	0.001129560193697038	0.001171564848303085	0.0011690858003269222	0.03378479343584559	0.03305638620849108	1.54729180303851e-07	1.7297513101838247e-05	1.538849154832534e-07	1.7203157935852254e-05
48.82402066561362	0.0010616478469363988	0.0010616691935905157	0.0010934870344319176	0.0010928706065287906	0.0011117064450622879	0.0011106932014231126	0.0011310955578233747	0.0011296347170647904	0.0011717026121359315	0.0011692208947415449	0.033829545163201705	0.03310014906807253	1.747983731535327e-07	1.9658007063716454e-05	1.7392537923267316e-07	1.955985346421829e-05
49.11820995103327	0.0010616379894720206	0.0010616603336021054	0.0010935167489520775	0.0010929005968873247	0.0011117608399246804	0.0011107473351975137	0.0011311778388048924	0.001129716059351566	0.0011718486577398256	0.0011693642051033232	0.03387517215965832	0.0331447677591725	1.950056300818303e-07	2.2061935235684338e-05	1.941035797344351e-07	2.195990383047075e-05
49.41417187488941	0.0010616329734831414	0.00106165633414283	0.0010935522224300865	0.0010929363484045282	0.0011118215638147935	0.001110807787777714	0.0011312670918712138	0.001129804347869871	0.0011720031443333023	0.001169515889180567	0.03392169271454227	0.03319026016112211	2.1535366386297647e-07	2.451013811147207e-05	2.1442222220609958e-07	2.4404147626805317e-05
49.71191711822035	0.0010616328845537233	0.0010616572811878798	0.0010935935594460478	0.0010929779657091003	0.0011118887333525685	0.0011108746755690972	0.0011313634474186549	0.0011298997124616253	0.0011721662344659368	0.0011696761080355325	0.033969125542556135	0.033236644568938475	2.3584522750876545e-07	2.700347362963318e-05	2.348840519041627e-07	2.6893440835673577e-05
50.01145642642306	0.0010616378098010262	0.0010616632622546098	0.0010936408665535426	0.0010930255554043682	0.001111962467419321	0.0011109481172332453	0.0011314670384416712	0.0011300022855532125	0.0011723380940973477	0.0011698450261022908	0.0340174897952418	0.03328393970452271	2.5648311519055854e-07	2.9542817579580882e-05	2.5549185503456924e-07	2.9428657233626643e-05
50.3128006096408	0.001061647837902827	0.001061674366429985	0.0010936942523186643	0.0010930792261073523	0.0011120428872048453	0.0011110282337348906	0.0011315780005896694	0.0011301122022118906	0.0011725188926784162	0.0011700228112667664	0.03406680507280353	0.033332164728205285	2.7727016317646846e-07	3.212906401794946e-05	2.7624845969098123e-07	3.201068880628877e-05
50.61596054315354	0.0010616630591251113	0.001061690684398509	0.0010937538273599018	0.001093139088488679	0.001112130116255627	0.0011111151483899802	0.0011316964722252712	0.0011302296002036378	0.0011727088032348252	0.0011702096349490566	0.03411709143631193	0.03338133925066495	2.982092508095266e-07	3.4763125697612196e-05	2.9715673682058526e-07	3.464044617523809e-05
50.9209471677702	0.0010616835653502299	0.0010617123084706208	0.0010938197043888693	0.0010932052553133402	0.0011122242805241872	0.001111208986914851	0.001131822594484042	0.0011303546200524524	0.0011729080024529763	0.0011704056721880804	0.03416836942029548	0.03343148334522858	3.1930330148650064e-07	3.74459345056366e-05	3.182196011918513e-07	3.731885903296428e-05
51.22777149022361	0.0010617094501055263	0.0010617393326115732	0.001093891998251909	0.0010932778414823282	0.0011123255084195803	0.0011113098774765682	0.001131956511335745	0.0011304874051011546	0.0011731166707683752	0.0011706111017286463	0.0342206600457442	0.03348261756056509	3.4055528370068033e-07	4.017844191711584e-05	3.3944001243753526e-07	4.0046876595867253e-05
51.53644458356769	0.0010617408085924634	0.001061771852470814	0.0010939708259726038	0.0010933569640751795	0.001112433930859106	0.0011114179507444614	0.0011320983696471683	0.001130628101573758	0.0011733349924565831	0.0011708261061110445	0.03427398483352587	0.03353476293379383	3.619682120920356e-07	4.296161945999133e-05	3.608209760892246e-07	4.282546806533283e-05
51.84697758757708	0.001061777737716223	0.0010618099654118515	0.001094056306795194	0.001093442742393426	0.001112549681321233	0.0011115333399428697	0.0011322483192465647	0.0011307768586394239	0.0011735631557268028	0.0011710508717632136	0.03432836581824817	0.033587941004015874	3.8354514851342107e-07	4.579645919000619e-05	3.82365544636604e-07	4.565562310110405e-05
52.15938170914916	0.001061820336115805	0.001061853770542624	0.0010941485622289382	0.0010935352980049869	0.0011126728958997885	0.0011116561809051486	0.0011324065129897545	0.0011309338284780691	0.0011738013528182043	0.0011712855890955974	0.03438382556256853	0.033642173826291394	4.0528920316486826e-07	4.8683974184310363e-05	4.0407681865394125e-07	4.853835231222181e-05
52.47366822270851	0.00106186870419464	0.0010619033687463938	0.0010942477160934467	0.0010936347547895386	0.0011128037133594582	0.0011117866121289754	0.0011325731068279603	0.0011310991663476848	0.0011740497800991003	0.0011715304525987957	0.034440387171977144	0.033697483986072675	4.272035357391537e-07	5.162519904594598e-05	4.2595794793372915e-07	5.1474687758568116e-05
52.789848470613855	0.001061922944151696	0.0010619588627131431	0.0010943538945649904	0.0010937412389848578	0.0011129422751926083	0.0011119247748329743	0.0011327482598774018	0.0011312730306533984	0.0011743086381690465	0.0011717856609440795	0.03449807431006856	0.03375389461411931	4.492913565890509e-07	5.4621190421766386e-05	4.4801213264591445e-07	5.446568346625935e-05
53.107933863567155	0.001061983160013111	0.0010620203569715013	0.0010944672262238283	0.0010938548792341848	0.001113088725677487	0.00111207081301471	0.001132932134490727	0.0011314555830183484	0.0011745781319639956	0.0011720514170868988	0.03455691121432111	0.03381142940190287	4.7155592794532325e-07	5.7673027536453425e-05	4.7024262454461487e-07	5.751241595863821e-05
53.42793588102576	0.001062049457664338	0.0010620879579211983	0.001094587842102565	0.001093975806634617	0.0011132432119378346	0.0011122248735100856	0.0011331248963303243	0.0011316469883564234	0.0011748584708646008	0.0011723279283734763	0.03461692271240308	0.033870112617531575	4.940005651728804e-07	6.07818127426607e-05	4.92652728211699e-07	6.0615984803530365e-05
53.74986607161648	0.0010621219448828272	0.0010621617738660618	0.0010947158757355767	0.0010941041547865744	0.0011134058840039536	0.001112387106054189	0.0011333267144435894	0.0011318474149469306	0.0011751498688077986	0.0011726154066506143	0.03467813423902793	0.03392996912220371	5.166286380590274e-07	6.394867208628363e-05	5.15245802335711e-07	6.377751317510061e-05
54.073736053552395	0.0010622007313712367	0.0010622419150475534	0.001094851463209523	0.001094240059844348	0.0011135768948752705	0.0011125576633436245	0.0011335377613401986	0.001132057034511253	0.0011754525444017834	0.001172914068378821	0.034740571853377686	0.03399102438722292	5.394435721338062e-07	6.717475588702282e-05	5.380252610187684e-07	6.699814843133534e-05
54.399557515052166	0.001062285928791185	0.0010623284936788538	0.0010949947432149715	0.0010943836605677626	0.0011137564005844337	0.0011127367011003718	0.001133758213071455	0.001132276022291549	0.0011757667210444956	0.001173224134748877	0.0348042622571171	0.03405330451158404	5.624488500341387e-07	7.046123933687753e-05	5.609945751309468e-07	7.027906270923312e-05
54.727342214761876	0.0010623776507975465	0.001062421623979508	0.001095145857099167	0.0010945350983749891	0.0011139445602629987	0.0011129243781372237	0.0011339882493117794	0.001132504557131582	0.0011760926270457635	0.0011735458318019845	0.03486923281302414	0.034116836240163026	5.856480129152412e-07	7.380932311684685e-05	5.841572737034801e-07	7.362145353737026e-05
55.057101982179326	0.0010624760130733028	0.0010625214222106274	0.0010953049489199728	0.0010946945173965228	0.0011141415362087444	0.0011131208564248405	0.0011342280534424164	0.0011327428215597262	0.0011764304957532338	0.0011738793905536151	0.03493551156426055	0.0341816469825283	6.090446618976005e-07	7.722023403050615e-05	6.075169453653283e-07	7.702654446595236e-05
55.38884871808102	0.00106258113336495	0.0010626280067106673	0.001095472165501014	0.0010948620645303698	0.0011143474939546635	0.0011133263011604768	0.0011344778126374207	0.0011329910018742409	0.0011767805656822342	0.0011742250471212148	0.035003127254301165	0.03424776483240117	6.326424595599206e-07	8.069522565692933e-05	6.310772398252819e-07	8.049558571657234e-05
55.722594394951685	0.0010626931315184682	0.0010627414979317723	0.0010956476564880485	0.0010950378894984615	0.0011145626023396867	0.0011135408808384249	0.001134737717952011	0.0011332492882308713	0.0011771430806497142	0.0011745830428558947	0.035072109347563545	0.034315218587789076	6.56445131484544e-07	8.423557902434431e-05	6.548418693950488e-07	8.402985485014836e-05
56.058351057416104	0.0010628121295158614	0.0010628620184767073	0.0010958315744066078	0.0010952221449043351	0.0011147870335811868	0.0011137647673222272	0.0011350079644133631	0.001133517874732867	0.0011775182899124326	0.0011749536244782756	0.0351424880507477	0.03438403777182186	6.804564678375685e-07	8.784260330119142e-05	6.7881461055571e-07	8.76306574547625e-05
56.39613082267415	0.0010629382515122666	0.0010629896931363678	0.0010960240747209232	0.0010954149862921066	0.0011150209633493105	0.00111399813591871	0.001135288751113923	0.001133796959523488	0.0011779064483095384	0.0011753370442186325	0.035214294334929966	0.03445425265431702	7.046803250122802e-07	9.151763651107925e-05	7.029993055918289e-07	9.129932785625905e-05
56.7359458809379	0.00106307162387365	0.0010631246489278896	0.0010962253158941914	0.0010956165722067793	0.0011152645708432116	0.001114241165453902	0.0011355802813073357	0.001134086744881092	0.0011783078164097397	0.0011757335599615242	0.03528755995843159	0.03452589427410113	7.291206273105349e-07	9.526204626700285e-05	7.273998642461608e-07	9.503722984682828e-05
57.07780849587155	0.0010632123752150721	0.0010632670151333417	0.0010964354594501869	0.0010958270642559013	0.0011155180388692156	0.0011144940383508713	0.00113588276250706	0.0011343874373168769	0.001178722660663209	0.0011761434353950533	0.035362317490500055	0.03459899446212717	7.537813686911421e-07	9.907723052998696e-05	7.520202654558942e-07	9.884575743945856e-05
57.42173100503407	0.0010633606364395586	0.0010634169233390374	0.0010966546700362908	0.0010960466271726416	0.0011157815539210097	0.0011147569407095788	0.0011361964065877905	0.0011346992476753948	0.0011791512535584564	0.0011765669401649832	0.03543860033583144	0.034673585865408134	7.786666145698576e-07	0.0001029646183904609	7.768645591324768e-07	0.00010272633564384348
57.7677258203244	0.0010635165407775452	0.001063574507475433	0.001096883115487935	0.0010962754288802786	0.0011160553062618856	0.0011150300623887655	0.0011365214298897485	0.0011350223912378983	0.0011795938737843216	0.0011770043500338575	0.03551644275997214	0.03474970197181123	8.037805036638281e-07	0.00010692567087228211	8.019368679856777e-07	0.00010668042126471544
58.115805428429454	0.0010636802238269297	0.001063739903857649	0.0010971209668945274	0.0010965136405581743	0.0011163394900091247	0.001115313597089972	0.0011368580533259749	0.0011353570878286474	0.0011800508063973252	0.001177455947045356	0.03559587991563631	0.034827377135741626	8.29127249919303e-07	0.00011096188176473731	8.272413894309157e-07	0.00011070950372843447
58.465982391274686	0.001063851823593719	0.0010639132512265982	0.0010973683986668828	0.0010967614367092522	0.0011166343032205826	0.0011156077424437374	0.0011372065024927084	0.0011357035619242652	0.001180522342994581	0.0011779220196940841	0.03567694786997421	0.034906646604755814	8.547111444788102e-07	0.00011507477847774727	8.527823975373536e-07	0.00011481510593239208
58.818269346477535	0.0010640314805332764	0.0010640946907907332	0.001097625588606201	0.0010970189952290244	0.0011169399479835365	0.001115912700098051	0.0011375670077829652	0.0011360620427662527	0.001181008781892495	0.001178402863101014	0.03575968363283299	0.03498754654714282	8.805365577272631e-07	0.00011926592292607618	8.785642450479837e-07	0.00011899878512230955
59.172679007803275	0.0010642193375921755	0.0010642843662684138	0.001097892717974636	0.0010972864974762076	0.0011172566305058824	0.00111622867580913	0.0011379398045034384	0.0011364327644767746	0.0011815104283115004	0.001178898779194818	0.035844125186054634	0.03507011408051371	9.066079414113588e-07	0.00012353691244157416	9.045913654732226e-07	0.00012326213379793005
59.52922416562417	0.0010644155402506636	0.0010644824239308987	0.0010981699715674976	0.0010975641283449762	0.0011175845612097447	0.001116555879534597	0.0011383251329948325	0.0011368159661778385	0.0011820275945670642	0.0011794100768993303	0.03593031151384945	0.03515438730144272	9.329298307977907e-07	0.00012788938071167655	9.308682752354625e-07	0.00012760678064571707
59.887917687380885	0.0010646202365657222	0.001064689012645956	0.001098457537787117	0.0010978520763388767	0.001117923954827569	0.0011168945255291235	0.0011387232387557445	0.0011372118921139716	0.0011825606002672294	0.0011799370723273837	0.03601828263429425	0.03524040531620334	9.595068469459532e-07	0.00013232499875306947	9.57399575902745e-07	0.0001320343915038602
60.24877251804685	0.0010648335772147576	0.0010649042839221154	0.001098755608718453	0.001098150533646482	0.0011182750305008123	0.0011172448324426438	0.0011391343725702587	0.001137620791778555	0.0011831097725169915	0.0011804800889813145	0.03610807963200468	0.03532820827264762	9.863436990285683e-07	0.0001368454759126947	9.841899564883537e-07	0.00013654667035611912
60.6118016805955	0.0010650557155398748	0.0010651283919535252	0.0010990643802064309	0.0010984596962187844	0.0011186380118812598	0.0011176070234211837	0.0011395587906393308	0.0011380429200439012	0.0011836754461297435	0.001181039457960374	0.03619974469202853	0.03541783739327789	1.0134451867355784e-06	0.00014145256090294933	1.0112441958247832e-06	0.00014114536035922387
60.97701827647021	0.001065286807592789	0.0010653614936654643	0.00109938405193513	0.0010987797638484281	0.001119013127235116	0.0011179813262104357	0.0011399967547161707	0.001138478537295267	0.0011842579638461645	0.0011816155181753874	0.03629332113501442	0.035509335009560244	1.0408162027717143e-06	0.00014614804287163552	1.0385671650320338e-06	0.00014583224490399838
61.34443548605718	0.0010655270121803218	0.0010656037487604578	0.0010997148275087977	0.0010991109402507776	0.0011194006095499045	0.0011183679732621246	0.001140448532245708	0.001138927909568895	0.0011848576765608005	0.0011822086165709255	0.03638885345371469	0.03560274459753773	1.0684617354256212e-06	0.0001509337525057164	1.066163830057464e-06	0.00015060914871101172
61.71406656916102	0.0010657764909105273	0.0010658553197650442	0.001100056914534805	0.0010994534331469213	0.0011198006966443193	0.0011187672018432998	0.0011409143965083483	0.001139391308694281	0.0011854749435567268	0.0011828191083553537	0.036486387350874165	0.035698110814794556	1.0963868712435005e-06	0.0001558115631738466	1.0940392543088828e-06	0.00015547793896281137
62.085924865483435	0.0010660354082394066	0.001066116372077147	0.0011004105247085425	0.0010998074543486184	0.001120213631281086	0.001119179254148608	0.0011413946267681354	0.0011398690124407847	0.0011861101327486042	0.0011834473572390608	0.03658596977857089	0.03579547953883608	1.124596797778864e-06	0.00016078339210509607	1.1221986013728626e-06	0.00016044052647251617
62.46002379510434	0.001066303931518235	0.0010663870740140861	0.001100775873900349	0.0011001732198452736	0.0011206396612829619	0.0011196043774156852	0.0011418895084255253	0.0011403613046687784	0.0011867636209345258	0.0011840937356812574	0.03668764897907274	0.035894897906945056	1.1530968064520086e-06	0.00016585120160891864	1.1506471378440724e-06	0.00016549886689537496
62.83637685896657	0.0010665822310414865	0.0010666675968612023	0.0011011531822445058	0.0011005509498929853	0.001121079039651966	0.0011200428240437492	0.0011423993331749242	0.001140868475485494	0.0011874357940570295	0.0011847586251457086	0.03679147452727598	0.03599641435757633	1.181892295501431e-06	0.0001710170003351441	1.1793902362298558e-06	0.00017065496197618546
63.21499763936286	0.0010668704800953447	0.0010669581149210952	0.0011015426742303582	0.0011009408691057116	0.001121532024691952	0.0011204948517155018	0.0011429243991671763	0.0011413908214057422	0.0011881270474736827	0.001185442416365787	0.03689749737479346	0.0361000786733655	1.210988773053855e-06	0.00017628284457954502	1.2084333779807926e-06	0.0001759108608436477
63.59589980042612	0.0010671688550068141	0.0010672588055634829	0.0011019445787956374	0.0011013432065486396	0.0011219988801346504	0.0011209607235224748	0.0011434650111772186	0.0011419286455177135	0.0011888377862376929	0.0011861455096192912	0.03700576989577601	0.03620594202581812	1.2403918602983417e-06	0.00018165083963356254	1.2377821566262118e-06	0.00018126866134843267
63.979097088622495	0.0010674775351934057	0.0010675698492756602	0.001102359129422024	0.0011017581958337969	0.0011224798752692846	0.0011214407080939145	0.001144021480777071	0.0011424822576540396	0.0011895684253889706	0.0011868683150134476	0.03711634593453377	0.03631405702175769	1.2701072947696873e-06	0.00018712314117930173	1.2674422810068486e-06	0.00018673051144510455
64.36460333324754	0.0010677967032133937	0.0010678914297135517	0.0011027865642330276	0.0011021860752179718	0.001122975285075893	0.0011219350797293378	0.001144594126514396	0.0011430519745683288	0.0011903193902561406	0.0011876112527805613	0.03722928085504837	0.03642447775161436	1.300140933753035e-06	0.00019270195673459778	1.297419578638907e-06	0.00019229861062397546
64.75243244692527	0.001068126544816637	0.0010682237337533583	0.0011032271260942418	0.0011026270877030162	0.0011234853903624845	0.0011224441185348894	0.0011451832740968382	0.0011436381201173917	0.0011910911167699982	0.001188374753584817	0.03734463159245849	0.03653725983963162	1.3304987578279144e-06	0.00019838954715012402	1.3277199992025885e-06	0.00019797521139419683
65.14259842611021	0.001068467248995958	0.0010685669515437838	0.001103681062716055	0.001103081481138593	0.001124010477906173	0.0011229681105636355	0.00114578925658239	0.0011442410254493952	0.0011918840517889566	0.0011891592588407348	0.03746245670660909	0.036652460496089743	1.3611868745308942e-06	0.00020418822815895799	1.3583496181553047e-06	0.00020376262081794883
65.53511535159264	0.001068819008039054	0.0010689212765588251	0.0011041486267588663	0.0011035495083274334	0.0011245508405984175	0.0011235073479599264	0.0011464124145760092	0.0011448610291981628	0.0011926986534370242	0.0011899652210438296	0.037582816437763504	0.03677013857162856	1.39221152215983e-06	0.0002101003719811867	1.3893146404786796e-06	0.0002096632020995859
65.92999738900669	0.0010691820175809422	0.0010692869056511199	0.0011046300759408989	0.0011040314271331842	0.0011251067775945307	0.0011240621291079835	0.0011470530964327603	0.0011454984776838911	0.0011935353914549298	0.0011907931041140445	0.03770577276457398	0.03689035461377367	1.4235790737153736e-06	0.00021612840898643793	1.4206214045623788e-06	0.00021567937623151456
66.32725878934137	0.001069556476656907	0.00106966403910583	0.0011051256731486644	0.0011045275005909065	0.0011256785944675932	0.0011246327587848483	0.0011477116584677298	0.0011461537251205272	0.0011943947475649952	0.0011916433837525595	0.03783138946442089	0.037013170925767204	1.4552960410105318e-06	0.00022227482941894472	1.4522763862533875e-06	0.00022181362370152224
66.72691388945532	0.0010699425877559563	0.001070052880695061	0.0011056356865501876	0.0011050379970203293	0.0011262666033669644	0.00112521954831788	0.0011483884651730314	0.001146827133830111	0.001195277215850455	0.0011925165478126395	0.03795973217623138	0.03713865162781207	1.4873690789220413e-06	0.00022854218518419955	1.484286203040381e-06	0.0002280684862613902
67.12897711259382	0.0010703405568747337	0.0010704536377327703	0.0011061603897110281	0.0011055631901418963	0.0011268711231815186	0.0011258228157469317	0.0011490838894421464	0.0011475190744643304	0.0011961833031498717	0.001193413096685156	0.038090868465891194	0.03726686272084321	1.5198049898045886e-06	0.00023493309170100063	1.5166576184020251e-06	0.00023444656875856729
67.53346296890952	0.001070750593571899	0.001070866521130174	0.0011067000617132204	0.0011061033591957285	0.0011274924797078198	0.0011264428859914064	0.0011497983128019589	0.0011482299262336288	0.0011971135294674314	0.0011943335436995328	0.03822486789438009	0.037397872152944385	1.5526107280973683e-06	0.0002414502298257737	1.5493975463361231e-06	0.0002409505410400914
67.94038605598601	0.001071172911022934	0.001071291745451614	0.0011072549872771992	0.001106658789063564	0.0011281310058233996	0.0011270800910223675	0.0011505321256527834	0.0011489600771441724	0.001198068428399877	0.0011952784155408577	0.03836180208875396	0.037531749888543575	1.5857934050911033e-06	0.0002480963478458942	1.58251305605768e-06	0.0002475831399243178
68.3497610593647	0.0010716077260753522	0.001071729528970861	0.001107825456886798	0.0011072297703937685	0.0011287870416653324	0.0011277347700398834	0.00115128572751674	0.001149709924243004	0.0011990485475809104	0.001196248252683953	0.03850174481612032	0.03766856798051301	1.6193602938982445e-06	0.00025487426355136344	1.616011376879764e-06	0.0002543471712485035
68.7616027530747	0.001072055259304291	0.0010721800937278352	0.0011084117669174257	0.0011078165997295143	0.0011294609348143237	0.0011284072696558223	0.0011520595272948358	0.0011504798738717523	0.0012000544491439474	0.0011972436098452645	0.0386447720607402	0.0378084006453192	1.653318834615291e-06	0.0002617868663838674	1.6498999032988487e-06	0.00026124551199441237
69.17592600016614	0.0010725157350684432	0.0010726436655857047	0.001109014219767498	0.001108419579640211	0.0011301530404844988	0.001129097944082288	0.0011528539435331315	0.0011512703419292532	0.0012010867102041373	0.0011982650564534487	0.038790962104423794	0.03795132434137101	1.6876766397015165e-06	0.00026883711967029544	1.6841862002768288e-06	0.0002682811124949114
69.59274575324658	0.001072989381566311	0.0010731204742883413	0.0011096331239932448	0.0011090390188563013	0.001130863721719146	0.0011298071553259284	0.0011536694046984021	0.00115208175414349	0.0012021459233606529	0.001199313177139627	0.03894039561036863	0.038097417850723035	1.7224414995710684e-06	0.0002760280629429124	1.718878008739877e-06	0.0002754569987266364
70.01207705502031	0.0010734764308927296	0.0010736107535180847	0.001110268794446972	0.001109675232407504	0.001131593349592611	0.0011305352733883348	0.0011545063494636978	0.0011529145463532449	0.0012032326972202657	0.0012003885722482878	0.03909315571061989	0.03824676236429858	1.757621388422722e-06	0.0002833628143502076	1.75398325130997e-06	0.00028277627469236455
70.43393503883172	0.0010739771190956399	0.0010741147409537946	0.0011109215524189127	0.0011103285417646352	0.0011323423034186207	0.0011312826764727823	0.001155365227004276	0.0011537691647999198	0.0012043476569433456	0.0012014918583699294	0.0392493280973296	0.038399441570808684	1.7932244703051242e-06	0.00029084457316422285	1.7895100382565084e-06	0.0002902421248964504
70.85833492921113	0.0010744916862330447	0.0010746326783291297	0.0011115917257827463	0.0011109992749850893	0.001133110970965261	0.0011320497511975443	0.0011562464973043384	0.001154646066429957	0.0012054914448134182	0.0012026236688965509	0.03940900111800363	0.03855554174955283	1.8292591054400783e-06	0.00029847662238730033	1.8254666737116138e-06	0.0002978578169188506
71.2852920424243	0.0010750203764301283	0.0010751648114910265	0.0011122796491449308	0.0011116877668621182	0.0011338997486769018	0.0011328368928160651	0.0011571506314751038	0.0011555457192083645	0.0012066647208315631	0.0012037846546012075	0.03957226587494261	0.03871515186729307	1.8657338568218648e-06	0.00030626233146574533	1.861861662150622e-06	0.00030562670409478576
71.71482178702524	0.0010755634379364684	0.0010757113904583217	0.0011129856639979484	0.0011123943590780154	0.0011347090419033343	0.0011336445054442566	0.0011580781120847134	0.0011564686024438443	0.0012078681633369533	0.0012049754842429052	0.03973921632908467	0.03887836367941191	1.902657497088265e-06	0.00031420515911248503	1.898703715130616e-06	0.0003135522282992631
72.14693966441222	0.001076121123183303	0.0010762726694804614	0.001113710118877596	0.0011131194003613245	0.0011355392651364261	0.0011344730022952005	0.0011590294335005332	0.0011574152071260589	0.0012091024696549504	0.0012061968451981763	0.039909949408479826	0.039045271835572715	1.9400390156929914e-06	0.000322308656246606	1.9360017583295013e-06	0.0003216379228475619
72.58166126938723	0.001076693688840779	0.0010768489070962523	0.0011144533695244504	0.0011138632466482113	0.0011363908422545956	0.0011353228059215795	0.001160005102244427	0.00115838603627561	0.0012103683567742465	0.001207449444120792	0.040084565121628606	0.03921597399010951	1.977887626395357e-06	0.00033057646905576554	1.9737649388968954e-06	0.0003298874155164
73.01900229071879	0.0010772813958751404	0.0010774403661925839	0.0011152157790496416	0.001114626261248124	0.001137264206775447	0.0011361943484661443	0.0011610056373616267	0.0011593816053073246	0.0012116665620546536	0.0012087340076311346	0.04026316667594407	0.039390570917396416	2.016212775082576e-06	0.00033901234218658427	2.012002633119004e-06	0.0003383044316893624
73.45897851170821	0.0010778845096057724	0.0010780473140630663	0.0011159977181050766	0.0011154088150138867	0.0011381598021168934	0.0011370880719205575	0.0011620315708038402	0.001160402442407482	0.0012129978439672233	0.0012100512830368667	0.0404458606015992	0.03956916663244954	2.055024147923183e-06	0.00034762012206915327	2.0507244544130943e-06	0.00034689279763400194
73.90160581075892	0.001078503299762031	0.001078670022466495	0.0011167995650582508	0.0011162112865163566	0.0011390780818671356	0.0011380044283929597	0.0011630834478272842	0.0011614490889256459	0.0012143629828685013	0.0012114020390866136	0.040632756881044195	0.039751868517042675	2.0943316799157483e-06	0.00035640376038634236	2.0899402617042574e-06	0.00035565644392149265
74.34690016194996	0.0010791380405398034	0.0010793087676851003	0.0011176217061718231	0.001117034062223824	0.001140019510063893	0.0011389438803846585	0.0011641618274063925	0.0011625220997818324	0.0012157627818108541	0.0012127870667585482	0.04082396908449486	0.039938787451621896	2.1341455638044897e-06	0.00036536731769129527	2.1296601681649457e-06	0.0003645994089907234
74.79487763561212	0.0010797890106576827	0.0010799638305824609	0.0011184645357880795	0.0011178775366862742	0.0011409845614832538	0.0011399069010762906	0.0011652672826639326	0.0011636220438897271	0.0012171980673908928	0.001214207180085798	0.04101961451170788	0.04013003795332881	2.174476259415555e-06	0.00037451496718335364	2.16989455034634e-06	0.00037372584286618493
75.24555439890803	0.001080456493412702	0.0010806354966610273	0.0011193284565184862	0.00111874211272471	0.001141973721938611	0.0011408939746239111	0.001166400401318392	0.001164749504596786	0.0012186696906382058	0.001215663217020819	0.0412198143403832	0.04032573832046235	2.215334503425032e-06	0.00038385099865126393	2.210654057748602e-06	0.00038304001104122465
75.6989467164156	0.001081140776735507	0.0010813240561191426	0.0011202138794384787	0.001119628201625681	0.0011429874885900881	0.0011419055964654189	0.0011675617861494634	0.0011659050801420304	0.0012201785279467108	0.0012171560403409529	0.041424693781547665	0.04052601078372155	2.256731319580591e-06	0.0003933798225908003	2.251949622823074e-06	0.00039254629853116563
76.15507095071504	0.0010818421532448907	0.0010820298039074733	0.0011211212242876862	0.0011205362233412124	0.0011440263702649598	0.0011429422736377946	0.0011687520554825742	0.0011670893841324475	0.001221725482051141	0.001218686538597577	0.04163438224230491	0.040730981664598126	2.2986780294177375e-06	0.0004031059745098764	2.293792471455428e-06	0.00040224921410922376
76.61394356297929	0.0010825609203015604	0.0010827530397847353	0.0011220509196757703	0.0011214666066943144	0.001145090887789542	0.0011440045251056284	0.0011699718436934223	0.0011683030460389395	0.0012233114830513092	0.0012202556271113944	0.041849013496350056	0.040940781541314794	2.3411862634869444e-06	0.00041303411942886226	2.3361941339412624e-06	0.0004121533947329947
77.07558111356816	0.001083297380061046	0.0010834940683726098	0.001123003403294088	0.0011224197895902705	0.0011461815743330963	0.0011450928821014564	0.0011712218017335646	0.0011695467117128254	0.0012249374894870175	0.0012218642490166094	0.04206872586268222	0.04115554542271572	2.3842679731200626e-06	0.00042316905658790205	2.379166456491222e-06	0.00042226361017327907
77.54000026262605	0.001084051839525603	0.0010842531992097202	0.0011239791221333724	0.0011233962192339028	0.0011472989757642814	0.0011462078884784412	0.0011725025976781437	0.001170821043923964	0.0012266044894666413	0.001223513376356903	0.042293662392966946	0.04137541293056033	2.4279354427817704e-06	0.0004335157243742782	2.4227216133007688e-06	0.00043258476785787425
78.00721777068286	0.0010848246105950067	0.0010850307468045512	0.001124978532707667	0.001124396352353041	0.001148443651020767	0.001147350101075982	0.0011738149172969474	0.0011721267229216365	0.0012283135018526722	0.001225204011236349	0.04252397106803916	0.041600528490679606	2.472201303024271e-06	0.00044407920548011903	2.466872119202823e-06	0.0004431219179391599
78.47725049925933	0.0010856160101160688	0.001085827030687154	0.0011260021012847227	0.001125420655428399	0.0011496161724926027	0.001148520090098839	0.0011751594646500145	0.0011734644470193871	0.001230065577507686	0.001226937187028606	0.04275980500405507	0.04183104153350381	2.517078544104004e-06	0.0004548647323084909	2.511630842965502e-06	0.0004538802586049606
78.95011541147531	0.0010864263599307685	0.0010866423754595268	0.0011270503041231263	0.0011264696049301298	0.001150817126420036	0.0011497184395104555	0.0011765369627091537	0.0011748349332051323	0.0012318618006045264	0.0012287139696480127	0.04300132266885056	0.042067106704486934	2.562580530282056e-06	0.00046587769263750634	2.5570110212477532e-06	0.0004648651416396532
79.42582957266194	0.0010872559869227975	0.001087477110844465	0.001128123627716379	0.0011275436875612577	0.0011520471133064387	0.0011509457474410995	0.0011779481540067382	0.001176238917777859	0.0012337032900046725	0.0012305354588863853	0.04324868810908262	0.042308884084993156	2.608721014845999e-06	0.0004771236355597397	2.603026273258202e-06	0.00047608207825400317
79.90441015097758	0.0010881052230623898	0.0010883315717327635	0.0011292225690442215	0.001128643400508297	0.0011533067483471165	0.0011522026266116052	0.001179393801313325	0.0011776771570124217	0.0012355912007091475	0.0012324027898197036	0.043502071188786025	0.04255653942425308	2.655514155944661e-06	0.0004886082777186274	2.6496906161974434e-06	0.00048753674520427004
80.38587441802741	0.0010889744054492455	0.0010892060982285686	0.0011303476358314748	0.0011297692516993017	0.0011545966618747763	0.001153489704773446	0.0011808746883456827	0.0011791504278539614	0.001237526725386589	0.0012343171342890952	0.0437616478400038	0.042810244383029425	2.702974533218272e-06	0.0005003375098512342	2.697018481470116e-06	0.0004992349912090466
80.87023974948666	0.001089863876353355	0.0010901010356926975	0.0011314993468146848	0.0011309217600696418	0.001155917499822476	0.0011548076251659564	0.0011823916205069309	0.0011806595286436036	0.0012395110959834462	0.0012362797024608842	0.04402760032620147	0.04307017678967445	2.751117165328493e-06	0.0005123174036624212	2.745024731771713e-06	0.000511182843689062
81.35752362572781	0.001090773983253537	0.0010910167347837284	0.0011326782320168955	0.0011321014558358107	0.0011572699242049615	0.0011561570469915748	0.0011839454256606422	0.0011822052798772153	0.0012415455854216872	0.0012382917444708453	0.04430011751922697	0.04333652090931709	2.7999575284336567e-06	0.0005245542190520369	2.7937246790798315e-06	0.000523386515849128
81.8477436324513	0.0010917050788734782	0.0010919535514966564	0.0011338848330308762	0.0011333088807775904	0.0011586546136193275	0.001157538645910019	0.001185536954940844	0.0011837885249991072	0.0012436315093897678	0.001240354552158169	0.04457939519061705	0.043609467726955564	2.8495115756627717e-06	0.0005370544117141995	2.843134103619905e-06	0.0005358524141226007
82.34091746132043	0.0010926575212150496	0.001092911847198886	0.0011351197033111478	0.001134544588528907	0.0011600722637660074	0.0011589531145523733	0.0011871670836000117	0.0011854101312326944	0.001245770228233075	0.0012424694608950816	0.04486563631812006	0.043889215245289256	2.899795757663323e-06	0.0005498246411345109	2.89326927386418e-06	0.0005485871460026437
82.83706291059936	0.0010936316735886684	0.0010938919886633286	0.0011363834084751848	0.0011358091448777365	0.0011615235879911627	0.0011604011630561263	0.0011888367118972946	0.0011870709904502823	0.0012479631489505465	0.0012446378515185165	0.0451590514083549	0.044175968798185604	2.9508270442937714e-06	0.0005628717790115978	2.9441469676354942e-06	0.0005615975282838581
83.33619788579601	0.0010946279046404547	0.0010948943480983547	0.0011376765266141759	0.0011371031280754456	0.0011630093178516179	0.0011618835196222656	0.0011905467660293574	0.001188772020084283	0.0012502117273046783	0.0012468611523707347	0.045459858836596964	0.04446994138072913	3.0026229475394687e-06	0.0005762029181302364	2.9957844943900164e-06	0.0005748905957437822
83.83834040030794	0.0010956465883759225	0.001095919303174337	0.0011389996486137653	0.001138427129155963	0.001164530203703549	0.0011634009310956136	0.0011922981991064078	0.001190514164082344	0.001252517470052721	0.00124914084145634	0.04576828520474394	0.04477135399687951	3.0552015457356845e-06	0.0005898253817166466	3.048199718766985e-06	0.0005884736102917121
84.34350857607244	0.0010966881041799329	0.0010969672370465108	0.0011403533784852106	0.0011397817522652168	0.0011660870153162334	0.0011649541635696604	0.0011940919921761574	0.001192298393909036	0.0012548819373074892	0.0012514784487237347	0.046084565718599764	0.045080436025823935	3.1085815091951106e-06	0.0006037467333097069	3.1014110854863264e-06	0.0006023540706169561
84.85172064422062	0.0010977528368326106	0.0010980385383738518	0.0011417383337074304	0.0011411676150012832	0.0011676805425122473	0.0011665440030172443	0.0011959291552986646	0.001194125709596949	0.0012573067450368813	0.0012538755584796898	0.04640894458568565	0.045397425608198816	3.1627821273257084e-06	0.0006179747871816743	3.1554376456869627e-06	0.0006165397223704128
85.36299494573534	0.0010988411765209256	0.0010991336013336684	0.0011431551455804354	0.0011425853487657387	0.0011693115958355898	0.0011681712559485126	0.0011978107286752247	0.0011959971408502528	0.0012597935677119664	0.0012563338119464392	0.046741675434880475	0.045722570053434164	3.2178233373720416e-06	0.0006325176193491822	3.2102990848268016e-06	0.0006310385689173026
85.87734993211305	0.0010999535188456174	0.0011002528256315845	0.0011446044595906865	0.001144035599126727	0.001170981007249336	0.0011698367500977088	0.0011997377838347209	0.001197913748204003	0.0012623441411143107	0.0012588549099714669	0.04708302175928876	0.04605612626956357	3.2737257548657445e-06	0.0006473835792139282	3.266015752229198e-06	0.000645858882699718
86.39480416602983	0.0011010902648231151	0.0011013966165065608	0.0011460869357889315	0.0011455190261942846	0.0011726896308645021	0.0011715413351404238	0.0012017114248810824	0.0011998766242427154	0.0012649602653140904	0.001261440615900995	0.04743325738383543	0.04639836121694786	3.3305107059319276e-06	0.0006625813018781568	3.3226086924198657e-06	0.0006610092172529003
86.91537632201124	0.001102251820882112	0.001102565384730606	0.001147603249181142	0.0011470363050085177	0.0011744383437019609	0.001173285883443083	0.0012037327898057986	0.0012018868948820078	0.0012676438078315481	0.001264092758629134	0.04779266695919518	0.046749552387460314	3.3882002615870464e-06	0.0006781197211859491	3.380099678373938e-06	0.0006764984199216784
87.43908518710603	0.0011034385988544044	0.0011037595466027895	0.0011491540901331883	0.0011485881259412512	0.0011762280464893532	0.0011750712908465512	0.001205803051869728	0.0012039457207173943	0.0012703967069953876	0.0012668132358356354	0.048161546483794386	0.047109988310804575	3.446817274172214e-06	0.0006940080835409201	3.4385112468210584e-06	0.0006923356453288343
87.9659496615646	0.0011046510159596263	0.0011049795239371728	0.0011507401647899624	0.0011501751951118267	0.0011780596644951084	0.0011768984774858996	0.0012079234210587851	0.0012060542984446377	0.0012732209755129213	0.0012696040174263552	0.04854020385574465	0.0474799690897557	3.5063854160928293e-06	0.000710255962560552	3.497866735768535e-06	0.0007085303696519329
88.4959887595208	0.0011058894947834539	0.0011062257440442322	0.0011523621955096817	0.0011517982348177632	0.0011799341484018187	0.0011787683886485046	0.001210095145618429	0.0012082138623564045	0.0012761187042680307	0.0012724671491916991	0.04892895945671602	0.04785980696625532	3.5669292210278e-06	0.0007268732746260331	3.5581903243965107e-06	0.0007250924057643215
89.0292216096782	0.0011071544632488624	0.0011074986397053394	0.0011540209213141807	0.0011534579839810484	0.001181852475221399	0.0011806819956728211	0.001212319513672291	0.0012104256859203444	0.0012790920663644616	0.0012754047566997122	0.049328146769916516	0.04824982692044225	3.6284741278182642e-06	0.0007438702954007392	3.619507075527245e-06	0.0007420319193111036
89.56566745600044	0.0011084463545799916	0.0011087986491398604	0.0011557170983560597	0.001155155198610903	0.001183815649254655	0.0011826402968903658	0.001214597854930701	0.0012126910834441452	0.0012821433214335273	0.001278419049441943	0.0497381130345028	0.04865036730485757	3.691046527238553e-06	0.0007612576773882995	3.681842980862585e-06	0.0007593594457884489
90.1053456584057	0.0011097656072581524	0.0011101262159643765	0.0011574515004036073	0.0011568906522838917	0.00118582470309806	0.0011846443186136093	0.0012169315424953376	0.0012150114118335276	0.0012852748202270073	0.001281512325251831	0.05015921993894544	0.049061780516243644	3.7546738118723107e-06	0.0007790464686125431	3.7452250092034206e-06	0.0007770859087045667
90.6482756934654	0.0011111126649695007	0.001111481789143557	0.0011592249193445095	0.0011586651366423586	0.001187880698700795	0.0011866951161727233	0.001219321994766752	0.0012173880724496771	0.0012884890095179542	0.0012846869750171802	0.05059184435606344	0.049484433707546696	3.819384429359614e-06	0.0007972481325089764	3.8096811579041868e-06	0.0007952226389089101
91.19447715510712	0.001112487976543874	0.0011128658229321551	0.0011610381657094235	0.001160479461912215	0.0011899847284753185	0.0011887937750043325	0.001221770677462072	0.0012198225130731172	0.0012917884373342015	0.0012879454877102539	0.05103637912266546	0.049918709542944875	3.885207939287663e-06	0.0008158745691242975	3.8752405078180605e-06	0.0008137813951803186
91.74396975532183	0.0011138919958842814	0.001114278776807609	0.0011628920692165906	0.0011623344574412079	0.001192137916465026	0.00119094141179569	0.0012242791057508156	0.0012223162299816357	0.001295175758551705	0.0012912904557612276	0.05149323386697766	0.050365006998948775	3.952175073999344e-06	0.0008349381377277254	3.941933282002822e-06	0.0008327743861754056
92.29677332487483	0.0011153251818864973	0.0011157211153926731	0.0011647874793387376	0.0011642309722588648	0.0011943414195728036	0.0011931391756879542	0.001226848846517403	0.001224870770150501	0.0012986537408773815	0.0012947245808031253	0.05196283588729914	0.05082374221487761	4.020317803691328e-06	0.0008544516809539382	4.009790908539529e-06	0.0008522142938515165
92.85290781402206	0.0011167879983482367	0.0011171933083675475	0.001166725265893674	0.0011661698756594608	0.0011965964288546671	0.001195388249542588	0.0012294815207597454	0.0012274877335839611	0.0013022252712540266	0.0012982506798191182	0.05244563108561093	0.051295349396284766	4.089669406139116e-06	0.0008744285506054328	4.078846087775603e-06	0.000872114298484522
93.41239329322968	0.001118280913867323	0.0011186958303708843	0.0011687063196600472	0.001168152057809402	0.001198904170882951	0.0011976898512751745	0.001232178806134055	0.0012301687757877388	0.0013058933627229552	0.001301871691725947	0.052942084960187	0.05178028177520904	4.160264541437381e-06	0.0008948826352486727	4.149132864378737e-06	0.0008924881054117317
93.97524995389855	0.0011198044017282814	0.0011202291608890865	0.0011707315530198885	0.0011701784303805927	0.0012012659091839427	0.0012000452352613625	0.001234942439656951	0.0012329156103931408	0.0013096611617835808	0.0013055906844305959	0.053452683661590734	0.052279012631456574	4.232139332211414e-06	0.0009158283897632291	4.220686704626197e-06	0.0009133499736528883
94.54149810909283	0.0011213589397767669	0.001121793784133281	0.0011728019006297212	0.0011722499272114706	0.0012036829457552595	0.0012024556938200256	0.0012377742205769372	0.0012357300119443298	0.0013135319562930122	0.0013094108624009779	0.05397793511683317	0.052792036379479684	4.305331449764357e-06	0.0009372808670106703	4.293544579372097e-06	0.000934714746565507
95.11115819427312	0.001122945010281226	0.0011233901889033259	0.0011749183201221441	0.0011743675049975379	0.00120615662266873	0.001204922558779165	0.0012406760134283964	0.0012386138188613405	0.0013175091839530756	0.001313335574795466	0.054518370226876084	0.05331986972581652	4.379880206696477e-06	0.0009592557518091072	4.367745053205892e-06	0.0009565978847145273
95.68425076803395	0.001124563099781187	0.0011250188684382254	0.0011770817928400028	0.0011765321440134057	0.00120868832376505	0.0012074472031305843	0.0012436497512824847	0.0012415689365926023	0.001321596441437003	0.0013173683242006576	0.055074544143128186	0.05386305290249856	4.455826656569149e-06	0.0009817693974182307	4.443328380346594e-06	0.000979015501150926
96.26079651284576	0.0011262136989215674	0.0011266803202522916	0.001179293324605435	0.0011787448488685252	0.0012112794764470418	0.0012100310427798741	0.0012466974392106223	0.0012445973409719615	0.0013257974942134018	0.0013215127760317848	0.05564703762908522	0.054422150982300035	4.533213701261255e-06	0.0010048388647618534	4.5203366078874416e-06	0.0010019843993155086
96.84081623580131	0.0011278973022723893	0.0011283750459564102	0.0011815539465263134	0.0011810066492990146	0.0012139315535789727	0.001212675538398868	0.001249821157977785	0.0012477010817966508	0.001330116287131132	0.0013257727686558694	0.05623645851382883	0.05499775528225369	4.6120862067170875e-06	0.0010284819646351473	4.598813687061495e-06	0.0010255221138050774
97.42433086936633	0.0011296144081332918	0.0011301035510637469	0.0011838647158428203	0.0011833186009981846	0.0012166460755000498	0.0012153821973883436	0.0012530230679844085	0.0012508822866441605	0.0013345569558354297	0.0013301523243039704	0.05684344324471159	0.0555904848624236	4.692491127875932e-06	0.00105271730317541	4.678805593272143e-06	0.001049646954264155
98.01136147213543	0.0011313655183222578	0.0011318663447792644	0.001186226716817202	0.001185681786488664	0.0012194246121610063	0.001218152575959507	0.0012563054134775765	0.0012541431649477546	0.0013391238390931615	0.0013346556608460087	0.05746865854723428	0.05620098812758766	4.774477643644179e-06	0.0010775643309001437	4.760360455707087e-06	0.0010743780526939473
98.60192922959182	0.0011331511379479573	0.0011336639397723901	0.0011886410616699914	0.0011880973160392496	0.0012222687853934752	0.0012209882813435495	0.001259670527054146	0.0012574860123522305	0.0013438214921134867	0.0013392872045094675	0.058112803200884064	0.05682994454019415	4.858097302859726e-06	0.0011030433956489005	4.843528697450654e-06	0.0010997354144988147
99.1960554548718	0.0011349717751651623	0.001135496851932233	0.0011911088915663639	0.001190566328629977	0.0012251802713228233	0.0012238909741394907	0.0012631208344807397	0.0012609132153737017	0.0013486547009597173	0.0013440516036322219	0.05877660994053121	0.05747806645374199	4.943404182330274e-06	0.001129175799810006	4.928363187104486e-06	0.0011257399736311624
99.79376158953411	0.0011368279409127138	0.0011373656001047523	0.0011936313776566472	0.0011930899929692275	0.001228160802936135	0.001226862370811482	0.0012666588598580354	0.00126442725638954	0.0013536284981587902	0.0013489537435496853	0.05946084749391379	0.05814610107662529	5.03045505809911e-06	0.0011559838622408891	5.014919403022915e-06	0.001152413652225931
100.39506920433367	0.0011387201486335351	0.001139270705811302	0.0011962097221753928	0.0011956695085670595	0.001231212172818145	0.0012299042463478204	0.0012702872311595402	0.0012680307189872361	0.001358748179626735	0.0013539987627276496	0.06016632276676572	0.05883483257745638	5.119309591258055e-06	0.0011834909853499498	5.103255611413771e-06	0.001179779425169225
101.00000000000001	0.0011406489139762896	0.0011412126929480583	0.001198845159603923	0.001198306106869444	0.001234336236069253	0.0012330184370951695	0.0012740086861782035	0.001271726293703927	0.0013640193230420638	0.0013591920702649	0.06089388318829478	0.05954508434395467	5.1643316450220535e-06	0.0011974223072779683	5.148011590183268e-06	0.0011936382749843028
