# Supplementary material for: White matter micro- and macrostructure brain charts for the human lifespan
Source: Nature. 2026 May 13;655(8124):979–89. doi: 10.1038/s41586-026-10454-2 (PMC13391363; doi:10.1038/s41586-026-10454-2)
Supplement: Supplementary file 12 — Centiles trajectories of brain charts. SDT.T9.1–5 contain the brain charts for the global metrics; SDT.T9.6–509 contain the brain charts for the tract-specific metrics (unnormalized); and SDT.T9.510–1157 contain the brain charts for the tract-specific macrostructural metrics (normalized). Included in each table are the male and female centile trajectories for the 2.5th, 25th, 50th, 75th and 97.5th percentiles; the interquartile range normalized by the 50th centile; and the derivatives of the 50th centiles with respect to both age and log(age). Charts are sampled in logarithmically spaced intervals. Age is reported in years, while centile trajectory values are reported in metric-specific units: diffusivities in mm2 s−1, volume in mm3, surface area in mm2, average length in mm, and FA is dimensionless (unitless). [file 41586_2026_10454_MOESM12_ESM.zip › plotted_curves_global/SDT.T9.2-global_fa_mean_curve_metrics.csv]

ages	male_0.025th_percentile	female_0.025th_percentile	male_0.25th_percentile	female_0.25th_percentile	male_0.5th_percentile	female_0.5th_percentile	male_0.75th_percentile	female_0.75th_percentile	male_0.975th_percentile	female_0.975th_percentile	male_normalized_quantile_range	fwmale_normalized_quantile_range	male_median_centile_d_age	male_median_centile_d_log_age	female_median_centile_d_age	female_median_centile_d_log_age
0.25	0.22664039774215322	0.22881146614555006	0.25313636927296324	0.2546198306505476	0.267160855879711	0.268275231227399	0.2812415961136549	0.28198361247980275	0.30816979997734173	0.30819832850112794	0.10519964366840487	0.10199891247530299	0.11182729448944452	0.06456671089019472	0.11225698807550949	0.06481480686416508
0.25150637576242696	0.22679577216660687	0.22896783427022177	0.2533003318449958	0.254784558760306	0.2673293098057077	0.268444332433399	0.28141454053776677	0.28215708606383977	0.3083513179254712	0.3083801494073652	0.10516695200090148	0.10196723862786304	0.11160342542731883	0.06463080648643427	0.11203221829573806	0.06487912514680261
0.2530218281966045	0.2269514867633878	0.2291245435990426	0.2534646309781751	0.2549496245378343	0.2674980981812892	0.2686137692509572	0.2815878172192346	0.2823308931275072	0.3085331638761528	0.3085622996549527	0.10513415397069396	0.1019354617078153	0.11115482923980835	0.06475888569595156	0.11158181735197559	0.0650076491435101
0.25454641199404576	0.2271075412222951	0.22928159381162974	0.25362926618323856	0.25511502748831294	0.2676672204221306	0.26878354109269287	0.28176142547816124	0.2825050329903829	0.3087153369665316	0.3087447783853656	0.10510124941917144	0.10190358156128392	0.11070721968540909	0.06488674014894258	0.1111324072742832	0.0651359472092281
0.2560801821758082	0.2272639352297645	0.22943898458420026	0.25379423696706027	0.25528076711303516	0.2678366759397817	0.26895364736708327	0.2819353646302628	0.282679504967648	0.3088978363288647	0.3089275847351954	0.10506823818829639	0.10187159803494865	0.11026060065962895	0.06501436826818008	0.11068399197355916	0.06526401776046242
0.25762319409447826	0.22742066846888248	0.22959671558958575	0.2539595428326688	0.25544684290942615	0.2680064641416874	0.2691240874784849	0.28210963398689065	0.28285430837010994	0.3090806610905482	0.3091107178361757	0.10503512012060909	0.10183951097604699	0.10981497600742784	0.06514176848416042	0.11023657531013953	0.06539185922158453
0.2591755034361701	0.2275777406194006	0.22975478649724693	0.25412518327926603	0.2556132543710612	0.26817658443120806	0.2692948608271535	0.28228423285505383	0.2830294425042246	0.30926381037414347	0.30929417681520915	0.10500189505922759	0.10180732023237708	0.10937034952289082	0.06526893923511068	0.1097901610929739	0.06551947002459002
0.2607371662225343	0.2277351513577491	0.22991319697328724	0.25429115780224393	0.2557800009876828	0.2683470362076392	0.26946596680926366	0.28245916053744125	0.28320490667211773	0.3094472832974025	0.30947796079439277	0.10496856284785544	0.1017750256523012	0.10892672494922806	0.0653958789668323	0.10934475308008018	0.06564684860910575
0.2623082388127803	0.22789290035705118	0.23007194668046774	0.25445746589320295	0.2559470822452196	0.26851781886623144	0.26963740481692927	0.2826344163324432	0.2833807001716077	0.3096310789732949	0.30966206889104453	0.10493512333078071	0.10174262708474811	0.10848410597893121	0.06552258613276507	0.1089003549786014	0.06577399342258161
0.2638887779057103	0.2280509872871367	0.230231035278221	0.2546241070399702	0.2561144976258043	0.2686889317982104	0.2698091742382237	0.28280999953417385	0.28355682229622764	0.3098151965100331	0.30984650021772914	0.10490157635287975	0.10171012437921619	0.10804249625374496	0.06564905919407238	0.10845697044467784	0.06590090292012007
0.26547884054176485	0.22820941181455637	0.2303904624226651	0.2547910807266166	0.2562822466077913	0.26886037439079696	0.26998127445719944	0.2829859094324936	0.2837332723352472	0.3099996350110997	0.310031253882284	0.10486792175962274	0.10167751738577613	0.1076018993649086	0.06577529661958437	0.10801460308363175	0.06602757556446903
0.2670784841050822	0.22836817360259543	0.2305502277666184	0.25495838643347557	0.2564503286657752	0.26903214602722725	0.2701537048539087	0.2831621453130304	0.2839100495736952	0.31018439357527233	0.3102163289878462	0.10483415939707255	0.10164480595507436	0.10716231885298555	0.06590129688574109	0.1075732564499674	0.06615400982615682
0.26868776632556873	0.22852727231128775	0.23071033095961319	0.2551260236371602	0.2566187432706084	0.2692042460867722	0.2703264648044231	0.2833387064572028	0.28408715329238143	0.31036947129665116	0.31040172463287735	0.10480028911189196	0.10161198993833616	0.1067237582078917	0.06602705847658541	0.10713293404737101	0.06628020418329328
0.2703067452809827	0.22868670759742943	0.23087077164790962	0.25529399181058127	0.2567874898894189	0.26937667394475767	0.27049955368085377	0.2835155921422413	0.28426458276791844	0.3105548672646838	0.3105874399111904	0.10476631075134435	0.10157906918736771	0.10628622086899497	0.06615257988374879	0.10669363932873921	0.06640615712163367
0.2719354793990299	0.2288464791145925	0.23103154947451016	0.25546229042296476	0.2569565679856287	0.269549428972584	0.27067297085137093	0.28369280164121013	0.2844423372727441	0.3107405805641919	0.3107734739119756	0.10473222416329704	0.10154604355455969	0.10584971022548473	0.06627785960660049	0.10625537569647747	0.06653186713463555
0.27357402745947257	0.22900658651313893	0.2311926640791732	0.2556309189398699	0.2571259770189713	0.26972251053774676	0.2708467156802246	0.28387033422303	0.2846204160751434	0.31092661027539753	0.31095982571982617	0.10469802919622492	0.10151291289289044	0.10541422961591707	0.06640289615202022	0.10581814650228694	0.0666573327233948
0.2752224485962505	0.2291670294402341	0.2313541150984272	0.25579987682320654	0.25729571644550947	0.26989591800385526	0.2710207875277638	0.2840481891524993	0.2847988184392703	0.3111129554739488	0.31114649441476494	0.10466372569921288	0.10147967705592828	0.10497978232857008	0.06652768803441944	0.1053819550472781	0.0667825523965675
0.27688080229961526	0.22932780753986043	0.2315159021655848	0.25596916353125315	0.25746578571765333	0.27006965073065325	0.2711951857504567	0.28422636569031684	0.2849775436251703	0.311299615230946	0.31133347907226966	0.10462931352195975	0.10144633589783644	0.10454637160160019	0.06665223377589058	0.10494680458236871	0.06690752467053329
0.2785491484182772	0.22948892045283106	0.23167802491075615	0.2561387785186738	0.25763618428417806	0.2702437080740384	0.27136990970091085	0.284404863093103	0.2851565908888015	0.3114865886129681	0.31152077876329964	0.10459479251478138	0.10141288927337211	0.10411400062295684	0.06677653190602229	0.10451269830782906	0.06703224806910413
0.28022754716156506	0.2296503678168034	0.23184048296086288	0.25630872123653625	0.25780691159024105	0.2704180893860818	0.2715449587278917	0.2845836806134218	0.28533595948205703	0.31167387468209784	0.31170839255432087	0.10456016252861246	0.10137933703789413	0.1036826725304536	0.06690058096194207	0.10407963937362297	0.06715672112371607
0.2819160591015993	0.2298121492662924	0.23200327593965198	0.2564789911323293	0.2579779670774002	0.270592794015048	0.2717203321763439	0.28476281749980303	0.2855156486527868	0.31186147249594875	0.3118963195073325	0.10452542341501095	0.10134567904736279	0.10325239041199552	0.06702437948830209	0.1036476308799621	0.06728094237358562
0.28361474517547763	0.2299742644326843	0.23216640346770973	0.2566495876499802	0.2581493501836317	0.27076782130541394	0.2718960293874104	0.2849422729967636	0.2856956576448197	0.31204938110769037	0.3120845586798932	0.10449057502616067	0.10131191515834413	0.10282315730540859	0.06714792603719388	0.10321667587641059	0.0674049103651555
0.2853236666874746	0.23013671294424942	0.23232986516247434	0.2568205102298718	0.2583210603433464	0.27094317059788914	0.2720720496984514	0.28512204634482946	0.2858759856979843	0.31223759956607416	0.3122731091251452	0.10445561721487495	0.10127804522801272	0.10239497619910765	0.06727121916837575	0.10278677736275199	0.06752862365252099
0.2870428853112538	0.2302994944261563	0.2324936606382508	0.25699175830886034	0.2584930969874087	0.2711188412294354	0.2722483924430651	0.28530213678055727	0.286056632048132	0.31242612691546	0.3124619698918428	0.10442054983459875	0.10124406911415504	0.10196785003137165	0.06739425744890326	0.10235793828888973	0.06765208079738017
0.28877246309209376	0.23046260850048406	0.23265778950622326	0.25716333132029234	0.2586654595431532	0.2712948325332851	0.2724250569511065	0.2854825435365562	0.28623759592715764	0.3126149621958413	0.31265114002437533	0.10438537273941403	0.101209986675172	0.10154178169105421	0.0675170394533211	0.10193016155474766	0.06777528036871416
0.2905124624491269	0.2306260547862362	0.23282225137446919	0.2573352286940223	0.25883814743440203	0.2714711438389621	0.27260204254870707	0.2856632658415092	0.2864188765630216	0.312804104442871	0.31284061856279455	0.104350085784039	0.10117579777008313	0.10111677401756936	0.06763956376363467	0.10150345001076744	0.0678982209431922
0.29226294617759224	0.23078983289935334	0.23298704584797247	0.25750744985642915	0.2590111600814829	0.27164777447229965	0.2727793485582947	0.2858443029201948	0.2866004731797714	0.3129935526878876	0.31303040454284037	0.1043146888238365	0.10114150225852775	0.1006928298008063	0.06776182896919636	0.10107780645762432	0.06802090110475234
0.294023977451102	0.23095394245272644	0.23315217252863635	0.25767999423043403	0.2591844969012453	0.27182472375546085	0.2729569742986119	0.28602565399350827	0.2867823849975625	0.31318330595794047	0.31322049699596516	0.10427918171481186	0.10110710000076939	0.10026995178148468	0.06788383366679085	0.10065323364648293	0.06814331944475782
0.29579561982392083	0.23111838305620958	0.23331763101529757	0.25785286123551704	0.2593581573070788	0.2720019910069571	0.27313491908473636	0.28620731827848367	0.28696461123268124	0.3133733632758158	0.31341089494936114	0.10424356431362077	0.10107259085769965	0.09984814265111197	0.06800557646052852	0.10022973427933835	0.06826547456213206
0.29757793723326015	0.2312831543166331	0.2334834209037385	0.25802605028773423	0.2595321407089293	0.2721795755416677	0.27331318222809975	0.2863892949883145	0.2871471510975649	0.31356372366006197	0.31360159742598426	0.10420783647756908	0.10103797469083955	0.09942740505221082	0.06812705596191648	0.09980731100868923	0.06838736506298915
0.29937099400158496	0.23144825583781634	0.23364954178670083	0.25819956079973455	0.2597064465133165	0.27235747667085897	0.2734917630365065	0.2865715833323756	0.28733000380082346	0.31375438612501516	0.31379260344458043	0.10417199806461828	0.10100325136234434	0.09900774157823378	0.06824827078960283	0.09938596643809205	0.06850898956086837
0.3011748548389356	0.23161368722057998	0.23381599325389857	0.2583733921807764	0.2598810741233511	0.2725356937022023	0.2736706608141538	0.28675418251624357	0.2875131685472613	0.31394534968082477	0.3139839120197112	0.10413604893338732	0.10096842073500446	0.09858915477397545	0.06836921956967501	0.09896570312201902	0.0686303466766276
0.30298958484526295	0.23177944806275952	0.23398277489203037	0.25854754383674505	0.2600560229387509	0.272714225939795	0.27384987486164974	0.2869370917417193	0.28769664453789756	0.31413661333347903	0.3141755221617783	0.1040999889431568	0.10093348267225181	0.09817164713564352	0.06848990093547513	0.09854652356607119	0.0687514350383509
0.30481524951277783	0.23194553795921685	0.23414988628479325	0.25872201517016863	0.26023129235585885	0.2728930726841773	0.27402940447603286	0.2871203102068476	0.2878804309699882	0.3143281760848301	0.31436743287704966	0.10406381795387189	0.10089843703815962	0.09775522111073087	0.06861031352747915	0.09812843022723428	0.06887225328153335
0.3066519147283146	0.2321119565018538	0.2343173270128948	0.2588968055802353	0.26040688176765897	0.2730722332323524	0.27420924895079124	0.28730383710593926	0.28806452703704677	0.3145200369326196	0.3145596431676844	0.10402753582614496	0.10086328369744799	0.09733987909851294	0.06873045599341765	0.09771142551380763	0.06899280004876829
0.3084996467757088	0.23227870327962352	0.23448509665406564	0.2590719144628092	0.2605827905637929	0.27325170687780453	0.2743894075758805	0.2874876716295915	0.2882489319288647	0.31471219487050356	0.3147521520317576	0.1039911424212605	0.10082802251548616	0.09692562344989142	0.0688503269881906	0.09729551178558893	0.069113073989854
0.31035851233818973	0.23244577787854362	0.23465319478307284	0.25924734121044746	0.2607590181305773	0.27343149291051816	0.27456987963774354	0.2876718129647092	0.28843364483153366	0.314904648888078	0.3149449584632861	0.10395463760117701	0.10079265335829689	0.09651245646769269	0.06896992517374656	0.09688069135421529	0.06923307376188603
0.3122285785007863	0.23261317988170788	0.23482162097173145	0.25942308521241614	0.26093556385101957	0.2736115906169956	0.27475066441932855	0.28785626029452505	0.28861866492746496	0.3150973979709033	0.3151380614522526	0.10391802122853037	0.10075717609255726	0.09610038040689517	0.0690892492192674	0.09646696648307795	0.06935279802896588
0.3141099127527488	0.23278090886929895	0.23499037478891768	0.2595991458547071	0.2611124271048351	0.2737919992802771	0.27493176120010787	0.28804101279862165	0.2888039913954113	0.3152904411005302	0.31533145998463175	0.1038812931666385	0.10072159058560351	0.09568939747471461	0.06920829780107596	0.09605433938760655	0.06947224546246389
0.31600258298998396	0.23294896441859983	0.23515945580058076	0.25977552252005365	0.2612896072684629	0.27397271817995805	0.2751131692560968	0.2882260696529507	0.28898962341048695	0.3154837772545242	0.315525153042414	0.10384445327950292	0.1006858967054344	0.09527950983040512	0.069327069602231	0.09564281223539695	0.06959141474068531
0.3179066575175057	0.23311734610400592	0.23532886356975521	0.2599522145879464	0.2614671037150821	0.274153746592207	0.2752948878598712	0.28841143002985403	0.28917556014418877	0.3156774054064898	0.3157191396036309	0.10380750143181386	0.10065009432071496	0.09487071958602655	0.0694455633130957	0.09523238714628235	0.0697103045490195
0.3198222050518999	0.2332860534970375	0.23549859765657344	0.26012922143465045	0.2616449158146285	0.2743350837897856	0.2754769162805868	0.28859709309808484	0.2893618007644166	0.3158713245260967	0.3159134186423797	0.10377043748895215	0.10061418330077816	0.09446302880637347	0.06956377763098232	0.09482306619268854	0.06982891357998966
0.32174929472380437	0.2334550861663506	0.2356686576182771	0.2603065424332202	0.26182304293381015	0.27451672904206503	0.2756592537839969	0.28878305802282705	0.2895483444354932	0.3160655335791034	0.31610798912884797	0.10373326131699355	0.10057816351562882	0.09405643950869091	0.06968171125995326	0.09441485139947758	0.06994724053288337
0.32368799608040405	0.23362444367774945	0.23583904300922934	0.26048417695351556	0.2620014844361236	0.2746986816150448	0.2758418996324703	0.28896932396571623	0.2897351903181853	0.31626003152738197	0.3163028500293379	0.10369597278271243	0.10054203483594727	0.09365095366369758	0.0697993629111977	0.09400774474455886	0.07006528411413626
0.3256383790879404	0.23379412559419765	0.23600975338092703	0.26066212436221803	0.26218023968186976	0.27488094077137104	0.27602485308501046	0.2891558900848597	0.28992233756972374	0.3164548173289432	0.3164980003062915	0.1036585717535834	0.10050579713309342	0.09324657319498897	0.0699167313026905	0.09360174815877542	0.07018304303708334
0.32760051413423674	0.23396413147582967	0.23618078828201172	0.26084038402284576	0.26235930802816987	0.27506350577035366	0.2762081133972723	0.2893427555348565	0.2901097853438235	0.31664988993796034	0.3166934389183143	0.10362105809778682	0.10046945027910849	0.09284329997954899	0.07003381515917795	0.09319686352593237	0.07030051602170317
0.3295744720312385	0.23413446087996231	0.23635214725828174	0.2610189552957695	0.26253868882898057	0.2752463758679846	0.2763916798215803	0.2895299194668178	0.2902975327907033	0.3168452483047938	0.3168891648201993	0.10358343168421176	0.10043299414671947	0.09244113584793467	0.07015061321231997	0.09279309268330849	0.07041770179508688
0.33156032401756863	0.23430511336110615	0.23652382985270387	0.2611978375382282	0.2627183814351107	0.2754295503169556	0.27657555160694725	0.2897173810283865	0.29048557905710665	0.31704089137601554	0.31708517696295246	0.10354569238245842	0.10039642860934075	0.09204008258441831	0.07026712420048398	0.09239043742175568	0.07053459909101889
0.33355814176109866	0.23447608847097634	0.23669583560542445	0.2613770301043437	0.2628983851942356	0.27561302836667545	0.27675972799909054	0.2899051393637573	0.290673923286321	0.3172368180944329	0.3172814742938157	0.1035078400628427	0.10035975354108136	0.09164014192708692	0.07038334686877334	0.09198889948564215	0.07065120664999114
0.33556799736153503	0.23464738575850377	0.23686816405378097	0.2615565323451367	0.2630786994509132	0.2757968092632877	0.276944208240451	0.2900931936136962	0.2908625646181978	0.3174330273991129	0.3174780557562912	0.10346987459639943	0.1003229688167439	0.09124131556816906	0.07049927996897765	0.091588480573364	0.07076752321931679
0.3375899633530214	0.23481900476984638	0.2370408147323128	0.26173634360854164	0.2632593235465991	0.27598089224968814	0.27712899157020937	0.2902815429155606	0.2910515021891718	0.3176295182254064	0.3176749202901652	0.10343179585488563	0.10028607431183069	0.09084360515410594	0.0706149222594945	0.09118918233724571	0.07088354755289572
0.3396241127067558	0.23499094504839954	0.23721378717277306	0.2619164632394215	0.2634402568196619	0.27616527656554174	0.27731407722430446	0.2904701864033184	0.29124073513228105	0.3178262895049716	0.31787206683153224	0.10339360371078467	0.1002490699025454	0.09044701228577878	0.07073027250542907	0.09079100638400917	0.07099927841138509
0.3416705188336247	0.23516320613480698	0.2373870809041388	0.2620968905795832	0.26362149860539796	0.27634996144730045	0.2774994644354501	0.29065912320756787	0.2914302625771864	0.3180233401657982	0.3180694943128186	0.10335529803730935	0.10021195546579915	0.09005153851876457	0.07084532947837374	0.0903939542746599	0.0711147145619222
0.343729255586852	0.23533578756697132	0.23756069545262243	0.26227762496779194	0.2638030482360467	0.27653494612821955	0.277685152433152	0.2908483524555563	0.2916200836501907	0.31822066913223074	0.3182672016628057	0.1033168787084042	0.10017473087921208	0.08965718536329348	0.07096009195640818	0.08999802752491348	0.0712298547782595
0.34580039726466444	0.2355086888800648	0.23773463034168227	0.2624586657397863	0.2639849050408057	0.27672022983837496	0.2778711404437255	0.2910378732712001	0.29181019747425807	0.3184182753249926	0.3184651878066538	0.10327834559875208	0.10013739602111564	0.08926395428481726	0.07107455872417745	0.08960322760532335	0.07134469784064379
0.3478840186129729	0.23568190960653937	0.23790888509203317	0.2626400122282928	0.2641670683458445	0.2769058118046803	0.2780574276903118	0.2912276847751037	0.292000603169033	0.3186161576612092	0.31866345166592536	0.10323969858377557	0.10009995077055892	0.08887184670399506	0.07118872857277125	0.08920955594162194	0.07145924253590152
0.34998019482807	0.23585544927613716	0.23808345922165738	0.26282166376303995	0.2643495374743206	0.2770916912509035	0.2782440133928957	0.2914177860845779	0.29219129985085984	0.3188143150544316	0.31886199215860905	0.10320093753964095	0.1000623950073102	0.08848086399677868	0.07130260029961022	0.08881701391450747	0.07157348765718297
0.352089001559344	0.2360293074159006	0.23825835224581424	0.2630036196707733	0.2645323117463926	0.277277867397683	0.2784308967683211	0.29160817631365976	0.2923822866328011	0.3190127464146594	0.31906080819914145	0.10316206234326186	0.10002472861186135	0.08809100749481047	0.07141617270848855	0.08842560286029766	0.07168743200403327
0.3542105149120084	0.23620348355018234	0.23843356367705124	0.26318587927526915	0.26471539047923565	0.27746433946254495	0.278618077030309	0.29179885457313054	0.2925735626246568	0.31921145064836415	0.31925989869843135	0.10312307287230281	0.09998695146543068	0.0877022784856365	0.07152944460954558	0.08803532407084447	0.07180107438235694
0.35634481144984936	0.23637797720065526	0.2386090930252136	0.2633684418973491	0.2648987729870553	0.2776511066599193	0.27880555338947244	0.2919898199705353	0.2927651269329829	0.31941042665851294	0.3194592625638824	0.10308396900518418	0.09994906344996729	0.0873146782127634	0.07164241481915212	0.08764617879405989	0.07191441360439654
0.35849196819798806	0.23655278788632225	0.23878493979745494	0.26355130685489364	0.26508245858110174	0.2778381682011559	0.27899332505333474	0.2921810716102004	0.29295697866111015	0.31960967334459	0.3196588986994158	0.1030447506210835	0.09991106444815363	0.08692820787599942	0.07175508215990334	0.08725816823377386	0.07202744848864029
0.36065206264566085	0.23672791512352576	0.23896110349824629	0.26373447346285633	0.26526644656968357	0.27802552329454105	0.27918139122634383	0.29237260859325287	0.293149116909162	0.3198091896026209	0.3198588060054931	0.10300541759994175	0.09987295434341044	0.08654286863163207	0.07186744546062585	0.08687129355004686	0.07214017785970839
0.3628251727490157	0.23690335842595772	0.239137583629387	0.26391794103327776	0.2654507362581825	0.2782131711453134	0.2793697511098899	0.29256443001763843	0.2933415407740741	0.32000897432519465	0.3200589833791392	0.10296596982246516	0.0998347330198994	0.08615866159259156	0.07197950355616456	0.08648555585967443	0.07225260054850935
0.3650113769339257	0.23707911730466824	0.23931437969001348	0.2641017088752986	0.2656353269490663	0.2784011109556796	0.2795584039023206	0.2927565349781393	0.29353424934961114	0.32020902640148613	0.32025942971396426	0.10292640717012959	0.09979640036252646	0.08577558782870653	0.0720912552875177	0.08610095623595271	0.07236471539196287
0.36721075409881926	0.23725519126807582	0.23949149117660914	0.26428577629517397	0.26582021794190286	0.2785893419248306	0.27974734879895724	0.29294892256639316	0.2937272417263861	0.3204093447172793	0.32046014390018646	0.10288672952518449	0.09975795625694686	0.08539364836699548	0.07220269950176572	0.08571749570914022	0.0724765212330638
0.3694233836175272	0.23743157982197557	0.23966891758301384	0.26447014259628604	0.26600540853337384	0.27877786324895704	0.2799365849921102	0.2931415918709102	0.29392051699187755	0.3206099281549884	0.3206611248246541	0.10284693677065637	0.09971940058956734	0.0850128441917235	0.07231383505185107	0.08533517526676349	0.07258801692091765
0.37164934534214805	0.23760828246954907	0.23984665840043318	0.26465480707915784	0.26619089801728807	0.2789666741212647	0.2801261116710954	0.2933345419770917	0.294114074230448	0.3208107755936816	0.3208623713708682	0.10280702879035289	0.09968073324755022	0.08463317624482869	0.07242466079678422	0.08495399585370222	0.07269920131050611
0.3738887196059291	0.23778529871137263	0.2400247131174473	0.26483976904146633	0.26637668568459455	0.27915577373199046	0.28031592802224864	0.2935277719672474	0.2943079125233612	0.32101188590910196	0.32106388241900385	0.10276700546886625	0.09964195411881749	0.08425464542590788	0.07253517560135236	0.08457395837238124	0.07281007326278655
0.3761415872261661	0.2379626280454263	0.24020308122002046	0.2650250277780549	0.26656277082339597	0.27934516126841663	0.2805060332289422	0.29372128092061295	0.2945020309488004	0.32121325797368977	0.3212656568459328	0.10272686669157811	0.09960306309205509	0.08387725259262169	0.07264537833620466	0.08419506368318963	0.07292063164461382
0.3784080295071193	0.2381402699671027	0.24038176219150956	0.2652105825809472	0.2667491527189617	0.27953483591488715	0.2806964264715992	0.2939150679133678	0.2946964285818853	0.321414890656605	0.3214676935252446	0.10268661234466156	0.09956406005671489	0.08350099856102133	0.07275526787795172	0.08381731260443814	0.07303087532857688
0.3806881282429484	0.2383182239692152	0.2405607555126728	0.26539643273935937	0.2669358306537404	0.2797247968528225	0.2808871069277092	0.2941091320186527	0.29489110449468936	0.32161678282374845	0.32166999132726887	0.10264624231508707	0.09952494490302012	0.0831258841054705	0.0728648431087322	0.08344070591284947	0.07314080319311955
0.38298196572066395	0.23849648954200636	0.24074006066167877	0.2655825775397124	0.2671228039073733	0.27991504326073363	0.28107807377184296	0.29430347230658566	0.2950860577562577	0.32181893333778316	0.3218725491190964	0.10260575649062388	0.09948571752196772	0.08275190995897219	0.07297410291641171	0.08306524434358664	0.07325041412235578
0.3852896247230969	0.23867506617315637	0.2409196771141142	0.2657690162656451	0.26731007175670635	0.2801055743142379	0.2812693261756674	0.29449808784428083	0.2952812874326233	0.3220213410581567	0.3220753657646006	0.1025651547598474	0.09944637780533323	0.08237907681368739	0.07308304619460415	0.08269092859071492	0.0733597070061478
0.38761118853188686	0.23885395334779086	0.24109960434299318	0.2659557481980264	0.267497633475803	0.28029638918607325	0.2814608633079607	0.29469297769586417	0.295476792586825	0.32222400484112207	0.3222784401244593	0.10252443701213965	0.0994069256456752	0.08200738532081431	0.07319167184243014	0.08231775930722307	0.07346868073994983
0.3899467409304866	0.23903315054848892	0.24127984181876466	0.2661427726149675	0.2676854883359567	0.28048748704611254	0.2816526843346261	0.29488814092249077	0.29567257227892346	0.3224269235397588	0.32248177105617487	0.1024836031376954	0.0993673609363363	0.08163683609099337	0.07329997876455963	0.08194573710530051	0.07357733422472279
0.39229636620718694	0.23921265725529106	0.24146038900932099	0.2663300887918338	0.2678736356057028	0.28067886706137846	0.28184478841870714	0.29508357658236145	0.29586862556601845	0.3226300960039944	0.3226853574140967	0.1024426530275252	0.09932768357145004	0.08126742969454881	0.0734079658712048	0.0815748625567636	0.07368566636707641
0.3946601491581577	0.23939247294570679	0.2416412453800052	0.266517696001257	0.26806207455083086	0.28087052839605725	0.28203717472040163	0.29527928373073936	0.2960649515022652	0.32283352108062535	0.32288919804944044	0.1024015865734601	0.099287893445944	0.08089916666164498	0.07351563207794243	0.081205136192942	0.07379367607889264
0.3970381750905084	0.23957259709472206	0.2418224103936196	0.26670559351314715	0.2682508044343964	0.28106247021151315	0.2822298423970756	0.29547526141996616	0.29626154913889047	0.32303719761333743	0.32309329181031005	0.10236040366815405	0.09924799045554189	0.08053204748262033	0.07362297630577785	0.08083655850531102	0.07390136227768096
0.39943052982536675	0.23975302917480684	0.24200388351043295	0.26689378059470403	0.26843982451673326	0.28125469166630224	0.2824227906032782	0.29567150869947895	0.29645841752420987	0.32324112444272723	0.32329763754171775	0.10231910420509027	0.09920797449676991	0.08016607260812947	0.07372999748098152	0.08046912994552002	0.07400872388620883
0.4018372997009759	0.23993376865592217	0.24218566418818793	0.2670822565104287	0.2686291340554645	0.281447191916186	0.2826160184907545	0.2958680246158256	0.296655555703643	0.32344530040632224	0.3235022340856049	0.1022776880785835	0.09916784546695938	0.07980124244947717	0.07383669453514585	0.08010285092561986	0.07411575983252305
0.40425857157581063	0.2401148150055272	0.2423677518821086	0.2672710205221348	0.2688187323055147	0.2816399701141456	0.28280952520846037	0.2960648082126812	0.29685296271973005	0.323649724338601	0.32370708028086187	0.10223615518378519	0.09912760326425074	0.07943755737898783	0.07394306640520654	0.07973772181838257	0.0742224690499711
0.4066944328317112	0.24029616768858683	0.24255014604490782	0.26746007188896054	0.2690086185191208	0.28183302541039557	0.283003309902575	0.29626185853086434	0.2970506376121475	0.32385439507101454	0.3239121749633487	0.10219450541668647	0.09908724778759762	0.07907501772984205	0.07404911203302333	0.07937374295756428	0.07432885047708027
0.4091449713770379	0.24047782616757724	0.2427328461267937	0.26764940986737845	0.2691987919458435	0.2820263569523956	0.28319737171651554	0.29645917460835153	0.29724857941772387	0.324059311432005	0.32411751696591495	0.10215273867412328	0.09904677893677129	0.07871362379664504	0.0741548303656927	0.07901091463812548	0.07443490305758615
0.411610275649843	0.2406597899024939	0.2429158515754773	0.2678390337112078	0.26938925183257867	0.2822199638848662	0.2833917097909496	0.2966567554802945	0.2974467871704554	0.3242644722470272	0.32432310511841994	0.10211085485378034	0.09900619661236398	0.07835337583583168	0.07426022035548385	0.07864923711639449	0.07454062574017684
0.41409043462106226	0.24084205835085715	0.24309916183617877	0.26802894267162464	0.2695799974235679	0.2824138453498001	0.2835863232638086	0.2968546001790343	0.2976452599015217	0.3244698763385673	0.3245289382477519	0.10206885385419395	0.09896550071579374	0.07799427406536097	0.07436528095941952	0.0782887106104937	0.07464601747872734
0.41658553779772634	0.24102463096771898	0.24328277635163426	0.26821913599717223	0.2697710279604095	0.2826080004864755	0.2837812112703015	0.2970527077341172	0.2978439966393003	0.3246755225261633	0.3247350151778483	0.10202673557475883	0.09892469114930678	0.07763631866557574	0.07447001113970941	0.07792933530046042	0.07475107723197993
0.41909567522619073	0.2412075072056693	0.24346669456210226	0.26840961293377247	0.2699623426820693	0.28280242843146997	0.2839763729429265	0.2972510771723099	0.298042996409383	0.3248814096264246	0.32494133472971515	0.10198449991572987	0.09888376781598414	0.07727950977911036	0.07457440986340202	0.0775711113285169	0.07485580396365776
0.4216209374953856	0.24139068651484188	0.2436509159053701	0.2686003727247357	0.27015394082489086	0.28299712831867185	0.2841718074114852	0.2974497075176146	0.29824225823458994	0.3250875364530513	0.3251478957214461	0.10194214677822752	0.09884273061974358	0.07692384751113224	0.07467847610225675	0.07721403879943978	0.07496019664237963
0.42416141574008476	0.24157416834292006	0.24383543981676017	0.2687914146107706	0.27034582162260623	0.28319209927929334	0.2843675138030941	0.2976485977912832	0.2984417811349853	0.32529390181685325	0.3253546969682423	0.10189967606424187	0.09880157946534533	0.07656933192972559	0.07478220883291442	0.07685811778058849	0.07506425424148944
0.4267172016441951	0.24175795213514292	0.24402026572913532	0.26898273782999527	0.2705379843063458	0.2833873404418829	0.28456349124219776	0.297847747011833	0.298641564127891	0.32550050452577	0.3255617372824308	0.10185708767663652	0.09876031425839403	0.0762159630661472	0.07488560703676939	0.07650334830237426	0.07516797573912015
0.42928838744406506	0.24194203733431063	0.2442053930729055	0.2691743416179461	0.27073042810464865	0.28358285093233765	0.28475973885058065	0.2980471541950605	0.2988416062279023	0.32570734338488916	0.3257690154734838	0.10181438151915392	0.09871893490534546	0.07586374091503245	0.07498866969987006	0.07614973035847328	0.07527136011816538
0.43187506593181346	0.2421264233807902	0.24439082127603315	0.26936622520758857	0.27092315224347246	0.2837786298739153	0.28495625574738	0.2982468183540565	0.299041906446902	0.32591441719646586	0.3259765303480378	0.10177155749641804	0.0986774413135096	0.07551266543459434	0.07509139581280522	0.0757972639060327	0.07537440636613013
0.4344773304586784	0.2423111097125203	0.2445765497640387	0.26955838782932595	0.27111615594620336	0.28397467638724583	0.28515304104909706	0.2984467384992198	0.2992424637940743	0.32612172475994095	0.3261842807099117	0.10172861551394072	0.09863583339105343	0.07516273654697869	0.07519378437076796	0.07544594886584832	0.07547711347501718
0.4370952749383861	0.24249609576501693	0.24476257796000606	0.2697508287110096	0.27130943843366506	0.2841709895903439	0.28535009386960947	0.2986469136382717	0.29944327727591946	0.3263292648719602	0.3263922653601254	0.1016855554781234	0.09859411104700788	0.07481395413855552	0.07529583437352017	0.07509578512286197	0.07557948044146912
0.4397289938505404	0.2426813809713781	0.2449489052845876	0.26994354707794777	0.2715029989241288	0.2843675685986204	0.2855474133201829	0.29884734277627023	0.29964434589626754	0.3265370363263922	0.32660048309691864	0.10164237729626491	0.09855227419127051	0.07446631806004689	0.07539754482517935	0.07474677252621831	0.07568150626655523
0.4423785822440318	0.24286696476228883	0.2451355311560099	0.270136542152915	0.2716968366333229	0.28456441252489334	0.2857449985094826	0.29904802491562327	0.2998456686562925	0.3267450379143474	0.3268089327157688	0.101599080876563	0.0985103227346093	0.07411982812681117	0.07549891473421866	0.07439891088963435	0.07578318995576439
0.4450441357404687	0.2430528465660258	0.24532245499007807	0.27032981315616134	0.2718909507744413	0.28476152047939984	0.285942848543585	0.2992489590561028	0.3000472445545256	0.3269532684241956	0.3270176130094091	0.10155566612811913	0.0984682565886677	0.07377448411924803	0.07559994311355211	0.07405219999155577	0.07588453051890554
0.44772575053762753	0.24323902580846188	0.24550967620018066	0.27052335930542065	0.27208534055815287	0.2849588915698074	0.2861409625259884	0.2994501441948583	0.3002490725868693	0.3271617266415844	0.32722652276784653	0.10151213296094455	0.09842607566596998	0.07343028578289079	0.07570062898026464	0.07370663957551216	0.07598552697012195
0.4504235234129248	0.24342550191307058	0.24569719419729452	0.27071717981592014	0.2722800051926106	0.2851565249012243	0.2863393395576251	0.29965157932643055	0.3004511517466106	0.3273704113494568	0.3274356607783796	0.10146848128596403	0.09838377987992328	0.07308723282878304	0.0758009713557044	0.07336222935042258	0.07608617832779174
0.4531375517269096	0.2436122743009301	0.24588500838998906	0.2709112739003883	0.2724749438834596	0.2853544195762114	0.28653797873687137	0.2998532634427641	0.30065348102443384	0.3275793213280697	0.327645025825616	0.10142471101501913	0.09834136914482344	0.07274532493368469	0.07590096926534784	0.07301896899073057	0.0761864836144781
0.4558679334267773	0.24379934239072776	0.24607311818443053	0.27110564076906374	0.27267015583384646	0.28555257469479195	0.2867368791595592	0.3000551955332211	0.3008560594084346	0.3277884553550105	0.32785461669149024	0.1013808220608747	0.09829884337585898	0.07240456174031351	0.07600062173878541	0.07267685813674518	0.0762864418568796
0.45861476704990445	0.24398670559876326	0.24626152298438647	0.27130027962970316	0.272865640244427	0.28575098935446325	0.2869360399189862	0.3002573745845936	0.30105888588413204	0.32799781220521496	0.3280644321552808	0.10133681433722101	0.09825620248911622	0.07206494285765075	0.07609992780961505	0.07233589639481863	0.0763860520856312
0.4613781517274047	0.24417436333895315	0.24645022219122897	0.2714951896875894	0.2730613963133748	0.2859496626502058	0.2871354601059263	0.3004597995811172	0.30126195943448175	0.3282073906509847	0.3282744709936273	0.10129268775868211	0.09821344640158197	0.07172646786123948	0.07619888651538531	0.07199608333779395	0.07648531333551034
0.4641581871877068	0.2443623150228341	0.24663921520393983	0.2716903701455401	0.2732574232363895	0.286148593674495	0.2873351388086405	0.3006624695044827	0.30146527903988923	0.3284171894620044	0.3284847319805478	0.10124844224081526	0.0981705750311506	0.07138913629334809	0.07629749689764509	0.07165741850509022	0.07658422464520953
0.4669549737601532	0.24455056005956616	0.24682850141911258	0.2718858202039146	0.273453720206704	0.28634778151731016	0.2875350751128867	0.3008653833338495	0.30166884367822094	0.3286272074053582	0.3286952138874551	0.10120407770012013	0.09812758829662659	0.0710529476633468	0.0763957580017447	0.0713199014030863	0.07668278505727955
0.46976861237862133	0.24473909785593634	0.24701808023095748	0.2720815390606221	0.2736502864150934	0.2865472252661452	0.2877352681019299	0.30106854004585737	0.3018726523248177	0.3288374432455472	0.32890591548317455	0.10115959405404162	0.09808448611772723	0.070717901447928	0.07649366887685716	0.07098353150531267	0.07678099361808677
0.4725992045851658	0.2449279278163616	0.24720795103130364	0.272277525911129	0.27384712104988135	0.28674692400601803	0.28793571685655206	0.3012719386146388	0.3020767039525068	0.3290478957445062	0.32911683553395943	0.10111499122097387	0.09804126841509304	0.07038399709125542	0.0765912285758219	0.07064830825275692	0.0768788493778132
0.4754468525336833	0.24511704934289164	0.2473981132096034	0.27247377994846633	0.27404422329694855	0.2869468768194804	0.288136420455062	0.3014755780118309	0.3022809975316139	0.3292585636616195	0.32932797280350845	0.10107026912026551	0.0979979351102864	0.07005123400549707	0.07668843615526555	0.07031423105409118	0.0769763513902646
0.47831165899359906	0.24530646183521196	0.24758856615293423	0.27267030036323686	0.2742415923397393	0.28714708278662776	0.2883373779733044	0.30167945720658784	0.3024855320299746	0.3294694457537381	0.32953932605298103	0.1010254276722254	0.09795448612579881	0.06971961157082518	0.07678529067537454	0.06998129928597763	0.07707349871292735
0.4811937273535759	0.24549616469064636	0.24777930924600247	0.2728670863436221	0.2744392273592693	0.28734754098510784	0.2885385884846701	0.30188357516559206	0.30269030641294664	0.3296805407751958	0.32975089404101443	0.10098046679812639	0.09791092138505528	0.06938912913586393	0.07688179119993777	0.06964951229340954	0.07717029040696133
0.4840931616252451	0.24568615730415946	0.24797034187114547	0.27306413707538935	0.274637127534132	0.28754825049013094	0.2887400510601049	0.3020879308530656	0.30289531964342126	0.32989184747782513	0.32996267552373904	0.10093538642020851	0.09786724081241835	0.06905978601779594	0.07697793679616183	0.06931886938978238	0.07726672553690861
0.4870100664469608	0.24587643906835888	0.2481616634083344	0.273261451741898	0.2748352920405059	0.2877492103744776	0.2889417647681186	0.30229252323078243	0.30310057068183466	0.3301033646109731	0.33017466925479455	0.10089018646168772	0.09782344433319361	0.06873158150279579	0.07707372653478473	0.06898936985728454	0.07736280317081423
0.4899445470875755	0.24606700937349751	0.24835327323517647	0.27345902952410656	0.2750337200521609	0.2879504197085091	0.2891437286747939	0.30249735125807886	0.3033060584861792	0.33031509092151784	0.3303868739853454	0.1008448668467567	0.0977795318736336	0.06840451484619336	0.07716915948983427	0.06866101294728821	0.07745852238021911
0.49289670945023945	0.24625786760747514	0.2485451707269175	0.27365686960057845	0.2752324107404653	0.2881518775601744	0.2893459418437959	0.3027024138918648	0.3035117820120146	0.33052702515388294	0.3305992884640968	0.10079942750059234	0.09773550336094232	0.06807858527274391	0.07726423473871336	0.06833379788037064	0.07755388223991844
0.4958666600762229	0.24644901315584114	0.24873735525644347	0.27385497114748913	0.27543136327439144	0.2883535829950207	0.28954840333637966	0.3029077100866353	0.30371774021247905	0.3307391660500545	0.3308119114373094	0.10075386834935864	0.09769135872328132	0.06775379197698328	0.07735895136215731	0.06800772384667653	0.07764888182798302
0.4988545061487607	0.24664044540179503	0.2489298261942827	0.2740533333386311	0.27563057682052255	0.2885555350762001	0.28975111221139976	0.3031132387944807	0.3039239320382995	0.33095151234959513	0.3310247416488151	0.10070818932021408	0.09764709788977222	0.06743013412334875	0.07745330844392839	0.06768279000634436	0.07774352022579478
0.5018603554969207	0.24683216372618874	0.24912258290860756	0.27425195534542063	0.2758300505430582	0.288757732864479	0.2899540675253178	0.3033189989650977	0.304130356437803	0.3311640627896604	0.3312377778400321	0.10066239034131397	0.09760272079050492	0.06710761084661243	0.07754730507109286	0.06735899548946378	0.07783779651774836
0.5048843165994948	0.24702416750752776	0.24931562476523594	0.2744508363369033	0.2760297836038208	0.2889601754182458	0.29015726833221084	0.30352498954579954	0.3043370123569266	0.3313768161050125	0.3314510187499795	0.10061647134181659	0.09755822735653796	0.06678622125199496	0.07764094033370839	0.06703633939669373	0.0779317097915353
0.5079264985889148	0.24721645612197174	0.24950895112763286	0.27464997547975906	0.27622977516226077	0.2891628617935189	0.29036071368378	0.3037312094815263	0.30454389873922816	0.33158977102803633	0.33166446311529224	0.10057043225188841	0.09751361751990711	0.06646596441551367	0.07773421332485242	0.06671482079924829	0.07802525913774616
0.5109870112551897	0.2474090289433364	0.2497025613569113	0.27484937193830855	0.2764300243754624	0.2893657910439544	0.29056440262935707	0.3039376577148556	0.3047510145258958	0.3318029262887538	0.33187810967023584	0.10052427300270804	0.0974688912136274	0.06614683938429522	0.07782712314060092	0.0663944387392732	0.07811844364992737
0.5140659650498691	0.247601885343094	0.24989645481183362	0.2750490248745178	0.27663053039814905	0.28956896222085393	0.2907683342159134	0.3041443331860123	0.3049583586557589	0.33201628061483845	0.33209195714672074	0.10047799352647306	0.09742404837170014	0.06582884517667509	0.07791966887989332	0.0660751922302083	0.07821126242475174
0.5171634710900281	0.2477950246903735	0.25009063084881245	0.27524893344800344	0.2768312923826886	0.2897723743731719	0.2909725074880671	0.3043512348328779	0.3051659300652973	0.33222983273162965	0.3323060042743168	0.10043159375640211	0.09737908892911715	0.06551198078271625	0.07801184964453256	0.06575708025683014	0.07830371456147134
0.5202796411622786	0.24798844635196168	0.2502850888219109	0.2754490968160375	0.27703230947909824	0.28997602654752325	0.2911769214880895	0.30455836159100125	0.305373727688651	0.33244358136214747	0.33252024978026706	0.10038507362674377	0.09733401282186463	0.06519624516427314	0.07810366453913531	0.06544010177578485	0.07839579916236517
0.5234145877268029	0.24818214969230362	0.25047982808284436	0.27564951413355293	0.27723358083504984	0.2901799177881902	0.2913815752559144	0.3047657123936075	0.30558175045763064	0.33265752522710673	0.33273469238950265	0.1003384330727781	0.09728881998693016	0.064881637255219	0.0781951126708762	0.06512425571567348	0.07848751533237674
0.5265684239214125	0.2483761340735019	0.25067484798097905	0.27585018455314686	0.2774351055958739	0.29038404713712906	0.2915864678291428	0.3049732861716072	0.30578999730172496	0.33287166304493004	0.3329493308246554	0.10029167203082413	0.09724351036230457	0.06456815596193621	0.07828619314977203	0.06480954097722247	0.07857886217898624
0.5297412635656308	0.24857039885531768	0.250870147863334	0.27605110722508647	0.27763688290456495	0.29058841363397797	0.29179159824305134	0.30518108185360643	0.3059984671481122	0.33308599353176316	0.3331641638060724	0.10024479043824426	0.09719808388699083	0.06425580016346544	0.07837690508834072	0.06449595643402262	0.07866983881260126
0.5329332211648017	0.24876494339516994	0.25106572707458036	0.2762522812973126	0.2778389119017858	0.2907930163160626	0.2919969655305991	0.305389098365915	0.3062071589216682	0.3333005154014875	0.33337919005183	0.10019778823344784	0.0971525405010062	0.06394456871169041	0.07846724760167945	0.06418350093215963	0.07876044434588891
0.5361444119142209	0.2489597670481356	0.2512615849570411	0.27645370591544405	0.2780411917258712	0.29099785421840346	0.29220256872243267	0.3055973346325562	0.3064160715449748	0.33351522736573463	0.3335944082777458	0.10015066535589941	0.09710688014538736	0.06363446043175713	0.0785572198073794	0.06387217329090333	0.07885067789412403
0.5393749517032939	0.24915486916694832	0.25145772085069124	0.27665538022278136	0.278243721512833	0.2912029263737219	0.29240840684689456	0.3058057895752751	0.30662520393832965	0.33373012813389874	0.3338098171973935	0.10010342174612251	0.09706110276219669	0.06332547412214495	0.0786468208253055	0.06356197230293503	0.07894053857508965
0.5426249571197181	0.24935024910199835	0.25165413409315707	0.27685730336031084	0.27844650039636293	0.291408231812446	0.29261447893002807	0.3060144621135468	0.3068345550197544	0.3339452164131505	0.33402541552211473	0.10005605734570293	0.09701520829452799	0.06301760855518523	0.0787360497778451	0.06325289673446122	0.07903002550884253
0.5458945454536906	0.24954590620133202	0.2518508240197157	0.2770594744667085	0.2786495275078373	0.29161376956271773	0.29282078399558414	0.30622335116458627	0.3070441237050027	0.33416049090845007	0.3342412019610329	0.10000857209729762	0.0969691966865086	0.06271086247705426	0.07882490578959533	0.06294494532551198	0.07911913781770608
0.5491838347021408	0.2497418398106498	0.25204778996329424	0.27726189267834284	0.27885280197632	0.29181953865039717	0.29302732106502644	0.306432455643355	0.3072539089075694	0.3343759503225598	0.3344571752210654	0.09996096594463735	0.09692306788330772	0.06240523460824221	0.07891338798740577	0.06263811679034603	0.07920787462641954
0.5524929435729888	0.24993804927330623	0.2522450312544692	0.2774645571292791	0.27905632292856675	0.29202553809907034	0.29323408915753874	0.30664177446257057	0.3074639095386982	0.33459159335605776	0.33467333400693705	0.09991323883253335	0.09687682183113976	0.06210072364379471	0.07900149550032154	0.062332409817685175	0.07929623506188932
0.55582199148943	0.25013453393030766	0.2524425472214647	0.2776674669512814	0.27926008948902725	0.29223176693005265	0.29344108729002893	0.3068513065327135	0.3076741245073893	0.3348074187073491	0.3348896770211917	0.09986539070688157	0.09683045847726976	0.061797328253376804	0.07908922745942704	0.06202782307065746	0.0793842182529545
0.5591710985942444	0.25033129312031144	0.25264033719015194	0.2778706212738169	0.27946410077984946	0.2924382241623962	0.2936483144771351	0.30706105076203605	0.3078845527204082	0.33502342507267996	0.3351062029642051	0.09981742151466896	0.09678397777001957	0.06149504708189113	0.07917658299803065	0.061724355187607216	0.07947182333077762
0.5625403857541326	0.250528326179624	0.2528384004840475	0.27807401922405794	0.2796683559208818	0.2926449088128939	0.2938557697312315	0.30727100605656954	0.3080951930822928	0.33523961114614914	0.33532291053419744	0.09976933120397814	0.09673737965877252	0.06119387874928606	0.07926356125118161	0.06142200478188897	0.0795590494284042
0.565929974564078	0.25072563244219875	0.25303673642431135	0.2782776599268845	0.2798728540296763	0.2928518198960846	0.29406345206243256	0.3074811713201316	0.3083060444953604	0.33545597561972	0.3355397984272445	0.09972111972399428	0.09669066409397742	0.06089382185123071	0.07935016135603234	0.06112077044235775	0.07964589568079106
0.569339987351735	0.2509232112396347	0.2532353443297459	0.2784815425048879	0.2800775942214914	0.293058956424259	0.29427136047859875	0.3076915454543344	0.30851710585971626	0.33567251718323343	0.3357568653372906	0.09967278702500891	0.0966438310271554	0.060594874959193135	0.07943638245161821	0.060820650733646175	0.07973236122496274
0.5727705471818436	0.251121061901174	0.25343422351679357	0.27868566607837203	0.2802825756092941	0.2932663174074634	0.2944794939853415	0.3079021273585911	0.30872837607326026	0.3358892345244189	0.33597410995615967	0.09962433305842562	0.09659688041090606	0.060297036620681865	0.07952222367873674	0.06052164419624262	0.07981844519958514
0.5762217778606706	0.2513191837536995	0.25363337329953445	0.278890029765356	0.2804877973037624	0.2934739018535051	0.2946878515860268	0.30811291593012313	0.3089398540316936	0.3361061263289068	0.3361915309735673	0.09957575777676643	0.09654981219891023	0.06000030535954437	0.07960768417994046	0.06022374934693886	0.07990414674514312
0.5796938039404782	0.25151757612173237	0.25383279298968475	0.2790946326815762	0.2806932584132877	0.2936817087679563	0.29489643228178114	0.30832391006396725	0.3091515386285261	0.33632319128023963	0.33640912707713166	0.09952706113367683	0.09650262634593633	0.05970467967620863	0.07969276309945883	0.059926964679078765	0.07998946500392634
0.5831867507240184	0.25171623832742956	0.25403248189659366	0.27929947394048854	0.28089895804397647	0.29388973715415895	0.29510523507149505	0.30853510865298267	0.3093634287550834	0.33654042805988416	0.3366268969523858	0.0994782430839314	0.09645532280784798	0.05941015804798866	0.07977745958320526	0.05963128866268619	0.08007439911981606
0.5867007442690553	0.25191516969058086	0.2542324393272417	0.2795045526532695	0.28110489529965266	0.2940979860132286	0.29531425895182783	0.308746510587857	0.3095755233005127	0.33675783534724174	0.3368448392827879	0.09942930358343967	0.09640790154160558	0.0591167389293048	0.07986177277864215	0.059336719744834454	0.08015894823827097
0.5902359113929144	0.2521143695286062	0.2544326645862367	0.2797098679288186	0.2813110692818587	0.2943064543440588	0.29552350291721097	0.3089581147571133	0.3097878211517898	0.3369754118196607	0.33706295274973275	0.09938024258925052	0.09636036250527484	0.0588244207519395	0.079945701834788	0.059043256349816886	0.08024311150624897
0.5937923796770596	0.25231383715655203	0.2546331569758119	0.27991541887375887	0.28151747908985764	0.2945151411433245	0.2957329659598526	0.309169920047116	0.3100003211937255	0.3371931561524464	0.33728123603256266	0.0993310600595593	0.09631270565803128	0.05853320192524336	0.08002924590201133	0.05875089687951629	0.08032688807223565
0.597370277471697	0.2525135718870881	0.2548339157958224	0.2801212045924388	0.28172412382063394	0.2947240454054859	0.2959426470697411	0.3093819253420773	0.3102130223089709	0.33741106701887236	0.3374996878085778	0.09928175595371318	0.09626493096016453	0.05824308083652596	0.0801124041321657	0.058459639713667855	0.08041027708620874
0.6009697339004076	0.2527135730305047	0.2550349403437424	0.2803272241869334	0.2819310025688957	0.2949331661227925	0.2961525452346491	0.30959412952406357	0.31042592337802505	0.3376291430901917	0.337718306753048	0.09923233023221667	0.09621703837308611	0.05795405585119795	0.08019517567843337	0.058169483209901784	0.08049327769933257
0.6045908788648067	0.252913839894708	0.25523622991466094	0.28053347675704504	0.2821381144270743	0.2951425022852858	0.29636265944013596	0.30980653147300025	0.31063902327923887	0.3378473830356468	0.33793709153922136	0.09918278285673597	0.09616902785933333	0.05766612531305526	0.08027755969529693	0.057880425704233573	0.08057588906419966
0.6082338430492322	0.2531143717852171	0.2554377838012792	0.2807399614003041	0.2823454584853267	0.2953520528808033	0.2965729886695523	0.3100191300666789	0.31085232088882236	0.3380657855224806	0.3381560408383365	0.09913311379010849	0.09612089938257519	0.05737928754454913	0.08035955533840422	0.05759246551125585	0.08065811033455361
0.611898757925461	0.2533151680051592	0.2556396012939061	0.28094667721196964	0.2825530338315354	0.2955618168949807	0.2967835319040419	0.3102319241807612	0.31106581508084935	0.33828434921594597	0.3383751533196311	0.09908332299634359	0.09607265290761785	0.05709354084700635	0.08044116176456839	0.05730560092426629	0.08073994066528911
0.6155857557574533	0.25351622785526645	0.2558416816804548	0.28115362328503063	0.2827608395513089	0.29577179331125575	0.2969942881225456	0.31044491268878616	0.3112795047272631	0.33850307277931696	0.33859442765035297	0.09903341044063255	0.09602428840041159	0.05680888350092772	0.0805223781317892	0.057019830215750744	0.0808213792125585
0.6192949696061266	0.25371755063387097	0.2560440242464386	0.2813607987102052	0.282968874727983	0.2959819811108707	0.29720525630180394	0.3106580944621739	0.3114933886978821	0.3387219548738984	0.33881386249577	0.09898337608935172	0.0959758058280546	0.05652531376617986	0.08060320359899009	0.05673515163747567	0.08090242513352308
0.6230265333341571	0.25391913563690055	0.2562466282749663	0.2815682025759413	0.2831771384426202	0.2961923792728746	0.2974164354163599	0.3108714683702317	0.3117074658604041	0.33894099415903534	0.3390334565191788	0.09893321991007091	0.09592720515879911	0.05624282988230078	0.08068363732618877	0.05645156342069413	0.08098307758627499
0.6267805816108112	0.25412098215787426	0.2564494930467386	0.28177583396841704	0.28338562977401044	0.2964029867741266	0.297627824438561	0.31108503328015863	0.31192173508041215	0.33916018929212377	0.3392532083819159	0.09888294187155615	0.09587848636205851	0.0559614300686988	0.08076367847422006	0.05616906377657216	0.08106333572987268
0.6305572499168048	0.25432308948789717	0.25665261784004245	0.2819836919715398	0.2835943477986704	0.29661380258929704	0.29783942233856225	0.31129878805705025	0.3121361952213786	0.3393795389286191	0.33947311674336594	0.09883254194377897	0.09582964940841145	0.055681112524951004	0.08084332620492773	0.05588765089623138	0.08114319872425568
0.634356674549194	0.2545254569156559	0.2568560019307472	0.28219177566694686	0.28380329159084405	0.2968248256908715	0.2980512280843275	0.3115127315639039	0.31235084514467015	0.339599041722047	0.33969318026097123	0.09878202009791925	0.09578069426960775	0.055401875431051906	0.08092257968090877	0.05560732295123216	0.08122266573026593
0.6381789926262927	0.25472808372741335	0.25705964459229963	0.2824000841340042	0.2840124602225019	0.29703605504915087	0.2982632406416333	0.3117268626616225	0.31256568370955273	0.33981869632401146	0.3399133975902418	0.09873137630637313	0.09573162091857604	0.05512371694756979	0.08100143806543514	0.05532807809366602	0.08130173590952694
0.642024342092622	0.2549309692070034	0.25726354509571825	0.28260861644980634	0.28422185276334055	0.29724748963225467	0.2984754589740687	0.3119411802090197	0.3127807097731951	0.3400385013842051	0.3401337673847635	0.09868061054275906	0.0956824293294268	0.05484663521597355	0.08107990052254621	0.0550499144562977	0.08138040842415961
0.6458928617238878	0.25513411263582514	0.25746770270958885	0.2828173716891752	0.28443146828078203	0.2974591284061218	0.2986878820430383	0.3121556830628231	0.3129959221906734	0.3402584555504172	0.3403542882962072	0.09862972278192186	0.09563311947746005	0.0545706283589098	0.08115796621697058	0.054772830153112295	0.08145868243715881
0.6497846911319898	0.2553375132928381	0.2576721167000587	0.2830263489246599	0.28464130583997316	0.29767097033451334	0.29890050880776375	0.31237037007767987	0.31321131981497546	0.3404785574685436	0.3405749589743377	0.09857871299994114	0.09558369133917051	0.05429569448037341	0.08123563431394842	0.05449682327934369	0.08153655711208074
0.6536999707700591	0.25554117045455554	0.257876786330831	0.2832355472265349	0.28485136450378434	0.2978830143790124	0.299113338225285	0.3125852401061593	0.31342690149700464	0.3406988057825947	0.3407957780670223	0.09852758117413582	0.09553414489225447	0.05402183166591357	0.08131290397922442	0.054221891911730324	0.08161403161298608
0.6576388419375281	0.2557450833950392	0.2580817108631595	0.28344496566279886	0.2850616433328088	0.2980952594990268	0.29932636925046174	0.3128002919987572	0.31364266608558344	0.34091919913470475	0.3410167442202396	0.09847632728307162	0.09548448011561395	0.05374903798307429	0.08138977437914008	0.05394803410879234	0.08169110510432631
0.661601446785229	0.2559492513858929	0.2582868895558423	0.2836546032991743	0.2852721413853609	0.29830770465178985	0.29953960083597414	0.3130155246039	0.31385861242745716	0.3411397361651404	0.34123785607808715	0.09842495130656528	0.09543469698936413	0.05347731148138024	0.08146624468032826	0.053675247911115775	0.08176777675112845
0.6655879283205246	0.2561536736962566	0.2584923216652157	0.2838644591991048	0.28548285771747484	0.29852034879236083	0.29975303193232494	0.31323093676794744	0.31407473936729763	0.3413604155123081	0.3414591122827899	0.09837345322569224	0.09538479549483911	0.053206650192706206	0.08154231404979129	0.053403531341579935	0.0818440457187819
0.6695984304124688	0.25635834959279935	0.25869800644514884	0.2840745324237539	0.2856937913829036	0.29873319087362643	0.2999666614878394	0.3134465273351967	0.31429104574770644	0.3415812358127638	0.3416805114747095	0.09832183302279272	0.09533477561459676	0.052937052131525775	0.08161798165484413	0.05313288240544267	0.08191991117282527
0.6736330977969988	0.25656327833971343	0.25890394314703624	0.2842848220320034	0.28590494143311623	0.29894622984630104	0.300180488448666	0.3136622951478849	0.3145075304092181	0.34180219570122006	0.34190205229235027	0.09827009068147648	0.09528463733242672	0.052668515295160034	0.08169324666307887	0.05286329909084486	0.08199537227920928
0.6776920760821589	0.25676845919870717	0.25911013101979186	0.28449532708045105	0.2861163069172967	0.2991594646589278	0.300394511758778	0.3138782390461932	0.31472419219030306	0.34202329381055435	0.34212373337236845	0.09821822618663151	0.09523438063335513	0.052401037663941	0.08176810824230785	0.052594779368874356	0.08207042820409782
0.6817755117533548	0.2569738914289985	0.2593165693098427	0.284706046623409	0.2863278868823421	0.29937289425787883	0.30060873035997293	0.31409435786824913	0.3149410299273711	0.3422445287718173	0.34234555334957967	0.09816623952442786	0.09518400550365029	0.0521346172014816	0.08184256556040026	0.05232732119376493	0.0821450781136619
0.6858835521786408	0.25717957428730737	0.25952325726112135	0.28491697971290053	0.28653968037285976	0.29958651758735516	0.30082314319187314	0.31431065045012924	0.3151580424547733	0.34246589921423964	0.34256751085696596	0.09811413068232595	0.09513351193082899	0.0518692518549031	0.08191661778524661	0.05206092250325156	0.08221932117422881
0.6900163456140378	0.2573855070278488	0.25973019411505954	0.2851281253986589	0.28675168643116505	0.299800333589387	0.30103774919192594	0.3145271156258624	0.3153752286048057	0.3426874037652406	0.34278960452568386	0.09806189964908105	0.09508289990366552	0.05160493955515477	0.08199026408490084	0.05179558121883332	0.08229315655220404
0.6941740412088835	0.2575916889023257	0.25993737911058057	0.2853394827281237	0.2869639040972796	0.3000143412038344	0.3012525472954043	0.3147437522274317	0.315592587207711	0.34290904105043496	0.3430118329850716	0.09800954641475038	0.09503216941219243	0.05134167821707791	0.08206350362730319	0.05153129524583022	0.08236658341396463
0.6983567890112157	0.257798119159921	0.2601448114840923	0.28555105074643883	0.28717633240892776	0.3002285393683858	0.3014675364354054	0.31496055908477755	0.31581011709168105	0.3431308096936404	0.34323419486265555	0.09795707097070051	0.0949813204477112	0.0510794657397966	0.08213633558034417	0.0512680624737456	0.08243960092575264
0.702564739973187	0.25800479704729024	0.26035249046947984	0.2857628284964492	0.2873889704015347	0.3004429270185593	0.3016827155428518	0.3151775350257995	0.31602781708285993	0.34335270831688497	0.34345668878415875	0.09790447330961217	0.09493035300279666	0.05081830000687404	0.08220875911177217	0.051005880776443746	0.08251220825368222
0.7067980459565127	0.2582117218085535	0.26056041529809704	0.285974815018698	0.28760181710822247	0.3006575030877007	0.30189808354648956	0.3153946788763586	0.31624568600534453	0.34357473554041396	0.343679313373506	0.09785175342548806	0.09487926707130344	0.05055817888646885	0.08228077338900874	0.050744748012448326	0.08258440456366145
0.7110568597379514	0.25841889268528756	0.26076858519875984	0.28618700935142316	0.2878148715598078	0.3008722665069837	0.3021136393728888	0.31561198946027874	0.3164637226811879	0.3437968899826968	0.34390206725283196	0.09779891131365737	0.09482806264837246	0.05029910023174722	0.08235237757939018	0.05048466202512003	0.08265618902149896
0.7153413350148182	0.2586263089165178	0.2609769993977378	0.28639941053055484	0.28802813278479883	0.30108721620540935	0.30232938194644293	0.31582946559935005	0.31668192593040057	0.3440191702604345	0.3441249490424879	0.09774594697078494	0.09477673973043646	0.05004106188103208	0.08242357084999696	0.05022562064285552	0.08272756079254862
0.7196516264105322	0.25883396973870965	0.2611856571187458	0.28661201758971094	0.2882415998093912	0.30130235110980513	0.3025453101893668	0.316047106113329	0.31690029457095187	0.34424157498856556	0.344347957361047	0.09769286039487578	0.0947252983152271	0.04978406165784577	0.08249435236730562	0.04996762167935742	0.08279851904183033
0.7239878894801961	0.25904187438576026	0.26139455758293634	0.2868248295601941	0.28845527165746493	0.3015176701448228	0.3027614230216969	0.3162649098199404	0.31711882741877206	0.3444641027802728	0.34457109082531223	0.09763965158528126	0.09467373840178116	0.049528097371364765	0.08256472129748005	0.049710662933911465	0.08286906293408691
0.7283502807162107	0.2592500220889901	0.2616037000088906	0.2870378454709883	0.2886691473505807	0.3017331722329389	0.3029777193612899	0.3164828755348799	0.31733752328775355	0.34468675224699047	0.3447943480503216	0.09758632054270767	0.09462205999044725	0.049273166816661274	0.08263467680640701	0.04945474219145751	0.08293919163349273
0.7327389575539218	0.2594584120771339	0.26181308361261035	0.28725106434875425	0.28888322590797627	0.3019488562944527	0.3031941981238208	0.31670100207181434	0.31755638098975214	0.3449095219984098	0.34501772764935495	0.0975328672692215	0.09457026308289086	0.049019267774717434	0.08270421805922723	0.04919985722293063	0.08300890430366792
0.7371540783773028	0.2596670435763314	0.26202270760750856	0.2874644852178253	0.2890975063465619	0.3021647212474846	0.3034108582227821	0.3169192882423827	0.3177753993345877	0.3451324106424853	0.34524122823393927	0.0974792917682563	0.0945183476821018	0.048766398012787704	0.08277334422054139	0.048946005785538205	0.08307820010784894
0.74159580252467	0.2598759158101192	0.2622325712044016	0.28767810710020436	0.28931198768091715	0.30238076600797487	0.3036276985694825	0.317137732856198	0.31799457713004675	0.34535541678544146	0.34546484841385605	0.0974255940446182	0.09446631379240207	0.0485145552845907	0.08284205445438886	0.04869318562275282	0.08314707820843381
0.746064290294433	0.2600850279994205	0.26244267361149876	0.2878919290155581	0.2895266689232859	0.3025969894896816	0.3038447180730441	0.3173563347208477	0.31821391318188114	0.3455785390317782	0.3456885867971449	0.09737177410449517	0.09441416141944867	0.04826373733055789	0.08291034792416951	0.048441394464774135	0.08321553776730894
0.7505597029508803	0.2602943793625367	0.2626530140343947	0.28810594998121397	0.28974154908357236	0.30281339060417983	0.3040619156404022	0.3175750926418951	0.3184334062938105	0.3458017759842772	0.3459124419901116	0.09731783195546159	0.09436189057024319	0.0480139418779828	0.08297822379243058	0.048190630028656756	0.08328357794565022
0.7550822027299987	0.2605039691151366	0.2628635916760589	0.2883201690121543	0.28995662716933646	0.30302996826085793	0.3042792901763019	0.31779400542287894	0.3186530552675223	0.34602512624400655	0.34613641259733197	0.09726376760648514	0.09430950125313786	0.04776516664126973	0.08304568122098743	0.047940890018466575	0.0833511979036956
0.7596319528453285	0.260713796470248	0.26307440573682644	0.2885345851210122	0.29017190218578937	0.30324672136691716	0.3044968405832968	0.31801307186531497	0.3188728589026722	0.34624858841032813	0.346360497221658	0.09720958106793476	0.09425699347784046	0.04751740932218951	0.08311271937088804	0.04769217212552235	0.08341839680098673
0.7642091174938536	0.260923860638247	0.26328545541438886	0.2887491973180669	0.2903873731357883	0.30346364882736837	0.3047145657617463	0.31823229076869597	0.3190928159968845	0.3464721610809016	0.34658469446422274	0.09715527235158608	0.09420436725542276	0.04727066761001453	0.08317933740222827	0.04744447402876517	0.08348517379621256
0.7688138618619275	0.2611341608268483	0.2634967399037838	0.28896400461123833	0.290603039019832	0.3036807495450301	0.30493246460981427	0.31845166093049204	0.3193129253457528	0.34669584285169075	0.3468090029244468	0.09710084147062883	0.09415162259832657	0.04702493918181716	0.08324553447418737	0.047197793394751386	0.08355152804710997
0.7734463521312342	0.26134469624109513	0.2637082583973853	0.28917900600608176	0.29081889883605544	0.3038980224205259	0.30515053602346504	0.31867118114615073	0.31953318574283923	0.3469196323169679	0.34703342120004116	0.0970462884396743	0.0940987595203692	0.046780221702555025	0.08331130974487877	0.04695212787791547	0.08361745871032866
0.7781067554847866	0.26155546608334845	0.26392001008489374	0.28939420050578313	0.29103495158022463	0.30411546635228137	0.3053687788964619	0.318890850209097	0.31975359597967556	0.3471435280693199	0.34725794788701464	0.09699161327476043	0.0940457780367529	0.04653651282543336	0.08337666237152774	0.04670747512088269	0.08368296494159466
0.7827952401129585	0.2617664695532771	0.26413199415332556	0.2896095871111531	0.2912511962457314	0.30433308023652245	0.3055871921203639	0.3191106669107336	0.31997415484576186	0.347367528699653	0.34748258157967676	0.09693681599336085	0.09399267816406752	0.04629381019207557	0.0834415915102511	0.04646383275458987	0.08374804589552554
0.7875119752195561	0.2619777058478471	0.26434420978700257	0.28982516482062176	0.29146763182358754	0.30455086296727135	0.305805774584523	0.3193306300404402	0.32019486112856704	0.34759163279719724	0.3477073208706436	0.09688189661439003	0.09393945992030134	0.04605211143255161	0.08350609631586536	0.046221198398548324	0.08381270072563751
0.792257131027923	0.26218917416131027	0.26455665616754215	0.2900409326302328	0.2916842573024199	0.3047688134363439	0.30602452517608136	0.31955073838557346	0.32041571361352844	0.34781583894951196	0.34793216435084223	0.09682685515821093	0.09388612332484438	0.04581141416581147	0.08357017594214255	0.04597956966098238	0.08387692858421048
0.7970308787870847	0.2624008736851943	0.2647693324738457	0.2902568895336376	0.2919010716684638	0.30498693053334663	0.3062434427799676	0.3197709907314666	0.3206367110840508	0.34804014574249037	0.3481571106095151	0.09677169164664248	0.09383266839849765	0.04557171599987697	0.08363382954164678	0.045738944139088744	0.0839407286223306
0.8018333907779276	0.26261280360829076	0.26498223788208847	0.29047303452208945	0.29211807390555766	0.30520521314567356	0.30646252627889425	0.31999138586142856	0.3208578523215063	0.3482645517603636	0.34838215823422464	0.0967164061029655	0.09377909516347917	0.04533301453180982	0.08369705626549262	0.04549931941922836	0.08400409998980507
0.8066648403194178	0.2628249631166445	0.2651953715657081	0.2906893665844369	0.2923352629951365	0.30542366015850175	0.3066817745533536	0.32021192255674313	0.32107913610523287	0.34848905558570575	0.3486073058108569	0.09666099855193047	0.09372540364342963	0.045095307348177016	0.08375985526356544	0.04526069307707914	0.08406704183502711
0.8115254017748545	0.26303735139354223	0.26540873269539395	0.29090588470711853	0.29255263791622665	0.30564227045478937	0.3069011864816146	0.32043259959666925	0.3213005612125343	0.3487136557994386	0.34883255192362683	0.09660546901976477	0.09367159386342042	0.04485859202516096	0.0838222256844432	0.04502306267796641	0.0841295533051607
0.8164152505581643	0.26324996761950065	0.2656223204390752	0.29112258787415546	0.2927701976454384	0.30586104291527055	0.30712076093971924	0.3206534157584382	0.3215221264186788	0.3489383509808347	0.3490578951550818	0.09654981753417793	0.09361766584996102	0.04462286612869093	0.08388416667513354	0.044786425776909056	0.08419163354583503
0.8213345631402307	0.2634628109722551	0.26583613396191	0.29133947506714547	0.29298794115696003	0.3060799764184528	0.3073404968014786	0.32087436981725426	0.3217438304968975	0.34916313970752305	0.34928333408610496	0.09649404412437154	0.09356361963100432	0.044388127214773476	0.08394567738127279	0.044550779918896666	0.08425328170120139
0.8262835170552626	0.263675880626748	0.26605017242627377	0.2915565452652561	0.29320586742255167	0.30629906984061217	0.3075603929384688	0.3210954605462927	0.3219656722183838	0.34938802055549173	0.3495088672959203	0.0964381488210449	0.09350945523595383	0.04415437282946044	0.08400675694677773	0.04431612263908136	0.0843144969139118
0.8312622909072027	0.26388917575511633	0.26626443499174707	0.29177379744521803	0.2934239754115376	0.306518322055789	0.3077804482200273	0.3213166867166981	0.3221876503522917	0.34961299209909297	0.3497344933620956	0.09638213165640068	0.09345517269567238	0.043921600509314374	0.08406740451412276	0.04408245146296963	0.08437527832501246
0.8362710643761712	0.2641026955266799	0.2664789208151042	0.2919912305813178	0.29364226409080024	0.30673773193578496	0.30800066151324823	0.321538047097584	0.3224097636657341	0.34983805291104597	0.349960210860546	0.09632599266415567	0.0934007720424862	0.04368980778152576	0.08412761922427592	0.04384976390670303	0.08443562507409297
0.8413100182249524	0.26431643910792946	0.26669362905030153	0.2922088436453915	0.2938607324247734	0.3069572983501579	0.30822103168297943	0.3217595404560305	0.3226320109237824	0.35006320156244225	0.35018601836553886	0.09626973187954431	0.09334625331019492	0.04345899216396987	0.08418740021637916	0.04361805747700842	0.08449553629884576
0.8463793343055166	0.26453040566251346	0.266908558848464	0.29242663560681675	0.29407937937543366	0.30717702016621756	0.30844155759181546	0.321981165557083	0.3228543908894626	0.35028843662274733	0.3504119144496949	0.09621334933932851	0.09329161653407658	0.04322915116546966	0.08424674662779097	0.04338732967158876	0.08455501113525088
0.8514791955655843	0.2647445943512264	0.2671237093578742	0.29264460543250603	0.2942982039022951	0.30739689624902045	0.3086622381000958	0.3222029211637501	0.3230769023237555	0.3505137566598057	0.35063789768399367	0.0961568450818028	0.09323686175089482	0.04300028228607289	0.08430565759422137	0.043157577979368256	0.08461404871775358
0.8566097860552276	0.2649590043319955	0.2673390797239595	0.2928627520868985	0.2945172049624006	0.30761692546136665	0.30888307206589855	0.322424806037002	0.32329954398559374	0.35073916023984375	0.3508639666377757	0.0961002191468044	0.093181988998907	0.04277238301724395	0.0843641322496893	0.04292879988052434	0.0846726481788096
0.861771290933513	0.2651736347598687	0.2675546690892793	0.29308107453195376	0.2947363815103151	0.3078371066637938	0.30910405834503635	0.32264681893576874	0.32352231463186015	0.3509646459274734	0.3510901198787461	0.09604347157571681	0.09312699831787015	0.04254545084176442	0.08442216972600392	0.042700992846700814	0.08473080864908411
0.8669638964751838	0.26538848478700083	0.2677704765935122	0.2932995717271423	0.2949557324981174	0.308057438714572	0.3093251957910511	0.3228689586169371	0.32374521301738485	0.35119021228569436	0.35131635597297717	0.09598660241148091	0.09307188974904815	0.042319483234308564	0.084479769153333	0.04247415434124946	0.08478852925722435
0.8721877900773816	0.265603553562641	0.26798650137344354	0.2935182426294394	0.29517525687539264	0.30827792046969993	0.30954648325520884	0.32309122383534955	0.3239682378949439	0.35141585787589896	0.3515426734849114	0.0959296116985999	0.09301666333522055	0.042094477661432705	0.08453692965989035	0.042248281819411204	0.08484580913005146
0.877443160266411	0.26581884023311947	0.26820274256295235	0.2937370861933163	0.29539495358922496	0.30849855078289873	0.3097679195864952	0.32331361334380115	0.32419138801525654	0.35164158125787376	0.3517690709773651	0.09587249948314638	0.0929613191206873	0.041870431581703116	0.08459365037176525	0.0420233727285364	0.08490264739252495
0.8827301967045416	0.2660343439418342	0.2684191992929979	0.2939561013707322	0.29561482158418884	0.3087193285056071	0.3099895036316101	0.32353612589303754	0.3244146621269825	0.35186738098980314	0.35199554701153013	0.09581526581277239	0.09290585715127711	0.041647342446040625	0.08464993041307878	0.04179942450808127	0.08495904316718139
0.8880490901968541	0.266250063829237	0.2686358706916064	0.29417528711112617	0.29583485980234064	0.30894025248697593	0.3102112342349608	0.32375876023175176	0.3246380589767191	0.3520932556282718	0.3522221001469764	0.09575791073671357	0.0928502774743557	0.041425207697763256	0.08470576890589854	0.041576434589977396	0.08501499557472414
0.8934000326981257	0.26646599903282064	0.2688527558838581	0.2943946423614091	0.2960550671832118	0.3091613215738628	0.310433110238659	0.32398151510658274	0.3248615773089992	0.35231920372826836	0.3524487289416561	0.09570043430579957	0.09279458013882985	0.04120402477287044	0.08476116497016051	0.041354400398876834	0.08507050373385994
0.8987832173197573	0.26668214868710427	0.2690698539918734	0.2946141660659547	0.29627544266379907	0.3093825346108264	0.3106551304825133	0.3242043892621111	0.32508521586628847	0.3525452238431869	0.35267543195190415	0.09564283657245896	0.09273876519515936	0.040983791100089206	0.08481611772354114	0.0411333193520278	0.08512556676083705
0.904198838336744	0.26689851192362013	0.26928716413479903	0.2948338571665914	0.2964959851785569	0.3096038904401203	0.3108772938040242	0.3244273814408573	0.32530897338898146	0.35277131452483035	0.35290220773244174	0.0955851175907285	0.09268283269535968	0.0407645041011655	0.08487062628149289	0.040913188859740046	0.08518018376980763
0.9096470911946843	0.26711508787089905	0.26950468542879424	0.2950537146025934	0.296716693659388	0.309825387901688	0.31109959903837786	0.32465049038327826	0.325532848615399	0.35299747432341255	0.3531290548363782	0.09552727741625985	0.09262678269301194	0.04054616119100629	0.08492468975732947	0.04069400632541331	0.08523435387269984
0.915128172516836	0.2673318756544566	0.2697224169870172	0.2952737373106719	0.29693756703563556	0.31004702583315596	0.3113220450184407	0.3248737148277641	0.3257568402817855	0.35322370178756085	0.35335597181521333	0.09546931610632733	0.09257061524326954	0.040328759777857215	0.08497830726197719	0.040475769145778884	0.08528807617908285
0.9206422801112097	0.2675488743967786	0.2699403579196105	0.29549392422496656	0.29715860423407364	0.3102688030698287	0.31154463057475285	0.3250970535106356	0.32598094712230513	0.35344999546431843	0.35358295721883926	0.09541123371983554	0.09251433040286593	0.04011229726346244	0.08503147790405308	0.04025847471104882	0.08534134979625208
0.9261896129777101	0.2677660832173068	0.2701585073336873	0.29571427427703567	0.2973798041788988	0.31049071844468135	0.31176735453552246	0.3253205051661401	0.32620516786903875	0.35367635389914615	0.3538100095955428	0.09535303031732723	0.09245792823012072	0.03989677104320677	0.08508420078970858	0.0400421204050474	0.08539417382901604
0.931770371315315	0.26798350123242404	0.27037686433331637	0.29593478639584775	0.2976011657917203	0.31071277078835446	0.31199021572661867	0.3255440685264485	0.32642950125198	0.3539027756359253	0.3540371274920069	0.09529470596099014	0.09240140878494896	0.03968217850634659	0.08513647502270061	0.03982670360543139	0.08544654737975321
0.9373847565293029	0.2682011275554397	0.27059542801950814	0.2961554595077717	0.29782268799155165	0.3109349589291466	0.3122132129715658	0.3257677423216517	0.32665394599903225	0.3541292592169591	0.3542643094533129	0.0952362607146653	0.09234477212886678	0.03946851703614129	0.08518829970434183	0.039612221683878346	0.08549846954845464
0.9430329712385201	0.26841896129657483	0.2708141974901999	0.296376292536568	0.29804436969480075	0.3111572816930088	0.3124363450915367	0.3259915252797569	0.3268785008360045	0.3543558031829749	0.3544915540229418	0.09517769464385412	0.09228801832499997	0.03925578401007712	0.08523967393347931	0.0393986720062145	0.08554993943256761
0.9487152192826929	0.26863700156294745	0.2710331718402409	0.2965972844033785	0.29826620981526064	0.31137973790353757	0.3126596109053463	0.32621541612668425	0.32710316448660776	0.354582406073126	0.3547188597427765	0.09511900781572741	0.09223114743809087	0.03904397679988847	0.085290596806189	0.039186051932546206	0.0856009561268749
0.9544317057297852	0.2688552474585567	0.27125235016137755	0.2968184340267173	0.2984882072640999	0.3116023263819674	0.31288300922944406	0.3264394135862625	0.3273279356724512	0.3548090664249933	0.3549462251531025	0.09506020029913154	0.0921741595345067	0.03883309277184921	0.08534106741609548	0.03897435881752642	0.08565151872373633
0.9601826368833979	0.2690736980842683	0.2714717315422386	0.2970397403224608	0.2987103609498534	0.31182504594716515	0.3131065388779088	0.32666351638022506	0.3275528131130384	0.3550357827745873	0.35517364879261043	0.09500127216459599	0.09211705468224561	0.03862312928698941	0.0853910848542867	0.03876359001041152	0.08570162631271216
0.9659682202902156	0.26929235253779893	0.27169131506831945	0.2972612022038378	0.29893266977841165	0.3120478954156226	0.31333019866243933	0.32688772322820686	0.3277777955257623	0.35526255365634946	0.3554011291983966	0.09494222348434346	0.09205983295094525	0.038414083701042046	0.08544064820890185	0.03855374285527802	0.08575127798069815
0.9717886647474951	0.26951120991370037	0.2719110998219673	0.2974828185814194	0.29915513265301136	0.3122708736014488	0.3135539873923499	0.3271120328477392	0.32800288162590197	0.35548937760315336	0.35562866490596423	0.09488305433229605	0.09200249441189035	0.038205953364801815	0.08548975656556479	0.03834481469120732	0.08580047281200365
0.9776441803106027	0.26973026930334465	0.27213108488236565	0.29770458836310953	0.2993777484742256	0.312493979316364	0.3137779038745612	0.32733644395424616	0.3282280701266183	0.35571625314630734	0.35585625444922564	0.09482376478408179	0.09194503913802095	0.03799873562421041	0.08553840900704301	0.038136802852406504	0.08584920988803191
0.9835349783005937	0.2699495297949075	0.2723512693255188	0.297926510454134	0.2996005161399537	0.3127172113696914	0.31400194691359445	0.32756095526103984	0.32845335973894924	0.3559431788155544	0.3560838963605024	0.0947643549170445	0.09188746720393783	0.03779242782052705	0.08558660461338974	0.0379297046683611	0.0858974882874719
0.9894612713118381	0.27016899047335274	0.2725716522242359	0.29814858375703046	0.2998234345454104	0.31294056856835084	0.31422611531156275	0.3277855654793167	0.3286787491718049	0.3561701531390746	0.3563115891705267	0.09470482481025173	0.0918297786859115	0.037587027290456376	0.08563434246172363	0.03772351746395941	0.08594530708598569
0.9954232732196957	0.2703886504204164	0.27279223264811525	0.29837080717163794	0.300046502583116	0.31316404971685	0.31445040786816425	0.32801027331815213	0.32890423713196393	0.3563971746434855	0.3565393314084423	0.09464517454450143	0.09177197366189063	0.03738253136630121	0.08568162162625725	0.03751823855979808	0.08599266535658501
1.0014211991882311	0.2706085087145904	0.27301300966352876	0.2985931795950866	0.30026971914288597	0.31338765361727805	0.3146748233806751	0.32823507748449654	0.32912982232406857	0.3566242418538441	0.3567671216018057	0.09458540420232979	0.09171405221150895	0.03717893737616507	0.08572844117836809	0.037313865272153635	0.0860395621692831
1.0074552656779823	0.2708285644311064	0.2732339823336053	0.29881569992178675	0.30049308311181994	0.3136113790692971	0.31489936064394064	0.32845997668317056	0.3293555034506193	0.356851353293647	0.3569949582765865	0.0945255138680203	0.09165601441609264	0.03697624264409427	0.08577480018649197	0.03711039491321699	0.08608599659102367
1.013525690453769	0.2710488166419192	0.27345514971821466	0.29903836704341785	0.30071659337429146	0.3138352248701352	0.3151240184503684	0.32868496961685983	0.32958127921197056	0.35707850748483183	0.3572228399571685	0.09446550362761136	0.09159786035866778	0.03677444449015965	0.08582069771593126	0.036907824791288846	0.08613196768592246
1.0196326925925556	0.2712692644156903	0.27367651087395195	0.2992611798489184	0.3009402488119369	0.31405918981457753	0.3153487955899204	0.32891005498611076	0.3298071483063256	0.3573057029477783	0.35745076516635016	0.0944053735689034	0.09153959012396949	0.03657354023068038	0.08586613282902533	0.03670615221085072	0.0861774745149404
1.0257764924913542	0.27148990681777135	0.27389806485412005	0.2994841372244743	0.30116404830364474	0.31428327269495937	0.31557369085010417	0.3291352314893251	0.3300331094297318	0.3575329382013086	0.3576787324253453	0.09434512378146798	0.0914812037984488	0.03637352717836606	0.08591110458508666	0.036505374472707075	0.08622251613589071
1.0319573118751795	0.2717107429101874	0.2741198107087137	0.2997072380535081	0.30138799072554434	0.31450747230115744	0.3157987030159656	0.3293604978227553	0.3302591612760744	0.35776021176268863	0.3579067402537834	0.09428475435665533	0.09142270147027948	0.03617440264245886	0.08595561204033686	0.03630548887426954	0.08626709160373736
1.0381753738050519	0.2719317717516197	0.27434174748440304	0.2999304812166677	0.3016120749509953	0.3147317874205822	0.31602383087008074	0.3295858526804989	0.33048530253707326	0.3579875221476284	0.3581347871697105	0.0942242653876017	0.0913640832293686	0.03597616392880454	0.08599965424768641	0.03610649270950361	0.08631119997001946
1.0444309026860459	0.27215299239738894	0.2745638742245161	0.30015386559181495	0.3018362998505754	0.3149562168381687	0.3162490731925465	0.3298112947544937	0.33071153190227526	0.35821486787028245	0.35836287168958875	0.09416365696923963	0.09130534916736123	0.0357788083400834	0.08604323025697624	0.03590838326920576	0.08635484028317819
1.05072412427539	0.27237440389943796	0.27478618996902243	0.3003773900540144	0.3020606642920702	0.3151807593363694	0.3164744287609739	0.3300368227345122	0.3309378480590506	0.3584422474432505	0.35859099232829766	0.09410292919830303	0.09124649937765016	0.03558233317595594	0.08608633911482855	0.035711157841170404	0.08639801158850702
1.057055265690613	0.27259600530631467	0.2750086937545158	0.30060105347552196	0.3022851671404609	0.3154054136951446	0.3166998963504782	0.33026243530815624	0.33116424969258657	0.35866965937757844	0.35881914759913375	0.09404208217333745	0.09118753395538355	0.035386735733155206	0.08612897986454726	0.03551481371017573	0.08644071292786037
1.0634245554177415	0.2728177956631547	0.2752313846141975	0.3008248547257729	0.3025098072579133	0.3156301786919548	0.3169254747336707	0.3304881311608518	0.3313907354858821	0.358897102182758	0.35904733601381067	0.09398111599470756	0.09112845299747191	0.0351920133056467	0.08617115154617494	0.03531934815834248	0.08648294334005868
1.0698322233195456	0.2730397740116635	0.27545426157785835	0.3010487926713704	0.3027345835037661	0.3158550531017513	0.31715116268065124	0.33071390897584313	0.3316173041197426	0.35912457436672757	0.35927555608245976	0.09392003076460591	0.09106925660259797	0.034998163184774	0.08621285319646432	0.035124758465055805	0.08652470186034122
1.0762785006438331	0.27326193939009924	0.2756773236718617	0.30127286617607374	0.3029594947345185	0.3160800356969684	0.31737695895899715	0.33093976743418696	0.33184395427277275	0.3593520744358719	0.35950380631362894	0.09385882658705914	0.09100994487122147	0.03480518265940091	0.08625408384875044	0.034931041907238836	0.08656598752062905
1.0827636200317978	0.2734842908332543	0.27590056991912587	0.3014970741007862	0.3031845398038193	0.31630512524751325	0.3176028623337567	0.3311657052147473	0.3320706846213726	0.35957960089502283	0.35973208521428446	0.09379750356793932	0.09095051790559106	0.0346130690159967	0.08629484253291508	0.034738195759473456	0.08660679934952498
1.089287815526412	0.2737068273724387	0.2761239993391066	0.3017214153035433	0.30340971756245444	0.31653032052075813	0.3178288715674386	0.33139172099418884	0.33229749383973034	0.3598071522474593	0.3599603912898089	0.09373606181496841	0.09089097580974904	0.03442181953888124	0.08633512827555734	0.03454621729409624	0.08664713637214305
1.0958513225808764	0.27392954803546055	0.27634761094777927	0.30194588863950056	0.30363502685833504	0.3167556202815309	0.31805498542000393	0.3316178134469721	0.3325243805998165	0.36003472699490724	0.3601887230440022	0.0936745014377307	0.0908313186895402	0.03423143151022501	0.0863749400996241	0.03435510378138673	0.08668699761011567
1.1024543780671139	0.2741524518466094	0.27657140375762074	0.3021704929609213	0.30386046653648546	0.3169810232921059	0.31828120264885684	0.3318439812453463	0.33275134357137864	0.3602623236375398	0.360417078979081	0.09361282254767708	0.09077154665262148	0.03404190221028358	0.08641427702468008	0.034164852489631414	0.08672638208157935
1.1090972202843215	0.27437553782663693	0.2767953767775918	0.3023952271171642	0.3040860354390305	0.31720652831219487	0.3185075220088346	0.332070223059344	0.332978381421934	0.36048994067397677	0.3606454575956783	0.09355102525813613	0.09071165980846778	0.03385322891748288	0.08645313806670174	0.03397546068529422	0.08676528880108947
1.115780088967567	0.2745988049927394	0.27701952901311894	0.3026200899546713	0.30431173240518383	0.3174321340989375	0.3187339422521994	0.332296537556775	0.3332054928167643	0.3607175766012852	0.36087385739284317	0.09348910968432111	0.09065165826838167	0.03366540890855774	0.08649152223810574	0.03378692563314445	0.08680371677962029
1.1225032252964444	0.2748222523585387	0.27724385946607566	0.302845080316955	0.3045375562712349	0.31765783940689246	0.31896046212862783	0.3325229234032197	0.3334326764189085	0.3609452299149787	0.36110227686803986	0.09342707594333892	0.09059154214549953	0.03347843945868334	0.08652942854770629	0.03359924459641661	0.08684166502460755
1.1292668719037753	0.27504587893406396	0.277468367134765	0.3030701970445857	0.30476350587053697	0.3178836429880274	0.31918708038520305	0.33274937926202297	0.3336599308891575	0.3611728991090171	0.3613307145171483	0.09336492415419777	0.09053131155480233	0.03329231784154274	0.08656685600053748	0.03341241483688506	0.08687913253979929
1.1360712728843656	0.27526968372573296	0.2776930510139006	0.30329543897517913	0.30498958003349386	0.31810954359170923	0.31941379576640294	0.3329759037942877	0.3338872548860467	0.36140058267580644	0.3615591688344624	0.0933026544378159	0.09047096661312211	0.033107041329650144	0.08660380359824416	0.03322643361499544	0.08691611832516344
1.1429166738038161	0.27549366573633366	0.2779179100945881	0.30352080494338385	0.30521577758754814	0.31833553996469643	0.31964060701409286	0.3332024956588692	0.33411464706584976	0.361628279106199	0.36178763831269023	0.09324026691703066	0.0904105074391486	0.03292260719425144	0.08664027033869104	0.03304129819006718	0.0869526213771934
1.1498033217073829	0.2757178239650046	0.27814294336430656	0.30374629378086754	0.3054420973571671	0.3185616308511265	0.31986751286751414	0.3334291535123671	0.33434210608257225	0.36185598688949155	0.3620161214429527	0.09317776171660576	0.09034993415344197	0.0327390127054521	0.08667625521565014	0.03285700582028639	0.0869886406883893
1.1567314651288954	0.2759421574072163	0.27836814980688984	0.3039719043163048	0.30566853816383094	0.3187878149925076	0.3200945120632751	0.3336558760091197	0.33456963058794453	0.3620837045134262	0.36224461671478314	0.09311513896323988	0.09028924687843612	0.03255625513254401	0.08671175721953972	0.032673553762968766	0.08702417524768435
1.1637013540997225	0.2761666650547523	0.2785935284025078	0.3041976353753638	0.3058950988260193	0.31901409112770907	0.3203216033353413	0.3338826618011975	0.33479721923141553	0.362311430464189	0.36247312261612713	0.09305239878557613	0.0902284457384503	0.03237433174395932	0.0867467753368345	0.03249093927454183	0.08705922403999011
1.1707132401577995	0.27639134589568953	0.2788190781276465	0.3044234857806931	0.3061217781591979	0.31924045799295075	0.3205487854150245	0.33410950953839574	0.33502487066014464	0.3625391632264099	0.36270163763333985	0.09298954131420942	0.0901675308596943	0.03219323980745514	0.08678130855020783	0.03230915961078651	0.0870937860465304
1.177767376356704	0.2766161989143797	0.27904479795509063	0.30464945435190866	0.3063485749758063	0.31946691432179347	0.32077605703097417	0.33433641786822843	0.335252583518997	0.3627669012831619	0.3629301602511874	0.09292656668169591	0.09010650237028046	0.03201297659015978	0.08681535583834687	0.03212821202690819	0.08712786024464947
1.1848640172747877	0.27684122309142883	0.27927068685390255	0.30487553990557986	0.3065754880852433	0.31969345884512795	0.32100341690916584	0.3345633854359203	0.3354803564505339	0.36299464311595986	0.36315868895284376	0.09286347502256023	0.09004536040022838	0.031833539358771645	0.08684891617615165	0.03194809377763974	0.08716144560773387
1.1920034190243662	0.27706641740367854	0.27949674378940437	0.30510174125521694	0.3068025162938548	0.31992009029116597	0.32123086377289223	0.334790410884401	0.33570818809500774	0.3632223872047605	0.3633872222198911	0.09280026647330512	0.08998410508147509	0.031654925379665855	0.08688198853462126	0.0317688021173943	0.0871945411053403
1.1991858392609598	0.2772917808241865	0.27972296772315786	0.3053280572112569	0.3070296584049197	0.32014680738542906	0.3214583963427521	0.33501749285429766	0.33593607709035395	0.36345013202796156	0.36361575853231876	0.09273694117242051	0.089922736547883	0.03147713191893331	0.08691457188069052	0.031590334300279466	0.08722714570285461
1.2064115371925936	0.2775173123222057	0.27994935761294504	0.30555448658104983	0.3072569132186364	0.32037360885073835	0.3216860133366394	0.335244629983927	0.3361640220721838	0.3636778760623996	0.36384429636852067	0.09267349926038938	0.08986125493524823	0.031300156242615174	0.08694666517740757	0.03141268758037796	0.0872592583618399
1.2136807735891502	0.2777430108631657	0.28017591241274864	0.30578102816884595	0.3074842795321094	0.32060049340720465	0.3219137134697344	0.33547182090928973	0.33639202167377763	0.3639056177833513	0.36407283420529596	0.09260994087969972	0.08979966038130925	0.031123995616699318	0.08697826738374914	0.03123585921175831	0.08729087803985891
1.2209938107917835	0.27796887540865184	0.2804026310727321	0.3060076807757808	0.30771175613933527	0.32082745977221705	0.3221414954544917	0.3356990642640617	0.33662007452607673	0.3641333556645303	0.3643013705178461	0.0925462661748511	0.08973795302575442	0.030948647307294408	0.08700937745462767	0.031059846448567185	0.08732200369032483
1.2283509127223842	0.27819490491638577	0.2806295125392204	0.3062344431998621	0.3079393418311896	0.3210545066604331	0.32236935800063043	0.3359263586795877	0.3368481792576768	0.36436108817808766	0.36452990377977534	0.09248247529236396	0.08967613301023065	0.030774108580750692	0.08703999434101206	0.030884646545196404	0.08735263426261497
1.2357523448931043	0.278421098340205	0.2808565557546792	0.3064613142359558	0.30816703539541196	0.3212816327837681	0.32259729981512314	0.33615370278487355	0.3370763344948196	0.36458881379461006	0.36475843246308765	0.09241856838078759	0.08961420047835254	0.030600376703731058	0.08707011698960798	0.030710256756371734	0.08738276870194994
1.2431983744159416	0.27864745463004276	0.28108375965769544	0.30668829267577147	0.30839483561659287	0.3215088368513835	0.3228253196021851	0.336381095206579	0.33730453886138606	0.3648165309831191	0.3649869550381863	0.0923545455907109	0.08955215557571004	0.03042744894329985	0.08709974434302836	0.030536674337248826	0.08741240594950028
1.2506892700123766	0.2788739727319071	0.2813111231829573	0.30691537730784896	0.3086227412761596	0.3217361175696772	0.3230534160632638	0.3366085345690095	0.3375327909788885	0.36504423821106957	0.3652154699738724	0.09229040707476688	0.08948999844987693	0.030255322567114717	0.0871288753397792	0.030363896543533997	0.08744154494218037
1.2582253020230734	0.2791006515878614	0.2815386452612332	0.30714256691754344	0.3088507511523615	0.3219634736422717	0.3232815878970275	0.3368360194941096	0.33776108946646266	0.36527193394434887	0.3654439757373429	0.09222615298764618	0.08942772925041981	0.03008399484346924	0.08715750891416008	0.03019192063159082	0.08747018461274081
1.2658067424176331	0.27932749013600305	0.2817663248193523	0.3073698602870119	0.3090788640202564	0.3221909037700042	0.3235098337993548	0.33706354860145493	0.33798943294086026	0.36549961664727565	0.3656724707941894	0.09216178348610315	0.08936534812890594	0.029913463041417288	0.087185643996321	0.030020743858571564	0.08749832388981105
1.2734338648044117	0.27955448731044297	0.2819941607801839	0.3075972561951983	0.3093070786516963	0.3224184066509147	0.32373815246332344	0.3372911205082442	0.3382178200164413	0.3657272847825979	0.36590095360839714	0.09209729872896416	0.08930285523891193	0.029743724430804974	0.08721327951197111	0.029850363482402997	0.08752596169752991
1.2811069444403917	0.2797816420412848	0.2822221520626161	0.30782475341781873	0.3095353938153124	0.3226459809802348	0.32396654257919827	0.3375187338292917	0.3384462493051656	0.36595493681149227	0.3661294226423418	0.09203269887713872	0.08924025073603241	0.029574776282490944	0.08724041438267705	0.029680776762059935	0.0875530969559577
1.2888262582411194	0.2800089532546042	0.2824502975815363	0.3080523507273482	0.3097638082765014	0.32287362545037723	0.324195002834422	0.33774638717701944	0.33867471941658556	0.3661825711935623	0.36635787635678946	0.09196798409362468	0.08917753477788795	0.029406615868413866	0.08726704752581327	0.029511980957568795	0.08757972858085594
1.296592084790695	0.2802364198724277	0.2826785962478099	0.30828004689300464	0.30999232079741024	0.32310133875092445	0.32442353191360185	0.3379740791614496	0.3389032289578378	0.36641018638683737	0.36658631321089397	0.09190315454352171	0.08911470752413521	0.02923924046160664	0.08729317785424229	0.029343973330082207	0.08760585548351685
1.3044047043518285	0.28046404081271176	0.2829070469682593	0.30850784068073484	0.3102209301369223	0.32332911956861665	0.3246521284984997	0.3382018083901957	0.3391317765336354	0.3666377808477706	0.3668147316621956	0.09183821039403547	0.0890517691364734	0.02907264733640247	0.08731880427657757	0.02917675114207441	0.0876314765710191
1.312264398875954	0.28069181498932155	0.28313564864564356	0.3087357308532003	0.310449635050642	0.3235569665873413	0.32488079126801994	0.338429573468456	0.33936036074625936	0.3668653530312384	0.367043130166619	0.09177315181448928	0.0889887197786545	0.028906833768463258	0.08734392569704852	0.029010311657309273	0.08765659074592236
1.320171452013404	0.2809197413120097	0.2833644001786366	0.30896371616976076	0.3106784342908803	0.32378487848812093	0.325109518898198	0.3386573729990036	0.3395889801955504	0.36709290139053713	0.36727150717847123	0.09170797897633215	0.08892555961648994	0.02874179703491464	0.08736854101544367	0.02884465214106058	0.08768119690642351
1.3281261491236485	0.28114781868639505	0.28359330046180686	0.3091917953864611	0.3109073266066399	0.3240128539491022	0.3253383100621891	0.33888520558218016	0.33981763347890154	0.36732042437738355	0.3674998611504404	0.09164269205314768	0.0888622888178628	0.02857753441444899	0.08739264912724565	0.028679769860179505	0.08770529394642068
1.3361287772855897	0.28137604601394106	0.28382234838559584	0.30941996725601545	0.3111363107436007	0.32424089164554415	0.32556716343025704	0.33911306981588685	0.340046319191249	0.3675479204419122	0.36772819053359346	0.0915772912206629	0.08879890755273111	0.02841404318733609	0.08741624892329725	0.028515662083105298	0.08772888075516505
1.3441796253079266	0.2816044221919342	0.2840515428362962	0.3096482305277918	0.31136538544410375	0.324468990249806	0.3257960776697612	0.3393409642955756	0.3402750359250639	0.36777538803267285	0.3679564937773737	0.09151177665675729	0.08873541599314172	0.028251320635604316	0.08743933929009984	0.028352326080035795	0.08775195621748111
1.352278983739575	0.281832946113463	0.28428088269603147	0.3098765839477981	0.31159454944713744	0.32469714843133657	0.32602505144514643	0.33956888761424225	0.3405037822703446	0.3680028255966309	0.3681847693296	0.09144614854147129	0.08867181431323581	0.028089364043164977	0.0874619191097068	0.028189759123030456	0.08777451921370982
1.3604271448801535	0.2820616166673951	0.28451036684273373	0.31010502625866565	0.3118238014883213	0.32492536485666157	0.3262540834179297	0.33979683836241686	0.3407325568146072	0.36823023157916346	0.3684130156364634	0.09138040705701612	0.08860810268925871	0.027928170695730614	0.08748398725939666	0.028027958486038784	0.0877965686196518
1.3686244027905345	0.2822904327383567	0.2847399941501223	0.31033355619963454	0.3120531402998916	0.32515363818937154	0.3264831722466898	0.34002481512815586	0.340961358142878	0.36845760442405895	0.36864123114252595	0.0913145523877821	0.08854428129956844	0.027767737881109866	0.08750554261217047	0.0278669214450602	0.08781810330651751
1.3768710533034536	0.2825193932067099	0.28496976348768216	0.31056217250653867	0.31228256461068576	0.3253819670901115	0.3267123165870538	0.34025281649703376	0.34119018483768415	0.3686849425735149	0.36886941429071823	0.09124858472034666	0.0884803503246436	0.027608062889182605	0.08752658403639657	0.027706645278176012	0.08783912214100553
1.3851673940341884	0.28274849694853094	0.2851996737206422	0.3107908739117895	0.3125120731461269	0.32561035021656726	0.3269415150916868	0.3404808410521345	0.3414190354790458	0.36891224446813614	0.3690975635223377	0.09118250424348566	0.0884163099470934	0.027449143011956778	0.08754711039568264	0.027547127265673765	0.08785962398517455
1.3935137243912972	0.2829777428355882	0.28542972370995306	0.31101965914436097	0.31274166462820824	0.3258387862234541	0.3271707664102782	0.3407088873740428	0.3416479086444666	0.3691395085469324	0.3693256772770453	0.0911163111481809	0.08835216035166597	0.027290975543778018	0.08756712054920968	0.027388364690096978	0.08787960769639369
1.4019103455874267	0.28320712973532	0.2856599123122659	0.3112485269297742	0.3129713377754783	0.3260672737625049	0.3274000691895308	0.3409369540408357	0.34187680290892586	0.3693667332473172	0.36955375399286483	0.0910500056276282	0.08828790172525673	0.027133557781297668	0.08758661335143358	0.02723035483636238	0.08789907212743486
1.410357560650181	0.2834366565108121	0.28589023837990957	0.3114774759900816	0.31320109130302476	0.3262958114824578	0.327629422073148	0.3411650396280738	0.34210571684486907	0.3695939170051056	0.3697817921061796	0.09098358787724829	0.08822353425691705	0.026976887023614893	0.08760558765217752	0.027073094991848734	0.08791801612640171
1.4188556744330574	0.28366632202077574	0.28612070076086904	0.3117065050438507	0.31343092392245897	0.3265243980290438	0.3278588237018218	0.34139314270879284	0.3423346490221994	0.3698210582545117	0.37000979005173035	0.09091705809469569	0.08815905813786344	0.026820960572358388	0.08762404229653953	0.026916582446467885	0.08793643853672961
1.4274049936264492	0.28389612511952517	0.28635129829876316	0.31193561280614956	0.3136608343419002	0.326753032044975	0.3280882727132207	0.34162126185349456	0.34256359800826897	0.37004815542814734	0.3702377462626132	0.09085041647986605	0.0880944735614871	0.026665775731732566	0.08764197612490676	0.026760814492721607	0.08795433819704357
1.4360058267687137	0.28412606465695467	0.28658202983282227	0.31216479798852975	0.31389082126596013	0.3269817121699316	0.3283177677419768	0.34184939563013833	0.34279256236786954	0.3702752069570199	0.37046565917027713	0.09078366323490766	0.08802978072336046	0.026511329808641904	0.08765938797301231	0.02660578842582595	0.08797171394130743
1.4446584842573071	0.28435613947851696	0.28681289419786593	0.31239405929901143	0.31412088339572686	0.32721043704055036	0.3285473074196741	0.342077542604132	0.3430215406632241	0.3705022112705298	0.3706935272045217	0.0907167985642278	0.08796497982124876	0.026357620112754887	0.08767627667178601	0.026451501543778733	0.08798856459871729
1.453363278359986	0.28458634842519925	0.28704389022428045	0.31262339544206674	0.3143510194287489	0.3274392052904114	0.3287768903748355	0.34230570133832294	0.34325053145397727	0.370729166796469	0.3709213487934945	0.09064982267450368	0.08790007105511681	0.026204643956571516	0.08769264104736152	0.026297951147412846	0.08800488899360914
1.4621205232260774	0.28481669033350154	0.2872750167379965	0.3128528051186038	0.31458122805901934	0.3276680155500262	0.32900651523291047	0.3425338703929895	0.3434795332971866	0.37095607196101826	0.37114912236368863	0.09058273577469197	0.08783505462713884	0.026052398655494358	0.08770847992109765	0.026145134540506376	0.08802068594560808
1.470930534897817	0.28504716403541325	0.2875062725604661	0.3130822870259512	0.3148115079769599	0.32789686644682486	0.3292361806162627	0.34276204832583174	0.34370854474731344	0.37118292518874557	0.3713768463399406	0.09051553807603621	0.0877699307417071	0.02590088152796355	0.08772379210956416	0.025993049029864324	0.08803595426949329
1.4797936313217521	0.2852777683583906	0.28773765650864075	0.3133118398578413	0.31504185786940475	0.32812575660514376	0.3294658851441572	0.3429902336919627	0.34393756435621364	0.3714097249026033	0.3716045191454276	0.09044822979207773	0.08770469960544057	0.025750089895471007	0.08773857642452754	0.02584169192537189	0.08805069277519095
1.48871013236022	0.28550850212533324	0.28796916739494793	0.3135414623043942	0.3152722764195845	0.32835468464621265	0.32969562743274783	0.3432184250438986	0.34416659067312894	0.37163646952392704	0.37183213920166497	0.09038081113866234	0.08763936142719508	0.025600021082642144	0.08775283167279468	0.02569106054005843	0.0880649002677174
1.4976803598028874	0.28573936415456147	0.2882008040272685	0.31377115305210157	0.31550276230710983	0.3285836491881421	0.3299254060950643	0.34344662093155104	0.3443956222446766	0.3718631574724319	0.37205970492850376	0.09031328233395369	0.08757391641806948	0.02545067241732113	0.08776655665634081	0.025541152190193372	0.08807857554722887
1.5067046373783677	0.28597035325979314	0.28843256520891386	0.3140009107838101	0.31573331420795514	0.3288126488459104	0.33015521974099965	0.3436748199022163	0.3446246576148413	0.3720897871662115	0.372287214744128	0.09024564359843755	0.08750836479141795	0.025302041230663264	0.08777975017228101	0.025391964195396355	0.08809171740905697
1.5157832907659001	0.2862014682501203	0.28866444973860317	0.3142307341787055	0.3159639307944429	0.3290416822313515	0.3303850669772977	0.34390302050056754	0.3448536953249653	0.37231635702173504	0.3725146670650524	0.09017789515493432	0.08744270676285602	0.025154124857198923	0.08779241101285606	0.02524349387863367	0.08810432464352402
1.5249166476071065	0.2864327079299857	0.2888964564104397	0.31446062191229585	0.31619461073522614	0.32927074795314165	0.33061494640753925	0.3441312212686448	0.34508273391373895	0.3725428654538455	0.3727420603061192	0.09011003722860732	0.08737694255027197	0.025006920634876195	0.08780453796529031	0.02509573856630709	0.08811639603590748
1.5341050375178134	0.2866640710991597	0.2891285840138882	0.3146905726563944	0.3164253526952728	0.32949984461678666	0.3308448566321299	0.3443594207458454	0.3453117719171912	0.3727693108757564	0.372969392880496	0.0900420700469718	0.08731107237383338	0.024860425905149697	0.08781612981189113	0.024948695588410175	0.08812793036683075
1.5433487920999491	0.28689555655271676	0.2893608313337517	0.3149205850791046	0.31665615533584945	0.3297289708246088	0.33107479624828773	0.3445876174689161	0.34554080786868147	0.3729956916990506	0.3731966631996733	0.0899739938399048	0.0872450964559988	0.02471463801305518	0.08782718533000633	0.024802362278467882	0.0881389264116379
1.5526482449535108	0.2871271630810119	0.28959319715014764	0.31515065784480195	0.3168870173145038	0.3299581251757341	0.3313047638500281	0.3448158099719419	0.3457698402988877	0.37322200633367686	0.37342386967346075	0.08990580883965328	0.08717901502152346	0.024569554307266372	0.08783770329195306	0.024656735973685784	0.08814938294074892
1.5620037316886017	0.2873588894696569	0.28982568023848526	0.3153807896141182	0.317117937285049	0.3301873062660788	0.3315347580281532	0.3450439967863379	0.3459988677357994	0.3734482531879483	0.3736510107099858	0.08983751528084441	0.08711282829747193	0.02442517214016604	0.087847682465096	0.02451181401502467	0.08815929871971662
1.5714155899375468	0.2875907344994968	0.2900582793694419	0.3156109790439242	0.3173489138975465	0.33041651268833705	0.3317647773702369	0.34527217644083974	0.3462278887047067	0.37367443066853945	0.37387808471569	0.08976911340049532	0.08704653651322482	0.024281488867956114	0.08785712161181891	0.024367593747200544	0.08816867250881444
1.580884159367074	0.2878226969465862	0.29029099330893904	0.31584122478731347	0.31757994579828935	0.33064574303196725	0.3319948204606127	0.34550034746149355	0.3464569017281905	0.37390053718048377	0.37410509009532644	0.08970060343802037	0.08698013990048695	0.024138501850611505	0.08786601948933281	0.02422407251883385	0.08817750306351968
1.5904097816905756	0.2880547755821654	0.29052382081811956	0.31607152549358497	0.31781103162978586	0.33087499588317876	0.33222488588036053	0.345728508371647	0.3466859053261143	0.3741265711271719	0.3743320252519576	0.08963198563524254	0.08691363869329995	0.023996208452082612	0.08787437484996019	0.024081247682442353	0.0881857891340232
1.5999928006804371	0.2882869691726364	0.2907567606533232	0.31630187980822677	0.31804217003074187	0.3311042698249196	0.33245497220729237	0.3459566576919397	0.34691489801561265	0.37435253091034837	0.37455888858695124	0.08956326023640128	0.08684703312804735	0.023854606040249138	0.08788218644082235	0.023939116594544174	0.08819352946557046
1.6096335621804478	0.2885192764795389	0.2909898115660637	0.3165322863728982	0.3182733596360451	0.3313335634368615	0.3326850780159409	0.3461847939402932	0.3471438783110833	0.3745784149301091	0.37478567849997935	0.08949442748816348	0.08678032344346641	0.023713691987001795	0.0878894530039176	0.023797676615725294	0.08820072279829105
1.6193324141182788	0.28875169625952657	0.29122297230300426	0.31676274382541386	0.31850459907674705	0.33156287529538836	0.3329152018775441	0.34641291563190224	0.3473728447241759	0.3748042215849	0.37501239338901365	0.08942548763963135	0.08671350988065553	0.02357346366839863	0.08789617327631305	0.023656925110635996	0.08820736786702099
1.6290897065180392	0.2889842272643426	0.29145624160593414	0.31699325079972607	0.3187358869800467	0.33179220397358206	0.3331453423600331	0.3466410212792241	0.34760179576378314	0.37502994927151284	0.3752390316503235	0.08935644094235146	0.0866465926830843	0.02343391846460463	0.08790234598985336	0.023516859448172056	0.08821346340173619
1.6389057915129117	0.2892168682407956	0.29168961821174477	0.3172238059259077	0.31896722196927324	0.33202154804120915	0.33337549802801886	0.3468691093919698	0.3478307299360311	0.37525559638508404	0.37546559167847354	0.08928728765032634	0.08657957209660318	0.023295053759994744	0.08790796987118199	0.023377477001421454	0.08821900812706929
1.6487810233578566	0.28944961793073565	0.29192310085240536	0.3174544078301351	0.31919860266386924	0.3322509060647071	0.3336056674427777	0.3470971784770939	0.34805964574426845	0.37548116131909126	0.37569207186631953	0.08921802802002221	0.08651244836945002	0.023156866943246257	0.08791304364190466	0.02323877514779582	0.08822400076256542
1.6587157584424002	0.28968247507102973	0.29215668825493946	0.3176850551346714	0.3194300276793732	0.33248027660717194	0.3338358491622392	0.34732522703878504	0.348288541689058	0.3757066424653514	0.375918470605007	0.08914866231037748	0.08644522175226306	0.023019355407363662	0.08791756601846146	0.02310075126903044	0.08822844002258279
1.6687103553034934	0.28991543839353734	0.2923903791414001	0.31791574645784854	0.31966149562740254	0.3327096582283435	0.33406604174097115	0.3475532535784559	0.34851741626816507	0.375932038214018	0.3761447862839668	0.08907919078281375	0.08637789249808545	0.022882516549717735	0.08792153571196337	0.022963402751273065	0.08823232461617891
1.6787651746384535	0.29014850662508607	0.2926241722288462	0.3181464804140502	0.3198930051156362	0.33293904948459246	0.3342962437301671	0.3477812565947338	0.3487462679765492	0.37615734695357755	0.37637101729091305	0.08900961370124602	0.0863104608623793	0.022746347772148567	0.08792495142844814	0.022826726985190504	0.08823565324740912
1.6888805793179813	0.2903816784874474	0.29285806622931815	0.3183772556136947	0.32012455474779783	0.3331684489289068	0.33452645367763256	0.3480092345834506	0.3489750953063533	0.3763825670708488	0.37659716201184046	0.08893993133209012	0.08624292710303076	0.02261084648098688	0.0879278118687381	0.022690721365918876	0.08823842461492859
1.6990569343992543	0.29061495269731163	0.29309205984981346	0.3186080706632175	0.3203561431236378	0.333397855110878	0.33475667012777083	0.3482371860376326	0.34920389674689384	0.3766076969509781	0.3768232188310205	0.08887014394427148	0.08617529148036197	0.02247601008713218	0.0879301157284118	0.02255538329319151	0.08824063741218424
1.7092946071391046	0.29084832796626375	0.2933261517922622	0.3188389241650538	0.3205877688389164	0.3336272665766877	0.3349868916215697	0.34846510944749165	0.3494326707846507	0.37683273497743863	0.3770491861309991	0.08880025180923855	0.08610755425713795	0.022341836006081195	0.08793186169781109	0.022420710171363822	0.08824229032742892
1.7195939670072704	0.29108180300075853	0.29356034075350307	0.319069814717621	0.3208194304853862	0.3338566818690935	0.33521711669658777	0.34869300330041414	0.3496614159032578	0.3770576795320261	0.3772750622925935	0.08873025520096818	0.08603971569857838	0.02220832165801312	0.08793304846203398	0.022286699409505673	0.08824338204357218
1.7299553856997325	0.2913153765020956	0.2937946254252584	0.3193007409153011	0.32105112665077457	0.334086099527416	0.3354473438869405	0.3489208660809515	0.3498901305834919	0.3772825289948575	0.377500845694889	0.08866015439597698	0.08597177607236399	0.022075464467812722	0.08793367470092761	0.022153348421404928	0.08824391123833664
1.7403792371521247	0.2915490471663953	0.2940290044941101	0.31953170134842357	0.3212828559187665	0.33431551808752435	0.33567757172328655	0.3491486962708106	0.3501188133032638	0.3775072817443673	0.3777265347152366	0.08858994967332993	0.085903735648648	0.02194326186508988	0.08793373908892477	0.02202065462563496	0.08824387658405897
1.7508658975532332	0.29178281368457276	0.29426347664147423	0.319762694603247	0.3215146168689861	0.3345449360818221	0.33590779873281396	0.3493764923488431	0.350347462537607	0.3777319361573054	0.37795212772924897	0.08851964131465202	0.08583559470006531	0.021811711284334123	0.08793324029532812	0.021888615445629256	0.08824327674781784
1.76141574535857	0.292016674742314	0.2944980405435776	0.3199937192619424	0.32174640807698085	0.3347743520392351	0.3361380234392261	0.34960425279103613	0.35057607675866875	0.3779564906087343	0.3781776231107987	0.08844922960413465	0.0857673535017389	0.021680810164879105	0.08793217698408284	0.021757228309677856	0.08824211039134866
1.7720291613040315	0.29225062902005045	0.29473269487143167	0.32022477390257476	0.32197822811420185	0.33500376448519537	0.33636824436272794	0.3498319760705016	0.3508046544356986	0.3781809434720265	0.3784030192320142	0.0883787148285471	0.0856990123312928	0.021550555950971884	0.087930547813869	0.021626490651049934	0.08824037617108615
1.7827065284196406	0.292484675192934	0.2949674382908087	0.32045585709908586	0.3222100755479876	0.3352331719416296	0.33659846002001226	0.35005966065746696	0.35103319403503935	0.3784052931188618	0.3786283144632769	0.08830809727724583	0.08563057146885969	0.021420946091833315	0.08792835143799493	0.021496399907986685	0.088238072738136
1.7934482320433673	0.29271881193081173	0.2952022694622167	0.32068696742127584	0.32244194894154604	0.33546257292694287	0.3368286689242453	0.35028730501926414	0.35126169402011603	0.3786295379192239	0.3788535071732189	0.08823737724218395	0.08556203119708827	0.021291978041649173	0.08792558650428361	0.02136695352373863	0.08823519873807584
1.8042546598350382	0.29295303789820126	0.29543718704087435	0.3209181034347862	0.32267384685393624	0.3356919659560063	0.33705886958505277	0.3505149076203203	0.3514901528514263	0.37885367624139893	0.3790785957287189	0.08816655501792031	0.08549339180115724	0.021163649259730022	0.08792225165547052	0.02123814894668996	0.08823175281142426
1.8151262017903238	0.2931873517542651	0.2956721896766863	0.3211492637010816	0.3229057678400514	0.33592134954014286	0.33728906050850704	0.35074246692214733	0.3517185689865299	0.3790777064519718	0.3793035784948998	0.08809563090162963	0.08542465356878001	0.02103595721044904	0.08791834552879152	0.021109983630298146	0.08822773359304392
1.8260632502548164	0.29342175215278543	0.29590727601421785	0.3213804467774317	0.3231377104506006	0.33615072218711256	0.33751924019711055	0.3509699813833316	0.35194694088003764	0.3793016269158235	0.3795284538351253	0.08802460519311141	0.08535581679021477	0.020908899363339728	0.08791386675608237	0.020982455033225378	0.08822313971252527
1.8370661999381863	0.29365623774213906	0.2961424446926703	0.321611651216894	0.3233696732320909	0.33638008240109957	0.33774940714978485	0.3511974494595243	0.352175266983603	0.37952543599612903	0.37975322011099744	0.08795347819480048	0.0852868817582777	0.02078247319311366	0.08790881396384975	0.020855560619368774	0.08821796979414387
1.848135447928429	0.293890807165272	0.29637769434585565	0.321842875568295	0.3236016547268097	0.33660942868269683	0.337979559861854	0.35142486960343056	0.35240354574590965	0.3797491320543542	0.37997787568235236	0.0878822502117755	0.08521784876834702	0.0206566761797351	0.08790318577320022	0.020729297857826623	0.0882122224565478
1.8592713937061955	0.29412545905967374	0.2966130236021715	0.32207411837621297	0.32383365347280674	0.33683875952889364	0.3382096968250316	0.3516522402648	0.35263177561266273	0.37997271345025246	0.3802024189072584	0.08781092155176956	0.08514871811837593	0.02053150580844587	0.08789698079984021	0.020603664223045826	0.08820589631312714
1.8704744391592067	0.2943601920573521	0.2968484310845755	0.3223053781809595	0.32406566800387604	0.3370680734330596	0.3384398165274064	0.3518795598904159	0.3528599550265771	0.380196178541863	0.38042684814201233	0.08773949252517899	0.08507949010889891	0.02040695956978844	0.08789019765403339	0.02047865719481834	0.08819898997181497
1.8817449885967616	0.294595004784808	0.2970839154105609	0.3225366535185618	0.3242976968495382	0.33729736888493234	0.3386699174534283	0.3521068269240855	0.3530880824273685	0.38041952568550774	0.3806511617411365	0.08766796344507345	0.08501016504304484	0.02028303495968764	0.08788283494060067	0.02035427425830605	0.0881915020350732
1.8930834487643238	0.29482989586300895	0.29731947519213037	0.32276794292074396	0.3245297385350219	0.33752664437060165	0.3388999980838936	0.3523340398066291	0.3533161562517418	0.3806427532357879	0.38087535805737543	0.08759633462720585	0.08494074322654281	0.020159729479447108	0.08787489125894865	0.02023051290409761	0.0881834310999352
1.9044902288582053	0.2950648639073646	0.2975551090357712	0.3229992449149099	0.3247617915812463	0.3377558983724968	0.33913005689593156	0.3525611969758704	0.3535441749333815	0.3808658595455822	0.3810994354416933	0.08752460639002041	0.08487122496773457	0.020037040635839887	0.0878663652031264	0.020107370628270615	0.08817477575800581
1.9159657405403292	0.2952999075277001	0.2977908155424299	0.323230558024124	0.32499385450480284	0.3379851293693713	0.3393600923629896	0.352788296866626	0.35377213690294085	0.3810888429660438	0.38132339224327033	0.08745277905466504	0.08480161057758055	0.019914965941095986	0.08785725536161237	0.019984844932380952	0.08816553459529075
1.9275103979530908	0.29553502532823134	0.29802659330748654	0.3234618807670942	0.32522592581793697	0.3382143358362892	0.3395901029548188	0.35301533791069506	0.35400004058803136	0.3813117018465971	0.38154722680949993	0.08738085294499773	0.0847319003696721	0.01979350291296811	0.08784756031748486	0.019862933323530285	0.0881557061924525
1.9391246177343011	0.29577021590753844	0.2982624409207292	0.3236932116581528	0.32545800402853015	0.3384435162446104	0.33982008713746037	0.35324231853684895	0.3542278844132127	0.3815344345349354	0.3817709374859854	0.08730882838759871	0.08466209466023958	0.019672649074774284	0.08783727864832258	0.01974163331443357	0.08814528912462549
1.9508088190322228	0.2960054778585402	0.2984983569663288	0.3239245492072387	0.3256900876400817	0.3386726690619769	0.3400500433732306	0.35346923717082107	0.3544556667999817	0.38175703937701844	0.3819945226165369	0.08723670571177898	0.08459219376816128	0.019552401955419185	0.08782640892627569	0.019620942423399512	0.088134281961473
1.9625634235206988	0.2962408097684685	0.29873434002281335	0.3241558919198787	0.3259221751516905	0.33890179275229815	0.3402799701207072	0.35369609223529636	0.35468338616676276	0.38197951471706876	0.3822179805431688	0.08716448524959104	0.08452219801497528	0.019432759089433205	0.08781494971795212	0.019500858174385627	0.0881226832670734
1.9743888554143678	0.2964762102188424	0.2989703886630422	0.32438723829717026	0.3261542650580368	0.3391308857757367	0.34050986583471377	0.3539228821499013	0.3549110409288959	0.38220185889756964	0.38244130960609535	0.08709216733583691	0.08445210772488422	0.01931371801700621	0.08780289958450282	0.019381378097062196	0.08811049160011919
1.9862855414839768	0.2967116777854415	0.2992065014541806	0.32461858683576184	0.32638635584936415	0.339359946588694	0.3407397289663074	0.354149605331193	0.3551386294986282	0.38242407025926245	0.38266450814372927	0.08701975230807926	0.08438192322477041	0.01919527628403017	0.08779025708157917	0.019262499726798055	0.08809770551367535
1.9982539110717792	0.2969472110382813	0.2994426769576739	0.3248499360278354	0.3266184460114608	0.3395889736437961	0.3409695579627615	0.354376260192649	0.355366150285101	0.382646147141143	0.38288757449267696	0.08694724050665009	0.08431164484419998	0.01907743144213825	0.08777702075926186	0.01914422060473875	0.08808432355529305
2.010294396107033	0.2971828085415861	0.299678913729222	0.3250812843610881	0.3268505340256415	0.33981796538987896	0.34119935126755435	0.35460284514465756	0.3555936016943415	0.38286808788045995	0.38311050698773697	0.08687463227466181	0.08424127291543669	0.018960181048733205	0.08776318916230252	0.019026538277850946	0.08807034426713756
2.0224074311215867	0.29741846885376333	0.29991521031875334	0.32531263031871327	0.32708261836872926	0.34004692027197486	0.34142910732035264	0.3548293585945062	0.3558209821292508	0.3830898908127115	0.3833333039618953	0.0868019279580153	0.08417080777344851	0.01884352266698741	0.08774876082968319	0.018909450298854935	0.08805576618561872
2.0345934532655616	0.29765419052737774	0.3001515652703989	0.32554397237938265	0.32731469751303693	0.34027583673129647	0.3416588245569972	0.3550557989463716	0.35604828998959365	0.3833115542716421	0.3835559637463236	0.08672912790540986	0.08410024975591765	0.018727453865912125	0.08773373429498577	0.018792954226388048	0.08804058784171787
2.0468529023231294	0.29788997210912477	0.30038797712246706	0.3257753090172275	0.3275467699263491	0.34050471320522413	0.34188850140948984	0.3552821646013102	0.35627552367198867	0.3835330765892409	0.3837784846703757	0.08665623246835565	0.084029599203251	0.018611972220421436	0.08771810808634939	0.01867704762497624	0.08802480776094512
2.059186220728381	0.29812581213980494	0.30062444440741704	0.32600663870182045	0.3277788340719029	0.34073354812729045	0.3421181363059773	0.35550845395724595	0.35650268156989634	0.38375445609573805	0.3840008650615838	0.08658324200117883	0.08395885645858875	0.01849707531126299	0.08770188072617202	0.01856172806502876	0.08800842446306945
2.0715938535812968	0.29836170915429727	0.30086096565183357	0.32623795989815674	0.32801088840837084	0.34096233992716574	0.3423477276707377	0.35573466540896154	0.35672976207361	0.3839756911196022	0.3842231032456569	0.08651015686103546	0.08388802186781372	0.018382760725151215	0.08768505073146571	0.018446993122930522	0.08799143646240282
2.084076248663807	0.29859766168153334	0.3010975393764002	0.3264692710666362	0.3282429313898411	0.3411910870306443	0.34257727392416537	0.35596079734808717	0.3569567635702439	0.38419677998753843	0.3844451975464759	0.08643697740791852	0.08381709577956137	0.018269026054731796	0.08766761661365763	0.018332840381042104	0.08797384226768656
2.0966338564559543	0.2988336682444707	0.30133416409587366	0.3267005706630441	0.3284749614657997	0.3414197878596292	0.34280677348275707	0.35618684816309004	0.3571836844437232	0.3844177210244842	0.3846671462860918	0.08636370400466917	0.08374607854522911	0.018155868898634964	0.08764957687861852	0.0182192674277335	0.08795564038210557
2.109267130152151	0.29906972736006726	0.3015708383190586	0.3269318571385331	0.32870697708111213	0.3416484408321183	0.34303622475909684	0.35641281623926446	0.35741052307477356	0.38463851255360815	0.38488894778472255	0.08629033701698614	0.08367497051898526	0.01804328686150214	0.08763093002662004	0.018106271857417866	0.08793682930321722
2.1219765256775314	0.29930583753925405	0.30180756054877994	0.3271631289396043	0.3289389766760044	0.34187704436218913	0.34326562616184175	0.35663869995872083	0.35763727784091026	0.3848591528963062	0.38511060036074923	0.08621687681343619	0.08360377205778032	0.017931277553991265	0.08761167455233476	0.017993851270553307	0.08791740752300825
2.1347625017044103	0.2995419972869096	0.3020443292818585	0.3273943845080892	0.32917095868604507	0.34210559685998493	0.343494976095707	0.356864497700375	0.35786394711642733	0.38507964037219944	0.3853321023307136	0.08614332376546043	0.08353248352135322	0.01781983859286207	0.08759180894506358	0.017882003273717473	0.08789737352793736
2.147625519668832	0.2997782051018331	0.30228114300908315	0.3276256222811303	0.329402921542126	0.3423340967317001	0.3437242729614521	0.3570902078399388	0.35809052927238766	0.3852999732991312	0.38555345200931485	0.08606967824739051	0.08346110527224501	0.017708967600944092	0.08757133168835196	0.017770725479580918	0.0878767257987505
2.160566043787228	0.30001445947671856	0.30251800021518654	0.32785684069116344	0.3296348636704446	0.34256254237956535	0.3439535151558647	0.3573158287499084	0.35831702267661164	0.38552014999316486	0.38577464770940667	0.08599594063645141	0.08338963767580497	0.017598662207168658	0.08755024126018895	0.017660015506978155	0.08785546281075085
2.1735845410731627	0.30025075889812763	0.30275489937881755	0.32808803816589843	0.3298667834924846	0.3427909322018332	0.3441827010717486	0.3575413587995549	0.35854342569366665	0.3857401687685803	0.3859956877419944	0.08592211131277688	0.08331808110020059	0.017488920046629275	0.08752853613304978	0.01754987098090055	0.08783358303354305
2.1866814813541975	0.30048710184646377	0.30299183897251536	0.3283192131283007	0.3300986794249978	0.34301926459276366	0.34441182909790574	0.35776679635491304	0.3587697366848568	0.3859600279378721	0.386216570416231	0.08584819065941629	0.08324643591642918	0.017379738760560315	0.08750621477369691	0.01744028953251231	0.08781108493100476
2.199857337288837	0.3007234867959454	0.30322881746268354	0.32855036399657256	0.33033054987998534	0.34324753794260915	0.34464089761912464	0.3579921397787708	0.3589959540082122	0.3861797258117462	0.38643729403941524	0.08577417906234452	0.08317470249832645	0.017271115996424058	0.08748327564360636	0.017331268799264166	0.08778796696182667
2.213112584383593	0.3009599122145795	0.30346583330956384	0.3287814891841349	0.3305623932646794	0.3434757506376011	0.34486990501616444	0.35821738743065956	0.3592220760184778	0.3863992606991179	0.3866578569169885	0.08570007691047239	0.08310288122257309	0.017163049407860953	0.08745971719829981	0.01722280642478502	0.08776422757864566
2.2264477010101436	0.3011963765641351	0.30370288496720943	0.3290125870996077	0.330794207981524	0.3437039010599335	0.3450988496657399	0.35844253766684314	0.35944810106710356	0.38661863090710863	0.386878257352531	0.08562588459565842	0.08303097246871013	0.017055536654753567	0.08743553788794145	0.01711490005897076	0.08773986522864163
2.2398631684225956	0.3014328783001167	0.30393997088345887	0.32924365614679224	0.3310259924281565	0.34393198758775034	0.3453277299405073	0.3586675888403069	0.35967402750223315	0.3868378347410437	0.3870984936477593	0.08555160251271335	0.08295897661914409	0.016948575403244348	0.08741073615696848	0.01700754735804111	0.08771487835348069
2.2533594707748548	0.3016694158717375	0.30417708949991	0.3294746947246516	0.33125774499738964	0.34416000859512896	0.3455565442090502	0.35889253930074827	0.3598998536686936	0.38705687050444954	0.3873185641025234	0.08547723105941676	0.08288689405915703	0.016842163325755166	0.08738531044434694	0.01690074598449698	0.08768926538911614
2.2669370951380965	0.30190598772189303	0.30441423925189315	0.3297057012272927	0.331489464077192	0.3443879624520677	0.3457852908358635	0.35911738739456545	0.3601255779079845	0.38727573649905117	0.387538467014804	0.08540277063652099	0.08281472517691744	0.016736298101021063	0.08735925918335852	0.01679449360718266	0.08766302476590226
2.2805965315183476	0.30214259228713436	0.30465141856844524	0.3299366740439467	0.33172114805066966	0.3446158475244691	0.3460139681813406	0.35934213146484717	0.3603511985582676	0.3874944310247693	0.38775820068070865	0.08532822164776548	0.08274247036348936	0.01663097741407249	0.08733258080174267	0.01668878790126449	0.08763615490850896
2.294338272874165	0.30237922799764155	0.30488862587228294	0.33016761155895125	0.3319527952960476	0.34484366217412715	0.3462425746017564	0.35956676985136254	0.36057671395435587	0.3877129523797186	0.38797776339446954	0.0852535844998837	0.08267013001284178	0.016526198956297478	0.08730527372158292	0.01658362654829837	0.08760865423602127
2.308162815134429	0.30261589327719673	0.3051258595797765	0.33039851215173066	0.33218440418665085	0.34507140475871106	0.34647110844925494	0.3597913008905497	0.3608021224277032	0.38793129886020383	0.3881971534484406	0.08517885960261408	0.08259770452185852	0.016421960425438087	0.08727733635939217	0.0164790072362635	0.0875805211621099
2.3220706572162446	0.30285258654315794	0.30536311810092337	0.3306293741967784	0.33241597309088605	0.34529907363175205	0.3466995680718337	0.3600157229155067	0.36102742230639345	0.3881494687607187	0.388416369133094	0.08510404736871	0.08252519429034683	0.016318259525624157	0.08724876712612684	0.01637492765949311	0.08755175409453386
2.336062301042938	0.30308930620643154	0.3056003998393215	0.3308601960636369	0.33264750037222246	0.34552666714262786	0.34692795181332853	0.3602400342559796	0.3612526119151302	0.38836746037394204	0.3886354087370182	0.08502914821395005	0.08245259972104894	0.016215093967364425	0.08721956442700218	0.016271385518784598	0.08752235143556675
2.3501382515621807	0.3033260506714465	0.30583770319214326	0.33109097611688015	0.33287898438917307	0.345754183636548	0.34715625801339994	0.3604642332383529	0.3614776895752255	0.38858527199073634	0.3888542705469136	0.08495416255714645	0.08237992121965022	0.016112461467594485	0.08718972666170544	0.01616837852133024	0.08749231158171256
2.3642990167642037	0.3035628183361268	0.30607502655010843	0.33132171271609395	0.3331104234952767	0.34598162145454014	0.34738448500751673	0.36068831818563907	0.36170265360458964	0.3888029019001446	0.38907295284759125	0.08487909082015707	0.08230715919478748	0.01601035974970877	0.0871592522245237	0.016065904380852203	0.08746163292403253
2.378545107700138	0.3037996075918651	0.3063123682974582	0.3315524042158576	0.3333418160390782	0.3462089789334348	0.34761263112694424	0.3609122874174675	0.3619275023177211	0.389020348389388	0.38929145392196884	0.08480393342789333	0.08223431405806342	0.01590878654349659	0.08712813950374709	0.01596396081753504	0.0874303138480883
2.392877038500453	0.3040364168234956	0.3065497268119284	0.33178304896572475	0.33357316036411044	0.34643625440585013	0.34784069469872675	0.36113613925007454	0.36215223402569463	0.38923760974386334	0.38950977205106835	0.08472869080833163	0.08216138622405068	0.015807739585243397	0.08709638688233667	0.01586254555799904	0.08739835273333085
2.4072953263935135	0.30427324440926795	0.3067871004647229	0.3320136453102053	0.33380445480887555	0.3466634462001787	0.348068674045674	0.36135987199629294	0.3623768470361516	0.389454684247141	0.38972790551401304	0.08465336339252182	0.08208837611030383	0.015707216617723674	0.08706399273759757	0.01576165633545301	0.08736574795405261
2.4218004917242455	0.3045100887208196	0.30702448762048745	0.33224419158874563	0.3340356977068257	0.34689055264057167	0.34829656748634713	0.36158348396554146	0.3626013396532893	0.38967157018096177	0.3899458525880249	0.08457795161459916	0.08201528413737051	0.01560721539021337	0.08703095544126427	0.01566129088960544	0.08733249787876218
2.436393057972914	0.3047469481231494	0.3072618866372825	0.33247468613571074	0.33426688738634464	0.3471175720469252	0.3485243733350429	0.3618069734638144	0.36282571017785015	0.3898882658252352	0.39016361154842144	0.08450245591179224	0.08194211072879942	0.0155077336584597	0.08699727335937268	0.015561446966678716	0.08729860087026964
2.4510735517740176	0.30498382097459087	0.30749929586655705	0.33270512728036483	0.3344980221707292	0.3473445027348645	0.3487520899017795	0.3620303387936712	0.3630499569071109	0.3901047694580365	0.39038118066861305	0.08442687672443436	0.08186885631114892	0.015408769184771742	0.08696294485234546	0.015462122319494398	0.0872640552858428
2.46584250293529	0.30522070562678494	0.3077367136531222	0.33293551334685295	0.33472910037817033	0.34757134301573067	0.3489797154922822	0.3622535782542257	0.36327407813487284	0.3903210793556046	0.3905985582201003	0.08435121449597145	0.08179552131399966	0.0153103197380009	0.08692796827521931	0.01536331470742347	0.08722885947720727
2.4807004444568266	0.3054576004246536	0.3079741383351245	0.33316584265418137	0.3349601203217343	0.34779809119656513	0.3492072484079682	0.3624766901411364	0.3634980721514502	0.3905371937923394	0.3908157424724714	0.08427546967297599	0.08172210616996098	0.015212383093539117	0.086892341977304	0.0152650218964272	0.08719301179034744
2.4956479125503126	0.3056945037063726	0.3082115682440186	0.3333961135162002	0.33519108030934364	0.34802474558009594	0.34943468694593227	0.3626996727465958	0.36372193724366025	0.39075311104080035	0.39103273169339914	0.08419964270515234	0.08164861131468375	0.015114957033345533	0.0868560643021965	0.015167241659055364	0.08715651056563445
2.510685446658382	0.30593141380334454	0.30844900170454176	0.33362632424158295	0.33542197864375933	0.34825130446472147	0.3496620293989318	0.3629225243593193	0.3639456716948129	0.39096882937170235	0.39124952414863784	0.08412373404534981	0.08157503718686793	0.015018039345937595	0.0868191335879942	0.015069971774483548	0.08711935413802507
2.5258135894740787	0.30616832904017266	0.3086864370346867	0.3338564731338092	0.3356528136225613	0.34847776614449794	0.3498892740553733	0.36314524326453607	0.36416927378469954	0.3911843470539152	0.3914661181020218	0.08404774414957128	0.08150138422827237	0.014921627826492312	0.08678154816742278	0.01497321002848473	0.08708154083650754
2.54103288696045	0.30640524773463335	0.30892387254567466	0.33408655849114494	0.33588358353812936	0.34870412890912394	0.350116419199295	0.363367827743978	0.3643927417895827	0.39139966235446055	0.3916825118154608	0.08397167347698398	0.08142765288372612	0.014825720276707699	0.08674330636725358	0.01487695421347901	0.08704306898475522
2.556343888370238	0.30664216819764906	0.3091613065419296	0.3343165786066238	0.3361142866776258	0.34893039104392487	0.35034346311035613	0.36359027607586897	0.36461607398218626	0.39161477353850926	0.3918987035489398	0.08389552248992861	0.08135384360113662	0.014730314504932451	0.08670440650891464	0.014781202128542503	0.08700393690085662
2.571747146265715	0.30687908873326186	0.30939873732105083	0.33454653176802873	0.3363449213229754	0.34915655082984026	0.35057040406381873	0.3638125865349156	0.3648392686316838	0.3918296788693798	0.3921146915605139	0.08381929165393073	0.08127995683149922	0.014635408326151733	0.08666484690819232	0.014685951579366474	0.08696414289694587
2.5872432165386163	0.3071160076386068	0.30963616317378667	0.3347764162578729	0.3365754857508471	0.34938260654340764	0.3507972403305351	0.36403475739229585	0.36506232400368877	0.39204437660853575	0.3923304741063074	0.0837429814377089	0.08120599302890814	0.014540999561965862	0.0866246258753165	0.014591200378365698	0.08692368528004124
2.602832658430207	0.30735292320388413	0.309873582384008	0.33500623035338084	0.3368059782326357	0.34960855645674943	0.3510239701769332	0.36425678691564944	0.36528523836024424	0.39225886501558344	0.3925460494405108	0.0836665923131868	0.08113195265056573	0.014447086040625834	0.08658374171493222	0.014496946344587869	0.08688256235130609
2.6185160345514573	0.3075898337123329	0.3101109932286808	0.33523597232647	0.33703639703444205	0.34983439883755657	0.35125059186500057	0.3644786733690669	0.3655080099598118	0.39247314234826985	0.3927614158153772	0.0835901247555006	0.08105783615679293	0.014353665597038656	0.08654219272612806	0.014403187303781095	0.08684077240629051
2.6342939109033563	0.3078267374402043	0.31034839397784103	0.3354656404437317	0.33726674041705595	0.3500601319490761	0.35147710365227164	0.3647004150130803	0.36573063705726133	0.3926872068624806	0.3929765714812218	0.08351357924301253	0.08098364401103546	0.014260736072767344	0.08649997720240776	0.014309921088361932	0.08679831373495972
2.6501668568973313	0.30806363265673425	0.3105857828945663	0.3356952329664126	0.3374970066359358	0.3502857540500948	0.3517035037918111	0.3649220101046518	0.36595311790386087	0.3929010568122376	0.39319151468641683	0.08343695625731733	0.08090937667987952	0.014168295316045132	0.08645709343171859	0.014217145537481102	0.08675518462183618
2.666135445375801	0.30830051762411687	0.3108231582349505	0.33592474815039597	0.3377271939411913	0.35051126339492605	0.3519297905322017	0.3651434568971645	0.36617545074726615	0.3931146904496971	0.39340624367739147	0.08336025628325495	0.08083503463305661	0.01407634118179324	0.08641353969650822	0.01412485849699685	0.08671138334581485
2.6822002526328483	0.30853739059747715	0.31106051824807635	0.33615418424618226	0.3379573005775636	0.35073665823339456	0.35215596211752775	0.36536475364041104	0.3663976338315097	0.3933281060251473	0.39362075669862767	0.0832834798089194	0.0807606183434556	0.01398487153161021	0.08636931427354	0.01403305781946429	0.08666690818010636
2.6983618584350144	0.30877424982484447	0.3112978611759894	0.33638353949887156	0.33818732478440766	0.35096193681082183	0.35238201678736164	0.3655858985805844	0.36661966539699103	0.3935413017870062	0.39383505199265806	0.08320662732566834	0.08068612828713202	0.01389388423380744	0.0863244154342766	0.013941741364169147	0.08662175739246436
2.71462084604223	0.3090110935471256	0.31153518525367074	0.33661281214814404	0.3384172647956726	0.3511870973680131	0.3526079527767487	0.36580688996026745	0.3668415436804658	0.39375427598182045	0.39404912780006435	0.08312969932813502	0.08061156494331778	0.013803377163377206	0.08627884144446796	0.013850906997147305	0.08657592924512869
2.730977802228858	0.3092479199980776	0.3117724887090112	0.3368420004282415	0.338647118839884	0.35141213814124067	0.3528337683161937	0.3660277260184227	0.3670632669150358	0.39396702685426227	0.39426298235947377	0.0830526963142372	0.0805369287944303	0.01371334820202108	0.08623259056430754	0.013760552591161712	0.08652942199465485
2.747433317304874	0.30948472740428107	0.3120097697627838	0.3370711025679486	0.3388768851401246	0.3516370573622314	0.3530594616316449	0.36624840499038147	0.36728483333013884	0.39417955264712745	0.3944766139075572	0.0829756187851854	0.08046222032608465	0.01362379523816415	0.08618566104856029	0.013670676025700601	0.08648223389211296
2.763987985137163	0.30972151398511333	0.3122470266286177	0.3373001167905745	0.3391065619140159	0.35186185325815106	0.35328503094448105	0.3664689251078353	0.3675062411515374	0.3943918516013344	0.39469002067902703	0.08289846724549732	0.08038744002709965	0.013534716166942573	0.08613805114646311	0.013581275187050323	0.08643436318313036
2.780642403170963	0.30995827795272146	0.3124842575129719	0.33752904131393363	0.3393361473736996	0.35208652405159085	0.3535104744714962	0.36668928459882416	0.36772748860131005	0.39460392195592103	0.3949032009066343	0.0828212422030038	0.08031258838951223	0.0134461088902178	0.08608975910166805	0.013492347968190543	0.08638580810755059
2.797397172451417	0.31019501751199524	0.3127214606151074	0.3377578743503274	0.33956563972581877	0.35231106796055234	0.35373579042488457	0.3669094816877276	0.36794857389783936	0.3948157619480434	0.39511615282116647	0.08274394416886229	0.08023766590858349	0.013357971316585449	0.0860407831523986	0.013403892268906148	0.08633656689994496
2.8142528976452668	0.31043173086054066	0.3129586341270623	0.3379866141065258	0.3397950371714997	0.35253548319843353	0.3539609770122282	0.367129514595254	0.36816949525580284	0.39502736981297387	0.3953288746514459	0.08266657365756393	0.08016267308280954	0.013270301361382408	0.08599112153136446	0.013315905995755273	0.08628663778931411
2.831210187062679	0.31066841618865304	0.31319577623362393	0.33821525878374836	0.34002433790633313	0.3527597679740145	0.3541860324364804	0.36734938153843083	0.36839025088616245	0.39523874378409934	0.3955413646243262	0.08258913118694587	0.08008761041393256	0.01318309694667441	0.08594077246586096	0.013228387062008906	0.08623601899890332
2.848269652679189	0.31090507167928966	0.3134328851123025	0.3384438065776456	0.3402535401203551	0.35298392049144306	0.3544109548959521	0.36756908073059413	0.36861083899615404	0.3954498820929184	0.39575362096469124	0.08251161727819999	0.0800124784069502	0.01309635600125958	0.08588973417751333	0.013141333387769905	0.08618470874682771
2.865431910157798	0.3111416955080436	0.31366995893330524	0.33867225567828096	0.3404826419980295	0.35320793895021985	0.3546357425842986	0.36778861038137955	0.36883125778927756	0.39566078296904095	0.3959656418954522	0.08243403245588478	0.07993727757012375	0.013010076460686193	0.0858380048825893	0.013054742899900162	0.08613270524550387
2.882697578871184	0.3113782858431164	0.31390699585950904	0.33890060427011115	0.34071164171822893	0.35343182154518527	0.3548603936905035	0.36800796869671104	0.3690515054652871	0.3958714446401852	0.396177425637546	0.08235637724793436	0.07986200841499143	0.012924256267272227	0.08578558279191384	0.012968613532015283	0.08608000670174931
2.900067281924058	0.31161484084529156	0.3141439940464339	0.3391288505319688	0.34094053745421615	0.3536555664665041	0.35508490639886525	0.3682271538787918	0.3692715802201797	0.39608186533217665	0.396388970409932	0.08227865218566835	0.07978667145637391	0.01283889337006272	0.0857324661107981	0.012882943224543197	0.08602661131712352
2.9175416461756507	0.3118513586679079	0.3143809516422177	0.33935699263704344	0.341169327373626	0.35387917189965207	0.35530927888898306	0.36844616412609427	0.3694914802461867	0.3962920432689463	0.39660027442959167	0.0822008578038029	0.07971126721238833	0.012753985724870631	0.08567865303918154	0.012797729924706402	0.08597251728764377
2.9351213022623317	0.31208783745683194	0.3146178667875877	0.33958502875286256	0.34139800963844635	0.35410263602540115	0.3555335093357425	0.3686649976333495	0.36971120373176247	0.3965019766725283	0.39681133591152473	0.0821229946404604	0.07963579620445564	0.01266953129426085	0.08562414177147559	0.012712971586479327	0.08591772280385612
2.952806884620376	0.31232427535043245	0.3148547376158357	0.339812957041274	0.34162658240500043	0.35432595701980574	0.35575759590930073	0.3688836525915385	0.3699307488615751	0.3967116637630589	0.39702215306874805	0.08204506323718055	0.07956025895731189	0.012585528047548422	0.08556893049667735	0.01262866617063807	0.08586222605069338
2.970599031508854	0.3125606704795526	0.31509156225279084	0.34004077565842705	0.3418550438239277	0.35454913305418795	0.3559815367750727	0.3691021271878813	0.370150113816496	0.396921102758775	0.39723272411229354	0.08196706413892893	0.07948465599901766	0.012501973960814539	0.08551301739844064	0.012544811644755072	0.08580602520787295
2.9884983850326714	0.3127970209674835	0.31532833881679306	0.34026848275475335	0.34208339204016586	0.3547721622951244	0.3562053300937172	0.3693204196058271	0.37036929677358965	0.39713029187601157	0.3974430472512055	0.08188899789410851	0.07940898786096717	0.012418867016901203	0.08545640065491966	0.012461405983193785	0.08574911844958422
3.006505591165733	0.3130333249299381	0.315565065418667	0.34049607647494995	0.34231162519293246	0.354995042904431	0.3564289740211221	0.36953852802504583	0.3705882959061044	0.397339229329201	0.3976531206925396	0.08181086505457054	0.07933325507790027	0.012336205205416562	0.08539907843891115	0.012378447167117557	0.08569150394464486
3.0246212997742656	0.3132695804750237	0.3158017401616957	0.3407235549579596	0.34253974141570653	0.3552177730391501	0.3566524667083911	0.3697564506214167	0.37080710938346195	0.3975479133308715	0.39786294264136046	0.08173266617562315	0.07925745818791041	0.012253986522720695	0.08534104891785432	0.012295933184464758	0.08563317985638719
3.0428461646402667	0.3135057857032155	0.31603836114159334	0.3409509163369529	0.34276773883620987	0.355440350851535	0.3568758063018285	0.36997418556701944	0.37102573537124717	0.3977563420916445	0.39807251130073934	0.08165440181604298	0.07918159773245607	0.012172208971929166	0.0852823102536604	0.01221386202996122	0.08557414434265809
3.0611808434850984	0.31374193870733025	0.31627492644648	0.3411781587393101	0.34299561557638963	0.3556627744890374	0.35709899094292563	0.37019173103012415	0.371244172031199	0.3979645138202346	0.39828182487175307	0.08157607253808428	0.0791056742563697	0.012090870562937894	0.08522286060308204	0.012132231705153984	0.08551439555614593
3.079625997993227	0.3139780375724995	0.31651143415685473	0.3414052802866026	0.3432233697523995	0.3558850420942923	0.35732201876834746	0.3704090851751819	0.3714624175212002	0.3981724267234472	0.39849088155348145	0.08149767890749027	0.07902968830786813	0.012009969312384072	0.08516269811731547	0.012051040218365117	0.08545393164398263
3.0981822938360946	0.31421408037614273	0.316747882345569	0.3416322790945746	0.3434509994745808	0.35610715180510444	0.3575448879099173	0.3706262461628151	0.37168046999526716	0.39838007900617745	0.3986996795430061	0.08141922149350352	0.07895364043856423	0.011929503243678141	0.08510182094232732	0.011970285584682827	0.08539275074784314
3.116850400696155	0.3144500651879411	0.31698426907780075	0.3418591532731249	0.3436785028474457	0.35632910175443455	0.35776759649460316	0.3708432121498071	0.37189832760354025	0.3985874688714087	0.3989082170354078	0.0813407008688745	0.0788775312034728	0.011849470386986027	0.08504022721875515	0.011889965826025417	0.08533085100427229
3.135630992291033	0.31468599006981085	0.3172205924110282	0.3420859009262889	0.34390587796965816	0.3565508900703852	0.35799014264450496	0.37105998128909434	0.37211598849227473	0.39879459452021127	0.3991164922237659	0.08126211760987559	0.07880136116102522	0.011769868779230919	0.08497791508187902	0.011810078971093319	0.08526823054435795
3.1545247463978408	0.3149218530758763	0.31745685039500343	0.34231252015221963	0.344133122934016	0.35677251487618705	0.35821252447683893	0.3712765517297545	0.3723334508038304	0.3990014541517409	0.3993245032991557	0.08118347229630742	0.0787251308730769	0.011690696464084382	0.08491488266163572	0.01173062305535666	0.08520488749390154
3.1735323448776414	0.3151576522524443	0.31769304107172597	0.3425390090431713	0.3443602358274322	0.35699397429018476	0.35843474010392534	0.3714929216169991	0.3725507126766619	0.39920804596323795	0.3995322484506472	0.08110476551151091	0.07864884090491926	0.0116119514919788	0.0848511280826898	0.011651596121078356	0.08514081997326173
3.192654473700048	0.31539338563797686	0.3179291624754167	0.34276536568547855	0.34458721473091797	0.3572152664258233	0.3586567876331724	0.37170908909216216	0.3727677722453088	0.3994143681500253	0.3997397258653031	0.08102599784237903	0.07857249182528624	0.011533631920093157	0.08478664946440517	0.011572996217278586	0.0850760260974539
3.211891822967991	0.31562905126306523	0.31816521263249203	0.34299158815954095	0.3448140577195636	0.3574363893916346	0.35887866516706457	0.3719250522926926	0.3729846276403869	0.39962041890550837	0.3999469337281776	0.08094716987936548	0.07849608420636937	0.011455735812367251	0.08472144492094458	0.011494821399818278	0.08501050397650545
3.2312450869426166	0.31586464715040297	0.3184011895615374	0.3432176745398032	0.34504076286252117	0.3576573412912231	0.3591003708031484	0.3721408093521432	0.3732012769885774	0.39982619642117256	0.40015387022231447	0.0808682822164954	0.0784196186238228	0.011378261239467946	0.08465551256112747	0.011417069731271212	0.08494425171478781
3.2507149640683446	0.3161001713147602	0.31863709127328116	0.3434436228947378	0.34526732822298617	0.35787812022325266	0.359321902634017	0.3723563584001622	0.37341771841261856	0.40003169888658346	0.4003605335287459	0.08078933545137645	0.07834309565677836	0.011301206278821141	0.08458885048855791	0.01133973928100751	0.08487726741154233
3.2703021569980693	0.31633562176295693	0.3188729157705686	0.343669431286827	0.3454937518581795	0.35809872428143236	0.3595432587472984	0.37257169756248315	0.37363395003129507	0.4002369244893845	0.40056692182649073	0.08071033018520803	0.07826651588785219	0.011224569014576247	0.08452145680155354	0.011262828125184754	0.08480954916085182
3.2900073726185273	0.3165709964938366	0.31910866104833574	0.34389509777254446	0.3457200318193295	0.35831915155450306	0.3597644372256411	0.3727868249609166	0.373849969959429	0.40044187141529697	0.40077303329255287	0.08063126702279401	0.07818987990315635	0.011148347537627501	0.08445332959325924	0.011186334346703575	0.08474109505139893
3.3098313220758016	0.31680629349824	0.3193443250935839	0.34412062040233776	0.3459461661516548	0.358539400126224	0.35998543614669987	0.3730017387133399	0.3740657763078711	0.4006465378481182	0.4009788661019203	0.08055214657255114	0.07811318829230937	0.011072539945599758	0.08438446695161872	0.011110256035244959	0.08467190316676465
3.329774720800988	0.317041510758979	0.31957990588535284	0.3443459972206103	0.3461721528943455	0.3587594680753589	0.36020625358312325	0.37321643693368867	0.37428136718349	0.4008509219697211	0.40118441842756347	0.08047296944652062	0.07803644164844528	0.010997144342848486	0.08431486695938872	0.01103459128722939	0.08460197158520089
3.349838288536016	0.3172766462508103	0.31981540139469516	0.3445712262657036	0.3463979900805458	0.3589793534756629	0.36042688760253827	0.3734309177319469	0.3744967406891634	0.4010550219600526	0.40138968844043377	0.0803937362603777	0.07795964056822415	0.010922158840443785	0.08424452769411062	0.01095933820582573	0.08453129837971574
3.370022749359618	0.31751169794040923	0.320050809584651	0.34479630556987895	0.34662367573733627	0.35919905439586836	0.3606473362675386	0.3736451792141387	0.37471189492376933	0.4012588359971339	0.4015946743094624	0.0803144476334445	0.07788278565184358	0.010847581556188146	0.08417344722819564	0.010884494900988528	0.08445988161830087
3.390328831713469	0.3177466637863434	0.3202861284102211	0.34502123315930033	0.34684920788571566	0.3594185688996723	0.36086759763567017	0.3738592194823177	0.3749268279821759	0.401462362257058	0.40179937420155926	0.08023510418869644	0.07780587750304824	0.010773410614575596	0.08410162362893914	0.01081005948938163	0.08438771936368994
3.4107572684284713	0.31798154173904697	0.32052135581834174	0.3452460070540162	0.3470745845405841	0.3596378950457222	0.3610876697594179	0.37407303663456	0.3751415379552329	0.4016655989139903	0.40200378628161154	0.08015570655277829	0.07772891672913951	0.01069964414682012	0.08402905495835	0.010736030094426141	0.08431480967345806
3.431308796751202	0.31821632974079456	0.32075648974785875	0.3454706252679419	0.3472998037107244	0.35985703088760274	0.3613075506861922	0.37428662876495317	0.3753560229297618	0.40186854414016715	0.40220790871248246	0.08007625535600997	0.07765190394098674	0.010626280290836121	0.08395573927344913	0.0106624048462578	0.08424115059999338
3.4519841583705158	0.31845102572567463	0.32099152812950144	0.3456950858088419	0.347524863398785	0.36007597447382306	0.36152723845831536	0.3744999939635883	0.37557028098854683	0.40207119610589503	0.4024117396550105	0.0799967512323999	0.077574839753037	0.010553317191241973	0.08388167462618412	0.010589181881758947	0.08416674019059656
3.47278409944432	0.31868562761956437	0.3212264688858573	0.3459193866783124	0.34774976160126275	0.3602947238478028	0.36174673111300876	0.3747131303165512	0.37578431021032627	0.40227355297955025	0.40261527726800783	0.07991719481965534	0.07749772478332526	0.010480752999335152	0.08380685906334406	0.010516359344515891	0.08409157648746657
3.4937093706264992	0.31892013334010283	0.3214613099313462	0.34614352587176356	0.34797449630848415	0.36051327704785935	0.36196602668237887	0.3749260359059127	0.37599810866978267	0.4024756129275779	0.4028185197082595	0.07983758675919221	0.07742055965348629	0.010408585873117104	0.08373129062674423	0.010443935384857994	0.08401565752777174
3.514760727094002	0.31915454079666605	0.32169604917219463	0.3463675013784021	0.34819906550458923	0.3607316321071946	0.36218512319340496	0.3751387088097208	0.3762116744375348	0.40267737411449195	0.4030214651305227	0.07975792769614684	0.0773433449887641	0.010336813977234627	0.08365496735297029	0.010371908159783061	0.08393898134340816
3.535938928574102	0.31938884789033983	0.32193068450641005	0.3465913111812135	0.3484234671675131	0.36094978705388087	0.3624040186679241	0.37535114710199013	0.37642500558012687	0.4028788347028732	0.4032241116875252	0.07967821827938494	0.07726608141802084	0.010265435483024277	0.08357788727367677	0.010300275833019512	0.08386154596141182
3.557244739371806	0.3196230525138953	0.32216521382375574	0.3468149532569448	0.34864769926896927	0.36116773991084916	0.36262271112262057	0.37556334885269554	0.37663810016002175	0.40307999285337065	0.403426457529965	0.07959845916151602	0.07718876957375002	0.010194448568508818	0.08350004841565806	0.010229036574983752	0.08378334940367438
3.578678928397448	0.3198571525517624	0.32239963500572455	0.3470384255760874	0.3488717597744314	0.36138548869587567	0.36284119856900976	0.3757753121277615	0.3768509562355899	0.4032808467246998	0.4036285008065089	0.0795186509988996	0.0771114100920848	0.010123851418329721	0.08342144880040792	0.010158188562776616	0.08370438968705685
3.600242269194432	0.3200911458800041	0.3226339459255143	0.3472617261028588	0.3490956466431173	0.36160303142156774	0.36305947901342794	0.3759870349890535	0.37706357186110295	0.40348139447364206	0.4038302396637922	0.07943879445165891	0.07703400361281085	0.010053642223804005	0.08334208644465946	0.010087729980194027	0.08362466482354591
3.6219355399671502	0.3203250303662908	0.3228681444480019	0.3474848527951867	0.34931935782797024	0.36182036609535273	0.36327755045701715	0.37619851549437133	0.3772759450867223	0.40368163425504583	0.40403167224641795	0.07935889018369281	0.07695655077937404	0.009983819182881604	0.08326195936011516	0.010017659017680813	0.08354417281991289
3.643759523609069	0.32055880386987523	0.3231022284297179	0.3477078036046905	0.3495428912756427	0.36203749071946323	0.363495410895713	0.3764097516974377	0.37748807395849204	0.4038815642218242	0.40423279669695555	0.07927893886268214	0.07687905223889285	0.009914380500138265	0.08318106555336158	0.009947973872359128	0.08346291167809738
3.6657150077309777	0.32079246424156566	0.3233361957188212	0.3479305764766645	0.3497662449264785	0.362254403290925	0.36371305832023165	0.37662074164789155	0.3776999565183296	0.404081182524956	0.40443361115594056	0.07919894116010544	0.0768015086421693	0.009845324386805743	0.08309940302643781	0.009878672748019568	0.08338087939512207
3.6878027846894206	0.32102600932370173	0.32357004415507423	0.3481531693500609	0.34998941671449646	0.3624711018015451	0.3639304907160574	0.3768314833912793	0.37791159080401726	0.40428048731348537	0.40463411376187414	0.0791188977512473	0.07672392064369785	0.009776649060718512	0.08301696977622441	0.009809753855087422	0.08329807396300737
3.710023651615288	0.3212594369501279	0.32380377156981704	0.3483755801574723	0.3502124045673728	0.3626875842378974	0.3641477060634284	0.3770419749690459	0.37812297484919355	0.40447947673452106	0.40483430265122217	0.0790388093152108	0.07664628890167774	0.009708352746306659	0.08293376379465656	0.009741215410626225	0.08321449336879994
3.732378410442586	0.3214927449461686	0.3240373757859426	0.3485978068251152	0.350435206406424	0.36290384858131064	0.36436470233732576	0.37725221441852674	0.37833410668334433	0.40467814893323695	0.40503417595841507	0.07895867653492618	0.07656861407802273	0.009640433674615423	0.08284978306886615	0.009673055638344863	0.08313013559479998
3.7548678679373717	0.3217259311286024	0.3242708546178715	0.3488198472728123	0.3506578201465902	0.3631198928078556	0.36458147750745923	0.3774621997729392	0.3785449843317944	0.4048765020528713	0.40523373181584676	0.07887850009716484	0.07649089683837172	0.009572890083298091	0.08276502558126708	0.009605272768567374	0.0830449986183055
3.777492835726878	0.3219589933056372	0.32450420587152684	0.349041699413976	0.3508802436964181	0.3633357148883335	0.36479802953825546	0.3776719290613746	0.37875560581569967	0.4050745342347274	0.4054329683538749	0.07879828069254825	0.07641313785210105	0.009505720216573366	0.0826794893093421	0.00953786503823828	0.08295908041185385
3.8002541303288	0.3221919292768844	0.3247374273443092	0.3492633611555915	0.3511024749580439	0.3635513127882614	0.36501435638884494	0.3778814003087895	0.3789659691520374	0.40527224361817293	0.4056318837008199	0.07871801901555954	0.07633533779233292	0.009438922325237797	0.08259317222568541	0.009470830690896825	0.08287237894305122
3.823152573180761	0.32242473683333406	0.32497051682507194	0.34948483039819944	0.351324511827177	0.3637666844678618	0.3652304560130494	0.37809061153599816	0.37917607235359924	0.40546962834064054	0.40583047598296473	0.07863771576455619	0.07625749733594814	0.009372494666656017	0.0825060722981874	0.009404167976685862	0.08278489217474316
3.8461889906699622	0.3226574137573292	0.32520347209409606	0.34970610503587946	0.35154635219308294	0.36398182788204814	0.36544632635936936	0.3782995607596632	0.37938591342898204	0.40566668653762744	0.40602874332455524	0.07855737164177805	0.07617961716359538	0.009306435504749189	0.08241818748994945	0.009337875152339414	0.08269661806502882
3.8693642141629967	0.3228899578225415	0.3254362909230653	0.34992718295623393	0.3517679939385662	0.36419674098041444	0.365661965370972	0.3785082459922894	0.3795954903825796	0.40586341634269624	0.40622668384779903	0.07847698735336149	0.07610169795970381	0.009240743109990568	0.0823295157593833	0.009271950481156033	0.08260755456710456
3.892679080035866	0.3231223667939454	0.32566897107504134	0.35014806204036997	0.35198943493995455	0.364411421707221	0.3658773709856778	0.37871666524221353	0.3798048012145749	0.4060598158874746	0.40642429567286564	0.07839656360934931	0.07602374041249237	0.009175415759380634	0.08224005506009746	0.009206392233002347	0.08251769962946298
3.9161344297041563	0.32335463842779366	0.32590151030443915	0.35036874016288405	0.35221067306708137	0.36462586800138397	0.3660925411359491	0.3789248165135984	0.3800138439209319	0.40625588330165563	0.4066215769178866	0.0783161011237029	0.07594574521398342	0.009110451736462188	0.08214980334102506	0.009141198684325502	0.082427051196035
3.9397311096534064	0.3235867704715917	0.32613390635700235	0.3505892151918448	0.35243170618327024	0.3648400777964614	0.36630747374887773	0.37913269780642317	0.3802226164933868	0.4064516167129985	0.40681852569895544	0.07823560061431165	0.07586771306000875	0.009045849331276834	0.08205875854643807	0.009076368118091871	0.08233560720584876
3.963469971469652	0.32381876066407395	0.3263661569697785	0.35080948498877684	0.35265253214531755	0.3650540490206423	0.36652216674617205	0.3793403071164769	0.3804311169194405	0.40664701424732846	0.407015140130127	0.07815506280300642	0.07578964465022509	0.008981606840388068	0.08196691861593308	0.009011898823803044	0.0822433655931718
3.987351871870168	0.32405060673517744	0.32659825987109453	0.35102954740864356	0.3528731488034764	0.36526777959673384	0.366736618044145	0.37954764243534955	0.3806393431823511	0.4068420740285377	0.40721141832341845	0.0780744884155695	0.07571154068812509	0.008917722566832431	0.08187428148436027	0.008947789097498493	0.08215032428779523
4.01137767273438	0.3242823064060183	0.3268302127805321	0.3512494002998317	0.3530935540014404	0.36548126744214915	0.36695082555370256	0.3797547017504255	0.3808472932611247	0.40703679417858535	0.4074073583888084	0.07799387818174795	0.07563340188104474	0.008854194820163919	0.08178084508219285	0.008884037241744025	0.08205648121492004
4.035548241134971	0.3245138573888665	0.3270620134089035	0.3514690415041345	0.3533137455763271	0.3656945104688965	0.3671647871803314	0.37996148304487476	0.38105496513050885	0.4072311728174986	0.40760295843423816	0.07791323283526193	0.07555522894017819	0.008791021916390918	0.0816866073351008	0.008820641565591814	0.08196183429497239
4.059864449369175	0.32474525738712073	0.327293659458227	0.3516884688567348	0.35353372135866196	0.3659075065835653	0.36737850082408635	0.38016798429764553	0.3812623567609839	0.40742520806337235	0.4077982165656106	0.07783255311381979	0.07547702258058751	0.008728202177991307	0.08159156616432028	0.008757600384583952	0.0818663814437599
4.08432717499025	0.3249765040952851	0.32752514862170234	0.35190768018619056	0.3537534791723618	0.3661202536873167	0.36759196437957875	0.3803742034834576	0.3814694661187555	0.40761889803237167	0.4079931308867918	0.07775183975912656	0.07539878352121412	0.008665733933890252	0.08149571948648315	0.00869491202074979	0.08177012057259958
4.108937300839158	0.32520759519894316	0.32775647858368695	0.3521266733144166	0.3539730168347191	0.36633274967586926	0.3678051757359648	0.38058013857279355	0.38167629116574686	0.4078122408387302	0.40818769949961053	0.07767109351689831	0.07532051248488963	0.008603615519452212	0.08139906521357432	0.008632574802593496	0.08167304958826094
4.133695715076422	0.32543852837473436	0.3279876470196714	0.35234544605666995	0.35419233215638596	0.366544992439489	0.3680181327769333	0.38078578753189196	0.3818828298595915	0.40800523459475324	0.40838192050385885	0.07759031513687116	0.07524221019834793	0.00854184527648627	0.08130160125335806	0.00857058706508429	0.08157516639305129
4.15860331121418	0.3256693012903295	0.32821865159625546	0.3525639962215335	0.35441142294135775	0.3667569798629772	0.3682308333806948	0.38099114832274034	0.3820890801536252	0.4081978774108169	0.4085757919972928	0.077509505372815	0.07516387739223605	0.008480421553204387	0.08120332550892329	0.00850894714962358	0.08147646888470206
4.183660988148428	0.3258999116044059	0.3284494899711238	0.3527823216108995	0.35463028698695753	0.36696870982565816	0.3684432754199686	0.3811962189030669	0.38229503999687875	0.40839016739536993	0.40876931207563255	0.07742866498254422	0.07508551480112552	0.008419342704232058	0.08110423587899618	0.008447653404047628	0.08137695495636876
4.208869650191461	0.32613035696662374	0.3286801597930221	0.35300042001995413	0.35484892208381974	0.3671801802013686	0.3686554567619715	0.381400997226334	0.3825007073340701	0.4085821026549342	0.4089624788325631	0.07734779472793024	0.07500712316352391	0.008358607090585224	0.0810043302578265	0.008386704182622218	0.08127662249687262
4.2342302071045115	0.3263606350176013	0.32891065870173336	0.35321828923716164	0.3550673260158751	0.3673913888584454	0.368867375268407	0.3816054812417311	0.3827060801055979	0.4087736812941062	0.40915529035973547	0.07726689537491295	0.07492870322188683	0.008298213079670269	0.08090360653530126	0.008326097846041769	0.08117546939078579
4.259743574130585	0.3265907433888917	0.3291409843280536	0.3534359270442488	0.35528549656033415	0.3676023336597146	0.36907902879545346	0.3818096688941671	0.3829111562475335	0.4089649014155583	0.4093477447467666	0.07718596769351188	0.07485025572262936	0.008238159045247606	0.08080206259694478	0.008265832761367164	0.08107349351796245
4.285410672027485	0.3268206797029577	0.3293711342937684	0.3536533312161883	0.35550343148767216	0.36781301246247977	0.36929041519375166	0.3820135581242634	0.38311593369161345	0.40915576112003865	0.40953984008124045	0.07710501245783984	0.07477178141613595	0.008178443367448551	0.08069969632384755	0.008205907302068383	0.08097069275406454
4.311232427101037	0.3270504415731483	0.32960110621162886	0.3538704995211842	0.35572112856161314	0.36802342311851055	0.36950153230839494	0.38221714686834735	0.3833204103652335	0.4093462585063744	0.40973157444870917	0.07702403044611368	0.07469328105677607	0.008119064432747791	0.08059650559292209	0.008146319847980088	0.08086706497034868
4.337209771238533	0.32728002660367495	0.3298308976853284	0.3540874297206554	0.35593858553911456	0.36823356347403213	0.3697123779789166	0.38242043305844453	0.38352458419144	0.4095363916714712	0.40992294593269346	0.0769430224406668	0.07461475540291093	0.00806002063396516	0.08049248827681765	0.008087068785306073	0.08076260803379398
4.363343641942354	0.32750943238958746	0.3300605063094785	0.3543041195692214	0.3561558001703519	0.3684434313697139	0.3699229500392799	0.38262341462227323	0.3837284530889242	0.40972615871031604	0.41011395261468403	0.07686198922796064	0.07453620521690944	0.008001310370211456	0.08038764224367867	0.008028152506596165	0.08065731980714475
4.389634982363801	0.3277386565167501	0.3302899296695861	0.3545205668146852	0.3563727701987031	0.36865302464065697	0.37013324631786576	0.3828260894832361	0.38393201497201457	0.4099155577159773	0.41030459257414253	0.07678093159859899	0.07445763126515774	0.007942932046915097	0.0802819653575142	0.007969569410724908	0.08055119814868306
4.416084741337141	0.327967696561818	0.3305191653420291	0.3547367691980195	0.35658949336073337	0.3688623411163852	0.37034326463746214	0.3830284555604143	0.38413526775067	0.41010458677960765	0.41049486388850237	0.07669985034733619	0.07437903431807197	0.007884884075822107	0.08017545547834004	0.007911317902913773	0.08044424091271196
4.442693873413836	0.3281965500922137	0.3307482108940337	0.3549527244533502	0.3568059673861799	0.3690713786208331	0.37055300281525383	0.38323051076856113	0.384338209330473	0.4102932439904445	0.4106847646331704	0.07661874627309487	0.07430041515010963	0.00782716487493218	0.08006811046163875	0.007853396394670753	0.08033644594905809
4.469463338897009	0.3284252146661032	0.330977063883651	0.35516843030794215	0.3570221899979368	0.3692801349723348	0.3707624586628092	0.38343225301809475	0.38454083761262314	0.4104815274358126	0.4108742928815276	0.0765376201789734	0.07422177453978225	0.00776977286852798	0.0799599281589991	0.007795803303809912	0.08022781110358324
4.49639410387609	0.32865368783237286	0.3312057218597335	0.3553838844821836	0.35723815891203964	0.3694886079836143	0.3709716299860726	0.38363368021509225	0.3847431504939303	0.4106694352011249	0.4110634467049313	0.07645647287226089	0.07414311326966783	0.007712706487147614	0.07985090641788872	0.007738537054442496	0.08011833421799963
4.523487140261684	0.3288819671306056	0.33143418236191236	0.35559908468957085	0.3574538718376512	0.3696967954617738	0.37118051458535073	0.383834790261283	0.3849451458668079	0.41085696536988525	0.4112522241727157	0.07637530516444971	0.07406443212642089	0.007655964167548213	0.07974104308135566	0.0076815960769218705	0.0800080131296994
4.550743425820648	0.32911005009105765	0.33166244292057395	0.3558140286366939	0.35766932647704586	0.36990469520828245	0.37138911025530336	0.38403558105404195	0.38514682161926683	0.4110441160236893	0.4114406233521936	0.076294117871246	0.07398573190078775	0.007599544352743237	0.07963033598872471	0.007624978807870164	0.07989684567206723
4.578163944211368	0.3293379342346356	0.33189050105683676	0.35602871402322084	0.35788452052559466	0.370112305018968	0.3715974147849319	0.38423605048638443	0.385348175634908	0.4112308852422276	0.41162864230865837	0.07621291181258613	0.0739070133876156	0.0075434454919589555	0.07951878297528481	0.00756868369015784	0.07978482967449452
4.605749685019276	0.3295656170728727	0.33211835428252917	0.3562431385418836	0.3580994516717515	0.37031962268400426	0.3718054259575699	0.38443619644695876	0.3855492057929175	0.4114172711032864	0.41181627910538515	0.07613168781264512	0.0738282773858673	0.007487666040597141	0.07940638187199056	0.007512709172885934	0.07967196296236523
4.633501643792551	0.3297930961079061	0.3323460001001657	0.356457299878463	0.3583141175970366	0.37052664598790097	0.37201314155087156	0.38463601682004095	0.385749909968059	0.411603271682751	0.4120035318036329	0.07605044669985249	0.07374952469863405	0.007432204460267933	0.07929313050613018	0.00745705371135319	0.07955824335687112
4.6614208220780515	0.3300203688324537	0.33257343600292494	0.3566711957117739	0.3585285159760243	0.3707333727094947	0.3722205593368017	0.3848355094855282	0.38595028603066805	0.411788885054607	0.4121903984626458	0.07596918930690313	0.07367075613314339	0.007377059218751647	0.07917902670092758	0.00740171576708093	0.07944366867542385
4.689508227457455	0.33024743272979135	0.3328006594746264	0.3568848237136507	0.358742644476326	0.37093980062193677	0.37242767708162555	0.38503467231893335	0.3861503318466462	0.411974109290943	0.4123768771396552	0.07588791647077275	0.07359197250077966	0.0073222287899721294	0.07906406827558499	0.007346693807757987	0.0793282367313708
4.717764873583629	0.3304742852737292	0.33302766798970823	0.35709818154893297	0.3589565007585778	0.37114592749268455	0.37263449254589825	0.3852335031913785	0.38635004527745437	0.4121589424619527	0.41256296588988245	0.07580662903272754	0.07351317461708787	0.0072677116540207365	0.07894825304565245	0.007291986307260245	0.07921194533422238
4.746191780217212	0.3307009239285901	0.33325445901320455	0.35731126687545084	0.3591700824764246	0.3713517510834908	0.3728410034844549	0.3854319999695898	0.3865494241801074	0.41234338263593784	0.4127486627665393	0.07572532783834003	0.07343436330179366	0.007213506297107486	0.07883157882268677	0.00723759174561156	0.07909479228955263
4.774789973263409	0.33092734614918595	0.333481030000723	0.35752407734401065	0.35938338727650676	0.3715572691503936	0.37304720764640026	0.3856301605158915	0.3867484664071678	0.4125274278793101	0.4129339658208317	0.0756440137375013	0.07335553937881115	0.007159611211556616	0.07871404341433674	0.0071835086089793165	0.07897677539898496
4.803560484809025	0.3311535493807957	0.33370737839842207	0.357736610598381	0.35959641279844523	0.37176247944370633	0.3732531027750985	0.3858279826882002	0.3869471698067403	0.41271107625659437	0.41311887310196066	0.07556268758443348	0.07327670367625887	0.007106024895792373	0.078595644624599	0.007129735389665548	0.07885789246053321
4.832504353159697	0.3313795310591418	0.3339335016429894	0.3579488642752776	0.3598091566748277	0.37196737970800803	0.3734586866081641	0.38602546434001916	0.38714553222246556	0.41289432583043045	0.4133033826571256	0.07548135023770498	0.0731978570264705	0.007052745854331022	0.07847638025361903	0.007076270586094502	0.07873814126840273
4.861622622877388	0.331605288610369	0.33415939716161924	0.3581608360043506	0.3600216165311946	0.37217196768213345	0.3736639568774517	0.38622260332043334	0.38734355149351535	0.4130771746615768	0.4134874925315259	0.07540000256024083	0.07311900026601008	0.006999772597762188	0.07835624809786168	0.00702311270277356	0.07861751961287666
4.890916344818065	0.33183081945102105	0.3343850623719903	0.3583725234081694	0.3602337899860249	0.3723762410991637	0.3738689113090454	0.3864193974741039	0.3875412254545863	0.41325962080891326	0.41367120076836406	0.0753186454193399	0.07304013423568317	0.006947103642727548	0.07823524595005438	0.006970260250299454	0.07849602528055755
4.9203865761696335	0.3320561209880187	0.3346104946822437	0.3585839241022091	0.36044567465072264	0.37258019768641587	0.3740735476232505	0.3866158446412625	0.3877385519358949	0.41344166232944324	0.4138545054088477	0.07523727968668538	0.07296125978055092	0.006894737511915494	0.07811337159928655	0.006917711745352939	0.07837365605455204
4.950034380490085	0.3322811906186372	0.3348356914909612	0.3587950356948365	0.3606572681296025	0.3727838351654346	0.3742778635345833	0.38681194265770646	0.3879355287631717	0.4136232972782976	0.4140374044921926	0.07515590623836081	0.0728823777499432	0.006842672734044264	0.07799062283105229	0.006865465710651719	0.07825040971405883
4.979860827745887	0.33250602573048477	0.33506065018714304	0.3590058557872969	0.3608685680198764	0.37298715125198184	0.37448185675176093	0.38700768935479396	0.38813215375765603	0.4138045237087375	0.41421989605562476	0.07507452595486236	0.07280348899747183	0.006790907843841509	0.07786699742716507	0.0068135206749619925	0.07812628403473809
5.009866994350591	0.33273062370147954	0.33528536815018656	0.35921638197369954	0.3610795719116402	0.3731901436560277	0.37468552497769336	0.38720308255943786	0.3883284247360921	0.4139853396721573	0.4144019781343846	0.07499313972111193	0.07272459438104562	0.0067394413820327514	0.07774249316591408	0.006761875173078025	0.07800127678875413
5.040053963203681	0.33295498189982886	0.3355098427498639	0.3594266118410046	0.3612902773878592	0.3733928100817414	0.3748888659094728	0.3873981200941026	0.38852433951072124	0.4141657432180885	0.4145836487617282	0.07491174842647513	0.07264569476288066	0.006688271895327169	0.07761710782210685	0.006710527745796391	0.07787538574466168
5.070422823729659	0.33317909768400605	0.335734071346301	0.3596365429690098	0.36150068202435603	0.37359514822748185	0.3750918772383654	0.38759279977679756	0.38871989588927996	0.41434573239420264	0.4147649059689317	0.07483035296476921	0.07256679100951717	0.006637397936399836	0.07749083916694133	0.006659476939919529	0.07774860866742017
5.100974671917351	0.3334029684027298	0.33595805128995565	0.3598461729303362	0.36171078338979595	0.3737971557857885	0.3752945566498012	0.38778711942107325	0.38891509167499255	0.4145253052463149	0.4149457477852933	0.07474895423428293	0.07248788399183143	0.006586818063885502	0.07736368496827595	0.00660872130821577	0.0776209433186068
5.131710610359471	0.3336265913949414	0.3361817799215962	0.3600554992904156	0.3619205790456745	0.373998830443373	0.3754969018233662	0.3879810768360167	0.3891099246665676	0.41470445981838794	0.41512617223813736	0.07466755313778795	0.07240897458504987	0.006536530842349286	0.07723564299051588	0.006558259409431777	0.07749238745630294
5.1626317482924104	0.3338499639897837	0.3364052545722801	0.36026451960747735	0.362130066546304	0.37420016988110943	0.3756989104327923	0.38817466982624654	0.3893043926581932	0.4148831941525352	0.4153061773528174	0.0745861505825526	0.07233006366876431	0.006486534842269798	0.0771067109944994	0.006508089808244577	0.07736293883513667
5.193739201636265	0.33407308350657977	0.3366284725633329	0.36047323143253446	0.36233924343880014	0.3744011717740257	0.375900580145949	0.3883678961919086	0.38949849343953147	0.4150615062890251	0.4154857611527192	0.07450474748035855	0.07225115212694362	0.006436828640056014	0.07697688673803782	0.0064582110752828825	0.07723259520649606
5.225034093035115	0.3342959472548106	0.33685143120632677	0.3606816323093714	0.36254810726306946	0.3746018337912962	0.37610190862483506	0.3885607537286722	0.38969222479571486	0.41523939426628476	0.4156649216592645	0.07442334474751466	0.0721722408479503	0.006387410817987771	0.07684616797544663	0.006408621787083568	0.07710135431831588
5.256517551897525	0.3345185525340945	0.3370741278030595	0.36088971977453027	0.36275665555179637	0.3748021535962307	0.3763028935255687	0.3887532402277245	0.38988558450734145	0.415416856120904	0.4158436568919152	0.07434194330487019	0.07209333072455301	0.006338279964223759	0.07671455245768755	0.006359320526083678	0.07696921391520561
5.288190714437326	0.33474089663416573	0.3372965596455334	0.36109749135729907	0.36296488583042985	0.3750021288462682	0.3765035324983802	0.38894535347576775	0.3900785703504707	0.4155938898876393	0.416021964868176	0.07426054407783078	0.07201442265394288	0.0062894346727775385	0.07658203793255325	0.0063103058806133205	0.07683617173863411
5.320054723714605	0.3349629768348526	0.33751872401593475	0.3613049445796976	0.3631727956171716	0.3752017571929666	0.37670382318760276	0.3891370912550146	0.3902711800966188	0.41577049359941826	0.4161998436035989	0.074179147996375	0.07193551753774459	0.006240873543521097	0.0764486221446532	0.00626157644486014	0.0767022255266454
5.352110729676963	0.33518479040605736	0.3377406181866123	0.36151207695646587	0.36338038242296206	0.37540103628199645	0.37690376323166386	0.3893284513431839	0.3904634115127549	0.4159466652873439	0.41637729111178695	0.07409775599506528	0.07185661628203548	0.006192595182144878	0.0763143028355131	0.006213130818874646	0.07656737301427086
5.384359889201005	0.33540633460773445	0.3379622394200571	0.3617188859950507	0.3635876437514697	0.3755999637531306	0.3771033502630779	0.3895194315134975	0.39065526236129694	0.41612240298069886	0.4165543054043984	0.07401636901306831	0.07177771979735563	0.006144598200144458	0.07617907774323385	0.006164967608549787	0.07643161193330172
5.41680336613411	0.3356276066898698	0.3381835849688819	0.36192536919559387	0.36379457709907675	0.37579853724023726	0.37730258190843724	0.3897100295346757	0.3908467304001079	0.41629770470695016	0.41673088449115064	0.07393498799416533	0.07169882899872684	0.006096881214823213	0.0760429446031452	0.0061170854255960805	0.07629494001247394
5.44944233133642	0.33584860389246013	0.3384046520758	0.3621315240509194	0.36400117995486814	0.37599675437127233	0.3775014557884047	0.38990024317093414	0.39103781338249183	0.4164725684917536	0.41690702637982474	0.07385361388677018	0.07161994480566489	0.006049442849263897	0.07590590114743634	0.006069482887523847	0.07615735497738285
5.482277962723094	0.3360693234454917	0.3386254379736054	0.36233734804652107	0.3642074498006187	0.3761946127682705	0.3776999695177048	0.3900900701819802	0.39122850905719014	0.4166469923589589	0.4170827290762695	0.07377224764394581	0.07154106814219593	0.006002281732301107	0.07576794510509899	0.006022158617642326	0.07601885455058266
5.515311445306831	0.3362897625689205	0.33884593988515216	0.36254283866055076	0.36441338411078106	0.3763921100473377	0.37789812070511686	0.39027950832300945	0.39141881516837784	0.41682097433061427	0.4172579905844061	0.0736908902234171	0.07146219993687077	0.005955396498528387	0.07562907420231113	0.005975111245033915	0.07587943645172857
5.548543971240616	0.336509918472651	0.33906615502333387	0.3627479933638058	0.36461898035247353	0.3765892438186438	0.37809590695346623	0.3904685553447019	0.3916087294556601	0.41699451242697116	0.4174328089062326	0.07360954258758812	0.0713833411227811	0.005908785788271587	0.07548928616236594	0.00592833940453108	0.07573909839733517
5.581976739860765	0.33672978835651557	0.33928608059106385	0.36295280961971693	0.3648242359854687	0.37678601168641496	0.3782933258596175	0.39065720899321976	0.39179824965406906	0.4171676046664903	0.4176071820418287	0.07352820570356039	0.07130449263757369	0.005862448247563101	0.07534857870550127	0.005881841736716353	0.07559783810116016
5.615610957730194	0.33694936941025466	0.33950571378125505	0.36315728488433735	0.36502914846218076	0.3769824112489253	0.37849037501446625	0.3908454670102034	0.3919873734940603	0.41734024906584544	0.4177811079893607	0.07344688054314359	0.07122565542346801	0.005816382528145425	0.07520694954922647	0.0058356168878965775	0.07545565327407644
5.649447838681973	0.3371686588134964	0.33972505177679974	0.3633614166063295	0.3652337152276545	0.37717844009849094	0.37868705200293246	0.3910333271327689	0.39217609870150993	0.4175124436399306	0.4179545847450865	0.07336556808287761	0.07114683042727	0.005770587287441842	0.07506439640825135	0.005789663510083365	0.07531254162404366
5.6834886038631165	0.33738765373573554	0.3399440917505495	0.36356520222695465	0.365437933719553	0.3773740958214613	0.37888335440395177	0.39122078709350444	0.3923644229977106	0.4176841864018634	0.41812761030335976	0.07328426930404323	0.07106801860038843	0.005725061188530667	0.07492091699431569	0.0057439802609762225	0.07516850085616511
5.717734481778674	0.3376063513363148	0.34016283086529614	0.36376863918006014	0.36564180136814645	0.37756937599821255	0.37907927979046957	0.39140784462046846	0.3925523440993701	0.41785547536299245	0.4183001826566367	0.0732029851926846	0.07098922089885282	0.005679802900156794	0.07477650901661548	0.005698565803964328	0.07502352867298612
5.75218670833605	0.3378247487644034	0.340381266273751	0.3639717248920689	0.3658453155963009	0.37776427820314085	0.37927482572943344	0.3915944974371864	0.3927398597186075	0.418026308532902	0.4184722997954803	0.07312171673962105	0.07091043828332695	0.005634811096689951	0.07463117018160403	0.005653418808085675	0.074877622774153
5.786846526889619	0.3380428431589779	0.340599395118526	0.3641744567819673	0.3660484738194666	0.3779588000046545	0.37946998978178553	0.39178074326264806	0.3929269675629499	0.4181966839194182	0.4186439597085654	0.0730404649404665	0.07083167171912548	0.005590084458119371	0.07448489819306303	0.005608537948030623	0.07473078085679674
5.821715188285586	0.33826063164880277	0.3408172145321136	0.36437683226129447	0.3662512734456668	0.37815293896516794	0.37966476950245714	0.3919665798113058	0.3931136653353316	0.41836659952861516	0.418815160382686	0.07295923079564544	0.07075292217623295	0.005545621670036027	0.07433769075218777	0.005563921904104596	0.07458300061533407
5.856793950907131	0.33847811135240935	0.34103472163686804	0.3645788487341305	0.3664537118754868	0.3783466926410946	0.37985916244035983	0.39215200479307144	0.3932999507340895	0.41853605336482064	0.4189858998027589	0.07287801531041072	0.07067419062931707	0.005501421423616648	0.07418954555760138	0.005519569362225418	0.07443427974152428
5.892084080719833	0.3386952793780772	0.3412519135449849	0.3647805035970856	0.3666557865020625	0.3785400585828403	0.3800531661383806	0.39233701591331444	0.3934858214529625	0.4187050434306224	0.4191561759518308	0.07279681949486026	0.07059547805774886	0.005457482415602399	0.07404046030536904	0.005475479013910878	0.0742846159247108
5.927586851317345	0.33891213282381455	0.34146878735848313	0.36498179423928967	0.3668574947110703	0.3787330343347966	0.38024677813337393	0.3925216108728595	0.39367127518108797	0.41887356772687495	0.41932598681108424	0.07271564436395296	0.07051678544561539	0.005413803348288226	0.07389043268914008	0.005431649556250306	0.07413400685170757
5.963303543967366	0.33912866877733805	0.3416853401691845	0.3651827180423802	0.3670588338807155	0.3789256174353347	0.38043999595615685	0.3927057873679856	0.39385630960300066	0.4190416242527057	0.419495330359843	0.0726344909375316	0.07043811378174186	0.0053703829295033145	0.0737394604001338	0.005388079691888592	0.07398245020677052
5.999235447657878	0.3393448843160544	0.34190156905869584	0.36538327238049295	0.3672598013817217	0.37911780541679907	0.38063281713150043	0.3928895430904228	0.3940409223986294	0.4192092110055217	0.41966420457557907	0.0725533602403339	0.07035946405970407	0.005327219872601319	0.07358754112713939	0.005344768129023514	0.07382994367186768
6.035383859143656	0.3395607765070401	0.34211747109838886	0.36558345462025	0.3674603945773208	0.37930959580550105	0.38082523917812594	0.3930728757273513	0.39422511124329673	0.41937632598101626	0.41983260743391837	0.07247225330201523	0.0702808372778493	0.005284312896423948	0.0734346725566013	0.0053017135813755445	0.07367648492667911
6.071750082993084	0.339776342407023	0.3423330433493822	0.3657832621207499	0.3676606108232418	0.379500986121713	0.38101725960869715	0.39325578296139974	0.39440887380771594	0.41954296717317635	0.42000053690864847	0.07239117115716501	0.07020223443931246	0.005241660725305408	0.07328085237260495	0.005258914768172751	0.07352207164834113
6.108335431635222	0.3399915790623627	0.34254828286252204	0.3659826922335574	0.3678604474677009	0.37969197387966197	0.3812088759298148	0.39343826247064384	0.3945922077579903	0.4197091325742888	0.42016799097172364	0.07231011484532486	0.07012365655203433	0.005199262089045753	0.07312607825706152	0.005216370414127702	0.07336670151175895
6.145141225407182	0.34020648350903177	0.3427631866783636	0.36618174230269235	0.36805990185139076	0.3798825565875244	0.3814000856420102	0.39362031192860436	0.39477511075561067	0.4198748201749485	0.4203349675932727	0.07222908541100703	0.0700451046287791	0.005157115722902894	0.07297034788967949	0.005174079249443686	0.073210372189763
6.182168792601758	0.3404210527725969	0.34297775182715246	0.36638040966462015	0.3682589713074712	0.38007273174742034	0.3815908862397411	0.39380192900424726	0.3949575804574547	0.420040027964065	0.42050146474160605	0.07214808390371516	0.06996657968715124	0.0051152203675606245	0.07281365894799308	0.005132040009779182	0.07305308135291
6.2194194695153895	0.3406352838681997	0.34319197532880613	0.3665786916482415	0.3684576531615579	0.3802624968554075	0.38178127521138383	0.39398311136198133	0.3951396145157861	0.4202047539288708	0.4206674803832222	0.07206711137796011	0.06988808274961894	0.005073574769128619	0.0726560091074333	0.005090251436230098	0.07289482666959657
6.256894600496366	0.34084917380053853	0.3434058541928955	0.36677658557488213	0.3686559447317137	0.3804518494014762	0.3819712500392298	0.3941638566616579	0.39532121057825204	0.4203689960549279	0.42083301248281557	0.07198616889328092	0.06980961484352478	0.005032177679100691	0.07249739604118588	0.005048712275315559	0.07273560580615879
6.294595537993358	0.34106271956384904	0.34361938541862663	0.36697408875828286	0.36885384332843796	0.3806407868695431	0.38216080819947834	0.39434416255856947	0.3955023662878836	0.42053275232613646	0.4209980590032834	0.07190525751426409	0.06973117700111149	0.0049910278543707776	0.07233781742058909	0.005007421278960145	0.07257541642674425
6.332523642604218	0.34127591814188674	0.34383256599482215	0.36717119850459057	0.36905134625465735	0.38082930673744775	0.38234994716223253	0.39452402670345005	0.395683079283094	0.42069602072474305	0.4211626179057341	0.07182437831056193	0.0696527702595358	0.004950124057205407	0.07217727091513382	0.004966377204501882	0.07241425619390895
6.370680283125076	0.3414887665079075	0.3440453928999037	0.36736791211234754	0.3692484508057157	0.381017406476946	0.3825386643914947	0.39470344674247343	0.395863347197679	0.4208587992313477	0.4213266871494943	0.07174353235691311	0.06957439566089269	0.004909465055196627	0.072015754192023	0.004925578814625631	0.07225212276782145
6.40906683659976	0.34170126162464937	0.3442578631018733	0.3675642268724825	0.36944515426936514	0.3812050835537049	0.38272695734515894	0.39488242031725374	0.39604316766081465	0.42102108582491293	0.42149026469211665	0.07166272073316297	0.06949605425222852	0.004869049621285981	0.0718532649168111	0.004885024877375521	0.07208901380678867
6.447684688369473	0.34191340044431484	0.3444699735582955	0.36776014006830104	0.3696414539257562	0.38139233542729933	0.38291482347500866	0.3950609450648446	0.3962225382970583	0.4211828784827721	0.4216533484893883	0.07158194452428275	0.06941774708556542	0.004828876533731652	0.07168980075323361	0.004844714166161168	0.07192492696768227
6.486535232122802	0.3421251799085524	0.34468172121627993	0.36795564897547645	0.36983734704742904	0.3815791595512059	0.38310226022671157	0.3952390186177393	0.39640145672634813	0.42134417518063844	0.4218159364953395	0.07150120482038949	0.0693394752179197	0.004788944576085363	0.07152535936313598	0.004804645459691059	0.07175985990519962
6.525619869945995	0.3423365969484377	0.3448931030124631	0.36815075086203963	0.370032830899304	0.3817655533727987	0.38328926503981314	0.39541663860387044	0.39657992056400204	0.4215049738926125	0.4219780266622513	0.07142050271676904	0.06926123971131969	0.004749252537177284	0.07135993840664412	0.004764817541976996	0.0715938102722049
6.564940012373588	0.3425476484844568	0.34510411587299034	0.3683454429883715	0.3702279027386724	0.38195151433334507	0.38347583534773405	0.39559380264661065	0.3967579274207187	0.4216652725911929	0.4221396169406641	0.07133983931389351	0.06918304163282935	0.004709799211112475	0.07119353554226393	0.004725229202341197	0.0714267757202407
6.604497078439295	0.34275833142648704	0.34531475671349915	0.36853972260719253	0.3704225598151881	0.3821370398680013	0.38366196857776547	0.39577050836477223	0.3969354749025773	0.4218250692472839	0.42230070527938673	0.07125921571744478	0.06910488205456623	0.004670583397245132	0.07102614842688126	0.004685879235359458	0.0712587538989169
6.644292495727218	0.34296864267378024	0.34552502243910077	0.3687335869635552	0.3706167993708584	0.38232212740580834	0.3838476621510637	0.39594675337260854	0.39711256061103767	0.42198436183020593	0.42246128962550517	0.07117863303833438	0.06902676205372285	0.004631603900147496	0.07085777471570509	0.004646766440865591	0.07108974245630861
6.684327700423376	0.3431785791149442	0.34573490994436346	0.36892703329483384	0.3708106186400356	0.38250677436968744	0.3840329134826476	0.3961225352798134	0.397289182142941	0.42214314830770416	0.4226213679243922	0.07109809239272578	0.06894868271258686	0.004592859529612525	0.0706884120623954	0.004607889623936323	0.070919739038942
6.724604137367524	0.3433881376279252	0.34594441611329446	0.36912005883071725	0.37100401484940804	0.3826909781764364	0.38421771998139326	0.39629785169152293	0.3974653370905104	0.4223014266459587	0.42278093811971545	0.07101759490205592	0.0688706451185641	0.004554349100630795	0.07051805811924794	0.004569247594860215	0.07074874129183684
6.76512326010531	0.3435973150799906	0.34615353781932334	0.3693126607931994	0.37119698521799216	0.3828747362367261	0.38440207905003115	0.3964727002083159	0.3976410230413512	0.4224591948095943	0.42293999815344835	0.07093714169305701	0.06879265036419652	0.004516071433373625	0.0703467105370521	0.004530839169137657	0.07057674685862025
6.805886530940724	0.34380610832771125	0.34636227192528457	0.3695048363965711	0.37138952695712374	0.3830580459550962	0.3845859880851419	0.39664707842621444	0.3978162375784526	0.4226164507616903	0.4230985459658786	0.07085673389777868	0.06871469954718772	0.004478025353174431	0.07017436696520463	0.004492663167450672	0.07040375338149829
6.846895420988873	0.34401451421694396	0.3465706152834002	0.36969658284741247	0.37158163727045007	0.38324090472995237	0.384769444477153	0.39682098393668636	0.39799097828018815	0.42277319246379097	0.4232565794956184	0.07077637265361034	0.0686367937704217	0.004440209690506514	0.07000102505179484	0.004454718415646042	0.0702297585012559
6.888151410229076	0.3442225295828145	0.3467785647352636	0.36988789734458366	0.37177331335392166	0.38342330995356194	0.3849524456103349	0.3969944143266451	0.398165242720317	0.42292941787591587	0.42341409667961466	0.07069605910330398	0.06855893414198584	0.004402623280981288	0.06982668244370416	0.004417003744724646	0.07005475985748433
6.92965598755826	0.3444301512497	0.3469861171118215	0.37007877707921744	0.37196455239578413	0.383605259012052	0.3851349888627983	0.39716736717845275	0.3983390284679852	0.4230851249565704	0.4235710954531587	0.07061579439499877	0.06848112177519344	0.00436526496531453	0.06965133678647817	0.004379517990831694	0.06987875508853847
6.971410650844719	0.3446373760312119	0.34719326923335814	0.37026921923471146	0.3721553515765711	0.3837867492854044	0.38531707160649087	0.3973398400699203	0.3985123330877278	0.42324031166275705	0.4237275737498975	0.07053557968224086	0.06840335778860604	0.004328133589315719	0.06947498572451138	0.004342259995208764	0.06970174183148004
7.01341690698215	0.344844200730179	0.34740001790947805	0.3704592209867195	0.37234570806909506	0.3839677781474548	0.3854986912071933	0.3975118305743103	0.39868515413946964	0.42339497594998543	0.42388352950184316	0.07045541612401073	0.06832564330605721	0.0042912280038764905	0.06929762690118935	0.004305228604216005	0.06952371772239019
7.055676271944047	0.3450506221386303	0.3476063599390896	0.37064877950314534	0.3725356190384418	0.38414834296588823	0.3856798450245186	0.3976833362603389	0.3988574891785284	0.4235491157722844	0.42403896063938495	0.07037530488474396	0.0682479794566742	0.004254547064942216	0.06911925795866125	0.004268422669292171	0.06934468039624164
7.098190270838397	0.3452566370377783	0.3478122921103882	0.3708378919441334	0.37272508164196083	0.3843284411022371	0.38586053041190665	0.3978543546921775	0.39902933575561483	0.42370272908221324	0.4241938650912993	0.07029524713435743	0.06817036737490142	0.004218089633506672	0.06893987653823785	0.004231841046929752	0.06916462748685603
7.1409604379627405	0.34546224219800187	0.34801781120083985	0.37102655546206276	0.37291409302925954	0.3845080699118788	0.3860407447166238	0.39802488342945547	0.3992006914168367	0.42385581383087295	0.42434824078476147	0.07021524404827229	0.0680928082005256	0.004181854575590727	0.06875948028023515	0.004195482598685629	0.06898355662728761
7.183988316859528	0.3456674343788298	0.3482229139771651	0.3712147672015389	0.37310265034219525	0.3846872267440331	0.3862204852797594	0.3981949200272628	0.3993715537037	0.42400836796791846	0.4245020856453569	0.07013529680744048	0.06801530307869819	0.004145840762216579	0.06857806682403123	0.004159346191134894	0.06880146544952481
7.227275460371831	0.3458722103289242	0.3484275971953221	0.3714025242993873	0.3732907507148682	0.38486590894175965	0.3863997494362233	0.3983644620361523	0.3995419201531118	0.4241603894415706	0.4246553975970927	0.07005540659836677	0.06793785315996025	0.004110047069398881	0.06839563380813729	0.004123430695877062	0.06861835158483132
7.270823430699384	0.3460765667860631	0.3486318576004913	0.3715898238846452	0.373478391273615	0.38504411384195597	0.386578534514745	0.39853350700214235	0.39971178829738324	0.42431187619862804	0.4248081745624101	0.06997557461313743	0.06786045960026696	0.0040744723781349634	0.06821217887036823	0.004087734989500547	0.06843421266356131
7.31463379945495	0.34628050047712505	0.3488356919270581	0.37177666307855595	0.373665569137001	0.38522183877535593	0.38675683783786957	0.3987020524667206	0.39988115566423205	0.42446282618448006	0.4249604144621958	0.06989580204944276	0.06778312356101318	0.004039115574369312	0.06802769964774313	0.004052257953573779	0.06824904631535844
7.358708147721062	0.3464840081180721	0.3490390968985977	0.37196303899456123	0.3738522814158144	0.385399081066527	0.38693465672195804	0.3988700959668466	0.40005001977678484	0.42461323734311934	0.4251121152157942	0.06981609011060588	0.06770584620905518	0.004003975548992678	0.06784219377664158	0.0040169984746381004	0.06806285016932634
7.403048066107065	0.34668708641393337	0.3492420692278588	0.37214894873829474	0.3740385252130589	0.38557583803386974	0.3871119884771842	0.3990376350349554	0.40021837815358224	0.4247631076171546	0.4252632747410209	0.0697364400056071	0.06762862871674234	0.003969051197817208	0.0676556588928463	0.003981955444164242	0.06787562185375862
7.447655154806527	0.3468897320587891	0.34944460561674756	0.37233438940757574	0.37422429762394793	0.38575210698961526	0.3872888304075334	0.3992046671989606	0.4003862283085802	0.4249124349478239	0.42541389095417426	0.06965685294910966	0.06755147226193643	0.003934341421560461	0.06746809263158582	0.0039471277585558795	0.06768735899645151
7.49253102365499	0.347091941735754	0.3496467027563119	0.3725193580924023	0.3744095957358974	0.3859278852398248	0.38746517981080164	0.3993711899822592	0.4005535677511548	0.42506121727500834	0.42556396177004924	0.06957733016148997	0.06747437802804232	0.003899845125832968	0.06727949262754862	0.003912514319139859	0.06749805922477492
7.537677292188054	0.3472937121169613	0.34984835732672565	0.3727038518749447	0.3745944166285206	0.3861031700843871	0.3876410339785936	0.399537200903734	0.4007203939861057	0.4252094525372448	0.42571348510195023	0.06949787286886193	0.06739734720403162	0.0038655612211053736	0.06708985651496846	0.003878114032109359	0.06730772016538822
7.583095589699846	0.3474950398635469	0.3500495659972728	0.37288786782954	0.37477875737362115	0.38627795881701915	0.38781639019632147	0.3997026974777587	0.4008867045136595	0.42535713867174074	0.4258624588617044	0.06941848230310493	0.06732038098447025	0.0038314886227182043	0.0668991819278375	0.0038439258085629646	0.06711633944492235
7.628787555301809	0.3476959216256331	0.3502503254263323	0.3730714030226853	0.37496261503518724	0.3864522487252637	0.3879912457432056	0.399867677214202	0.40105249682947486	0.425504273614388	0.42601088095967565	0.06933915970189292	0.0672434805695471	0.0037976262508321312	0.06670746649953685	0.0038099485644487174	0.06692391468959613
7.674754837981857	0.3478963540423127	0.35045063226136164	0.3732544545130321	0.3751459866693863	0.3866260370904889	0.3881655978922719	0.4000321376184316	0.401217768424646	0.4256508552997769	0.4261587493047787	0.06925990630872143	0.06716664716509843	0.003763973030445733	0.06651470786360392	0.003776181220544572	0.06673044352511681
7.720999096663877	0.3480963337416331	0.3506504831388821	0.37343701935138	0.3753288693245585	0.3867993211878892	0.3883394439103516	0.40019607619131936	0.40138251678570747	0.4257968816612112	0.4263060618044925	0.06918072337293744	0.06708988198263854	0.0037305278913510875	0.06632090365300769	0.003742622702462839	0.06653592357712057
7.767522000267617	0.34829585734058055	0.3508498746844632	0.3736190945806717	0.3755112600412117	0.3869720982864819	0.3885127810580814	0.4003594904292458	0.40154673939463864	0.42594235063072267	0.42645281636487553	0.06910161214976722	0.06701318623938579	0.0036972897681240013	0.06612605150074558	0.0037092719406279784	0.06634035247128622
7.814325227768903	0.34849492144506444	0.35104880351270706	0.37380067723598687	0.37569315585201585	0.38714436564911014	0.3886856065899032	0.40052237782410555	0.40171043372886894	0.4260872601390864	0.4265990108905801	0.06902257390034704	0.06693656115829255	0.0036642576001222338	0.06593014903978656	0.0036761278702481803	0.0661437278329089
7.861410468260233	0.3486935226499014	0.35124726622723335	0.37398176434453667	0.3758745537817975	0.3873161205324404	0.38885791775406264	0.4006847358633117	0.40187359726128263	0.4262316081158361	0.4267446432848675	0.06894360989175116	0.06686000796807355	0.0036314303314401997	0.06573319390295751	0.0036431894313055935	0.06594604728746845
7.908779421011744	0.3488916575388002	0.3514452594206641	0.3741623529256588	0.37605545084753483	0.3874873601869638	0.38902971179261137	0.4008465620298023	0.40203622746022405	0.4263753924892798	0.42688971144962284	0.06886472139702383	0.0667835279032347	0.0035988069109187393	0.06553518372321321	0.0036104555685447792	0.06574730846043053
7.956433795532517	0.34908932268434545	0.35164277967460833	0.3743424399908119	0.37623584405835214	0.38765808185699546	0.38920098594140484	0.4010078538020451	0.402198321789503	0.4265186111865155	0.4270342132853707	0.06878590969520898	0.06670712220410346	0.003566386292108703	0.06533611613349422	0.003577925231438961	0.06554750897728923
8.004375311632296	0.34928651464798277	0.3518398235596473	0.37452202254357064	0.37641573041551574	0.38782828278067555	0.3893717374301045	0.4011686086540438	0.4023598777084007	0.4266612621334479	0.42717814669129134	0.06870717607138085	0.06663079211685763	0.0035341674332691753	0.065135988767139	0.003545597374185583	0.06534664646375177
8.052605699483543	0.34948322998000286	0.3520363876353188	0.3747010975796208	0.3765951069124278	0.38799796018996985	0.3895419634821768	0.4013288240553442	0.40252089267167546	0.4268033432548042	0.4273215095652358	0.06862852181667675	0.0665545388935584	0.003502149297333279	0.06493479925742918	0.0035134709557018695	0.06514471854585224
8.101126699683881	0.34967946521952625	0.3522324684501031	0.37487966208675416	0.3767739705346231	0.388167111310669	0.38971166131489593	0.4014884974710393	0.4026813641295689	0.4269448524741511	0.4274642998037433	0.06854994822832584	0.06647836379217827	0.003470330851914394	0.06473254523817218	0.0034815449395795284	0.06494172284990896
8.149940063318896	0.3498752168944882	0.35242806254140724	0.3750577130448642	0.3769523182597634	0.3883357333623922	0.38988082813934233	0.4016476263617776	0.4028412895278116	0.4270857877139122	0.4276065153020569	0.06847145660968543	0.06640226807663285	0.0034387110692741807	0.06452922434360175	0.0034498182940736477	0.06473765700228284
8.199047552025359	0.3500704815216231	0.3526231664355506	0.37523524742594105	0.3771301470576334	0.3885038235585853	0.39004946116040484	0.40180620818376817	0.4030006663076304	0.42722614689538485	0.4277481539541407	0.06839304827027085	0.06632625301681393	0.003407288926289276	0.06432483420798008	0.003418289992110246	0.0645325186301875
8.248450938054788	0.35026525560644944	0.3528177766477499	0.3754122621940676	0.3773074538901366	0.38867137910652333	0.3902175575767825	0.4019642403887881	0.4031594919057548	0.42736592793875755	0.42788921365269733	0.06831472452578861	0.06625031988862093	0.0033760634044770477	0.0641193724664646	0.0033869590112458603	0.06432630536107808
8.298152004337403	0.35045953564325427	0.3530118896821047	0.3755887543054147	0.37748423571129075	0.3888383972073124	0.39038511458098446	0.40212172042418953	0.40331776375442363	0.4275051287631288	0.4280296922891849	0.06823648669817077	0.06617446997399225	0.00334503348994053	0.0639128367546391	0.0033558243336533344	0.06411901482303506
8.348152544546481	0.3506533181150783	0.3532055020315819	0.375764720708237	0.3776604894672237	0.38900487505589	0.39055212935933314	0.402278645732907	0.40347547928139227	0.427643747286524	0.42816958775383507	0.06815833611560938	0.06609870456093998	0.0033141981733693093	0.0637052247086558	0.003324884946112938	0.06391064464477836
8.398454363163072	0.3508465994937013	0.35339861017800234	0.375940158342869	0.37783621209617013	0.38917080984102775	0.3907185990919642	0.40243501375346447	0.4036326359099404	0.42778178142591494	0.4283088979356709	0.06808027411258917	0.0660230249435823	0.003283556450013325	0.06349653396534904	0.0032941398399852773	0.06370119245562478
8.449059275541144	0.3510393762396258	0.35359121059202486	0.3761150641417212	0.3780114005284672	0.3893361987453322	0.39088452095282994	0.402590821919984	0.40378923105887854	0.4279192290972383	0.4284476207225253	0.0680023020299246	0.06594743242217584	0.003253107319678872	0.0632867621623916	0.003263588011209073	0.06349065588577218
8.49996910797308	0.351231644802063	0.3537832997331331	0.376289435029276	0.3781860516865512	0.38950103894524846	0.3910498921097006	0.40274606766219234	0.4039452621425575	0.4280560882154148	0.4285857540010601	0.06792442121479253	0.06587192830315404	0.003222849786700621	0.06307590693823784	0.0032332284602629713	0.06327903256604372
8.551185697755594	0.35142340161891783	0.3539748740496193	0.3764632679220842	0.37836016248495324	0.38966532761106043	0.39121470972416605	0.4029007484054301	0.40410072657087415	0.4281923566943684	0.428723295656784	0.06784663302077051	0.06579651389915736	0.0031927828599203067	0.06286396593206689	0.0032030601921735347	0.06306632012845625
8.602710893256043	0.3516146431167734	0.35416592997857155	0.3766365597287614	0.3785337298302972	0.38982906190689476	0.3913789709516404	0.40305486157066	0.4042556217492822	0.4283280324470464	0.42886024357407354	0.06776893880787223	0.06572119052907226	0.0031629055527013783	0.06265093678445055	0.0031730822164837136	0.06285251620583665
8.654546553979111	0.3518053657108765	0.35435646394585796	0.3768093073499845	0.37870675062129533	0.38999223899072355	0.39154267294136164	0.4032084045744751	0.404409945078798	0.42846311338543946	0.4289965956361908	0.06769133994258411	0.0656459595180627	0.003133216882864165	0.0624368171366001	0.0031432935472182066	0.06263761843173654
8.706694550633951	0.3519955658051226	0.35454647236611286	0.3769815076784886	0.3788792217487453	0.3901548560143655	0.39170581283639594	0.4033613748291078	0.40456369395601155	0.4285975974206019	0.42913234972530484	0.06761383779790217	0.06557082219761168	0.003103715872696089	0.06222160463069315	0.0031136932029158793	0.062421624441327594
8.759156765201672	0.3521852397920407	0.35473595164272254	0.3771531575990631	0.37905114009552754	0.39031691012348974	0.3918683877736415	0.403513769742439	0.4047168657730941	0.42873148246267245	0.4292675037225114	0.06753643375337202	0.06549577990555368	0.003074401548945893	0.06200529691049894	0.0030842802065640385	0.06220453187063413
8.811935091003267	0.35237438405277927	0.3549248981678104	0.37732425398854963	0.3792225025366023	0.3904783984576201	0.39203039488382946	0.4036655867180076	0.40486945791780754	0.42886476642089577	0.42940205550785354	0.06745912919512473	0.06542083398611283	0.003045272942792554	0.06178789162089515	0.003055053585604206	0.06198633835688838
8.865031432767935	0.3525629949570904	0.3551133083222231	0.37749479371583866	0.3793933059390064	0.3906393181501367	0.39219183129152907	0.4038168231550197	0.4050214677735138	0.428997447203643	0.42953600296034283	0.06738192551591683	0.0653459857899415	0.0030163290898168604	0.06156938640783949	0.0030260123719210164	0.0617670415389
8.918447706701835	0.35275106886331575	0.3553011784755159	0.3776647736418661	0.3795635471618512	0.39079966632828017	0.3923526941151508	0.40396747644835823	0.405172892719185	0.42912952271843463	0.42966934395798073	0.06730482411517022	0.06527123667415868	0.0029875690300067426	0.06134977891883864	0.002997155601809798	0.061546639056643926
8.972185840557227	0.35293860211837164	0.35548850498593854	0.37783419061961193	0.37973322305631946	0.39095944011315514	0.3925129804669493	0.4041175439885937	0.40532373012941253	0.429260990871962	0.4298020763777797	0.06722782639901104	0.06519658800238802	0.002958991807727962	0.061129066802834586	0.0029684823159557006	0.0613251285514167
9.02624777370205	0.3531255910577338	0.355675284200421	0.3780030414940962	0.37990233046566396	0.3911186366197346	0.39267268745302747	0.4042670231619936	0.405473977374418	0.4293918495701099	0.42993419809578587	0.06715093378031119	0.06512204114479687	0.002930596471714342	0.06090724771024725	0.0029399915594465753	0.06110250766629122
9.080635457189915	0.3533120320054232	0.3558615124545591	0.37817132310237767	0.3800708662252038	0.39127725295686316	0.3928318121733417	0.4044159113505336	0.4056236318200624	0.4295220967179797	0.4300657069871015	0.06707414767872877	0.06504759747813683	0.002902382075041121	0.0606843192930171	0.0029116823817343374	0.06087877404598885
9.135350853830497	0.35349792127399104	0.35604718607260044	0.3783390322735509	0.3802388271623238	0.39143528622726165	0.3929903517217046	0.4045642059319083	0.4057726908278581	0.42965173021991204	0.43019660092590717	0.06699746952075088	0.06497325838578359	0.0028743476751253993	0.06046027920491781	0.002883553836606101	0.060653925336453085
9.190395938260405	0.3536832551645039	0.35623230136743	0.37850616582874436	0.38040621009647146	0.39159273352753193	0.39314830318578964	0.4047119042795417	0.4059211517549791	0.42978074797951155	0.4303268777854853	0.06692090073973464	0.06489902525777934	0.002846492333691053	0.06023512510131468	0.002855604982199278	0.06042795918587274
9.245772697014415	0.35386802996652944	0.3564168546405562	0.37867272058111817	0.3805730118391555	0.39174959194816084	0.3933056636471374	0.40485900376259876	0.40606901195427214	0.42990914789966966	0.43045653543824397	0.06684444277594996	0.06482489949087267	0.002818815116759854	0.06000885463932093	0.0028278348809673837	0.06020087324397139
9.301483128597186	0.35405224195812085	0.3566008421820964	0.3788386933358621	0.38073922919394393	0.39190585857352506	0.393462430181158	0.40500550174599736	0.40621626877426786	0.4300369278825896	0.4305855717557399	0.06676809707662515	0.06475088248856134	0.0027913150946439202	0.05978146547819563	0.002800242599654279	0.059972665162433714
9.357529243555355	0.35423588740580314	0.3567842602707628	0.37900408089019455	0.380904858956463	0.39206153048189735	0.39361859985713815	0.40515139559041996	0.4063629195591933	0.4301640858298115	0.43071398460870414	0.06669186509598832	0.0646769756611354	0.0027639913419124085	0.0595529552788463	0.002772827209300388	0.059743332594891285
9.413913064550128	0.3544189625645572	0.3569671051738483	0.3791688800333591	0.38106989791439466	0.39221660474544906	0.3937741697382449	0.40529668265232455	0.40650896164898254	0.4302906196422366	0.4308417718670653	0.06661574829531393	0.06460318042571986	0.002736842937378192	0.05932332170421262	0.0027455877852049504	0.05951287319702203
9.47063662643026	0.3546014636778063	0.3571493731472121	0.3793330875466252	0.38123434284747626	0.3923710784302583	0.39392913688153236	0.40544136028395905	0.4066543923792904	0.4304165272201542	0.4309689313999759	0.06653974814296727	0.0645294982063203	0.00270986896411074	0.05909256241973537	0.0027185234069229125	0.05928128462659288
9.527701976305488	0.35478338697740025	0.3573310604352661	0.3794967002032847	0.38139819052749907	0.3925249485963148	0.3940834983379458	0.4055854258333721	0.4067992090815034	0.4305418064632665	0.43109546107583707	0.06646386611445144	0.06445593043386386	0.0026830685093721662	0.058860675092589076	0.0026916331582484965	0.05904856454368712
9.585111173620431	0.35496472868360124	0.3575121632709597	0.3796597147686518	0.3815614377183065	0.3926782122975239	0.39423725115232955	0.40572887664442664	0.40694340908275367	0.43066645527071556	0.4312213587623247	0.06638810369245238	0.06438247854624941	0.002656440664625226	0.05862765739226461	0.002664916127180561	0.058814710610391785
9.642866290228868	0.3551454850050686	0.3576926778757662	0.3798221280000615	0.3817240811757939	0.39283086658171473	0.3943903923634299	0.40587171005681333	0.40708698970593143	0.4307904715411103	0.43134662232641613	0.0663124623668877	0.06430914398839031	0.002629984525532869	0.058393506990782384	0.0026383714059279306	0.05857972049120974
9.700969410468568	0.3553256521388445	0.35787260045966857	0.3799839366468682	0.3818861176479073	0.39298290849064543	0.3945429190039045	0.40601392340606374	0.4072299482696977	0.4309138531725536	0.4314712496344162	0.06623694363495496	0.06423592821226022	0.002603699191912945	0.05815822156243655	0.002611998090897849	0.05834359185345761
9.75942263123647	0.35550522627033837	0.358051927221145	0.3801451374504449	0.38204754387464307	0.3931343350600096	0.3946948281003277	0.4061555140235635	0.4073722820884994	0.4310365980626696	0.4315952385519853	0.0661615490011785	0.06416283267694359	0.0025775837677319835	0.057921798783908685	0.0025857952826444652	0.05810632236635627
9.818228062064373	0.3556842035733126	0.35823065434715456	0.3803057271441828	0.3822083565880468	0.39328514331944237	0.3948461166731953	0.4062964792365673	0.4075139884725815	0.4311587041086326	0.43171858694416626	0.06608627997746087	0.0640898588486805	0.002551637361101644	0.057684236334665684	0.0025597620858865966	0.05786790970199718
9.877387825195074	0.35586258020986744	0.35840877801312293	0.3804657024534902	0.38236855251221324	0.3934353302925288	0.39499678173693475	0.40643681636821266	0.40765506472800256	0.4312801692071954	0.43184129267541294	0.06601113808313121	0.06401700820091735	0.0025258590842498485	0.05744553189678925	0.0025338976094850807	0.05762835153528556
9.936904055658934	0.3560403523304259	0.3585862943829281	0.3806250600957918	0.38252812836328565	0.393584892996809	0.3951468202999092	0.40657652273753464	0.40779550815664795	0.43140099125471826	0.43196335360961835	0.06593612484499822	0.0639442822143547	0.0025002480534950244	0.057205683154663234	0.0025082009664085803	0.05738764554345721
9.996778901350961	0.35621751607371865	0.35876319960888614	0.38078379678052793	0.38268708084945574	0.39373382844378557	0.3952962293644263	0.4067155956594799	0.4079353160562453	0.4315211681471982	0.4320847676101442	0.0658612417973995	0.06387168237699788	0.0024748033892527666	0.05696468779599684	0.00248267127373758	0.057145789406902736
10.05701452310831	0.35639406756676933	0.3589394898317363	0.3809419092091553	0.3828454066709635	0.3938821336389327	0.3954450059267454	0.40685403244492374	0.40807448572037947	0.43164069778029984	0.4322055325398497	0.06578649048225621	0.06379921018420838	0.002449524216012744	0.056722543511114054	0.002457307652642182	0.056902780808727016
10.117613094788254	0.3565700029248791	0.3591151611806269	0.3810993940751457	0.38300310252009734	0.39402980558170153	0.39559314697708464	0.40699183040068304	0.4082130144385076	0.4317595780493846	0.4323256462611218	0.06571187244912258	0.06372686713875403	0.002424409662303173	0.05647924799319526	0.0024321092283559054	0.05665861743499079
10.178576803346665	0.3567453182516115	0.3592902097731008	0.3812562480639859	0.3831601650811938	0.39417684126552915	0.3957406494996293	0.4071289868295344	0.40835089949597464	0.43187780684954263	0.43244510663590535	0.06563738925524516	0.06365465475086206	0.0023994588607063605	0.05623479893876038	0.002407075130179237	0.056413296975009075
10.239907848916916	0.35692000963877735	0.3594646317150806	0.38141246785317845	0.38331659103063853	0.39432323767784716	0.3958875104725403	0.40726549903022896	0.40848813817402985	0.43199538207562427	0.4325639115257348	0.06556304246561252	0.06358257453827222	0.0023746709478187356	0.05598919404714309	0.0023822044914449947	0.056166817120981705
10.301608444889292	0.35709407316641933	0.35963842310085437	0.3815680501122409	0.38347237703686576	0.39446899180008776	0.396033726867961	0.4074013642975085	0.40862472774984226	0.43211230162227116	0.43268205879176425	0.06548883365301283	0.06351062802629025	0.002350045064241968	0.055742431021030825	0.0023574964495121087	0.0559191755685049
10.363680817990868	0.35726750490279685	0.35981158001306063	0.3817229915027065	0.3836275197603595	0.39461410060769536	0.39617929565202803	0.4075365799221232	0.4087606654965176	0.43222856338394944	0.43279954629480044	0.06541476439809037	0.06343881674784181	0.00232558035457453	0.05549450756640795	0.0023329501457474144	0.05567037001640074
10.426127208365882	0.3574403009043701	0.35998409852267366	0.3818772886781244	0.3837820158536539	0.39475856107013196	0.39632421378487703	0.40767114319084763	0.40889594868311513	0.4323441652549823	0.4329163718953343	0.06534083628940152	0.06336714224352932	0.0023012759673752825	0.055245421392356775	0.002308564725503004	0.0554203981667456
10.488949869656532	0.3576124572157851	0.360155974688989	0.3820309382840599	0.3839358619613339	0.39490237015088797	0.39646847822065434	0.4078050513864987	0.409030574574665	0.4324591051295838	0.4330325334535745	0.06526705092347461	0.06329560606168715	0.0022771310551776835	0.05499517021173972	0.0022843393381242194	0.0551692577254812
10.552151069084381	0.3577839698698575	0.36032720455960804	0.38218393695809505	0.3840890547200361	0.3950455248074912	0.39661208590752506	0.407938301787953	0.40916454043218503	0.43257338090189196	0.43314802882948034	0.06519340990486663	0.06322420975843776	0.002253144774447602	0.05474375174074453	0.0022602731368954743	0.054916946401618816
10.615733087532126	0.35795483488755764	0.3604977841704235	0.38233628132982983	0.38424159075844994	0.3951880219915152	0.39675503378768123	0.4080708916701648	0.40929784351269943	0.4326869904660047	0.43326285588279584	0.06511991484622351	0.06315295489775198	0.002229316285578431	0.05449116369914009	0.002236365279053576	0.05466346190797822
10.679698219625935	0.358125048277994	0.3606677095456039	0.38248796802088214	0.384393466697318	0.3953298586485896	0.3968973187973537	0.4082028183041844	0.4094304810692563	0.43279993171601333	0.4333770124730841	0.06504656736834119	0.06308184305150619	0.002205644752879543	0.05423740381057485	0.0022126149257704064	0.0544088019613298
10.744048773818252	0.35829460603839786	0.360836976697579	0.38263899364488907	0.3845446791494387	0.39547103171840986	0.3970389378668204	0.4083340789571768	0.409562450350946	0.4329122025460394	0.4334904964597626	0.06497336910022683	0.06301087579953958	0.002182129344551864	0.0539824698022926	0.0021890212421196154	0.0541529642818972
10.808787072471103	0.35846350415410694	0.3610055816270241	0.382789354807508	0.3846952247196655	0.3956115381347464	0.39717988792041636	0.4084646708924407	0.4096937486029205	0.4330238008502705	0.4336033057021382	0.06490032167916104	0.06294005472971989	0.0021587692326727748	0.0537263594054167	0.0021655833970735117	0.0538959465939115
10.87391545193992	0.3586317385985493	0.3611735203228449	0.38293904810641716	0.38484510000491035	0.3957513748254559	0.39732016587654484	0.4085945913694274	0.4098243730664122	0.43313472452299584	0.43371543805944346	0.06482742675076106	0.06286938143799975	0.002135563593189449	0.053469070355077974	0.0021423005634884085	0.05363774662563969
10.93943626265785	0.35879930533322757	0.36134078876216186	0.3830880701313173	0.3849943015941439	0.3958905387124907	0.39745976864768684	0.4087238376437607	0.4099543209787534	0.4332449714586455	0.43382689139087377	0.06475468596904503	0.06279885752848202	0.002112511605893541	0.053210600390372065	0.002119171918085083	0.05337836210941305
11.00535186922059	0.358966200307702	0.361507382910295	0.3832364174639329	0.3851428260683974	0.39602902671191004	0.3975986931404129	0.408852406967257	0.4100835895733959	0.4333545395518267	0.4339376635556237	0.06468210099649684	0.06272848461348093	0.0020896124544096395	0.05295094725460103	0.0020961966414345667	0.053117790781726626
11.071664650471687	0.35913241945957464	0.3616732987207478	0.3833840866780137	0.38529067000076483	0.3961668357338908	0.3977369362553932	0.4089802965879457	0.41021217607993204	0.4334634266973631	0.4340477524129254	0.06460967350413256	0.0626582643135882	0.002066865326178835	0.0526901086950744	0.002073373917936383	0.05285603038308295
11.138376999588447	0.35929795871447173	0.361838532135192	0.3835310743393355	0.38543782995640413	0.3963039626827379	0.3978744948874083	0.40910750375008953	0.41034007772411385	0.4335716307903332	0.43415715582208675	0.06453740517156858	0.0625881982577361	0.0020442694124436223	0.052428082463549686	0.0020507029358101114	0.0525930786585036
11.205491324168262	0.3594628139860283	0.36200307908345086	0.3836773770057025	0.3855843024925399	0.39644040445689677	0.3980113659253618	0.40923402569420514	0.41046729172787483	0.4336791497261104	0.4342658716425304	0.06446529768708609	0.06251828808326342	0.002021823908235021	0.052164866316218195	0.0020281828870847285	0.052328933357529195
11.273010046315514	0.35962698117587044	0.36216693548348394	0.3838229912269487	0.3857300841584644	0.3965761579489642	0.39814754625229154	0.4093598596570862	0.4105938153093515	0.4337859814004035	0.4343738977338334	0.06439335274770576	0.06244853543598608	0.001999528012354368	0.05190045801357712	0.0020058129675701863	0.05206359223402046
11.340935602728974	0.359790456173598	0.3623300972413701	0.3839679135449398	0.3858751714955407	0.39671122004570014	0.39828303274538074	0.40948500287182354	0.4107196456829038	0.4338921237092967	0.4344812319557672	0.06432157205925315	0.06237894197025965	0.0019773809273524456	0.05163485532068535	0.0019835923768423136	0.051797053046328756
11.409270444789758	0.3599532348567683	0.36249256025129206	0.3841121404935751	0.3860195610372045	0.39684558762803934	0.3984178222759704	0.40960945256782744	0.4108447800591379	0.4339975745492917	0.4345878721683385	0.06424995733643075	0.06230950934905173	0.0019553818595245964	0.05136805600729133	0.0019615203182441476	0.05152931355769397
11.478017038649782	0.36011531309087785	0.36265432039551937	0.38425566859878885	0.3861632493089665	0.39697925757110425	0.3985519117095724	0.4097332059708507	0.41096921564492883	0.43410233181735	0.43469381623183145	0.06417851030289287	0.06224023924401249	0.001933530018890739	0.051100057847875746	0.0019395959988575129	0.05126037153618768
11.547177865320764	0.3602766867293456	0.3628153735443916	0.38439849437855333	0.3863062328284146	0.3971122267442171	0.3986852979058814	0.4098562603030117	0.41109294964344223	0.4342063934109351	0.43479906200684815	0.0641072326913165	0.06217113333554402	0.001911824619179825	0.050830858621793595	0.0019178186294808164	0.05099022475437209
11.616755420763786	0.3604373516134949	0.362975715556302	0.3845406143428806	0.386448508105217	0.39724449201091294	0.39881797771878685	0.40997861278281655	0.41121597925415776	0.4343097572280563	0.4349036073543526	0.06403612624347506	0.06210219331287189	0.0018902648778111875	0.0505604561131463	0.0018961874246268273	0.05071887099003902
11.686752215979308	0.36059730357253506	0.36313534227768024	0.38468202499382403	0.3865900716411244	0.39737605022895145	0.39894994799638767	0.4101002606251837	0.4113383016728932	0.4344124211673129	0.43500745013571407	0.06396519271031739	0.062033420874121475	0.0018688500158856591	0.050288848111136986	0.0018747016025142393	0.05044630802613881
11.75717077709787	0.3607565384235445	0.36329424954297546	0.384822722825482	0.38673091992997294	0.39750689825033186	0.39908120558100496	0.4102212010414678	0.41145991409182747	0.4345143831279384	0.4351105882127507	0.06389443385204091	0.06196481772638896	0.0018475792581669204	0.050016032410042044	0.0018533603850245939	0.050172533650425066
11.82801364547121	0.36091505197145135	0.36345243317463866	0.38496270432399926	0.38687104945768697	0.3976370329213044	0.39921174730919423	0.41034143123948347	0.4115808136995254	0.4346156410098467	0.4352130194477742	0.0638238514381704	0.061896385585819086	0.0018264518330672885	0.049742006809339046	0.0018321629977080534	0.0498975456560089
11.899283377763982	0.36107284000901546	0.3636098889831053	0.3851019659675696	0.38701045670228185	0.397766451082386	0.3993415700117609	0.4104609484235312	0.4117009976809619	0.4347161927136779	0.43531474170363565	0.06375344724763925	0.0618281261776802	0.0018054669726339512	0.049466769113763576	0.0018111086697709666	0.04962134184144418
11.970982546046038	0.36122989831680985	0.3637666127667779	0.38524050422643913	0.38714913813386714	0.3978951495683722	0.39947067051377344	0.4105797497944216	0.41182046321754734	0.43481603614084496	0.43541575284377115	0.06368322306886601	0.06176004123644303	0.0017846239125254293	0.04919031713332345	0.0017901966340474473	0.049343920010571196
12.043113737885237	0.36138622266320114	0.36392260031200735	0.38537831556290764	0.38728709021464963	0.3980231252083523	0.3995990456345778	0.41069783254950104	0.41193920748715285	0.4349151691935814	0.43551605073224914	0.06361318069983861	0.06169213250585911	0.0017639218920084687	0.04891264868352607	0.0017694261269936007	0.04906527797275828
12.115679556440844	0.36154180880433107	0.3640778473930755	0.3855153964313328	0.38742430939893663	0.3981503748257234	0.39972669218781176	0.41081519388267834	0.4120572276641363	0.43501358977498966	0.43561563323381747	0.06354332194819519	0.06162440173904101	0.0017433601539402765	0.04863376158556321	0.0017487963886613223	0.048785413542844935
12.188682620557461	0.36169665248409716	0.3642323497721765	0.38565174327813206	0.38756079213313893	0.39827689523820586	0.39985360698141925	0.41093183098445063	0.412174520919368	0.4351112957890904	0.4357144982139517	0.06347364863130905	0.06155685069854292	0.0017229379447472049	0.04835365366615463	0.0017283066627005184	0.04850432454159659
12.26212556485955	0.3618507494341322	0.3643861031993981	0.38578735254178576	0.38769653485577427	0.3984026832578565	0.3999797868176666	0.4110477410419306	0.4122910844202584	0.43520828514087173	0.4358126435389044	0.06340416257637417	0.06148948115644587	0.0017026545144127603	0.048072322757704455	0.0017079561963355694	0.048222008795534066
12.336011039846525	0.36200409537378575	0.36453910341270324	0.38592222065284026	0.3878315339974713	0.39852773569108535	0.40010522849315683	0.4111629212388731	0.41240691533078383	0.4353045557363399	0.4359100670757549	0.06333486562048947	0.06142229489443644	0.0016825091164696104	0.04778976669857116	0.001687744240341349	0.04793846413689096
12.41034171198835	0.36215668601010237	0.36469134613791027	0.38605634403391054	0.38796578598097203	0.3986520493386696	0.4002299287988446	0.4112773687557037	0.41252201081151496	0.4354001054825707	0.43600676669245886	0.06326575961075011	0.06135529370389708	0.0016625010079716063	0.047505983332882806	0.0016676700490410035	0.04765368840399731
12.485120263821853	0.3623085170378026	0.36484282708867427	0.38618971909968375	0.38809928722113635	0.3987756209957702	0.4003538845200536	0.41139108076954556	0.41263636801964465	0.4354949322877615	0.4361027402579009	0.06319684640433203	0.06128847938598994	0.001642629449488453	0.047220970510849725	0.0016477328802890767	0.047367679441194355
12.560349394047481	0.36245958413926155	0.364993541966467	0.3863223422569224	0.38823203412494517	0.3988984474519467	0.40047709243649043	0.4115040544542495	0.412749984109016	0.435589034061284	0.43619798564194534	0.06312812786858636	0.06122185375174482	0.0016228937050937198	0.046934726088878165	0.001627931995447529	0.04708043509904769
12.63603181762671	0.3626098829844883	0.3651434864605577	0.3864542099044674	0.3883640230915044	0.39902052549117484	0.40059954932226277	0.41161628698042213	0.41286285623015095	0.4356824087137383	0.4362925007154899	0.06305960588112969	0.06115541862214733	0.0016032930423417469	0.04664724792957031	0.0016082666593857375	0.04679195323447516
12.712170265880024	0.36275940923110434	0.3652926562479922	0.3865853184332409	0.3884952505120487	0.39914185189186124	0.4007212519458947	0.4117277755154545	0.4129749815302803	0.43577505415700635	0.43638628335051904	0.06299128232993562	0.06108917582823093	0.0015838267322547672	0.046358533901710075	0.0015887361404507416	0.04650223171047685
12.78876748658549	0.36290815852432207	0.3654410469935727	0.3867156642262508	0.38862571276994495	0.399262423426861	0.4008421970703433	0.4118385172235541	0.4130863571533721	0.43586696830430877	0.4364793314201579	0.06292315911343309	0.06102312721116681	0.0015644940493091397	0.04606858188051888	0.0015693397104663553	0.04621126839687406
12.865826244077915	0.36305612649692287	0.3655886543498378	0.38684524365859296	0.38875540624069704	0.3993822368634938	0.4009623814530173	0.4119485092657726	0.4131969802401639	0.4359581490702591	0.4365716427987287	0.06285523814059801	0.06095727462235949	0.0015452942714264672	0.04577738974782619	0.001550076644707854	0.04591906116988298
12.943349319348618	0.3632033087692353	0.36573547395704	0.3869740530974554	0.38888432729194883	0.399501288963562	0.4010818018457919	0.41205774880003915	0.41330684792819067	0.43604859437092275	0.4366632153618053	0.06278752133105528	0.06089161992353825	0.0015262266799513924	0.04548495539195585	0.001530946221885543	0.04562560791221415
13.0213395101458	0.36334970094911184	0.3658815014431259	0.3871020889021215	0.38901247228348884	0.3996195764833666	0.4012004549950279	0.4121662329811893	0.41341595735181774	0.436138302123873	0.4367540469862713	0.06272001061517332	0.0608261649868551	0.001507290559639607	0.04519127670795342	0.0015119477241505308	0.04533090651372618
13.099799631075467	0.36349529863190655	0.36602673242371353	0.38722934742397364	0.38913983756725445	0.39973709617372655	0.4013183376415896	0.4122739589609988	0.41352430564227194	0.43622727024825086	0.4368441355503776	0.06265270793416856	0.060760911694981726	0.0014884851986449732	0.044896351597756734	0.0014930804370543171	0.04503495487088571
13.178732513703073	0.3636400974004517	0.3661711625020708	0.3873558250064968	0.3892664194873353	0.3998538447799949	0.4014354465208619	0.41238092388821374	0.41363188992767297	0.43631549666482444	0.43693347893380036	0.06258561524020383	0.06069586194120859	0.0014698098885022048	0.044600177970011146	0.0014743436495425755	0.04473775088699483
13.258141006655675	0.36378409282503427	0.36631478726909295	0.38748151798528224	0.38939221437997845	0.3999698190420782	0.40155177836276834	0.41248712490858536	0.41373870733306617	0.43640297929604915	0.437022075017701	0.0625187344964957	0.06063101762954391	0.0014512639241148761	0.04430275374046744	0.0014557366539533767	0.0444392924726742
13.338027975724735	0.3639272804633715	0.36645760230328017	0.38760642268803114	0.389517218573592	0.40008501569445387	0.40166732989179177	0.41259255916490084	0.413844754980456	0.4364897160661289	0.43710992168478735	0.06245206767741507	0.06056638067481802	0.0014328466037367704	0.04400407683185392	0.0014372587459900998	0.04413957754567832
13.418396303969553	0.36406965586058715	0.36659960317071405	0.387730535434558	0.38964142838874943	0.4001994314661892	0.4017820978269904	0.4126972237970189	0.41395002998883884	0.4365757049010789	0.4371970168193733	0.06238561676859908	0.060501953002786164	0.0014145572289683273	0.04370414517433119	0.0014189092247054447	0.043838604030881356
13.49924889182131	0.36421121454918637	0.36674078542503485	0.3878538525367951	0.38976484013819446	0.40031306308096126	0.40189607888201906	0.4128011159419033	0.41405452947423693	0.4366609437287888	0.4372833583074428	0.06231938376705611	0.06043773655023137	0.001396395104729553	0.04340295670513683	0.0014006873924929941	0.0435363698605471
13.580588657187745	0.3643519520490306	0.3668811446074168	0.38797637029879584	0.3898874501268445	0.400425907257074	0.4020092697651468	0.41290423273365634	0.4141582505497329	0.4367454304790864	0.4373689440367117	0.06225337068127508	0.06037373326507455	0.0013783595392502512	0.04310050936888388	0.0013825925550792206	0.04323287297464162
13.662418535558457	0.36449186386731214	0.36702067624654483	0.3880980850167383	0.39000925465179614	0.4005379607074795	0.4021216671792789	0.413006571303556	0.4142611903255043	0.43682916308380343	0.4374537718966928	0.06218757953134143	0.06030994510647905	0.001360449844065581	0.04279680111793027	0.0013646240214950645	0.042928111320478024
13.744741480110864	0.36463094549852804	0.3671593758585892	0.3882189929789297	0.39013025000232904	0.400649220139797	0.40223326782197383	0.4131081287800901	0.41436334590886004	0.43691213947684093	0.4375378397787601	0.06212201234904676	0.060246374044964454	0.0013426653339840833	0.04249182991196676	0.001346781104063055	0.042622082852915355
13.827560461816718	0.3647691924244535	0.36729723894718075	0.38833909046580956	0.39025043245991	0.4007596822563323	0.4023440683854652	0.4132089022889924	0.4144647144042751	0.4369943575942371	0.4376211455762155	0.062056671178004605	0.06018302206251661	0.0013250053270841278	0.04218559371840058	0.0013290631183973112	0.04231478553489865
13.910878469549415	0.3649066001141153	0.3674342610033857	0.3884583737499543	0.39036979829819823	0.4008693437540988	0.4024540655566822	0.41330888895328	0.41456529291342725	0.43707581537423473	0.43770368718435565	0.06199155807376856	0.060119891152699244	0.0013074691447019227	0.04187809051255442	0.0013114693833782276	0.042006217337117846
13.9946985101918	0.365043164023764	0.3675704375056794	0.3885768390960802	0.39048834378305003	0.4009782013248375	0.4025632560172695	0.41340808589329003	0.41466507853523477	0.4371565107573506	0.4377854625005399	0.0619266751039509	0.060056983320771785	0.0012900561114106424	0.04156931827762378	0.0012939992211395968	0.04169637623827782
14.079023608744702	0.36517887959684664	0.36770576391991994	0.38869448276104845	0.39060606517252183	0.40108625165503803	0.40267163644360926	0.4135064902267177	0.4147640683658932	0.43723644168644604	0.4378664694242594	0.06186202434834215	0.059994300583807024	0.0012727655550155426	0.04125927500480486	0.0012766519570566182	0.041385260225098364
14.163856808436103	0.365313742263978	0.3678402356993216	0.38881130099386785	0.3907229587168768	0.4011934914259596	0.40277920350684093	0.4136040990686543	0.41486225949891353	0.43731560610679726	0.43794670585720724	0.061797607899035364	0.05993184497080608	0.0012555968065259826	0.040947958693280384	0.0012594269197259145	0.041072867292456294
14.24920117083096	0.3654477474429117	0.3679738482844273	0.3889272900356993	0.3908390206585877	0.40129991731365156	0.40288595387288395	0.41370090953162536	0.41495964902516	0.4373940019661678	0.4380261697033494	0.061733427860547654	0.05986961852282072	0.0012385492001572018	0.04063536735061746	0.0012423234409659756	0.04075919544376916
14.335059775941703	0.3655808905385114	0.3681065971030812	0.38904244611986005	0.3909542472323431	0.4014055259889768	0.4029918842024596	0.4137969187256315	0.4150562340328909	0.4374716272148829	0.4381048588689971	0.0616694863499494	0.059807623293076366	0.0012216220733085592	0.040321498992653915	0.0012253408557878487	0.0404442426906968
14.421435722339384	0.3657131669427203	0.3682384775703999	0.38915676547182687	0.39106863466505043	0.4015103141176311	0.4030969911511123	0.4138921237581868	0.4151520116077962	0.43754847980590217	0.43818277126288013	0.06160578549699016	0.05974586134709556	0.001204814766542217	0.040006351643469884	0.0012084785023862565	0.0401280070533403
14.50833212726552	0.3658445720345313	0.3683694850887438	0.3892702443092403	0.39118217917584136	0.4016142783601672	0.40320127136923206	0.41398652173436	0.4152469788330401	0.4376245576948966	0.43825990479622107	0.06154232744423045	0.05968433476282716	0.0011881266235911347	0.03968992333602728	0.0011917357221293834	0.039810486560512004
14.595752126744532	0.36597510117995524	0.3684996150476881	0.38938287884190814	0.3912948769760762	0.4017174153720169	0.40330472150207786	0.4140801097568155	0.41534113278929924	0.4376998588403244	0.43833625738281046	0.06147911434717378	0.05962304563076922	0.0011715569913186563	0.039372212111558724	0.001175111859539335	0.03949167924967867
14.683698875697011	0.3661047497319901	0.3686288628239922	0.38949466527180987	0.39140672426934875	0.40181972180351205	0.4034073381897992	0.4141728849258541	0.4154344705548056	0.4377743812035088	0.4384118269390838	0.06141614837439896	0.059561996054102576	0.001155105219724728	0.039053216020121795	0.0011586062622868099	0.03917158316727409
14.772175548053516	0.3662335130305887	0.3687572237815704	0.38960559979310017	0.3915177172514907	0.40192119429990975	0.4035091180674613	0.4142648443394567	0.41552698920538805	0.4378481227487176	0.4384866113841991	0.06135343170769952	0.05950118814882226	0.0011387706619307991	0.03873293312088322	0.0011422182811711146	0.038850196368628076
14.861185336869132	0.366361386402626	0.3688846932714594	0.38971567859211287	0.3916278521105762	0.4020218295014147	0.40361005776506664	0.414355985093326	0.4156186858145147	0.4379210814432427	0.438560608640116	0.06129096654221962	0.05944062404387131	0.0011225526741478475	0.038411361481578865	0.0011259472701019568	0.03852751691799483
14.95073145443871	0.36648836516186517	0.3690112666317882	0.389824897847364	0.3917371250269262	0.40212162404320123	0.4037101539075795	0.4144463042809288	0.4157095574533362	0.4379932552574811	0.438633816631675	0.06122875508659452	0.05938030588127829	0.0011064506156830411	0.038088499179124824	0.0011097925860954483	0.03820354288890826
15.040817132412794	0.36661444460892445	0.36913693918774465	0.38993325372955634	0.391845532173113	0.4022205745554397	0.40380940311495017	0.4145357989935425	0.41579960119072873	0.4380646421650181	0.4387062332866796	0.061166799563096626	0.05932023581629385	0.0010904638489224183	0.03776434429970266	0.0010937535892590056	0.03787827236409669
15.131445621914246	0.36673962003124233	0.3692617062515438	0.390040742401583	0.3919530697139657	0.4023186776633181	0.4039078020021388	0.41462446632029704	0.4158888140933397	0.4381352401427109	0.4387778565359782	0.061105102207775285	0.0592604160175328	0.001074591739306463	0.037438894938603084	0.0010778296427731426	0.037551703435809713
15.222620193655578	0.3668638867030418	0.36938556312239335	0.39014736001853045	0.39205973380657266	0.40241592998706793	0.4040053471791409	0.41471230334822207	0.41597719322563065	0.4382050471707731	0.43884868431354773	0.061043665270609525	0.059200848667116016	0.0010588336553341016	0.03711214920065231	0.0010620201128794804	0.03722383420557662
15.31434413805701	0.3669872398852949	0.3695085050864602	0.3902531027276826	0.3921655206002881	0.40251232814198845	0.40410203525101046	0.414799307162291	0.4160647356499239	0.4382740612328612	0.43891871455657855	0.0609824910156531	0.05914153596081415	0.001043188968529396	0.03678410520008413	0.0010463243688660917	0.03689466278457587
15.406620765365147	0.36710967482568607	0.3696305274168359	0.39035796666852435	0.3922704262367348	0.4026078687384708	0.40419786281788717	0.4148854748454684	0.4161514384264492	0.43834228031616224	0.438987945205561	0.06092158172118791	0.05908248010819906	0.0010276570534437646	0.03645476106056833	0.0010307417830595078	0.036564187293791406
15.499453405772549	0.3672311867585745	0.3697516253735005	0.3904619479727447	0.39237444684980954	0.4027025483820241	0.40429282647502035	0.4149708034787567	0.4162372986133886	0.43840970241148225	0.4390563742043721	0.06086093967987921	0.05902368333278711	0.0010122372876377739	0.036124114915722316	0.0010152717308073989	0.036232405863884765
15.592845409537835	0.3673517709049564	0.36987179420328714	0.3905650427642403	0.39247757856568677	0.4027963636733005	0.40438692281279554	0.41505529014124376	0.4163223132669257	0.4384763255133365	0.4391239995003647	0.06080056719893073	0.05896514787219634	0.0009969290516651519	0.03579216490878423	0.0009999135904634748	0.03589931663542245
15.686800147106629	0.36747142247242603	0.3699910291398446	0.390667247159119	0.39257981750282267	0.4028893112081206	0.40448014841675967	0.41513893191015117	0.41640647944129217	0.438542147620041	0.439190819044457	0.060740466600244035	0.05890687597829767	0.0009817317290647942	0.0354589091930535	0.000984666743379492	0.03556491775924542
15.781321009233178	0.36759013665513585	0.37010932540360064	0.3907685572657025	0.3926811597719602	0.40298138757750057	0.4045724998676492	0.41522172586088324	0.41648979418881765	0.4386071667338052	0.43925683079122485	0.06068064022058085	0.05884886991737236	0.0009666447063425565	0.035124345931762946	0.0009695305738888216	0.03522920739611379
15.87641140710273	0.36770790863375685	0.3702266782017228	0.39086896918453023	0.39278160147613195	0.40307258936767665	0.404663973741414	0.41530366906707633	0.41657225455997776	0.43867138086082585	0.43932203269899306	0.06062109041172516	0.05879113197027116	0.000951667372954379	0.03478847329805035	0.0009545044692895743	0.03489218371706215
15.972074772454643	0.3678247335754367	0.3703430827280797	0.3909684790083615	0.39288113871066505	0.4031629131601326	0.40475456660924714	0.4153847586006489	0.4166538576034448	0.4387347880113831	0.4393864227299307	0.06056181954065167	0.0587336644325748	0.0009367991213120597	0.034451289475754265	0.0009395878198432683	0.034553844903612685
16.06831455770623	0.36794060663375855	0.3704585341632013	0.3910670828221797	0.3929797675631851	0.4032523555316279	0.4048442750376096	0.4154649915318535	0.4167346003661384	0.4387973861999371	0.4394499988501456	0.060502829989694154	0.05867646961475871	0.0009220393467490595	0.03411279265881717	0.0009247800187410782	0.03421418914751939
16.165134236077357	0.36805552294869714	0.37057302767423805	0.39116477670319366	0.3930774841136191	0.40334091305422226	0.404933095588259	0.41554436492932717	0.41681447989327597	0.4388591734452262	0.4395127590297812	0.060444124156718244	0.05861954984235951	0.000907387447513397	0.03377298105151283	0.0009100804621144931	0.033873214651322314
16.262537301715792	0.36816947764657665	0.37068655841491965	0.39126155672084184	0.3931742844342004	0.40342858229530537	0.4050210248182775	0.415622875860144	0.41689349322842617	0.4389201477703671	0.43957470124311593	0.06038570445529303	0.05856290745614499	0.000892842824763207	0.033431852868901046	0.0008954885490122244	0.0335309196284328
16.36052726982327	0.3682824658400247	0.3707991215255127	0.39135741893679366	0.39327016458947106	0.4035153598176229	0.40510805928009996	0.4157005213898684	0.4169716374135598	0.4389803072029562	0.4396358234686615	0.060327573314872374	0.05850654481228442	0.0008784048825449808	0.0330894063366145	0.0008810036813788891	0.03318730230270717
16.459107676782416	0.368394482627928	0.3709107121327774	0.39145235940495327	0.3933651206362866	0.40360124217930604	0.4051941955215409	0.4157772985826084	0.4170489094891046	0.43903964977517185	0.4396961236892646	0.060269733180970814	0.058450464282524366	0.0008640730277833519	0.0327456396911856	0.0008666252640492367	0.032842360908986734
16.55828208028434	0.3685055230953856	0.3710213253499239	0.3915463741714606	0.39345914862381876	0.4036862259338986	0.4052794300858245	0.4158532045010705	0.4171253064939977	0.43909817352387936	0.4397555998922099	0.06021218651535068	0.05839466825436281	0.0008498466702664409	0.032400551179819104	0.0008523527047428203	0.0324960936933536
16.658054059457015	0.3686155823136615	0.37113095627656706	0.39163945927469496	0.393552244593559	0.4037703076303859	0.40536375951161346	0.4159282362066138	0.4172008254657426	0.43915587649073623	0.43981425006932384	0.06015493579620259	0.05833915913123485	0.000835725222632977	0.03205413906079002	0.0008381854140417921	0.0321484989130596
16.758427214994473	0.36872465534013676	0.37123959999868056	0.3917316107452756	0.39364440457932137	0.40385348381322334	0.4054471803330383	0.41600239075930695	0.4172754634404623	0.43921275672229954	0.43987207221707997	0.060097983518340094	0.05828393933268974	0.0008217081003711879	0.031706401603784684	0.0008241228053771366	0.03179957483639839
16.859405169286727	0.3688327372182607	0.3713472515885507	0.3918228246060656	0.39373562460724576	0.4039357510223675	0.40552968907972564	0.416075665217984	0.41734921745295706	0.439268812270136	0.4399290643367071	0.06004133219338495	0.05822901129458107	0.0008077947217868253	0.03135733708943178	0.000810164295017346	0.03144931974313181
16.960991566550526	0.36893982297749944	0.37145390610472784	0.3919130968721717	0.3938259006958011	0.4040171057933022	0.40561128227682985	0.41614805664030186	0.4174220845367604	0.43932404119093094	0.43998522443429733	0.05998498434996694	0.05817437746925119	0.0007939845080022767	0.031006943809657628	0.0007963093020648682	0.03109773192454668
17.063190072960847	0.3690459076332865	0.3715595585919787	0.39200242355094705	0.393915228855788	0.40409754465707126	0.4056919564450617	0.41621956208279826	0.417494061724198	0.4393784415466018	0.44004055052091684	0.05992894253391853	0.058120040325726846	0.0007802768829427986	0.030655220068027234	0.0007825572484265741	0.030744809683454832
17.166004376783235	0.36915098618696873	0.37166420408123585	0.3920908006419924	0.3940036050903407	0.4041770641403066	0.4057717081007194	0.4162901786009506	0.4175651460464441	0.4394320114044108	0.4400950406127177	0.05987320930847662	0.058066002349910106	0.0007666712733220837	0.030302164179616398	0.0007689075588197536	0.03039055133461943
17.26943818850684	0.36925505362575456	0.3717678375895473	0.3921782241371578	0.39409102539493035	0.40425566076526004	0.4058505337557203	0.4163599032492354	0.4176353345335833	0.4394847488370822	0.44014869273105184	0.05981778725448499	0.058012266044780374	0.0007531671086316027	0.02994777447113961	0.0007553596607459134	0.030034955204399694
17.37349524097843	0.3693581049226587	0.3718704541200246	0.39226469002054226	0.3941774857573668	0.4043333310498323	0.4059284299176297	0.41642873308118883	0.41770462421466786	0.4395366519229174	0.44020150490258614	0.05976267897060521	0.05795883393059012	0.000739763821124173	0.029592049281021104	0.0007419129844776773	0.029678019631049324
17.478179289537028	0.3694601350364469	0.3719720486617908	0.392350194268497	0.39426298215780126	0.4044100715076054	0.4060053930896938	0.4164966651494676	0.41777301211778034	0.4395877187459158	0.4402534751594196	0.05970788707352088	0.05790570854507172	0.0007264608458068533	0.029234986959792764	0.0007285669630621161	0.029319742965299156
17.583494112149474	0.36956113891157955	0.37207261618992515	0.39243473284962305	0.39434751056872747	0.4044858786478729	0.4060814197708721	0.41656369650591063	0.41784049527009476	0.439637947395894	0.44030460153920253	0.05965341419815837	0.05785289244364592	0.0007132576204267327	0.028876585869852534	0.0007153210322874415	0.028960123569561347
17.689443509546752	0.3696611114781537	0.3721721516654093	0.39251830172477514	0.39443106695498376	0.40456074897567185	0.40615650645586593	0.4166298242016025	0.4179070706979373	0.43968733596860987	0.44035488208525575	0.05959926299789724	0.05780038819962748	0.0007001535854538332	0.02851684438570601	0.000702174630679897	0.028599159818597286
17.79603130536116	0.3697600476518441	0.3722706500350706	0.3926008968470589	0.39451364727375465	0.40463467899181416	0.4062306496351544	0.4166950452869365	0.41797273542685215	0.43973588256588503	0.44040431484669457	0.059545436144797285	0.05774819840444505	0.0006871481840757809	0.02815576089413696	0.0006891271995026482	0.028236850100000765
17.90326134626431	0.36985794233384306	0.37236810623152466	0.39268251416183336	0.39459524747457203	0.40470766519291906	0.40630384579502526	0.41675935681167836	0.418037486481663	0.43978358529573264	0.44045289787855146	0.059491936329814435	0.05769632566785316	0.0006742408621835949	0.02779333379434945	0.0006761781827244739	0.02787319281358691
18.011137502105942	0.36995479041079893	0.3724645151731172	0.3927631496067083	0.39467586349931666	0.4047797040714456	0.4063760914176078	0.416822755825033	0.4181013208865395	0.4398304422724842	0.440500629241903	0.05943876626303888	0.05764477261815568	0.0006614310683537017	0.027429561497797295	0.0006633270270179903	0.027508186371775878
18.119663666053608	0.37005058675475355	0.3725598717638639	0.39284279911154607	0.39475549128221826	0.40485079211572395	0.406447382980906	0.41688523937570804	0.4181642356650614	0.43987645161692007	0.4405475070039969	0.059385928673914005	0.05759354190242829	0.0006487182538432723	0.027064442428681446	0.0006505731817414429	0.0271418291997918
18.228843754733095	0.37014532622307844	0.37265417089339015	0.3929214585984592	0.39483412674985674	0.4049209258099906	0.40651771695883165	0.41694680451198335	0.41822622784028624	0.43992161145640063	0.4405935292383819	0.05933342631148207	0.05754263618674812	0.0006361018725753453	0.026697975023822096	0.0006379160989329336	0.02677411973562016
18.338681708369887	0.3702390036584091	0.3727474074368675	0.3929991239818103	0.39491176582116255	0.40499010163441923	0.40658708982123865	0.41700744828177705	0.41828729443481577	0.43996591992500106	0.4406386940250392	0.0592812619446162	0.05749205815642247	0.0006235813811270585	0.02633015773285763	0.0006253552332997625	0.02640505643050517
18.44918149093129	0.3703316138885786	0.3728395762549516	0.3930757911682104	0.3949884044074163	0.40505831606515647	0.4066554980339571	0.4170671677327145	0.4183474324708642	0.4400093751636454	0.4406829994505163	0.05922943836226519	0.0574418105162256	0.0006111562387149938	0.025960989018329883	0.0006128900421942252	0.02603463774855186
18.56034709026951	0.37042315172655	0.3729306721937165	0.39315145605651763	0.39506403841224935	0.4051255655743536	0.40672293805882664	0.41712595991219753	0.41840663897032776	0.44005197532024587	0.44072644360806196	0.05917795837369785	0.057391895990636835	0.0005988259071858515	0.025590467355698365	0.000600519985611836	0.025662862166996092
18.672182518265565	0.3705136119703461	0.3730206900845882	0.3932261145378347	0.39513866373164286	0.4051918466302023	0.4067894063537318	0.4171838218674753	0.4184649109548532	0.4400937185498416	0.4407690245977631	0.05912682480875684	0.05734231732408135	0.0005865898510022394	0.025218591233667098	0.0005882445261811142	0.025289728176730364
18.784691810974078	0.37060298940297903	0.3731096247442779	0.3932997624955077	0.3952122762539273	0.4052571556969677	0.4068548993726376	0.41724075064571464	0.4185222454459107	0.4401346030147402	0.4408107405266861	0.059076040518107234	0.05729307728118044	0.0005744475372375657	0.02484535915419883	0.00057606312914249	0.02491523428183484
18.897879028768923	0.3706912787923782	0.3731974709747123	0.39337239580512273	0.39528487185978134	0.40532148923502503	0.4069194135656228	0.4172967432940733	0.4185786394648634	0.44017462688466275	0.44085158950901593	0.05902560837350043	0.057244178646997726	0.0005623984355529466	0.0244707696324582	0.000563975262342753	0.024539379000017902
19.01174825648978	0.37077847489131616	0.37328422356296354	0.39344401033450405	0.3953564464222309	0.40538484370089156	0.4069829453789179	0.41735179685977214	0.4186340900330413	0.44021378833688835	0.44089156966620113	0.05897553126803175	0.05719562422729525	0.0005504420181909886	0.02409482119711015	0.0005519803962215075	0.024162160862616133
19.126303603589555	0.3708645724373332	0.3733698772811769	0.3935146019437094	0.39542699580664686	0.405447215547265	0.4070454912549384	0.4174059083901687	0.4186885941718141	0.440252085556403	0.4409306791270996	0.058925812116408995	0.057147416848791856	0.00053857775997046	0.023717512390632578	0.0005400780037947417	0.023783578414665385
19.241549204282624	0.37094956615266056	0.37345442688649755	0.39358416648502786	0.3954965158707437	0.40550860122305715	0.4071070476323225	0.41745907493283385	0.41874214890266515	0.44028951673605005	0.4409689160281249	0.058876453855224574	0.057099559359423506	0.0005268051382600891	0.02333884176880474	0.0005282675606557152	0.02340363021538394
19.357489217694134	0.37103345074414246	0.3735378671209962	0.39365269980297574	0.3955650024645772	0.40556899717343015	0.40716761094596804	0.4175112935356254	0.4187947512472691	0.44032608007668206	0.44100627851339835	0.058827459443225615	0.0570520546286147	0.0005151236329790088	0.0229588079014178	0.0005165485449498686	0.023022314837817248
19.474127828010037	0.37111622090315505	0.37362019271159125	0.39372019773429145	0.39563245143054154	0.40562839983983273	0.4072271776270672	0.41756256124676683	0.41884639822756514	0.44036177378731606	0.4410427647348991	0.05877883186159997	0.05700490554754328	0.0005035327265825451	0.02257740937220376	0.0005049204373643867	0.022639630868894756
19.59146924462811	0.37119787130552534	0.3737013983699719	0.3937866561079316	0.3956988586033663	0.40568680566003706	0.40728574410314455	0.41761287511492345	0.4188970868658361	0.4403965960852904	0.4410783728526202	0.05873057411425417	0.05695811502941996	0.0004920319040429	0.022194644778693373	0.0004933827211277553	0.02225557691025415
19.709517702309874	0.3712783966114471	0.37378147879251783	0.3938520707450657	0.39576421981011317	0.40574421106817393	0.4073433067980956	0.41766223218928245	0.41894681418478585	0.44043054519642366	0.4411131010347241	0.05868268922810618	0.056911686009765226	0.0004806206528522594	0.021810512732898246	0.00048193488198799983	0.021870151577672914
19.828277461333414	0.371357791465397	0.3738604286602179	0.39391643745907123	0.39582853087017245	0.4058006124947729	0.407399862132222	0.41771062951963234	0.4189955772076199	0.44046361935517747	0.4411469474577023	0.05863518025337529	0.05686562144669686	0.0004692984629957042	0.021425011860756626	0.00047057640819758717	0.021483353501167812
19.94775280764713	0.3714360504960461	0.373938242638587	0.39397975205552654	0.39589178759525817	0.40585600636679486	0.40745540652227086	0.4177580641564428	0.4190433729581235	0.4404958168048194	0.44117991030653636	0.05858805026388213	0.056819924321215	0.00045806482694366046	0.02103814080250288	0.0004593067905180881	0.021095181325819112
20.067948053024427	0.3715131683161717	0.37401491537758097	0.39404201033220565	0.39595398578940477	0.40591038910767424	0.40750993638147376	0.41780453315094795	0.4190901984607449	0.4405271357975899	0.44121198777486204	0.05854130235735088	0.05677459763749692	0.0004469192396503452	0.0206498982130654	0.0004481255221902014	0.020705633711045834
20.188867535219305	0.3715891395225671	0.3740904415115106	0.3941032080790705	0.39601512124896043	0.4059637571373534	0.4075634481195827	0.4178500335552275	0.41913605074067617	0.4405575745948714	0.44124317806513436	0.05849493965571537	0.056729644423196286	0.00043586119853222804	0.020260282761853432	0.0004370320989319776	0.0203147093310605
20.31051561812294	0.371663958695949	0.37416481565895277	0.394163341078265	0.3960751897625834	0.40601610687232365	0.4076159381429115	0.41789456242229206	0.41918092682393715	0.4405871314673595	0.44127347938879746	0.058448965305432095	0.05668506772974324	0.0004248902034591495	0.019869293132899202	0.00042602601892594016	0.01992240687513913
20.432896691921076	0.3717376204008623	0.37423803242265963	0.3942224051041054	0.39613418711123466	0.40606743472566065	0.40766740285437253	0.4179381168061671	0.4192248237374595	0.4406158046952372	0.4413028899664549	0.05840338247779968	0.056640870632654716	0.0004140057567401101	0.019476928024943163	0.00041510678280753943	0.01952872504752179
20.55601517325261	0.3718101191855851	0.37431008638946767	0.39428039592307396	0.39619210906817254	0.40611773710706595	0.40771783865351857	0.41798069376197944	0.41926773850917265	0.4406435925683509	0.4413314080280429	0.05835819436927796	0.05659705623184651	0.00040320736312216	0.019083186151874543	0.00040427389365471633	0.01913366256765414
20.679875505368887	0.37188144958202946	0.3743809721302023	0.39433730929380906	0.39624895139894506	0.4061670104229042	0.40776724193658	0.41802229034604393	0.419309668168089	0.4406704933863905	0.4413590318130073	0.058313404201818096	0.05655362765194999	0.00039249452976308774	0.018688066242191326	0.0003935268569745798	0.018737218170187475
20.804482158294064	0.37195160610564115	0.3744506841995831	0.3943931409670959	0.39630470986138366	0.40621525107624235	0.40781560909650716	0.4180629036159519	0.41935060974439253	0.44069650545907024	0.4413857595704814	0.05826901522319614	0.05651058804263471	0.0003818667662363051	0.018291567039867118	0.0003828651806909722	0.018339390605120798
20.92983962898646	0.37202058325529763	0.3745192171361243	0.3944478866858572	0.3963593802055946	0.40626245546689094	0.40786293652300776	0.4181025306306601	0.4193905602695277	0.4407216271063136	0.4414115895594681	0.0582250307073495	0.056467940578939856	0.00037132358450597813	0.017893687303768502	0.0003722883751349215	0.017940178637843474
21.055952441500814	0.37208837551320273	0.374586565462036	0.3945015421851421	0.39641295817395045	0.40630861999144086	0.40790922060259005	0.4181411684505807	0.4194295167762874	0.4407458566584406	0.441436520049023	0.05818145395472183	0.056425688461602855	0.0003608644989254728	0.01749442580823768	0.0003617959530362036	0.017539581049490494
21.18282514715158	0.37215497734478076	0.3746527236831211	0.39455410319211665	0.39646543950108193	0.4063537410433072	0.40795445771860184	0.4181788141376741	0.4194674762989059	0.4407691924563577	0.4414605493184424	0.05813828829261265	0.05638383491740219	0.0003504890262242544	0.01709378134306405	0.00035138742950957536	0.01713759663687142
21.31046232467717	0.37222038319856693	0.374717686288671	0.39460556542605	0.3965168199138676	0.40639781501276584	0.407998644251273	0.41821546475554006	0.41950443587314945	0.44079163285175044	0.44148367565745117	0.05809553707553373	0.05634238319950033	0.00034019668548967985	0.016691752713384744	0.0003410623220403419	0.01673422421255566
21.438868580405217	0.3722845875060969	0.3747814477513602	0.39465592459830456	0.3965670951314248	0.4064408382869973	0.40804177657775537	0.4182511173695121	0.41954039253641	0.44081317620727944	0.44150589736639634	0.0580532036855667	0.056301336587792954	0.000329986998167886	0.016288338740196195	0.00033082015047791735	0.016329462605000344
21.568048548418737	0.3723475846817921	0.3748440025271359	0.3947051764123213	0.39661626086509827	0.4064828072501253	0.4080838510721657	0.4182857690467529	0.4195753433277991	0.4408338208967784	0.4415272127564418	0.0580112915327352	0.05626069838926497	0.00031985948804069686	0.015883538259984675	0.0003206604370218358	0.015923310658592982
21.69800689072348	0.3724093691228452	0.374905345055108	0.3947533165636077	0.3966643128184491	0.40652371828325923	0.4081248641056261	0.4183194168563495	0.41960928528824354	0.44085356530545633	0.44154762014976606	0.05796980405537206	0.056220471938352876	0.00030981368122096065	0.015477350125109979	0.00031058270621375783	0.01551576723406356
21.828748297416116	0.3724699352091011	0.37496546975743567	0.3948003407397225	0.3967112466872427	0.4065635677645345	0.40816481204630833	0.41835205786941104	0.41964221546058217	0.44087240783010134	0.4415671178797634	0.057928744720502814	0.056180660597312373	0.00029984910614433424	0.015069773204018588	0.00030058648492414797	0.015106831208242966
21.960277486853503	0.3725292773029362	0.37502437103921166	0.3948462446202625	0.39675705815943735	0.4066023520691559	0.40820369125947403	0.4183836891591679	0.4196741308896633	0.44089034687928885	0.44158570429124805	0.057888117024227345	0.05614126775658864	0.0002899652935526298	0.014660806381058933	0.0002906713023411722	0.014696501474304569
22.092599205822967	0.3725873897491362	0.37508204328834405	0.3948910238768453	0.3968017429151698	0.4066400675694376	0.4082414981075195	0.41841430780107075	0.41970502862244446	0.44090738087359155	0.4416033777406608	0.057847924492115135	0.05610229683519971	0.00028016177648515495	0.014250448556822448	0.0002808366899620385	0.014284776942020017
22.225718229713628	0.37264426687476904	0.37513848087543583	0.39493467417309425	0.3968452966267416	0.40667671063484756	0.4082782289500174	0.41844391087289173	0.41973490570809185	0.44092350824579357	0.4416201365962791	0.0578081706795998	0.05606375128112072	0.00027043809026605636	0.013838698647930414	0.00027108218157589903	0.013871656537347121
22.359639362688714	0.3726999029890576	0.3751936781536621	0.39497719116462143	0.39688771495860575	0.40671227763204687	0.40831388014376	0.41847249545482657	0.4197637591980822	0.4409387274411071	0.4416359792384299	0.05776885917238369	0.056025634571673574	0.0002607937724949938	0.013425555587389226	0.00026140731326163014	0.013457139203211455
22.494367437858962	0.3727542923832483	0.37524762945864415	0.3950185704990096	0.3969289935673501	0.40674676492493606	0.4083484480428041	0.4185000586295986	0.419791586146306	0.44095303691739285	0.4416509040597066	0.057729993586851075	0.05598795021392951	0.0002512283630420331	0.013011018324888823	0.0002518116233718448	0.013041223899250554
22.629907317457054	0.37280742933047806	0.3753003291083213	0.3950588078157943	0.39696912810168206	0.4067801688746958	0.4083819289985133	0.41852659748256377	0.4198183836091709	0.4409664351453835	0.4416649094651881	0.05769157757048497	0.055950701745110826	0.0002417414040232213	0.012595085826305308	0.000242294652523789	0.01262390960195603
22.766263893012997	0.3728593080856366	0.37535177140281983	0.3950978987464438	0.3970081142024116	0.40681248583983026	0.4084143193596037	0.4185521091018157	0.41984414864570757	0.44097892060890986	0.44167799387266143	0.0576536148022906	0.05591389273300459	0.00023233243980236296	0.01217775707428359	0.00023285594358557482	0.012205195304687777
22.903442085530802	0.3729099228852289	0.37540195062432036	0.3951358389143398	0.39704594750243466	0.40684371217621185	0.4084456154721863	0.4185765905782942	0.4198688783176763	0.4409904918051319	0.4416901557128482	0.0576161089932288	0.05587752677637882	0.00022300101697525498	0.011759031068123704	0.00022349504166840894	0.011785080017844507
23.041446845665973	0.372959267947232	0.3754508610369203	0.3951726239347562	0.3970826236267133	0.40687384423712303	0.4084758136798136	0.4186000390058934	0.41989256968967453	0.4410011472447715	0.4417013934296339	0.05757906388665238	0.055841607505410194	0.00021374668436191513	0.011338906824164496	0.0002142114941157125	0.011363562769091118
23.180283153904217	0.37300733747095033	0.37549849688649534	0.39520824941483756	0.3971181381922579	0.40690287837330336	0.4085049103235229	0.4186224514815732	0.4199152198292468	0.4410108854523503	0.4417117054803007	0.05754248325875643	0.05580613858211481	0.0002045689929894845	0.010917383375357304	0.00020500485049290695	0.01094064260341554
23.31995602074116	0.37305412563686785	0.37554485240055724	0.3952427109535765	0.3971524868081064	0.40693081093298944	0.4085329017418834	0.41864382510546877	0.41993682580699515	0.4410197049664295	0.44172109033576373	0.05750637091902538	0.05577112370078877	0.00019546749608601033	0.010494459771592801	0.00019587466257786623	0.010516318583128736
23.460470486863187	0.37309962660649687	0.37558992178810874	0.39527600414178915	0.3971856650753047	0.4069576382619632	0.40855978427103967	0.4186641569810053	0.4199573846966913	0.44102760433985455	0.44172954648081125	0.057470730710700954	0.0557365665884526	0.0001864417490731185	0.01007013508014154	0.00018682048433871223	0.01009058978767996
23.60183162332936	0.37314383452222394	0.37563369923949574	0.3953081245620924	0.39721766858688345	0.40698335670359415	0.40858555424475745	0.41868344421501114	0.41997689357539025	0.4410345821400031	0.4417370724143479	0.05743556651124425	0.055702471005309215	0.0001774913095513586	0.00964440838536973	0.00017784187194114232	0.009663455314367297
23.744044531754422	0.3731867435071528	0.37567617892625604	0.39533906778887756	0.39724849292783626	0.40700796259888644	0.40861020799447095	0.4187016839178349	0.4199953495235445	0.4410406369490365	0.44174366664964126	0.057400882232816704	0.055668840745202425	0.00016861573728776946	0.009217278788753447	0.00016893838373044368	0.009234914278238193
23.887114344492932	0.3732283476649434	0.3757173550009652	0.3953688293882832	0.39727813367509646	0.4070314522865211	0.40863374184932844	0.41871887320346046	0.4200127496251211	0.44104576736415463	0.4417493277145734	0.05736668182276116	0.05563567963608679	0.00015981459420943978	0.008788745409162857	0.00016010958021661637	0.008804965811890497
24.031046224824397	0.37326864107964863	0.3757572215970794	0.3953974049181696	0.3973065863975122	0.40705382210290475	0.4086561521362378	0.4187350091896284	0.4200290909677192	0.44104997199785606	0.44175405415189556	0.05733296926409642	0.05560299154050601	0.00015108744439373822	0.008358807383004319	0.00015135502406726786	0.008373609065642995
24.175845367139747	0.37330761781554683	0.3757957728287744	0.3954247899280885	0.39733384665582083	0.407075068382212	0.40867743517991384	0.4187500889979539	0.42004437064268924	0.44105324947820007	0.4417578445194855	0.05729974857601635	0.055570780356078264	0.00014243385405254827	0.007927463864078277	0.0001426742800987313	0.007940843207947523
24.32151699712871	0.3733452719169709	0.3758330027907818	0.3954509799592546	0.39735991000262305	0.4070951874564341	0.40869758730292544	0.41876410975404943	0.4200585857452532	0.4410555984490747	0.44176069739061063	0.057267023814398986	0.05553905001598636	0.00013385339152804931	0.007494714023849269	0.00013406691526296477	0.007506667425133173
24.468066371968433	0.37338159740813487	0.37586890555822144	0.3954759705445147	0.3973847719823551	0.40711417565542246	0.40871660482574157	0.4187770685876478	0.4200717333746276	0.441057017570467	0.44176261135419337	0.057234799072324365	0.05550780448948288	0.00012534562727717358	0.0070605570513890825	0.0001255324986408901	0.007071080921676298
24.61549878051318	0.3734165882929557	0.3759034751864314	0.39549975720831654	0.3974084281312602	0.40713202930693665	0.4087344840667802	0.4187889626327266	0.4200838106341467	0.4410575055187386	0.44176358501508195	0.05720307848059854	0.055477047782397794	0.0001169101338651668	0.006624992153561493	0.00011707060142973624	0.006634082920356832
24.763819543485244	0.37345023855487225	0.37593670571079263	0.3955223354666748	0.39743087397735916	0.4071487447366898	0.4087512213424547	0.41879978902763443	0.4200948146313876	0.4410570609869047	0.44176361699432476	0.0571718662082909	0.055446783937656854	0.00010854648595359784	0.006188018555079111	0.00010868079692971655	0.006195672661903018
24.91303401366693	0.37348254215665994	0.3759685911465518	0.39554370082713874	0.39745210504041895	0.40716431826839594	0.4087668129672212	0.4188095449152194	0.4201047424782972	0.44105568268491796	0.44176270592944766	0.057141166463275835	0.055417017035810014	0.00010025426029347528	0.0057496354986881215	0.00010036266053781162	0.005755849405588265
25.063147576093755	0.37351349304024234	0.3759991254886392	0.3955638487887555	0.39747211683192196	0.40717874622381683	0.4087812552536281	0.41881822744295805	0.42011359129132136	0.441053369339956	0.4417608504747376	0.05711098349278807	0.05538775119556672	9.203303570748389e-05	0.0053098422448840665	9.211576973977564e-05	0.005314612429202725
25.214165648248784	0.3735430851264979	0.37602830271148385	0.3955827748420345	0.39749090485503236	0.40719202492280787	0.40879454451236286	0.4188258337630857	0.4201213581915337	0.44105011969671337	0.44175804930152895	0.0570813215839809	0.055358990574339545	8.38823930846555e-05	0.004868638072267117	8.393970409237284e-05	0.004871961028840133
25.366093680258146	0.373571312315064	0.37605611676882406	0.39560047446891	0.39750846460456163	0.4072041506833664	0.40880667705230095	0.4188323610327305	0.42012804030476725	0.44104593251769864	0.4417543010984945	0.057052185064501375	0.05533073936879893	7.580191537437386e-05	0.004426022277712605	7.583404522160109e-05	0.00442789451936676
25.518937155087716	0.37359816848413585	0.37608256159351466	0.39561694314270146	0.39752479156693377	0.40721511982167913	0.40881764918055497	0.41883780641404705	0.4201336347617494	0.4410408065835352	0.4417496045719416	0.0570235783030701	0.0553030018154388	6.779118756816693e-05	0.0039819941761862765	6.77983768069268e-05	0.003982412234265098
25.672701588741027	0.37362364749026183	0.3761076310973297	0.3956321763280741	0.39753988122014783	0.4072249286521688	0.4088274572025224	0.41884216707435223	0.4201381386982341	0.4410347406932664	0.4417439584461108	0.056995505710071406	0.055275782191144915	5.984979669326762e-05	0.003536553100815354	5.983228457040468e-05	0.0035355135255912273
25.827392530458226	0.37364774316813454	0.37613131917076165	0.3956461694809963	0.3975537290337408	0.4072335734875424	0.4088360974219347	0.4188454401862632	0.42014154925514097	0.4410277336646666	0.4417373614634823	0.05696797173815674	0.05524908481378211	5.197733180484221e-05	0.0030896984032438013	5.1935356270682576e-05	0.003087197764259031
25.983015562916506	0.37367044933037763	0.37615361968281585	0.39565891804869796	0.39756633046874745	0.40724105063883953	0.4088435661409071	0.4188476229278371	0.420143863578692	0.4410197843345556	0.441729812385083	0.05694098088285306	0.05522291404278387	4.417338397422199e-05	0.002641429453504429	4.4107181695007824e-05	0.002637464340381257
26.139576302431465	0.3736917597673283	0.3761745264808017	0.39567041746962467	0.39757768097766055	0.4072473564154801	0.4088498596599886	0.4188487124827111	0.4201450788205526	0.4410108915591186	0.4417213099908029	0.0569145376831853	0.055197274279755716	3.643754627469242e-05	0.002191745639819942	3.634735264324007e-05	0.0021863126627863494
26.297080399159835	0.3737116682468148	0.3761940333901186	0.39568066317339307	0.39758777600438794	0.4072524871253114	0.40885497427820955	0.4188487060402476	0.420145192137972	0.441001054214231	0.4417118530797107	0.05688864672231145	0.05517216996908703	2.8769413779716757e-05	0.0017406463691855834	2.8655462916971075e-05	0.0017337421591179236
26.455533537303385	0.37373016851393065	0.3762121342140375	0.39568965058074274	0.3975966109842093	0.4072564390746591	0.4088589062931326	0.41884760079567623	0.4201442006939283	0.44099027119578754	0.4417014404703798	0.056863312628159905	0.05514760559857654	2.1168583546726794e-05	0.001288131067070708	2.103110831597199e-05	0.0012797522763747793
26.614941435314055	0.3737472542908033	0.37622882273347863	0.3956973751034878	0.39760418134373204	0.40725920856837255	0.40886165200090246	0.41884539395024273	0.4201421016572733	0.4409785414200373	0.4416900710012152	0.05683854007408832	0.05512358570006338	1.363465460713087e-05	0.0008341991773903601	1.3473886624870701e-05	0.0008243424806124722
26.77530984610034	0.3737629192763572	0.376244092706785	0.39570383214446603	0.39761048250084363	0.4072607919098758	0.40886320769629564	0.4188420827113558	0.42013889220287914	0.4409658638239234	0.44167774353078776	0.05681433377954569	0.055100114850073906	6.167227963205235e-06	0.0003788501629884422	5.983397605158203e-06	0.00036751225712805535
26.93664455723489	0.3737771571460746	0.3762579378694892	0.3957090170974875	0.39761550986466476	0.4072611854012153	0.4088635696727712	0.41883766429273817	0.4201345695117875	0.4409522373654279	0.44166445693817186	0.05679069851074895	0.05507719767047379	-1.2340934281152016e-06	-7.791649464650163e-05	-1.4407570199104214e-06	-9.073888959676424e-05
27.098951391163432	0.3737899615517491	0.3762703519340781	0.3957129253472807	0.3976192588354992	0.40726038534310965	0.40886273422252006	0.41883213591457896	0.4201291307713614	0.44093766102392185	0.4416502101232901	0.05676763908137233	0.0550548388291396	-8.569704665006839e-06	-0.000536101295381286	-8.798973568424628e-06	-0.0005504114357108847
27.26223620541477	0.37380132612123507	0.3762813285897507	0.3957155522694367	0.3976217248047828	0.40725838803499687	0.40886069763651656	0.4188254948036868	0.4201225731754364	0.4409221338005212	0.44163500200726097	0.05674516035324527	0.05503304304063283	-1.5839998907862807e-05	-0.0009957047203243974	-1.6091646412252913e-05	-0.0010115058380222308
27.426504892812353	0.3738112444581919	0.37629086150217195	0.3957168932303529	0.3976229031550311	0.40725518977508524	0.40885745620456826	0.41881773819364715	0.42011489392447676	0.4409056547184477	0.44161883153275466	0.056723267237066104	0.055011815066892074	-2.3045367388840887e-05	-0.0014567272314849333	-2.3319167989033218e-05	-0.0014740225338556456
27.59176338168682	0.3738197101418235	0.3762989443132217	0.3957169435871739	0.39762278925978434	0.4072507868604019	0.40885300621536746	0.4188088633249789	0.42010609022573125	0.44088822282339596	0.44160169766435114	0.05670196469312283	0.054991159717934446	-3.01861994247421e-05	-0.0019191692723126152	-3.0481928809500403e-05	-0.0019379619412092097
27.758017636089992	0.3738267167266114	0.3763055706407374	0.39571569868773104	0.3976213784835518	0.40724517558684126	0.4088473439565405	0.41879886744529565	0.4200961592933919	0.4408698371839043	0.44158359938890657	0.05668125773203257	0.05497108185256825	-3.726288242367204e-05	-0.0023830312672004084	-3.758031746881052e-05	-0.002403324458583711
27.925273656010095	0.37383225774204354	0.37631073407825266	0.3957131538704795	0.39761866618175373	0.40723835224921606	0.40884046571470045	0.4187877478094668	0.42008509834875424	0.44085049689173506	0.4415645357159234	0.05666115141548957	0.05495158637911876	-4.427580189192426e-05	-0.002848313621441889	-4.461472065053762e-05	-0.0028701104646984277
28.09353747758831	0.3738363266923367	0.37631442819473043	0.3957093044644348	0.397614647700662	0.4072303131413059	0.4088323677754975	0.41877550167978234	0.42007290462038116	0.44083020106225623	0.44154450567792786	0.056641650857026764	0.05493267825616897	-5.1225341454186335e-05	-0.0033150167216859927	-5.1585523146657764e-05	-0.0033383203189458754
28.2628151733366	0.37383891705615385	0.3763166465342893	0.3957041457891063	0.3976093183773375	0.4072210545559059	0.4088230464236693	0.41876212632611826	0.4200595753442659	0.44080894883483257	0.44152350833085097	0.05662276122279041	0.05491436249330939	-5.8111882854650077e-05	-0.0037831409355675305	-5.8493107858659243e-05	-0.0038079543610365363
28.43311285235687	0.37384002228631513	0.3763173826159267	0.39569767315442805	0.39760267353956824	0.4072105727848774	0.4088124979430935	0.41874761902610486	0.4200451077640005	0.4407867393732211	0.44150154275441833	0.05660448773233034	0.05489664415190222	-6.493580596256265e-05	-0.004252686611394552	-6.533785580908891e-05	-0.004279012910956226
28.604436660561465	0.3738396358095042	0.37631662993323345	0.3956898818606904	0.39759470850580236	0.4071988641191981	0.40880071861683814	0.41873197706529847	0.42002949913094273	0.440763571865973	0.44147860805254346	0.05658683565940167	0.054879528345859165	-7.169748879398696e-05	-0.004723654078716777	-7.21201461522103e-05	-0.004751496269008726
28.77679278089485	0.3738377510259665	0.37631438195410516	0.39568076719846623	0.39758541858508223	0.40718592484900945	0.4087877047272137	0.4187151977373521	0.42001274670438943	0.4407394455268419	0.44145470335372844	0.05656981033277951	0.054863020242433856	-7.83973075111355e-05	-0.005196043648055593	-7.884035618310747e-05	-0.005225404715872628
28.950187433556945	0.37383436130920383	0.3763106321204457	0.39567032444853684	0.39757479907697413	0.4071717512636694	0.4087734525558239	0.41869727834419135	0.41999484775174784	0.4407143595951983	0.4414298278114706	0.056553417137091874	0.0548471250630248	-8.503563643746936e-05	-0.005669855610747732	-8.549886135078566e-05	-0.005700738512615544
29.124626876227456	0.37382946000566036	0.37630537384786583	0.395658548881816	0.3975628452714969	0.40715633965179876	0.40875795838361684	0.41867821619619056	0.41997579954871117	0.44068831333645087	0.4414039806046751	0.0565376615136609	0.05483184808399467	-9.161284806591397e-05	-0.0061450902393005435	-9.20960352590594e-05	-0.006177497900296203
29.30011740429177	0.3738230404344041	0.37629860052537584	0.39564543575927025	0.3975495524490488	0.40713968630133374	0.4087412184909383	0.4186580086123534	0.41995559937943766	0.44066130604247405	0.4413771609380751	0.05652254896136806	0.05481719463750527	-9.812931306374395e-05	-0.006621747786908827	-9.863224968209572e-05	-0.00665568310031972
29.476665351068124	0.37381509588680106	0.3762903055150701	0.3956309803318387	0.3975349158803313	0.40712178749957406	0.40872322915758125	0.41863665292049285	0.4199342445367284	0.4406333370320415	0.44134936804265684	0.05650808503752265	0.05480317011236263	-0.00010458540029012475	-0.0070998284878953655	-0.00010510787457684856	-0.007135294314565499
29.654277088036206	0.3738056196261824	0.3762804821518072	0.395615177840349	0.3975189308262711	0.407102639533233	0.40870398666283814	0.4186141464574158	0.4199117323222109	0.44060440565126857	0.4413206011760923	0.05649427535875586	0.0547897799548817	-0.00011098147679988735	-0.0075793325574835535	-0.00011152327808372497	-0.007616331724719316
29.832959025067048	0.3737946048875059	0.37626912374288274	0.3955980235154316	0.3975015925379399	0.40708223868848736	0.40868348728555365	0.4185904865691096	0.4198880600465232	0.4405745112740593	0.4412908596231792	0.056481125601926724	0.0547770296697638	-0.00011731790785463048	-0.008060260191967927	-0.00011787882654212822	-0.008098795492983868
30.0127176106544	0.37378204487700933	0.37625622356769534	0.3955795125774319	0.39748289625647204	0.4070605812510262	0.40866172730417394	0.41856567061092925	0.4198632250295011	0.4405436533025611	0.44126014269628644	0.05646864150503987	0.05476492482099008	-0.00012359505693115835	-0.008542611568543634	-0.0001241748845020041	-0.008582685761922448
30.193559332147448	0.3737679327718577	0.3762417748774057	0.3955596402363196	0.3974628372129794	0.40703766350610177	0.4086387029968	0.4185396959477903	0.4198372246003658	0.4405118311676287	0.4412284497358074	0.05645682886818697	0.054753471032726944	-0.00012981328573102857	-0.009026386845320644	-0.00013041181472361885	-0.009068002653918938
30.37549071598484	0.37375226171978304	0.3762257708945889	0.39553840169159515	0.3974414106284631	0.4070134817385779	0.4086144106412391	0.41851255995436026	0.4198100560979177	0.4404790443292913	0.44119578011062055	0.05644569355449818	0.054742673990257625	-0.0001359729541914323	-0.009511586161650598	-0.00013658997819687713	-0.009554746271959402
30.55851832793038	0.37373502483871596	0.37620820481288	0.39551579213219323	0.3974186117137252	0.4069880322329799	0.40858884651505506	0.4184842600152562	0.41978171687072907	0.44044529227723084	0.44116213321855696	0.05643524149111753	0.05473253944091655	-0.00014207442049274377	-0.009998209637771538	-0.00014270973414576282	-0.010042916699134707
30.742648773309874	0.3737162152164116	0.37618906979661143	0.395491806736386	0.3973944356692742	0.4069613112735441	0.40856200689562155	0.4184547935252424	0.41975220427734106	0.4404105745312662	0.4411275084868748	0.05642547867018624	0.05472307319505307	-0.00014811804107006665	-0.010486257375262653	-0.00014877144003810905	-0.010532513998910531
30.92788869724955	0.3736958259100663	0.37616835898044376	0.39546644067168	0.3973688776852313	0.40693331514426595	0.4085338880601711	0.4184241578894312	0.4197215156864627	0.4403748906418448	0.4410919053727418	0.05641641114985198	0.05471428112700204	-0.00015410417062056148	-0.010975729456674799	-0.0001547754515969224	-0.011023538215098938
31.114244784915854	0.37367384994592656	0.37614606546898854	0.39543968909471305	0.39734193294123243	0.40690404012895076	0.40850448628584896	0.4183923505234873	0.4196896484771731	0.44033824019054296	0.4410553233637265	0.05640804505529206	0.05470616917607845	-0.00016003316210833063	-0.01146662594561576	-0.00016072212280304754	-0.011515989371588375
31.30172376175672	0.373650280318892	0.37612218233642386	0.3954115471511473	0.3973135966063264	0.40687348251126226	0.4084737978497629	0.41835936885383307	0.4196566000391251	0.44030062279057325	0.44101776197829395	0.05640038657975353	0.05469874334758784	-0.0001659053667855126	-0.011958946887290267	-0.00016661180591515112	-0.012009867472954738
31.4903323937443	0.3736251099921066	0.3760967026261012	0.3953820099755586	0.39728386383887343	0.40684163857476985	0.4084418190290342	0.41832521031785797	0.4196223677727524	0.4402620380873004	0.44097922076631335	0.056393441985616286	0.05469200971385118	-0.00017172113419028356	-0.012452692307945767	-0.00017244485147016597	-0.012505172504148732
31.68007748761912	0.3735983318965456	0.37606961935014455	0.3953510726913246	0.3972527297864368	0.40680850460300017	0.4084085461008493	0.41828987236413084	0.4195869490894793	0.440222485758766	0.4409396993095702	0.056387217605472585	0.05468597441525497	-0.000177480812159736	-0.012947862215284545	-0.00017822160829683575	-0.013001904430581135
31.870965891135747	0.3735699389305911	0.3760409254890427	0.3953187304105085	0.397220189585675	0.40677407687948264	0.4083739753425101	0.41825335245261297	0.4195503414119328	0.4401819655162198	0.44089919722228965	0.056381719843222516	0.05468064366131346	-0.0001831847468407588	-0.013444456598449506	-0.00018394242352082202	-0.013500063198065959
32.063004493309954	0.3735399239596	0.37601061399123076	0.3952849782337392	0.3971862383622291	0.4067383516878006	0.40833810303148543	0.4182156480548758	0.419512542174158	0.4401404771046612	0.4408577141516655	0.056376955175196926	0.054676023731753995	-0.000188833282698031	-0.013942475428081025	-0.00018960764257824891	-0.013999648733090453
32.25620022466719	0.37350827981546403	0.37597867777266475	0.39524981125009	0.3971508712306072	0.4067013253116362	0.408300925445461	0.41817675665432136	0.41947354882183546	0.44009802030338957	0.44081524977839986	0.05637293015129346	0.05467212097761951	-0.00019442676252445779	-0.01444191865660116	-0.0001952176092212543	-0.014500660942701415
32.45056005749291	0.37347499929615857	0.3759451097163873	0.3952132245369529	0.3971140832940661	0.4066629940348216	0.4082624388623906	0.41813667574640423	0.41943335881250265	0.4400545949265612	0.4407718038172499	0.05636965139613478	0.05466894182239357	-0.00019996552744205864	-0.014942786217602588	-0.00020077266553331086	-0.015003099714917312
32.64609100608406	0.3734400751652848	0.3759099026720839	0.3951752131599085	0.3970758696444888	0.4066233541413852	0.40822263956054433	0.418095402838858	0.4193919696157766	0.440010200823758	0.4407273760175839	0.05636712561025212	0.054666492763143434	-0.00020544991692572623	-0.015445078027042314	-0.0002062731519296701	-0.015506964918415633
32.84280012700226	0.3734035001516006	0.3758730494556302	0.3951357721725954	0.39703622536226096	0.4065824019155977	0.4081815238185612	0.4180529354519241	0.419349378713581	0.43996483788056295	0.44068196616394667	0.05636535957128344	0.05466478037168181	-0.00021088026880100585	-0.015948793982488496	-0.00021171940716913085	-0.016012256402461844
33.040694519328454	0.37336526694854283	0.3758345428486309	0.39509489661657254	0.3969951455161406	0.4065401336420219	0.4081390879154978	0.418009271118583	0.4193055836003761	0.4399185060191469	0.4406355740766335	0.056364360135198	0.05466381129575785	-0.00021625691925519774	-0.01645393396346151	-0.00021711176837069246	-0.016518973997818875
33.239781324919136	0.3733253682137393	0.3757943755979478	0.395052581521181	0.3969526251631279	0.40649654560555737	0.40809532813087623	0.41796440738478896	0.41926058178339	0.439871205198863	0.4405881996122734	0.05636413423754006	0.05466359226025718	-0.00022158020285090174	-0.016960497831789212	-0.0002224505710120006	-0.017027117516036583
33.44006772866406	0.3732837965685118	0.3757525404152189	0.3950088219033997	0.3969086593483277	0.4064516340914878	0.40805024074473634	0.41791834180970866	0.41921437078285534	0.43982293541685236	0.4405398426644222	0.05636468889469953	0.054664130068437844	-0.00022685045253112435	-0.017468485431493264	-0.000227736148943114	-0.01753668674982123
33.64156095874556	0.373240544597367	0.3757090299763683	0.39496361276769887	0.39686324310481264	0.4064053953855266	0.408003822037682	0.41787107196596124	0.41916694813224686	0.43977369670865774	0.4404905031641644	0.056366031205200326	0.05466543160317338	-0.0002320679996277164	-0.017977896588845965	-0.00023296883439738458	-0.018047681473277066
33.84426828689945	0.37319560484747943	0.37566383692110417	0.39491694910588926	0.39681637145347826	0.4063578257738641	0.4079560682909318	0.41782259543986294	0.4191183113785243	0.4397234891488494	0.4404401810807261	0.05636816835101522	0.05466750382823456	-0.00023723317387314147	-0.018488731112739742	-0.00023814895799623148	-0.018560101441835286
34.04819702867729	0.3731489698281621	0.37561695385240845	0.39486882589696715	0.3967680394028979	0.40630892154321074	0.40790697578636553	0.41777290983167503	0.41906845808237636	0.43967231285165936	0.4403888764220961	0.05637110759890624	0.05467035378958053	-0.00024234630340702612	-0.019000988794672935	-0.00024327684876124245	-0.01907394639252402
34.25335454371064	0.37310063201032645	0.37556837333601484	0.39481923810695563	0.39671824194917066	0.4062586789808449	0.40785654080657424	0.41772201275585347	0.41901738581846965	0.4396201679716267	0.44033658923565955	0.05637485630178428	0.05467398861668457	-0.0002474077147878173	-0.01951466940900559	-0.0002483528341227226	-0.019589216044025193
34.45974823597649	0.3730505838259321	0.3755180878998766	0.3947681806887406	0.3966669740757685	0.40620709437465435	0.4078047596349056	0.41766990184130326	0.41896509217569994	0.43956705470425284	0.4402833196088388	0.05637942190010073	0.054678415523875236	-0.0002524177330005539	-0.020029772713229477	-0.0002533772399285761	-0.020105910096958723
34.66738555406454	0.3729988176674244	0.37546609003362247	0.39471564858190483	0.3966142307533758	0.4061541640131829	0.4077516285555126	0.41761657473163666	0.4189115747574467	0.4395129732866692	0.44022906766974734	0.05638481192325905	0.05468364181170959	-0.0002573766814646383	-0.020546298447840172	-0.0002583503904493023	-0.020624028233584113
34.87627399144595	0.37294532588716145	0.3754123721880035	0.394661636712556	0.39656000693972865	0.4060998841856725	0.407697143853401	0.4175620290854334	0.4188568311818317	0.4394579239983138	0.440173833587854	0.05639103399105409	0.05468967486836382	-0.00026228488204471656	-0.021064246336734982	-0.00026327260839564826	-0.021143570118738353
35.086421086743854	0.37289010079682794	0.3753569267743255	0.39460613999314936	0.3965042975794452	0.40604425118210746	0.4076413018144728	0.41750626257650425	0.41880085908198045	0.43940190716161953	0.4401176175746566	0.056398095815139056	0.054696522171060385	-0.00026714265505811685	-0.021583616087440305	-0.00026814421492071805	-0.0216645353994096
35.29783442400536	0.3728331346668388	0.3752997461638728	0.394549153322309	0.3964470976038565	0.405987261293256	0.40758409872557555	0.41744927289416023	0.41874365610628766	0.4393449231427149	0.4400604198843678	0.05640600520051744	0.05470419128750983	-0.00027195031928373137	-0.022104407391140057	-0.0002729655296275224	-0.022186923704907713
35.51052163297529	0.3727744197257288	0.3752408226873179	0.39449067158464124	0.39638840193082936	0.40592891081071397	0.4075255308745456	0.41739105774348406	0.4186852199186857	0.4392869723521353	0.44000224081461264	0.05641477004706706	0.05471268987738652	-0.0002767081919738956	-0.022626619923016733	-0.0002777368705850769	-0.02271073464739004
35.72449038937153	0.3727139481595307	0.3751801486341202	0.3944306896505448	0.3963282054645861	0.4058691960269441	0.4074655945502544	0.41733161484560316	0.4186255481989169	0.4392280552455453	0.43994308070713667	0.056424398351083704	0.054722025693830195	-0.0002814165888610498	-0.023150253342663518	-0.00028245855433139955	-0.023235967821889858
35.93974841516195	0.37265171211114034	0.3751177162519121	0.39436920237601625	0.3962665030955193	0.4058081132353187	0.4074042860426511	0.4172709419379715	0.4185646386428094	0.439168172324475	0.4398829399485259	0.0564348982068652	0.0547322065849737	-0.00028607582416506627	-0.02367530729389955	-0.0002871308958852792	-0.023762622806643208
36.15630347884324	0.3725877036796688	0.3750535177458715	0.39430620460245025	0.3962032897000014	0.4057456587301591	0.4073416016428082	0.4172090367746497	0.4185024889625575	0.439107324137067	0.4398218189709394	0.05644627780831286	0.05474324049550411	-0.00029068621060601707	-0.02420178140530993	-0.00029175420875315883	-0.02429069916290416
36.374163395721176	0.37252191491978104	0.374987545278083	0.3942416911564335	0.3961385601401908	0.40568182880677556	0.40727753764296404	0.4171458971265931	0.41843909688700426	0.4390455112788359	0.43975971825285315	0.05645854545057477	0.05475513546824434	-0.00029524805941105736	-0.02472967529052994	-0.00029632880494046	-0.024820196435825892
36.59333602819267	0.37245433784102067	0.3749197909668849	0.39417565684953576	0.39607230926383036	0.4056166197615055	0.4072120903365645	0.4170815207819409	0.41837446016192925	0.43898273439344143	0.43969663831981753	0.05647170953170833	0.05476789964577417	-0.0002997616803214198	-0.025258988548273464	-0.0003008549949574668	-0.025351114154091192
36.813829286029524	0.3723849644071215	0.3748502468862022	0.3941080964780932	0.39600453190404383	0.405550027891753	0.4071452560183073	0.41701590554631035	0.4183085765503402	0.438918994173473	0.43963257974522524	0.056485778554382374	0.054781541272074824	-0.0003042273816055152	-0.025789720762858792	-0.00030533308783153856	-0.025883451830594595
37.03565112666392	0.37231378653530395	0.37477890506486694	0.39403900482298837	0.3959352228791244	0.40548204949602457	0.40707703098418013	0.4169490492430962	0.41824144383276696	0.4388542913612491	0.43956754315109486	0.056500761127608115	0.05479606869420596	-0.00030864547006703713	-0.026321871504578098	-0.0003097633911149922	-0.026417208962612904
37.25880955547555	0.3722407960955586	0.3747057574859241	0.39396837664942236	0.39586437699231897	0.4054126808739665	0.40700741153150377	0.41688094971377215	0.4181730598075617	0.43878862674962904	0.4395015292088651	0.0565166659685043	0.054811490364017515	-0.00031301625105029096	-0.026855440329583757	-0.0003141462108909865	-0.02695238503174835
37.483312626080554	0.37216598490991254	0.3746307960859223	0.3938962067066836	0.3957919890316077	0.4053419183264012	0.40693639395897085	0.41681160481819657	0.4181034222912016	0.4387220011828379	0.43943453864020365	0.056533501904089616	0.054827814839887315	-0.00031734002845118514	-0.027390426780542043	-0.0003184818517865118	-0.02748897950476703
37.70916844062219	0.37208934475168265	0.37455401275419153	0.3938224897279085	0.39571805376947594	0.4052697581553614	0.4068639745666847	0.41674101243492456	0.4180325291185968	0.4386544155573068	0.4393665722178302	0.05655127787312017	0.05484505078850012	-0.0003216171047299987	-0.027926830387116297	-0.00032277061698193776	-0.028026991833627335
37.93638515006311	0.3720108673447122	0.37447539933210355	0.3937472204298379	0.39564256596268194	0.40519619666412376	0.40679014965619753	0.4166691704615219	0.4179603781434009	0.4385858708225264	0.4392976307663507	0.05657000292795081	0.0548632069866517	-0.0003258477809151561	-0.02846465066598114	-0.00032701280821401113	-0.028566421455678892
38.164970954479706	0.3719305443625926	0.37439494761231945	0.39367039351256666	0.39556552035201836	0.40512123015724294	0.4067149155305486	0.41659607681488375	0.41788696723832847	0.4385163679819146	0.43922771516310927	0.05658968623643536	0.05488229232309413	-0.0003300323566138852	-0.029003887121291427	-0.00033120872579073257	-0.029107267794174163
38.39493410335793	0.37184836742786764	0.37431264933801944	0.39359200365928576	0.3954869116620675	0.40504485494058284	0.40663826849429957	0.41652172943155985	0.4178122942954737	0.4384459080936996	0.43915682633905184	0.05661033708387116	0.05490231580041054	-0.0003341711300230976	-0.0295445392452649	-0.0003353586685969079	-0.02964953025855266
38.626282895891045	0.3717643281112233	0.37422849620211807	0.3935120455360213	0.39540673460094955	0.40496706732134774	0.40656020485357125	0.4164461262680812	0.41773635722663566	0.43837449227181813	0.43908496527960555	0.05663196487496433	0.05492328653693112	-0.00033826439793416263	-0.03008660651819639	-0.00033946293410458406	-0.03019320824481042
38.859025681279114	0.3716784179306585	0.37414247984646254	0.39343051379136257	0.3953249838600668	0.40488786360811346	0.406480720916077	0.41636926530129276	0.41765915396364806	0.438302121686828	0.439012133025573	0.05665457913584773	0.05494521376868058	-0.00034231245574600777	-0.030630088409210998	-0.00034352181838337437	-0.030738301136040036
39.09317085903034	0.3715906283506397	0.3740545918610141	0.3933474030561868	0.39524165411383805	0.40480724011085434	0.4063998129911566	0.416291144528692	0.4175806824587117	0.43822879756683686	0.43893833067404164	0.05667818951613153	0.05496810685136751	-0.0003463155974747778	-0.03117498437673305	-0.00034753561610689765	-0.03128480830255853
39.328726879264174	0.37150095078123907	0.37396482378301277	0.3932627079433751	0.3951567400194295	0.4047251931409721	0.40631747738980906	0.4162117619687685	0.41750094068473365	0.4381545211984472	0.43886355937930865	0.056702805790989935	0.054991975262407324	-0.0003502741157568323	-0.03172129386844347	-0.00035150462056043885	-0.03183272910227686
39.56570224301631	0.3714093765772518	0.3738731670961248	0.3931764230475224	0.39507023621647697	0.404641719011323	0.40623371042472456	0.4161311156613528	0.41741992663567024	0.43807929392771683	0.4387878203538217	0.056728437863294165	0.05501682860298883	-0.0003541883018639558	-0.03226901632233137	-0.0003554291236552709	-0.032382062881580964
39.80410550254544	0.37131589703729834	0.3737796132295717	0.39308854294463963	0.3949821373268016	0.40455681403624144	0.4061485084103128	0.4160492036679668	0.41733763832687404	0.43800311716113627	0.4387111148691359	0.056755095765783616	0.05504267660017534	-0.00035805844571079604	-0.032818151166878806	-0.00035930941593320664	-0.03293280897523232
40.04394526164196	0.37122050340290536	0.3736841535572414	0.39299906219184827	0.39489243795411816	0.40447047453156587	0.406061867662735	0.4159660240721805	0.41725407379544766	0.4379259923666227	0.43863344425688705	0.05678278966327814	0.05506952910905321	-0.00036188483586252485	-0.033368697821615	-0.00036314578657625773	-0.03348496670717793
40.28523017593832	0.37112318685756884	0.3735867793967808	0.3929079753270673	0.39480113268373684	0.4043826968146593	0.4059737844999285	0.41588157497997297	0.41716923110060095	0.4378479210745313	0.4385548099097821	0.05681152985493633	0.05509739611491599	-0.00036566775954616215	-0.033920655697670554	-0.00036693852341695976	-0.034038535390806146
40.52796895322162	0.37102393852579757	0.37348748200867	0.39281527686869394	0.3947082160822568	0.40429347720443326	0.4058842552416374	0.4157958545200995	0.41708310832401296	0.4377689048786844	0.4384752132826064	0.05684132677655169	0.055126287735491435	-0.0003694075026555721	-0.034474024198132724	-0.00037068791294592174	-0.03459351432965718
40.77217035374772	0.3709227494721359	0.3733862525952755	0.39272096131527373	0.39461368269725244	0.40420281202136527	0.405793276209433	0.415708860844463	0.41699570357020094	0.4376889454374177	0.4383946558932477	0.05687219100290226	0.05515621422321685	-0.00037310434976667306	-0.03502880271894071	-0.0003743942403251488	-0.03514990281797736
41.017843190557436	0.3708196107001665	0.37328308229988527	0.39262502314516445	0.39451752705695103	0.4041106975875187	0.4057008437267421	0.4156205921284904	0.4169070149668919	0.437608044474645	0.4383131393237395	0.0569041332501369	0.05518718596755303	-0.00037675858414121244	-0.03558499064915566	-0.0003780577893878201	-0.03570770014064806
41.26499632979458	0.3707145131514928	0.373177962205722	0.39252745681619156	0.3944197436699035	0.4040171302265593	0.4056069541188674	0.41553104657151624	0.41681704066540215	0.4375262037809417	0.4382306652213212	0.05693716437821594	0.05521921349734767	-0.000380370487738646	-0.03614258737171383	-0.00038167884265893903	-0.036266905574734665
41.51363869102594	0.3706074477046988	0.3730708833349374	0.3924282567652937	0.39432032702464603	0.40392210626376995	0.40551160371300793	0.41544022239716905	0.41672577884101963	0.4374434252146473	0.43814723529951694	0.05697129539339458	0.055252307483241773	-0.00038394034122657406	-0.03670159226422243	-0.0003852576813557773	-0.03682751838927345
41.763779247563185	0.37049840517428795	0.37296183664758326	0.39232741740816096	0.39421927158935427	0.4038256220260641	0.40541478883828064	0.4153481178537651	0.4166332276933937	0.43735971070298674	0.4380628513392346	0.05700653745075713	0.05528647874012398	-0.00038746842398729164	-0.037262004699186946	-0.0003887945854006425	-0.037389537846067356
42.0154270267867	0.37038737630960006	0.3728508130405632	0.3922249331388641	0.39411657181148724	0.4037276738419989	0.4053165058257365	0.4152547312147067	0.41653938544693003	0.43727506224321133	0.4379775151898816	0.05704290185679825	0.055321738229637644	-0.0003909550141265594	-0.037823824044934895	-0.00039228983342820545	-0.03795296320041075
42.26859111047143	0.370274351793704	0.3727378033465594	0.392120798329473	0.3940122221174238	0.40362825804178387	0.4052167510083782	0.4151600607788875	0.41644425035118954	0.4371894819037605	0.43789122877050274	0.057080400072062026	0.055358097062729573	-0.000394400388485705	-0.03838704966638318	-0.0003957437027988231	-0.03851779370187103
42.523280635114425	0.37015932224226866	0.37262279833293976	0.39201500732966793	0.39390621691209043	0.4035273709572901	0.40511552072117235	0.4150641048711028	0.41634782068129544	0.4371029718254438	0.43780399407093706	0.05711904371382632	0.05539556650225412	-0.0003978048226505049	-0.03895168092566337	-0.0003991564696042005	-0.03908402859474336
42.77950479226489	0.37004227820240887	0.37250578870063944	0.39190755446633885	0.3937985505785772	0.4034250089220554	0.4050128113010653	0.41496686184246456	0.41625009473834484	0.43701553422264244	0.4377158131529943	0.05715884455884325	0.0554341579656312	-0.0004011685909592888	-0.03951771718291752	-0.00040252840867394113	-0.039651667118420164
43.03727282885567	0.36992321015150764	0.37238676508302043	0.39179843404317777	0.3936892174777479	0.4033211682712896	0.40490861908699216	0.4148683300708249	0.4161510708498262	0.43692717138453474	0.43762668815165334	0.05719981454613219	0.05547388302754936	-0.00040449196651271	-0.04008515779683819	-0.0004058597935927555	-0.04022070850884063
43.29659404753705	0.36980210849601364	0.37226571804470593	0.39168764034025777	0.39357821194783676	0.4032158453418768	0.4048029404198861	0.4147685079612032	0.4160507473700424	0.4368378856763401	0.437536621276282	0.05724196577983117	0.055514753422728956	-0.0004077752211828489	-0.0406540021258337	-0.00040915089670268134	-0.0407911519987465
43.55747780701245	0.36967896357021246	0.3721426380803906	0.39157516761360417	0.39346552830403875	0.4031090364723748	0.404695771642686	0.4146673939462223	0.41594912268054224	0.43674767954058885	0.43744561481187744	0.05728531053210629	0.05555678104873976	-0.00041101862562475944	-0.0412242495287245	-0.0004124019891165176	-0.04136299681857736
43.81993352237618	0.36955376563497233	0.372017515613625	0.39146101009475376	0.39335116083808597	0.4030007380030133	0.40458710910034046	0.4145649864865469	0.41584619519055505	0.4366565554984108	0.43735367112032936	0.0573298612461111	0.05559997796887333	-0.00041422244928324137	-0.04179589936541106	-0.0004156133407248186	-0.04193624219716696
44.08397066545326	0.3694265048764631	0.37189034099557483	0.39134516199030384	0.39323510381781696	0.40289094627569	0.4044769491398122	0.4144612840713325	0.4157419633374337	0.43656451615084957	0.43726079264170575	0.05737563053901627	0.05564435641507217	-0.00041738696040261036	-0.04236895099788285	-0.0004187852202061082	-0.04251088736270958
44.349598765141174	0.36929717140484886	0.3717611045037534	0.39122761748144996	0.3931173514867334	0.4027796576339639	0.4043652881100772	0.41435628521867873	0.4156364255871029	0.4364715641802	0.43716698189556163	0.0574226312050931	0.055689928790918684	-0.0004205124260406867	-0.04294340379141204	-0.00042191789503798205	-0.04308693154358423
44.6168274077539	0.3691657552529505	0.3716297963407267	0.3911083707235121	0.39299789806354574	0.4026668684230446	0.40425212236212454	0.4142499884760892	0.415529580434516	0.4363777023513688	0.437072241482271	0.057470876218860684	0.055736707674688774	-0.0004235991120747906	-0.04351925711523563	-0.0004250116315038799	-0.04366437396910783
44.88566623736761	0.3690322463748823	0.37149640663279176	0.39098741584544927	0.39287673774170895	0.4025525749897824	0.4041374482489514	0.4141423924209389	0.41542142640411517	0.43628293351326003	0.43697657408438334	0.05752037873829864	0.055784705822457065	-0.00042664728320818135	-0.044096510343266004	-0.00042806669470607517	-0.04424321387079999
45.15612495616904	0.3688966346446581	0.3713609254286257	0.3908647469493621	0.39275386468894513	0.402436773682654	0.40402126212555706	0.41403349566094755	0.4153119620503014	0.4361872606001858	0.43687998246800364	0.05757115210812083	0.0558339361712749	-0.0004296572029869328	-0.044675162855654094	-0.00043108334856989394	-0.04482345048270986
45.42821332480542	0.368758909854768	0.3712233426979072	0.39074035810998414	0.392629273046756	0.40231946085174386	0.40390356034893526	0.41392329683466184	0.4152011859579105	0.43609068663330314	0.4367824694841985	0.05762320986312091	0.055884411842407306	-0.0004326291338063726	-0.045255214039613634	-0.00043406185585936896	-0.045405083042922456
45.701941162736816	0.3686190617147241	0.37108364832990637	0.39061424337415857	0.392502956929921	0.4022006328487262	0.4037843392780608	0.4138117946119415	0.4150890967426947	0.43599321472207486	0.43668403807042677	0.057676565731580774	0.05593614614463796	-0.00043556333691940896	-0.04583666329033065	-0.0004370024781843451	-0.045988110794624504
45.97731834859046	0.3684770798495759	0.37094183213204707	0.390486396760304	0.3923749104259864	0.4020802860268414	0.4036635952738767	0.41369898769445596	0.4149756930518141	0.4358948480657597	0.43658469125199734	0.05773123363875235	0.05598915257763977	-0.0004384600724497423	-0.04641951001242717	-0.00043990547600980534	-0.046572532986701276
46.25435482051728	0.36833295379839387	0.37079788382843576	0.39035681225786634	0.39224512759473734	0.4019584167408704	0.40354132469927695	0.4135848748161856	0.4148609735643325	0.43579558995492723	0.43648443214355137	0.057787227710406806	0.0560434448354173	-0.00044131959939985865	-0.047003753620884936	-0.00044277110866630665	-0.047158348875157685
46.533060576550575	0.36818667301271935	0.3706517930583605	0.3902254838267571	0.3921136024676614	0.40183502134710625	0.4034175239190867	0.41346945474393326	0.4147449369917225	0.4356954437730022	0.4363832639505744	0.05784456227646212	0.056099036809814526	-0.000444142175661133	-0.047589393542267544	-0.0004455996343595281	-0.04774555772412725
46.813445674966815	0.3680382268549823	0.37050354937475627	0.39009240539677814	0.39198032904739544	0.40171009620332193	0.4032921893000398	0.41335272627784014	0.4146275820783776	0.4355944129978363	0.43628118997093385	0.057903251874677805	0.056155942594100484	-0.0004469280580259305	-0.048176429216155725	-0.0004483913101803738	-0.04833415880692371
47.09552023464871	0.3678876045968841	0.3703531422426389	0.3899575708670313	0.39184530130716	0.40158363766873484	0.403165317210753	0.41323468825191206	0.4145089076021319	0.4354925012033085	0.43617821359644604	0.05796331125443407	0.05621417648662615	-0.00044967750219526703	-0.048764860096127904	-0.0004511463921174075	-0.048924151407717886
47.37929443545016	0.3677347954177466	0.37020056103750254	0.3898209741053158	0.3917085131901803	0.40145564210396895	0.4030369040216955	0.41311533953455215	0.41438891237478764	0.43538971206095656	0.43607433831447107	0.058024755380579704	0.056273752994555705	-0.0004523907627903556	-0.04935468565138024	-0.0004538651350632916	-0.04951553482224824
47.66477851856398	0.36757978840282374	0.3700457950436856	0.38968260894750795	0.39156995860909205	0.4013261058710118	0.40290694610515904	0.41299467902910236	0.41426759524265055	0.4352860493416358	0.43596956770953826	0.058087599437368846	0.056334686837675924	-0.0004550680933632645	-0.049945905367877685	-0.0004565477928254458	-0.05010830835909985
47.951982786891236	0.3674225725415784	0.36988883345269863	0.38954246919692703	0.39142963144533255	0.40119502533316936	0.4027754398352203	0.4128727056743924	0.41414495508707316	0.43518151691721185	0.4358639054650009	0.05815185883247413	0.05639699295228551	-0.0004577097464074642	-0.05053851874997406	-0.0004591946181382589	-0.050702471341395494
48.24091760541319	0.3672631367259208	0.36972966536151725	0.38940054862368656	0.3912875255485173	0.4010623968550154	0.402642381587703	0.41274941844529683	0.41402099082500704	0.435076118762282	0.4357573553647219	0.058217549201080854	0.056460686495164586	-0.00046031597336804175	-0.051132525321747835	-0.0004618058626745247	-0.051298023108159896
48.53159340156531	0.3671014697484091	0.3695682797708378	0.3892568409640271	0.39114363473580105	0.4009282168023392	0.40250776774013297	0.412624816353302	0.4138957014095618	0.4349698589559306	0.4356499212947902	0.05828468641007507	0.05652578284762424	-0.0004628870246511374	-0.05172792462846587	-0.0004643817770509928	-0.0518949630153287
48.82402066561362	0.3669375603004106	0.36940466558329443	0.3891113399196342	0.3909979527912221	0.40079248154208746	0.40237159467169453	0.4124988984470799	0.4137690858305751	0.4348627416835157	0.4355416072452706	0.05835328656231225	0.05659229761964814	-0.0004654231496389327	-0.05232471623850188	-0.0004669226108428015	-0.05249329043741113
49.11820995103327	0.36677139697022326	0.3692388116016382	0.3889640391569399	0.3908504734650313	0.4006551874423017	0.4022338587631772	0.4123716638130708	0.41364114311518785	0.43475477123849005	0.4354324173119846	0.05842336600097513	0.056660246654111145	-0.0004679245966940915	-0.052922899744345386	-0.00046942861259513524	-0.05309300476940848
49.41417187488941	0.3666029682411562	0.36907070652687596	0.38881493230640596	0.39070119047300467	0.4005163308720549	0.4020945563969223	0.4122431115760765	0.4135118723284319	0.4346459520242563	0.4353223556983259	0.058494941314027715	0.05672964603109415	-0.00047039161317585787	-0.053522474764761796	-0.0004719000298285536	-0.053694105427609884
49.71191711822035	0.3664322624895676	0.3689003389563678	0.3886640129617891	0.39055009749573777	0.40037590820137786	0.4019536839567652	0.4121132408998606	0.41338127257382407	0.4345362885560561	0.4352114267171092	0.05856802933876137	0.056800512072286556	-0.00047282444545015956	-0.0541234409465261	-0.0004743371090555337	-0.05429659185186608
50.01145642642306	0.36625926798286074	0.36872769738188493	0.3885112746793896	0.3903971881779236	0.40023391580118667	0.40181123782796996	0.41198205098775925	0.41324934299397054	0.4344257854628957	0.4350996347924546	0.058642647166434976	0.0568728613454827	-0.0004752233388993776	-0.054725797965915035	-0.0004767400957892409	-0.05490046350705313
50.3128006096408	0.36608397287743544	0.3685527701876217	0.38835671097728036	0.39024245612761227	0.40009035004320126	0.40166721439716413	0.4118495410833001	0.41311608277117856	0.4343144474895078	0.4349869844617065	0.05871881214701376	0.05694671066916878	-0.000477588537934337	-0.055329545530838686	-0.0004791092345528547	-0.05550571988466402
50.61596054315354	0.3659063652165941	0.36837554564816727	0.388200315334516	0.39008589491545204	0.3999452072998621	0.4015216100522654	0.4117157104708318	0.41298149112808186	0.4342022794983501	0.43487348037738965	0.05879654189401232	0.057022077117218024	-0.0004799202860055196	-0.05593468338246055	-0.0004814447688926693	-0.0561123605046987
50.9209471677702	0.36572643292840296	0.3681960119264305	0.38804208119032424	0.38992749807391175	0.3997984839442395	0.4013744211824058	0.41158055847616304	0.41284556732827093	0.4340892864716423	0.43475912730920224	0.05887585428943684	0.057098978023674314	-0.00048221882561516605	-0.056541211297400196	-0.0004837469413890849	-0.056720384917539945
51.22777149022361	0.36554416382350535	0.36801415707151935	0.3878820019432766	0.3897672590964833	0.3996501763499395	0.40122564417784906	0.4114440844672104	0.41270831067693486	0.43397547351344157	0.43464393014604685	0.058956767488831344	0.05717743098764299	-0.00048448439832837753	-0.057149129089708595	-0.0004860159936687092	-0.05732979270598548
51.53644458356769	0.3653595455928865	0.3678299690165743	0.38772007095043676	0.3896051714368658	0.3995002808910028	0.40107527542990423	0.4113062878546579	0.4125697205215148	0.4338608458517578	0.4345278938980996	0.05903929992644048	0.05725745387828703	-0.0004867172447862167	-0.05775843661309921	-0.00048825216641257274	-0.05794058348679698
51.84697758757708	0.36517256580558966	0.3676434355765529	0.3875562815264908	0.389441228508128	0.3993487939417988	0.4009233113308348	0.4111671680926251	0.4124297962523649	0.433745408840709	0.43441102369892015	0.05912347032047219	0.05733906483992683	-0.0004889176047150334	-0.058369133762738556	-0.0004904556993704512	-0.0585527569131159
52.15938170914916	0.36498321190638094	0.3674545444459654	0.38739062694285337	0.3892754236818492	0.39919571187691505	0.40076974827375966	0.4110267246793469	0.4122885373034251	0.4336291679627188	0.43429332480760025	0.0592092976784814	0.05742228229725556	-0.0004910857169402316	-0.05898122047783261	-0.00049262683137552	-0.059166312676808275
52.47366822270851	0.36479147121336314	0.36726328319656093	0.38722310042675295	0.3891077502872416	0.3990410310710382	0.40061458265255023	0.4108849571578625	0.4121459431529036	0.4335121288307553	0.4341748026109557	0.05929680130286453	0.05750712496065785	-0.0004932218193985927	-0.05959469674391471	-0.0004947658003485733	-0.059781250509843176
52.789848470613855	0.3645973309155354	0.36706963927496056	0.38705369516029386	0.38893820161024756	0.39888474789883144	0.40045781086172394	0.4107418651167163	0.4120020133239717	0.4333942971906135	0.4340554626257595	0.059386000796476726	0.0575936118316542	-0.0004953261491513761	-0.06020956259521881	-0.0004968728433157876	-0.06039757018709224
53.107933863567155	0.36440077807030014	0.3668736000002395	0.3868824042794948	0.38876677089261574	0.3987268587348026	0.4002994292963267	0.41059744819067007	0.41185674738546596	0.43327567892324237	0.43393531050101763	0.05947691606837154	0.057681762208453134	-0.0004973989423940894	-0.060825818117010044	-0.0004989481964211562	-0.06101527152894448
53.42793588102576	0.36420179960091237	0.36667515256145333	0.38670922087330395	0.38859345133095485	0.3985673599531702	0.4001394343518136	0.4104517060614243	0.4117101449526062	0.43315628004711587	0.4338143520202902	0.059569567339658624	0.057771595691632156	-0.0004994404344710324	-0.06144346344821372	-0.0005009920949338165	-0.061634354402755775
53.74986607161648	0.36400038229387377	0.3664742840151109	0.38653413798258845	0.3884182360757617	0.398406247927717	0.39997782242392244	0.4103046384583528	0.41156220568772006	0.43303610672065107	0.4336925931040565	0.05966397514949875	0.05786313218993647	-0.0005014508598908396	-0.06206249878439962	-0.0005030047732662579	-0.062254818726231065
54.073736053552395	0.363796512796268	0.36627098128258884	0.3863571485991004	0.388241118230427	0.39824351903164096	0.3998145899085376	0.41015624515924765	0.41141292930098267	0.4329151652446729	0.4335700398121276	0.05976016036121948	0.05795639192620882	-0.000503430452331699	-0.06268292437971468	-0.0005049864649840918	-0.06287666446968387
54.399557515052166	0.3635901776130349	0.36606523114748946	0.38617824566441455	0.38806209085021526	0.3980791696373988	0.39964973320155184	0.4100065259910774	0.4112623155511658	0.4327934620649278	0.43344669834610405	0.059858144168577015	0.058051395443444974	-0.0005053794446634452	-0.06330474055064883	-0.0005069374028183748	-0.06349989165859427
54.727342214761876	0.36338136310418556	0.36585702025293804	0.3859974220688417	0.3878811469412178	0.39791319611653714	0.39948324869871676	0.4098554808307548	0.41111036424639996	0.4326710037746447	0.4333225750518833	0.0599579481021428	0.05814816361098848	-0.0005072980689571072	-0.06392794767842247	-0.0005088578186817072	-0.06412450037653628
55.057101982179326	0.36317005548195325	0.3656463350988195	0.3858146706503134	0.3876982794592828	0.3977455948395233	0.39931513279548897	0.409703109605919	0.41095707524494757	0.4325477971171484	0.43319767642221624	0.060059594035840345	0.05824671763085135	-0.0005091865564957887	-0.06455254621184281	-0.000510747943674339	-0.06475049076739481
55.38884871808102	0.3629562408078804	0.36543316203895404	0.38562998419323957	0.38751348130891494	0.3975763621755622	0.3991453818868691	0.4095494122957285	0.41080244845598984	0.43242384898852404	0.4330720090993133	0.06016310419362045	0.05834707904418586	-0.000511045137793098	-0.0651785366708566	-0.0005126080081067075	-0.06537786303931625
55.722594394951685	0.3627399049898396	0.3652174872782063	0.38544335542733626	0.38732674534214867	0.39740549449240803	0.3989739923672279	0.40939438893166763	0.41064648384042474	0.43229916644033217	0.4329455798775025	0.06026850115628918	0.058449269737892745	-0.000512874042604694	-0.06580591964947757	-0.0005144382415088744	-0.06600661746715275
56.058351057416104	0.362521033778988	0.3649992968695316	0.3852547770264252	0.3871380643573942	0.397232988156166	0.3988009606301316	0.40923803959836663	0.41048918141167917	0.43217375668238084	0.43281839570594	0.06037580786848648	0.05855331195137721	-0.0005146734999426084	-0.06643469581919703	-0.0005162388726412948	-0.06663675439538963
56.39613082267415	0.3622996127666515	0.36477857671095276	0.3850642416072021	0.38694743109825186	0.39705883953108684	0.3986262830681537	0.40908036443443163	0.41033054123653245	0.43204762708554983	0.4326904636913743	0.06048504764581433	0.058659228283456544	-0.0005164437380912323	-0.06706486593246552	-0.0005180101295118034	-0.06726827424152759
56.7359458809379	0.36207562738113835	0.3645553125424707	0.38487174172797445	0.38675483825229906	0.3968830449793492	0.39844995607268163	0.40892136363329157	0.410170563435955	0.4319207851846724	0.4325617911009663	0.06059624418213301	0.058767041699421436	-0.0005181849846201958	-0.06769643082610344	-0.0005197522393914911	-0.06790117749977753
57.07780849587155	0.3618490628844808	0.36432948994290193	0.3846772698873674	0.386560278449845	0.3967056008608373	0.39827197603371023	0.40876103744405634	0.41000924818595796	0.43179323868147446	0.4324323853651638	0.06070942155701361	0.058876775538252386	-0.000519897466399577	-0.06832939142506689	-0.0005214654288269172	-0.06853546474421535
57.42173100503407	0.36161990436910146	0.3641010943266454	0.38448081852299604	0.3863637442626532	0.3965265035329035	0.39809233933963156	0.4085993861723899	0.40984659571845916	0.4316649954475721	0.43230225408063544	0.060824604243364305	0.05898845352000515	-0.0005215814096165561	-0.0689637487462278	-0.0005231499236516557	-0.06917113663192254
57.7677258203244	0.36138813675440434	0.36387011094037575	0.3842823800101055	0.3861652282026344	0.3963457493501259	0.39791104237701164	0.4084364101813964	0.4096826063221616	0.4315360635275298	0.4321714050132624	0.06094181711522182	0.05910209975335397	-0.0005232370397878494	-0.06959950390212555	-0.0005248059490078338	-0.06980819390744841
58.115805428429454	0.3611537447832869	0.3636365248596586	0.3840819466601755	0.38596472272050214	0.39616333466405174	0.3977280815303575	0.4082721098925209	0.4095172803434457	0.43140645114197973	0.4320398461011904	0.06106108545572188	0.05921773874331239	-0.0005248645817795827	-0.07023665810535817	-0.0005264337293584553	-0.07044663740640544
58.465982391274686	0.3609167130185724	0.3634003209854903	0.383879510719489	0.38576222020439843	0.3959792558229318	0.397543453181875	0.40810648578646547	0.40935061818727697	0.4312761666908033	0.4319075854579434	0.06118243496525466	0.059335395399121096	-0.0005264642598197256	-0.07087521267241925	-0.0005280334884989468	-0.07108646805873775
58.818269346477535	0.3606770258393602	0.3631614840407569	0.38367506436766613	0.3855577129784808	0.3957935091714438	0.39735715371121877	0.4079395384041184	0.4091826203181283	0.43114521875637907	0.43177463137560007	0.06130589176979593	0.05945509504232311	-0.0005280362975160768	-0.0715151690281175	-0.0005296054495785851	-0.0717276868935528
59.172679007803275	0.3604346674372917	0.36291999856661156	0.3834685997161592	0.38535119330147544	0.39560609105040395	0.39716917949522457	0.4077712683474995	0.4090132872609168	0.43101361610689387	0.43164099232803504	0.06143148242943483	0.05957686341501697	-0.000529580917871586	-0.0721565287100816	-0.000531149835113931	-0.07237029504325676
59.52922416562417	0.36018962181273023	0.36267584891876764	0.38326010880670947	0.3851426533651922	0.3954169977964668	0.3969795269076386	0.4076016762807209	0.4088426196019559	0.43088136769972285	0.43150667697422534	0.06155923394709703	0.05970072668830029	-0.0005310983433026717	-0.07279929337339297	-0.0005326668670030399	-0.0730142937472067
59.887917687380885	0.35994187277085193	0.3624290192637069	0.3830495836097652	0.38493208529300216	0.39522622574181215	0.39678819231882934	0.40743076293096225	0.40867061798992316	0.4307484826848778	0.4313716941616245	0.06168917377746192	0.05982671147090609	-0.0005325887956566522	-0.07344346479528951	-0.0005341567665470004	-0.07365968435712489
60.24877251804685	0.35969140391764653	0.3621794935747993	0.3828370160228584	0.3847194811382761	0.395033771213821	0.3965951720954898	0.40725852908946275	0.408497283136844	0.4306149704085265	0.43123605292960643	0.0618213298360905	0.05995484481803743	-0.0005340524962262894	-0.07408904488001156	-0.0005356197544618135	-0.07430646834103527
60.6118016805955	0.35943819865582444	0.3619272556283315	0.38262239786894037	0.3845048328827827	0.39483963053473686	0.3964004626003283	0.4070849756125296	0.40832261581909085	0.43048084041658286	0.4310997625129776	0.06195573050876179	0.060085154240403824	-0.0005354896657715491	-0.0747360356641309	-0.0005370560508989319	-0.07495464728843615
60.97701827647021	0.3591822401806292	0.3616722889994441	0.3824057208946742	0.3842881324350446	0.394643800021314	0.396204060191744	0.4069101034225604	0.40814661687839976	0.43034610245837174	0.43096283234556426	0.06209240466102037	0.06021766771347262	-0.0005369005245352554	-0.0753844393216383	-0.0005384658754593596	-0.07560422291491875
61.34443548605718	0.3589235114755517	0.3614145770579732	0.38218697676868335	0.38406937162865423	0.39444627598445214	0.39600596122349324	0.4067339135090859	0.4079692872229028	0.4302107664903698	0.43082527206387117	0.062231381647953755	0.06035241368692486	-0.0005382852922622972	-0.0760342581693152	-0.0005398494472150794	-0.07625519706763839
61.71406656916102	0.3586619953079432	0.36115410296419426	0.38196615707975523	0.38384854222054404	0.3942470547288165	0.3958061620443367	0.40655640692982714	0.4077906278281772	0.43007484268002133	0.4306870915108173	0.06237269132419101	0.06048942109433674	-0.0005396441882190572	-0.07668549467258856	-0.0005412069847271495	-0.07690757173065776
62.085924865483435	0.35839767422452734	0.3608908496644673	0.3817432533349977	0.38362563588921283	0.3940461325524423	0.395604658997678	0.4063775848117694	0.40761063973831263	0.4299383414096353	0.4305483007395471	0.06251636405413315	0.06062871936308661	-0.0005409774312122861	-0.07733815145112999	-0.000542538706059692	-0.07756134902990652
62.46002379510434	0.3581305305468048	0.3606247998867775	0.381518256957949	0.3834006442329064	0.39384350574632526	0.3954014484211847	0.40619744835225674	0.4074293240669958	0.4298012732803622	0.4304089100173239	0.06266243072242918	0.06077033842449123	-0.000542285239608975	-0.0779922312850232	-0.0005438448288039854	-0.07821653123930616
62.83637685896657	0.3578605463663508	0.36035593613617267	0.3812911592866375	0.38317355876774983	0.3936391705939945	0.39519652664639526	0.40601599882010064	0.4072466819986119	0.4296636491162536	0.43026892982950093	0.06281092274468981	0.06091430872417983	-0.0005435678313563397	-0.07864773712084627	-0.0005451255700953395	-0.078873120786497
63.21499763936286	0.35758770354000013	0.360084240690092	0.381061951571591	0.38294437092583294	0.3934331233710702	0.39498988999830975	0.40583323755670986	0.4070627147893657	0.429525479968406	0.4301283708835772	0.06296187207846142	0.0610606612327114	-0.000544825424003359	-0.07930467207826553	-0.0005463811466335233	-0.0795311202589346
63.59589980042612	0.35731198368492	0.3598096955935838	0.38083062497379583	0.382713072053244	0.39322536034480327	0.39478153479496536	0.40564916597723666	0.4068774237684203	0.42938677711919293	0.42998724411333805	0.06311531123444954	0.061209427456444566	-0.0005460582347202037	-0.07996303945652983	-0.0005476117747017506	-0.08019053240991525
63.979097088622495	0.35703336817356474	0.3595322826544101	0.38059717056259984	0.38247965340805296	0.3930158777735986	0.39457145734699545	0.4054637855717429	0.4066908103390547	0.4292475520865829	0.4298455606830814	0.06327127328801653	0.061360639448661054	-0.0005472664803205518	-0.0806228427412492	-0.0005488176701895497	-0.0808513601654397
64.36460333324754	0.35675183812851047	0.3592519834380355	0.38036157931356374	0.3822441061582422	0.39280467190651897	0.39435965395716943	0.4052770979063854	0.4065028759798408	0.4291078166285516	0.42970333199193445	0.06342979189094557	0.06151432982095393	-0.0005484503772853477	-0.08128408561195499	-0.0005499990486128592	-0.08151360663076446
64.75243244692527	0.35646737441716714	0.35896877926249426	0.3801238421062534	0.38200642137958224	0.3925917389827696	0.3941461209199176	0.4050891046246195	0.4063136222458399	0.4289675827475829	0.42956056967826006	0.06359090128348781	0.06167053175488787	-0.0005496101417827859	-0.08194677194906319	-0.0005511561251336783	-0.08217727509706663
65.14259842611021	0.35617995764636423	0.3586826511931375	0.37988394972197587	0.38176659005345215	0.3923770752311656	0.39393085452083604	0.40489980744842413	0.4061230507698185	0.4288268626952696	0.42941728562415704	0.06375463630669653	0.06182927901393442	-0.0005507459896916811	-0.08261090584142039	-0.0005522891145848252	-0.08284236904889042
65.53511535159264	0.3558895681568057	0.3583935800372526	0.37964189284145505	0.3815246030646026	0.3921606768695765	0.39371385103617257	0.4047092081795451	0.40593116326348544	0.428685668977007	0.4292734919600554	0.06392103241505481	0.06199060595569563	-0.0005518581366263375	-0.08327649159444661	-0.0005533982314913644	-0.08350889217162205
65.92999738900669	0.35559618601739373	0.35810154633855334	0.37939766204244657	0.38128045119885934	0.39194254010435176	0.3934951067322932	0.4045173087007608	0.40573796151874786	0.4285440143567895	0.42912920106940916	0.06409012568940925	0.06215454754441893	-0.0005529467979599745	-0.0839435337381218	-0.0005544836900934769	-0.08417684835892203
66.32725878934137	0.3552997910194136	0.35780653037153914	0.3791512477972889	0.3810341251407669	0.3917226611297234	0.39327461786512863	0.4043241109771666	0.4055434474089894	0.42840191186210774	0.4289844255934895	0.06426195285021148	0.06232113936381177	-0.0005540121888498728	-0.08461203703565445	-0.000555545704370497	-0.08484624172089639
66.72691388945532	0.35500036267058005	0.3575085121357156	0.37890264047039046	0.38078561547116846	0.39150103612718706	0.39305238067959847	0.4041296170574821	0.4053476228903693	0.42825937478894993	0.42883917843627994	0.06443655127108315	0.06249041763017042	-0.000555054524262355	-0.08528200649178075	-0.0005565844880648374	-0.0855170765920974
67.12897711259382	0.35469788018893894	0.3572074713496777	0.3786518303156491	0.3805349126647234	0.39127766126485974	0.3928283914090158	0.4039338290753789	0.4051504900031425	0.4281164167069114	0.42869347276947684	0.06461395899270664	0.06266241920581857	-0.0005560740189970437	-0.08595344736193056	-0.0005576002547058589	-0.0861893575400785
67.53346296890952	0.3543923224966211	0.3569033874450474	0.3783988074738039	0.3802820070873563	0.3910525326968144	0.39260264627446667	0.4037367492508306	0.4049520508730029	0.4279730514644127	0.42854732203759577	0.06479421473705521	0.06283718161288161	-0.0005570708877170039	-0.08662636516177713	-0.0005585932176380148	-0.08686308937441822
67.94038605598601	0.35408366821344445	0.356596239560266	0.3781435619697159	0.3800268889936406	0.3908256465623874	0.3923751414841681	0.4035383798914845	0.40475230771244736	0.42782929319403024	0.42840073996319017	0.06497735792196752	0.0630147430473864	-0.0005580453449737233	-0.08730076567682943	-0.0005595635900430551	-0.08753827715548823
68.3497610593647	0.35377189565036027	0.35628600653423287	0.3778860837095752	0.3797695485241103	0.3905969989854631	0.39214587323280115	0.4033387233940566	0.40455126282216364	0.4276851563179416	0.42825374055218	0.06516342867608318	0.06319514239371177	-0.0005589976052349788	-0.08797665497215235	-0.0005605115849709463	-0.08821492620421623
68.7616027530747	0.3534569828027397	0.35597266689979123	0.3776263624780356	0.37950997570249984	0.3903665860737304	0.39191483770081825	0.40313778224574826	0.4043489185924409	0.42754065555348897	0.42810633809929777	0.06535246785413694	0.06337841923939279	-0.0005599278829138687	-0.08865403940293959	-0.0005614374153627977	-0.08889304211143667
69.17592600016614	0.3531389073434954	0.3556561988770522	0.37736438793526916	0.3792481604329113	0.3901344039179123	0.3916820310537276	0.40293555902568795	0.4041452775046036	0.4273958059188622	0.42795854719365106	0.06554451705263908	0.06356461389028366	-0.0005608363923989557	-0.08933292562535655	-0.0005623412940814476	-0.08957263074832156
69.59274575324658	0.3528176466160351	0.3553365803665569	0.3771001496139448	0.37898409249690396	0.3899004485909662	0.3914474494413461	0.4027320564063946	0.4039403421324698	0.4272506227389068	0.42781038272440725	0.06573961862593171	0.06375376738610038	-0.0005617233480826878	-0.09001332060719847	-0.0005632234339403852	-0.09025369827672591
70.01207705502031	0.3524931776270412	0.3550137889422688	0.37683363691612226	0.3787177615505053	0.38966471614725695	0.3912110889970293	0.4025272771552668	0.4037341151438328	0.4271051216510565	0.42766185988660166	0.06593781570265334	0.06394592151634397	-0.0005625889643937065	-0.0906952316398133	-0.0005640840477315057	-0.09093625116001647
70.43393503883172	0.3521654770390725	0.3546878018443941	0.37656483911006433	0.3784491571211421	0.3894272026216961	0.3909729458368686	0.4023212241360944	0.40352659930196777	0.42695931861139663	0.42751299418707145	0.06613915220260244	0.06414111883661926	-0.0005634334558297094	-0.0913786663499252	-0.0005649233482578064	-0.09162029617432665
70.85833492921113	0.3518345211629834	0.3543585959720242	0.3762937453269618	0.3781782686044876	0.38918790402885234	0.3907330160588618	0.40211390031059685	0.4033177974671638	0.4268132299008598	0.4273638014505221	0.06634367285402805	0.06433940268535956	-0.000564257036986815	-0.09206363271157159	-0.0005657415483617534	-0.09230584041995371
71.2852920424243	0.35150028595015453	0.35402614787559605	0.3760203445575685	0.3779050852612232	0.38894681636202877	0.3904912957420509	0.4019053087399852	0.4031077125982809	0.42666687213155663	0.42721429782572423	0.06655142321135024	0.06454081720097019	-0.000565059922595923	-0.09275013905929086	-0.0005665388609591981	-0.0929928913336937
71.71482178702524	0.3511627469845309	0.3536904337491646	0.3757446256487461	0.3776295962137117	0.3887039355923047	0.39024778094562873	0.4016954525865501	0.40289634775433286	0.4265202622532475	0.4270644997918491	0.0667624496733234	0.06474540733939863	-0.0005658423275557434	-0.09343819410101162	-0.000567315499071408	-0.09368145670114814
72.14693966441222	0.35082187947446214	0.35335142942248315	0.3754665772999144	0.37735179044258005	0.38845925766754535	0.39000246770801233	0.40148433511527665	0.4026837060960964	0.42637341755995556	0.4269144241649423	0.06697679950165843	0.06495321889214782	-0.0005666044669685455	-0.09412780693193668	-0.0005680716758582616	-0.0943715446693858
72.58166126938723	0.35047765824433713	0.353009110352886	0.37518618805940257	0.3770716567832082	0.3882127785113715	0.389755352045883	0.40127195969548296	0.402469790887747	0.4262263556967254	0.4267640881045423	0.06719452084011265	0.06516429850474215	-0.0005673465561786273	-0.09481898704882497	-0.0005688076046546087	-0.09506316376081259
73.01900229071879	0.35013005772601147	0.35266345161696716	0.3749034463207023	0.3767891839221215	0.3879644940220945	0.38950642995318824	0.40105832980248807	0.4022546054985212	0.42607909466653315	0.4266135091204439	0.0674156627340651	0.06537869369566039	-0.0005680688108049003	-0.09551174436413135	-0.0005695234990034104	-0.09575632288661495
73.45897851170821	0.3497790519500186	0.35231442790205075	0.37461834031861657	0.37650436039328405	0.38771440007161195	0.38925569740011084	0.4008434490193051	0.402038153404407	0.4259316528373483	0.42646270507961354	0.06764027515058675	0.06559645287574843	-0.0005687714467837446	-0.09620608922173801	-0.0005702195726936532	-0.09645103136107025
73.90160581075892	0.3494246145365595	0.3519620134974462	0.37433085812530237	0.37621717457428966	0.38746249250426124	0.3890031503319966	0.40062732103836274	0.40182043818986257	0.425784048949354	0.42631169421325843	0.06786840899902373	0.06581762536812795	-0.0005694546804072553	-0.09690203241252959	-0.0005708960397985963	-0.09714729891675233
74.34690016194996	0.3490667186862653	0.3516061822854836	0.37404098764620375	0.37592761468244723	0.38720876713563324	0.3887487846682441	0.400409949663254	0.4016014635495614	0.4256363021223276	0.4261604951240538	0.06810011615210564	0.06604226142860889	-0.0005701187283632669	-0.09759958519076406	-0.0005715531147130748	-0.09784513571963771
74.79487763561212	0.34870533717072744	0.3512469077323208	0.37374871661587267	0.37563566877075755	0.3869532197513409	0.388492596301153	0.40019133881051355	0.40138123329016717	0.4254884318631864	0.4260091267935302	0.06833544946759486	0.0662704122666268	-0.0005707638077775967	-0.09829875929075627	-0.0005721910121940788	-0.09854455238510695
75.24555439890803	0.3483404423227846	0.35088416287851865	0.3734540325936715	0.37534132472377824	0.38669584610574553	0.38823458109473113	0.3999714925114222	0.40115975133213866	0.425340458073703	0.42585760858963	0.06857446281049341	0.06650213006672015	-0.0005713901362582319	-0.09899956694485468	-0.0005728099474006099	-0.09924555999450035
75.6989467164156	0.3479720060265665	0.3505179203293755	0.3731569229593581	0.37504457025337307	0.38643664192063204	0.38797473488345613	0.39975041491384317	0.40093702171156237	0.4251924010583934	0.4257059602744313	0.06881721107582482	0.06673746801055781	-0.0005719979319382951	-0.09970202090120495	-0.0005734101359385901	-0.09994817011239832
76.15507095071504	0.34759999970728067	0.35014815224501644	0.37285737490854587	0.37474539289434317	0.38617560288384206	0.38771305347099166	0.39952811028408375	0.4007130485820156	0.42504428153258345	0.42555420201204713	0.06906375021199923	0.06697648029953505	-0.0005725874135220077	-0.10040613444276403	-0.0005739917939017181	-0.10065239480429966
76.61394356297929	0.34722439432073954	0.3497748303302273	0.3725553754480358	0.374443779999934	0.3859127246478504	0.3874495326288581	0.3993045830087896	0.4004878362164606	0.42489612063065674	0.42540235437670304	0.06931413724479485	0.06721922217796164	-0.0005731588003332622	-0.10111192140698222	-0.0005745551379168212	-0.10135824665501048
77.07558111356816	0.3468451603426192	0.3493979258240296	0.37225091139101846	0.374139718737218	0.3856480028282952	0.38718416809505196	0.399079837596868	0.40026138900916775	0.4247479399144897	0.42525043836099846	0.06956843030195795	0.06746574995684476	-0.0005737123123618071	-0.10181939620566993	-0.0005751003851890424	-0.10206573878751612
77.54000026262605	0.3464622677574414	0.3490174094889867	0.3719439693521395	0.373833196082345	0.3853814330024504	0.38691695557261774	0.39885387868144107	0.4000337114776717	0.42459976138207794	0.4250984753843546	0.06982668863844936	0.06771612103830199	-0.0005742481703163715	-0.10252857384656977	-0.0005756277535522436	-0.10277488488350173
78.00721777068286	0.34607568604727235	0.3486332516002348	0.3716345357424261	0.3735241988156595	0.3851130107076443	0.3866478907281615	0.3986267110218296	0.3998048082647572	0.4244516074763585	0.42494648730165635	0.07008897266235031	0.0679703939406065	-0.0005747665956722936	-0.1032394699545165	-0.000576137461515247	-0.10348569920328998
78.47725049925933	0.34568538418012856	0.34824542193422964	0.37132259676406826	0.37321271351667906	0.3848427314396209	0.3863769691903176	0.39839833950556897	0.399574684140478	0.4243035010942333	0.4247944964120898	0.07035534396145585	0.06822862832389423	-0.0005752678107281972	-0.10395210079451545	-0.000576629728311906	-0.10419819660715746
78.95011541147531	0.34529133059808326	0.34785388975720255	0.3710081384050524	0.3728987265589297	0.38457059065083765	0.3861041865481515	0.3981687691504546	0.3993433440042074	0.4241554655957989	0.424642525468184	0.07062586533056579	0.06849088501654921	-0.0005757520386592274	-0.10466648329499151	-0.0005771047739557833	-0.1049123925778872
79.42582957266194	0.3448934932050634	0.3474586238133155	0.37069114643364115	0.3725822241046328	0.38429658374870657	0.38582953834950845	0.39793800510662125	0.39911079288672097	0.4240075248137874	0.42449059768505737	0.07090060079950374	0.06875722604228636	-0.0005762195035736717	-0.10538263507207546	-0.0005775628192911664	-0.10562830324327876
79.90441015097758	0.34449183935432875	0.3470595923125087	0.3703716063926951	0.3722631920992426	0.38402070609376443	0.38555302009929954	0.3977060526586514	0.39887703595231366	0.42385970306322385	0.42433873674988076	0.07117961566187567	0.06902771464795339	-0.0005766704305715797	-0.10610057445499876	-0.0005780040860492441	-0.10634594540023556
80.38587441802741	0.34408633583562365	0.3466567629180293	0.37004950359383115	0.3719416162658233	0.38374295299778155	0.3852746272577242	0.39747291722771866	0.39864207850094785	0.42371202515130624	0.424186966831554	0.07146297650460318	0.06930241533207339	-0.000577105045804549	-0.10682032051202839	-0.0005784287969062274	-0.10706533653927863
80.87023974948666	0.343676948861993	0.3462501027336348	0.3697248231114122	0.3716174820992673	0.3834633197217971	0.3849943552384282	0.39723860437376235	0.3984059259704376	0.42356451638751286	0.4240353125906099	0.0717507512382447	0.06958139387415209	-0.0005775235765386744	-0.10754189307795059	-0.0005788371755400257	-0.10778649487029668
81.35752362572781	0.34326364405625115	0.3458395782904592	0.3693975497763631	0.37129077486034423	0.38318180147408365	0.384712199406592	0.397003119797694	0.39816858393866494	0.4234172025939428	0.423883799189345	0.07204300912813053	0.06986471736477033	-0.0005779262512176087	-0.10826531278196683	-0.0005792294466929748	-0.10850943934909196
81.8477436324513	0.3428463864370951	0.3454251555335333	0.3690676681698077	0.37096147956957837	0.3828983934080377	0.38442815507695055	0.39676646934363874	0.39793005812583127	0.4232701101158977	0.4237324523021869	0.07233982082634043	0.07015245423648699	-0.0005783132995296758	-0.10899060107716707	-0.0005796058362331769	-0.10923418970499199
82.34091746132043	0.3424251404048506	0.34500679980794974	0.3687351626165199	0.37062958100094845	0.38261309061999005	0.38414221751173705	0.3965286590012084	0.39769035439674294	0.4231232658327063	0.4235812981263019	0.0726412584045455	0.07044467429557565	-0.0005786849524755389	-0.10971778027084156	-0.0005799665712202251	-0.10996076646958386
82.83706291059936	0.3419998697268409	0.3445844758446607	0.36840001717818366	0.37029506367540244	0.38232588814693813	0.38385438191855287	0.3962896949078089	0.3974494787631323	0.4229766971688031	0.4234303633924503	0.07294739538774443	0.07074144875462579	-0.0005790414424394208	-0.1104468735560431	-0.0005803118799717066	-0.11068919100642916
83.33619788579601	0.34157053752236644	0.3441581477458983	0.36806221564645547	0.3699579118541833	0.3820367809641919	0.38356464344815683	0.39604958335098056	0.3972074373860132	0.42283043210506394	0.4232796753760953	0.07325830678891708	0.07104285026602823	-0.0005793830032617131	-0.11117790504437153	-0.0005806419921317585	-0.11141948554194414
83.83834040030794	0.34113710624728605	0.3437277789702077	0.3677217415358233	0.36961810953195984	0.38174576398293475	0.38327299719217306	0.39580833077077293	0.3969642365780716	0.4226844991904071	0.423129261908772	0.07357406914462886	0.07134895295637128	-0.000579709870314471	-0.11191089979995184	-0.0005809571387436763	-0.11215167319757313
84.34350857607244	0.3406995376781844	0.34329333231707915	0.36737857807625446	0.36927564042975275	0.3814528320476927	0.3829794381807131	0.39556594376215276	0.3967198828060931	0.42253892755366546	0.4229791513897226	0.07389476055161143	0.07165983246178999	-0.0005800222805795174	-0.1126458838749329	-0.0005812575523223562	-0.11288577802316979
84.85172064422062	0.340257792896117	0.3428547699111688	0.36703270820562633	0.3689304879876542	0.3811579799337095	0.38268396137990957	0.3953224290774462	0.3964743826934249	0.4223937469157373	0.4228293727978065	0.07422046070435144	0.07197556596427743	-0.0005803204727290456	-0.11338288434593835	-0.0005815434669314001	-0.11362182503141582
85.36299494573534	0.33981183226991807	0.34241205318609674	0.3666841145619319	0.36858263535733027	0.3808612023442257	0.3823865616893583	0.395077793628816	0.3962277430224736	0.42224898760202284	0.4226799557036902	0.07455125093372376	0.0722962322290017	-0.0005806046872074422	-0.11412192935232213	-0.0005818151182608311	-0.11435984023393075
85.87734993211305	0.3393616154390594	0.34196514286780666	0.36633277947525394	0.36823206539430053	0.38056249390765473	0.38208723393946364	0.394832044490771	0.3959799707372414	0.4221046805551541	0.4225309302823248	0.07488721424668955	0.07262191164266202	-0.0005808751663201606	-0.1148630481359163	-0.0005820727437104711	-0.115099850678817
86.39480416602983	0.3389071012960456	0.3415139989574777	0.3659786849594987	0.36787876064998737	0.38026184917465367	0.38178597288868504	0.39458518890271155	0.3957310729458945	0.42196085734802424	0.4223823273257199	0.07522843536710916	0.07295268625290183	-0.0005811321543203185	-0.11560627108195831	-0.0005823165824725973	-0.1158418844892708
86.91537632201124	0.3384482479683331	0.3410585807139721	0.36562181270388183	0.36752270336352727	0.3799592626150862	0.38148277322068064	0.39433723427150746	0.3954810569233715	0.4218175501971266	0.4222341782560193	0.07557500077768993	0.07328863980883046	-0.0005813758975019012	-0.11635162976206459	-0.0005825468756192609	-0.11658597090388412
87.43908518710603	0.3379850127997587	0.34059884663580775	0.36526214406415825	0.36716387545333684	0.3796547286148696	0.38117762954134315	0.3940881881741114	0.39522993011402635	0.42167479197620783	0.422086515138889	0.07592699876311813	0.07362985780267417	-0.0005816066442957957	-0.1170991569787816	-0.0005827638661928813	-0.11733214031892203
87.9659496615646	0.3375173523314604	0.3401347544426375	0.36489966005358737	0.3668022585084229	0.3793482414727045	0.3808705363757241	0.39383805836020463	0.39497770013430783	0.4215326162302478	0.42193937069722215	0.0762845194544008	0.07397642751260286	-0.0005818246453663245	-0.11784888681143002	-0.0005829677992994498	-0.11808042433163735
88.4959887595208	0.33704522228228045	0.3396662610562242	0.36453434133362433	0.3664378337794312	0.3790397953966828	0.380561488164842	0.3935868527548779	0.394724374775475	0.4213910571897702	0.42179277832517276	0.07664765487446716	0.07432843804676154	-0.0005820301537154959	-0.1186008546645354	-0.0005831589222052846	-0.11883085578583064
89.0292216096782	0.3365685775286283	0.3391933225808933	0.3641661682043285	0.36607058216942295	0.37872938450076493	0.3802504792623701	0.3933345794613447	0.39446996200634976	0.4212501497854953	0.42164677210252405	0.07701649898506166	0.07468598038855183	-0.0005822234247883085	-0.1193550973178219	-0.0005833374844366745	-0.1195834688188171
89.56566745600044	0.3360873720837926	0.33871589428344934	0.36379512059447927	0.36570048422437046	0.37841700280112694	0.37993750393119907	0.3930812467636875	0.39421446997610426	0.42110992966334254	0.4215013868094016	0.07739114773497437	0.07504914744319965	-0.0005824047165811641	-0.12011165297791138	-0.0005835037378834063	-0.1203382989105819
90.1053456584057	0.33560155907668276	0.3382339305725389	0.36342117805138857	0.36532752012336234	0.378102644212368	0.3796225563398683	0.3928268631296383	0.3939579070170858	0.420970433199792	0.4213566579413392	0.07777169910965641	0.07541803408565438	-0.0005825742897559438	-0.12087056133245255	-0.0005836579369059014	-0.12109538293471189
90.6482756934654	0.335111090729984	0.3377473849774423	0.36304431973040246	0.3649516696685083	0.3777863025435747	0.3793056305588628	0.39257143721339033	0.39370028164767484	0.42083169751761523	0.42121262172470836	0.0781582531822528	0.07579273720985587	-0.0005827324077579688	-0.12163186360650968	-0.0005838003384469048	-0.12185475921148736
91.19447715510712	0.33461591833770593	0.33725621012627843	0.3626645243840759	0.36457291227453287	0.3774679714942345	0.37898672055676746	0.3923149778584412	0.3934416025751807	0.42069376050198254	0.42106931513251794	0.0785509121661152	0.07617335577942407	-0.0005828793369363483	-0.12239560262091231	-0.0005839312021446719	-0.12261646756290645
91.74396975532183	0.3341159922421087	0.3367603577236043	0.36228177035101555	0.36419122695804784	0.3771476446499959	0.37866582019627687	0.39205749410046875	0.39318187869877125	0.4205566608169592	0.4209267759005966	0.07894978046882925	0.07655999087981179	-0.000583015346672211	-0.1231618228531346	-0.0005840507904547598	-0.1233805493703386
92.29677332487483	0.3336112618099866	0.3362597785273894	0.36189603554437366	0.3638065923264933	0.37682531547826353	0.3783429232300487	0.39179899517023636	0.39292111911243627	0.4204204379223989	0.4207850425441668	0.07935496474781721	0.0769527457719622	-0.0005831407095068797	-0.12393057050073253	-0.0005841593687715974	-0.12414704763423856
92.85290781402206	0.33310167540828783	0.33575442232534647	0.3615072974399854	0.3634189865667319	0.37650097732362825	0.3780180232964023	0.39153949049652886	0.3926593331079861	0.42028513209124574	0.4206441543748196	0.07976657396755908	0.07735172594754036	-0.000583255701278762	-0.12470189354695549	-0.0005842572055564932	-0.12491600703596362
93.41239329322968	0.33258718037905255	0.3352442379105993	0.36111553306413235	0.3630283874332895	0.3761746234031188	0.37769111391484844	0.3912789897091174	0.3923965301780825	0.42015078442725395	0.42050415151790327	0.08018471945849753	0.07775703918576735	-0.0005833606012641268	-0.12547584182979676	-0.0005843445724713625	-0.12568747400294455
93.97524995389855	0.33206772301364623	0.33472917305666644	0.36072071898092545	0.36263477223622603	0.37584624680127243	0.3773621884814491	0.39101750264175206	0.39213272001930216	0.420017436883139	0.42036507493033265	0.0806095149776657	0.07816879561192769	-0.0005834556923210998	-0.12625246711293414	-0.0005844217445152289	-0.12646149677584617
94.54149810909283	0.3315432485262671	0.3342091744917396	0.3603228312792864	0.3622381178286252	0.37551584046501596	0.3770312402639964	0.3907550393351826	0.3918679125352329	0.41988513227916685	0.420226966418835	0.08104107677111783	0.07858710775759851	-0.0005835412610424306	-0.1270318231603369	-0.0005844890001680536	-0.1272381254787831
95.11115819427312	0.3310137010267061	0.3336841878722343	0.3599218455595197	0.3618384005936884	0.37518339719834726	0.37669826239700566	0.3904916100402037	0.3916021178395995	0.4197539143221987	0.42008986865863923	0.08147952363820286	0.07901209062266086	-0.0005836175979113123	-0.12781396581381443	-0.0005845466215373962	-0.1280174121921931
95.68425076803395	0.3304790234923326	0.33315415775559154	0.35951773691945743	0.36143559643142065	0.3748489096568118	0.37636324787651415	0.3902272252207257	0.39133534625942035	0.419623827625196	0.4199538252126243	0.0819249769977562	0.07944386173915124	-0.0005836849974639735	-0.12859895307336444	-0.00058459489451268	-0.12879941102909243
96.26079651284576	0.32993915773928745	0.33261902757230566	0.3591104799401623	0.3610296807448921	0.3745123703417644	0.3760261895546764	0.3899618955568687	0.391067608338192	0.4194949177272046	0.41981888055093436	0.08237756095627144	0.07988254123701717	-0.0005837437584587102	-0.1293868451814717	-0.0005846341089243978	-0.12958417821425883
96.84081623580131	0.32939404439285225	0.3320787395971534	0.35870004867117344	0.360620628426061	0.3741737715944065	0.37568708013415014	0.3896956319480788	0.3907989148391016	0.4193672311138259	0.41968508007107685	0.08283740237812204	0.08032825191184258	-0.0005837941840498573	-0.1301777047100927	-0.0005846645587097576	-0.13037177216679652
97.42433086936633	0.32884362285697416	0.3315332349196033	0.3582864166152776	0.36020841384114277	0.3738331055895936	0.37534591216226004	0.3894284455162619	0.39052927674826554	0.4192408152381888	0.4195524701185139	0.08330463095789335	0.08078111929460743	-0.0005838365819711422	-0.13097159665257152	-0.0005846865420836567	-0.1311622535861119
98.01136147213543	0.32828783128291605	0.3309824534133721	0.35786955671279036	0.3597930108155069	0.3734903643293934	0.3750026780249355	0.389160347608939	0.39025870527799184	0.41911571854243657	0.41942109800776106	0.083779379294916	0.0812412717235559	-0.000583871264723812	-0.13176858851809925	-0.0005847003617165947	-0.1319556855413424
98.60192922959182	0.32772660653700647	0.3304263337051095	0.3574494413253277	0.35937439261808707	0.37314553963639946	0.3746573699404075	0.3888913498024152	0.38998721187006546	0.418991990479741	0.4192910120440055	0.08426178297005808	0.08170884041824035	-0.0005838985497712001	-0.13256875043073535	-0.0005847063249207474	-0.13275213356516247
99.1960554548718	0.32715988416746045	0.32986481314217736	0.35702604221904927	0.3589525319452854	0.3727986231467734	0.37430997995265736	0.3886214639049629	0.38971480819905624	0.4188696815368574	0.41916226154525854	0.08475198062487017	0.08218395955582489	-0.0005839187597444506	-0.13337215523303314	-0.0005847047438413133	-0.13355166575081512
99.79376158953411	0.32658759837024176	0.32929782775949784	0.3565993305473575	0.3585274009043523	0.37244960630301804	0.3739604999246069	0.3883507019600175	0.3894415061756426	0.41874884325723544	0.41903489686505574	0.08525011404315372	0.08266676634971554	-0.000583932222651462	-0.1341788785929907	-0.0005846959356562986	-0.13435435285369124
100.39506920433367	0.32600968195393526	0.3287253122454395	0.35616927683302707	0.35809897099622323	0.3720984803464607	0.3736089215310371	0.3880790762493801	0.389167317949954	0.41862952826469946	0.41890896941571937	0.08575632823504634	0.0831574011306093	-0.0005839392720993208	-0.13498899911694195	-0.0005846802227831849	-0.13516026839710094
101.00000000000001	0.3254260663035995	0.32814719990671215	0.35573585094974847	0.3576672130977922	0.3717452363094378	0.3732552362512264	0.3878065992964279	0.38889225591492765	0.4185117902877131	0.4187845316921971	0.08627077152371096	0.08365600743004407	-0.0005839412368381854	-0.13539491868294695	-0.0005846706471953917	-0.1355640426457196
