# Supplementary material for: White matter micro- and macrostructure brain charts for the human lifespan
Source: Nature. 2026 May 13;655(8124):979–89. doi: 10.1038/s41586-026-10454-2 (PMC13391363; doi:10.1038/s41586-026-10454-2)
Supplement: Supplementary file 12 — Centiles trajectories of brain charts. SDT.T9.1–5 contain the brain charts for the global metrics; SDT.T9.6–509 contain the brain charts for the tract-specific metrics (unnormalized); and SDT.T9.510–1157 contain the brain charts for the tract-specific macrostructural metrics (normalized). Included in each table are the male and female centile trajectories for the 2.5th, 25th, 50th, 75th and 97.5th percentiles; the interquartile range normalized by the 50th centile; and the derivatives of the 50th centiles with respect to both age and log(age). Charts are sampled in logarithmically spaced intervals. Age is reported in years, while centile trajectory values are reported in metric-specific units: diffusivities in mm2 s−1, volume in mm3, surface area in mm2, average length in mm, and FA is dimensionless (unitless). [file 41586_2026_10454_MOESM12_ESM.zip › plotted_curves_global/SDT.T9.3-global_md_mean_curve_metrics.csv]

ages	male_0.025th_percentile	female_0.025th_percentile	male_0.25th_percentile	female_0.25th_percentile	male_0.5th_percentile	female_0.5th_percentile	male_0.75th_percentile	female_0.75th_percentile	male_0.975th_percentile	female_0.975th_percentile	male_normalized_quantile_range	fwmale_normalized_quantile_range	male_median_centile_d_age	male_median_centile_d_log_age	female_median_centile_d_age	female_median_centile_d_log_age
0.25	0.0009784622625119374	0.0009760611560553095	0.0010132653481219752	0.0010103284671427485	0.0010330359447260008	0.0010297743478089247	0.0010539594816488924	0.001050338308689442	0.0010973937254593455	0.0010929745266385783	0.03939275659736189	0.03885301826737406	-0.00022141752749245858	-0.0001278417898680071	-0.00022071844755435337	-0.00012743815592104583
0.25150637576242696	0.0009781463447916191	0.0009757460135843681	0.001012938193483356	0.0010100022607397474	0.0010327024067292097	0.0010294418628892083	0.001053619188042995	0.0010499991842573913	0.0010970394081849465	0.0010926216361976024	0.039392756610768916	0.03885301828059474	-0.00022089912606865214	-0.00012792492070537453	-0.00022020168287562036	-0.0001275210242900615
0.2530218281966045	0.0009778300162116154	0.000975430461261977	0.0010126106133712747	0.0010096756300964915	0.0010323684349573127	0.0010291089455639409	0.0010532784518762358	0.0010496596187850185	0.001096684630111742	0.00109226828681345	0.03939275662437573	0.03885301829401185	-0.0002198607992013879	-0.00012809080099498993	-0.00021916663431043037	-0.00012768638084720285
0.25454641199404576	0.0009775132786568508	0.0009751145009684345	0.0010122826097377037	0.0010093485771592947	0.00103203403140037	0.0010287755978168989	0.0010529372751789839	0.0010493196142957165	0.0010963293933537773	0.001091914480591652	0.039392756638185436	0.0388530183076288	-0.00021882568383674306	-0.00012825591810874948	-0.00021813478710813738	-0.00012785097663797762
0.2560801821758082	0.000977196134014255	0.0009747981345860411	0.001011954184536692	0.001009021103876543	0.0010316991980505584	0.00102844182163397	0.0010525956599837685	0.0010489791728150318	0.0010959737000273472	0.001091560219639982	0.039392756652200996	0.03885301832144889	-0.00021779378520375703	-0.0001284202712519278	-0.000217106146481294	-0.0001280148108703527
0.25762319409447826	0.0009768785841726794	0.0009744813639990122	0.0010116253397242777	0.0010086932121986046	0.0010313639369020845	0.0010281076190030638	0.0010522536083251886	0.0010486382963705728	0.0010956175522509005	0.0010912055060683578	0.039392756666425895	0.03885301833547562	-0.0002167651083764266	-0.0001285838596618849	-0.0002160807174883539	-0.00012817788278407516
0.2591755034361701	0.0009765606310228235	0.0009741641910934074	0.0010112960772584144	0.0010083649040777576	0.0010310282499511056	0.0010277729919140346	0.0010519111222398341	0.0010482969869919315	0.0010952609521449612	0.0010908503419887628	0.03939275668086287	0.038853018349711534	-0.00021573965827942354	-0.0001287466826098982	-0.000215058505037502	-0.000128340191652504
0.2607371662225343	0.0009762422764571399	0.0009738466177570364	0.0010109663990988695	0.001008036181468091	0.0010306921391956296	0.0010274379423585837	0.0010515682037661842	0.0010479552467105844	0.0010949039018320179	0.0010904947295151393	0.03939275669551633	0.03885301836416067	-0.00021471743968398682	-0.00012890873939949699	-0.00021403951388571096	-0.00012850173678158328
0.2623082388127803	0.0009759235223697698	0.0009735286458793912	0.0010106363072071602	0.001007707046325435	0.0010303556066354484	0.001027102472330187	0.0010512248549445354	0.0010476130775598173	0.0010945464034364534	0.001090138670763315	0.03939275671038876	0.03885301837882582	-0.0002136984572094769	-0.0001290700293661573	-0.0002130237486374087	-0.00012866251750878743
0.2638887779057103	0.0009756043706564509	0.0009732102773515583	0.0010103058035464566	0.0010073775006072705	0.0010300186542720375	0.0010267665838240027	0.0010508810778169057	0.0010472704815746323	0.0010941884590844417	0.0010897821678509014	0.03939275672548438	0.03885301839371095	-0.00021268271532715044	-0.00012923055187891164	-0.00021201121374958554	-0.00012882253320509185
0.26547884054176485	0.0009752848232144423	0.0009728915140661406	0.0010099748900815049	0.001007047546272648	0.001029681284108481	0.0010264302788367892	0.0010505368744269513	0.0010469274607916633	0.0010938300709038638	0.00108942522289721	0.0393927567408063	0.03885301840881925	-0.00021167021835577504	-0.00012939030633810078	-0.00021100191352790842	-0.00012898178327291898
0.2670784841050822	0.0009749648819424449	0.0009725723579171799	0.0010096435687785433	0.0010067171852821083	0.0010293434981493838	0.001026093559366823	0.0010501922468198813	0.0010465840172490938	0.0010934712410242166	0.0010890678380231632	0.03939275675635864	0.038853018424154534	-0.00021066097046679166	-0.00012954929217673383	-0.00020999585213016259	-0.00012914026714688775
0.26868776632556873	0.0009746445487405197	0.0009722528108000747	0.0010093118416052203	0.0010063864195975953	0.001029005298400788	0.001025756427413812	0.00104984719704237	0.0010462401529865654	0.0010931119715765234	0.0010887100153512018	0.03939275677214403	0.038853018439719916	-0.00020965497568165015	-0.00012970750885951676	-0.00020899303356541887	-0.00012929798429359152
0.2703067452809827	0.0009743238255100133	0.0009719328746115054	0.0010089797105305137	0.0010060552511823805	0.0010286666868700917	0.0010254188849788167	0.0010495017271424769	0.001045895870045101	0.0010927522646932495	0.001088351757005204	0.03939275678816712	0.03885301845551988	-0.00020865223787519538	-0.0001298649558836018	-0.00020799346169581012	-0.00012945493421148702
0.2719354793990299	0.0009740027141534725	0.0009716125512493503	0.0010086471775246457	0.0010057236820009757	0.0010283276655659612	0.0010250809340641616	0.0010491558391695543	0.0010455511704670118	0.001092392122508206	0.0010879930651103878	0.039392756804431474	0.03885301847155737	-0.00020765276077355788	-0.00013002163277742174	-0.00020699714023619809	-0.0001296111164305891
0.27357402745947257	0.0009736812165745743	0.000971291842612615	0.0010083142445590084	0.0010053917140190587	0.0010279882364982553	0.0010247425766733596	0.001048809535174172	0.001045206056295822	0.0010920315471564725	0.0010876339417932345	0.03939275682094089	0.038853018487836594	-0.00020665654795554156	-0.00013017753909988494	-0.00020600407275361832	-0.00012976653051127718
0.2752224485962505	0.0009733593346780442	0.000970970750601351	0.00100798091360608	0.0010050593492033912	0.0010276484016779413	0.001024403814811029	0.0010484628172080296	0.0010448605295761825	0.0010916705407743046	0.001087274389181397	0.03939275683769936	0.038853018504361334	-0.00020566360285573237	-0.00013033267444317875	-0.00020501426267249823	-0.00012992117604715414
0.27688080229961526	0.0009730370703695756	0.0009706492771165748	0.0010076471866393407	0.0010047265895217327	0.0010273081631170067	0.001024064650482804	0.0010481156873238685	0.0010445145923537816	0.0010913091054990424	0.0010869144094036087	0.03939275685471077	0.038853018521135804	-0.00020467392876272195	-0.00013048703842982734	-0.00020402771327060476	-0.0001300750526617156
0.2785491484182772	0.0009727144255557593	0.0009703274240601994	0.0010073130656332004	0.0010043934369427712	0.0010269675228283877	0.0010237250856952667	0.001047768147575398	0.0010441682466752725	0.001090947243469035	0.001086554004589607	0.03939275687197938	0.038853018538163614	-0.0002036875288183304	-0.00013064063071249743	-0.00020304442767976605	-0.00013022816000876625
0.28022754716156506	0.0009723914021440046	0.0009700051933349526	0.0010069785525629166	0.0010040598934360381	0.0010266264828258848	0.001023385122455858	0.0010474202000172084	0.0010438214945881858	0.0010905849568235472	0.001086193176870042	0.039392756889509016	0.03885301855544883	-0.00020270440602360162	-0.00013079345097646855	-0.0002020644088918111	-0.0001303804977746681
0.2819160591015993	0.0009720680020424585	0.0009696825868442992	0.0010066436494045106	0.001003725960971828	0.0010262850451240764	0.0010230447627727968	0.0010470718467046846	0.0010434743381408456	0.0010902222477026731	0.001085831928376389	0.039392756907303685	0.03885301857299587	-0.00020172456323386267	-0.00013094549893655216	-0.00020108765975296317	-0.00013053206567514852
0.28361474517547763	0.0009717442271599387	0.0009693596064923726	0.0010063083581346984	0.0010033916415211274	0.0010259432117382505	0.001022704008655007	0.0010467230896939353	0.001043126779382295	0.0010898591182472584	0.0010854702612408732	0.039392756925368644	0.038853018590808655	-0.00020074800316310926	-0.00013109677433870148	-0.00020011418296828065	-0.00013068286345671587
0.2853236666874746	0.0009714200794058486	0.0009690362541838915	0.0010059726807308028	0.0010030569370555284	0.0010256009846843115	0.0010223628621120304	0.0010463739310416988	0.0010427788203622068	0.0010894955705988065	0.0010851081775963736	0.039392756943707294	0.0388530186088916	-0.0001997747283821738	-0.00013124727695884575	-0.00019914398110099096	-0.0001308328908961598
0.2870428853112538	0.0009710955606901129	0.0009687125318240927	0.0010056366191706861	0.00100272184954716	0.001025258365978717	0.0010220213251539553	0.0010460243728052754	0.0010424304631308124	0.0010891316068994048	0.0010847456795763516	0.03939275696232418	0.03885301862724893	-0.00019880474132039083	-0.0001313970066023351	-0.00019817705657276807	-0.00013098214779974637
0.28877246309209376	0.0009707706729230959	0.0009683884413186532	0.0010053001754326666	0.0010023863809686066	0.0010249153576383863	0.0010216793997913347	0.0010456744170424402	0.0010420817097388164	0.0010887672292916348	0.0010843827693147595	0.03939275698122432	0.03885301864588547	-0.00019783804426964924	-0.0001315459631070215	-0.0001972134116676183	-0.00013113063400524427
0.2905124624491269	0.0009704454180155245	0.0009680639845736114	0.0010049633514954374	0.0010020505332928263	0.0010245719616806235	0.0010213370880351037	0.0010453240658113568	0.0010417325622373123	0.0010884024399184847	0.001084019448945957	0.03939275700041126	0.03885301866480552	-0.00019687463937895222	-0.00013169414633840137	-0.0001962530485283831	-0.0001312783493790104
0.29226294617759224	0.0009701197978784273	0.0009677391634953053	0.0010046261493380042	0.0010017143084930888	0.0010242281801230498	0.001020994391896512	0.0010449733211705164	0.0010413830226777168	0.001088037240923281	0.0010836557206046378	0.039392757019890784	0.03885301868401329	-0.00019591452865885817	-0.00013184155619205828	-0.00019529596915923708	-0.00013142529381687806
0.294023977451102	0.0009697938144230472	0.0009674139799902891	0.001004288570939595	0.001001377708542886	0.001023884014983514	0.0010206513133870386	0.0010446221851786394	0.0010410330931116781	0.0010876716344495904	0.0010832915864257382	0.03939275703966709	0.03885301870351343	-0.00019495771398364559	-0.0001319881925942734	-0.00019434217542813048	-0.00013157146724518398
0.29579561982392083	0.000969467469560777	0.0009670884359652642	0.001003950618279593	0.001001040735415863	0.0010235394682800221	0.0010203078545183177	0.001044270659894608	0.0010406827755910046	0.0010873056226411491	0.0010829270485443602	0.0393927570597445	0.03885301872331106	-0.0001940041970873163	-0.00013213405549880597	-0.00019339166906412464	-0.00013171686961813145
0.29757793723326015	0.0009691407652030877	0.0009667625333270109	0.0010036122933374625	0.0010007033910857475	0.0010231945420306641	0.0010199640173020666	0.0010439187473773896	0.0010403320721675891	0.0010869392076417808	0.0010825621090956932	0.03939275708012834	0.03885301874341066	-0.0001930539795691466	-0.00013227914488980752	-0.00019244445166100022	-0.00013186150091967774
0.29937099400158496	0.0009688137032614503	0.0009664362739823105	0.0010032735980926675	0.0010003656775262658	0.0010228492382535284	0.001019619803750004	0.0010435664496859513	0.0010399809848933247	0.0010865723915953085	0.0010821967702149293	0.039392757100823794	0.03885301876381757	-0.0001921070628918553	-0.0001324234607801844	-0.00019150052467714618	-0.00013200536116284023
0.3011748548389356	0.0009684862856472721	0.000966109659837879	0.0010029345345246065	0.0010000275967110793	0.0010225035589666383	0.0010192752158737794	0.0010432137688791913	0.0010396295158200358	0.0010862051766454852	0.0010818310340371868	0.03939275712183516	0.038853018784536536	-0.00019116344838310262	-0.00013256700321134796	-0.0001905598894360594	-0.00013214845038889145
0.30298958484526295	0.0009681585142718182	0.0009657826928002918	0.0010025951046125304	0.0009996891506137027	0.0010221575061878656	0.0010189302556848953	0.0010428607070158559	0.0010392776669993942	0.0010858375649359041	0.001081464902697427	0.03939275714316856	0.03885301880557197	-0.00019022313723726647	-0.00013270977225410263	-0.00018962254712778792	-0.00013229076866813627
0.30481524951277783	0.0009678303910461473	0.0009654553747759181	0.0010022553103354772	0.000999350341207437	0.0010218110819348641	0.0010185849251946348	0.0010425072661544676	0.0010389254404828514	0.0010854695586099276	0.0010810983783303809	0.03939275716482814	0.038853018826930076	-0.00018928613051300003	-0.00013285176800628684	-0.0001886884988083204	-0.0001324323160984131
0.3066519147283146	0.0009675019178810404	0.00096512770767085	0.0010019151536721962	0.0009990111704652974	0.0010214642882249957	0.0010182392264139898	0.0010421534483532515	0.0010385728383215597	0.001085101159810606	0.0010807314630704684	0.03939275718682016	0.03885301884861538	-0.00018835242913795014	-0.00013299299059493785	-0.00018775774540236156	-0.00013257309280637064
0.3084996467757088	0.0009671730966869268	0.0009647996933908283	0.0010015746366010736	0.000998671640359935	0.0010211171270752505	0.0010178931613535824	0.0010417992556700532	0.0010382198625662944	0.001084732370680596	0.001080364159051718	0.03939275720914952	0.03885301887063334	-0.0001874220339085353	-0.00013313344017551465	-0.00018683028770311028	-0.00013271309894666294
0.31035851233818973	0.0009668439293738207	0.0009644713338411807	0.0010012337611000656	0.0009983317528635734	0.0010207696005021798	0.001017546732023598	0.0010414446901622712	0.0010378665152673853	0.0010843631933620897	0.0010799964684076945	0.0393927572318213	0.03885301889298882	-0.00018649494548822476	-0.00013327311693012156	-0.0001859061263724815	-0.0001328523347011168
0.3122285785007863	0.0009665144178512502	0.0009641426309267488	0.0010008925291466243	0.0009979915099479332	0.0010204217105218233	0.0010171999404337097	0.001041089753886781	0.0010375127984746412	0.0010839936299967326	0.0010796283932714193	0.039392757254841836	0.038853018915688355	-0.00018557116441075827	-0.00013341202106889605	-0.00018498526194266063	-0.00013299080027923127
0.3141099127527488	0.0009661845640281908	0.0009638135865518243	0.001000550942717631	0.0009976509135841654	0.0010200734591496359	0.0010168527885930096	0.0010407344488998626	0.001037158714237277	0.0010836236827255522	0.0010792599357752977	0.03939275727821582	0.03885301893873683	-0.00018465069108197785	-0.000133550152830203	-0.0001840676948179354	-0.00013312849591842757
0.31600258298998396	0.0009658543698129924	0.0009634842026200741	0.0010002090037893178	0.0009973099657427753	0.0010197248484004131	0.0010165052785099321	0.0010403787772571233	0.0010368042646038372	0.0010832533536888741	0.001078891098051036	0.03939275730195025	0.03885301896214013	-0.0001837335257777739	-0.00013368751247899713	-0.00018315342527341905	-0.0001332654218828555
0.3179066575175057	0.0009655238371133213	0.0009631544810344823	0.0009998667143372097	0.0009969686683935605	0.001019375880288228	0.0010161574121921907	0.001040022741013432	0.0010364494516221306	0.0010828826450262573	0.0010785218822295768	0.03939275732604963	0.03885301898590379	-0.0001828196686461392	-0.00013382410030679526	-0.00018224245345654921	-0.00013340157846317147
0.3198222050518999	0.0009651929678360855	0.0009628244236972791	0.0009995240763360465	0.0009966270235055388	0.0010190265568263545	0.0010158091916467034	0.001039666342222844	0.0010360942773391553	0.001082511558876411	0.0010781522904410173	0.03939275735052108	0.03885301901003388	-0.00018190911970977774	-0.00013395991663317508	-0.00018133477938986342	-0.00013353696597795395
0.32174929472380437	0.000964861763887372	0.0009624940325098728	0.0009991810917597181	0.000996285033046877	0.001018676880027198	0.0010154606188795213	0.0010393095829385284	0.0010357387438010251	0.0010821400973771236	0.001077782324814536	0.039392757375369944	0.03885301903453633	-0.0001810018788642731	-0.000134094961803638	-0.00018043040296972235	-0.00013367158477164964
0.32368799608040405	0.0009645302271723811	0.0009621633093727893	0.0009988377625811953	0.0009959426989848295	0.00101832685190223	0.0010151116958957652	0.0010389524652126992	0.0010353828530529048	0.0010817682626651896	0.0010774119874783228	0.03939275740060261	0.038853019059417036	-0.00018009794587969807	-0.00013422923618991445	-0.00017952932396636534	-0.00013380543521462895
0.3256383790879404	0.0009641983595953625	0.0009618322561856044	0.0009984940907724654	0.0009956000232856663	0.001017976474461916	0.0010147624246995535	0.0010385949910965478	0.0010350266071389369	0.0010813960568763366	0.0010770412805595048	0.03939275742622538	0.03885301908468265	-0.00017919732040344583	-0.00013436274019076877	-0.00017863154202873988	-0.00013393851770462928
0.32760051413423674	0.000963866163059545	0.0009615008748468776	0.0009981500783044586	0.0009952570079146054	0.0010176257497156464	0.0010144128072939315	0.0010382371626401652	0.0010346700081021692	0.0010810234821451495	0.00107667020618407	0.03939275745224425	0.038853019110339046	-0.000178300001958287	-0.00013449547423050046	-0.00017773705668083783	-0.00013407083266442354
0.3295744720312385	0.0009635336394670811	0.0009611691672540936	0.0009978057271469902	0.0009949136548357534	0.0010172746796716736	0.0010140628456808119	0.0010378789818924837	0.0010343130579844944	0.0010806505406050046	0.0010762987664768048	0.03939275747866555	0.03885301913639231	-0.00017740598994481216	-0.00013462743875916616	-0.00017684586732513718	-0.00013420238054273614
0.33156032401756863	0.0009632007907189754	0.0009608371353035917	0.0009974610392686867	0.0009945699660120308	0.0010169232663370389	0.0010137125418608983	0.0010375204509011997	0.001033955758826573	0.001080277234387992	0.0010759269635612122	0.03939275750549716	0.03885301916284931	-0.0001765152836425421	-0.0001347586342530238	-0.00017595797324393425	-0.00013433316181446497
0.33355814176109866	0.0009628676187150261	0.0009605047808905079	0.0009971160166369257	0.0009942259434051123	0.0010165715117175097	0.0010133618978336255	0.001037161571712709	0.00103359811266777	0.0010799035656248485	0.0010755547995594484	0.03939275753274446	0.03885301918971679	-0.0001756278822096502	-0.00013488906121322808	-0.00017507337359745634	-0.00013446317697890509
0.33556799736153503	0.0009625341253537608	0.0009601721059087116	0.0009967706612177697	0.000993881588975362	0.0010162194178175126	0.0010130109155970918	0.0010368023463720405	0.0010332401215460878	0.0010795295364448873	0.0010751822765922513	0.039392757560414486	0.03885301921700118	-0.00017474378468473883	-0.00013501872016630223	-0.0001741920674273867	-0.00013459242656088666
0.3375899633530214	0.0009622003125323752	0.0009598391122507426	0.0009964249749759007	0.0009935369046817678	0.0010158669866400672	0.0010126595971479931	0.0010364427769227868	0.0010328817874980982	0.0010791551489759263	0.0010748093967788712	0.03939275758851376	0.03885301924470918	-0.00017386298998758876	-0.00013514761166386058	-0.00017331405365711428	-0.0001347209111105807
0.3396241127067558	0.0009618661821466701	0.0009595058018077496	0.000996078959874557	0.0009931918924818777	0.001015514220186722	0.0010123079444815575	0.0010360828654070405	0.0010325231125588765	0.0010787804053442212	0.0010744361622369997	0.03939275761705037	0.03885301927284772	-0.00017298549691988074	-0.00013527573628235867	-0.00017243933109228893	-0.00013484863120258317
0.3416705188336247	0.0009615317360909916	0.0009591721764694303	0.0009957326178754707	0.0009928465543317378	0.0010151611204574887	0.0010119559595914824	0.0010357226138653257	0.001032164098761937	0.0010784053076743952	0.0010740625750827047	0.03939275764603095	0.03885301930142423	-0.00017211130416666665	-0.0001354030946231488	-0.00017156789842179276	-0.00013497558743616467
0.343729255586852	0.000961196976258169	0.000958838238123969	0.0009953859509388029	0.0009925008921858275	0.0010148076894507779	0.0010116036444698688	0.0010353620243365334	0.0010318047481391649	0.0010780298580893714	0.0010736886374303604	0.03939275767546255	0.03885301933044594	-0.0001712404102964249	-0.00013552968731161963	-0.00017069975421885042	-0.00013510178043490972
0.34580039726466444	0.0009608619045394566	0.000958503988657979	0.0009950389610230838	0.000992154907997001	0.0010144539291633379	0.0010112510011071603	0.0010350010988578583	0.0010314450627207552	0.0010776540587103063	0.0010733143513925805	0.03939275770535287	0.03885301935991922	-0.00017037281376222624	-0.00013565551499744588	-0.00016983489694116782	-0.00013522721084621714
0.3478840186129729	0.0009605265228244735	0.0009581694299564424	0.0009946916500851507	0.0009918086037164233	0.0010140998415901898	0.00101089803149208	0.001034639839464734	0.0010310850445351485	0.001077277911656523	0.0010729397190801541	0.039392757735709126	0.03885301938985224	-0.00016950851290273294	-0.0001357805783540056	-0.0001689733249327363	-0.00013535187934149429
0.34998019482807	0.0009601908330011442	0.0009578345639026513	0.0009943440200800855	0.0009914619812935101	0.0010137454287245675	0.001010544737611568	0.0010342782481907687	0.001030724695608966	0.0010769014190454452	0.001072564742601977	0.03939275776653915	0.038853019420252224	-0.00016864750594405842	-0.00013590487807924045	-0.00016811503642552572	-0.00013547578661657345
0.352089001559344	0.0009598548369556388	0.0009574993923781471	0.0009939960729611543	0.0009911150426758653	0.0010133906925578508	0.0010101911214507164	0.0010339163270676817	0.0010303640179669463	0.0010765245829925277	0.0010721894240649857	0.03939275779785052	0.03885301945112746	-0.00016778979099868474	-0.0001360284148937685	-0.00016726002953762475	-0.00013559893338960238
0.3542105149120084	0.0009595185365723202	0.0009571639172626684	0.0009936478106797504	0.0009907677898092274	0.001013035635079513	0.001009837184992718	0.0010335540781252449	0.0010300030136318873	0.0010761474056112	0.0010718137655740983	0.03939275782965153	0.038853019482485054	-0.0001669353660680717	-0.00013615118954196648	-0.0001664083022767382	-0.0001357213204025709
0.35634481144984936	0.0009591819337336791	0.0009568281404340868	0.0009932992351853298	0.0009904202246374014	0.0010126802582770503	0.0010094829302187936	0.0010331915033912145	0.0010296416846245786	0.0010757698890127916	0.0010714377692321423	0.039392757861949894	0.03885301951433328	-0.0001660842290437392	-0.00013627320279202548	-0.00016555985254157468	-0.00013584294842150513
0.35849196819798806	0.0009588450303202813	0.0009564920637683531	0.0009929503484253544	0.0009900723491022049	0.0010123245641359274	0.0010091283591081384	0.0010328286048912733	0.0010292800329637425	0.0010753920353064746	0.0010710614371397947	0.039392757894753994	0.03885301954667997	-0.0001652363777060739	-0.0001363944554337304	-0.00016471467811923768	-0.00013596381823363646
0.36065206264566085	0.0009585078282107135	0.0009561556891394442	0.0009926011523452376	0.0009897241651434124	0.001011968554639519	0.0010087734736378658	0.0010324653846489728	0.0010289180606659779	0.0010750138465992006	0.0010706847713955233	0.03939275792807172	0.03885301957953296	-0.0001643918097277708	-0.00013651494828054167	-0.0001638727766894721	-0.00013608393064956648
0.3628251727490157	0.0009581703292815214	0.0009558190184193012	0.0009922516488882782	0.0009893756746986906	0.0010116122317690456	0.001008418275782941	0.0010321018446856657	0.0010285557697456934	0.0010746353249956328	0.0010703077740955153	0.039392757961911905	0.038853019612901385	-0.00016355052267327808	-0.0001366346821682074	-0.0001630341458247475	-0.0001362032865026841
0.3650113769339257	0.0009578325354071606	0.0009554820534777797	0.0009919018399956114	0.000989026879703548	0.001011255597503521	0.0010080627675161293	0.001031737987020454	0.0010281931622150532	0.0010742564725980913	0.0010699304473336248	0.03939275799628296	0.03885301964679357	-0.00016271251399962994	-0.00013675365795415284	-0.00016219878299025825	-0.00013632188664777778
0.36721075409881926	0.0009574944484599386	0.0009551447961825927	0.0009915517276061479	0.0009886777820912755	0.0010108986538196914	0.0010077069508079351	0.0010313738136701262	0.001027830240083916	0.0010738772915064865	0.001069552793201305	0.039392758031193485	0.038853019681217654	-0.00016187778105924977	-0.00013687187651903465	-0.00016136668554650457	-0.00013643973196247883
0.3694233836175272	0.0009571560703099586	0.0009548072483992546	0.000991201313656515	0.000988328383792888	0.0010105414026919755	0.0010073508276265443	0.0010310093266490963	0.001027467005359775	0.0010734977838182578	0.001069174813787549	0.03939275806665315	0.038853019716182526	-0.00016104632109861794	-0.00013698933876463149	-0.0001605378507486266	-0.00013655682334576258
0.37164934534214805	0.0009568174028250708	0.0009544694119910319	0.0009908506000810085	0.000987978686737074	0.0010101838460924142	0.0010069943999377708	0.0010306445279693519	0.0010271034600477051	0.0010731179516283178	0.001068796511178833	0.03939275810267011	0.038853019751697734	-0.00016021813125985385	-0.00013710604561417705	-0.0001597122757480418	-0.00013667316171811494
0.3738887196059291	0.0009564784478708145	0.0009541312888188861	0.0009904995888115299	0.0009876286928501364	0.0010098259859906086	0.001006637669704997	0.0010302794196403913	0.0010267396061503006	0.0010727377970289876	0.0010684178874590525	0.039392758139253685	0.038853019787771254	-0.00015939320858313066	-0.00013722199801310953	-0.0001588899575941105	-0.00013678874802189323
0.3761415872261661	0.0009561392073103674	0.0009537928807414226	0.0009901482817775357	0.0009872784040559385	0.0010094678243536663	0.00100628063888912	0.0010299140036691703	0.0010263754456676204	0.0010723573221099404	0.0010680389447094644	0.03939275817641382	0.038853019824412895	-0.0001585715500055651	-0.00013733719692751722	-0.00015807089323349732	-0.00013690358322004936
0.3784080295071193	0.0009557996830044939	0.0009534541896148404	0.0009897966809059833	0.0009869278222758536	0.0010091093631461473	0.0010059233094484974	0.001029548282060044	0.0010260109805971351	0.001071976528958143	0.0010676596850086322	0.0393927582141596	0.038853019861632455	-0.0001577531523631881	-0.00013745164334449944	-0.00015725507951230844	-0.00013701766829660178
0.3806881282429484	0.0009554598768114926	0.0009531152172928773	0.0009894447881212774	0.0009865769494287076	0.0010087506043300087	0.0010055656833388915	0.001029182256814713	0.0010256462129336664	0.0010715954196577977	0.0010672801104323637	0.039392758252500285	0.038853019899438894	-0.00015693801239155536	-0.0001375653382719444	-0.00015644251317653568	-0.0001371310042563023
0.38298196572066395	0.0009551197905871462	0.0009527759656267626	0.0009890926053452162	0.0009862257874307292	0.0010083915498645514	0.0010052077625134171	0.0010288159299321675	0.0010252811446693367	0.0010712139962902845	0.0010669002230536578	0.03939275829144636	0.03885301993784214	-0.00015612612672710746	-0.0001376782827381129	-0.00015563319087325	-0.0001372435921242754
0.3852896247230969	0.0009547794261846709	0.0009524364364651642	0.0009887401344969408	0.0009858743381954969	0.001008032201706367	0.001004849548922488	0.0010284493034086334	0.001024915777793513	0.0010708322609341064	0.0010665200249426465	0.03939275833100772	0.03885301997685191	-0.00015531749190852984	-0.00013779047779244324	-0.00015482710915176723	-0.00013735543294640662
0.38761118853188686	0.0009544387854546622	0.0009520966316541376	0.0009883873774928793	0.0009855226036338844	0.0010076725618092803	0.001004491044513761	0.0010280823792375147	0.0010245501142927503	0.0010704502156648273	0.001066139518166536	0.0393927583711944	0.038853020016477904	-0.00015451210437650298	-0.0001379019245039137	-0.00015402426446431416	-0.0001374665277885101
0.3899467409304866	0.0009540978702450528	0.0009517565530370796	0.0009880343362467007	0.0009851705856540132	0.001007312632124305	0.0010041322512320888	0.001027715159409346	0.0010241841561507445	0.0010700678625550249	0.0010657587047895561	0.03939275841201661	0.0388530200567315	-0.00015370996047470165	-0.00013801262396087588	-0.0001532246531661674	-0.00013757687773552352
0.39229636620718694	0.0009537566824010589	0.0009514162024546792	0.0009876810126692628	0.0009848182861612036	0.0010069524145995873	0.001003773171019467	0.0010273476459117378	0.0010238179053482764	0.0010696852036742315	0.0010653775868729055	0.03939275845348498	0.03885302009762166	-0.0001529110564525149	-0.0001381225772724981	-0.0001524282715181513	-0.00013768648389281268
0.3946601491581577	0.0009534152237651308	0.0009510755817448656	0.000987327408668558	0.0009844657070579178	0.0010065919111803528	0.00100341380581498	0.0010269798407293207	0.0010234513638631582	0.0010693022410888763	0.0010649961664746924	0.0393927584956105	0.038853020139159866	-0.00015211538846426897	-0.00013823178556696125	-0.00015163511568697108	-0.00013779534738514454
0.3970381750905084	0.0009530734961769089	0.0009507346927427647	0.0009869735261496698	0.000984112850243717	0.0010062311238088612	0.001003054157554755	0.0010266117458436986	0.0010230845336701856	0.0010689189768622394	0.0010646144456498868	0.03939275853840349	0.03885302018135653	-0.00015132295256972683	-0.00013834024999079264	-0.00015084518174496298	-0.00013790346935563247
0.39943052982536675	0.0009527315014731757	0.0009503935372806516	0.0009866193670147211	0.0009837597176152121	0.0010058700544243553	0.0010026942281719116	0.0010262433632333978	0.0010227174167410865	0.0010685354130543947	0.0010642324264502668	0.039392758581875596	0.03885302022422248	-0.00015053374473766867	-0.00013844797171111423	-0.00015005846567353598	-0.00013801085096756815
0.4018372997009759	0.0009523892414878035	0.0009500521171878988	0.0009862649331628232	0.0009834063110660083	0.001005508704963005	0.001002334019596507	0.0010258746948738106	0.0010223500150444657	0.0010681515517221537	0.0010638501109243603	0.039392758626037666	0.038853020267768934	-0.0001497477608445874	-0.00013855495191322786	-0.00014927496336197832	-0.00013811749340233992
0.40425857157581063	0.0009520467180517164	0.0009497104342909374	0.0009859102264900325	0.000983052632486668	0.001005147077357868	0.001001973533755496	0.001025505742737153	0.001021982330545764	0.0010677673949190212	0.0010634675011174032	0.03939275867090152	0.03885302031200732	-0.00014896499667518825	-0.00013866119180014347	-0.0001484946706086232	-0.0001382233978593772
0.4066944328317112	0.0009517039329928401	0.0009493684904132077	0.0009855552488893017	0.0009826986837646564	0.0010047851735388372	0.0010016127725726773	0.0010251365087924121	0.0010216143652072025	0.0010673829446951402	0.0010630845990712817	0.03939275871647855	0.038853020356948736	-0.00014818544792630228	-0.000138766692595077	-0.0001477175831237909	-0.00013832856555812123
0.4091449713770379	0.0009513608881360523	0.0009490262873751091	0.0009852000022504267	0.0009823444667842924	0.001004422995432587	0.0010012517379686429	0.001024766995005292	0.0010212461209877322	0.0010669982030972354	0.0010627014068244783	0.039392758762780505	0.038853020402605326	-0.00014740911020497127	-0.00013887145553839741	-0.0001469436965282067	-0.00013843299773458329
0.411610275649843	0.0009510175853031496	0.000948683826993968	0.0009848444884600128	0.0009819899834267133	0.0010040605449625388	0.0010008904318607418	0.0010243972033381781	0.0010208775998429957	0.0010666131721685768	0.001062317926412034	0.039392758809819614	0.03885302044898859	-0.00014663597902950243	-0.00013897548188762654	-0.00014617300635466624	-0.0001385366956428713
0.41409043462106226	0.0009506740263127925	0.0009483411110839819	0.0009844887094014184	0.0009816352355698182	0.001003697824048805	0.001000528856163022	0.0010240271357500792	0.0010205088037252706	0.0010662278539489173	0.0010619341598654879	0.03939275885760835	0.038853020496111015	-0.0001458660498328268	-0.00013907877291957638	-0.00014540550805022812	-0.00013863966055535637
0.41658553779772634	0.0009503302129804677	0.0009479981414561826	0.0009841326669547147	0.0009812802250882295	0.0010033348346081444	0.0010001670127861937	0.0010236567941965839	0.0010201397345834273	0.0010658422504744513	0.0010615501092128337	0.039392758906158606	0.038853020543984707	-0.00014509931796080622	-0.00013918132992746246	-0.00014464119697557565	-0.00013874189376128498
0.41909567522619073	0.0009499861471184433	0.0009476549199183914	0.0009837763629966406	0.0009809249538532466	0.0010029715785539216	0.0009998049036375775	0.0010232861806298158	0.0010197703943628815	0.0010654563637777636	0.0010611657764784711	0.0393927589554833	0.03885302059262162	-0.00014433577867536962	-0.00013928315422259696	-0.00014388006840759804	-0.00013884339656800027
0.4216209374953856	0.0009496418305357242	0.000947311448275174	0.000983419799400555	0.0009805694237327986	0.001002608057796053	0.0009994425306210615	0.0010229152969983835	0.001019400785005547	0.00106507019588778	0.0010607811636831551	0.03939275900559588	0.0388530206420357	-0.0001435754271538192	-0.00013938424713333397	-0.00014312211753880755	-0.00013894417029938766
0.42416141574008476	0.0009492972650380142	0.000946967728327803	0.0009830629780363997	0.0009802136365914072	0.0010022442742409722	0.0009990798956370588	0.0010225441452473393	0.0010190309084497932	0.0010646837488297242	0.0010603962728439535	0.039392759056508256	0.038853020692238456	-0.0001428182584896076	-0.00013948461000370949	-0.00014236733947825542	-0.00013904421629556962
0.4267172016441951	0.000948952452427673	0.0009466237618742155	0.0009827059007706522	0.00097985759429014	0.0010018802297915817	0.0009987170005824645	0.001022172727318135	0.0010186607666304009	0.001064297024625071	0.0010600111059741995	0.03939275910823483	0.03885302074324386	-0.00014206426769511338	-0.0001395842441957451	-0.0001416157292538356	-0.00013914353591396034
0.42928838744406506	0.000948607394503674	0.0009462795507089704	0.0009823485694662843	0.0009795012986865699	0.0010015159263472087	0.000998353847350609	0.0010218010451485745	0.0010182903614785169	0.001063910025291496	0.0010596256650834445	0.03939275916078906	0.03885302079506564	-0.0001413134497015578	-0.00013968315108783824	-0.00014086728181275654	-0.00013924213052854406
0.43187506593181346	0.0009482620930615639	0.0009459350966232089	0.0009819909859827196	0.000979144751634731	0.0010011513658035633	0.0009979904378312175	0.0010214291006727712	0.0010179196949216085	0.0010635227528428349	0.001059239952177413	0.03939275921418444	0.03885302084771602	-0.00014056579935925462	-0.00013978133207401267	-0.00014012199202192988	-0.00013934000152934778
0.4344773304586784	0.0009479165498934246	0.0009455904014046143	0.0009816331521757932	0.000978787954985078	0.001000786550052698	0.0009976267739103676	0.0010210568958211068	0.0010175487688834249	0.0010631352092890355	0.0010588539692579588	0.039392759268435024	0.03885302090121061	-0.00013982131143960852	-0.00013987878856472347	-0.0001393798546691638	-0.00013943715032216364
0.4370952749383861	0.0009475707667878326	0.000945245466837375	0.0009812750698977104	0.0009784309105844494	0.001000421480982964	0.000997262857470449	0.0010206844325201868	0.0010171775852839528	0.0010627473966361167	0.001058467718323022	0.039392759323554974	0.038853020955562395	-0.00013907998063542037	-0.0001399755219859966	-0.00013864086446371826	-0.0001395335783283269
0.4397289938505404	0.0009472247455298206	0.0009449002947021436	0.000980916740997007	0.0009780736202760233	0.0010000561604789726	0.000996898690390123	0.0010203117126928014	0.0010168061460393753	0.0010623593168861225	0.0010580812013665844	0.03939275937955944	0.0388530210107855	-0.00013834180156188647	-0.00014007153377923465	-0.00013790501603794247	-0.00013962928698485477
0.4423785822440318	0.0009468784879008406	0.0009445548867760001	0.0009805581673185113	0.0009777160858992797	0.0009996905904215534	0.0009965342745442808	0.0010199387382578827	0.0010164344530620318	0.001061970972037082	0.0010576944203786287	0.03939275943646249	0.03885302106689524	-0.00013760676875818056	-0.00014016682540168857	-0.00013717230394852398	-0.0001397242777445573
0.4450441357404687	0.0009465319956787232	0.0009442092448324129	0.0009801993507033008	0.0009773583092899604	0.000999324772687714	0.000996169611804003	0.0010195655111304633	0.001016062508260375	0.0010615823640829636	0.0010573073773450926	0.03939275949427939	0.0388530211239065	-0.00013687487668859188	-0.00014026139832643003	-0.0001364427226769327	-0.00013981855207564897
0.44772575053762753	0.0009461852706376391	0.000943863370641199	0.0009798402929886635	0.0009770002922800285	0.0009989587091505977	0.0009958047040365197	0.0010191920332216335	0.0010156903135389288	0.0010611934950136314	0.001056920074247827	0.03939275955302521	0.03885302118183348	-0.00013614611974160917	-0.0001403552540404085	-0.0001357162666293099	-0.00013991211146030524
0.4504235234129248	0.0009458383145480689	0.000943517265968495	0.0009794809960080664	0.000976642036697637	0.0009985924016794531	0.0009954395531051772	0.0010188183064385099	0.0010153178707982572	0.001060804366814812	0.0010565325130645613	0.03939275961271604	0.03885302124069193	-0.0001354204922316138	-0.00014044839404472875	-0.00013499293013830016	-0.00014000495739516228
0.4531375517269096	0.0009454911291767644	0.0009431709325767166	0.0009791214615911148	0.000976283544367088	0.0009982258521395908	0.0009950741608693969	0.001018444332684192	0.0010149451819349215	0.00106041498146805	0.0010561446957688607	0.03939275967336718	0.03885302130049769	-0.00013469798840159974	-0.00014054081985651057	-0.00013427270746493858	-0.00014009709139245485
0.4558679334267773	0.0009451437162867074	0.0009428243722245197	0.0009787616915635108	0.0009759248171087913	0.0009978590623923433	0.0009947085291846338	0.00101807011385772	0.0010145722488414358	0.0010600253409506633	0.0010557566243300789	0.03939275973499524	0.03885302136126642	-0.0001339786024225076	-0.00014063253300683476	-0.00013355559279842888	-0.00014018851497824003
0.45861476704990445	0.0009447960776370816	0.0009424775866667717	0.0009784016877470226	0.0009755658567392363	0.0009974920342950317	0.0009943426599023461	0.0010176956518540424	0.0010141990734062393	0.0010596354472357102	0.0010553683007133293	0.03939275979761631	0.03885302142301449	-0.00013326232839411256	-0.00014072353504068769	-0.00013284158025719806	-0.0001402792296927302
0.4613781517274047	0.0009444482149832329	0.0009421305776545109	0.0009780414519594454	0.0009752066650709483	0.0009971247697009268	0.0009939765548699526	0.0010173209485639747	0.0010138256575136502	0.0010592453022919464	0.0010549797268794383	0.03939275986124651	0.038853021485757845	-0.00013254916034555198	-0.0001408138275164339	-0.00013213066388956252	-0.00014036923708965476
0.4641581871877068	0.0009441001300766416	0.0009417833469349195	0.0009776809860145702	0.000974847243912462	0.0009967572704592184	0.000993610215930804	0.0010169460058741693	0.0010134520030438384	0.0010588549080837915	0.001054590904784915	0.03939275992590377	0.03885302154951359	-0.0001318390922383228	-0.0001409034120071484	-0.00013142283767569873	-0.0001404585387367041
0.4669549737601532	0.0009437518246648792	0.0009414358962512809	0.0009773202917221417	0.0009744875950682762	0.000996389538414969	0.0009932436449241388	0.001016570825667068	0.0010130781118727786	0.0010584642665712831	0.0010542018363819032	0.03939275999160429	0.03885302161429863	-0.00013113211796511592	-0.0001409922900990901	-0.00013071809552761549	-0.0001405471362152244
0.46976861237862133	0.000943403300491585	0.0009410882273429562	0.0009769593708878318	0.00097412772033883	0.0009960215754090912	0.0009928768436850562	0.0010161954098208783	0.0010127039858722243	0.0010580733797100502	0.0010538125236181557	0.039392760058366436	0.0388530216801298	-0.00013042823135059334	-0.0001410804633908136	-0.00013001643128976448	-0.00014063503111896858
0.4725992045851658	0.0009430545592964293	0.0009407403419453463	0.0009765982253132032	0.0009737676215204635	0.0009956533832783062	0.0009925098140444787	0.0010158197602095325	0.0010123296269096695	0.0010576822494512692	0.0010534229684369917	0.039392760126207606	0.03885302174702516	-0.00012972742615469102	-0.00014116793349547296	-0.0001293178387415661	-0.00014072222505578935
0.4754468525336833	0.0009427056028150784	0.0009403922417898588	0.0009762368567956715	0.0009734073004053834	0.0009952849638551096	0.0009921425578291157	0.0010154438787026506	0.0010119550368483106	0.0010572908777416283	0.0010530331727772592	0.03939276019514615	0.038853021815002636	-0.0001290296960712034	-0.00014125470203849022	-0.00012862231159671556	-0.00014080871964600172
0.47831165899359906	0.0009423564327791683	0.00094004392860388	0.0009758752671284796	0.0009730467587816345	0.0009949163189677409	0.0009917750768614348	0.0010150677671655114	0.001011580217547017	0.0010568992665232952	0.0010526431385733043	0.03939276026520035	0.0388530218840801	-0.00012833503472906016	-0.00014134077065725004	-0.00012792984350418202	-0.00014089451652168905
0.4811937273535759	0.0009420070509162722	0.0009396954041107447	0.0009755134581006631	0.0009726859984330677	0.000994547450440152	0.0009914073729596295	0.0010146914274590186	0.0010112051708602993	0.0010565074177338834	0.0010522528677549374	0.03939276033638884	0.03885302195427597	-0.0001276434356941858	-0.00014142614100240425	-0.00012724042805048463	-0.00014097961732859043
0.4840931616252451	0.0009416574589498662	0.0009393466700296997	0.0009751514314970151	0.0009723250211393027	0.0009941783600919687	0.0009910394479375796	0.0010143148614396628	0.0010108298986382697	0.0010561153333064107	0.0010518623622473916	0.03939276040873059	0.038853022025609855	-0.00012695489247013803	-0.00014151081473712246	-0.00012655405875958148	-0.00014106402372457416
0.4870100664469608	0.0009413076585993044	0.0009389977280758798	0.0009747891890980603	0.0009719638286757035	0.0009938090497384653	0.0009906713036048282	0.001013938070959496	0.0010104544027266151	0.0010557230151692736	0.001051471623971297	0.03939276048224571	0.03885302209809966	-0.00012626939849777474	-0.00014159479353556548	-0.00012587072909289732	-0.00014114773737830544
0.4899445470875755	0.0009409576515797874	0.000938648579960277	0.0009744267326800219	0.0009716024228133451	0.0009934395211905317	0.000990302941766548	0.001013561057866095	0.0010100786849665663	0.0010553304652462109	0.0010510806548426452	0.03939276055695343	0.03885302217176641	-0.00012558694715775198	-0.00014167807908455066	-0.0001251904324520159	-0.00014123075997127255
0.49289670945023945	0.0009406074396023318	0.0009382992273897095	0.0009740640640147914	0.0009712408053189838	0.0009930697762546403	0.0009899343642235077	0.001013183824002532	0.0010097027471948614	0.0010549376854562702	0.001050689456772755	0.039392760632873815	0.0388530222466282	-0.00012490753177074598	-0.00014176067308246942	-0.00012451316217879094	-0.00014131309319667662
0.4958666600762229	0.0009402570243737433	0.0009379496720667947	0.0009737011848698991	0.0009708789779550269	0.0009926998167328186	0.0009895655727720455	0.0010128063712073433	0.0010093265912437205	0.0010545446777137767	0.001050298031668243	0.0393927607100276	0.03885302232270601	-0.00012423114559836912	-0.000141842577239093	-0.00012383891155612337	-0.0001413947387589598
0.4988545061487607	0.0009399064075965876	0.0009375999156899199	0.0009733380970084854	0.0009705169424795034	0.0009923296444226178	0.0009891965692040362	0.0010124287013144983	0.0010089502189408112	0.0010541514439283018	0.0010499063814309885	0.03939276078843503	0.03885302240002043	-0.00012355778184375277	-0.00014192379327526705	-0.00012316767380868288	-0.00014147569837347218
0.5018603554969207	0.0009395555909691639	0.0009372499599532184	0.0009729748021892724	0.0009701547006460391	0.000991959261117086	0.0009888273553068671	0.0010120508161533723	0.001008573632109224	0.0010537579860046323	0.001049514507958109	0.039392760868117535	0.03885302247859244	-0.00012288743365282406	-0.00014200432292296727	-0.00012249944210371289	-0.0001415559737663885
0.5048843165994948	0.000939204576185478	0.0009368998065465384	0.0009726113021665361	0.0009697922542038254	0.0009915886686047367	0.000988457932863406	0.001011672717548716	0.0010081968325674389	0.0010533643058427415	0.001049122413141925	0.03939276094909702	0.03885302255844257	-0.00012222009411491652	-0.00014208416792485523	-0.0001218342095526126	-0.00014163556667518007
0.5079264985889148	0.0009388533649352156	0.0009365494571554194	0.0009722475986900794	0.0009694296048975933	0.0009912178686695254	0.000988088303651974	0.0010112944073206265	0.0010078198221293007	0.0010529704053377578	0.0010487300988699327	0.03939276103139483	0.03885302263959317	-0.00012155575626415782	-0.00014216333003444492	-0.00012117196921163087	-0.00014171447884800403
0.5109870112551897	0.0009385019589037144	0.0009361989134610635	0.0009718836935052026	0.0009690667544675841	0.000990846863090815	0.0009877184694463172	0.0010109158872845193	0.0010074426026039863	0.001052576286379934	0.0010483375670247725	0.03939276111503347	0.03885302272206624	-0.00012089441308041349	-0.00014224181101651912	-0.00012051271408242137	-0.00014179271204370347
0.5140659650498691	0.000938150359771938	0.0009358481771403103	0.0009715195883526769	0.0009687037046495245	0.0009904756536433532	0.0009873484320155794	0.0010105371592510986	0.0010070651757959786	0.0010521819508546196	0.0010479448194842013	0.03939276120003547	0.038853022805882965	-0.00012023605748856525	-0.0001423196126444648	-0.00011985643711248661	-0.00014187026803019753
0.5171634710900281	0.0009377985692164575	0.0009354972498656162	0.0009711552849687245	0.0009683404571746039	0.0009901042420972488	0.0009869781931242808	0.0010101582250263373	0.001006687543505046	0.0010517874006422373	0.001047551858121068	0.03939276128642413	0.0388530228910674	-0.00011958068236095354	-0.0001423967367024659	-0.00011920313119662129	-0.0001419471485860635
0.5202796411622786	0.000937446588909419	0.0009351461333050243	0.0009707907850849862	0.000967977013769444	0.00098973263021794	0.0009866077545322856	0.001009779086411443	0.0010063097075262062	0.0010513926376182487	0.0010471586848032812	0.039392761374222436	0.03885302297764151	-0.00011892828051851545	-0.00014247318498522565	-0.00011855278917832779	-0.000142023355500287
0.5234145877268029	0.0009370944205185217	0.0009347948291221419	0.0009704260904284972	0.0009676133761560748	0.0009893608197661709	0.0009862371179947785	0.0010093997452028337	0.001005931669649706	0.0010509976636531285	0.0010467653013937837	0.03939276146345444	0.03885302306562958	-0.00011827884473047945	-0.00014254895929657896	-0.00011790540384976067	-0.0001420988905710685
0.5265684239214125	0.0009367420657069958	0.000934443338976118	0.0009700612027216657	0.0009672495460519121	0.000988988812497967	0.0009858662852622409	0.0010090202031921148	0.0010055534316609947	0.001050602480612342	0.0010463717097505263	0.03939276155414474	0.03885302315505565	-0.00011763236771517027	-0.0001426240614493257	-0.00011726096795230956	-0.00014217375560551804
0.5297412635656308	0.0009363895261335804	0.0009340916645216215	0.0009696961236822494	0.0009668855251697353	0.0009886166101646136	0.0009854952580804282	0.0010086404621660542	0.001005174995340701	0.0010502070903563167	0.0010459779117264454	0.03939276164631734	0.03885302324594333	-0.00011698884214200733	-0.00014269849326620232	-0.00011661947417829222	-0.00014224795242046007
0.5329332211648017	0.000936036803452496	0.0009337398074088137	0.0009693308550233262	0.0009665213152176568	0.000988244214512625	0.0009851240381903413	0.0010082605239065535	0.001004796362464604	0.0010498114947404143	0.0010455839091694297	0.03939276173999797	0.03885302333831778	-0.00011634826063197656	-0.00014277225657940984	-0.00011598091517225906	-0.00014232148284251678
0.5361444119142209	0.0009356838993134252	0.0009333877692833292	0.0009689653984532763	0.0009661569178991047	0.000987871627283726	0.0009847526273282048	0.001007880390190627	0.0010044175348036123	0.0010494156956149087	0.0010451897039223015	0.039392761835211655	0.038853023432204356	-0.00011571061575732511	-0.00014284535322905967	-0.00011534528352985518	-0.00014239434870591539
0.5393749517032939	0.0009353308153614934	0.000933035551786257	0.0009685997556757594	0.0009657923349128021	0.0009874988502148296	0.0009843810272254481	0.001007500062790381	0.0010040385141237432	0.0010490196948249634	0.001044795297822793	0.03939276193198482	0.03885302352762819	-0.00011507590004386503	-0.0001429177850645058	-0.0001147125718002906	-0.00014246655185409796
0.5426249571197181	0.0009349775532372423	0.0009326831565541128	0.0009682339283896897	0.0009654275679527382	0.0009871258850380103	0.0009840092396086772	0.0010071195434729846	0.0010036593021860946	0.001048623494210602	0.0010444006927035176	0.039392762030343906	0.038853023624616054	-0.00011444410597127863	-0.00014298955394412283	-0.00011408277248722842	-0.00014253809413958263
0.5458945454536906	0.0009346241145766114	0.0009323305852188223	0.0009678679182892161	0.0009650626187081517	0.0009867527334804845	0.0009836372661996549	0.0010067388340006512	0.0010032799007468245	0.001048227095606689	0.0010440058903919494	0.039392762130315215	0.03885302372319392	-0.00011381522597336824	-0.00014306066173330745	-0.00011345587804825752	-0.00014260897742199297
0.5491838347021408	0.0009342705010109215	0.0009319778394077032	0.0009675017270637043	0.0009646974888635122	0.0009863793972645927	0.0009832651087152834	0.0010063579361306192	0.001002900311557134	0.0010478305008429078	0.0010436108927104047	0.03939276223192634	0.03885302382338868	-0.00011318925243986033	-0.00014313111030692105	-0.00011283188089708518	-0.00014267920357013963
0.5524929435729888	0.0009339167141668455	0.0009316249207434372	0.0009671353563977069	0.00096433218009849	0.0009860058781077687	0.0009828927688675748	0.001005976851615122	0.0010025205363632355	0.0010474337117437327	0.0010432157014760085	0.039392762335205674	0.03885302392522807	-0.0001125661777167386	-0.00014320090154740228	-0.00011221077340384245	-0.00014274877446041057
0.55582199148943	0.0009335627556663993	0.0009312718308440602	0.0009667688079709552	0.0009639666940879475	0.0009856321777225302	0.0009825202483636397	0.0010055955822013771	0.0010021405769063435	0.001047036730128416	0.0010428203185006862	0.039392762440181014	0.03885302402873995	-0.0001119459941067158	-0.00014327003734451726	-0.00011159254789575024	-0.000142817691976993
0.5591710985942444	0.0009332086271269155	0.0009309185713229358	0.0009664020834583301	0.0009636010325019108	0.0009852582978164505	0.000982147548905659	0.0010052141296315574	0.0010017604349226445	0.0010466395578109567	0.0010424247455911313	0.03939276254688069	0.03885302413395237	-0.00011132869387078803	-0.00014333851959624777	-0.00011097719665803529	-0.00014288595801159598
0.5625403857541326	0.0009328543301610277	0.000930565143788741	0.0009660351845298466	0.0009632351970055558	0.0009848842400921433	0.0009817746721908721	0.0010048324956427768	0.001001380112143284	0.0010462421966000873	0.0010420289845487923	0.03939276265533549	0.03885302424089464	-0.00011071426922831806	-0.00014340635020754222	-0.00011036471193467956	-0.00014295357446314494
0.565929974564078	0.0009324998663766522	0.0009302115498454466	0.0009656681128506357	0.0009628691892591863	0.0009845100062472422	0.0009814016199115516	0.0010044506819670666	0.0010009996102943429	0.0010458446482992502	0.0010416330371698474	0.039392762765573575	0.038853024349596074	-0.00011010271235847857	-0.0001434735310910651	-0.0001097550859296692	-0.00014302054323839242
0.569339987351735	0.0009321452373769691	0.0009298577910922994	0.0009653008700809237	0.0009625030109182174	0.0009841355979743809	0.000981028393754987	0.0010040686903313595	0.0010006189310968196	0.0010454469147065772	0.0010412369052451877	0.039392762877626254	0.03885302446008691	-0.00010949401540044645	-0.0001435400641660034	-0.00010914831080685583	-0.00014308686625044698
0.5727705471818436	0.0009317904447604081	0.000929503869123806	0.0009649334578760183	0.0009621366636331581	0.000983761016961178	0.0009806549954034691	0.0010036865224574707	0.0010002380762666127	0.0010450489976148738	0.001040840590560397	0.03939276299152406	0.03885302457239669	-0.00010888817045481836	-0.00014360595135895493	-0.00010854437869164957	-0.0001431525454195226
0.5762217778606706	0.0009314354901206269	0.0009291497855297148	0.0009645658778862848	0.0009617701490495918	0.0009833862648902147	0.000980281426534267	0.0010033041800620764	0.000999857047514501	0.001044650898811595	0.0010404440948957327	0.0393927631072987	0.038853024686557054	-0.00010828516958355516	-0.00014367119460267919	-0.00010794328167135214	-0.00014321758267268891
0.5796938039404782	0.0009310803750465009	0.0009287955418950017	0.0009641981317571382	0.0009614034688081626	0.0009830113434390246	0.0009799076888196167	0.0010029216648567026	0.000999475846546129	0.0010442526200788345	0.0010400474200261101	0.03939276322498147	0.038853024802599424	-0.00010768500481167509	-0.00014373579583681906	-0.00010734501179618383	-0.00014328197994345482
0.5831867507240184	0.0009307251011220999	0.0009284411397998504	0.0009638302211290156	0.0009610366245445549	0.0009826362542800678	0.000979533783926698	0.0010025389785477	0.0009990944750619855	0.0010438541631932964	0.0010396505677210783	0.039392763344605536	0.03885302492055604	-0.00010708766812769777	-0.0001437997570075955	-0.0001067495610797553	-0.0001433457391716575
0.5867007442690553	0.0009303696699266803	0.0009280865808196414	0.000963462147637371	0.0009606696178894814	0.0009822609990807222	0.0009791597135176246	0.0010021561228362344	0.00099871293475739	0.001043455529926289	0.0010392535397448113	0.03939276346620328	0.038853025040458795	-0.00010649315148353322	-0.00014386308006633652	-0.00010615692149934519	-0.0001434088623024632
0.5902359113929144	0.0009300140830346662	0.0009277318665249364	0.0009630939129126543	0.000960302450468667	0.0009818855795032664	0.000978785479249427	0.0010017730994182693	0.0009983312273224793	0.0010430567220437023	0.0010388563378560872	0.03939276358980923	0.038853025162341265	-0.00010590144679714641	-0.00014392576697172532	-0.00010556708499853684	-0.0001434713512884489
0.5937923796770596	0.0009296583420156314	0.0009273769984814577	0.0009627255185802932	0.0009599351239028281	0.0009815099972048577	0.0009784110827740302	0.0010013899099845427	0.0009979493544421821	0.0010426577413059873	0.0010384589638082668	0.03939276371545667	0.03885302528623714	-0.00010531254595161355	-0.00014398781968766317	-0.00010498004348619139	-0.00014353320808746517
0.597370277471697	0.0009293024484342932	0.000927021978250083	0.0009623569662606859	0.0009595676398076662	0.000981134253837527	0.0009780365257382486	0.0010010065562205633	0.0009975673177962158	0.001042258589468151	0.0010380614193492889	0.039392763843181175	0.038853025412181184	-0.00010472644079639881	-0.00014404924018346366	-0.00010439578883733591	-0.00014359443466241406
0.6009697339004076	0.000928946403850491	0.0009266668073868249	0.0009619882575691807	0.0009591999997938484	0.000980758351048156	0.0009776618097837645	0.0010006230398065868	0.0009971851190590626	0.0010418592682797307	0.0010376637062216446	0.039392763973017754	0.038853025540207586	-0.00010414312314874219	-0.00014411003043465764	-0.00010381431289491205	-0.00014365503298249815
0.6045908788648067	0.0009285902098191774	0.0009263114874428206	0.0009616193941160654	0.0009588322054669947	0.0009803822904784671	0.0009772869365471176	0.0010002393624176057	0.0009968027598999598	0.0010414597794847853	0.0010372658261623678	0.039392764105002434	0.03885302567035223	-0.00010356258479307656	-0.00014417019242102258	-0.00010323560746960947	-0.00014371500502161072
0.6082338430492322	0.0009282338678904054	0.0009259560199643191	0.0009612503775065531	0.0009584642584276661	0.0009800060737650117	0.00097691190765969	0.000999855525723335	0.0009964202419828856	0.0010410601248218784	0.0010368677809030203	0.03939276423917228	0.038853025802651535	-0.00010298481748274857	-0.00014422972812783152	-0.00010265966434072626	-0.0001437743527587243
0.611898757925461	0.0009278773796093135	0.0009256004064926681	0.0009608812093407703	0.0009580961602713507	0.000979629702539153	0.0009765367247476957	0.0009994715313881989	0.0009960375669665444	0.0010406603060240656	0.001036469572169678	0.03939276437556386	0.03885302593714176	-0.00010240981294118434	-0.00014428863954640825	-0.0001020864752574735	-0.00014383307817825153
0.6155857557574533	0.0009275207465161135	0.0009252446485643003	0.0009605118912137402	0.0009577279125884497	0.000979253178427052	0.0009761613894321619	0.0009990873810713143	0.000995654736504354	0.001040260324818878	0.0010360712016829142	0.039392764514215695	0.03885302607386106	-0.00010183756286147316	-0.00014434692867168475	-0.0001015160319395303	-0.000143891183269379
0.6192949696061266	0.0009271639701460816	0.0009248887477107247	0.000960142424715376	0.0009573595169642678	0.0009788765030496619	0.0009757859033289229	0.000998703076426484	0.0009952717522444326	0.001039860182928313	0.0010356726711577904	0.039392764655166716	0.038853026212846545	-0.00010126805890739443	-0.0001444045975034225	-0.00010094832607704385	-0.00014394867002567868
0.6230265333341571	0.0009268070520295438	0.0009245327054585127	0.0009597728114304655	0.0009569909749789992	0.0009784996780227092	0.0009754102680486036	0.0009983186191021782	0.0009948886158295883	0.0010394598820688172	0.001035273982303841	0.039392764798455146	0.03885302635413781	-0.00010070129271491646	-0.00014446164804637895	-0.00010038334933221149	-0.00014400554044524672
0.6267805816108112	0.0009264499936918679	0.000924176523329289	0.0009594030529386613	0.0009566222882077188	0.0009781227049566862	0.0009750344851966121	0.0009979340107415288	0.000994505328897306	0.0010390594239512798	0.0010348751368250634	0.039392764944121916	0.038853026497773765	-0.00010013725589150257	-0.00014451808230867003	-9.982109333894762e-05	-0.00014406179652989848
0.6305572499168048	0.0009260927966534538	0.0009238202028397233	0.0009590331508144732	0.0009562534582203727	0.0009777455854568418	0.0009746585563731285	0.0009975492529823173	0.0009941218930797403	0.0010386588102810192	0.0010344761364199078	0.03939276509220735	0.03885302664379468	-9.957594001855363e-05	-0.0001445739023035464	-9.926154970529844e-05	-0.00014411744028652862
0.634356674549194	0.000925735462429717	0.0009234637455015128	0.0009586631066272491	0.0009558844865817601	0.000977368321123162	0.000974282483173088	0.0009971643474569573	0.0009937383100036955	0.0010382580427577654	0.0010340769827812588	0.03939276524275285	0.0388530267922414	-9.901733665107493e-05	-0.0001446291100483943	-9.870471001305337e-05	-0.00014417247372630615
0.6381789926262927	0.0009253779925310857	0.0009231071528213795	0.0009582929219411726	0.0009555153748515311	0.00097699091355037	0.0009739062671861774	0.000996779295792491	0.0009933545812906234	0.0010378571230756572	0.0010336776775964314	0.03939276539580026	0.03885302694315523	-9.846143731759294e-05	-0.00014468370756282045	-9.815056581743975e-05	-0.00014422689886237072
0.642024342092622	0.0009250203884629913	0.0009227504263010611	0.000957922598315254	0.0009551461245841776	0.0009766133643279132	0.0009735299099968266	0.0009963940996105805	0.0009929707085566143	0.0010374560529232313	0.0010332782225471618	0.039392765551392775	0.03885302709657888	-9.790823352281985e-05	-0.00014473769687162186	-9.759910864978738e-05	-0.0001442807177131633
0.6458928617238878	0.0009246626517258537	0.0009223935674372962	0.0009575521373033137	0.0009547767373290163	0.000976235675039949	0.0009731534131841907	0.00099600876052749	0.0009925866934123785	0.001037054833983406	0.0010328786193095894	0.039392765709573806	0.03885302725255492	-9.735771674718174e-05	-0.00014479108000320373	-9.705033001768115e-05	-0.00014433393230056657
0.6497846911319898	0.0009243047838150785	0.0009220365777218212	0.0009571815404539802	0.0009544072146301878	0.0009758578472653415	0.0009727767783221493	0.0009956232801540846	0.0009922025374632462	0.0010366534679334771	0.0010324788695542557	0.039392765870387945	0.03885302741112716	-9.680987844702671e-05	-0.000144843858988275	-9.650422140423942e-05	-0.00014438654464896117
0.6536999707700591	0.0009239467862210462	0.00092167945864136	0.0009568108093106788	0.0009540375580266436	0.0009754798825776512	0.0009724000069792943	0.000995237660095817	0.0009918182423091536	0.001036251956445108	0.001032078974946089	0.03939276603387998	0.038853027572339924	-9.626471005641513e-05	-0.00014489603586145816	-9.596077427069527e-05	-0.00014443855678653028
0.6576388419375281	0.0009235886604291055	0.0009213222116776168	0.0009564399454116244	0.0009536677690521408	0.000975101782545126	0.0009720231007189224	0.0009948519019527217	0.0009914338095446378	0.0010358503011843193	0.001031678937144402	0.03939276620009623	0.038853027736238666	-9.572220298707801e-05	-0.0001449476126603455	-9.54199800558414e-05	-0.00014448997074439918
0.661601446785229	0.0009232304079195651	0.0009209648383072679	0.0009560689502898137	0.0009532978492352325	0.000974723548730694	0.0009716460610990268	0.0009944660073194053	0.0009910492407588264	0.0010354485038114821	0.001031278757802877	0.03939276636908296	0.03885302790286974	-9.518234862890274e-05	-0.00014499859142463878	-9.488183017695995e-05	-0.00014454078855616337
0.6655879283205246	0.0009228720301676898	0.0009206073400019587	0.0009556978254730196	0.0009529278000992639	0.0009743451826919598	0.0009712688896722934	0.000994079977785043	0.0009906645375354333	0.0010350465659813126	0.0010308784385695655	0.03939276654088811	0.03885302807227959	-9.464513835176491e-05	-0.00014504897419809204	-9.434631603079391e-05	-0.00014459101225861026
0.6695984304124688	0.000922513528643687	0.0009202497182282895	0.00095532657248378	0.0009525576231623597	0.0009739666859811878	0.0009708915879860873	0.0009936938149333638	0.0009902797014527463	0.0010346444893428578	0.0010304779810868725	0.0393927667155597	0.03885302824451612	-9.411056350502878e-05	-0.00014509876302651326	-9.381342899424105e-05	-0.00014464064389133058
0.6736330977969988	0.0009221549048127077	0.0009198919744478161	0.0009549551928393956	0.0009521873199374235	0.0009735880601453073	0.0009705141575824515	0.0009933075203426506	0.0009898947340836255	0.0010342422755394945	0.0010300773869915563	0.039392766893146774	0.038853028419627705	-9.35786154181717e-05	-0.00014514795995765328	-9.328316042420126e-05	-0.0001446896854956914
0.6776920760821589	0.0009217961601348373	0.000919534110117042	0.0009545836880519224	0.0009518168919321288	0.0009732093067258977	0.0009701365999981001	0.0009929210955857328	0.0009895096369954954	0.001033839926208922	0.001029676657914719	0.03939276707370012	0.038853028597663854	-9.304928540238011e-05	-0.00014519656704209405	-9.275550165911695e-05	-0.00014473813911553002
0.6817755117533548	0.0009214372960650906	0.0009191761266874116	0.0009542120596281663	0.0009514463406489143	0.0009728304272591881	0.0009697589167644105	0.0009925345422299781	0.0009891244117503383	0.0010334374429831546	0.001029275795481802	0.03939276725727012	0.038853028778674636	-9.252256475035525e-05	-0.00014524458633233261	-9.223044401937552e-05	-0.0001447860067972373
0.6858835521786408	0.0009210783140534057	0.0009188180256053057	0.0009538403090696769	0.0009510756675849774	0.0009724514232760484	0.0009693811094074192	0.0009921478618372882	0.000988739059904689	0.0010330348274885147	0.0010288748013125774	0.03939276744390862	0.03885302896271124	-9.199844473729846e-05	-0.00014529201988305873	-9.170797880760084e-05	-0.00014483329058875838
0.6900163456140378	0.0009207192155446412	0.0009184598083120383	0.0009534684378727433	0.000950704874232271	0.0009720722963019859	0.0009690031794478175	0.0009917610559640941	0.000988353583009631	0.0010326320813456315	0.001028473677021146	0.039392767633668585	0.03885302914982585	-9.147691662123036e-05	-0.0001453388697504887	-9.118809730947197e-05	-0.00014487999253984252
0.6941740412088835	0.0009203600019785713	0.0009181014762438504	0.0009530964475283907	0.0009503339620774982	0.0009716930478571418	0.0009686251284009463	0.000991374126161352	0.0009879679826107904	0.0010322292061694328	0.0010280724242159316	0.03939276782660361	0.03885302934007123	-9.095797164421215e-05	-0.00014538513799269848	-9.067079079462526e-05	-0.00014492611470218186
0.6983567890112157	0.0009200006747898799	0.0009177430308319064	0.0009527243395223737	0.0009499629326021078	0.0009713136794562838	0.0009682469577767912	0.0009909870739745364	0.000987582260248332	0.0010318262035691418	0.001027671044499675	0.039392768022768046	0.038853029533501136	-9.044160103249821e-05	-0.00014543082666956808	-9.015605051712616e-05	-0.00014497165912910615
0.702564739973187	0.0009196412354081589	0.0009173844735022904	0.0009523521153351738	0.0009495917872822905	0.0009709341926088049	0.0009678686690799788	0.0009905999009436387	0.0009871964174569554	0.0010314230751482711	0.0010272695394694306	0.03939276822221791	0.038853029730170366	-8.992779599734102e-05	-0.0001454759378424486	-8.964386771594113e-05	-0.00014501662787538838
0.7067980459565127	0.0009192816852579028	0.0009170258056760024	0.0009519797764419952	0.0009492205275889751	0.0009705545888187171	0.000967490263809773	0.000990212608603161	0.00098681045576589	0.0010310198225046215	0.001026867910716563	0.0393927684250093	0.038853029930134536	-8.941654773496344e-05	-0.00014552047357302422	-8.913423361492367e-05	-0.0001450610229961069
0.7110568597379514	0.0009189220257585114	0.0009166670287689594	0.0009516073243127664	0.0009488491549878296	0.000970174869584655	0.0009671117434600769	0.0009898251984821191	0.0009864243766988983	0.0010306164472302804	0.0010264661598267475	0.03939276863119984	0.03885303013345094	-8.890784742827951e-05	-0.000145564435925033	-8.862713942502098e-05	-0.0001451048465486715
0.7153413350148182	0.0009185622583242774	0.0009163081441919841	0.0009512347604121284	0.0009484776709392498	0.0009697950363998627	0.0009667331095194194	0.0009894376721040303	0.000986038181774261	0.0010302129509116116	0.0010260642883799572	0.03939276884084842	0.03885303034017663	-8.840168624690836e-05	-0.00014560782696304564	-8.812257634376042e-05	-0.0001451481005912414
0.7196516264105322	0.0009182023843643937	0.0009159491533508123	0.0009508620861994408	0.000948106076898366	0.0009694150907522012	0.0009663543634709634	0.0009890500309869185	0.0009856518725047875	0.0010298093351292612	0.0010256622979504717	0.03939276905401423	0.038853030550370836	-8.789805534756279e-05	-0.00014565064875238232	-8.76205355556936e-05	-0.0001451907871824476
0.7239878894801961	0.0009178424052829443	0.000915590057646083	0.0009504893031287746	0.000947734374315035	0.0009690350341241379	0.0009659755067924962	0.0009886622766433078	0.0009852654503978043	0.0010294056014581482	0.0010252601901068667	0.03939276927075799	0.03885303076409307	-8.739694587492353e-05	-0.00014569290335905705	-8.7121008233354e-05	-0.00014523290838164282
0.7283502807162107	0.0009174823224789093	0.0009152308584733439	0.0009501164126489149	0.0009473625646338427	0.0009686548679927538	0.0009655965409564353	0.0009882744105802253	0.0009848789169551598	0.0010290017514674712	0.0010248579664120195	0.039392769491141275	0.0388530309814042	-8.6898348962125e-05	-0.00014573459284958346	-8.662398553803408e-05	-0.00014527446624898466
0.7327389575539218	0.0009171221373461563	0.0009148715572230431	0.000949743416203354	0.000946990649294098	0.0009682745938297333	0.000965217467429818	0.0009878864342991937	0.0009844922736732171	0.0010285977867206966	0.0010244556284230992	0.03939276971522711	0.038853031202365745	-8.640225573153248e-05	-0.00014577571929125233	-8.612945862015997e-05	-0.00014531546284546337
0.7371540783773028	0.0009167618512734453	0.0009145121552805335	0.0009493703152302957	0.0009466186297298359	0.0009678942131013698	0.0009648382876743075	0.0009874983492962357	0.0009841055220428587	0.0010281937087755666	0.0010240531776915729	0.039392769943079234	0.03885303142704155	-8.590865729486696e-05	-0.0001458162847511879	-8.563741861936092e-05	-0.00014535590023131983
0.74159580252467	0.0009164014656444259	0.0009141526540260696	0.0009489971111626519	0.000946246507369816	0.0009675137272685617	0.0009644590031461907	0.00098711015706187	0.0009837186635494816	0.0010277895191840936	0.0010236506157632016	0.039392770174762316	0.03885303165549453	-8.54175447543154e-05	-0.00014585629129731936	-8.514785666596802e-05	-0.0001453957804679884
0.746064290294433	0.0009160409818376354	0.000913793054834807	0.0009486238054280415	0.0009458742836375188	0.0009671331377868125	0.0009640796152963748	0.0009867218590811115	0.0009833316996729978	0.0010273852194925602	0.0010232479441780395	0.03939277041034237	0.03885303188779058	-8.492890920262786e-05	-0.00014589574099677094	-8.466076388087551e-05	-0.00014543510561620954
0.7505597029508803	0.0009156804012265033	0.0009134333590768056	0.0009482503994487947	0.0009455019599511532	0.0009667524461062333	0.0009637001255703929	0.0009863334568334752	0.0009829446318878386	0.001026980811241524	0.0010228451644704382	0.039392770649887436	0.03885303212399593	-8.44427417239918e-05	-0.0001459346359174163	-8.417613137637336e-05	-0.0001454738777372233
0.7550822027299987	0.0009153197251793459	0.0009130735681170246	0.0009478768946419475	0.0009451295377236476	0.0009663716536715384	0.0009633205354083976	0.0009859449517929694	0.0009825574616629475	0.00102657629596581	0.0010224422781690407	0.0393927708934651	0.03885303236417814	-8.39590333945317e-05	-0.000145972978126796	-8.369395025691062e-05	-0.00014551209889218653
0.7596319528453285	0.0009149589550593706	0.0009127136833153272	0.0009475032924192463	0.0009447570183626568	0.0009659907619220504	0.0009629408462451662	0.0009855563454281026	0.0009821701904617862	0.0010261716751945173	0.0010220392867967864	0.03939277114114574	0.03885303260840584	-8.34777752825866e-05	-0.00014601076969159021	-8.321421161892884e-05	-0.00014554977114120127
0.7642091174938536	0.000914598092224677	0.0009123537060264808	0.0009471295941871487	0.0009443844032705624	0.0009656097722916994	0.0009625610595101023	0.0009851676392018819	0.0009817828197423353	0.001025766950451019	0.001021636191870912	0.03939277139299944	0.03885303285674874	-8.299895844926519e-05	-0.00014604801267795176	-8.273690655162536e-05	-0.00014558689654367574
0.7688138618619275	0.0009142371380282585	0.0009119936376001599	0.0009467558013468249	0.0009440116938444737	0.0009652286862090269	0.0009621811766272368	0.0009847788345718172	0.000981395350957096	0.0010253621232529661	0.001021232994902955	0.039392771649099274	0.03885303310927825	-8.25225739496116e-05	-0.00014608470915219995	-8.226202613850764e-05	-0.00014562347715973978
0.7734463521312342	0.0009138760938179993	0.0009116334793809416	0.0009463819152941557	0.000943638891476226	0.0009648475050971811	0.0009618011990152238	0.0009843899329899165	0.0009810077855530869	0.001024957195112281	0.0010208296973987473	0.03939277190951797	0.038853033366066145	-8.204861283260534e-05	-0.00014612086117979373	-8.178956145668548e-05	-0.0001456595150481077
0.7781067554847866	0.0009135149609366823	0.0009112732327083146	0.0009460079374197407	0.0009432659975523876	0.0009644662303739261	0.000961421128087352	0.000984000935902696	0.0009806201249718538	0.0010245521675351704	0.0010204263008584283	0.03939277217433028	0.03885303362718728	-8.157706614132787e-05	-0.00014615647082436012	-8.131950357755102e-05	-0.00014569501226602277
0.7827952401129585	0.0009131537407219888	0.0009109128989166789	0.0009456338691088955	0.0009428930134542607	0.0009640848634516417	0.0009610409652515407	0.0009836118447511771	0.0009802323706494663	0.0010241470420221206	0.0010200228067764403	0.039392772443612355	0.038853033892715	-8.110792491429486e-05	-0.00014619154014960944	-8.085184356797226e-05	-0.00014572997087067274
0.7875119752195561	0.0009127924345065	0.0009105524793353457	0.0009452597117416567	0.0009425199405578814	0.0009637034057373239	0.0009606607119103442	0.0009832226609708913	0.0009798445240165234	0.0010237418200679032	0.0010196192166415329	0.03939277271744139	0.03885303416272676	-8.064118018574762e-05	-0.0001462260712181973	-8.038657249039016e-05	-0.00014576439291802412
0.792257131027923	0.0009124310436177002	0.0009101919752885436	0.0009448854666927833	0.0009421467802340242	0.0009633218586325897	0.0009602803694609537	0.0009828333859918815	0.0009794565864981535	0.0010233365031615763	0.001019215531936766	0.039392772995895976	0.03885303443729965	-8.01768229854588e-05	-0.0001462600660907254	-7.99236814029991e-05	-0.00014579828046237808
0.7970308787870847	0.000912069569377983	0.0009098313880954212	0.0009445111353317629	0.0009417735338482081	0.0009629402235336828	0.0009598999392952043	0.0009824440212387092	0.000979068559514023	0.0010229310927864926	0.0010188117541395166	0.03939277327905643	0.03885303471651267	-7.971484434012022e-05	-0.000146293526827046	-7.946316136069054e-05	-0.00014583163555695333
0.8018333907779276	0.0009117080131046496	0.000909470719070049	0.0009441367190228117	0.0009414002027606953	0.000962558501831472	0.0009595194227995739	0.000982054568130454	0.000978680444478335	0.0010225255904202975	0.0010184078847214778	0.03939277356700445	0.03885303500044613	-7.925523527334277e-05	-0.00014632645548529055	-7.900500341558037e-05	-0.00014586446025344202
0.8066648403194178	0.000911346376109918	0.000909109969521425	0.000943762219124882	0.0009410267883264996	0.0009621766949114614	0.0009591388213551912	0.0009816650280807203	0.0009782922427998373	0.0010221199975349383	0.001018003925148667	0.03939277385982219	0.03885303528918195	-7.879798680655858e-05	-0.00014635885412245253	-7.854919861739751e-05	-0.00014589675660245383
0.8115254017748545	0.0009109846597009207	0.0009087491407534756	0.0009433876369916609	0.0009406532918953848	0.0009617948041537869	0.0009587581363378349	0.000981275402497639	0.0009779039558818205	0.0010217143155966633	0.001017599876881426	0.0393927741575946	0.03885303558280299	-7.834308995915973e-05	-0.00014639072479380455	-7.80957380138031e-05	-0.00014592852665251677
0.8164152505581643	0.0009106228651797148	0.0009083882340650632	0.0009430129739715807	0.0009402797148118751	0.0009614128309332281	0.0009583773691179436	0.000980885692783875	0.0009775155851221308	0.0010213085460660325	0.001017195741374431	0.039392774460407357	0.038853035881394334	-7.789053574858151e-05	-0.0001464220695517604	-7.76446126506819e-05	-0.00014595977244982739
0.8213345631402307	0.0009102609938432844	0.0009080272507499908	0.0009426382314078216	0.000939906058415258	0.0009610307766192112	0.0009579965210606197	0.0009804959003366326	0.0009771271319131704	0.0010209026903979202	0.001016791520076695	0.039392774768347814	0.03885303618504183	-7.74403151916625e-05	-0.00014645289044770693	-7.719581357319705e-05	-0.00014599049603913894
0.8262835170552626	0.0009098990469835455	0.0009076661920970049	0.0009422634106383159	0.0009395323240395888	0.0009606486425758117	0.000957615593525632	0.0009801060265476579	0.0009767385976419038	0.0010204967500415214	0.0010163872144315748	0.039392775081504884	0.03885303649383317	-7.699241930513023e-05	-0.00014648318953167094	-7.674933182637289e-05	-0.00014602069946395568
0.8312622909072027	0.0009095370258873479	0.0009073050593897984	0.0009418885129957516	0.0009391585130136919	0.000960266430161759	0.00095723458786742	0.000979716072803244	0.0009763499836898594	0.001020090726440352	0.0010159828258767712	0.039392775399969215	0.03885303680785788	-7.654683910507387e-05	-0.0001465129688505984	-7.630515845485908e-05	-0.00014605038476492305
0.8362710643761712	0.0009091749318364866	0.000906943853907022	0.0009415135398075819	0.0009387846266611741	0.0009598841407304478	0.0009568535054351042	0.0009793260404842405	0.0009759612914331418	0.0010196846210322645	0.0010155783558443438	0.03939277572383289	0.03885303712720642	-7.610356560763809e-05	-0.00014654223044835435	-7.586328450311097e-05	-0.00014607955397963335
0.8413100182249524	0.000908812766107706	0.0009065825769222883	0.0009411384923960323	0.0009384106663004288	0.0009595017756299424	0.0009564723475724927	0.00097893593096606	0.0009755725222424378	0.00101927843524945	0.0010151738057607145	0.03939277605318934	0.03885303745197141	-7.566258983082719e-05	-0.00014657097636838756	-7.542370101726315e-05	-0.0001461082091444854
0.8463793343055166	0.0009084505299726995	0.000906221229704171	0.0009407633720780977	0.000938036633244634	0.0009591193362029751	0.0009560911156180793	0.0009785457456186765	0.0009751836774830134	0.0010188721705184404	0.0010147691770466673	0.039392776388133544	0.03885303778224647	-7.522390279342261e-05	-0.00014659920865070508	-7.498639904464366e-05	-0.00014613635229351885
0.8514791955655843	0.0009080882246981245	0.0009058598135162204	0.0009403881801655595	0.0009376625288017693	0.0009587368237869649	0.000955709810905059	0.000978155485806643	0.0009747947585147319	0.001018465828260123	0.0010143644711173656	0.0393927767287633	0.03885303811812738	-7.47874955157185e-05	-0.00014662692933231636	-7.455136963385733e-05	-0.0001461639854571095
0.8566097860552276	0.000907725851545604	0.0009054983296169645	0.0009400129179649866	0.0009372883542746172	0.0009583542397140159	0.0009553284347613311	0.0009777651528890916	0.0009744057666920556	0.0010180594098897432	0.0010139596893823533	0.03939277707517699	0.03885303845971187	-7.435335902053475e-05	-0.0001466541404480659	-7.411860383613189e-05	-0.00014619111066388468
0.861771290933513	0.0009073634117717341	0.0009051367792599172	0.0009396375867777443	0.000936914110960771	0.0009579715853109285	0.0009549469885095052	0.0009773747482197431	0.000974016703364053	0.0010176529168169149	0.001013554833245565	0.03939277742747502	0.0388530388070988	-7.392148433313372e-05	-0.00014668084402974513	-7.368809270508203e-05	-0.00014621772993914095
0.8669638964751838	0.0009070009066280922	0.0009047751636935856	0.0009392621879000006	0.0009365398001526427	0.0009575888618992055	0.0009545654734669123	0.0009769842731469146	0.0009736275698744075	0.0010172463504456262	0.001013149904105332	0.03939277778575969	0.03885303916038849	-7.349186248205297e-05	-0.00014670704210650864	-7.325982729738945e-05	-0.00014624384530548262
0.8721877900773816	0.0009066383373612423	0.0009044134841614764	0.0009388867226227342	0.0009361654231374693	0.0009572060707950587	0.0009541838909456086	0.0009765937290135268	0.0009732383675614252	0.0010168397121742482	0.0010127449033543918	0.03939277815013548	0.038853039519684336	-7.306448449910519e-05	-0.00014673273670440246	-7.28337986733163e-05	-0.00014626945878257192
0.877443160266411	0.0009062757052127449	0.0009040517419021039	0.000938511192231743	0.0009357909811973221	0.0009568232133094197	0.0009538022422523862	0.0009762031171571123	0.0009728490977580426	0.001016433003395545	0.0010123398323798971	0.039392778520707175	0.038853039885090236	-7.263934142003048e-05	-0.00014675792984597535	-7.240999789694114e-05	-0.00014629457238687915
0.8827301967045416	0.0009059130114191627	0.0009036899381489979	0.0009381355980076505	0.0009354164756091135	0.0009564402907479459	0.0009534205286887798	0.000975812438909825	0.0009724597617918349	0.0010160262254966807	0.0010119346925634232	0.039392778897583636	0.03885304025671258	-7.221642428488495e-05	-0.0001467826235510561	-7.198841603651973e-05	-0.000146319188131544
0.8880490901968541	0.0009055502572120702	0.0009033280741307123	0.0009377599412259166	0.000935041907644607	0.0009560573044110302	0.0009530387515510767	0.0009754216955984476	0.0009720703609850261	0.00101561937985923	0.0010115294852809783	0.03939277928087397	0.038853040634659414	-7.17957241385958e-05	-0.00014680681983600397	-7.156904416526222e-05	-0.0001463433080265697
0.8934000326981257	0.0009051874438180609	0.0009029661510708318	0.0009373842231568439	0.0009346672785704238	0.0009556742555938085	0.0009526569121303233	0.000975030888544401	0.000971680896654496	0.0010152124678591858	0.0010111242119030116	0.039392779670689534	0.03885304101904083	-7.13772320310585e-05	-0.0001468305207135978	-7.11518733614025e-05	-0.00014636693407862889
0.8987832173197573	0.0009048245724587565	0.0009026041701879813	0.0009370084450655877	0.0009342925896480523	0.0009552911455861704	0.0009522750117123362	0.0009746400190637542	0.0009712913701117902	0.0010148054908669713	0.0010107188737944245	0.03939278006714445	0.038853041409968786	-7.096093901765022e-05	-0.00014685372819311926	-7.073689470848965e-05	-0.00014639006829045287
0.904198838336744	0.0009044616443508159	0.0009022421326958357	0.0009366326082121654	0.0009339178421338587	0.0009549079756727682	0.0009518930515777117	0.000974249088467233	0.0009709017826631306	0.001014398450247448	0.0010103134723145793	0.03939278047035419	0.038853041807557116	-7.054683615986823e-05	-0.00014687644428046376	-7.032409929620675e-05	-0.0001464127126615533
0.9096470911946843	0.0009040986607059434	0.000901880039803127	0.0009362567138514655	0.0009335430372790939	0.0009545247471330248	0.0009515110330018331	0.0009738580980602302	0.0009705121356094238	0.0010139913473599265	0.0010099080088173098	0.03939278088043586	0.03885304221192225	-7.013491452527443e-05	-0.0001468986709773079	-6.991347822039862e-05	-0.00014643486918744508
0.915128172516836	0.0009037356227308999	0.0009015178927136565	0.000935880763233258	0.0009331681763299068	0.0009541414612411471	0.0009511289572548838	0.0009734670491428164	0.000970122430246273	0.0010135841835581792	0.0010095024846509331	0.03939278129750929	0.03885304262318151	-6.972516518827243e-05	-0.00014692041028185887	-6.950502258366853e-05	-0.00014645653986003482
0.9206422801112097	0.0009033725316275091	0.0009011556926263001	0.000935504757602202	0.0009327932605273495	0.0009537581192661319	0.0009507468256018536	0.0009730759430097487	0.0009697326678639853	0.001013176960190446	0.0010090969011582577	0.03939278172169676	0.03885304304145531	-6.931757923048232e-05	-0.00014694166418866006	-6.909872349572521e-05	-0.0001464777266674544
0.9261896129777101	0.0009030093885926702	0.000900793440735021	0.0009351286981978586	0.0009324182911073899	0.0009533747224717785	0.0009503646393025519	0.0009726847809504822	0.000969342849747584	0.0010127696785994498	0.0010086912596765955	0.03939278215312162	0.03885304346686564	-6.89121477406851e-05	-0.00014696243468745318	-6.86945720734522e-05	-0.00014649843159320053
0.931770371315315	0.0009026461948183681	0.000900431138228881	0.0009347525862547008	0.0009320432693009244	0.0009529912721167012	0.0009499823996116184	0.0009722935642491823	0.0009689529771768225	0.0010123623401224087	0.0010082855615377764	0.039392782591910556	0.03885304389953741	-6.850886181555826e-05	-0.00014698272376442723	-6.829255944178214e-05	-0.0001465186566173282
0.9373847565293029	0.0009022829514916813	0.0009000687862920465	0.0009343764230021223	0.0009316681963337832	0.0009526077694543355	0.0009496001077785311	0.0009719022941847324	0.0009685630514261883	0.001011954946091042	0.0010078798080681542	0.03939278303819147	0.0388530443395967	-6.810771256024473e-05	-0.0001470025334016356	-6.789267673379396e-05	-0.00014653840371542382
0.9430329712385201	0.0009019196597947936	0.0008997063861038022	0.0009340002096644504	0.0009312930734267455	0.0009522242157329532	0.0009492177650476204	0.0009715109720307487	0.0009681730737649206	0.0010115474978315878	0.001007474000588622	0.039392783492095094	0.038853044787172636	-6.770869108806143e-05	-0.00014702186557641328	-6.74949150909071e-05	-0.0001465576748586328
0.9487152192826929	0.0009015563209050053	0.0008993439388385608	0.000933623947460956	0.000930917901795549	0.0009518406121956723	0.0009488353726580795	0.0009711195990555892	0.0009677830454570188	0.0010111399966648113	0.001007068140414624	0.03939278395375414	0.0388530452423958	-6.731178852144304e-05	-0.00014704072226195963	-6.709926566364488e-05	-0.00014657647201410384
0.9544317057297852	0.0009011929359947443	0.0008989814456658746	0.0009332476376058661	0.0009305426826509014	0.0009514569600804685	0.0009484529318439743	0.0009707281765223686	0.0009673929677612562	0.001010732443906021	0.0010066622288561675	0.039392784423304426	0.038853045705400206	-6.691699599215006e-05	-0.0001470591054271997	-6.670571961168992e-05	-0.00014659479714426715
0.9601826368833979	0.0009008295062315744	0.0008986189077504444	0.0009328712813083726	0.000930167417198491	0.0009510732606201863	0.0009480704438342576	0.0009703367056889651	0.0009670028419311886	0.0010103248408650754	0.0010062562672178334	0.03939278490088306	0.038853046176321064	-6.652430464142156e-05	-0.00014707701703606246	-6.631426810427277e-05	-0.0001466126522070288
0.9659682202902156	0.0009004660327782112	0.0008982563262521335	0.0009324948797726477	0.0009297921066389999	0.000950689515042553	0.0009476879098527794	0.0009699451878080392	0.0009666126692151708	0.0010099171888464024	0.001005850256798793	0.039392785386630935	0.03885304665529706	-6.613370562028043e-05	-0.00014709445904761975	-6.592490232043557e-05	-0.00014663003915538209
0.9717886647474951	0.0009001025167925315	0.0008978937023259795	0.0009321184341978556	0.0009294167521681169	0.000950305724570191	0.0009473053311183018	0.0009695536241270428	0.0009662224508563678	0.00100950948914901	0.001005444198892819	0.039392785880689604	0.038853047142468296	-6.574519009036606e-05	-0.00014711143341664124	-6.553761344955944e-05	-0.00014664695993757415
0.9776441803106027	0.0008997389594275843	0.0008975310371222034	0.0009317419457781612	0.000929041354976547	0.0009499218904206274	0.0009469227088445084	0.0009691620158882314	0.0009658321880927662	0.0010091017430664973	0.0010050380947882985	0.039392786383205085	0.03885304763797839	-6.535874922387885e-05	-0.0001471279420932614	-6.515239269182238e-05	-0.0001466634164978553
0.9835349783005937	0.0008993753618316034	0.0008971683317862231	0.0009313654157027464	0.000928665916250025	0.0009495380138063094	0.0009465400442400167	0.0009687703643286786	0.000965441882157187	0.0010086939518870709	0.0010046319457682462	0.03939278689432466	0.03885304814197228	-6.497437420387164e-05	-0.00014714398702209142	-6.476923125819933e-05	-0.00014667941077486923
0.9894612713118381	0.0008990117251480199	0.0008968055874586653	0.00093098884515582	0.0009282904371693284	0.0009491540959346163	0.0009461573385083942	0.000968378670680288	0.0009650515342773007	0.001008286116893557	0.0010042257531103185	0.039392787414198376	0.038853048654598675	-6.459205622459663e-05	-0.0001471595701428574	-6.438812037057318e-05	-0.00014669494470179179
0.9954232732196957	0.0008986480505154768	0.0008964428052753809	0.0009306122353166351	0.0009279149189102928	0.0009487701380078748	0.0009457745928481715	0.000967986936169811	0.0009646611456756421	0.0010078782393634202	0.0010038195180868317	0.03939278794297982	0.03885304917600845	-6.421178649189396e-05	-0.000147174693390012	-6.400905126262291e-05	-0.00014671002020713586
1.0014211991882311	0.0008982843390678384	0.0008960799863674535	0.0009302355873594977	0.000927539362643821	0.00094838614122337	0.0009453918084528529	0.0009675951620188547	0.0009642707175696203	0.0010074703205687709	0.0010034132419647701	0.03939278848082394	0.038853049706354725	-6.383355622394116e-05	-0.00014718935869359462	-6.363201518026773e-05	-0.00014672463921497347
1.0074552656779823	0.0008979205919342021	0.0008957171318612117	0.0009298589024537792	0.000927163769535896	0.0009480021067733572	0.0009450089865109295	0.0009672033494438972	0.0009638802511715318	0.001007062361776382	0.001003006926005801	0.0393927890278899	0.03885305024579377	-6.345735665071184e-05	-0.0001472035679776773	-6.325700338113971e-05	-0.0001467388036431594
1.013525690453769	0.0008975568102389176	0.0008953542428782476	0.0009294821817639366	0.0009267881407475998	0.0009476180358450819	0.0009446261282058976	0.0009668114996563057	0.000963489747688581	0.0010066543642477089	0.001002600571466295	0.03939278958433815	0.03885305079448473	-6.308317901471128e-05	-0.00014721732316086422	-6.288400713548581e-05	-0.00014675251540441359
1.0196326925925556	0.000897192995101594	0.0008949913205354253	0.0009291054264495194	0.0009264124774351218	0.0009472339296207888	0.0009442432347162684	0.000966419613862347	0.0009630992083228885	0.0010062463292388971	0.0010021941795973367	0.03939279015033354	0.038853051352589846	-6.271101457130945e-05	-0.0001472306261563472	-6.251301772615403e-05	-0.0001467657764056829
1.0257764924913542	0.0008968291476371186	0.0008946283659448979	0.0009287286376651897	0.0009260367807497782	0.0009468497892777396	0.0009438603072155876	0.000966027693263205	0.00096270863427151	0.0010058382580008054	0.001001787751644742	0.03939279072604237	0.0388530519202728	-6.234085458944882e-05	-0.00014724347887276612	-6.214402644968975e-05	-0.00014677858854963977
1.0319573118751795	0.0008964652689556627	0.0008942653802141142	0.0009283518165607277	0.0009256610518380169	0.0009464656159882201	0.0009434773468724388	0.0009656357390549896	0.000962318026726444	0.0010054301517790098	0.001001381288849067	0.03939279131163487	0.03885305249770159	-6.197269035083941e-05	-0.00014725588321173877	-6.177702461537815e-05	-0.00014679095373193451
1.0381753738050519	0.000896101360162707	0.0008939023644458447	0.0009279749642810582	0.0009252852918414454	0.0009460814109195694	0.0009430943548504751	0.0009652437524287626	0.000961927386874659	0.001005022011813835	0.0010009747924456377	0.03939279190728411	0.03885305308504698	-6.160651315097188e-05	-0.00014726784106930402	-6.141200354618792e-05	-0.00014680287384269408
1.0444309026860459	0.000895737422359046	0.000893539319738184	0.0009275980819662553	0.0009249095018968334	0.0009456971752341798	0.0009427113323084181	0.0009648517345705425	0.0009615367158980968	0.0010046138393403565	0.001000568263664551	0.039392792513166006	0.03885305368248237	-6.124231430006122e-05	-0.0001472793543373374	-6.104895457977044e-05	-0.0001468143507677433
1.05072412427539	0.0008953734566408047	0.0008931762471845699	0.0009272211707515595	0.0009245336831361322	0.0009453129100895185	0.0009423282804000807	0.0009644596866613237	0.0009611460149736928	0.0010042056355884228	0.0010001617037306988	0.039392793129459994	0.038853054290184534	-6.088008512182552e-05	-0.00014729042490013722	-6.068786906719692e-05	-0.0001468253863854685
1.057055265690613	0.0008950094640994567	0.0008928131478737994	0.0009268442317673976	0.0009241578366864921	0.0009449286166381459	0.0009419452002743835	0.0009640676098770949	0.0009607552852733937	0.001003797401782673	0.0009997551138637834	0.03939279375634754	0.038853054908333205	-6.051981695474884e-05	-0.0001473010546364506	-6.032873837429065e-05	-0.00014683598256856611
1.0634245554177415	0.0008946454458218355	0.0008924500228900411	0.0009264672661393921	0.0009237819636702746	0.0009445442960277255	0.000941562093075367	0.0009636755053888521	0.0009603645279641701	0.0010033891391425505	0.0009993484952783335	0.0393927943940151	0.038853055537110805	-6.016150115230323e-05	-0.00014731124541958462	-5.997155388186293e-05	-0.00014684614118462558
1.0698322233195456	0.0008942814028901493	0.0008920868733128501	0.000926090274988379	0.0009234060652050669	0.0009441599494010431	0.0009411789599422074	0.0009632833743626142	0.0009599737442080336	0.001002980848882321	0.0009989418491837198	0.039392795042651085	0.03885305617670422	-5.980512908282387e-05	-0.00014732099911590746	-5.9616306985518785e-05	-0.0001468558640939921
1.0762785006438331	0.0008939173363820001	0.0008917237002171859	0.0009257132594304259	0.0009230301424037032	0.0009437755778960235	0.0009407958020092373	0.0009628912179594436	0.0009595829351620561	0.0010025725322110922	0.000998535176784176	0.039392795702447796	0.03885305682730291	-5.945069213014742e-05	-0.00014733031758634718	-5.926298909628147e-05	-0.00014686515315173732
1.0827636200317978	0.000893553247370392	0.0008913605046734218	0.000925336220576842	0.0009226541963742717	0.0009433911826457421	0.0009404126204059537	0.000962499037335456	0.0009591921019783789	0.0010021641903328244	0.0009981284792788094	0.0393927963736007	0.03885305748909939	-5.909818169384795e-05	-0.0001473392026854481	-5.89115916408145e-05	-0.00014687401020652135
1.089287815526412	0.0008931891369237538	0.0008909972877473671	0.0009249591595342002	0.000922278228220139	0.0009430067647784469	0.0009400294162570425	0.0009621068336418437	0.0009588012458042375	0.0010017558244463554	0.000997721757861625	0.039392797056308576	0.03885305816229019	-5.8747589189001026e-05	-0.00014734765626073232	-5.856210606135226e-05	-0.0001468824371000932
1.0958513225808764	0.0008928250061059505	0.0008906340505002786	0.0009245820774043501	0.0009219022390399621	0.0009426223254175724	0.0009396461906823904	0.0009617146080248899	0.0009584103677819746	0.0010013474357454147	0.00099731501372154	0.0393927977507751	0.03885305884707469	-5.8398906047196775e-05	-0.00014735568015439293	-5.821452381656045e-05	-0.00014689043566884497
1.1024543780671139	0.0008924608559762994	0.0008902707939888767	0.0009242049752844347	0.0009215262299277041	0.0009422378656817551	0.0009392629447971022	0.0009613223616259833	0.0009580194690490564	0.0010009390254186402	0.0009969082480424005	0.039392798457205266	0.0388530595436568	-5.805212371613744e-05	-0.00014736327620126777	-5.7868836381133604e-05	-0.0001468980077418136
1.1090972202843215	0.0008920966875895891	0.0008899075192653637	0.0009238278542669085	0.0009211502019726547	0.0009418533866848545	0.0009388796797115193	0.0009609300955816412	0.0009576285507380932	0.0010005305946496	0.0009965014620030035	0.03939279917580962	0.03885306025224332	-5.7707233660234114e-05	-0.00014737044622997741	-5.752503524646124e-05	-0.0001469051551419298
1.115780088967567	0.0008917325019960917	0.000889544227377437	0.000923450715439553	0.0009207741562594424	0.0009414688895359655	0.0009384963965312352	0.0009605378110235218	0.000957237613976853	0.0010001221446168077	0.0009960946567771109	0.03939279990680139	0.038853060973044425	-5.736422736085656e-05	-0.0001473771920628142	-5.718311192069725e-05	-0.0001469118796854907
1.1225032252964444	0.0008913683002415817	0.0008891809193683073	0.0009230735598854937	0.0009203980938680547	0.0009410843753394395	0.0009381130963571137	0.0009601455090784446	0.0009568466598882818	0.0009997136764937418	0.00099568783353347	0.039392800650398	0.03885306170627444	-5.702309631618052e-05	-0.0001473835155145764	-5.684305792898192e-05	-0.00014691818318179894
1.1292668719037753	0.0008910040833673533	0.000888817596276716	0.0009226963886832188	0.0009200220158738547	0.0009406998451949012	0.0009377297802853074	0.000959753190868409	0.0009564556895905227	0.0009993051914488663	0.0009952809934358341	0.039392801406821186	0.038853062452152254	-5.668383204204819e-05	-0.00014738941839412267	-5.650486481388606e-05	-0.00014692406743394004
1.1360712728843656	0.0008906398524102326	0.0008884542591369477	0.0009223192029065938	0.0009196459233475957	0.0009403153001972633	0.0009373464494072715	0.0009593608575106081	0.0009560647041969288	0.000998896690645645	0.0009948741376429762	0.03939280217629513	0.038853063210899666	-5.6346426071676725e-05	-0.00014739490250331722	-5.616852413534157e-05	-0.00014692953423797728
1.1429166738038161	0.000890275608402601	0.0008880909089788531	0.0009219420036248827	0.0009192698173554439	0.0009399307414367493	0.0009369631048097874	0.000958968510117454	0.000955673704816087	0.000998488175242567	0.0009944672673087142	0.03939280295904965	0.038853063982741846	-5.6010869956032994e-05	-0.00014739996963658575	-5.58340274710023e-05	-0.0001469345853827575
1.1498033217073829	0.0008899113523724069	0.0008877275468278606	0.0009215647919027615	0.0009188936989589901	0.0009395461699989076	0.0009365797475749755	0.0009585761497965895	0.000955282692551833	0.0009980796463931595	0.0009940603835819246	0.03939280375531836	0.03885306476790957	-5.567715526405559e-05	-0.00014740462158160939	-5.550136641647996e-05	-0.00014693922265038295
1.1567314651288954	0.0008895470853431876	0.0008873641737049986	0.0009211875688003426	0.0009185175692152747	0.0009391615869646342	0.0009361963787803183	0.0009581837776509128	0.0009548916685032743	0.0009976711052460151	0.0009936534876065683	0.039392804565337614	0.03885306556663666	-5.534527358297403e-05	-0.00014740886011924137	-5.5170532585566145e-05	-0.00014694344781621127
1.1637013540997225	0.0008891828083340807	0.0008870007906269068	0.0009208103353731837	0.0009181414291767972	0.0009387769934101848	0.0009358129994986726	0.0009577913947785899	0.0009545006337648011	0.000997262552944802	0.0009932465805217023	0.03939280538934956	0.03885306637916122	-5.501521651846142e-05	-0.00014741268702309074	-5.4841517610385027e-05	-0.0001469472626479118
1.1707132401577995	0.0008888185223598499	0.0008866373986058612	0.0009204330926723163	0.0009177652798915433	0.0009383923904072012	0.0009354296107982972	0.0009573990022730816	0.0009541095894261154	0.000996853990628294	0.000992839663461508	0.03939280622760004	0.038853067205725754	-5.468697569466219e-05	-0.000147416104059217	-5.451431314147659e-05	-0.00014695066890610398
1.177767376356704	0.0008884542284308944	0.000886273998649785	0.0009200558417442559	0.0009173891224029963	0.0009380077790227231	0.000935046213742862	0.0009570066012231556	0.000953718536572242	0.0009964454194303827	0.0009924327375553045	0.03939280708033933	0.03885306804657717	-5.4360542754899877e-05	-0.00014741911298732369	-5.4188910848670946e-05	-0.00014695366834507895
1.1848640172747877	0.0008880899275532718	0.0008859105917622692	0.0009196785836310239	0.0009170129577501579	0.0009376231603192105	0.0009346628093914719	0.0009566141927129086	0.0009533274762835505	0.0009960368404801005	0.0009920258039275715	0.03939280794782217	0.03885306890196669	-5.4035909361108136e-05	-0.00014742171555873207	-5.386530242018628e-05	-0.00014695626271057916
1.1920034190243662	0.0008877256207287165	0.0008855471789425935	0.0009193013193701683	0.0009166367869675703	0.000937238535354565	0.0009342793987986875	0.0009562217778217883	0.0009529364096357774	0.0009956282549016446	0.0009916188636979726	0.039392808830307685	0.03885306977214928	-5.371306719480218e-05	-0.00014742391351810213	-5.354347956373906e-05	-0.00014695845374157468
1.1991858392609598	0.0008873613089546537	0.0008851837611857385	0.0009189240499947783	0.0009162606110853294	0.000936853905182143	0.0009338959830145401	0.0009558293576246079	0.0009525453377000421	0.0009952196638143903	0.0009912119179813687	0.039392809728059495	0.03885307065738588	-5.3392007956717946e-05	-0.00014742570860218351	-5.322343400629426e-05	-0.00014696024316937506
1.2064115371925936	0.000886996993224224	0.0008848203394824109	0.000918546776533509	0.0009158844311291092	0.0009364692708507833	0.0009335125630845557	0.0009554369331915735	0.0009521542615428701	0.0009948110683329207	0.0009908049678878479	0.03939281064134635	0.03885307155794071	-5.3072723367186825e-05	-0.00014742710254009306	-5.290515749439839e-05	-0.00014696163271796236
1.2136807735891502	0.0008866326745262972	0.0008844569148190568	0.0009181695000105954	0.0009155082481201777	0.0009360846334048201	0.0009331291400497706	0.0009550445055882974	0.0009517631822262109	0.0009944024695670408	0.000990398014522739	0.03939281157044167	0.038853072474083754	-5.2755205166551966e-05	-0.00014742809705398097	-5.258864179441547e-05	-0.00014696262410371363
1.2209938107917835	0.0008862683538454928	0.0008840934881778827	0.0009177922214458756	0.0009151320630754174	0.0009356999938841063	0.0009327457149467547	0.0009546520758758222	0.0009513721008074584	0.0009939938686218024	0.0009899910589866372	0.039392812515623425	0.03885307340608877	-5.243944511505727e-05	-0.00014742869385780955	-5.227387869261024e-05	-0.00014696321903534537
1.2283509127223842	0.0008859040321621979	0.0008837300605368735	0.000917414941854807	0.0009147558770073442	0.0009353153533240321	0.0009323622888076276	0.0009542596451106386	0.0009509810183394721	0.0009935852665975229	0.000989584102375421	0.03939281347717494	0.03885307435423549	-5.212543499308331e-05	-0.0001474288946580471	-5.196085999532862e-05	-0.00014696341921388578
1.2357523448931043	0.0008855397104525889	0.0008833666328698132	0.0009170376622484909	0.0009143796909241292	0.0009349307127555466	0.000931978862660084	0.0009538672143447101	0.0009505899358705979	0.0009931766645898106	0.0009891771457802806	0.03939281445538412	0.038853075318807356	-5.181316660135549e-05	-0.00014742870115322382	-5.164957752911564e-05	-0.00014696322633239722
1.2431983744159416	0.0008851753896886477	0.0008830032061463017	0.000916660383633688	0.0009140035058296164	0.0009345460732051769	0.000931595437527409	0.0009534747846254899	0.0009501988544446884	0.000992768063689583	0.0009887701902877323	0.039392815450543725	0.038853076300094096	-5.1502631761096707e-05	-0.00014742811503379305	-5.134002314114566e-05	-0.0001469626420762815
1.2506892700123766	0.0008848110708381837	0.0008826397813317774	0.0009162831070128415	0.0009136273227233445	0.0009341614356950512	0.0009312120144285023	0.0009530823569959459	0.0009498077751011248	0.000992359464983092	0.0009883632369796468	0.03939281646295365	0.03885307729839017	-5.119382231425634e-05	-0.00014742713798257534	-5.1032188699069725e-05	-0.00014696166812297462
1.2582253020230734	0.0008844467548648513	0.0008822763593875331	0.0009159058333840958	0.0009132511426005661	0.0009337768012429159	0.0009308285943778969	0.0009526899324945773	0.0009494166988748357	0.000991950869551943	0.0009879562869332655	0.039392817492916364	0.03885307831399423	-5.088673012373923e-05	-0.0001474257716746752	-5.0726066091418e-05	-0.00014696030614194666
1.2658067424176331	0.000884082442728171	0.0008819129412707382	0.0009155285637413178	0.0009128749664522685	0.0009333921708621585	0.0009304451783857809	0.0009522975121554399	0.0009490256267963221	0.0009915422784731187	0.0009875493412212276	0.03939281854074176	0.038853079347212056	-5.0581347073364036e-05	-0.00014742401777664838	-5.0421647227669175e-05	-0.00014695855779478517
1.2734338648044117	0.000883718135383548	0.0008815495279344576	0.0009151512990741169	0.0009124987952651938	0.0009330075455618293	0.0009300617674580173	0.0009519050970081653	0.0009486345598916752	0.0009911336928190029	0.0009871424009115896	0.03939281960674431	0.03885308039835376	-5.0277665068036714e-05	-0.000147421877946724	-5.0118924038326795e-05	-0.00014695642473466775
1.2811069444403917	0.0008833538337822946	0.0008811861203276721	0.0009147740403678673	0.0009121226300218615	0.0009326229263466629	0.0009296783625961679	0.0009515126880779851	0.000948243499182601	0.0009907251136574012	0.0009867354670678493	0.03939282069124445	0.03885308146773515	-4.997567603425013e-05	-0.00014741935383602578	-4.981788847534946e-05	-0.00014695390860705593
1.2888262582411194	0.0008829895388716459	0.0008808227193952968	0.0009143967886037252	0.0009117464717005851	0.000932238314217095	0.0009292949647975097	0.000951120286385748	0.0009478524456864381	0.0009903165420515633	0.0009863285407489667	0.03939282179456825	0.038853082555677376	-4.9675371919764844e-05	-0.0001474164470862127	-4.9518532511907964e-05	-0.00014695101104872377
1.296592084790695	0.0008826252515947876	0.0008804593260782061	0.0009140195447586576	0.000911370321275501	0.000931853710169293	0.0009289115750550637	0.00095072789294795	0.0009474614004161876	0.0009899079790602117	0.0009859216230093928	0.039392822917047196	0.0388530836625082	-4.937674469395609e-05	-0.00014741315933095023	-4.9220848142794704e-05	-0.00014694773368822966
1.3044047043518285	0.0008822609728908681	0.0008800959413132478	0.000913642309805454	0.0009109941797165805	0.0009314691151951686	0.0009285281943576093	0.0009503355087767476	0.0009470703643805255	0.0009894994257375561	0.0009855147148990831	0.03939282405901926	0.03885308478856026	-4.907978634822313e-05	-0.00014740949219621546	-4.8924827384604075e-05	-0.00014694407814619392
1.312264398875954	0.0008818967036950246	0.0008797325660332688	0.0009132650847127548	0.0009106180479896577	0.0009310845302824048	0.000928144823689711	0.0009499431348799868	0.0009466793385838315	0.0009890908831333245	0.0009851078174635303	0.0393928252208285	0.0388530859341726	-4.8784488895760314e-05	-0.000147405447298965	-4.8630462275808806e-05	-0.00014694004603474364
1.320171452013404	0.0008815324449384019	0.0008793692011671323	0.0009128878704450696	0.0009102419270564476	0.0009306999564144763	0.0009277614640317367	0.000949550772261221	0.0009462883240262088	0.0009886823522927816	0.000984700931743781	0.03939282640282408	0.038853087099690334	-4.849084437180684e-05	-0.00014740102624777318	-4.833774487680159e-05	-0.00014693563895723516
1.3281261491236485	0.0008811681975481734	0.0008790058476397409	0.0009125106679628	0.0009098658178745699	0.0009303153945706722	0.0009273781163598838	0.0009491584219197374	0.0009458973217035082	0.0009882738342567557	0.0009842940587764634	0.039392827605362585	0.03885308828546454	-4.8198844833757803e-05	-0.00014739623064249918	-4.804666726999918e-05	-0.00014693085850833731
1.3361287772855897	0.0008808039624475642	0.0008786425063720584	0.0009121334782222632	0.0009094897213975708	0.0009299308457261196	0.0009269947816461995	0.0009487660848505797	0.000945506332607351	0.0009878653300616632	0.0009838871995938106	0.03939282882880669	0.03885308949185266	-4.7908482361469495e-05	-0.00014739106207461994	-4.77572215603142e-05	-0.0001469257062747531
1.3441796253079266	0.0008804397405558689	0.0008782791782811275	0.0009117563021757102	0.0009091136385749429	0.000929546310851803	0.0009266114608586021	0.0009483737620445668	0.0009451153577251495	0.0009874568407395286	0.0009834803552236833	0.03939283007352445	0.03885309071921816	-4.761974905730798e-05	-0.00014738552212714695	-4.746939987500948e-05	-0.00014692018383433147
1.352278983739575	0.0008800755327884751	0.0008779158642800943	0.0009113791407713509	0.000908737570352149	0.0009291617909145895	0.0009262281549609054	0.0009479814544883214	0.000944724398040133	0.0009870483673180127	0.000983073526689593	0.03939283133989212	0.03885309196793187	-4.733263704594093e-05	-0.00014737961237343278	-4.7183194363670244e-05	-0.00014691429275556778
1.3604271448801535	0.000879711340056887	0.0008775525652782301	0.0009110019949533776	0.0009083615176706468	0.0009287772868772538	0.0009258448649128433	0.0009475891631642924	0.0009443334545313714	0.0009866399108204376	0.0009826667150107328	0.039392832628291935	0.03885309323836983	-4.704713847497599e-05	-0.00014737333437872535	-4.6898597198682945e-05	-0.0001469080345987972
1.3686244027905345	0.0008793471632687429	0.0008771892821809504	0.0009106248656619848	0.0009079854814679057	0.0009283927996984956	0.000925461591670088	0.000947196889050775	0.000943942528173796	0.0009862314722658076	0.0009822599212019928	0.03939283393911218	0.038853094530916336	-4.676324551512734e-05	-0.00014736668970022349	-4.661560057542952e-05	-0.00014690141091613929
1.3768710533034536	0.0008789830033278363	0.0008768260158898357	0.0009102477538333895	0.0009076094626774315	0.0009280083303329641	0.0009250783361842741	0.0009468046331219352	0.0009435516199382219	0.0009858230526688337	0.0009818531462739886	0.03939283527274944	0.03885309584596172	-4.648095035961891e-05	-0.00014735967988471765	-4.633419671180167e-05	-0.0001468944232495828
1.3851673940341884	0.0008786188611341455	0.0008764627673026606	0.0009098706603998626	0.0009072334622287946	0.000927623879731288	0.0009246950994030281	0.000946412396347839	0.0009431607307913792	0.0009854146530399654	0.0009814463912330908	0.03939283662960647	0.03885309718390284	-4.6200245224850556e-05	-0.0001473523064703941	-4.605437784881844e-05	-0.00014688707313259552
1.3935137243912972	0.0008782547375838478	0.0008760995373134074	0.000909493586289744	0.0009068574810476452	0.0009272394488400903	0.000924311882269983	0.00094602017969447	0.000942769861695929	0.0009850062743854088	0.0009810396570814428	0.03939283801009345	0.03885309854514461	-4.592112235068946e-05	-0.0001473445709873622	-4.5776136250841315e-05	-0.0001468793620903186
1.4019103455874267	0.0008778906335693443	0.0008757363268122924	0.0009091165324274681	0.0009064815200557396	0.0009268550386020154	0.0009239286857248069	0.0009456279841237559	0.0009423790136104905	0.0009845979177071534	0.0009806329448169896	0.03939283941462778	0.038853099930098944	-4.564357400003993e-05	-0.00014733647495557278	-4.549946420516482e-05	-0.0001468712916379289
1.410357560650181	0.000877526549979284	0.0008753731366857887	0.0009087394997335882	0.0009061055801709649	0.0009264706499557555	0.0009235455107032268	0.0009452358105935939	0.0009419881874896659	0.0009841895840030006	0.0009802262554335025	0.03939284084363453	0.03885310133918406	-4.536759245928751e-05	-0.0001473280198860949	-4.5224354022557756e-05	-0.0001468628632818325
1.4188556744330574	0.0008771624876985841	0.0008750099678166471	0.000908362489124799	0.0009057296623073604	0.00092608628383607	0.0009231623581370501	0.000944843660057874	0.0009415973842840644	0.0009837812742665851	0.0009798195899206061	0.03939284229754639	0.03885310277282683	-4.5093170038486285e-05	-0.00014731920728147663	-4.495079803730484e-05	-0.0001468540785195538
1.4274049936264492	0.0008767984476084524	0.000874646821083918	0.0009079855015139584	0.0009053537673751397	0.0009257019411738109	0.00092277922895419	0.0009444515334665019	0.0009412066049403246	0.0009833729894874032	0.0009794129492637995	0.03939284377680325	0.0388531042314616	-4.4820299071053615e-05	-0.0001473100386339965	-4.467878860708874e-05	-0.00014684493883898586
1.4360058267687137	0.0008764344305864143	0.0008742836973629782	0.0009076085378101173	0.0009049778962807198	0.0009253176228959512	0.0009223961240786904	0.0009440594317654297	0.0009408158504011445	0.0009829647306508402	0.0009790063344444894	0.03939284528185331	0.03885310571553017	-4.4548971914103175e-05	-0.0001473005154265239	-4.4408318113177414e-05	-0.00014683544571830742
1.4446584842573071	0.0008760704375063321	0.0008739205975255513	0.0009072315989185376	0.000904602049926741	0.0009249333299256049	0.0009220130444307508	0.0009436673558966761	0.0009404251216053022	0.0009825564987381943	0.0009785997464400115	0.039392846813152624	0.038853107225482075	-4.427918094895844e-05	-0.0001472906391339346	-4.4139378960861286e-05	-0.0001468256006274815
1.453363278359986	0.0008757064692384255	0.0008735575224397266	0.0009068546857407147	0.0009042262292120876	0.0009245490631820495	0.0009216299909267453	0.0009432753067983485	0.000940034419487678	0.0009821482947267	0.0009781931862236528	0.03939284837116575	0.03885310876177478	-4.401091858046574e-05	-0.00014728041122041846	-4.387196357904383e-05	-0.00014681540502628487
1.4621205232260774	0.0008753425266493029	0.0008731944729699913	0.0009064777991744104	0.0009038504350319206	0.0009241648235807588	0.000921246964479256	0.0009428832854046773	0.0009396437449792891	0.0009817401195895627	0.0009777866547646882	0.03939284995636446	0.038853110324874686	-4.3744177237597937e-05	-0.000147269833140784	-4.3606064420533e-05	-0.0001468048603648353
1.470930534897817	0.0008749786106019765	0.0008728314499772456	0.0009061009401136678	0.0009034746682776938	0.0009237806120334188	0.0009208639659970904	0.0009424912926460331	0.0009392530990073051	0.0009813319742959761	0.0009773801530283978	0.03939285156923048	0.038853111915255784	-4.347894937348218e-05	-0.00014725890634087468	-4.3341673962325744e-05	-0.00014679396808450762
1.4797936313217521	0.0008746147219558913	0.0008724684543188308	0.0009057241094488417	0.0009030989298371829	0.0009233964294479591	0.0009204809963853099	0.0009420993294489567	0.0009388624824950796	0.0009809238598111572	0.0009769736819760977	0.03939285321025276	0.03885311353340123	-4.321522746538603e-05	-0.00014724763225681947	-4.3078784705496975e-05	-0.00014678272961696215
1.48871013236022	0.0008742508615669441	0.0008721054868485489	0.0009053473080666183	0.0009027232205945058	0.0009230122767285723	0.0009200980565452512	0.0009417073967361808	0.0009384718963621701	0.0009805157770963642	0.0009765672425651635	0.03939285487993007	0.038853115179801674	-4.2953004014786855e-05	-0.00014723601231453332	-4.281738917507466e-05	-0.00014677114638333988
1.4976803598028874	0.000873887030287514	0.0008717425484166936	0.0009049705368500474	0.0009023475414301552	0.0009226281547757473	0.0009197151473745601	0.0009413154954266631	0.0009380813415243735	0.000980107727108934	0.0009761608357490652	0.039392856578769384	0.03885311685495749	-4.269227154742733e-05	-0.0001472240479302167	-4.255747992049086e-05	-0.00014675921979570572
1.5067046373783677	0.0008735232289664794	0.0008713796398700658	0.0009045937966785597	0.0009019718932210139	0.0009222440644862871	0.0009193322697672057	0.0009409236264356042	0.0009376908188937413	0.0009796997108023015	0.0009757544624773848	0.03939285830728674	0.03885311855937808	-4.243302261364851e-05	-0.00014721174051102182	-4.229904951560254e-05	-0.00014674695125657666
1.5157832907659001	0.0008731594584492466	0.0008710167620520033	0.000904217088427996	0.0009015962768403864	0.0009218600067533382	0.0009189494246135151	0.0009405317906744793	0.0009373003293786126	0.0009792917291260304	0.0009753481236958495	0.03939286006600792	0.03885312029358124	-4.2175249788140023e-05	-0.00014719909145344268	-4.2042090558462586e-05	-0.00014673434215800585
1.5249166476071065	0.0008727957195777726	0.0008706539158024032	0.0009038404129706319	0.0009012206931580222	0.0009214759824664163	0.0009185666128001938	0.0009401399890510626	0.0009369098738836381	0.0009788837830258406	0.0009749418203463576	0.03939286185546747	0.038853122058093985	-4.191894567023152e-05	-0.00014718610214459193	-4.178659567191656e-05	-0.00014672139388308136
1.5341050375178134	0.0008724320131905883	0.0008702911019577447	0.0009034637711752017	0.0009008451430401389	0.0009210919925114304	0.0009181838352103522	0.000939748222469453	0.0009365194533098062	0.0009784758734436346	0.0009745355533670049	0.03939286367620993	0.03885312385345403	-4.166410288396205e-05	-0.000147172773961729	-4.1532557503158596e-05	-0.0001467081078042609
1.5433487920999491	0.000872068340122824	0.0008699283213511155	0.0009030871639069242	0.0009004696273494503	0.0009207080377707096	0.0009178010927235338	0.0009393564918301011	0.0009361290685544689	0.000978068001317526	0.0009741293236921141	0.03939286552878917	0.038853125680206865	-4.141071407785801e-05	-0.00014715910827145517	-4.127996872397427e-05	-0.0001466944852840102
1.5526482449535108	0.0008717047012062365	0.0008695655748122371	0.0009027105920275315	0.0009000941469451923	0.000920324119123032	0.00091741838621574	0.0009389647980298396	0.0009357387205113727	0.0009776601675818705	0.0009737231322522641	0.03939286741376981	0.03885312753890917	-4.115877192537032e-05	-0.00014714510643079604	-4.1028822030948764e-05	-0.00014668052767519146
1.5620037316886017	0.0008713410972692282	0.0008692028631674863	0.0009023340563952896	0.0008997187026831455	0.0009199402374436459	0.0009170357165594554	0.0009385731419619033	0.0009353484100706791	0.000977252373167288	0.000973316979974313	0.03939286933172518	0.03885312943012687	-4.09082691247703e-05	-0.00014713076978636885	-4.07791101453836e-05	-0.00014666623632003661
1.5714155899375468	0.0008709775291368793	0.0008688401872399247	0.0009019575578650295	0.0008993432954156654	0.000919556393604302	0.000916653084623677	0.0009381815245159644	0.0009349581381189982	0.0009768446190006983	0.0009729108677814342	0.03939287128324029	0.03885313135443614	-4.0659198399191354e-05	-0.00014711609967493766	-4.053082581344236e-05	-0.0001466516125512296
1.580884159367074	0.0008706139976309646	0.0008684775478493177	0.0009015810972881679	0.000898967925991703	0.0009191725884732743	0.0009162704912739361	0.0009377899465781511	0.0009345679055394088	0.0009764369060053419	0.0009725047965931354	0.03939287326890951	0.038853133312423314	-4.0411552496802394e-05	-0.00014710109742294142	-4.028396180615068e-05	-0.00014663665769093503
1.5904097816905756	0.0008702505035699863	0.0008681149458121658	0.0009012046755127387	0.0008985925952568362	0.0009187888229153921	0.0009158879373723303	0.0009373984090310826	0.0009341777132114931	0.0009760292351008169	0.0009720987673252962	0.039392875289338276	0.03885313530468606	-4.0165324190717666e-05	-0.00014708576434638299	-4.0038510919444825e-05	-0.00014662137305099243
1.5999928006804371	0.0008698870477691939	0.0008677523819417245	0.000900828293383415	0.0008982173040532922	0.0009184050977920622	0.0009155054237775458	0.000937006912753892	0.0009337875620113573	0.0009756216072030998	0.00097169278089019	0.03939287734514324	0.03885313733183101	-3.992050627903143e-05	-0.00014707010175069035	-3.9794465974130055e-05	-0.00014660575993261094
1.6096335621804478	0.0008695236310406148	0.0008673898570480363	0.0009004519517415405	0.0008978420532199784	0.0009180214139613023	0.0009151229513448904	0.000936615458622258	0.0009333974528116673	0.0009752140232245834	0.00097128683819652	0.03939287943695168	0.03885313939447773	-3.967709158500532e-05	-0.0001470541109307999	-3.955181981618594e-05	-0.0001465898196269244
1.6193324141182788	0.0008691602541930746	0.0008670273719379489	0.0009000756514251511	0.0008974668435925037	0.0009176377722777619	0.0009147405209263133	0.0009362240475084276	0.0009330073864816675	0.0009748064840740976	0.0009708809401494402	0.03939288156540121	0.03885314149325505	-3.9435072957283435e-05	-0.00014703779317229437	-3.931056531680799e-05	-0.00014657355341535228
1.6290897065180392	0.000868796918032225	0.0008666649274151445	0.0008996993932690031	0.0008970916760032077	0.0009172541735927513	0.0009143581333704364	0.0009358326802812479	0.0009326173638872147	0.0009743989906569427	0.0009704750876505897	0.039392883731142934	0.038853143628804376	-3.9194443269441326e-05	-0.0001470211497489049	-3.907069537208152e-05	-0.00014655696256754558
1.6389057915129117	0.0008684336233605718	0.0008663025242801671	0.0008993231781046034	0.0008967165512811892	0.0009168706187542733	0.0009139757895225832	0.0009354413578061943	0.0009322273858908049	0.0009739915438749206	0.0009700692815981226	0.0393928859348374	0.03885314580177755	-3.895519542042314e-05	-0.0001470041819241763	-3.883220290337719e-05	-0.00014654004834319112
1.6487810233578566	0.0008680703709774974	0.0008659401633304452	0.0008989470067602321	0.00089634147025233	0.0009164871086070445	0.0009135934902248025	0.0009350500809453966	0.0009318374533516002	0.0009735841446263608	0.0009696635228867343	0.03939288817715839	0.03885314801283881	-3.871732233458325e-05	-0.00014698689095168915	-3.8595080857337094e-05	-0.00014652281199167838
1.6587157584424002	0.0008677071616792891	0.0008655778453603197	0.0008985708800609718	0.0008959664337393239	0.0009161036439925274	0.0009132112363158991	0.000934658850557669	0.0009314475671254586	0.0009731767938061521	0.0009692578124076935	0.03939289045879132	0.038853150262664	-3.848081696136013e-05	-0.0001469692780729226	-3.835932220568744e-05	-0.00014650525475071174
1.6687103553034934	0.0008673439962591671	0.0008652155711610723	0.0008981947988287378	0.0008955914425617063	0.0009157202257489603	0.0009128290286314629	0.0009342676674985415	0.0009310577280649644	0.0009727694923057761	0.000968852151048874	0.03939289278043408	0.03885315255194077	-3.82456722758176e-05	-0.0001469513445197801	-3.8124919945731195e-05	-0.00014648737784847543
1.6787651746384535	0.0008669808755073047	0.0008648533415209456	0.0008978187638822984	0.0008952164975358749	0.0009153368547113776	0.0009124468680038906	0.0009338765326202808	0.000930667937019451	0.0009723622410133283	0.0009684465396947786	0.03939289514279642	0.03885315488136996	-3.801188127838806e-05	-0.00014693309151303513	-3.789186709993175e-05	-0.00014646918250171836
1.6888805793179813	0.0008666178002108639	0.0008644911572251774	0.0008974427760373115	0.0008948415994751259	0.0009149535317116476	0.000912064755262423	0.0009334854467719296	0.0009302781948350371	0.00097195504081356	0.0009680409792265776	0.0393928975466015	0.03885315725166386	-3.777943699486558e-05	-0.00014691452026213692	-3.7660156716128046e-05	-0.00014645066991605948
1.6990569343992543	0.0008662547711540135	0.0008641290190560213	0.0008970668361063448	0.0008944667491896745	0.0009145702575784939	0.0009116826912331655	0.0009330944107993268	0.0009298885023546499	0.0009715478925878995	0.0009676354705221318	0.03939289999258466	0.03885315966354807	-3.7548332476676494e-05	-0.00014689563196620958	-3.742978186770107e-05	-0.00014643184128698694
1.7092946071391046	0.0008658917891179615	0.0008637669277927766	0.0008966909448989084	0.000894091947486687	0.0009141870331375277	0.0009113006767391211	0.0009327034255451424	0.0009294988604180577	0.0009711407972144877	0.0009672300144560278	0.039392902481495205	0.03885316211776132	-3.7318560800719824e-05	-0.000146876427813164	-3.7200735653372674e-05	-0.00014641269779858135
1.7195939670072704	0.0008655288548809794	0.0008634048842118136	0.00089631510322148	0.0008937171951703069	0.0009138038592112742	0.000910918712600217	0.0009323124918489038	0.0009291092698618973	0.0009707337555682068	0.0009668246118996056	0.0393929050140956	0.03885316461505515	-3.709011506929788e-05	-0.0001468569089792815	-3.697301119724716e-05	-0.00014639324062332149
1.7299553856997325	0.0008651659692184337	0.0008630428890866046	0.0008959393118775389	0.0008933424930416866	0.0009134207366192068	0.0009105367996333378	0.0009319216105470301	0.0009287197315197073	0.0009703267685207156	0.0009664192637209957	0.03939290759116164	0.03885316715619478	-3.6862988410518716e-05	-0.00014683707663057377	-3.674660164910276e-05	-0.00014637347092363862
1.7403792371521247	0.000864803132902805	0.0008626809431877439	0.0008955635716675844	0.0008929678418990087	0.0009130376661777663	0.0009101549386523453	0.0009315307824728537	0.0009283302462219507	0.0009699198369404731	0.0009660139707851399	0.03939291021348356	0.038853169741959195	-3.6637173978039395e-05	-0.00014681693192156176	-3.652150018425282e-05	-0.0001463533898504732
1.7508658975532332	0.0008644403467037244	0.000862319047282983	0.000895187883389175	0.0008925932425375224	0.0009126546487004018	0.0009097731304681184	0.0009311400084566591	0.0009279408147960525	0.0009695129616927773	0.0009656087339538328	0.039392912881865014	0.038853172373141204	-3.6412664951010476e-05	-0.0001467964759952478	-3.629770000335847e-05	-0.00014633299854321935
1.76141574535857	0.0008640776113879945	0.0008619572021372521	0.0008948122478369502	0.0008922186957495668	0.0009122716849975902	0.0009093913758885739	0.0009307492893257068	0.0009275514380664238	0.0009691061436397926	0.0009652035540857462	0.03939291559712441	0.038853175050547584	-3.618945453440908e-05	-0.00014677570998380962	-3.6075194332886584e-05	-0.00014631229813050206
1.7720291613040315	0.0008637149277196213	0.0008615954085126916	0.0008944366658026618	0.000891844202324602	0.000911888775876873	0.0009090096757187015	0.0009303586259042667	0.0009271621168544963	0.0009686993836405838	0.0009647984320364656	0.039392918360095355	0.03885317777500053	-3.596753595865726e-05	-0.0001467546350071569	-3.585397642461019e-05	-0.00014629128972859506
1.7827065284196406	0.0008633522964598418	0.0008612336671686803	0.0008940611380752048	0.0008914697630492399	0.0009115059221428831	0.0009086280307605927	0.000929968019013649	0.0009267728519787509	0.0009682926825511475	0.0009643933686585201	0.039392921171625274	0.038853180547335234	-3.574690248011464e-05	-0.00014673325217484656	-3.563403955615663e-05	-0.00014626997444361356
1.7934482320433673	0.0008629897183671477	0.0008608719788618582	0.0008936856654406422	0.0008910953787072674	0.0009111231245973723	0.000908246441813466	0.0009295774694722315	0.0009263836442547461	0.0009678860412244421	0.0009639883648014118	0.039392924032577874	0.03885318336840361	-3.552754738076619e-05	-0.00014671156258469487	-3.541537703074388e-05	-0.00014624835336993214
1.8042546598350382	0.000862627194197319	0.000860510344346161	0.0008933102486822383	0.0008907210500796819	0.0009107403840392456	0.0009078649096737029	0.0009291869780954931	0.0009259944944951525	0.0009674794605104236	0.0009635834213116529	0.03939292694383117	0.03885318623907196	-3.530946396827078e-05	-0.00014668956732249994	-3.519798217715975e-05	-0.0001462264275899905
1.8151262017903238	0.0008622647247034484	0.0008601487643728429	0.0008929348885804851	0.0008903467779447165	0.0009103577012645884	0.0009074834351348731	0.0009287965456960435	0.0009256054035097798	0.0009670729412560741	0.000963178539032793	0.03939292990628038	0.038853189160221936	-3.5092645575933445e-05	-0.00014666726746248582	-3.4981848349782685e-05	-0.00014620419817454322
1.8260632502548164	0.0008619023106359748	0.0008597872396905119	0.0008925595859131371	0.000889972563077875	0.0009099750770667012	0.0009071020189877709	0.0009284061730836578	0.0009252163721056135	0.000966666484305441	0.0009627737188054583	0.039392932920835434	0.038853192132751416	-3.487708556301761e-05	-0.00014664466406782983	-3.4766968928769126e-05	-0.0001461816661832982
1.8370661999381863	0.0008615399527427038	0.0008594257710451491	0.0008921843414552333	0.0008895984062519526	0.0009095925122361213	0.0009067206620204367	0.0009280158610652998	0.0009248274010868374	0.0009662600904996598	0.0009623689614673749	0.03939293598842313	0.03885319515757411	-3.46627773144606e-05	-0.00014662175818969114	-3.455333732003962e-05	-0.00014615883266444474
1.848135447928429	0.0008611776517688448	0.0008590643591801456	0.000891809155979135	0.0008892243082370752	0.0009092100075606644	0.0009063393650181955	0.0009276256104451626	0.0009244384912548738	0.0009658537606769975	0.0009619642678534108	0.039392939109986445	0.03885319823562078	-3.444971424077653e-05	-0.00014659855086671114	-3.4340946954869445e-05	-0.00014613569865312703
1.8592713937061955	0.0008608154084570358	0.000858703004836328	0.0008914340302545512	0.000888850269800725	0.0009088275638254483	0.000905958128763686	0.0009272354220246954	0.0009240496434084096	0.0009654474956728795	0.0009615596387956043	0.03939294228648662	0.03885320136783732	-3.423788977848646e-05	-0.00014657504312665104	-3.412979129049226e-05	-0.0001461122651739144
1.8704744391592067	0.0008604532235473724	0.0008583417087519866	0.0008910589650485704	0.0008884762917077697	0.0009084451818129255	0.0009055769540368873	0.0009268452966026342	0.0009236608583434297	0.0009650412963199243	0.0009611550751231968	0.03939294551890005	0.038853204555188814	-3.40272973898062e-05	-0.00014655123598497632	-3.391986380976708e-05	-0.0001460885332391082
1.8817449885967616	0.0008600910977774384	0.0008579804716629066	0.0008906839611256915	0.0008881023747204967	0.0009080628623029154	0.000905195841615156	0.0009264552349750381	0.0009232721368532488	0.0009646351634479783	0.0009607505776626697	0.03939294880822235	0.03885320779865509	-3.381793056266014e-05	-0.0001465271304450788	-3.3711158021185184e-05	-0.00014606450384885283
1.8930834487643238	0.0008597290318823335	0.0008576192943023952	0.0008903090192478525	0.0008877285195986386	0.0009076806060726348	0.0009048147922732521	0.0009260652379353164	0.0009228834797285421	0.0009642290978841476	0.0009603461472377727	0.039392952155466274	0.03885321109923547	-3.360978281073679e-05	-0.00014650272749802684	-3.350366745895339e-05	-0.0001460401779912468
1.9044902288582053	0.0008593670265947072	0.0008572581774013156	0.0008899341401744666	0.0008873547270994113	0.000907298413896732	0.0009044338067833766	0.0009256753062742672	0.0009224948877573826	0.0009638231004528363	0.0009599417846695658	0.03939295556166216	0.038853214457946324	-3.3402847673565106e-05	-0.00014647802812306487	-3.3297385682924674e-05	-0.0001460155566422594
1.9159657405403292	0.0008590050826447827	0.000856897121688111	0.0008895593246624462	0.0008869809979775369	0.0009069162865473132	0.0009040528859151967	0.0009252854407801036	0.0009221063617252662	0.0009634171719757747	0.0009595374907764449	0.03939295902786017	0.03885321787582258	-3.319711871658387e-05	-0.0001464530332880576	-3.309230627889653e-05	-0.00014599064076681323
1.9275103979530908	0.0008586432007603875	0.0008565361278888349	0.0008891845734662357	0.000886607332985277	0.0009065342247939775	0.0009036720304358788	0.0009248956422384871	0.0009217179024151464	0.0009630113132720547	0.0009591332663741775	0.03939296255512836	0.038853221353917576	-3.299258953072537e-05	-0.0001464277439471029	-3.2888422858069755e-05	-0.00014596543131617512
1.9391246177343011	0.00085828138166699	0.0008561751967271877	0.0008888098873378491	0.0008862337328724697	0.0009061522294038518	0.000903291241110126	0.0009245059114325675	0.0009213295106074729	0.000962605525158171	0.0009587291122759436	0.03939296614455437	0.03885322489330377	-3.2789253732810886e-05	-0.00014640216104289117	-3.268572905736067e-05	-0.00014593992922984356
1.9508088190322228	0.0008579196260877205	0.0008558143289245374	0.000888435267026892	0.0008858601983865518	0.0009057703011416167	0.0009029105187002027	0.000924116249143005	0.0009209411870802152	0.0009621998084480454	0.0009583250292923613	0.039392969797244645	0.03885322849507254	-3.2587104965384195e-05	-0.00014637628550537296	-3.248421853943584e-05	-0.00014591413543493803
1.9625634235206988	0.0008575579347434104	0.0008554535251999593	0.0008880607132806031	0.0008854867302725999	0.0009053884407695469	0.0009025298639659742	0.0009237266561480145	0.000920552932608905	0.0009617941639530729	0.0009579210182315301	0.039392973514325774	0.03885323216033448	-3.2386136896794815e-05	-0.00014635011825223088	-3.228388499260104e-05	-0.00014588805084619905
1.9743888554143678	0.0008571963083526141	0.0008550927862702577	0.0008876862268438757	0.0008851133292733526	0.000905006649047534	0.0009021492776649317	0.00092333713322339	0.000920164747966661	0.0009613885924821456	0.0009575170798990578	0.03939297729694561	0.038853235890221306	-3.21863432211425e-05	-0.00014632366018879628	-3.2084722130829024e-05	-0.00014586167636604364
1.9862855414839768	0.0008568347476316477	0.0008547321128500036	0.0008873118084592994	0.0008847399961292511	0.0009046249267331287	0.000901768760552232	0.0009229476811425441	0.0009197766339242294	0.0009609830948416981	0.0009571132150981031	0.03939298114627073	0.038853239685883875	-3.198771765812458e-05	-0.0001462969122070501	-3.188672369375256e-05	-0.00014583501288395473
1.9982539110717792	0.0008564732532946141	0.0008543715056515613	0.0008869374588671856	0.0008843667315784654	0.0009042432745815686	0.0009013883133807247	0.0009225583006765389	0.0009193885912500129	0.0009605776718357361	0.0009567094246294055	0.039392985063490225	0.03885324354849394	-3.179025395332741e-05	-0.0001462698751874547	-3.168988344666446e-05	-0.00014580806127748036
2.010294396107033	0.0008561118260534349	0.0008540109653851186	0.0008865631788056011	0.000883993536356927	0.0009038616933458101	0.0009010079369009878	0.0009221689925941186	0.0009190006207101047	0.0009601723242658731	0.0009563057092913208	0.039392989049813566	0.03885324747924467	-3.159394587794184e-05	-0.00014624254999698327	-3.1494195180357953e-05	-0.0001457808224105961
2.0224074311215867	0.0008557504666178855	0.0008536504927587232	0.0008861889690104045	0.0008836204111983662	0.0009034801837765669	0.0009006276318613624	0.0009217797576617494	0.0009186127230683273	0.0009597670529313712	0.0009559020698798628	0.039392993106472624	0.03885325147935019	-3.139878722882572e-05	-0.0001462149374897026	-3.129965271132795e-05	-0.00014575329713498175
2.0345934532655616	0.0008553891756956215	0.0008532900884783082	0.0008858148302152735	0.0008832473568343385	0.0009030987466223388	0.0009002473990079828	0.000921390596643647	0.0009182248990862611	0.0009593618586291704	0.000955498507188733	0.03939299723472067	0.03885325555004731	-3.120477182846915e-05	-0.00014618703850671766	-3.110624988159755e-05	-0.0001457254862891333
2.0468529023231294	0.0008550279539922153	0.0008529297532477286	0.0008854407631517443	0.000882874373994264	0.0009027173826294505	0.0008998672390848144	0.0009210015103018183	0.0009178371495232832	0.000958956742153933	0.0009550950220093617	0.039393001435833755	0.03885325969259324	-3.101189352519573e-05	-0.00014615885387711525	-3.09139805588568e-05	-0.00014569739069936194
2.059186220728381	0.00085466680221118	0.0008525694877687863	0.0008850667685492347	0.0008825014634054513	0.000902336092542076	0.0008994871528336802	0.0009206124993960865	0.0009174494751365966	0.0009585517042980687	0.000954691615130937	0.03939300571111123	0.038853263908269896	-3.082014619291279e-05	-0.00014613038441663173	-3.072283863637948e-05	-0.00014566901117885056
2.0715938535812968	0.0008543057210540093	0.0008522092927412678	0.0008846928471350877	0.0008821286257931399	0.0009019548771022835	0.0008991071409943026	0.000920223564684135	0.0009170618766812704	0.0009581467458517825	0.0009542882873404497	0.03939301006187478	0.038853268198380204	-3.0629523730826835e-05	-0.0001461016309263763	-3.053281803266222e-05	-0.00014564034852643237
2.084076248663807	0.0008539447112202084	0.0008518491688629772	0.0008843189996346019	0.0008817558618805305	0.0009015737370500664	0.0008987272043043358	0.0009198347069215418	0.000916674354910275	0.0009577418676031084	0.0009538850394227286	0.03939301448947115	0.038853272564251966	-3.0440020064144424e-05	-0.00014607259419632812	-3.0343912692083752e-05	-0.0001456114035294498
2.0966338564559543	0.0008535837734073196	0.0008514891168297604	0.0008839452267710597	0.0008813831723888139	0.0009011926731233714	0.0008983473434993943	0.000919445926861807	0.0009162869105745109	0.0009573370703379418	0.0009534818721604707	0.03939301899527015	0.0388532770072365	-3.0251629143572545e-05	-0.0001460432750027274	-3.0156116584412196e-05	-0.00014558217696167275
2.109267130152151	0.0008532229083109612	0.0008511291373355439	0.0008835715292657672	0.0008810105580372105	0.0009008116860581408	0.0008979675593130944	0.0009190572252563957	0.0009158995444228498	0.0009569323548400815	0.0009530787863342853	0.03939302358066679	0.03885328152870888	-3.0064344945117394e-05	-0.00014601367410765898	-2.9969423704687137e-05	-0.0001455526695826881
2.1219765256775314	0.0008528621166248594	0.0008507692310723682	0.0008831979078380878	0.0008806380195430039	0.0009004307765883452	0.0008975878524770871	0.0009186686028547729	0.00091551225720217	0.0009565277218912688	0.0009526757827227314	0.03939302824708034	0.03885328613006859	-2.987816147049377e-05	-0.0001459837922603291	-2.9783828073580432e-05	-0.0001455228821394816
2.1347625017044103	0.0008525013990408792	0.0008504093987304159	0.0008828243632054738	0.0008802655576215716	0.0009000499454460177	0.0008972082237210913	0.0009182800604044378	0.0009151250496573908	0.0009561231722712212	0.000952272862102352	0.03939303299595673	0.03885329081274188	-2.9693072746896088e-05	-0.00014595363019659358	-2.9599323737160288e-05	-0.00014549281536582748
2.147625519668832	0.0008521407562490564	0.0008500496409980462	0.0008824508960835014	0.000879893172986421	0.0008996691933612888	0.000896828673772929	0.0009178915986509588	0.0009147379225315064	0.0009557187067576713	0.0009518700252477123	0.03939303782876686	0.03885329557817849	-2.950907282701226e-05	-0.00014592318863898557	-2.9415904766842693e-05	-0.00014546246998162204
2.160566043787228	0.0008517801889376331	0.0008496899585618295	0.0008820775071859059	0.0008795208663492239	0.0008992885210624217	0.0008964492033585624	0.000917503218338012	0.000914350876565626	0.000955314326126407	0.0009514672729314406	0.039393042747008604	0.038853300427855744	-2.932615578883635e-05	-0.00014589246829566083	-2.9233565259370597e-05	-0.00014543184669302267
2.1735845410731627	0.0008514196977930916	0.0008493303521065798	0.000881704197224618	0.0008791486384198531	0.0008989079292758517	0.0008960698132021295	0.0009171149202074186	0.0009139639124990098	0.0009549100311513098	0.0009510646059242654	0.03939304775220642	0.03885330536327678	-2.914431573584897e-05	-0.00014586146986139692	-2.9052299336813914e-05	-0.00014540094619255872
2.1866814813541975	0.000851059283500185	0.0008489708223153875	0.0008813309669097963	0.0008787764899064135	0.0008985274187262167	0.0008956905040259784	0.0009167267049991793	0.0009135770310691027	0.0009545058226043922	0.0009506620249950529	0.03939305284591232	0.03885331038597228	-2.8963546796982598e-05	-0.000145830194017732	-2.8872101146652784e-05	-0.00014536976915965893
2.199857337288837	0.0008506989467419717	0.0008486113698696526	0.0008809578169498625	0.0008784044215152794	0.0008981469901363958	0.000895311276550702	0.0009163385734515113	0.0009131902330115731	0.0009541017012558363	0.000950259530910846	0.039393058029705934	0.038853315497499694	-2.8783843126378716e-05	-0.00014579864143143828	-2.8692964861500025e-05	-0.00014533831625901383
2.213112584383593	0.0008503386881998522	0.0008482519954491213	0.0008805847480515397	0.0008780324339511317	0.0008977666442275473	0.0008949321314951794	0.0009159505263008887	0.0009128035190603518	0.0009536976678740363	0.0009498571244369061	0.03939306330519591	0.03885332069944499	-2.8605198903575157e-05	-0.00014576681275610404	-2.8514884679226027e-05	-0.00014530658814201902
2.2264477010101436	0.0008499785085535977	0.0008478926997319149	0.0008802117609198837	0.0008776605279169875	0.0008973863817191406	0.0008945530695766056	0.0009155625642820755	0.0009124168899476637	0.0009532937232256327	0.0009494548063367471	0.03939306867401922	0.03885332599342204	-2.842760833335345e-05	-0.0001457347086307459	-2.8337854822951813e-05	-0.00014527458544599803
2.2398631684225956	0.0008496184084813908	0.0008475334833945704	0.000879838856258324	0.0008772887041142434	0.0008970062033289987	0.0008941740915105336	0.0009151746881281672	0.0009120303464040734	0.0009528898680755582	0.0009490525773721816	0.03939307413784181	0.03885333138107446	-2.8251065645690243e-05	-0.00014570232968030838	-2.8161869540847817e-05	-0.0001452423087936472
2.2533594707748548	0.0008492583886598549	0.0008471743471120701	0.0008794660347686955	0.0008769169632427062	0.0008966261097733307	0.0008937951980109091	0.0009147868985706272	0.0009116438891585166	0.000952486103187073	0.0009486504383033558	0.03939307969836046	0.03885333686407492	-2.8075565095882216e-05	-0.00014566967651613583	-2.79869231063698e-05	-0.0001452097587945067
2.2669370951380965	0.0008488984497640903	0.0008468152915578762	0.000879093297151275	0.000876545306000629	0.0008962461017667698	0.0008934163897901047	0.0009143991963393229	0.0009112575189383389	0.0009520824293218052	0.0009482483898887894	0.03939308535730244	0.03885334244412623	-2.7901100964282388e-05	-0.00014563674973455676	-2.781300981793272e-05	-0.0001451769360431565
2.2805965315183476	0.0008485385924677112	0.00084645631740397	0.0008787206441048218	0.0008761737330847518	0.0008958661800224129	0.0008930376675589637	0.0009140115821625684	0.0009108712364693383	0.0009516788472397959	0.0009478464328854207	0.0393930911164251	0.038853348122962074	-2.7727667556376456e-05	-0.0001456035499176056	-2.764012399902177e-05	-0.00014514384111982692
2.294338272874165	0.0008481788174428778	0.0008460974253208817	0.0008783480763266101	0.0008758022451903337	0.0008954863452518563	0.0008926590320268308	0.0009136240567671597	0.0009104850424757982	0.000951275357699534	0.0009474445680486413	0.03939309697751804	0.03885335390234648	-2.755525920290769e-05	-0.00014557007763371654	-2.746825999822705e-05	-0.00014511047459106474
2.308162815134429	0.0008478191253603317	0.0008457386159777276	0.0008779755945124655	0.0008754308430111903	0.0008951065981652313	0.0008922804839015936	0.0009132366208784131	0.0009100989376805285	0.0009508719614579992	0.0009470427961323399	0.039393102942403536	0.03885335978407616	-2.7383870259474474e-05	-0.00014553633343603045	-2.729741218896603e-05	-0.00014507683700792917
2.3220706572162446	0.0008474595168894341	0.0008453798900422469	0.0008776031993568065	0.0008750595272397335	0.0008947269394712473	0.0008919020238897205	0.0009128492752202074	0.0009097129228049061	0.0009504686592707058	0.0009466411178889431	0.03939310901293541	0.0388533657699798	-2.7213495106676033e-05	-0.00014550231786261691	-2.7127574969615376e-05	-0.00014504292890735182
2.336062301042938	0.0008470999926982001	0.0008450212481808364	0.0008772308915526791	0.000874688298567007	0.0008943473698772284	0.0008915236526962979	0.0009124620205150218	0.0009093269985689121	0.000950065451891742	0.0009462395340694578	0.039393115191001284	0.03885337186191846	-2.7044128150181812e-05	-0.00014546803143766773	-2.695874276354565e-05	-0.00014500875081191467
2.3501382515621807	0.0008467405534533325	0.0008446626910585842	0.0008768586717917922	0.000874317157682722	0.0008939678900891482	0.0008911453710250675	0.0009120748574839733	0.0009089411656911706	0.0009496623400738096	0.0009458380454235093	0.039393121478523384	0.03885337806178715	-2.6875763820592702e-05	-0.00014543347467049772	-2.6790910018892333e-05	-0.00014497430322904514
2.3642990167642037	0.0008463811998202615	0.0008443042193393093	0.0008764865407645602	0.0008739461052752979	0.0008935885008116739	0.000890767179578468	0.0009116877868468601	0.0009085554248889907	0.0009492593245682705	0.000945436652699387	0.039393127877457655	0.038853384371515205	-2.6708396573267568e-05	-0.00014539864805501734	-2.662407120850724e-05	-0.0001449395866510994
2.378545107700138	0.0008460219324631787	0.0008439458336855954	0.0008761144991601376	0.0008735751420318992	0.0008932092027482015	0.0008903890790576715	0.0009113008093221996	0.0009081697768784045	0.0009488564061251866	0.0009450353566440843	0.03939313438979554	0.03885339079306541	-2.6542020888541823e-05	-0.00014536355207064866	-2.6458220830187507e-05	-0.00014490460155630602
2.392877038500453	0.000845662752045073	0.000843587534758827	0.0008757425476664568	0.0008732042686384708	0.0008928299966008966	0.0008900110701626219	0.0009109139256272672	0.0009077842223742067	0.0009484535854933598	0.0009446341580033399	0.03939314101756411	0.03885339732843723	-2.637663127141518e-05	-0.00014532818718132612	-2.6293353406287023e-05	-0.00014486934840696186
2.4072953263935135	0.000845303659227771	0.0008432293232192298	0.0008753706869702708	0.0008728334857797829	0.0008924508830707346	0.0008896331535920788	0.0009105271364781419	0.0009073987620899998	0.0009480508634203813	0.0009442330575216851	0.039393147762827214	0.03885340397966564	-2.6212222251690426e-05	-0.00014529255383605166	-2.612946348384479e-05	-0.00014483382765059782
2.4218004917242455	0.0008449446546719693	0.000842871199725902	0.0008749989177571862	0.0008724627941394617	0.000892071862857538	0.0008892553300436508	0.0009101404425897405	0.0009070133967382267	0.0009476482406526673	0.0009438320559424808	0.039393154627685334	0.03885341074882173	-2.6048788383865873e-05	-0.00014525665246856168	-2.596654563457451e-05	-0.0001447980397197013
2.436393057972914	0.0008445857390372753	0.0008425131649368563	0.000874627240711707	0.0008720921944000351	0.0008916929366600191	0.0008888776002138405	0.0009097538446758644	0.0009066281270302196	0.0009472457179355084	0.0009434311540079653	0.03939316161427707	0.03885341763801456	-2.588632424698964e-05	-0.00014522048349657757	-2.5804594454656438e-05	-0.00014476198503082793
2.4510735517740176	0.0008442269129822443	0.0008421552195090561	0.0008742556565172727	0.0008717216872429684	0.0008913141051758203	0.0008884999647980835	0.0009093673434492393	0.0009062429536762369	0.0009468432960131112	0.0009430303524592966	0.039393168724779104	0.038853424649390546	-2.5724824444847e-05	-0.00014518404732347112	-2.5643604564907357e-05	-0.000144725663985934
2.46584250293529	0.0008438681771644137	0.0008417973640984496	0.0008738841658562938	0.0008713512733487025	0.0008909353691015504	0.0008881224244907851	0.0009089809396215533	0.0009058578773855038	0.0009464409756286395	0.0009426296520365927	0.039393175961408185	0.038853431785134826	-2.5564283605727933e-05	-0.00014514734433634935	-2.548357061055856e-05	-0.00014468907697098854
2.4807004444568266	0.0008435095322403452	0.0008414395993600125	0.0008735127694101971	0.0008709809533966969	0.0008905567291328302	0.0008877449799853663	0.0009085946339035035	0.0009054728988662577	0.0009460387575242622	0.0009422290534789814	0.03939318332641976	0.038853439047472155	-2.540469638231957e-05	-0.00014511037490649858	-2.532448726118297e-05	-0.00014465222435602887
2.4956479125503126	0.0008431509788656619	0.0008410819259477844	0.0008731414678594636	0.0008706107280654679	0.0008901781859643322	0.0008873676319743019	0.000908208427004837	0.000905088018825788	0.0009456366424411985	0.0009418285575246412	0.03939319082211073	0.03885344643866677	-2.524605745187966e-05	-0.00014507313939005062	-2.5166349210868633e-05	-0.0001446151064962431
2.510685446658382	0.0008427925176950832	0.0008407243445149039	0.0008727702618836657	0.0008702405980326263	0.0008897997402898186	0.0008869903811491595	0.0009078223196343893	0.0009047032379704763	0.0009452346311197569	0.0009414281649108447	0.039393198450818546	0.038853453961023965	-2.5088361516004132e-05	-0.00014503563812676146	-2.5009151177937672e-05	-0.0001445777237303325
2.5258135894740787	0.0008424341493824692	0.0008403668557136529	0.000872399152161513	0.0008698705639749232	0.0008894213928021892	0.0008866132282006466	0.000907436312500134	0.0009043185570058443	0.0009448327242993877	0.0009410278763740076	0.03939320621492336	0.038853461616890406	-2.4931603300519523e-05	-0.00014499787144006682	-2.4852887904863036e-05	-0.00014454007638073363
2.54103288696045	0.0008420758745808562	0.000840009460195492	0.0008720281393708906	0.0008695006265682865	0.0008890431441935182	0.0008862361738186483	0.0009070504063092218	0.0009039339766365934	0.000944430922718725	0.0009406276926497325	0.039393214116848124	0.03885346940865575	-2.4775777555729322e-05	-0.00014495983963827563	-2.4697554158500945e-05	-0.0001445021647546174
2.556343888370238	0.0008417176939424952	0.000839652158611099	0.0008716572241888984	0.0008691307864878622	0.0008886649951550968	0.0008858592186922692	0.0009066646017680218	0.0009035494975666459	0.0009440292271156311	0.0009402276144728517	0.03939322215905845	0.038853477338750914	-2.46208790560358e-05	-0.00014492154301276594	-2.454314472979946e-05	-0.00014446398914269576
2.571747146265715	0.0008413596081188935	0.0008392949516104098	0.0008712864072918949	0.0008687610444080575	0.0008882869463774792	0.0008854823635098773	0.0009062788995821698	0.0009031651204991929	0.0009436276382272455	0.0009398276425774769	0.03939323034406586	0.038853485409652215	-2.4466902600047552e-05	-0.0001448829818389008	-2.4389654433784602e-05	-0.0001444255498196101
2.5872432165386163	0.0008410016177608521	0.0008389378398426567	0.0008709156893555372	0.0008683914010025793	0.0008879089985505192	0.0008851056089591447	0.0009058933004566077	0.0009027808461367336	0.0009432261567900284	0.000939427777697042	0.03939323867442526	0.0388534936238798	-2.4313843010524e-05	-0.0001448441563756675	-2.4237078109511784e-05	-0.0001443868470431542
2.602832658430207	0.000840643723518508	0.0008385808239564104	0.0008705450710548244	0.0008680218569444799	0.0008875311523634196	0.0008847289557270939	0.000905507805095632	0.0009023966751811239	0.0009428247835398115	0.0009390280205643538	0.03939324715273925	0.038853501983999006	-2.4161695134250483e-05	-0.00014480506686548322	-2.4085410620086622e-05	-0.0001443478810552179
2.6185160345514573	0.0008402859260413712	0.0008382239045996157	0.0008701745530641367	0.0008676524129061935	0.00088715340850477	0.0008843524045001347	0.0009051224142029335	0.0009020126083336147	0.0009424235192118385	0.000938628371911633	0.039393255781656485	0.03885351049262168	-2.4010453842000096e-05	-0.0001447657135339453	-2.3934646852463715e-05	-0.00014430865208078791
2.6342939109033563	0.00083992822597837	0.0008378670824196386	0.0008698041360572833	0.000867283069559586	0.0008867757676625953	0.0008839759559641158	0.0009047371284816475	0.0009016286462949046	0.0009420223645408216	0.0009382288324705695	0.03939326456387295	0.03885351915240642	-2.3860114028523283e-05	-0.00014472609659008095	-2.3784781717491738e-05	-0.00014426916032808657
2.6501668568973313	0.0008395706239778849	0.0008375103580632986	0.000869433820707538	0.0008669138275759884	0.0008863982305243945	0.0008835996108043604	0.0009043519486343926	0.0009012447897651754	0.0009416213202609799	0.0009378294029723598	0.039393273502133376	0.03885352796606006	-2.371067061245763e-05	-0.00014468621622609756	-2.363581014990998e-05	-0.00014422940598904366
2.666135445375801	0.0008392131206877962	0.0008371537321769174	0.000869063607687688	0.0008665446876262482	0.0008860207977771897	0.0008832233697057157	0.0009039668753633222	0.0009008610394441458	0.0009412203871060939	0.0009374300841477648	0.039393282599232346	0.0388535369363377	-2.3562118536206433e-05	-0.00014464607261677198	-2.3487727108043033e-05	-0.00014418938923768665
2.6822002526328483	0.0008388557167555231	0.0008367972054063559	0.0008686934976700759	0.0008661756503807685	0.0008856434701075681	0.0008828472333525971	0.0009035819093701679	0.0009004773960311136	0.0009408195658095533	0.0009370308767271526	0.039393291858014365	0.03885354606604454	-2.3414452766046256e-05	-0.00014460566592064406	-2.334052757407834e-05	-0.00014414911023213905
2.6983618584350144	0.0008384984128280608	0.0008364407783970541	0.000868323491326639	0.0008658067165095492	0.0008852662482017244	0.0008824712024290265	0.0009031970513562822	0.0009000938602249977	0.0009404188571044	0.0009366317814405455	0.03939330128137514	0.03885355535803573	-2.3267668291925697e-05	-0.00014456499627857333	-2.3194206553805996e-05	-0.0001441085691128996
2.71462084604223	0.000838141209552029	0.000836084451794077	0.0008679535893289591	0.0008654378866822356	0.0008848891327455107	0.0008820952776186859	0.0009028123020226898	0.0008997104327243911	0.0009400182617233848	0.0009362327990176736	0.0393933108722625	0.03885356481521821	-2.3121760127389063e-05	-0.0001445240638137668	-2.3048759076462616e-05	-0.00014406776600270343
2.730977802228858	0.0008377841075737095	0.000835728226242154	0.0008675837923483029	0.0008650691615681595	0.0008845121244244786	0.0008817194596049573	0.0009024276620701318	0.000899327114227603	0.0009396177803990122	0.0009358339301880215	0.03939332063367775	0.03885357444055089	-2.2976723309586777e-05	-0.00014448286863236182	-2.290418019490134e-05	-0.00014402670100741033
2.747433317304874	0.000837427107539092	0.0008353721023857228	0.0008672141010556697	0.0008647005418363853	0.0008841352239239269	0.0008813437490709701	0.0009020431321991147	0.0008989439054327083	0.0009392174138635936	0.0009354351756808787	0.039393330568675194	0.038853584237046226	-2.2832552899216402e-05	-0.00014444141082270434	-2.2760464985414897e-05	-0.00014398537421525526
2.763987985137163	0.0008370702100939125	0.0008350160808689692	0.0008668445161218319	0.0008643320281557517	0.000883758431928946	0.0008809681466996458	0.0009016587131099545	0.0008985608070375918	0.0009388171628492934	0.0009350365362253886	0.03939334068036556	0.03885359420777096	-2.2689243980491408e-05	-0.00014439969045609846	-2.2617608547749468e-05	-0.00014394378569726474
2.780642403170963	0.0008367134158836981	0.0008346601623358709	0.0008664750382173813	0.0008639636211949181	0.0008833817491244624	0.0008805926531737432	0.0009012744055028248	0.0008981778197399964	0.0009384170280881803	0.000934638012550597	0.03939335097191425	0.038853604355847025	-2.2546791660936483e-05	-0.00014435770758522426	-2.2475606004851434e-05	-0.00014390193550595232
2.797397172451417	0.0008363567255538134	0.0008343043474302442	0.000866105668012779	0.0008635953216224134	0.0008830051761952919	0.00088021726917591	0.00090089021007781	0.0008977949442375748	0.0009380170103122839	0.0009342396053855097	0.0393933614465446	0.038853614684452045	-2.2405191071397934e-05	-0.00014431546224491498	-2.2334452502971447e-05	-0.0001438598236762345
2.8142528976452668	0.0008360001397494978	0.0008339486367957808	0.0008657364061783939	0.0008632271301066743	0.000882628713826179	0.0008798419953887226	0.000900506127534946	0.0008974121812279315	0.000937617110253637	0.0009338413154591348	0.03939337210753773	0.03885362519682179	-2.2264437366050632e-05	-0.00014427295445229582	-2.219414321156729e-05	-0.00014381745022501446
2.831210187062679	0.0008356436591159163	0.0008335930310760995	0.0008653672533845562	0.0008628590473160996	0.0008822523627018507	0.0008794668324947404	0.0009001221585742765	0.0008970295314086783	0.0009372173286443366	0.0009334431435005421	0.039393382958233455	0.0388536358962497	-2.212452572227311e-05	-0.0001442301842060345	-2.2054673323255308e-05	-0.00014377481515112644
2.848269652679189	0.0008352872842981964	0.0008332375309147821	0.0008649982103015963	0.0008624910739190885	0.0008818761235070579	0.0008790917811765463	0.0008997383038958946	0.0008966469954774756	0.0009368176662165873	0.000933045090238908	0.0393933940020322	0.038853646786088714	-2.1985451340567758e-05	-0.00014418715148650785	-2.191603805368203e-05	-0.00014373191843503053
2.865431910157798	0.0008349310159414793	0.0008328821369554244	0.0008646292775998984	0.000862123210584094	0.0008814999969266298	0.0008787168421168012	0.0008993545641999998	0.000896264574132089	0.0009364181237027608	0.0009326471564035738	0.03939340524239581	0.03885365786975191	-2.1847209444508797e-05	-0.00014414385625557968	-2.177823264149642e-05	-0.00014368876003864606
2.882697578871184	0.0008345748546909596	0.0008325268498416765	0.0008642604559499425	0.0008617554579796645	0.0008811239836455169	0.000878342015998287	0.0008989709401869408	0.0008958822680704332	0.0009360187018354445	0.0009322493427240934	0.03939341668284749	0.038853669150714205	-2.1709795280676347e-05	-0.00014410029845648986	-2.164125234831865e-05	-0.00014364533990562922
2.900067281924058	0.000834218801191934	0.0008321716702172908	0.0008638917460223547	0.0008613878167744951	0.0008807480843488444	0.0008779673035039584	0.0008985874325572719	0.0008955000779906266	0.0009356194013474971	0.0009318516499302907	0.03939342832697552	0.038853680632513106	-2.1573204118607858e-05	-0.0001440564780136877	-2.1505092458622144e-05	-0.0001436016579607069
2.9175416461756507	0.0008338628560898434	0.0008318165987261641	0.0008635231484879532	0.0008610202876374715	0.0008803722997219567	0.0008775927053169901	0.000898204042011798	0.0008951180045910368	0.0009352202229721003	0.0009314540787523085	0.039393440178431195	0.038853692318749564	-2.1437431250732192e-05	-0.00014401239483305406	-2.1369748279671114e-05	-0.0001435577141098987
2.9351213022623317	0.0008335070200303212	0.0008314616360123866	0.0008631546640177978	0.0008606528712377217	0.0008799966304504704	0.0008772182221208273	0.0008978207692516299	0.0008947360485703364	0.0009348211674428147	0.0009310566299206668	0.039393452240932464	0.03885370421308931	-2.130247199225513e-05	-0.0001439680488010131	-2.1235215141468533e-05	-0.00014351350824018394
2.952806884620376	0.0008331512936592384	0.0008311067827202854	0.0008627862932832373	0.000860285568244661	0.0008796210772203224	0.0008768438545992346	0.0008974376149782333	0.0008943542106275502	0.0009344222354936336	0.0009306593041663142	0.039393464518264164	0.03885371631926469	-2.1168321681114266e-05	-0.00014392343978486544	-2.1101488396676332e-05	-0.00014346904021914075
2.970599031508854	0.0008327956776227514	0.0008307520394944736	0.0008624180369559604	0.000859918379328045	0.0008792456407178221	0.0008764696034363478	0.0008970545798934832	0.0008939724914621112	0.0009340234278590397	0.0009302621022206854	0.039393477014279234	0.03885372864107468	-2.103497567796514e-05	-0.00014387856763284357	-2.0968563420632746e-05	-0.00014342430989588983
2.9884983850326714	0.000832440172567344	0.0008303974069798912	0.0008620498957080398	0.0008595513051580111	0.0008788703216296977	0.0008760954693167191	0.0008966716646997098	0.000893590891773905	0.0009336247452740549	0.00092986502481575	0.0393934897329	0.03885374118238727	-2.0902429366052855e-05	-0.00014383343217364009	-2.083643561113374e-05	-0.0001433793170994846
3.006505591165733	0.0008320847791398814	0.0008300428858218599	0.0008616818702119882	0.000859184346405137	0.0008784951206431529	0.0008757214529253761	0.0008962888700997595	0.0008932094122633312	0.000933226188474304	0.0009294680726840774	0.03939350267811987	0.03885375394713958	-2.077067815111841e-05	-0.00014378803321610234	-2.0705100388412195e-05	-0.00014333406163927198
3.0246212997742656	0.0008317294979876521	0.0008296884766661242	0.000861313961140804	0.0008588175037404839	0.0008781200384459133	0.0008753475549478658	0.0008959061967970411	0.0008928280536313494	0.000932827758196065	0.0009290712465588857	0.03939351585400334	0.03885376693933999	-2.0639717461409107e-05	-0.00014374237054951	-2.0574553195183004e-05	-0.00014328854330553087
3.0428461646402667	0.0008313743297584187	0.000829334180158902	0.0008609461691680231	0.0008584507778356494	0.0008777450757262819	0.0008749737760703103	0.000895523645495583	0.0008924468165795361	0.0009324294551763293	0.0009286745471741006	0.039393529264688955	0.038853780163069555	-2.0509542747564058e-05	-0.00014369644394321424	-2.044478949643838e-05	-0.0001432427618683063
3.0611808434850984	0.0008310192751004642	0.000828979996946932	0.0008605784949677689	0.0008580841693628177	0.0008773702331731879	0.0008746001169794564	0.000895141216900085	0.0008920657018101361	0.0009320312801528557	0.0009282779752644124	0.039393542914389776	0.038853793622482015	-2.038014948257602e-05	-0.00014365025314680424	-2.031580477945133e-05	-0.00014319671707774262
3.079625997993227	0.000830664334662641	0.0008286259276775207	0.0008602109392148026	0.0008577176789948089	0.0008769955114762412	0.0008742265783627295	0.000894758911715972	0.0008916847100261161	0.0009316332338642305	0.0009278815315653324	0.039393556807394536	0.03885380732180606	-2.0251533161579766e-05	-0.0001436037978886362	-2.018759455359176e-05	-0.00014315040866347273
3.0981822938360946	0.0008303095090944232	0.0008282719729985963	0.00085984350258458	0.0008573513074051354	0.0008766209113257883	0.0008738531609082883	0.0008943767306494533	0.000891303841931225	0.0009312353170499277	0.0009274852168132551	0.03939357094806895	0.038853821265347505	-2.0123689302025544e-05	-0.00014355707787777616	-2.006015435048608e-05	-0.00014310383633550638
3.116850400696155	0.0008299547990459474	0.0008279181335587479	0.0008594761857532929	0.0008569850552680444	0.0008762464334129571	0.0008734798653050705	0.0008939946744075687	0.0008909230982300374	0.0009308375304503592	0.0009270890317455066	0.039393585340857996	0.03885383545748925	-1.999661344342929e-05	-0.00014351009280233473	-1.9933479723722308e-05	-0.00014305699978292563
3.135630992291033	0.000829600205168073	0.0008275644100072875	0.0008591089893979334	0.0008566189232585811	0.0008758720784297217	0.0008731066922428571	0.0008936127436982552	0.0008905424796280215	0.0009304398748069458	0.0009266929771004161	0.0393935999902871	0.03885384990269257	-1.9870301147334457e-05	-0.00014346284232963358	-1.9807566248829234e-05	-0.00014300989867394032
3.1545247463978408	0.0008292457281124217	0.0008272108029942881	0.0008587419141963363	0.0008562529120526311	0.0008754978470689456	0.0008727336424123176	0.0008932309392303917	0.0008901619868315844	0.0009300423508621648	0.000926297053617364	0.03939361490096205	0.038853864605500374	-1.97447479972912e-05	-0.00014341532610639973	-1.9682409523335415e-05	-0.00014296253265666525
3.1735323448776414	0.0008288913685314374	0.000826857313170643	0.0008583749608272392	0.0008558870223269812	0.0008751237400244465	0.0008723607165050687	0.0008928492617138644	0.0008897816205481359	0.0009296449593596197	0.0009259012620368496	0.039393630077572905	0.038853879570536196	-1.961994959865168e-05	-0.0001433675437575721	-1.9558005166488146e-05	-0.00014291490135742713
3.192654473700048	0.00082853712707843	0.0008265039411881114	0.0008580081299703334	0.0008555212547593684	0.0008747497579910449	0.0008719879152137296	0.0008924677118596193	0.000889401381486141	0.0009292477010440954	0.0009255056031005472	0.03939364552489386	0.03885389480250816	-1.9495901578753944e-05	-0.00014331949488810558	-1.943434881938877e-05	-0.00014286700438212452
3.211891822967991	0.0008281830044076284	0.0008261506876993696	0.0008576414223063155	0.0008551556100285327	0.0008743759016646197	0.0008716152392319741	0.0008920862903797176	0.0008890212703551762	0.0009288505766616191	0.000925110077551367	0.039393661247784456	0.03885391030620842	-1.9372599586581912e-05	-0.0001432711790807506	-1.9311436144781036e-05	-0.00014281884131511768
3.2312450869426166	0.0008278290011742343	0.0008257975533580648	0.0008572748385169464	0.0008547900888142758	0.0008740021717421691	0.0008712426892545896	0.0008917049979873992	0.000888641287865991	0.0009284535869595253	0.0009247146861335176	0.03939367725119304	0.03885392608651595	-1.925003929277233e-05	-0.00014322259589655273	-1.9189262826988657e-05	-0.00014277041171886773
3.2507149640683446	0.0008274751180344724	0.0008254445388188665	0.0008569083792851034	0.0008544246917975126	0.000873628568921862	0.0008708702659775333	0.0008913238353971368	0.0008882614347305635	0.0009280567326865159	0.0009243194295925695	0.039393693540156635	0.0388539421483978	-1.912821638968415e-05	-0.0001431737448756576	-1.906782457192918e-05	-0.00014272171513485254
3.2703021569980693	0.000827121355645641	0.0008250916447375156	0.0008565420452948337	0.0008540594196603258	0.0008732550939030961	0.0008704979700979848	0.0008909428033246939	0.000887881711662157	0.0009276600145927197	0.0009239243086755113	0.03939371011980333	0.038853958496909674	-1.9007126591096685e-05	-0.00014312462553536798	-1.894711710697522e-05	-0.00014267275108237332
3.2900073726185273	0.0008267677146661692	0.0008247388717708823	0.0008561758372314161	0.0008536942730860247	0.0008728817473865589	0.0008701258023144099	0.0008905619024871887	0.0008875021193753849	0.0009272634334297639	0.0009235293241308215	0.039393726995352846	0.038853975137199855	-1.8886765632310232e-05	-0.00014307523737167038	-1.8827136180846887e-05	-0.0001426235190586378
3.3098313220758016	0.0008264141957556645	0.0008243862205770129	0.0008558097557814085	0.0008533292527591957	0.0008725085300742788	0.0008697537633266117	0.0008901811336031473	0.0008871226585862617	0.000926866989950827	0.0009231344767085219	0.039393744172120215	0.03885399207450827	-1.876712927000035e-05	-0.00014302557985790276	-1.8707877563636094e-05	-0.00014257401853884355
3.329774720800988	0.0008260607995749722	0.0008240336918151899	0.0008554438016327131	0.0008529643593657651	0.0008721354426696905	0.0008693818538357941	0.0008898004973925704	0.0008867433300122718	0.0009264706849107121	0.0009227397671602511	0.03939376165551553	0.03885400931417041	-1.864821328213806e-05	-0.00014297565244500432	-1.8589337046667764e-05	-0.00014252424897595595
3.349838288536016	0.0008257075267862239	0.0008236812861459796	0.0008550779754746261	0.0008525995935930499	0.0008717624858776877	0.0008690100745446151	0.0008894199945769882	0.000886364134372422	0.0009260745190659056	0.0009223451962393201	0.03939377945104698	0.038854026861616764	-1.853001346800026e-05	-0.00014292545456168204	-1.8471510442444328e-05	-0.00014247420980015302
3.370022749359618	0.0008253543780528961	0.0008233290042312912	0.0008547122779979005	0.0008522349561298198	0.0008713896604046865	0.0008686384261572516	0.0008890396258795256	0.0008859850723873091	0.0009256784931746467	0.0009219507647007846	0.03939379756432153	0.038854044722377246	-1.8412525647878292e-05	-0.00014287498561280088	-1.8354393584479184e-05	-0.00014242390041852016
3.390328831713469	0.0008250013540398649	0.0008229768467344315	0.0008543467098948031	0.0008518704476663552	0.0008710169669586854	0.0008682669093794556	0.0008886593920249647	0.000885606144779179	0.0009252826079969918	0.0009215564733015084	0.03939381600104827	0.038854062902079885	-1.8295745663334667e-05	-0.00014282424498157642	-1.8237982327480584e-05	-0.00014237332021632687
3.4107572684284713	0.0008246484554134553	0.0008226248143201527	0.0008539812718591675	0.0008515060688944969	0.0008706444062493192	0.0008678955249186113	0.000888279293739799	0.0008852273522719833	0.0009248868642948769	0.000921162322800223	0.03939383476703792	0.038854081406455805	-1.817966937685267e-05	-0.00014277323202738224	-1.8122272546963053e-05	-0.00014232246855480635
3.431308796751202	0.0008242956828415069	0.0008222729076547202	0.0008536159645864624	0.0008511418205077189	0.0008702719789879292	0.0008675242734838043	0.0008878993317523084	0.000884848695591453	0.0009244912628321929	0.0009207683139576071	0.039393853868207214	0.0388541002413385	-1.8064292671819e-05	-0.00014272194608574984	-1.8007260139330655e-05	-0.00014227134477179382
3.4519841583705158	0.0008239430369934216	0.0008219211274059582	0.0008532507887738425	0.000850777703201175	0.000869899685887617	0.0008671531557858737	0.0008875195067926118	0.0008844701754651506	0.0009240958043748455	0.000920374447536342	0.03939387331057904	0.03885411941266731	-1.794961145254459e-05	-0.0001426703864693124	-1.7892941021824954e-05	-0.0001422199481821429
3.47278409944432	0.0008235905185402258	0.0008215694742433123	0.0008528857451202148	0.0008504137176717671	0.0008695275276633111	0.0008667821725374803	0.0008871398195927385	0.0008840917926225413	0.0009237004896908291	0.0009199807243011869	0.03939389310028512	0.03885413892648782	-1.7835621644111954e-05	-0.00014261855246663901	-1.777931113240011e-05	-0.00014216827807669863
3.4937093706264992	0.0008232381281546227	0.0008212179488379033	0.0008525208343262933	0.0008500498646181996	0.000869155505031825	0.0008664113244531631	0.0008867602708866862	0.0008837135477950523	0.0009233053195502903	0.0009195871450190426	0.03939391324356761	0.03885415878895583	-1.772231919228151e-05	-0.00014256644334220692	-1.766636642963615e-05	-0.00014211633372254728
3.514760727094002	0.0008228858665110561	0.0008208665518625879	0.000852156057094666	0.0008496861447410451	0.0008687836187119253	0.0008660406122494076	0.000886380861410493	0.0008833354417161418	0.0009229102947256035	0.0009191937104590263	0.03939393374678196	0.03885417900633762	-1.7609700063501987e-05	-0.00014251405833651254	-1.755410289270426e-05	-0.0001420641143624335
3.535938928574102	0.0008225337342857617	0.0008205152839920126	0.0008517914141298498	0.0008493225587428005	0.0008684118694243883	0.0008656700366447042	0.0008860015919022952	0.0008829574751213592	0.0009225154159914341	0.0009188004213925333	0.03939395461639757	0.03885419958501282	-1.7497760244785526e-05	-0.00014246139666576618	-1.7442516521266188e-05	-0.00014201161921506555
3.557244739371806	0.0008221817321568303	0.0008201641459026753	0.0008514269061383582	0.0008489591073279536	0.0008680402578920708	0.000865299598359615	0.000885622463102399	0.0008825796487484154	0.0009221206841248148	0.0009184072785933154	0.03939397585900043	0.03885422053147565	-1.7386495743534208e-05	-0.00014240845752086506	-1.733160333537362e-05	-0.00014195884747422727
3.578678928397448	0.000821829860804267	0.0008198131382729848	0.0008510625338287616	0.0008485957912030435	0.0008676687848399708	0.0008649292981168375	0.0008852434757533465	0.0008822019633372482	0.0009217260999052151	0.0009180142828375476	0.03939399748129599	0.03885424185233819	-1.727590258769618e-05	-0.0001423552400688366	-1.7221359375482054e-05	-0.00014190579830944405
3.600242269194432	0.0008214781209100461	0.0008194622617833156	0.0008506982979117475	0.0008482326110767209	0.0008672974509952914	0.0008645591366412669	0.0008848646305999795	0.0008818244196300857	0.0009213316641146109	0.0009176214349038993	0.039394019490110975	0.03885426355433118	-1.7165976825432583e-05	-0.00014230174345100655	-1.7111780702263463e-05	-0.00014185247086492825
3.6219355399671502	0.0008211265131581778	0.0008191115171160741	0.0008503341991001899	0.0008478695676598166	0.0008669262570875114	0.0008641891146600663	0.0008844859283895121	0.0008814470183715206	0.0009209373775375611	0.0009172287355736095	0.039394041892394566	0.03885428564430815	-1.7056714525225114e-05	-0.00014224796678360963	-1.7002863396602813e-05	-0.0001417988642597734
3.643759523609069	0.0008207750382347624	0.0008187609049557533	0.0008499702381092076	0.0008475066616654008	0.0008665552038484453	0.0008638192329027272	0.0008841073698715944	0.0008810697603085706	0.0009205432409612775	0.0009168361856305556	0.03939406469522179	0.038854308129244085	-1.6948111775702546e-05	-0.00014219390915734542	-1.68946035594697e-05	-0.0001417449775875934
3.6657150077309777	0.0008204236968280574	0.0008184104259889997	0.0008496064156562343	0.0008471438938088519	0.0008661842920123162	0.0008634494921011426	0.0008837289557983861	0.0008806926461907557	0.0009201492551757022	0.0009164437858613329	0.03939408790579484	0.03885433101624203	-1.6840164685609504e-05	-0.0001421395696374339	-1.6786997311904472e-05	-0.00014169080991660588
3.6878027846894206	0.0008200724896285328	0.0008180600809046676	0.0008492427324610777	0.0008467812648079157	0.0008658135223158169	0.0008630798929896659	0.0008833506869246219	0.0008803156767701585	0.000919755420973577	0.0009160515370553215	0.03939411153144685	0.03885435431253207	-1.673286938368504e-05	-0.0001420849472626995	-1.6680040794886386e-05	-0.00014163636028896587
3.710023651615288	0.0008197214173289408	0.0008177098703938896	0.0008488791892459933	0.0008464187753827793	0.0008654428954981857	0.0008627104363051881	0.0008829725640076875	0.0008799388528015038	0.0009193617391505268	0.0009156594400047698	0.039394135579642886	0.03885437802547532	-1.6626222018662623e-05	-0.00014203004104623718	-1.6573730169298917e-05	-0.00014158162772079375
3.732378410442586	0.000819370480624369	0.0008173597951501296	0.0008485157867357405	0.0008460564262561269	0.0008650724123012648	0.0008623411227871964	0.0008825945878076813	0.0008795621750422194	0.0009189682105051244	0.0009152674955048599	0.03939416005798229	0.03885440216256602	-1.652021875914525e-05	-0.00014197484997485743	-1.6468061615839552e-05	-0.00014152661120223065
3.7548678679373717	0.000819019680212313	0.0008170098558692546	0.0008481525256576601	0.0008456942181532171	0.0008647020734695793	0.0008619719531778513	0.000882216759087497	0.0008791856442525156	0.0009185748358389791	0.0009148757043537939	0.03939418497420229	0.0388544267314324	-1.6414855793445843e-05	-0.00014191937300800372	-1.6363031334856726e-05	-0.00014147130969591193
3.777492835726878	0.0008186690167927348	0.0008166600532495942	0.0008477894067417352	0.0008453321518019437	0.0008643318797504015	0.0008616029282220528	0.000881839078612888	0.000878809261195454	0.0009181816159568063	0.0009144840673528656	0.039394210336179666	0.03885445173984197	-1.6310129329680928e-05	-0.00014186360907891826	-1.6258635546453903e-05	-0.00014141572213879905
3.8002541303288	0.0008183184910681274	0.000816310387992003	0.0008474264307206604	0.0008449702279329043	0.0008639618318938223	0.0008612340486675085	0.0008814615471525423	0.0008784330266370178	0.0009177885516665076	0.0009140925853065385	0.03939423615193303	0.03885447719570155	-1.6206035595565937e-05	-0.000141807557093393	-1.6154870490277945e-05	-0.0001413598474404032
3.823152573180761	0.0008179681037435816	0.0008159608607999296	0.0008470635983299131	0.0008446084472794719	0.0008635919306528237	0.0008608653152648086	0.0008810841654781578	0.0008780569413461896	0.0009173956437792509	0.0009137012590225256	0.039394262429626056	0.038854503107061185	-1.610257083839786e-05	-0.00014175121593021367	-1.6051732425446247e-05	-0.00014130368448267427
3.8461889906699622	0.0008176178555268496	0.0008156114723794788	0.0008467009103078191	0.0008442468105778601	0.0008632221767833473	0.0008604967287674943	0.000880706934364514	0.000877681006095021	0.0009170028931095482	0.0009133100893118677	0.03939428917757037	0.03885452948211589	-1.599973132493729e-05	-0.00014169458444018845	-1.594921763050164e-05	-0.0001412472321203062
3.8693642141629967	0.0008172677471284132	0.0008152622234394797	0.0008463383673956272	0.0008438853185671977	0.0008628525710443713	0.0008601282899321321	0.0008803298545895497	0.0008773052216587122	0.0009166103004753384	0.0009129190769890154	0.03939431640422675	0.03885455632920927	-1.5897513341321667e-05	-0.00014163766144614787	-1.5847322403339525e-05	-0.00014119048918012633
3.892679080035866	0.0008169177792615478	0.0008149131146915498	0.0008459759703375758	0.0008435239719895946	0.0008624831141979797	0.0008597599995183854	0.0008799529269344356	0.0008769295888156819	0.0009162178666980666	0.0009125282228719073	0.03939434411820903	0.038854583656834744	-1.5795913193106942e-05	-0.00014158044574347217	-1.5746043061176662e-05	-0.00014113345446128966
3.9161344297041563	0.0008165679526423902	0.0008145641468501624	0.0008456137198809652	0.0008431627715902141	0.0008621138070094367	0.0008593918582890859	0.000879576152183652	0.000876554108347646	0.0009158255926027645	0.0009121375277820513	0.03939437232828713	0.038854611473640055	-1.569492720502122e-05	-0.00014152293609873134	-1.5645375940336048e-05	-0.00014107612673433523
3.9397311096534064	0.0008162182679900082	0.0008142153206327169	0.0008452516167762307	0.0008428017181173466	0.0008617446502472621	0.0008590238670103127	0.0008791995311250659	0.000876178781039695	0.0009154334790181372	0.0009117469925446101	0.03939440104338855	0.03885463978842819	-1.5594551720937017e-05	-0.00014146513124924098	-1.554531739623652e-05	-0.0001410185047406587
3.963469971469652	0.0008158687260264692	0.000813866636759606	0.0008448896617770166	0.0008424408123224826	0.0008613756446833086	0.0008586560264514647	0.0008788230645500114	0.0008758036076803727	0.0009150415267766461	0.0009113566179884841	0.039394430272602754	0.03885466861016195	-1.5494783103888604e-05	-0.0001414070299044501	-1.544586380342397e-05	-0.00014096058719403892
3.987351871870168	0.000815519327476904	0.0008135180959542801	0.0008445278556402435	0.0008420800549603791	0.0008610067910928304	0.0008582883373853326	0.0008784467532533611	0.0008754285890617474	0.0009146497367145871	0.0009109664049463887	0.039394460025182994	0.038854697947965235	-1.5395617735964456e-05	-0.00014134863074455328	-1.534701155538054e-05	-0.0001409023727786951
4.01137767273438	0.0008151700730695825	0.0008131696989433232	0.0008441661991261886	0.0008417194467891412	0.0008606380902545669	0.0008579208005881808	0.0008780705980336124	0.0008750537259794999	0.0009142581096721839	0.0009105763542549478	0.0393944903105501	0.03885472781112796	-1.529705201806092e-05	-0.00014128993241946386	-1.524875706439971e-05	-0.00014084386014923123
4.035548241134971	0.0008148209635359821	0.00081282144645652	0.000843804692998558	0.0008413589885702934	0.0008602695429508169	0.0008575534168398207	0.0008776945996929644	0.0008746790192329978	0.0009138666464936701	0.0009101864667547752	0.03939452113829386	0.038854758209106624	-1.5199082370031397e-05	-0.00014123093355014604	-1.515109676162446e-05	-0.00014078504793091362
4.059864449369175	0.0008144719996108553	0.0008124733392269247	0.0008434433380245594	0.0008409986810688525	0.0008599011499675152	0.0008571861869236897	0.0008773187590373974	0.0008743044696253756	0.0009134753480273732	0.0009097967432905588	0.03939455251817915	0.038854789151529026	-1.5101705230492063e-05	-0.000141171632727366	-1.5054027096908507e-05	-0.00014072593471886607
4.08432717499025	0.0008141231820323069	0.0008121253779909373	0.0008430821349749833	0.0008406385250534079	0.0008595329120943148	0.0008568191116269297	0.0008769430768767577	0.0008739300779636194	0.0009130842151258094	0.0009094071847111533	0.03939458446014559	0.038854820648196606	-1.500491705675247e-05	-0.00014111202851135873	-1.4957544538771184e-05	-0.00014066651907837513
4.108937300839158	0.0008137745115418621	0.0008117775634883712	0.0008427210846242756	0.0008402785212961942	0.0008591648301246625	0.0008564521917404647	0.0008765675540248377	0.0008735558450586462	0.0009126932486457659	0.000909017791869664	0.03939461697431334	0.03885485270908879	-1.4908714324756572e-05	-0.0001410521194322445	-1.4861645574276022e-05	-0.00014060679954402966
4.133695715076422	0.0008134259888845396	0.0008114298964625271	0.000842360187750616	0.0008399186705731702	0.0008587969048558813	0.0008560854280590831	0.0008761921912994583	0.0008731817717253867	0.0009123024494483921	0.0009086285656235363	0.03939465007098488	0.03885488534436412	-1.4813093529002924e-05	-0.00014099190398894623	-1.4766326708989114e-05	-0.00014054677461974863
4.15860331121418	0.0008130776148089263	0.0008110823776602672	0.0008419994451359962	0.0008395589736640961	0.0008584291370892506	0.0008557188213815152	0.0008758169895225544	0.0008728078587828694	0.0009119118183992905	0.0009082395068346468	0.03939468376064941	0.03885491856436521	-1.47180511824406e-05	-0.00014093138064938393	-1.4671584466892373e-05	-0.0001404864427783925
4.183660988148428	0.0008127293900672513	0.0008107350078320883	0.0008416388575662997	0.0008391994313526126	0.0008580615276300879	0.0008553523725105179	0.0008754419495202588	0.0008724341070543057	0.0009115213563686077	0.0009078506163693935	0.039394718053985145	0.03885495237962227	-1.4623583816441438e-05	-0.00014087054785008601	-1.4577415390293336e-05	-0.00014042580246159675
4.208869650191461	0.0008123813154154593	0.0008103877877321967	0.0008412784258313796	0.0008388400444263198	0.0008576940772878303	0.0008549860822529534	0.000875067072122987	0.0008720605173671726	0.0009111310642311252	0.0009074618950987868	0.039394752961863407	0.03885498680085444	-1.4529687980675138e-05	-0.00014080940399574526	-1.4483816039759234e-05	-0.00014036485207905014
4.2342302071045115	0.0008120333916132895	0.0008100407181185848	0.0008409181507251417	0.0008384808136768595	0.0008573267868761203	0.0008546199514198766	0.0008746923581655261	0.0008716870905533025	0.0009107409428663552	0.0009070733438985436	0.039394788495351905	0.03885502183897497	-1.4436360243029467e-05	-0.00014074794745894126	-1.4390782994019857e-05	-0.00014030359000863357
4.259743574130585	0.0008116856194243465	0.0008096937997531039	0.0008405580330456217	0.0008381217398999913	0.0008569596572128862	0.0008542539808266139	0.0008743178084871174	0.0008713138274489655	0.0009103509931586304	0.0009066849636491781	0.03939482466571828	0.03885505750509486	-1.4343597189627605e-05	-0.00014068617658039018	-1.4298312849991834e-05	-0.0001402420145966421
4.285410672027485	0.0008113379996161814	0.0008093470334015435	0.0008401980735950698	0.0008377628238956781	0.000856592689120429	0.0008538881712928492	0.0008739434239315479	0.00087094072889496	0.0009099612159972016	0.000906296755236098	0.039394861484433955	0.038855093810525716	-1.425139542455059e-05	-0.00014062408966722395	-1.4206402222483733e-05	-0.00014018012415556447
4.311232427101037	0.0008109905329603701	0.000809000419833711	0.0008398382731800353	0.0008374040664681703	0.0008562258834255103	0.0008535225236427142	0.0008735692053472411	0.0008705677957367029	0.0009095716122763355	0.0009059087195497016	0.039394898963177966	0.038855130766783375	-1.4159751570014256e-05	-0.0001405616849946556	-1.411504774436606e-05	-0.00014011791696613707
4.337209771238533	0.0008106432202325849	0.0008086539598235017	0.0008394786326114417	0.0008370454684260809	0.0008558592409594307	0.0008531570387048639	0.0008731951535873372	0.0008701950288243113	0.0009091821828954027	0.0009055208574854671	0.039394937113839866	0.03885516838559177	-1.4068662266088217e-05	-0.0001404989608040086	-1.4024246066321466e-05	-0.00014005539127542876
4.363343641942354	0.0008102960622126842	0.0008083076541489893	0.0008391191527046838	0.0008366870305824811	0.000855492762558129	0.000852791717312577	0.0008728212695097977	0.0008698224290127037	0.0009087929287589893	0.0009051331699440608	0.03939497594852407	0.038855206678886374	-1.3978124170647283e-05	-0.00014043591530257804	-1.3933993856785759e-05	-0.00013999254529639682
4.389634982363801	0.0008099490596847831	0.0008079615035924957	0.0008387598342797012	0.0008363287537549749	0.0008551264490622598	0.0008524265603038329	0.0008724475539774853	0.000869449997161683	0.0009084038507769828	0.0009047456578314254	0.03939501547955442	0.03885524565881967	-1.3888133959496368e-05	-0.00014037254666507404	-1.384428780205893e-05	-0.0001399293772098853
4.416084741337141	0.0008096022134373366	0.0008076155089406746	0.0008384006781610686	0.0008359706387657882	0.0008547603013172862	0.0008520615685214031	0.0008720740078582599	0.0008690777341360287	0.0009080149498646771	0.0009043583220588822	0.03939505571947674	0.038855285337762335	-1.3798688326020075e-05	-0.0001403088530310681	-1.3755124605972086e-05	-0.0001398658851613499
4.442693873413836	0.0008092555242632222	0.000807269670984594	0.0008380416851780828	0.0008356126864418568	0.0008543943201735708	0.0008516967428129435	0.0008717006320250728	0.000868705640805594	0.0009076262269428726	0.0009039711635432336	0.03939509668106429	0.038855325728309555	-1.370978398114106e-05	-0.00014024483250463238	-1.3666500989852753e-05	-0.00013980206726110778
4.469463338897009	0.0008089089929598254	0.0008069239905198203	0.0008376828561648538	0.0008352548976149159	0.0008540285064864691	0.0008513320840310861	0.0008713274273560649	0.000868333718045401	0.0009072376829379835	0.0009035841832068658	0.03939513837732081	0.038855366843283765	-1.3621417653462281e-05	-0.0001401804831562825	-1.3578413692622027e-05	-0.00013973792158594733
4.49639410387609	0.0008085626203291123	0.0008065784683464928	0.0008373241919603831	0.0008348972731215793	0.0008536628611164122	0.0008509675930335224	0.0008709543947346508	0.0008679619667357265	0.0009068493187821281	0.0009031973819778424	0.03939518082148553	0.03885540869573946	-1.3533586089069238e-05	-0.00014011580302136784	-1.3490859470617622e-05	-0.00013967344617718536
4.523487140261684	0.0008082164071777232	0.0008062331052694157	0.0008369656934086633	0.0008345398138034378	0.0008532973849290069	0.0008506032706831042	0.0008705815350496259	0.0008675903877622073	0.0009064611354132449	0.0009028107607900177	0.039395224027036366	0.03885545129896721	-1.344628605125936e-05	-0.00014005079009815624	-1.3403835097396122e-05	-0.00013960863903988985
4.550743425820648	0.000807870354317054	0.0008058879020981391	0.0008366073613587637	0.0008341825205071447	0.0008529320787951292	0.0008502391178479327	0.0008702088491952587	0.0008672189820159322	0.0009060731337751916	0.0009024243205831366	0.03939526800769555	0.03885549466649707	-1.335951432078486e-05	-0.0001399854423500546	-1.3317337363883894e-05	-0.0001395434981442123
4.578163944211368	0.000807524462563338	0.0008055428596470415	0.0008362491966649195	0.0008338253940845063	0.000852566943591013	0.0008498751354014517	0.0008698363380713875	0.0008668477503935403	0.0009056853148178508	0.0009020380623029384	0.039395312777432946	0.03885553881210487	-1.3273267695596003e-05	-0.00013991975770402676	-1.3231363078120353e-05	-0.0001394780214235558
4.605749685019276	0.0008071787327377367	0.0008051979787354206	0.0008358912001866279	0.0008334684353925745	0.0008522019801983512	0.0008495113242225456	0.0008694640025835232	0.00086647669379732	0.0009052976794972397	0.0009016519869012671	0.039395358350471296	0.038855583749815126	-1.3187542990773446e-05	-0.00013985373405009383	-1.3145909065252759e-05	-0.0001394122067747694
4.633501643792551	0.0008068331656664236	0.0008048532601875757	0.0008355333727887372	0.0008331116452937392	0.0008518371895043878	0.0008491476851956325	0.0008690918436429458	0.0008661058131353079	0.0009049102287756157	0.0009012660953361763	0.03939540474129027	0.03885562949390516	-1.3102337038462322e-05	-0.00013978736924086244	-1.3060972167432128e-05	-0.0001393460520575096
4.6614208220780515	0.0008064877621806751	0.0008045087048329001	0.0008351757153415444	0.0008327550246558236	0.0008514725724020205	0.000848784219210765	0.0008687198621668094	0.0008657351093213932	0.00090452296362159	0.0009008803885720415	0.03939545196463147	0.0388556760589114	-1.3017646687825402e-05	-0.00013972066109199655	-1.2976549243790686e-05	-0.00013927955509457357
4.689508227457455	0.0008061425231169543	0.0008041643135059627	0.0008348182287208847	0.0008323985743521737	0.000851108129789891	0.0008484209271637218	0.0008683480590782396	0.0008653645832754128	0.000904135885010232	0.0009004948675796643	0.039395500035503475	0.03885572345963304	-1.2933468804996254e-05	-0.00013965360738160681	-1.2892637170337784e-05	-0.00013921271367101085
4.717764873583629	0.0008057974493170051	0.0008038200870466039	0.0008344609138082315	0.0008320422952617585	0.0008507438625724911	0.0008480578099561131	0.00086797643530644	0.0008649942359232593	0.0009037489939231856	0.0009001095333363892	0.039395548969185346	0.03885577171113622	-1.2849800272897102e-05	-0.00013958620584911263	-1.280923283985061e-05	-0.00013914552553376258
4.746191780217212	0.0008054525416279378	0.0008034760263000201	0.0008341037714907892	0.000831686188269262	0.0008503797716602582	0.0008476948684954742	0.0008676049917867935	0.0008646240681969816	0.0009033622913487788	0.000899724386826211	0.03939559878123331	0.0388558208287602	-1.2766637991183313e-05	-0.0001395184541948813	-1.2726333161782247e-05	-0.0001390779883906068
4.774789973263409	0.0008051078009023282	0.0008031321321168623	0.0008337468026615974	0.0008313302542651879	0.0008500158579696832	0.0008473321036953758	0.0008672337294609747	0.0008642540810348959	0.0009029757782821443	0.0008993394290398956	0.03939564948748488	0.038855870828121475	-1.2683978876265947e-05	-0.00013945035008114393	-1.2643935062285963e-05	-0.00013901009991135194
4.803560484809025	0.0008047632279982973	0.0008027884053533167	0.0008333900082196178	0.0008309744941459451	0.000849652122423402	0.000846969516475512	0.0008668626492770431	0.0008638842753816792	0.0009025894557253228	0.000898954660975083	0.03939570110406317	0.038855921725118675	-1.2601819861195532e-05	-0.00013938189113085753	-1.2562035484095513e-05	-0.00013894185772658774
4.832504353159697	0.0008044188237796175	0.0008024448468712094	0.0008330333890698468	0.0008306189088139609	0.0008492885659503091	0.0008466071077618172	0.0008664917521895646	0.0008635146521884915	0.0009022033246873925	0.0008985700836364162	0.039395753647383236	0.038855973535938455	-1.2520157895469508e-05	-0.00013931307492626166	-1.2480631386330848e-05	-0.00013887325942626982
4.861622622877388	0.0008040745891157968	0.0008021014575380911	0.0008326769461234055	0.0008302634991777709	0.0008489251894856562	0.0008462448784865614	0.0008661210391597111	0.0008631452124130723	0.0009018173861845779	0.0008981856980356483	0.03939580713415823	0.03885602627706021	-1.2438989945118967e-05	-0.00013924389901018297	-1.2399719744633428e-05	-0.00013880430256146825
4.890916344818065	0.0008037305248821779	0.0008017582382273364	0.0008323206802976466	0.0008299082661521243	0.0008485619939711589	0.0008458828295884571	0.0008657505111553726	0.0008627759570198545	0.0009014316412403718	0.0008978015051917651	0.039395861581401716	0.038856079965260866	-1.2358312992552523e-05	-0.0001391743608848417	-1.231929755092509e-05	-0.00013873498464220257
4.9203865761696335	0.0008033866319600328	0.0008014151898182377	0.0008319645925162552	0.0008295532106580865	0.0008481989803551029	0.000845520962012767	0.0008653801691512686	0.000862406886980075	0.0009010460908856555	0.0008974175061311047	0.03939591700643623	0.03885613461762107	-1.2278124036467844e-05	-0.00013910445801107452	-1.2239361813401115e-05	-0.00013866530313777492
4.950034380490085	0.0008030429112366594	0.0008010723131961021	0.0008316086837093518	0.0008291983336231398	0.0008478361495924525	0.0008451592767114087	0.0008650100141290592	0.0008620380032718844	0.0009006607361588193	0.0008970337018874771	0.03939597342689755	0.03885619025153067	-1.219842009180655e-05	-0.00013903418780847332	-1.2159909556419199e-05	-0.00013859525547593732
4.979860827745887	0.0008026993636054799	0.0008007296092523482	0.0008312529548135986	0.0008288436359812907	0.0008474735026449582	0.0008447977746430668	0.0008646400470774589	0.0008616693068804619	0.0009002755781058877	0.0008966500935022872	0.03939603086074006	0.03885624688469411	-1.2119198189672678e-05	-0.00013896354765480234	-1.2080937820464765e-05	-0.00013852483904303048
5.009866994350591	0.000802355989966138	0.0008003870788846055	0.0008308974067723033	0.0008284891186731723	0.0008471110404812671	0.0008444364567732972	0.0008642702689923499	0.0008613007987981266	0.0008998906177806397	0.0008962666820246582	0.039396089326242945	0.03885630453513582	-1.2040455377254622e-05	-0.0001388925348856096	-1.2002443662057286e-05	-0.00013845405118320664
5.040053963203681	0.0008020127912245996	0.0008000447229968125	0.0008305420405355262	0.0008281347826461529	0.0008467487640770325	0.0008440753240746425	0.0008639006808768987	0.0008609324800244547	0.0008995058562447371	0.0008958834685115558	0.03939614884201678	0.038856363221206384	-1.196218871776615e-05	-0.00013882114679386603	-1.1924424153670482e-05	-0.00013838288919795771
5.070422823729659	0.0008016697682932523	0.0007997025424993179	0.0008301868570601883	0.0008277806288544417	0.0008463866744150273	0.0008437143775267392	0.0008635312837416715	0.0008605643515663941	0.0008991212945678506	0.0008955004540279148	0.03939620942700789	0.03885642296158863	-1.1884395290305896e-05	-0.00013874938062891085	-1.1846876383671615e-05	-0.0001383113503460598
5.100974671917351	0.0008013269220910079	0.0007993605383089813	0.0008298318573101798	0.0008274266582591986	0.0008460247724852571	0.0008433536181164338	0.0008631620786047532	0.0008601964144383828	0.0008987369338277873	0.0008951176396467664	0.03939627110050637	0.038856483775302944	-1.180707218987817e-05	-0.0001386772335968678	-1.1769797456212192e-05	-0.00013823943184237963
5.131710610359471	0.0008009842535434033	0.0007990187113492757	0.0008294770422564701	0.0008270728718286426	0.0008456630592850733	0.0008429930468378955	0.0008627930664918654	0.000859828669662467	0.0008983527751106198	0.0008947350264493666	0.039396333882150164	0.0388565456817145	-1.1730216527242043e-05	-0.00013860470285984028	-1.1693184491181133e-05	-0.00013816713085806898
5.1626317482924104	0.0008006417635827068	0.000798677062550392	0.000829122412877219	0.0008267192705381646	0.00084530153581929	0.0008426326646927316	0.0008624242484364885	0.0008594611182684221	0.0008979688195108198	0.0008943526155253284	0.03939639779193396	0.038856608700538454	-1.1653825428876649e-05	-0.00013853178553513423	-1.1617034624128442e-05	-0.00013809444451987063
5.193739201636265	0.0008002994531480197	0.0007983355928493414	0.0008287679701578894	0.0008263658553704375	0.0008449402031003	0.000842272472690104	0.0008620556254799815	0.0008590937612938727	0.0008975850681313873	0.0008939704079727509	0.039396462850212734	0.03885667285184652	-1.1577896036878838e-05	-0.00013845847869534134	-1.1541345006199286e-05	-0.0001380213699099242
5.225034093035115	0.0007999573231853831	0.0007979943031900612	0.0008284137150913585	0.0008260126273155287	0.0008445790621481927	0.0008419124718468452	0.0008616871986717059	0.0008587265997844143	0.0008972015220839856	0.0008935884048983534	0.03939652907771132	0.0388567381560736	-1.1502425508938888e-05	-0.0001383847793676729	-1.1466112804054199e-05	-0.00013794790406504442
5.256517551897525	0.0007996153746478848	0.0007976531945235226	0.0008280596486780348	0.000825659587371016	0.0008442181139908729	0.000841552663187579	0.000861318969069149	0.0008583596347937395	0.0008968181824890765	0.00089320660741761	0.03939659649552807	0.038856804634025355	-1.1427411018167036e-05	-0.00013831068453293294	-1.1391335199744182e-05	-0.00013787404397588854
5.288190714437326	0.0007992736084957683	0.0007973122678078379	0.0008277057719259744	0.000825306736542104	0.000843857359664184	0.0008411930477448409	0.0008609509377380528	0.0008579928673837628	0.0008964350504760591	0.0008928250166548874	0.03939666512514437	0.03885687230688271	-1.1352849753135108e-05	-0.00013823619112593444	-1.131700939070203e-05	-0.000137799786586984
5.320054723714605	0.000798932025696538	0.0007969715240083675	0.0008273520858509937	0.0008249540758417365	0.000843496800212025	0.0008408336265591976	0.0008605831057525354	0.0008576262986247436	0.0008960521271834032	0.0008924436337435789	0.039396734988429806	0.03885694119621053	-1.1278738917749886e-05	-0.00013816129603494431	-1.1243132589685081e-05	-0.000137725128796784
5.352110729676963	0.0007985906272250715	0.0007966309640978306	0.0008269985914767911	0.0008246016062907173	0.0008431364366864764	0.0008404744006793686	0.0008602154741952229	0.0008572599295954174	0.0008956694137587924	0.0008920624598262452	0.039396806107649784	0.03885701132396408	-1.1205075731155964e-05	-0.00013808599610012906	-1.1169702024615633e-05	-0.0001376500674557246
5.384359889201005	0.0007982494140637316	0.0007962905890564174	0.000826645289835066	0.0008242493289178297	0.0008427762701479247	0.000840115371162355	0.0008598480441573793	0.0008568937613831245	0.0008952869113592662	0.0008916814960547565	0.03939687850547285	0.03885708271249584	-1.113185742767503e-05	-0.00013801028811413762	-1.1096714938554908e-05	-0.00013757459936677985
5.41680336613411	0.0007979083872024767	0.0007959503998718989	0.0008262921819656386	0.0008238972447599553	0.0008424163016651868	0.0008397565390735587	0.0008594808167390361	0.0008565277950839393	0.0008949046211513612	0.0008913007435904317	0.03939695220497783	0.03885715538456278	-1.1059081256762499e-05	-0.00013793416882118548	-1.1024168589663166e-05	-0.00013749872128485108
5.44944233133642	0.0007975675476389739	0.0007956103975397404	0.0008259392689165712	0.0008235453548621955	0.0008420565323156374	0.0008393979054869129	0.0008591137930491242	0.0008561620318028024	0.0008945225443112541	0.0008909202036041837	0.03939702722966086	0.03885722936333377	-1.0986744482908636e-05	-0.00013785763491658276	-1.0952060251053983e-05	-0.0001374224299157678
5.482277962723094	0.0007972268963787151	0.0007952705830632178	0.0008255865517442931	0.0008231936602779959	0.0008416969631853373	0.0008390394714850088	0.0008587469742056099	0.0008557964726536552	0.0008941406820249117	0.0008905398772766651	0.03939710360344393	0.03885730467239626	-1.0914844385560493e-05	-0.0001377806830462902	-1.0880387210773432e-05	-0.0001373457219163432
5.515311445306831	0.0007968864344351315	0.00079493095745353	0.0008252340315137235	0.0008228421620692678	0.0008413375953691629	0.0008386812381592243	0.000858380361335629	0.000855431118759574	0.0008937590354882353	0.0008901597657984143	0.03939718135068189	0.038857381335767056	-1.0843378259082007e-05	-0.00013770330980655832	-1.0809146771746311e-05	-0.00013726859389406876
5.548543971240616	0.0007965461628297085	0.0007945915217299158	0.0008248817092983954	0.0008224908613065144	0.0008409784299709352	0.0008383232066098528	0.0008580139555756207	0.0008550659712529033	0.0008933776059072084	0.0008897798703700019	0.03939726049617042	0.03885745937789481	-1.0772343412613489e-05	-0.00013762551174248405	-1.073833625160614e-05	-0.00013719104240506041
5.581976739860765	0.0007962060825921094	0.0007942522769197763	0.0008245295861805893	0.000822139759068961	0.0008406194681035584	0.000837965377946242	0.0008576477580714737	0.0008547010312754012	0.0008929963944980555	0.0008894001922021877	0.03939734106515419	0.038857538823673446	-1.0701737170075096e-05	-0.00013754728534887128	-1.066795298272985e-05	-0.00013711306395555733
5.615610957730194	0.000795866194760286	0.0007939132240587851	0.0008241776632514516	0.0008217888564446754	0.0008402607108891438	0.000837607753286916	0.0008572817699786546	0.0008543362999783674	0.000892615402487383	0.0008890207325160617	0.03939742308333446	0.03885761969844501	-1.0631556870048867e-05	-0.0001374686270685932	-1.059799431211289e-05	-0.00013703465499997902
5.649447838681973	0.0007955265003806089	0.0007935743641910188	0.0008238259416111352	0.0008214381545307067	0.0008399021594591562	0.000837250333759723	0.0008569159924623619	0.0008539717785227957	0.000892234631112346	0.00088864149254321	0.039397506576878676	0.03885770202801219	-1.0561799865688518e-05	-0.00013738953329223147	-1.0528457601258201e-05	-0.00013695581194034245
5.6834886038631165	0.0007951870005079803	0.00079323569836907	0.0008234744223689211	0.0008210876544332079	0.0008395438149545409	0.0008368931205019612	0.0008565504266976573	0.000853607468079508	0.0008918540816207943	0.00088826247352586	0.03939759157242696	0.03885778583864453	-1.0492463524743728e-05	-0.0001373100003584926	-1.0459340226249073e-05	-0.00013687653112753884
5.717734481778674	0.0007948476962059614	0.0007928972276541736	0.000823123106643356	0.0008207373572675716	0.0008391856785258674	0.0008365361146605201	0.0008561850738696168	0.0008532433698292996	0.0008914737552714345	0.0008878836767170421	0.03939767809710267	0.03885787115708621	-1.0423545229360648e-05	-0.00013723002455215405	-1.0390639577504551e-05	-0.000136796808858336
5.75218670833605	0.000794508588546896	0.0007925589531163301	0.0008227719955623851	0.0008203872641585635	0.000838827751333467	0.0008361793173920213	0.0008558199351734743	0.0008528794849630871	0.0008910936533339903	0.0008875051033807476	0.03939776617851953	0.03885795801056684	-1.03550423760871e-05	-0.00013714960210442495	-1.0322353059784642e-05	-0.0001367166413760168
5.786846526889619	0.0007941696786120353	0.0007922208758344315	0.0008224210902634866	0.0008200373762404566	0.0008384700345475746	0.0008358227298629567	0.0008554550118147697	0.0008525158146820531	0.0008907137770893619	0.0008871267547920887	0.039397855844792	0.03885804642680848	-1.0286952375770236e-05	-0.00013706872919203028	-1.0254478092127858e-05	-0.00013663602486976845
5.821715188285586	0.0007938309674916652	0.0007918829968963868	0.0008220703918938099	0.000819687694657168	0.0008381125293484711	0.0008354663532498326	0.000855090305009498	0.0008521523601977959	0.0008903341278297904	0.0008867486322374622	0.039397947124543066	0.03885813643403524	-1.02192726535201e-05	-0.0001369874019369055	-1.0187012107781834e-05	-0.00013655495547412744
5.856793950907131	0.000793492456285233	0.0007915453173992501	0.0008217199016103116	0.0008193382205623961	0.0008377552369266271	0.0008351101887393104	0.000854725815984259	0.0008517891227324784	0.0008899547068590221	0.000886370737014712	0.03939804004691419	0.03885822806098253	-1.0152000648583001e-05	-0.00013690561640516963	-1.0119952554088832e-05	-0.0001364734292680636
5.892084080719833	0.0007931541461014796	0.0007912078384493505	0.0008213696205798983	0.0008189889551197612	0.0008373981584828506	0.0008347542375283571	0.0008543615459764126	0.0008514261035189819	0.0008895755154924775	0.0008859930704332974	0.039398134641575	0.03885832133690583	-1.0085133814346711e-05	-0.00013682336860737498	-1.005329689246666e-05	-0.0001363914422748136
5.927586851317345	0.0007928160380585647	0.0007908705611624192	0.0008210195499795621	0.0008186398995029424	0.000837041295228429	0.0008343985008243843	0.0008539974962342271	0.0008510633038010554	0.0008891965550574142	0.0008856156338144564	0.03939823093873202	0.038858416291590515	-1.0018669618184345e-05	-0.0001367406544967309	-9.987042598309792e-06	-0.00013630899046088163
5.963303543967366	0.0007924781332842056	0.0007905334866637272	0.0008206696909965305	0.0008182910548958259	0.0008366846483852864	0.0008340429798454057	0.000853633668017042	0.000850700724833477	0.0008888178268931059	0.0008852384284913816	0.03939832896913849	0.03885851295536161	-9.952605541409254e-06	-0.00013665746996893713	-9.92118716088529e-06	-0.0001362260697352069
5.999235447657878	0.0007921404329158064	0.0007901966160882133	0.0008203200448284053	0.0008179424224926436	0.0008363282191861264	0.0008336876758201799	0.0008532700625954209	0.0008503383678822057	0.0008884393323510098	0.0008848614558093881	0.03939842876410515	0.038858611359093194	-9.886939079250742e-06	-0.00013657381086210063	-9.855728083336263e-06	-0.00013614267594946883
6.035383859143656	0.0007918029381005943	0.0007898599505806218	0.0008199706126833113	0.0008175940034981221	0.0008359720088745894	0.0008333325899883666	0.0008529066812513135	0.0008499762342245431	0.0008880610727949427	0.0008844847171260889	0.03939853035551002	0.03885871153421836	-9.82166774076386e-06	-0.00013648967295584735	-9.790662882588202e-06	-0.0001360588048968936
6.071750082993084	0.0007914656499957524	0.0007895234912956343	0.0008196213957800383	0.0008172457991276241	0.0008356160187054013	0.0008329777236006754	0.000852543525278211	0.0008496143251492894	0.0008876830496012543	0.0008841082138115665	0.03939863377580786	0.038858813512739974	-9.756789048714909e-06	-0.0001364050519702953	-9.725989089248363e-06	-0.000135974452311588
6.108335431635222	0.0007911285697685629	0.0007891872393980124	0.0008192723953481973	0.0008168978106073033	0.0008352602499445347	0.0008326230779190252	0.0008521805959813166	0.0008492526419569112	0.0008873052641590124	0.0008837319472485572	0.039398739058041546	0.0388589173272405	-9.692300539517265e-06	-0.0001363199435651108	-9.661704247499944e-06	-0.00013588961386720722
6.145141225407182	0.000790791698596543	0.0007888511960627339	0.000818923612628367	0.0008165500391742517	0.0008349047038693632	0.0008322686542167002	0.0008518178946777063	0.0008488911859597027	0.0008869277178701792	0.0008833559188326274	0.03939884623585284	0.03885902301089209	-9.62819976324178e-06	-0.00013623434334031348	-9.597805915169746e-06	-0.0001358042851781205
6.182168792601758	0.0007904550376675836	0.000788515362475131	0.0008185750488722435	0.0008162024860766487	0.0008345493817688185	0.0008319144537785038	0.0008514554226964925	0.0008485299584819489	0.0008865504121497925	0.0008829801299723523	0.03939895534349256	0.038859130597468046	-9.564484283472799e-06	-0.0001361482468343056	-9.53429166353735e-06	-0.00013571846179719071
6.2194194695153895	0.0007901185881800956	0.0007881797398310363	0.0008182267053427993	0.0008158551525739184	0.0008341942849435547	0.0008315604779009252	0.0008510931813789979	0.0008481689608600985	0.0008861733484261554	0.0008826045820895059	0.03939906641583204	0.038859240121354104	-9.501151677214492e-06	-0.00013606164952317812	-9.471159077263994e-06	-0.00013563213921516382
6.256894600496366	0.0007897823513431503	0.0007878443293369232	0.0008178785833144355	0.0008155080399368834	0.0008338394147061089	0.0008312067278922967	0.0008507311720789225	0.0008478081944429299	0.0008857965281410201	0.0008822292766192437	0.039399179488374375	0.03885935161755785	-9.438199534923808e-06	-0.00013597454682112708	-9.408405754418592e-06	-0.0001355453128610573
6.294595537993358	0.0007894463283766239	0.0007875091322100503	0.0008175306840731372	0.0008151611494479187	0.0008334847723810643	0.0008308532050729589	0.000850369396162514	0.0008474476605917224	0.0008854199527497762	0.0008818542150102893	0.039399294597266085	0.03885946512172212	-9.37562546032486e-06	-0.00013588693407848296	-9.346029306307735e-06	-0.0001354579781003562
6.332523642604218	0.0007891105205113473	0.0007871741496786101	0.0008171830089166376	0.0008148144824011142	0.0008331303593052197	0.0008304999107754271	0.0008500078550087464	0.0008470873606804315	0.0008850436237216459	0.000881479398725128	0.03939941177930754	0.03885958067013459	-9.313427070429744e-06	-0.00013579880658182164	-9.284027357473953e-06	-0.00013537013023509625
6.370680283125076	0.0007887749289892506	0.000786839382981874	0.0008168355591545723	0.0008144680401024314	0.0008327761768277526	0.0008301468463445558	0.000849646550009492	0.0008467272960958624	0.0008846675425398733	0.0008811048292401977	0.03939953107196792	0.03885969829974109	-9.25160199543619e-06	-0.0001357101595535204	-9.222397545595104e-06	-0.00013528176450275375
6.40906683659976	0.0007884395550635138	0.0007865048333703427	0.0008164883361086451	0.0008141218238698661	0.0008324222263103918	0.0008297940131377109	0.0008492854825696999	0.0008463674682378475	0.0008842917107019217	0.0008807305080460827	0.0393996525133934	0.038859818048156906	-9.190147878616536e-06	-0.00013562098814950962	-9.161137521408041e-06	-0.00013519287607541286
6.447684688369473	0.0007881043999987191	0.0007861705021058985	0.0008161413411127922	0.0008137758350336136	0.0008320685091275908	0.0008294414125249389	0.0008489246541075779	0.0008460078785194264	0.0008839161297196735	0.0008803564366477127	0.03939977614242174	0.038859939953677786	-9.129062376333347e-06	-0.0001355312874604664	-9.100244948682598e-06	-0.00013510346005959906
6.486535232122802	0.0007877694650710017	0.0007858363904619547	0.0008157945755133451	0.0008134300749362307	0.0008317150266666952	0.0008290890458891397	0.000848564066054772	0.0008456485283670264	0.0008835408011196267	0.0008799826165645601	0.039399901998595346	0.0388600640552954	-9.068343157923181e-06	-0.00013544105251020455	-9.039717504108827e-06	-0.00013501351149505791
6.525619869945995	0.0007874347515682058	0.0007855024997236125	0.0008154480406692008	0.0008130845449328057	0.0008313617803281242	0.0008287369146262423	0.0008482037198565516	0.0008452894192206452	0.000883165726443102	0.0008796090493308427	0.03940003012217215	0.038860190392705954	-9.007987905583839e-06	-0.00013535027825406498	-8.979552877222408e-06	-0.00013492302535378364
6.564940012373588	0.0007871002607900409	0.000785168831187817	0.0008151017379519911	0.000812739246391127	0.0008310087715255462	0.0008283850201453829	0.0008478436169719964	0.0008449305525340387	0.0008827909072464446	0.0008792357364957293	0.039400160554140175	0.03886031900632638	-8.947994314405586e-06	-0.000135258959579998	-8.919748770392505e-06	-0.00013483199654018563
6.604497078439295	0.0007867659940482362	0.0007848353861635106	0.0008147556687462513	0.0008123941806918515	0.0008306560016860551	0.0008280333638690791	0.0008474837588741817	0.000844571929774904	0.0008824163451012319	0.0008788626796235407	0.03940029333622983	0.0388604499373049	-8.888360092247985e-06	-0.0001351670913067038	-8.860302898728092e-06	-0.0001347404198897839
6.644292495727218	0.0007864319526667039	0.0007845021659717968	0.000814409834449596	0.0008120493492286797	0.0008303034722503551	0.0008276819472334152	0.0008471241470503713	0.0008442135524250735	0.0008820420415944853	0.0008784898802939646	0.039400428510927905	0.03886058322753666	-8.829082959661838e-06	-0.00013507466818277192	-8.801212989989482e-06	-0.00013464829016832103
6.684327700423376	0.0007860981379816969	0.0007841691719460967	0.0008140642364728913	0.0008117047534085278	0.0008299511846729419	0.0008273307716882207	0.0008467647830022083	0.0008438554219807019	0.0008816679983288789	0.0008781173401022607	0.039400566121492175	0.03886071891967538	-8.770160649819794e-06	-0.00013498168488587647	-8.7424767845172e-06	-0.00013455560207084605
6.724604137367524	0.0007857645513419755	0.0007838364054323174	0.0008137188762404368	0.000811360394651709	0.0008295991404222913	0.0008269798386972615	0.0008464056682459122	0.0008434975399524665	0.0008812942169229605	0.0008777450606594825	0.03940070621196259	0.038860857057147945	-8.71159090848686e-06	-0.00013488813602269278	-8.684092035193824e-06	-0.00013446235022135378
6.76512326010531	0.0007854311941089678	0.0007835038677890088	0.000813373755190138	0.0008110162743921054	0.0008292473409810419	0.0008266291497384191	0.0008460468043124723	0.0008431399078657563	0.0008809206990113619	0.0008773730435926845	0.03940084882717918	0.038860997684168556	-8.653371493949277e-06	-0.0001347940161278427	-8.62605650740235e-06	-0.0001343685291723684
6.805886530940724	0.0007850980676569366	0.0007831715603875339	0.000813028874773691	0.0008106723940773522	0.0008288957878461871	0.0008262787063038838	0.0008456881927478481	0.0008427825272608739	0.000880547446245022	0.0008770012905451454	0.03940099401279315	0.038861140845752914	-8.595500176906967e-06	-0.0001346993196624513	-8.568367978877e-06	-0.00013427413340286187
6.846895420988873	0.0007847651733731501	0.0007828394846122372	0.0008126842364567649	0.0008103287551690199	0.0008285444825292675	0.0008259285099003459	0.0008453298351131721	0.0008424253996932357	0.0008801744602914102	0.00087662980317659	0.03940114181528452	0.03886128658773202	-8.53797474042843e-06	-0.00013460404101386936	-8.511024239706705e-06	-0.00013417915731861463
6.888151410229076	0.0007844325126580481	0.0007825076418606103	0.0008123398417191848	0.0008099853591427967	0.0008281934265565633	0.0008255785620491862	0.0008449717329849505	0.0008420685267335736	0.0008798017428347488	0.0008762585831634097	0.03940129228197519	0.03886143495676847	-8.480792979902174e-06	-0.00013450817449495167	-8.454023092250088e-06	-0.00013408359525093894
6.92965598755826	0.0007841000869254162	0.0007821760335434671	0.0008119956920551211	0.000809642207488677	0.0008278426214692901	0.000825228864286674	0.0008446138879552719	0.0008417119099681417	0.0008794292955762434	0.0008758876321988928	0.039401445461045057	0.038861586000370554	-8.423952702936097e-06	-0.00013441171434289134	-8.397362351043533e-06	-0.00013398744145567965
6.971410650844719	0.0007837678976025582	0.0007818446610851155	0.0008116517889732777	0.0008092993017111493	0.0008274920688237987	0.0008248794181641633	0.0008442563016320147	0.0008413555509989229	0.0008790571202343122	0.0008755169519934513	0.03940160140154717	0.038861739766907294	-8.367451729312386e-06	-0.00013431465471816506	-8.34103984276649e-06	-0.0001338906901124648
7.01341690698215	0.0007834359461304718	0.0007815135259235322	0.0008113081339970819	0.0008089566433293861	0.0008271417701917751	0.0008245302252482938	0.0008438989756390571	0.0008409994514438393	0.000878685218544819	0.0008751465442748541	0.03940176015342436	0.03886189630562547	-8.311287890937213e-06	-0.00013421698970469964	-8.285053406179022e-06	-0.00013379333532428928
7.055676271944047	0.0007831042339640238	0.0007811826295105386	0.0008109647286648781	0.0008086142338774359	0.0008267917271604403	0.0008241812871211898	0.0008435419116164904	0.0008406436129369619	0.000878313592261308	0.000874776410788459	0.0394019217675247	0.03886205566666343	-8.255459031750526e-06	-0.00013411871330795688	-8.229400892040273e-06	-0.0001336953711162936
7.098190270838397	0.000782772762572132	0.000780851973311981	0.0008106215745301234	0.000808272074904419	0.0008264419413327592	0.000823832605380668	0.0008431851112208345	0.0008402880371287293	0.0008779422431552448	0.0008744065532974531	0.03940208629561755	0.038862217901070625	-8.1999630076688e-06	-0.00013401981945451724	-8.174080163039082e-06	-0.00013359679143465364
7.1409604379627405	0.0007824415334379435	0.000780521558807911	0.0008102786731615838	0.0008079301679747242	0.0008260924143276441	0.0008234841816404414	0.0008428285761252564	0.0008399327256861612	0.0008775711730162552	0.0008740369735830909	0.03940225379041281	0.03886238306082033	-8.144797686506985e-06	-0.00013392030199080307	-8.119089093740206e-06	-0.00013349759014591456
7.183988316859528	0.0007821105480590197	0.0007801913874927676	0.0008099360261435362	0.000807588514668208	0.0008257431477801688	0.0008231360175303307	0.0008424723080197907	0.0008395776802930801	0.0008772003836523727	0.0008736676734449391	0.039402424305574044	0.03886255119882825	-8.089960947933392e-06	-0.0001338201546827733	-8.064425570520131e-06	-0.00013339776103635237
7.227275460371831	0.0007817798079475195	0.0007798614608755616	0.0008095936350759673	0.0008072471165803952	0.0008253941433417754	0.0008227881146964721	0.0008421163086115611	0.0008392229026503329	0.000876829876890283	0.0008732986547011201	0.039402597895738745	0.03886272236897058	-8.035450683402043e-06	-0.0001337193712145912	-8.010087491485546e-06	-0.00013329729781047517
7.270823430699384	0.0007814493146303883	0.0007795317804800646	0.000809251501574781	0.0008069059753226841	0.0008250454026804932	0.0008224404748015362	0.0008417605796250093	0.000838868394476017	0.0008764596545755765	0.0008729299191885649	0.03940277461653555	0.038862896626100214	-7.98126479607461e-06	-0.00013361794518773618	-7.956072766442113e-06	-0.0001331961940908566
7.31463379945495	0.0007811190696495426	0.0007792023478449915	0.0008089096272719999	0.0008065650925225483	0.0008246969274811515	0.0008220930995249366	0.0008414051228021179	0.0008385141575057027	0.0008760897185729979	0.0008725614687632583	0.03940295452460106	0.038863074026064426	-7.92740120076317e-06	-0.00013351587012006005	-7.902379316805999e-06	-0.000133094443416526
7.358708147721062	0.0007807890745620672	0.0007788731645241997	0.0008085680138159805	0.0008062244698237512	0.0008243487194456034	0.0008217459905630565	0.0008410499399026486	0.0008381601934926706	0.0008757200707667088	0.0008721933053005023	0.03940313767759965	0.03886325462572339	-7.873857823860811e-06	-0.00013341313944492672	-7.849005075506732e-06	-0.00013299203924194147
7.403048066107065	0.0007804593309404022	0.0007785442320868746	0.0008082266628716183	0.0008058841088865507	0.000824000780292943	0.0008213991496294646	0.0008406950327043688	0.0008378065042081383	0.0008753507130605404	0.0008718254306951666	0.039403324134241184	0.038863438482968846	-7.820632603313879e-06	-0.00013330974651060146	-7.795947987023627e-06	-0.00013288897493710095
7.447655154806527	0.0007801298403725413	0.0007782155521177271	0.0008078855761205634	0.0008055440113879142	0.0008236531117597318	0.0008210525784551392	0.0008403404030032916	0.0008374530914414977	0.0008749816473782596	0.0008714578468619532	0.03940351395430121	0.038863625656742146	-7.767723488512693e-06	-0.00013320568457861337	-7.743206007233133e-06	-0.0001327852437855992
7.49253102365499	0.0007798006044622269	0.00077788712621719	0.0008075447552614364	0.0008052041790217334	0.0008233057156002253	0.000820706278788695	0.0008399860526139123	0.0008370999570005519	0.0008746128756638324	0.0008710905557356591	0.039403707198637374	0.03886381620705333	-7.71512844023256e-06	-0.00013310094682303375	-7.690777103356791e-06	-0.00013268083898371197
7.537677292188054	0.0007794716248291516	0.0007775589560016174	0.0008072042020100466	0.0008048646134990421	0.0008229585935866024	0.000820360252396612	0.0008396319833694538	0.0008367471027117585	0.0008742443998816957	0.0008707235592714448	0.039403903929213585	0.038864010195002005	-7.662845430590412e-06	-0.00013299552632942135	-7.638659253931743e-06	-0.00013257575363953555
7.583095589699846	0.0007791429031091588	0.0007772310431034861	0.0008068639180996124	0.0008045253165482373	0.0008226117475091981	0.0008200145010634666	0.0008392781971221081	0.0008363945304204715	0.0008738762220170269	0.000870356859445104	0.03940410420911626	0.0388642076827951	-7.610872442966737e-06	-0.00013288941609415628	-7.5868504487118515e-06	-0.00013246998077218186
7.628787555301809	0.0007788144409544445	0.0007769033891715975	0.0008065239052809833	0.0008041862899152987	0.0008222651791767361	0.0008196690265921652	0.0008389246957432837	0.0008360422419911867	0.0008735083440760194	0.0008699904582533373	0.0394043081025766	0.03886440873376838	-7.559207471970891e-06	-0.00013278260902310768	-7.535348688645152e-06	-0.0001323635133106682
7.674754837981857	0.0007784862400337657	0.0007765759958712845	0.0008061841653228675	0.0008038475353640168	0.0008219188904165683	0.0008193238308041804	0.0008385714811238584	0.0008356902393077931	0.0008731407680861615	0.0008696243577140293	0.03940451567499099	0.0388646134124064	-7.5078485233161935e-06	-0.00013267509793021826	-7.4841519857715005e-06	-0.00013225634409255727
7.720999096663877	0.0007781583020326476	0.0007762488648846187	0.0008058447000120586	0.0008035090546762188	0.0008215728830749152	0.0008189789155397917	0.0008382185551744297	0.0008353385242738241	0.0008727734960965202	0.0008692585598665304	0.03940472699294174	0.03886482178436352	-7.456793613847684e-06	-0.00013256687553769853	-7.43325836319482e-06	-0.0001321484658635963
7.767522000267617	0.0007778306286535916	0.000775921997910619	0.000805505511153665	0.0008031708496519974	0.0008212271590171042	0.0008186342826583249	0.0008378659198255718	0.000834987098812711	0.0008724065301780215	0.0008688930667719362	0.039404942124220244	0.03886503391648553	-7.4060407714102855e-06	-0.00013245793447372312	-7.382665854999831e-06	-0.000132039871276024
7.814325227768903	0.0007775032216162914	0.0007755953966654665	0.0008051666005713462	0.0008028329221099464	0.0008208817201278214	0.0008182899340383994	0.0008375135770280956	0.0008346359648680441	0.0008720398724237451	0.0008685278805133804	0.03940516113784646	0.03886524987683068	-7.3555880347742075e-06	-0.00013234826727148707	-7.332372506170526e-06	-0.00013193055288748812
7.861410468260233	0.0007771760826578465	0.000775269062882718	0.0008048279701075464	0.0008024952738873944	0.0008205365683113562	0.0008179458715781752	0.0008371615287533105	0.0008342851244038322	0.0008716735249492134	0.000868163003196322	0.03940538410409386	0.03886546973469199	-7.305433453666174e-06	-0.00013223786636917811	-7.282376372595364e-06	-0.00013182050316074
7.908779421011744	0.000776849213532977	0.0007749429983135203	0.0008044896216237332	0.0008021579068406407	0.0008201917054918523	0.0008176020971956012	0.0008368097769932878	0.0008339345794047653	0.0008713074898926871	0.0008677984369488384	0.03940561109450979	0.03886569356062011	-7.255575088602889e-06	-0.0001321267241074786	-7.232675520930237e-06	-0.00013170971446146984
7.956433795532517	0.0007765226160142477	0.0007746172047268343	0.0008041515570006402	0.0008018208228452005	0.0008198471336135646	0.0008172586128286728	0.0008364583237611331	0.0008335843318764857	0.0008709417694154665	0.0008674341839219276	0.03940584218194115	0.03886592142644569	-7.206011010873689e-06	-0.0001320148327291215	-7.183268028562034e-06	-0.0001315981790577514
8.004375311632296	0.0007761962918922869	0.0007742916839096532	0.0008038137781385096	0.0008014840237960443	0.0008195028546411148	0.0008169154204356841	0.0008361071710912535	0.0008332343838458548	0.0008705763657021944	0.0008670702462898058	0.03940607744055528	0.03886615340530249	-7.156739302507584e-06	-0.0001319021843781687	-7.134151983601705e-06	-0.00013148588911932046
8.052605699483543	0.0007758702429760108	0.000773966437667227	0.0008034762869573388	0.0008011475116078452	0.0008191588705597495	0.0008165725219954884	0.0008357563210396349	0.0008328847373612282	0.0008702112809611607	0.0008667066262502129	0.039406316945867215	0.03886638957165197	-7.1077580561795806e-06	-0.0001317887710983734	-7.085325484747218e-06	-0.00013137283671579847
8.101126699683881	0.000775544471092851	0.000773641467823289	0.0008031390853971305	0.0008008112882152269	0.000818815183375606	0.0008162299195077605	0.0008354057756841176	0.0008325353944927314	0.0008698465174246142	0.0008663433260247223	0.03940656077476011	0.03886663000130672	-7.059065375125684e-06	-0.0001316745848315426	-7.0367866412384544e-06	-0.00013125901381538796
8.149940063318896	0.0007752189780889855	0.000773316776220287	0.0008028021754181459	0.0008004753555730183	0.0008184717951159784	0.0008158876149932635	0.0008350555371246816	0.0008321863573325424	0.0008694820773490785	0.0008659803478590538	0.03940680900551419	0.03886687477145478	-7.01065937313769e-06	-0.0001315596174174538	-6.988533572841599e-06	-0.00013114441228448404
8.199047552025359	0.0007748937658295671	0.0007729923647196115	0.0008024655590011574	0.0008001397156565045	0.0008181287078295841	0.0008155456104941136	0.0008347056074837267	0.0008318376279951722	0.0008691179630156677	0.0008656176940233876	0.03940706171783046	0.03886712396068562	-6.962538174495533e-06	-0.00013144386059235624	-6.9405644097710745e-06	-0.00013102902388634208
8.248450938054788	0.0007745688361989582	0.0007726682352018299	0.000802129238147707	0.0007998043704616838	0.000817785923586837	0.0008152039080740524	0.0008343559889063607	0.0008314892086177511	0.0008687541767304079	0.0008652553668126855	0.03940731899285582	0.03886737764901533	-6.914699913835448e-06	-0.0001313273059866671	-6.892877292564645e-06	-0.00013091284027874628
8.298152004337403	0.0007742441911009727	0.0007723443895669277	0.0008017932148803725	0.0007994693220055337	0.0008174434444801271	0.0008148625098187258	0.0008340066835606959	0.0008311411013603239	0.0008683907208245685	0.0008648933685470181	0.039407580913209644	0.038867635917911925	-6.867142736163845e-06	-0.00013120994512488826	-6.845470372104229e-06	-0.00013079585301389862
8.348152544546481	0.0007739198324591089	0.0007720208297345419	0.0008014574912430236	0.0007991345723262679	0.0008171012726240928	0.000814521417835956	0.0008336576936381372	0.0008307933084061363	0.0008680275976549848	0.0008645317015718885	0.0394078475630123	0.038867898850321436	-6.8198647968018e-06	-0.00013109176942474599	-6.798341809543043e-06	-0.0001306780535374752
8.398454363163072	0.0007735957622167955	0.0007716975576442063	0.0008011220693010945	0.0007988001234836059	0.0008167594101559068	0.000814180634256025	0.0008333090213536845	0.0008304458319619382	0.0008676648096043979	0.0008641703682585667	0.03940811902791056	0.03886816653069772	-6.77286426129485e-06	-0.0001309727701951091	-6.751489776234479e-06	-0.00013055943318676655
8.449059275541144	0.0007732719823376333	0.0007713745752555926	0.00080078695114185	0.0007984659775590392	0.0008164178592355573	0.0008138401612319572	0.00083296066894623	0.0008300986742582775	0.0008673023590817875	0.0008638093710044231	0.03940839539510496	0.038868439045025814	-6.726139305341869e-06	-0.00013085293863454583	-6.704912453652304e-06	-0.00013043998318915118
8.49996910797308	0.0007729484948056471	0.0007710518845487621	0.0008004521388746626	0.0007981321366561081	0.0008160766220461429	0.0008135000009398098	0.0008326126386788699	0.0008297518375498107	0.0008669402485227203	0.0008634487122332736	0.03940867675338071	0.038868716480852425	-6.6796881147447584e-06	-0.0001307322658304355	-6.658608033345559e-06	-0.00013031969466117954
8.551185697755594	0.0007726253016255311	0.0007707294875244113	0.0008001176346312851	0.0007977986029006736	0.0008157357007941578	0.0008131601555789606	0.0008322649328392078	0.0008294053241156065	0.0008665784803896911	0.0008630883943957196	0.039408963193134465	0.03886899892731379	-6.633508885394573e-06	-0.0001306107427580805	-6.61257471690907e-06	-0.0001301985586076304
8.602710893256043	0.000772302404822905	0.0007704073862041271	0.0007997834405661321	0.0007974653784411977	0.0008153950977097907	0.000812820627372404	0.0008319175537396699	0.0008290591362594587	0.0008662170571724764	0.0008627284199694988	0.039409254806404066	0.03886928647516469	-6.587599823137946e-06	-0.00013048836027865218	-6.566810715875893e-06	-0.0001300765659195957
8.654546553979111	0.0007719798064445684	0.0007700855826306411	0.0007994495588565619	0.0007971324654490247	0.0008150548150472225	0.0008124814185670478	0.0008315705037178203	0.0008287132763102009	0.0008658559813884887	0.0008623687914598384	0.03940955168689777	0.03886957921680773	-6.541959143784894e-06	-0.00013036510913833066	-6.5213142517017014e-06	-0.00012995370737345358
8.706694550633951	0.00077165750855876	0.0007697640788680881	0.0007991159917031627	0.0007967998661186671	0.0008147148550849282	0.0008121425314340152	0.0008312237851366825	0.0008283677466220249	0.0008654952555831377	0.0008620095113998119	0.0394098539300266	0.0388698772463226	-6.496585073006468e-06	-0.00013024097996675033	-6.476083555671981e-06	-0.00012982997362950832
8.759156765201672	0.0007713355132554179	0.0007694428770022661	0.0007987827413300406	0.0007964675826680916	0.0008143752201259832	0.0008118039682689482	0.0008308774003850613	0.0008280225495748034	0.0008651348823301907	0.0008616505823507007	0.0394101616329334	0.03887018065949843	-6.451475846313941e-06	-0.00013011596327591746	-6.431116868895956e-06	-0.000129705355231019
8.811935091003267	0.0007710138226464429	0.0007691219791409004	0.0007984498099851113	0.0007961356173390123	0.0008140359124983701	0.0008114657313923153	0.0008305313518778704	0.0008276776875744151	0.0008647748642321426	0.0008612920069023597	0.03941047489452537	0.038870489553863075	-6.406629708971198e-06	-0.00012999004945873915	-6.38641244218429e-06	-0.00012957984260206223
8.865031432767935	0.0007706924388659681	0.0007688013874139112	0.000798117199940398	0.0007958039723971857	0.0008136969345552943	0.0008111278231497251	0.000830185642056466	0.0008273331630530775	0.0008644152039205897	0.0008609337876735898	0.03941079381550608	0.03887080402871588	-6.3620449159296905e-06	-0.00012986322878691392	-6.341968536016131e-06	-0.0001294534260463387
8.918447706701835	0.0007703713640706281	0.0007684811039736836	0.0007977849134923303	0.0007954726501327094	0.0008133582886755005	0.0008107902459122416	0.0008298402733889821	0.0008269889784696806	0.0008640559040566082	0.0008605759273125128	0.03941111849840712	0.03887112418516006	-6.317719731792869e-06	-0.00012973549141048757	-6.297783420492267e-06	-0.0001293260957460629
8.972185840557227	0.000770050600439831	0.0007681611309953389	0.0007974529529620446	0.0007951416528603225	0.0008130199772635911	0.0008104530020767019	0.0008294952483706687	0.0008266451363101227	0.0008636969673311339	0.0008602184284969514	0.039411449047623615	0.03887145012613408	-6.273652430778022e-06	-0.0001296068273561879	-6.253855375288296e-06	-0.00012919784176060323
9.02624777370205	0.0007697301501760354	0.0007678414706770109	0.0007971213206956915	0.0007948109829197121	0.0008126820027503508	0.0008101160940660406	0.0008291505695242365	0.0008263016390876557	0.0008633383964653508	0.0008598612939348133	0.03941178556944637	0.03887178195644704	-6.229841296619999e-06	-0.00012947722652595361	-6.210182689581761e-06	-0.0001290686540250663
9.080635457189915	0.0007694100155050277	0.0007675221252401233	0.0007967900190647447	0.0007944806426758194	0.0008123443675930738	0.0008097795243296132	0.0008288062394002034	0.0008259584893432284	0.0008629801942110816	0.0008595045263644801	0.03941212817209625	0.03887211978281163	-6.186284622526107e-06	-0.00012934667869501926	-6.1667636619888375e-06	-0.00012893852234827086
9.135350853830497	0.0007690901986762066	0.0007672030969296741	0.0007964590504663146	0.0007941506345191559	0.0008120070742758971	0.0008094432953435313	0.0008284622605772487	0.0008256156896458396	0.0008626223633511872	0.0008591481285552045	0.03941247696576132	0.038872463713878494	-6.142980711116262e-06	-0.00012921517351086043	-6.123596600501879e-06	-0.00012880743641147108
9.190395938260405	0.0007687707019628676	0.0007668843880145187	0.0007961284173234652	0.0007938209608661162	0.0008116701253101345	0.0008091074096109936	0.0008281186356625677	0.0008252732425928923	0.000862264906699966	0.0008587921033075073	0.039412832062630423	0.03887281386027347	-6.099927874395235e-06	-0.00012908270049177828	-6.080679822471208e-06	-0.00012867538576738502
9.245772697014415	0.0007684515276624893	0.0007665660007876576	0.0007957981220855328	0.0007934916241592983	0.0008113335232346159	0.0008087718696626252	0.0008277753672922318	0.000824931150810551	0.0008619078271035607	0.0008584364534535824	0.03941319357693056	0.03887317033463042	-6.0571244336607086e-06	-0.00012894924902531746	-6.038011654508832e-06	-0.00012854235983822404
9.301483128597186	0.000768132678097028	0.0007662479375665284	0.0007954681672284513	0.0007931626268678268	0.000810997270616031	0.0008084366780568199	0.0008274324581315542	0.0008245894169541066	0.0008615511274403712	0.0008580811818577056	0.03941356162496447	0.038873533251630885	-6.014568719454709e-06	-0.0001288148083660734	-5.995590432452021e-06	-0.00012840834791394418
9.357529243555355	0.0007678141556132117	0.0007659302006933014	0.0007951385552550813	0.0007928339714876816	0.0008106613700492793	0.0008081018373800875	0.0008270899108754609	0.0008242480437083446	0.0008611948106214726	0.0008577262914166513	0.0394139363251481	0.03887390272803893	-5.972259071516765e-06	-0.0001286793676350817	-5.953414501300852e-06	-0.0001282733391513302
9.413913064550128	0.0007674959625828356	0.0007656127925351737	0.0007948092886955371	0.0007925056605420241	0.0008103258241578162	0.0008077673502474015	0.000826747728248859	0.000823907033787915	0.0008608388795910331	0.0008573717850601085	0.039414317798048604	0.03887427888274187	-5.930193838751818e-06	-0.00012854291581804178	-5.911482215188724e-06	-0.00012813732257208055
9.47063662643026	0.0007671781014030666	0.0007652957154846741	0.0007944803701075273	0.0007921776965815361	0.0008099906355940137	0.0008074332193025558	0.0008264059130070205	0.0008235663899377102	0.0008604833373267465	0.0008570176657511089	0.039414706166424146	0.03887466183678579	-5.888371379115728e-06	-0.00012840544176312418	-5.869791937274799e-06	-0.00012800028706097533
9.527701976305488	0.0007668605744967467	0.0007649789719599649	0.0007941518020766901	0.0007918500821847558	0.0008096558070395176	0.0008070994472185236	0.0008260644679359622	0.0008232261149332464	0.0008601281868402623	0.0008566639364864562	0.039415101555264294	0.038875051713417284	-5.846790059602265e-06	-0.00012826693417974933	-5.828342039722323e-06	-0.00012786222136437764
9.585111173620431	0.0007665433843127013	0.000764662564405151	0.0007938235872169387	0.0007915228199584213	0.0008093213412056135	0.0008067660366978195	0.0008257233958528337	0.0008228862115810493	0.0008597734311776245	0.000856310600297161	0.039415504091829694	0.03887544863812291	-5.805448256188464e-06	-0.00012812738163700543	-5.787130903666532e-06	-0.00012772311408928982
9.642866290228868	0.0007662265333260492	0.0007643464952905894	0.000793495728170807	0.0007911959125378148	0.0008089872408335935	0.0008064329904728656	0.0008253826996063084	0.0008225466827190429	0.0008594190734197153	0.0008559576602488828	0.03941591390569335	0.03887585273866967	-5.764344353754829e-06	-0.0001279867725619832	-5.746156919098425e-06	-0.00012758295370035588
9.700969410468568	0.0007659100240385209	0.0007640307671132065	0.0007931682276098022	0.0007908693625871163	0.0008086535086951306	0.0008061003113063672	0.0008250423820769829	0.0008222075312169473	0.0008590651166827061	0.0008556051194423775	0.03941633112878449	0.03887626414514633	-5.7234767460705854e-06	-0.0001278450952381105	-5.7054184848751716e-06	-0.00012744172851963942
9.75942263123647	0.0007655938589787718	0.0007637153823968113	0.0007928410882347572	0.0007905431727997527	0.0008083201475926537	0.0008057680019916822	0.0008247024461777744	0.0008218687599766751	0.0008587115641185084	0.000855252981013946	0.039416755895429444	0.0388766829900076	-5.682843835689601e-06	-0.00012770233780304285	-5.6649140086255725e-06	-0.00012729942672387584
9.818228062064373	0.0007652780407027103	0.0007634003436924237	0.0007925143127761943	0.0007902173458987628	0.0008079871603597334	0.0008054360653532094	0.0008243628948543323	0.0008215303719327404	0.0008583584189152406	0.0008549012481358985	0.0394171883423968	0.038877109408113945	-5.642444033932166e-06	-0.0001275584882473313	-5.62464190669628e-06	-0.00012715603634300132
9.877387825195074	0.0007649625717938174	0.0007630856535785927	0.0007921879039946835	0.0007898918846371533	0.0008076545498614633	0.0008051045042467658	0.0008240237310854445	0.0008211923700526641	0.0008580056842976894	0.000854549924017012	0.03941762860894142	0.03887754353677935	-5.6022757608268844e-06	-0.00012741353441292347	-5.584600604127514e-06	-0.00012701154525882052
9.936904055658934	0.0007646474548634803	0.0007627713146617304	0.000791861864681215	0.0007895667917982704	0.000807322318994855	0.0008047733215599831	0.0008236849578834576	0.0008208547573373923	0.0008576533635277852	0.0008541990119030046	0.03941807683684939	0.03887798551581322	-5.562337445033476e-06	-0.00012726746399063793	-5.544788534556783e-06	-0.0001268659412025086
9.996778901350961	0.0007643326925513227	0.0007624573295764415	0.0007915361976575672	0.000789242070196168	0.000806990470689231	0.0008044425202126969	0.0008233465782946962	0.000820517536821713	0.0008573014599050797	0.0008538485150770085	0.03941853317048527	0.03887843548756688	-5.522627523824562e-06	-0.00012712026451888736	-5.505204140216283e-06	-0.00012671921175377854
10.05701452310831	0.0007640182875255425	0.0007621437009858609	0.0007912109057766867	0.0007889177226759853	0.0008066590079066269	0.0008041121031573474	0.0008230085953998916	0.0008201807115746836	0.0008569499767672318	0.0008534984368600535	0.03941899775683846	0.038878893596979956	-5.483144443007605e-06	-0.00012697192338212426	-5.465845871839223e-06	-0.00012657134433835537
10.117613094788254	0.0007637042424832492	0.0007618304315819909	0.0007908859919230643	0.0007885937521143225	0.0008063279336421931	0.0008037820733793826	0.0008226710123146089	0.000819844284700057	0.0008565989174904951	0.0008531487806115517	0.039419470745570416	0.03887935999162834	-5.443886656865925e-06	-0.0001268224278080654	-5.4267121886103845e-06	-0.0001264223262259223
10.178576803346665	0.000763390560150814	0.0007615175240860501	0.0007905614590131267	0.0007882701614196319	0.0008059972509246109	0.0008034524338976694	0.0008223338321896923	0.0008195082593367224	0.0008562482854902203	0.0008527995497297974	0.03941995228906488	0.03887983482177005	-5.40485262812921e-06	-0.00012667176486669263	-5.3878015581383665e-06	-0.00012627214452920477
10.239907848916916	0.0007630772432842098	0.000761204981248814	0.0007902373099956181	0.0007879469535325979	0.000805666962816499	0.0008031231877649013	0.0008219970582116975	0.0008191726386591396	0.0008558980842213521	0.0008524507476524592	0.03942044254247655	0.0388803182403973	-5.3660408279180075e-06	-0.00012651992146850422	-5.3491124563879305e-06	-0.0001261207862015279
10.301608444889292	0.0007627642946693685	0.0007608928058509718	0.0007899135478520009	0.0007876241314265372	0.0008053370724148397	0.0008027943380680222	0.0008216606936033474	0.0008188374258777894	0.0008555483171789443	0.0008521023778570942	0.03942094166378213	0.03888081040328346	-5.327449735663924e-06	-0.00012636688436137855	-5.310643367616684e-06	-0.00012596823803459611
10.363680817990868	0.0007624517171225347	0.0007605810007034787	0.0007895901755968512	0.0007873016981077929	0.0008050075828514007	0.0008024658879286466	0.0008213247416239816	0.0008185026242396231	0.0008551989878986727	0.0008517544438616559	0.03942144981383162	0.03888131146903593	-5.2890778390697266e-06	-0.0001262126401298247	-5.272392784323038e-06	-0.0001258144866569666
10.426127208365882	0.0007621395134906261	0.0007602695686479179	0.0007892671962782647	0.0007869796566161395	0.0008046784972931666	0.0008021378405034903	0.0008209892055700175	0.0008181682370285212	0.0008548500999573618	0.0008514069492250189	0.039421967156400464	0.03888182159914695	-5.2509236340963356e-06	-0.0001260571751928452	-5.234359207235799e-06	-0.00012565951853230062
10.488949869656532	0.0007618276866515942	0.0007599585125568581	0.0007889446129782596	0.000786658010025185	0.0008043498189427696	0.0008018101989847998	0.0008206540887754101	0.0008178342675657508	0.0008545016569735081	0.000851059897547498	0.03942249385824334	0.038882340958046206	-5.212985624859605e-06	-0.00012590047580188224	-5.19654114521876e-06	-0.0001255033199573652
10.552151069084381	0.0007615162395147947	0.0007596478353342269	0.0007886224288131955	0.0007863367614427884	0.0008040215510389351	0.0008014829666007949	0.0008203193946121277	0.00081750071921044	0.0008541536626078217	0.0008507132924713875	0.03942303008914909	0.03888286971315492	-5.1752623235670064e-06	-0.00012574252803773667	-5.158937115204779e-06	-0.0001253458770588689
10.615733087532126	0.0007612051750213602	0.0007593375399156802	0.0007883006469341883	0.0007860159140114743	0.0008036936968569249	0.0008011561466161116	0.0008199851264906259	0.0008171675953600494	0.0008538061205637695	0.0008503671376814996	0.03942357602199547	0.03888340803494076	-5.137752250523701e-06	-0.00012558331781006848	-5.121545642190577e-06	-0.0001251871757929346
10.679698219625935	0.0007608944961445734	0.0007590276292689765	0.0007879792705275341	0.0007856954709088543	0.0008033662597089874	0.0008008297423322513	0.0008196512878603287	0.0008168348994508505	0.0008534590345881224	0.0008500214369057101	0.03942413183280496	0.038883956096971393	-5.1004539340640184e-06	-0.0001254228308551486	-5.084365259178623e-06	-0.0001250272019427956
10.744048773818252	0.0007605842058902457	0.000758718106394355	0.0007876583028151328	0.0007853754353480512	0.0008030392429448121	0.0008005037570880324	0.0008193178822101142	0.0008165026349584107	0.0008531124084715123	0.0008496761939155101	0.03942469770080359	0.03888451407597383	-5.063365910468187e-06	-0.0001252610527330278	-5.047394507098207e-06	-0.00012486594111602023
10.808787072471103	0.000760274307297107	0.0007584089743249248	0.000787337747054926	0.0007850558105781349	0.0008027126499519953	0.0008001781942600555	0.0008189849130688128	0.0008161708053980894	0.0008527662460490005	0.0008493314125265721	0.03942527380847849	0.03888508215189162	-5.026486723914633e-06	-0.00012509796882503865	-5.010631934746455e-06	-0.0001247033787422358
10.87391545193992	0.0007599648034371905	0.0007581002361270495	0.0007870176065413327	0.000784736599884557	0.0008023864841565063	0.0007998530572631673	0.0008186523840057052	0.000815839414325532	0.0008524205512006468	0.000848987096599315	0.0394258603416382	0.038885660507941885	-4.98981492648605e-06	-0.0001249335643335736	-4.97407609880221e-06	-0.00012453950007262904
10.93943626265785	0.000759655697416223	0.000757791894900737	0.0007866978846056889	0.0007844178065895893	0.0008020607490231549	0.0007995283495509275	0.0008183202986310246	0.0008155084653371711	0.0008520753278520851	0.0008486432500394766	0.03942645748947233	0.03888624933067666	-4.953349078047099e-06	-0.0001247678242778938	-4.937725563701999e-06	-0.00012437429017589374
11.00535186922059	0.0007593469923740305	0.0007574839537800444	0.0007863785846167023	0.0007840994340527784	0.0008017354480560793	0.0007992040746160938	0.000817988660596477	0.0008151779620707451	0.0008517305799751187	0.0008482998767987043	0.039427065444614946	0.03888684881004332	-4.917087746225332e-06	-0.0001246007334927135	-4.901578901624418e-06	-0.00012420773393675977
11.071664650471687	0.0007590386914849305	0.0007571764159334711	0.0007860597099808985	0.0007837814856713891	0.0008014105847992219	0.0007988802359910967	0.0008176574735957506	0.0008148479082058051	0.000851386311588305	0.000847956980875137	0.03942768440320551	0.03888745913944761	-4.881029506385165e-06	-0.00012443227662675693	-4.865634692452839e-06	-0.00012403981605471626
11.138376999588447	0.0007587307979581436	0.0007568692845643682	0.0007857412641430832	0.0007834639648808668	0.0008010861628368234	0.0007985568372485327	0.000817326741365046	0.000814518307464242	0.000851042526757562	0.0008476145663140071	0.039428314564954686	0.03888808051581456	-4.8451729415246655e-06	-0.00012426243813901117	-4.829891523681733e-06	-0.00012387052103973728
11.205491324168262	0.0007584233150382045	0.0007565625629113511	0.0007854232505868079	0.0007831468751553013	0.0008007621857939191	0.0007982338820016583	0.0008169964676836089	0.0008141891636108177	0.0008506992295967786	0.0008472726372082479	0.039428956133209084	0.038888713139655896	-4.809516642261674e-06	-0.00012409120229728288	-4.794347990414935e-06	-0.00012369983321200428
11.273010046315514	0.0007581162460053739	0.0007562562542487094	0.0007851056728348342	0.0007828302200078903	0.0008004386573368398	0.000797911373904887	0.0008166666563742626	0.000813860480453695	0.0008503564242684284	0.0008469311976991023	0.03942960931501708	0.038889357215133015	-4.774059206773956e-06	-0.00012391855317595013	-4.759002695281511e-06	-0.00012352773669838113
11.340935602728974	0.0007578095941760623	0.0007559503618868314	0.0007847885344496147	0.0007825140029914186	0.0008001155811737204	0.000797589316654301	0.0008163373113039585	0.0008135322618449861	0.0008500141149841989	0.0008465902519767492	0.03943027432119708	0.038890012950125404	-4.7387992407549664e-06	-0.0001237444746533256	-4.7238542483923895e-06	-0.00012335421543024916
11.409270444789758	0.0007575033629032523	0.0007556448891726253	0.000784471839033769	0.0007821982276987344	0.0007997929610550143	0.0007972677139881598	0.0008160084363843245	0.0008132045116812976	0.0008496723060056229	0.0008462498042809297	0.03943095136640773	0.038890680556297574	-4.703735357351399e-06	-0.00012356895040946392	-4.688901267312605e-06	-0.0001231792531418141
11.478017038649782	0.0007571975555769288	0.0007553398394899496	0.0007841555902305723	0.0007818828977632349	0.0007994708007740137	0.00079694656968742	0.000815680035572223	0.0008128772339042874	0.0008493310016447202	0.0008459098589015865	0.03943164066921516	0.03889136024916848	-4.668866177131095e-06	-0.0001233919639237191	-4.6541423769884405e-06	-0.0001230028333669697
11.547177865320764	0.0007568921756245132	0.0007550352162600467	0.0007838397917244472	0.0007815680168593576	0.0007991491041673763	0.000796625887576261	0.0008153521128703184	0.0008125504325012288	0.0008489902062646496	0.000845570420179509	0.039432342452167944	0.03889205224818315	-4.634190328028399e-06	-0.0001232134984724964	-4.619576209710999e-06	-0.00012282493943735484
11.616755420763786	0.0007565872265113011	0.0007547310229419805	0.0007835244472414595	0.000781253588703075	0.0007988278751156578	0.0007963056715226145	0.0008150246723276454	0.0008122241115055773	0.0008486499242803633	0.000845231492506987	0.039433056941866385	0.03889275677678351	-4.5997064452678316e-06	-0.00012303353712581067	-4.585201405049415e-06	-0.00012264555447918934
11.686752215979308	0.0007562827117409117	0.0007544272630330841	0.0007832095605498274	0.0007809396170524026	0.0007985071175438559	0.0007959859254387069	0.000814697718040196	0.000811898274997553	0.0008483101601592817	0.0008448930803284783	0.03943378436904064	0.03889347406248113	-4.5654131713606175e-06	-0.00012285206274634253	-4.551016609823967e-06	-0.00012246466141163648
11.75717077709787	0.0007559786348557281	0.0007541239400694023	0.0007828951354604228	0.0007806261057078992	0.0007981868354219492	0.0007956666532815978	0.0008143712541514957	0.000811572927104717	0.0008479709184219599	0.000844555188141272	0.03943452496862287	0.038894204336932595	-4.531309156028361e-06	-0.000122669057985747	-4.517020478048833e-06	-0.00012228224294388856
11.82801364547121	0.0007556749994373601	0.0007538210576261511	0.000782581175827296	0.000780313058513189	0.000797867032765458	0.0007953478590537363	0.0008140452848532076	0.0008112480720025709	0.0008476322036427812	0.0008442178204961777	0.03943527897982573	0.038894947836015735	-4.4973930561405945e-06	-0.00012248450528212773	-4.483211670865302e-06	-0.00012209828157208613
11.899283377763982	0.0007553718091070986	0.0007535186193181744	0.000782267685548192	0.0007800004793554788	0.0007975477136359988	0.0007950295468035166	0.0008137198143857283	0.0008109237139151511	0.0008472940204506458	0.00084388098199821	0.039436046646221176	0.038895704799905624	-4.463663535726921e-06	-0.00012229838685876016	-4.449588856546109e-06	-0.00012191275957837422
11.970982546046038	0.0007550690675263787	0.000753216628800405	0.0007819546685650784	0.0007796883721660823	0.0007972288821418509	0.0007947117206258398	0.0008133948470387963	0.0008105998571156334	0.0008469563735296729	0.0008435446773072856	0.039436828215819376	0.038896475473154155	-4.430119265853849e-06	-0.00012211068471959519	-4.416150710393092e-06	-0.00012172565902643373
12.043113737885237	0.0007547667783972539	0.0007529150897683382	0.0007816421288646828	0.0007793767409209581	0.0007969105424385334	0.0007943943846626912	0.0008130703871521117	0.0008102765059269514	0.0008466192676199168	0.0008432089111389344	0.03943762394115019	0.03889726010476995	-4.396758924605712e-06	-0.00012192138064728852	-4.382895914689482e-06	-0.00012153696175923323
12.115679556440844	0.0007544649454628673	0.0007526140059585048	0.0007813300704790324	0.0007790655896412465	0.0007965926987293831	0.0007940775431037148	0.0008127464391159596	0.0008099536647224163	0.0008462827075180859	0.0008428736882650146	0.039438434079346024	0.03889805894830029	-4.363581197069054e-06	-0.00012173045620142431	-4.349823158701638e-06	-0.00012134664939747464
12.188682620557461	0.0007541635725079324	0.0007523133811489492	0.000781018497485999	0.0007787549223938149	0.0007962753552661413	0.000793761200186799	0.0008124230073718403	0.0008096313379263444	0.0008459466980782723	0.0008425390135144384	0.0394392588922269	0.03889887226191356	-4.330584775234618e-06	-0.00012153789271451831	-4.3169311385810386e-06	-0.00012115470333534661
12.26212556485955	0.0007538626633592207	0.0007520132191597179	0.0007807074140098567	0.0007784447432918118	0.0007959585163495515	0.0007934453601986724	0.0008121000964131131	0.0008093095300146984	0.0008456112442126974	0.0008422048917739098	0.03944009864638479	0.03889970030848542	-4.2977683579782655e-06	-0.00012134367128982526	-4.284218557348667e-06	-0.00012096110473897026
12.336011039846525	0.0007535622218860488	0.0007517135238533456	0.0007803968242218371	0.0007781350564952229	0.0007956421863299574	0.0007931300274754981	0.0008117777107856398	0.0008089882455157276	0.0008452763508924546	0.0008418713279886657	0.03944095361327273	0.03890054335568307	-4.265130651005464e-06	-0.00012114777279836897	-4.251684124827355e-06	-0.00012076583454287415
12.41034171198835	0.0007532622520007793	0.0007514142991353565	0.0007800867323407014	0.0007778258662114407	0.0007953263696079171	0.0007928152064034878	0.0008114558550884463	0.0008086674890106269	0.0008449420231482774	0.0008415383271632375	0.039441824069293	0.03890140167605462	-4.232670366807051e-06	-0.00012095017787633333	-4.219326557602758e-06	-0.00012056887344741307
12.485120263821853	0.0007529627576593186	0.0007511155489547614	0.0007797771426333091	0.0007775171766958318	0.0007950110706348149	0.0007925009014195108	0.0008111345339743821	0.0008083472651341934	0.0008446082660713034	0.0008412058943622101	0.039442710295888334	0.03890227554711848	-4.200386224596786e-06	-0.00012075086692162063	-4.187144578967836e-06	-0.0001203702019154651
12.560349394047481	0.0007526637428616304	0.0007508172773045702	0.0007794680594152045	0.0007772089922523225	0.0007946962939134919	0.0007921871170117219	0.0008108137521507993	0.0008080275785755014	0.000844275084813861	0.0008408740347110032	0.0394436125796341	0.03890316525145278	-4.168276950296604e-06	-0.00012054982009171433	-4.155136918900307e-06	-0.00012016980017054424
12.63603181762671	0.0007523652116522414	0.0007505194882222981	0.0007791594870511968	0.0007769013172339764	0.0007943820439988699	0.0007918738577201843	0.0008104935143802258	0.0008077084340785757	0.0008439424845902519	0.0008405427533966501	0.03944453121233143	0.038904071076791724	-4.136341276470695e-06	-0.00012034701730054276	-4.123302313993257e-06	-0.00011996764819299788
12.712170265880024	0.0007520671681207677	0.0007502221857904921	0.000778851429955961	0.0007765941560435957	0.0007940683254985994	0.000791561128137515	0.0008101738254810645	0.000807389836443083	0.0008436104706775614	0.0008402120556686011	0.039445466491105835	0.03890499331611606	-4.104577942250047e-06	-0.00012014243821428794	-4.09163950739963e-06	-0.00011976372571678717
12.78876748658549	0.0007517696164024365	0.0007499253741372502	0.0007785438925946366	0.0007762875131343167	0.0007937551430737035	0.0007912489329095247	0.0008098546903282864	0.0008070717905250255	0.0008432790484164651	0.0008398819468395252	0.03944641871850211	0.03890593226775169	-4.072985693350656e-06	-0.00011993606225030318	-4.0601472488365625e-06	-0.00011955801222784945
12.865826244077915	0.000751472560678616	0.0007496290574367538	0.0007782368794834349	0.0007759813930102164	0.0007934425014392323	0.0007909372767358727	0.0008095361138541384	0.0008067543012374446	0.0008429482232120509	0.0008395524322861275	0.03944738820258492	0.03890688823546824	-4.041563281964242e-06	-0.0001197278685724501	-4.028824294457882e-06	-0.00011935048695890793
12.943349319348618	0.0007511760051773567	0.0007493332399098067	0.00077793039519026	0.0007756758002269323	0.0007931304053649314	0.0007906261643707328	0.000809218101048865	0.0008064373735511391	0.0008426180005346584	0.0008392235174499823	0.03944837525704122	0.03890786152857749	-4.010309466746971e-06	-0.00011951783608890598	-3.997669406878394e-06	-0.00011914112888830597
13.0213395101458	0.0007508799541739284	0.0007490379258243725	0.0007776244443353258	0.0007753707393922771	0.0007928188596759081	0.0007903156006234549	0.0008089006569614264	0.0008061210124953802	0.0008422883859207165	0.0008388952078383648	0.03944938020128062	0.038908852462035695	-3.979223012763947e-06	-0.00011930594344827794	-3.966681355101025e-06	-0.0001189299167358715
13.099799631075467	0.0007505844119913771	0.0007487431194961305	0.0007773190315917938	0.0007750662151668758	0.0007925078692533187	0.0007900055903592522	0.0008085837867002425	0.0008058052231586519	0.0008419593849736067	0.0008385675090251104	0.039450403360543985	0.03890986135654765	-3.948302691440635e-06	-0.00011909216903704944	-3.935858914467377e-06	-0.00011871682895989166
13.178732513703073	0.0007502893830010713	0.0007484488252890235	0.0007770141616864052	0.0007747622322647954	0.0007921974390350498	0.0007896961384998791	0.0008082674954339281	0.0008054900106893836	0.000841631003364524	0.0008382404266514678	0.03945144506600734	0.038910888538671605	-3.9175472805281705e-06	-0.00011887649097613862	-3.905200866622174e-06	-0.00011850184375419848
13.258141006655675	0.0007499948716232717	0.0007481550476158246	0.0007767098394001315	0.0007744587954541956	0.0007918875740164219	0.000789387250024333	0.0008079517883920546	0.0008051753802967077	0.0008413032468333619	0.0008379139664269793	0.0394525056548938	0.038911934340927504	-3.886955564021827e-06	-0.00011865888711684591	-3.874705999436928e-06	-0.00011828493904370019
13.338027975724735	0.0007497008823276958	0.0007478617909387034	0.0007764060695688287	0.0007741559095579784	0.0007915782792508934	0.0007890789299695554	0.0008076366708659096	0.0008048613372512169	0.0008409761211896011	0.0008375881341303632	0.03945358547058151	0.03891299910190628	-3.856526332185299e-06	-0.0001184393350394386	-3.844373107034227e-06	-0.00011806609248324329
13.418396303969553	0.0007494074196340888	0.0007475690597697962	0.0007761028570838927	0.0007738535794544459	0.0007912695598507705	0.0007887711834311402	0.0008073221482092685	0.0008045478868857303	0.0008406496323132093	0.0008372629356104073	0.03945468486272067	0.03891408316638127	-3.826258381431011e-06	-0.00011821781204754411	-3.8142009896628346e-06	-0.00011784528145217243
13.49924889182131	0.0007491144881128123	0.0007472768586717935	0.000775800206892939	0.0007735518100779751	0.0007909614209879407	0.0007884640155640635	0.0008070082258391837	0.0008042350345960803	0.000840323786155564	0.0008369383767868858	0.03945580418734553	0.03891518688542118	-3.7961505142984284e-06	-0.00011799429516554105	-3.7841884536864157e-06	-0.00011762248305158263
13.580588657187745	0.0007488220923854248	0.0007469851922585216	0.000775498124000473	0.000773250606419688	0.0007906538678945966	0.0007881574315834052	0.0008066949092367713	0.000803922785841897	0.0008399985887403722	0.0008366144636514738	0.03945694380699246	0.03891631061650807	-3.7662015394471227e-06	-0.00011776876113636647	-3.754334311564453e-06	-0.00011739767410165469
13.662418535558457	0.000748530237125279	0.0007466940651955385	0.0007751966134685782	0.0007729499735281383	0.0007903469058639808	0.0007878514367650928	0.0008063822039480177	0.0008036111461474087	0.0008396740461646143	0.0008362912022686832	0.03945810409082133	0.038917454723652926	-3.736410271546614e-06	-0.00011754118641563172	-3.7246373817455616e-06	-0.00011717083113665927
13.744741480110864	0.0007482389270581229	0.0007464034822007355	0.0007748956804176131	0.0007726499165100063	0.0007900405402511397	0.0007875460364466504	0.0008060701155845949	0.0008033001211022546	0.0008393501645994985	0.000835968598776811	0.039459285414735805	0.038918619577516744	-3.706775531282444e-06	-0.00011731154716990155	-3.6950964886778986e-06	-0.00011694193040256984
13.827560461816718	0.0007479481669627057	0.0007461134480449416	0.0007745953300269104	0.000772350440530796	0.0007897347764736784	0.000787241236027953	0.0008057586498246801	0.0008029897163623014	0.0008390269502914218	0.0008356466593888947	0.039460488161506685	0.038919805555533114	-3.677296145298062e-06	-0.00011707981927291944	-3.665710462754518e-06	-0.00011671094785359326
13.910878469549415	0.0007476579616713924	0.0007458239675525396	0.0007742955675354888	0.0007720515508155464	0.0007894296200125343	0.0007869370409719957	0.0008054478124137932	0.0008026799376504765	0.0008387044095629515	0.000835325390393686	0.039461712720900634	0.03892101304203322	-3.64797094612717e-06	-0.00011684597830055599	-3.63647814023791e-06	-0.00011647785914736808
13.9946985101918	0.0007473683160707868	0.0007455350456020875	0.0007739963982427756	0.0007717532526495509	0.000789125076412756	0.0007866334568056714	0.0008051376091656428	0.0008023707907576092	0.0008383825488138175	0.0008350047981566373	0.039462959489806715	0.038922242428371515	-3.6187987721833167e-06	-0.00011660999952886608	-3.6073983632487275e-06	-0.00011624263964224446
14.079023608744702	0.000747079235102358	0.0007452466871269449	0.0007736978275093309	0.000771455551379082	0.0007888211512842909	0.0007863304891205547	0.0008048280459629808	0.0008020622815432822	0.000838061374521915	0.0008346848891208976	0.03946422887237031	0.0389234941130557	-3.589778467692241e-06	-0.00011637185792925941	-3.578469979703333e-06	-0.0001160052643932874
14.163856808436103	0.0007467907237630774	0.0007449588971159103	0.000773399860757589	0.0007711584524121285	0.0007885178503027858	0.0007860281435737007	0.0008045191287584704	0.0008017544159366966	0.0008377408932443272	0.000834365669808327	0.039465521280122935	0.0389247685018791	-3.560908882638096e-06	-0.00011613152816439265	-3.549691843266964e-06	-0.00011576570814791909
14.24920117083096	0.0007465027871060618	0.0007446716806138635	0.0007731025034726043	0.0007708619612191401	0.000788215179210398	0.0007857264258884515	0.000804210863575567	0.0008014471999375471	0.0008374211116183571	0.000834047146820522	0.03946683713212146	0.03892606600805512	-3.5321888727582462e-06	-0.00011588898458564367	-3.5210628133259744e-06	-0.00011552394534314336
14.335059775941703	0.0007462154302412207	0.0007443850427224127	0.000772805761202803	0.0007705660833337791	0.0007879131438166084	0.0007854253418552494	0.0008039032565094035	0.0008011406396169038	0.0008371020363625719	0.0008337293268398541	0.03946817685508564	0.038927387052351416	-3.5036172994756115e-06	-0.00011564420122853192	-3.492581754945337e-06	-0.00011527995010127134
14.421435722339384	0.0007459286583359156	0.0007440989886005535	0.0007725096395607503	0.0007702708243536846	0.0007876117499990564	0.0007851248973324658	0.0008035963137276948	0.0008008347411181133	0.0008367836742778662	0.0008334122166305238	0.03946954088354038	0.03892873206323283	-3.4751930298362183e-06	-0.00011539715180797216	-3.4642475387931804e-06	-0.00011503369622517523
14.50833212726552	0.0007456424766156256	0.0007438135234653348	0.0007722141442239252	0.0007699761899412455	0.000787311003704378	0.0007848250982472394	0.0008032900414716512	0.0008005295106577072	0.0008364660322485399	0.0008330958230396317	0.03947092965995741	0.03893010147700028	-3.4469149364788412e-06	-0.00011514780971466632	-3.4360590411104328e-06	-0.00011478515719448579
14.595752126744532	0.0007453568903646199	0.0007435286525925308	0.0007719192809355048	0.0007696821858243819	0.0007870109109490591	0.0007845259505963237	0.0008029844460569045	0.0008002249545263243	0.0008361491172433879	0.0008327801529982611	0.03947234363490346	0.03893149573793786	-3.4187818976159218e-06	-0.00011489614801224457	-3.4080151437038825e-06	-0.0001145343061631221
14.683698875697011	0.0007450719049266332	0.0007432443813173151	0.0007716250555051499	0.0007693888177973313	0.0007867114778202898	0.0007842274604469402	0.0008026795338744391	0.0007999210790896363	0.0008358329363168	0.00083246521352257	0.039473783267190345	0.03893291529845725	-3.3907927969615767e-06	-0.00011464213943168655	-3.3801147338533705e-06	-0.00011428111595335189
14.772175548053516	0.0007447875257055606	0.0007429607150349571	0.0007713314738098173	0.0007690960917214574	0.0007864127104768446	0.0007839296339376553	0.0008023753113915497	0.0007996178907893031	0.000835517496609892	0.0008321510117149135	0.03947524902402562	0.038934360619250465	-3.3629465236864955e-06	-0.00011438575636754655	-3.3523567042883715e-06	-0.00011402555905209999
14.861185336869132	0.0007445037581661455	0.0007426776592015091	0.0007710385417945635	0.0007688040135260516	0.0007861146151499586	0.0007836324772792532	0.0008020717851527951	0.0007993153961439203	0.0008352028053516308	0.0008318375547649631	0.03947674138116841	0.03893583216944152	-3.3352419723841134e-06	-0.00011412697087367918	-3.3247399531411564e-06	-0.00011376760760697935
14.95073145443871	0.0007442206078346908	0.0007423952193345168	0.0007707462654733745	0.0007685125892091624	0.0007858171981442286	0.0007833359967556332	0.0008017689617809796	0.0007990136017499974	0.0008348888698599969	0.0008315248499508592	0.03947826082308678	0.03893733042674145	-3.307678043029845e-06	-0.000113865754659076	-3.2972633839025572e-06	-0.0001135072334216558
15.040817132412794	0.0007439380802997628	0.0007421134010137237	0.0007704546509299911	0.0007682218248384173	0.0007855204658385118	0.0007830401987247076	0.000801466847978133	0.0007987125142829324	0.0008345756975431424	0.0008312129046403618	0.039479807843119274	0.03893885587760814	-3.2802536409281755e-06	-0.00011360207908372999	-3.2699259053907415e-06	-0.00011324440795221213
15.131445621914246	0.0007436561812129162	0.0007418322098817952	0.0007701637043187562	0.000767931726551869	0.000785224424686848	0.0007827450896193176	0.0008011654505265157	0.0007984121404980127	0.0008342632959005824	0.0008309017262920332	0.0394813829436382	0.038940409017407716	-3.2529676766770987e-06	-0.00011333591515344521	-3.2427264316913645e-06	-0.00011297910230195773
15.222620193655578	0.0007433749162894179	0.0007415516516450432	0.0007698734318654647	0.0007676423005588427	0.0007849290812193852	0.0007824506759481577	0.0008008647762896282	0.0007981124872314194	0.0008339516725243899	0.0008305913224564253	0.03948298663621743	0.038941990350578395	-3.225819066111739e-06	-0.00011306723351614534	-3.21566388210813e-06	-0.00011271128721687673
15.31434413805701	0.0007430942913089861	0.0007412717320741639	0.0007695838398682293	0.0007673535531408004	0.0007846344420433224	0.0007821569642967157	0.0008005648322132395	0.0007978135614012523	0.0008336408351004168	0.0008302817007772908	0.03948461944180069	0.03894360039079913	-3.198806730277462e-06	-0.00011279600445665561	-3.1887371811489124e-06	-0.00011244093308176994
15.406620765365147	0.0007428143121165317	0.0007409924570049807	0.0007692949346983513	0.0007670654906522102	0.0007843405138438602	0.0007818639613282178	0.0008002656253264263	0.0007975153700085617	0.0008333307914095253	0.0008299728689928069	0.03948628189087827	0.03894523966116017	-3.1719295953882426e-06	-0.0001125221978931501	-3.1619452584702445e-06	-0.00011216800991581399
15.499453405772549	0.0007425349846229113	0.0007407138323391951	0.0007690067228012054	0.0007667781195214279	0.0007840473033851643	0.0007815716737845914	0.000799967162742623	0.0007972179201383966	0.0008330215493288378	0.000829664834936816	0.03948797452365991	0.03894690869433712	-3.1451865927529382e-06	-0.00011224578337096225	-3.135287048807063e-06	-0.00011189248736667712
15.592845409537835	0.0007422563148056914	0.000740435864045152	0.000768719210697139	0.0007664914462515946	0.0007837548175113469	0.0007812801084874404	0.0007996694516606952	0.0007969212189608703	0.0008327131168330094	0.0008293576065400888	0.03948969789025643	0.038948608032767895	-3.1185766587640135e-06	-0.00011196673005900437	-3.1087614919666356e-06	-0.0001116143347068832
15.686800147106629	0.0007419783087099137	0.0007401585581586048	0.0007684324049823727	0.0007662054774215357	0.0007834630631474502	0.0007809892723390274	0.0007993724993660146	0.0007966252737322329	0.0008324055019955091	0.0008290511918315977	0.03949145255086372	0.03895033822883537	-3.0920987348454984e-06	-0.00011168500674452186	-3.082367532766979e-06	-0.00011133352082856596
15.781321009233178	0.0007417009724488783	0.0007398819207834986	0.0007681463123299233	0.000765920219686681	0.0007831720473004538	0.0007806991723232768	0.00079907631323156	0.0007963300917959646	0.0008320987129899289	0.0008287455989398146	0.039493239075948296	0.03895209984504936	-3.0657517674139573e-06	-0.00011140058182865231	-3.0561041210038983e-06	-0.00011105001423913907
15.87641140710273	0.0007414243122049253	0.000739605958092751	0.0007678609394905257	0.0007656356797799856	0.0007828817770602817	0.0007804098155067789	0.0007987809007190205	0.0007960356805838752	0.0008317927580912985	0.0008284408360940182	0.039495058046438596	0.038953893454234154	-3.0395347078134363e-06	-0.00011111342332059682	-3.02997021139461e-06	-0.00011076378305549528
15.972074772454643	0.0007411483342302396	0.0007393306763290576	0.000767576293293583	0.0007653518645128766	0.0007825922596008413	0.0007801212090398233	0.000798486269379929	0.0007957420476172333	0.0008314876456774372	0.0008281369116256345	0.03949691005391695	0.03895571963972249	-3.0134465122998513e-06	-0.00011082349883345666	-3.003964763545648e-06	-0.00011047479499984303
16.06831455770623	0.000740873044847646	0.0007390560818056867	0.0007672923806481065	0.0007650687807761916	0.0007823035021810508	0.0007798333601574255	0.0007981924268567923	0.0007954492005078873	0.0008311833842303009	0.0008278338339695753	0.03949879570082061	0.038957578995546895	-2.9874861419924154e-06	-0.000110530775579043	-2.978086741909497e-06	-0.00011018301739421088
16.165134236077357	0.0007405984504514339	0.0007387821809073044	0.0007670092085436905	0.0007647864355411515	0.0007820155121459055	0.000779546276180388	0.0007978993808842537	0.0007951571469594279	0.0008308799823373722	0.0008275316116656184	0.03950071560063873	0.03895947212664078	-2.9616525628077192e-06	-0.00011023522036196498	-2.952335115728212e-06	-0.00010988841715511843
16.262537301715792	0.0007403245575081742	0.0007385089800907905	0.0007667267840514796	0.0007645048358603247	0.0007817282969275368	0.0007792599645163554	0.0007976071392902585	0.0007948658947683424	0.0008305774486930511	0.000827230253359787	0.039502670378121635	0.03896139964903903	-2.9359447454519252e-06	-0.00010993679957554958	-2.9267088590186757e-06	-0.0001095909607891632
16.36052726982327	0.0007400513725575556	0.0007382364858860757	0.0007664451143251604	0.0007642239888686178	0.0007814418640462985	0.0007789744326608975	0.0007973157099972405	0.0007945754518252005	0.0008302757921000765	0.0008269297678057619	0.039504660669486644	0.03896336219008516	-2.9103616653487763e-06	-0.00010963547919559669	-2.901206950498003e-06	-0.00010929061438688659
16.459107676782416	0.0007397789022132267	0.000737964704896984	0.0007661642066019603	0.0007639439017842714	0.0007811562211118603	0.0007786896881985986	0.0007970251010233245	0.0007942858261158479	0.0008299750214709624	0.0008266301638663077	0.039506687122632486	0.03896536038864047	-2.8849023026222484e-06	-0.00010933122477574386	-2.8758283735722673e-06	-0.00010898734361811102
16.55828208028434	0.0007395071531636476	0.0007376936438020826	0.0007658840682036578	0.0007636645819098678	0.000780871375824316	0.0007784057388041624	0.0007967353204835412	0.0007939970257226164	0.0008296751458294566	0.0008263314505147198	0.03950875039735672	0.038967394895298775	-2.8595656420223915e-06	-0.00010902400144119362	-2.8505721162562676e-06	-0.00010868111372566713
16.658054059457015	0.0007392361321729551	0.0007374233093555497	0.0007656047065376126	0.00076338603663336	0.0007805873359753116	0.0007781225922435355	0.0007964463765910662	0.0007937090588255576	0.0008293761743120233	0.0008260336368362971	0.03951085116557544	0.03896946637260358	-2.834350672918824e-06	-0.00010871377388413372	-2.8254371711769997e-06	-0.00010837188952103616
16.758427214994473	0.0007389658460818281	0.0007371537083880374	0.0007653261290977946	0.0007631082734290966	0.000780304109449176	0.0007778402563750345	0.0007961582776584618	0.0007934219337036773	0.0008290781161693347	0.0008257367320298218	0.03951299011155009	0.0389715754952711	-2.8092563892317783e-06	-0.00010840050635749221	-2.800422535490822e-06	-0.0001080596353777441
16.859405169286727	0.0007386963018083782	0.000736884847807564	0.0007650483434658431	0.0007628312998588809	0.0007800217042240829	0.0007775587391505041	0.0007958710320989524	0.0007931356587362074	0.0008287809807678029	0.0008254407454090812	0.03951516793211518	0.03897372295041596	-2.7842817893878637e-06	-0.00010808416266894216	-2.7755272108517977e-06	-0.00010774431522575512
16.960991566550526	0.0007384275063490341	0.0007366167346003981	0.0007647713573121244	0.0007625551235730238	0.0007797401283732122	0.0007772780486164739	0.0007955846484277039	0.0007928502424038758	0.0008284847775911153	0.0008251456864043912	0.039517385336914665	0.03897590943778253	-2.75942587631443e-06	-0.00010776470617673839	-2.750750203401719e-06	-0.00010742589254733592
17.063190072960847	0.0007381594667794457	0.0007363493758319626	0.0007644951783968086	0.0007622797523114199	0.0007794593900659334	0.0007769981929153374	0.0007952991352631237	0.0007925656932902028	0.0008281895162418012	0.0008248515645641512	0.039519643048638364	0.038978135669979416	-2.7346876573510967e-06	-0.00010744209978200137	-2.7260905236846725e-06	-0.0001071043303691177
17.166004376783235	0.0007378921902553984	0.00073608277864775	0.0007642198145709631	0.0007620051939046377	0.0007791794975690077	0.0007767191802865506	0.0007950145013281836	0.0007922820200828162	0.0008278952064428222	0.0008245583895564231	0.03952194180326623	0.03898040237271934	-2.710066144230236e-06	-0.00010711630592358246	-2.701547186614514e-06	-0.00010677959125679481
17.26943818850684	0.000737625684013734	0.0007358169502742415	0.0007639452737776532	0.0007617314562750181	0.0007789004592477978	0.0007764410190678382	0.0007947307554517529	0.0007919992315747793	0.0008276018580391797	0.0008242661711705269	0.03952428235031459	0.03898271028506373	-2.6855603530257996e-06	-0.00010678728657206871	-2.6771192114397394e-06	-0.00010645163730971241
17.37349524097843	0.0007373599553732852	0.0007355518980198441	0.0007636715640530618	0.0007614585474377916	0.0007786222835675019	0.0007761637176964214	0.0007944479065699558	0.0007917173366659398	0.0008273094809995508	0.0008239749193186645	0.039526665453090505	0.03898506015967003	-2.661169304120359e-06	-0.00010645500322362111	-2.652805621707055e-06	-0.00010612043015459371
17.478179289537028	0.0007370950117358178	0.0007352876292758313	0.0007633986935276186	0.0007611864755022047	0.0007783449790943948	0.0007758872847102559	0.0007941659637275408	0.0007914363443642952	0.0008270180854179421	0.0008236846440375614	0.0395290918889462	0.0389874527630477	-2.636892022165639e-06	-0.0001061194168941737	-2.6286054452188783e-06	-0.00010578593093926725
17.583494112149474	0.000736830860586986	0.000735024151517299	0.0007631266704271465	0.0007609152486726645	0.0007780685544970928	0.0007756117287492922	0.0007938849360792752	0.0007911562637873774	0.000826727681515373	0.0008233953554901368	0.03953156244954463	0.03898988887581393	-2.612727536026576e-06	-0.00010578048811260565	-2.6045177139752233e-06	-0.00010544810032650509
17.689443509546752	0.0007365675094972981	0.0007347614723041321	0.0007628555030740216	0.000760644875249895	0.0007777930185478302	0.0007753370585567477	0.0007936048328913524	0.0007908771041636562	0.0008264382796415798	0.0008231070639671953	0.03953407794112247	0.03899236929295882	-2.5886748787440177e-06	-0.0001054381769144408	-2.5805414641429103e-06	-0.00010510689848730603
17.79603130536116	0.0007363049661230934	0.000734499599281981	0.000762585199888348	0.0007603753636321105	0.0007775183801237573	0.0007750632829803996	0.0007933256635428252	0.0007905988748339633	0.0008261498902767459	0.0008228197798891445	0.03953663918476653	0.03899489482411347	-2.5647330874870207e-06	-0.0001050924428354083	-2.5566757360074265e-06	-0.00010476228509473384
17.90326134626431	0.0007360432382075295	0.0007342385401832492	0.000762315769389147	0.0007601067223162012	0.0007772446482082503	0.0007747904109738901	0.0007930474375270513	0.0007903215852529329	0.0008258625240332569	0.0008225335138077364	0.03953924701668748	0.0389974662938232	-2.5409012035329005e-06	-0.00010474324490553077	-2.5329195739438697e-06	-0.00010441421931786654
18.011137502105942	0.000735782333581581	0.0007339783028280924	0.0007620472201955599	0.0007598389598989342	0.0007769718318922399	0.0007745184515980519	0.0007927701644531637	0.0007900452449904627	0.0008255761916574801	0.0008222482764078346	0.03954190228850517	0.03900008454182636	-2.517178272200011e-06	-0.00010439054164176897	-2.509272026357534e-06	-0.00010406265981435792
18.119663666053608	0.0007355222601650493	0.0007337188951254294	0.000761779561028068	0.0007595720850781707	0.0007766999403755598	0.0007742474140222506	0.0007924938540475582	0.000789769863733196	0.0008252909040315709	0.0008219640785092051	0.039544605867535866	0.03900275042333888	-2.4935633428117485e-06	-0.00010403429104113848	-2.4857321456539863e-06	-0.00010370756472410925
18.228843754733095	0.0007352630259675869	0.0007334603250739653	0.000761512800709729	0.0007593061066540985	0.0007764289829683117	0.0007739773075257436	0.0007922185161554047	0.0007894954512860237	0.0008250066721753069	0.0008216809310683382	0.039547358637085916	0.039005464809342735	-2.4700554686614244e-06	-0.00010367445057474223	-2.462298988196998e-06	-0.00010334889166291328
18.338681708369887	0.0007350046390897273	0.0007332026007632229	0.0007612469481674233	0.0007590410335304771	0.0007761589690922444	0.0007737081414990573	0.0007919441607421728	0.0007892220175736051	0.0008247235072479447	0.0008213988451802904	0.039550161496750266	0.039008228586883464	-2.4466537069580546e-06	-0.00010331097717991566	-2.4389716142434945e-06	-0.00010298659771429408
18.44918149093129	0.0007347471077239343	0.0007329457303745921	0.0007609820124331242	0.000758776874715905	0.0007758899082821593	0.0007734399254453859	0.0007916707978951886	0.000788949572641914	0.0008244414205501098	0.0008211178320805608	0.039553015362720934	0.039011042659368764	-2.4233571187990376e-06	-0.00010294382725381523	-2.4157490879383493e-06	-0.00010262063942384492
18.56034709026951	0.0007344904401556555	0.0007326897221823843	0.0007607180026451759	0.0007585136393250943	0.0007756218101873244	0.0007731726689820003	0.0007913984378251996	0.0007886781266597987	0.0008241604235257078	0.0008208379031469865	0.03955592116809337	0.03901390794687619	-2.4001647691185464e-06	-0.00010257295664620192	-2.3926304772493336e-06	-0.00010225097279159545
18.672182518265565	0.0007342346447643945	0.0007324345845549043	0.000760454928049595	0.000758251336580169	0.0007753546845729163	0.0007729063818416853	0.0007911270908679741	0.0007884076899205707	0.0008238805277638686	0.0008205590699016731	0.039558879863186874	0.03901682538646527	-2.37707572663462e-06	-0.00010219832065147538	-2.3696148539185426e-06	-0.00010187755326435122
18.784691810974078	0.0007339797300247919	0.0007321803259555317	0.0007601927980013831	0.0007579899758119765	0.0007750885413214754	0.0007726410738741899	0.0007908567674859148	0.0007881382728436128	0.0008236017450009177	0.0008202813440129499	0.039561892415867286	0.03901979593249708	-2.354089063835718e-06	-0.00010181987400267878	-2.3467012934433144e-06	-0.00010150033572928208
18.897879028768923	0.0007337257045077168	0.0007319269549438145	0.0007599316219658571	0.0007577295664614129	0.0007748233904343807	0.0007723767550476969	0.0007905874782696941	0.0007878698859760054	0.0008233240871223742	0.000820004737297353	0.03956495981187494	0.039022820556958965	-2.331203856905696e-06	-0.00010143757086278349	-2.3238888750103104e-06	-0.00010111927450554004
19.01174825648978	0.0007334725768813774	0.000731674480176578	0.0007596714095200011	0.0007574701180807733	0.0007745592420333496	0.0007721134354503165	0.0007903192339399195	0.000787602539994183	0.000823047566164984	0.0008197292617216432	0.03956808305516131	0.03902590024979384	-2.3084191857003847e-06	-0.00010105136481763921	-2.301176681469494e-06	-0.0001007343233375424
19.126303603589555	0.0007332203559124355	0.0007314229104090427	0.0007594121703538261	0.000757211640335109	0.0007742961063619488	0.0007718511252915927	0.0007900520453488131	0.0007873362457056055	0.000822772194318776	0.0008194549294048452	0.039571263168233256	0.03902903601924006	-2.2857341337024877e-06	-0.00010066120886836893	-2.278563799282523e-06	-0.00010034543538672835
19.241549204282624	0.0007329690504671432	0.0007311722544959581	0.0007591539142717587	0.0007569541430036115	0.0007740339937871352	0.0007715898349040382	0.0007897859234819209	0.0007870710140504606	0.0008224979839291555	0.0008191817526203268	0.03957450119249701	0.039032228892174024	-2.2631477879721425e-06	-0.00010026705542340308	-2.2560493184806824e-06	-9.995256322400947e-05
19.357489217694134	0.0007327186695124829	0.0007309225213927471	0.0007588966511940352	0.0007566976359810052	0.0007737729148008074	0.0007713295747446817	0.0007895208794598417	0.0007868068561033818	0.0008222249474990237	0.0008189097437978993	0.03957779818861981	0.03903547991446201	-2.240659239111358e-06	-9.98688562906247e-05	-2.233632332624986e-06	-9.955565882174833e-05
19.474127828010037	0.0007324692221173292	0.0007306737201566658	0.0007586403911581249	0.0007564421292789679	0.0007735128800213879	0.0007710703553966421	0.0007892569245399848	0.0007865437830751983	0.0008219530976909332	0.0008186389155259577	0.03958115523688941	0.039038790151316324	-2.218267581217178e-06	-9.946656266945908e-05	-2.21131193877018e-06	-9.915467354654206e-05
19.59146924462811	0.0007322207174536162	0.0007304258599479733	0.0007583851443201616	0.000756187633027557	0.0007732539001954155	0.000770812187570717	0.0007889940701183442	0.0007862818063147012	0.0008216824473292696	0.0008183692805536462	0.03958457343758259	0.03904216068766204	-2.1959719118456837e-06	-9.906012514271367e-05	-2.189087237407933e-06	-9.874955814995201e-05
19.709517702309874	0.0007319731647975254	0.0007301789500311196	0.0007581309209564016	0.0007559341574766673	0.0007729959861991707	0.0007705550821070026	0.0007887323277313081	0.000786020937310442	0.0008214130094024739	0.0008181008517930607	0.03958805391134558	0.03904559262850548	-2.17377133195475e-06	-9.864949366797382e-05	-2.166957332432138e-06	-9.834026276087093e-05
19.828277461333414	0.0007317265735306803	0.0007299329997759408	0.0007578777314646936	0.0007556817129974953	0.0007727391490403129	0.0007702990499765228	0.0007884717090574837	0.0007857611876925498	0.0008211447970652902	0.0008178336423214808	0.03959159779957527	0.039049087099317224	-2.1516649458702165e-06	-9.823461756944263e-05	-2.1449213310946805e-06	-9.792673687719633e-05
19.94775280764713	0.0007314809531413628	0.0007296880186588769	0.0007576255863659742	0.0007554303100840338	0.0007724833998595475	0.000770044102282893	0.0007882122259195572	0.0007855025692345811	0.0008208778236410552	0.0008175676653836413	0.039595206264813304	0.03905264524641417	-2.1296518612381847e-06	-9.781544552930899e-05	-2.1229783439520936e-06	-9.750892935661559e-05
20.067948053024427	0.0007312363132257345	0.0007294440162641942	0.0007573744963057762	0.0007551799593545751	0.0007722287499323097	0.0007697902502639963	0.0007879538902861708	0.0007852450938553876	0.0008206121026240153	0.000817302934394029	0.039598880491143434	0.039056268237356626	-2.1077311890063677e-06	-9.739192558014254e-05	-2.101127484859487e-06	-9.708678841000018e-05
20.188867535219305	0.0007309926634890754	0.0007292010022852242	0.0007571244720557566	0.0007549306715532372	0.0007719752106704698	0.0007695375052936831	0.0007876967142738295	0.0007849887736210132	0.0008203476476816784	0.000817039462939218	0.039602621684601075	0.039059957261348505	-2.085902043341692e-06	-9.696400509442982e-05	-2.079367870882077e-06	-9.666026159046992e-05
20.31051561812294	0.0007307500137470424	0.0007289589865256242	0.0007568755245152532	0.0007546824575515161	0.0007717227936240722	0.0007692858788835036	0.0007874407101488404	0.000784733620746624	0.000820084472657212	0.000816777264780248	0.03960643107358612	0.03906371352964705	-2.0641635415986383e-06	-9.653163077619209e-05	-2.057698622263092e-06	-9.622929578473327e-05
20.432896691921076	0.0007305083739269338	0.0007287179789006417	0.0007566276647128488	0.0007544353283498474	0.0007714715104830848	0.0007690353826844517	0.0007871858903292707	0.0007844796475984551	0.0008198225915718641	0.0008165163538550257	0.039610309909288495	0.03906753827597995	-2.042514804298859e-06	-9.609474865282519e-05	-2.0361188624012233e-06	-9.579383720556556e-05
20.55601517325261	0.0007302677540689729	0.0007284779894383993	0.0007563809038079642	0.000754189295079196	0.00077122137307918	0.0007687860284887389	0.0007869322673869395	0.0007842268666957931	0.0008195620186274299	0.0008162567442807716	0.0396142594661191	0.039071432756971655	-2.020954955069161e-06	-9.565330406538508e-05	-2.0146277177968477e-06	-9.535383138181697e-05
20.679875505368887	0.0007300281643276022	0.0007282390282811914	0.0007561352530924647	0.0007539443690026593	0.0007709723933875348	0.0007685378282315878	0.0007866798540494308	0.0007839752907129797	0.0008193027682087488	0.0008159984503564979	0.03961828104214953	0.039075398252577755	-1.999483120584695e-06	-9.520724165842931e-05	-1.993224317991312e-06	-9.490922314842054e-05
20.804482158294064	0.0007297896149728029	0.0007280011056868032	0.0007558907239923003	0.0007537005615171029	0.0007707245835286653	0.0007682907939930609	0.0007864286632021501	0.0007837249324814555	0.0008190448548862535	0.0008157414865655364	0.03962237595956228	0.03907943606652633	-1.978098430551606e-06	-9.475650537188463e-05	-1.971907795546117e-06	-9.445995663817652e-05
20.92983962898646	0.000729552116391411	0.0007277642320298287	0.0007556473280691458	0.0007534578841547989	0.0007704779557702689	0.0007680449379998944	0.0007861787078903873	0.0007834758049918138	0.0008187882934185357	0.0008154858675780832	0.03962654556510757	0.03908354752677125	-1.9568000176554273e-06	-9.430103843113824e-05	-1.9506772859939105e-06	-9.40059752717326e-05
21.055952441500814	0.0007293156790884695	0.0007275284178030246	0.0007554050770220857	0.0007532163485851071	0.0007702325225291106	0.0007678002726273805	0.0007859300013214329	0.0007832279213959065	0.0008185330987549761	0.0008152316082538085	0.03963079123057095	0.039087733985950564	-1.9355870175007985e-06	-9.384078333629642e-05	-1.9295319277795077e-06	-9.354722174723107e-05
21.18282514715158	0.000729080313688579	0.0007272936736186618	0.0007551639826893036	0.0007529759666161593	0.0007699882963729213	0.0007675568104012559	0.0007856825568667069	0.0007829812950089603	0.0008182792860383954	0.0008149787236444847	0.03963511435324796	0.039091996821857475	-1.914458568586311e-06	-9.3375681853608e-05	-1.908470862239074e-06	-9.308363803181563e-05
21.31046232467717	0.0007288460309372736	0.0007270600102099021	0.0007549240570498002	0.0007527367501965762	0.0007697452900223284	0.0007673145639996271	0.0007854363880639266	0.0007827359393117344	0.0008180268706077565	0.000814727228996668	0.039639516356431745	0.03909633743791776	-1.893413812252033e-06	-9.290567500447322e-05	-1.8874932335368085e-06	-9.261516535011283e-05
21.438868580405217	0.0007286128417024085	0.0007268274384321896	0.0007546853122251357	0.0007524987114172039	0.0007695035163528119	0.0007670735462549193	0.0007851915086193055	0.0007824918679527076	0.0008177758680009067	0.0008144771397544174	0.039643998689907166	0.03910075726367987	-1.872451892631806e-06	-9.243070305559042e-05	-1.8665981886263443e-06	-9.214174417490617e-05
21.568048548418737	0.0007283807569755656	0.0007265959692646551	0.0007544477604811897	0.0007522618625128727	0.0007692629883966864	0.0007668337701558507	0.0007849479324097796	0.0007822490947502939	0.0008175262939573612	0.0008142284715620553	0.03964856283045538	0.0391052577553107	-1.8515719566246196e-06	-9.195070550910289e-05	-1.845784877217791e-06	-9.166331421728291e-05
21.69800689072348	0.0007281497878734704	0.000726365613811536	0.0007542114142299462	0.0007520262158641761	0.0007690237193451088	0.0007665952488494335	0.0007847056734852682	0.0007820076336950901	0.000817278164421127	0.0008139812402669696	0.039653210282370156	0.03910984039610543	-1.830773153821321e-06	-9.146562109077494e-05	-1.825052451710947e-06	-9.117981441461587e-05
21.828748297416116	0.0007279199456394344	0.0007261363833036198	0.0007539762860313055	0.0007517917839992802	0.0007687857225501213	0.000766357995643009	0.0007844647460709708	0.0007817674989521615	0.0008170314955435816	0.0008137354619224656	0.03965794257798222	0.03911450669700435	-1.8100546364877013e-06	-9.097538774058278e-05	-1.8044000671705793e-06	-9.069118292159839e-05
21.960277486853503	0.0007276912416448007	0.0007259082890996926	0.0007537423885949105	0.0007515585795957469	0.0007685490115267088	0.000766122024006297	0.0007842251645696874	0.0007815287048633502	0.0008167863036863792	0.0008134911527906529	0.039662761278195284	0.03911925819712104	-1.7894155594990087e-06	-9.04799426011127e-05	-1.7838268812661422e-06	-9.019735709817067e-05
22.092599205822967	0.0007274636873904217	0.0007256813426880173	0.0007535097347820112	0.0007513266154823931	0.0007683135999549025	0.0007658873475734936	0.0007839869435641883	0.0007812912659496325	0.0008165426054244246	0.0008132483293453899	0.039667667973033414	0.03912409646428321	-1.7688550803143625e-06	-8.997922200712494e-05	-1.7633320542414198e-06	-8.969827349944448e-05
22.225718229713628	0.0007272372945081361	0.0007254555556878129	0.0007532783376073337	0.0007510959046411578	0.000768079501681891	0.0007656539801453729	0.0007837500978195976	0.0007810551969134887	0.0008163004175488689	0.0008130070082752575	0.03967266428219843	0.03912902309557978	-1.7483723589199404e-06	-8.947316147417395e-05	-1.7429147488663872e-06	-8.919386786440664e-05
22.359639362688714	0.0007270120747622802	0.0007252309398507675	0.0007530482102409957	0.0007508664602090121	0.0007678467307241842	0.0007654219356914437	0.0007835146422858316	0.0007808205126413306	0.0008160597570701752	0.0008127672064865984	0.03967775185563652	0.03913403971792316	-1.7279665577613242e-06	-8.896169568589629e-05	-1.7225741303608828e-06	-8.868407510304044e-05
22.494367437858962	0.0007267880400512052	0.0007250075070625583	0.0007528193660104325	0.0007506382954798824	0.0007676153012697902	0.0007651912283521184	0.0007832805921000628	0.000780587228205951	0.0008158206412212203	0.000812528941106593	0.039682932374121876	0.03913914798862146	-1.7076368417448008e-06	-8.844475848496236e-05	-1.7023093664028481e-06	-8.816882928755487e-05
22.629907317457054	0.0007265652024088115	0.0007247852693443879	0.0007525918184023488	0.0007504114239065978	0.0007673852276804266	0.0007649618724409157	0.0007830479625892157	0.0007803553588690063	0.0008155830874604445	0.0008122922294863826	0.03968820754984649	0.03914434959596139	-1.6873823781523613e-06	-8.792228285933734e-05	-1.6821196270415915e-06	-8.764806363867339e-05
22.766263893012997	0.0007263435740061102	0.0007245642388545465	0.0007523655810647061	0.0007501858591028745	0.000767156524493769	0.0007647338824467012	0.0007828167692725114	0.0007801249200835492	0.0008153471134750606	0.0008120570892042517	0.039693579127022996	0.039149646259803765	-1.6672023366169804e-06	-8.739420093148431e-05	-1.6620040846656962e-06	-8.712171051439288e-05
22.903442085530802	0.0007261231671527886	0.0007243444278899822	0.0007521406678087236	0.0007499616148453108	0.0007669292064257188	0.0007645072730359483	0.0007825870278640375	0.0007798959274965823	0.0008151127371843029	0.0008118235380688488	0.03969904888250315	0.03915503973219098	-1.647095889061468e-06	-8.686044394548564e-05	-1.641961913952713e-06	-8.658970139777122e-05
23.041446845665973	0.000725903994298808	0.0007241258488878981	0.0007519170926109168	0.0007497387050754243	0.0007667032883727185	0.0007642820590550422	0.000782358754275366	0.0007796683969516645	0.0008148799767427391	0.000811591594122472	0.03970461862640477	0.03916053179796646	-1.627062209657703e-06	-8.632094225519138e-05	-1.621992291829695e-06	-8.605196688518668e-05
23.180283153904217	0.000725686068036005	0.000723908514427359	0.000751694869615153	0.0007495171439017012	0.0007664787854140818	0.0007640582555326036	0.0007821319646181997	0.0007794423444915415	0.0008146488505436243	0.0008113612756443919	0.03971029020275281	0.039166124275406555	-1.6071004747867344e-06	-8.577562531178473e-05	-1.6020943974211568e-06	-8.550843667332053e-05
23.31995602074116	0.0007254694010997249	0.0007236924372309254	0.0007514740131347435	0.0007492969456016855	0.0007662557128143735	0.0007638358776818589	0.0007819066752070686	0.0007792177863608288	0.0008144193772223196	0.0008111326011542439	0.039716065490134136	0.0391718190168667	-1.5872098629750309e-06	-8.522442165059818e-05	-1.5822674119905268e-06	-8.495903954627848e-05
23.460470486863187	0.0007252540063704629	0.0007234776301662977	0.000751254537654555	0.0007490781246240865	0.0007660340860258085	0.0007636149409030318	0.0007816829025620564	0.0007789947390087237	0.0008141915756597565	0.0008109055894154609	0.039721946402364365	0.03917761790943817	-1.5673895548628212e-06	-8.466725887890103e-05	-1.5625105189193307e-06	-8.440370336379455e-05
23.60183162332936	0.0007250398968755302	0.000723264106247985	0.0007510364578331555	0.0007488606955909191	0.0007658139206906959	0.0007633954607857754	0.0007814606634115754	0.0007787732190917633	0.0008139654649859646	0.0008106802594387714	0.03972793488917003	0.03918352287562029	-1.5476387331468493e-06	-8.410406366216039e-05	-1.5428229036408385e-06	-8.384235504740878e-05
23.744044531754422	0.0007248270857907349	0.0007230518786389888	0.000750819788504983	0.0007486446732996706	0.0007655952326439084	0.0007631774531116353	0.000781239974695176	0.0007785532434766214	0.000813741064583649	0.0008104566304857466	0.03973403293688215	0.039189535874005824	-1.5279565825383062e-06	-8.353476171127361e-05	-1.5232037535893236e-06	-8.327492056711683e-05
23.887114344492932	0.0007246155864420863	0.0007228409606525106	0.0007506045446825496	0.0007484300727254983	0.0007653780379153941	0.0007629609338565518	0.0007810208535664047	0.0007783348292429497	0.000813518394091835	0.0008102347220724132	0.03974024256914647	0.03919565889997975	-1.5083422897090547e-06	-8.29592777686905e-05	-1.5036522581640677e-06	-8.270132492826932e-05
24.031046224824397	0.0007244054123075128	0.0007226313657536722	0.0007503907415586669	0.0007482169090234521	0.0007651623527327184	0.0007627459191933909	0.0007808033173956986	0.0007781179936862559	0.0008132974734095617	0.0008100145539729148	0.03974656584764736	0.03920189398643316	-1.488795043240454e-06	-8.237753559456329e-05	-1.4841676086716805e-06	-8.212149215791609e-05
24.175845367139747	0.0007241965770186077	0.0007224231075612644	0.0007501783945087107	0.0007480051975307345	0.0007649481935236475	0.000762532425494519	0.0007805873837733304	0.0007779027543208344	0.0008130783226996482	0.0008097961462232455	0.03975300487284515	0.039208243204491504	-1.4693140335838954e-06	-8.178945795303538e-05	-1.4647489982836e-06	-8.153534529034556e-05
24.32151699712871	0.0007239890943623829	0.0007222161998495047	0.0007499675190929051	0.00074779495376898	0.0007647355769187618	0.0007623204693344068	0.0007803730705123893	0.0007776891288827291	0.000812860962392507	0.0008095795191250308	0.039759561784732084	0.03921470866425783	-1.4498984530113626e-06	-8.119496659847458e-05	-1.4453956219853507e-06	-8.094280635378981e-05
24.468066371968433	0.0007237829782830533	0.0007220106565498243	0.0007497581310586455	0.000747586193446574	0.0007645245197541119	0.0007621100674922761	0.0007801603956518125	0.00077747713533275	0.0008126454131900322	0.000809364693249381	0.03976623876359792	0.03922129251557087	-1.4305474955512466e-06	-8.059398225998549e-05	-1.4261066765227683e-06	-8.034379635554756e-05
24.61549878051318	0.0007235782428838366	0.0007218064917526712	0.0007495502463428501	0.000747378932461	0.000764315039073912	0.0007619012369547805	0.0007799493774594646	0.0007772667918595338	0.0008124316960695482	0.0008091516894408049	0.039773038030820156	0.03922799694877997	-1.411260356951917e-06	-7.998642462736516e-05	-1.4068813603529927e-06	-7.973823526688517e-05
24.763819543485244	0.0007233749024287731	0.0007216037197093341	0.0007493438810743418	0.000747173186901217	0.0007641071521332699	0.0007616939949187298	0.000779740034435257	0.0007770581168826476	0.0008122198322878213	0.0008089405288211868	0.03977996184966172	0.03923482419553437	-1.3920362346253427e-06	-7.93722123361984e-05	-1.3877188735984987e-06	-7.912604200904783e-05
24.91303401366693	0.0007231729713445663	0.0007214023548337865	0.0007491390515762627	0.000746968973050069	0.0007639008764009577	0.0007614883587938448	0.0007795323853143181	0.0007768511290557416	0.0008120098433851383	0.0008087312327938298	0.03978701252608917	0.03924177652959043	-1.3728743276032913e-06	-7.875126295289747e-05	-1.3686184180011253e-06	-7.850713443835478e-05
25.063147576093755	0.0007229724642224446	0.0007212024117045513	0.000748935774368521	0.0007467663073867276	0.00076369622956222	0.0007612843462055599	0.0007793264490702135	0.0007766458472697499	0.0008118017511894561	0.0008085238230475658	0.03979419240960985	0.039248856267634746	-1.3537738364796485e-06	-7.812349295899246e-05	-1.3495791968565901e-06	-7.788142932968478e-05
25.214165648248784	0.0007227733958200453	0.0007210039050665904	0.0007487340661702722	0.0007465652065891693	0.0007634932295216271	0.0007610819749978628	0.0007791222449182134	0.000776442290656142	0.0008115955778206185	0.0008083183215609393	0.03980150389412243	0.03925606577012491	-1.3347339633596779e-06	-7.748881773533833e-05	-1.3306004149763254e-06	-7.724884236195995e-05
25.366093680258146	0.0007225757810633151	0.000720806849833207	0.0007485339439024292	0.00074636568753668	0.0007632918944059641	0.0007608812632361733	0.000778919792318608	0.0007762404785902171	0.0008113913456946412	0.0008081147506064488	0.03980894941878911	0.03926340744214673	-1.3157539118127497e-06	-7.684715154676613e-05	-1.3116812786324004e-06	-7.660928810196421e-05
25.518937155087716	0.0007223796350484384	0.0007206112610879801	0.0007483354246902139	0.0007461677673124018	0.0007630922425671659	0.0007606822292102684	0.000778719110980079	0.0007760404306944592	0.0008111890775280743	0.0008079131327548746	0.03981653146892097	0.039270883734290565	-1.2968328868072886e-06	-7.619840752493001e-05	-1.2928209954942045e-06	-7.596267998752348e-05
25.672701588741027	0.0007221849730437845	0.0007204171540867143	0.0007481385258657376	0.0007459714632059102	0.0007628942925852953	0.0007604848914372477	0.0007785202208631208	0.0007758421668419381	0.0008109887963424358	0.0008077134908796708	0.03982425257688802	0.0392784971435461	-1.2779700946799824e-06	-7.554249765329146e-05	-1.2740187746024256e-06	-7.530893031296171e-05
25.827392530458226	0.0007219918104918691	0.0007202245442594069	0.0007479432649706132	0.0007457767927158191	0.0007626980632715553	0.0007602892686645345	0.0007783231421835073	0.000775645707159756	0.0008107905254687135	0.0008075158481614255	0.03983211532304294	0.0392862502142144	-1.2591647430698627e-06	-7.487933274949454e-05	-1.2552738262948913e-06	-7.464795021072668e-05
25.983015562916506	0.0007218001630113529	0.0007200334472122504	0.0007477496597586137	0.0007455837735524364	0.0007625035736713609	0.0007600953798729375	0.0007781278954158274	0.0007754510720325643	0.0008105942885519562	0.0008073202280924124	0.039840122336668254	0.0392941455388411	-1.240416040849783e-06	-7.420882244746352e-05	-1.2365853621432513e-06	-7.397964963418158e-05
26.139576302431465	0.000721610046399051	0.0007198438787296473	0.0007475577281983574	0.0007453924236404446	0.0007623108430674435	0.0007599032442797419	0.0007779345012970632	0.0007752582821061204	0.0008104001095559346	0.0008071266544812086	0.0398482762969413	0.03930218575916669	-1.221723198104735e-06	-7.353087518224832e-05	-1.2179525949360635e-06	-7.330393734253371e-05
26.297080399159835	0.0007214214766319647	0.0007196558547762455	0.0007473674884760304	0.000745202761121616	0.000762119890983002	0.0007597128813418488	0.0007777429808302243	0.0007750673582909027	0.000810208012767879	0.0008069351514573885	0.03985657993391931	0.039310373567101035	-1.2030854260628929e-06	-7.284539817142832e-05	-1.1993747385976965e-06	-7.262072088168314e-05
26.455533537303385	0.0007212344698693422	0.0007194693914990051	0.0007471789589981506	0.0007450148043575742	0.0007619307371849049	0.0007595243107589672	0.0007775533552880459	0.0007748783217657868	0.0008100180228033062	0.0008067457434763068	0.03986503602954672	0.039318711705713535	-1.1845019370236229e-06	-7.215229739601647e-05	-1.180851008129348e-06	-7.192990656612608e-05
26.614941435314055	0.0007210490424547602	0.0007192845052292851	0.0007469921583943682	0.0007448285719325885	0.0007617434016869401	0.0007593375524768477	0.0007773656462167418	0.0007746911939817766	0.0008098301646109271	0.0008065584553239621	0.03987364741868348	0.03932720297024764	-1.1659719443292936e-06	-7.14514775843611e-05	-1.1623806195791217e-06	-7.123139946238477e-05
26.77530984610034	0.0007208652109182213	0.0007191012124849454	0.0007468071055202972	0.0007446440826564006	0.000761557904753102	0.0007591526266905598	0.0007771798754398094	0.000774505996665789	0.0008096444634776301	0.0008063733121219332	0.03988241699015536	0.03933585020915748	-1.1474946622997903e-06	-7.074284219274474e-05	-1.1439627899652652e-06	-7.052510336938433e-05
26.93664455723489	0.0007206829919782875	0.0007189195299724867	0.0007466238194603994	0.0007444613555671034	0.0007613742669009419	0.0007589695538478298	0.0007769960650619074	0.0007743227518245078	0.0008094609450335675	0.0008061903393324183	0.039891347687824645	0.03934465632516206	-1.1290693061592229e-06	-7.002629338545563e-05	-1.1255967372171896e-06	-6.981092079941242e-05
27.098951391163432	0.0007205024025442268	0.0007187394745892017	0.0007464423195308948	0.000744280409934046	0.0007611925089049587	0.0007587883546524162	0.000776814237472784	0.0007741414817482903	0.0008092796352573142	0.0008060095627633474	0.039900442511687034	0.03935362427632811	-1.1106950920133744e-06	-6.930173201796785e-05	-1.107281680146413e-06	-6.90887529608275e-05
27.26223620541477	0.0007203234597181849	0.000718561063425354	0.0007462626252827165	0.0007441012652607841	0.0007610126518000377	0.0007586090500675377	0.0007766344153512699	0.0007739622090151364	0.0008091005604811232	0.0008058310085735865	0.039909704518991146	0.039362757077171434	-1.0923712367655672e-06	-6.856905761618015e-05	-1.0890168383632937e-06	-6.835849973724217e-05
27.426504892812353	0.0007201461807973869	0.000718384313766385	0.0007460847565045103	0.0007439239412880741	0.0007608347168849507	0.000758431661319359	0.0007764566216693384	0.0007737849564947262	0.000808923747396276	0.0008056547032782398	0.039919136825378	0.039372057799784095	-1.074096958060284e-06	-6.782816835582128e-05	-1.0708014322206513e-06	-6.762005966751139e-05
27.59176338168682	0.0007199705832763569	0.0007182092430951396	0.0007459087332256696	0.0007437484579969023	0.0007606587257258992	0.0007582562099005206	0.0007762808796962265	0.000773609747352516	0.0008087492230585202	0.0008054806737540361	0.03992874260605196	0.039381529574985474	-1.0558714742428359e-06	-6.707896104415911e-05	-1.0526346827782057e-06	-6.687332992744155e-05
27.758017636089992	0.0007197966848491621	0.0007180358690941173	0.000745734575719413	0.0007435748356115573	0.0007604847001601128	0.0007580827175737218	0.0007761072130026209	0.0007734366050539003	0.0008085770148936058	0.0008053089472448114	0.03993852509697208	0.039391175593498515	-1.037694004280866e-06	-6.632133109812921e-05	-1.0345158117167075e-06	-6.611820630761378e-05
27.925273656010095	0.0007196245034116888	0.0007178642096477543	0.0007455623045059099	0.0007434030946027511	0.0007603126622995057	0.000757911206375366	0.0007759356454649164	0.0007732655533684459	0.0008084071507029241	0.0008051395513670967	0.0399484875960696	0.03940099910715	-1.0195637677105733e-06	-6.555517252401777e-05	-1.0164440412863303e-06	-6.535458319309462e-05
28.09353747758831	0.000719454057063932	0.0007176942828447203	0.0007453919403554413	0.0007432332556907732	0.0007601426345343808	0.0007577416986192493	0.0007757662012695355	0.0007730966163741853	0.0008082396586692369	0.0008049725141157907	0.03995863346449416	0.03941100343009884	-1.0014799845903082e-06	-6.478037789656166e-05	-9.984185942698079e-07	-6.458235354361852e-05
28.2628151733366	0.0007192853641123171	0.0007175261069802472	0.0007452235042916073	0.0007430653398486943	0.0007599746395371945	0.0007575742169003088	0.0007755989049173216	0.0007729298184619838	0.0008080745673625134	0.000804807863869943	0.03996896612788569	0.03942119194008877	-9.834418754142704e-07	-6.399683833654968e-05	-9.804386938883254e-07	-6.380140887038421e-05
28.43311285235687	0.000719118443072048	0.0007173597005584846	0.000745057017594585	0.0007428993683056162	0.00075980870026638	0.0007574087840984333	0.0007754337812280051	0.0007727651843399807	0.0008079119057458755	0.0008046456293986407	0.039979489077672264	0.03943156807973205	-9.65448661073478e-07	-6.320444348978382e-05	-9.625035637577176e-07	-6.301163921507147e-05
28.604436660561465	0.0007189533126694734	0.0007171950822948729	0.000744892501804419	0.0007427353625499595	0.0007596448399702196	0.0007572454233823204	0.0007752708553447356	0.000772602739038092	0.0008077517031816382	0.0008044858398669922	0.03999020587240147	0.039442135357816425	-9.474995627807396e-07	-6.240308150412543e-05	-9.446124278225491e-07	-6.221293312719256e-05
28.77679278089485	0.0007187899918444882	0.0007170322711185535	0.0007447299787243728	0.0007425733443328071	0.0007594830821907886	0.0007570841582134051	0.0007751101527386964	0.0007724425079126006	0.0008075939894374733	0.000804328524842231	0.040001120139094695	0.03945289735064566	-9.295938020116752e-07	-6.159263900701317e-05	-9.267645102967008e-07	-6.140517764197106e-05
28.950187433556945	0.00071862849975295	0.0007168712861747924	0.0007445694704243112	0.0007424133356712832	0.0007593234507679457	0.0007569250123498333	0.0007749516992137836	0.0007722845166508043	0.0008074387946926693	0.0008041737142999142	0.040012235574635804	0.03946385770340393	-9.117306004479027e-07	-6.077300108256467e-05	-9.089590356056894e-07	-6.0588258257582295e-05
29.124626876227456	0.0007184688557691305	0.0007167121468274403	0.0007444109992441424	0.0007422553588519876	0.0007591659698433943	0.0007567680098505081	0.0007747955209113708	0.0007721287912757546	0.0008072861495445159	0.0008040214386302468	0.040023555947188025	0.03947502013155692	-8.939091798998433e-07	-5.9944051247623475e-05	-8.911952283064371e-07	-5.976205891047859e-05
29.30011740429177	0.0007183110794881886	0.0007165548726614142	0.0007442545877973009	0.0007420994364344741	0.0007590106638648005	0.0007566131750791927	0.0007746416443151481	0.0007719753581510645	0.0008071360850148009	0.0008038717286445135	0.04003508509764477	0.03948638842227845	-8.761287622542462e-07	-5.910567142808354e-05	-8.734723130365309e-07	-5.892646195279627e-05
29.476665351068124	0.000718155190728671	0.0007163994834852058	0.0007441002589742827	0.0007419455912547796	0.0007588575575899759	0.0007564605327086748	0.0007744900962560404	0.0007718242439857987	0.0008069886325564257	0.0008037246155816301	0.04004682694110809	0.03949796643591179	-8.583885693974266e-07	-5.825774193435329e-05	-8.557895144448331e-07	-5.808134812756993e-05
29.654277088036206	0.0007180012095350382	0.0007162459993334184	0.000743948035946227	0.000741793846429	0.0007587066760911245	0.0007563101077249982	0.0007743409039172078	0.0007716754758394424	0.000806843824060141	0.0008035801311148129	0.04005878546840467	0.03950975810746098	-8.406878231584543e-07	-5.7400141436653174e-05	-8.381460571216595e-07	-5.7226596543558106e-05
29.832959025067048	0.00071784915618022	0.0007160944404693299	0.0007437979421685515	0.0007416442253569197	0.0007585580447591546	0.0007561619254317583	0.0007741940948391295	0.0007715290811269547	0.0008067016918614108	0.0008034383073583754	0.04007096474763355	0.03952176744811788	-8.230257452349933e-07	-5.6532746939730316e-05	-8.205411655389308e-07	-5.6362084651151445e-05
30.0127176106544	0.0007176990511681942	0.0007159448273874817	0.0007436500013846351	0.0007414967517256881	0.0007584116893080571	0.0007560160114544606	0.0007740496969247693	0.0007713850876239037	0.0008065622687473974	0.000803299176874643	0.040083368925747355	0.03953399854682297	-8.054015571325873e-07	-5.565543375715687e-05	-8.029740639816513e-07	-5.548768821631023e-05
30.193559332147448	0.0007175509152365942	0.0007157971808162962	0.000743504237629554	0.0007413514495135503	0.0007582676357793512	0.0007558723917449515	0.0007739077384448309	0.0007712435234716869	0.0008064255879640801	0.0008031627726810019	0.040096002230172983	0.0395464555718591	-7.87814480083561e-07	-5.4768075484851186e-05	-7.854439764685452e-07	-5.460328129375247e-05
30.37549071598484	0.0007174047693593461	0.0007156515217207244	0.0007433606752338731	0.0007412083429936321	0.0007581259105466021	0.0007557310925859162	0.0007737682480430994	0.0007711044171828433	0.0008062916832235079	0.0008030291282570788	0.040108868970462515	0.03955914277248344	-7.702637349919425e-07	-5.387054397515412e-05	-7.679501266965455e-07	-5.370873620164085e-05
30.55851832793038	0.0007172606347493273	0.000715507871304914	0.0007432193388274837	0.0007410674567377712	0.0007579865403200015	0.0007555921405954426	0.0007736312547418697	0.0007709677976464448	0.0008061605887111804	0.0008028982775520481	0.040121973539987865	0.03957206448059492	-7.527485423575696e-07	-5.296270930901792e-05	-7.504917379692368e-07	-5.2803923494049165e-05
30.742648773309874	0.0007171185328610588	0.0007153662510149139	0.0007430802533435034	0.0007409288156204121	0.000757849552151029	0.0007554555627316627	0.0007734967879474715	0.0007708336941335904	0.0008060323390935777	0.0008027702549920853	0.040135320417668464	0.039585225112440524	-7.352681221958583e-07	-5.2044439768361705e-05	-7.330680331114198e-07	-5.1888711932901455e-05
30.92788869724955	0.0007169784853934223	0.000715226682541401	0.0007429434440222264	0.0007407924448225498	0.0007577149734371789	0.0007553213862974617	0.0007733648774558849	0.0007707021363029835	0.0008059069695258248	0.000802645095487954	0.04014891416974317	0.039598629170357766	-7.178216939818585e-07	-5.11156018087322e-05	-7.15678234419672e-07	-5.096296846107684e-05
31.114244784915854	0.0007168405142924036	0.0007150891878224359	0.0007428089364151292	0.0007406583698357282	0.0007575828319267633	0.0007551896389452609	0.0007732355534584484	0.0007705731542066067	0.0008057845156595014	0.0008025228344427375	0.04016275945157712	0.039612281244561454	-7.004084765583132e-07	-5.0176060029355485e-05	-6.983215635669379e-07	-5.0026558172905355e-05
31.30172376175672	0.0007167046417538693	0.0007149537890462515	0.000742676756388938	0.0007405266164661036	0.0007574531557237951	0.0007550603486818811	0.0007731088465476709	0.000770446778295496	0.0008056650136506075	0.0008024035077597216	0.04017686100951437	0.03962618601496487	-6.830276880753772e-07	-4.9225677144826285e-05	-6.809972415418135e-07	-4.9079344285274384e-05
31.4903323937443	0.0007165708902263655	0.000714820508654063	0.0007425469301297477	0.0007403972108385551	0.0007573259732929391	0.0007549335438734752	0.0007729847877231363	0.0007703230394256092	0.0008055485001676724	0.000802287151850421	0.04019122368277074	0.03964034825305045	-6.656785459147226e-07	-4.82643139557426e-05	-6.637044885756879e-07	-4.8121188108846136e-05
31.68007748761912	0.0007164392824139473	0.0007146893693429112	0.0007424194841472023	0.0007402701794008604	0.0007572013134645477	0.0007548092532505421	0.0007728634083975106	0.0007702019688637943	0.0008054350124000219	0.0008021738036427621	0.04020585240537058	0.03965477282377554	-6.48360266604104e-07	-4.7291829317147593e-05	-6.464425240568748e-07	-4.715194901680486e-05
31.870965891135747	0.0007163098412790395	0.0007145603940685351	0.0007422944452787376	0.000740145548927931	0.0007570792054397774	0.0007546875059130227	0.0007727447404026573	0.0007700835982938661	0.0008053245880662106	0.0008020635005894272	0.04022075220812793	0.039669464687527876	-6.310720657471021e-07	-4.6308080108997673e-05	-6.292105664620906e-07	-4.617148441493635e-05
32.063004493309954	0.0007161825900453197	0.0007144336060482686	0.0007421718406938767	0.0007400233465261019	0.0007569596787957786	0.0007545683313354699	0.0007726288159958487	0.0007699679598227789	0.0008052172654226052	0.0008019562806763498	0.04023592822067479	0.039684428902124216	-6.138131579439769e-07	-4.531292120382724e-05	-6.120078332738383e-07	-4.5179649710069825e-05
32.25620022466719	0.0007160575522006366	0.0007143090287639731	0.0007420516978985975	0.0007399035996374924	0.0007568427634909797	0.0007544517593723089	0.000772515667866096	0.0007698550859869143	0.0008051130832721494	0.0008018521824313868	0.04025138567353368	0.03969967062485344	-5.965827567073166e-07	-4.430620543488528e-05	-5.948335409010439e-07	-4.417629827782599e-05
32.45056005749291	0.0007159347514999519	0.0007141866859649924	0.0007419340447397514	0.000739786336044419	0.0007567284898704447	0.0007543378202631757	0.0007724053291405794	0.0007697450097584722	0.0008050120809732867	0.000801751244933149	0.040267129900243094	0.039715195114572235	-5.793800743939502e-07	-4.328778356438301e-05	-5.77686904607716e-07	-4.3161281431197684e-05
32.64609100608406	0.0007158142119683131	0.0007140666016711411	0.0007418189094095543	0.0007396715838738784	0.0007566168886713219	0.0007542265446383417	0.000772297833391196	0.0007696377645519743	0.0008049142984490661	0.0008016535078200106	0.04028316633952636	0.03973100773384341	-5.622043221071519e-07	-4.2257504249021416e-05	-5.605671384212221e-07	-4.213444838671587e-05
32.84280012700226	0.0007156959579038548	0.0007139488001757206	0.0007417063204501359	0.000739559371602092	0.0007565079910283811	0.0007541179635242282	0.0007721932146412211	0.000769533384230884	0.0008048197761964233	0.0008015590112992927	0.040299500537518455	0.03974711395113053	-5.450547096211809e-07	-4.12152140066846e-05	-5.434734550485883e-07	-4.109564623017148e-05
33.040694519328454	0.0007155800138808311	0.0007138333060485665	0.0007415963067581605	0.0007394497280591186	0.000756401828479638	0.0007540121083490094	0.0007720915073720864	0.0007694319031143392	0.0008047285552956493	0.0008014677961566313	0.04031613815003733	0.0397635193430378	-5.279304453004001e-07	-4.0160757182133855e-05	-5.264050658029904e-07	-4.0044719883586266e-05
33.239781324919136	0.0007154664047526709	0.0007137201441391209	0.000741488897589505	0.0007393426824335276	0.0007562984329720683	0.0007539090109483008	0.0007719927465302752	0.0007693333559840034	0.0008046406774200397	0.000801379903765524	0.0403330849449172	0.03978022959660903	-5.108307360071184e-07	-3.909397591142505e-05	-5.093611805148494e-07	-3.898151206971345e-05
33.44006772866406	0.0007153551556550706	0.0007136093395795402	0.0007413841225640159	0.0007392382642771462	0.0007561978368674186	0.0007538087035709466	0.0007718969675343454	0.0007692377780910421	0.0008045561848457472	0.0008012953760970756	0.04035034680438951	0.039797250511677616	-4.937547870235287e-07	-3.801471008674229e-05	-4.923410074422763e-07	-3.790586327603873e-05
33.64156095874556	0.0007152462920091058	0.000713500917787825	0.0007412820116703219	0.0007391365035098695	0.000756100072948104	0.0007537112188848954	0.0007718042062820685	0.000769145205163215	0.0008044751204618185	0.0008012142557299303	0.04036792972752632	0.039814588003271305	-4.7670180195889984e-07	-3.6922797319344225e-05	-4.753437531904072e-07	-3.681761171889231e-05
33.84426828689945	0.0007151398395243824	0.0007133949044709874	0.0007411825952707293	0.0007390374304245453	0.0007560051744232127	0.0007536165899831749	0.0007717144991577059	0.0007690556734121041	0.0008043975277804467	0.0008011365858604098	0.0403858398327375	0.039832248104077705	-4.596709826448428e-07	-3.581807290126138e-05	-4.5836862260363424e-07	-3.571659330517396e-05
34.04819702867729	0.0007150358242022118	0.0007132913256282452	0.0007410859041061808	0.0007389410756919282	0.0007559131749346025	0.0007535248503899685	0.0007716278830394102	0.0007689692195404658	0.0008043234509474242	0.0008010624103128555	0.04040408336033005	0.03985023696696561	-4.426615290769806e-07	-3.470036976993551e-05	-4.4141481870423917e-07	-3.460264159682591e-05
34.25335454371064	0.0007149342723388088	0.0007131902075542378	0.0007409919693012808	0.0007388474703656984	0.000755824108563091	0.0007534360340667753	0.0007715443953067545	0.000768885880749709	0.0008042529347528022	0.0008009917735501703	0.04042266667513083	0.03986856086756851	-4.2567263930219125e-07	-3.3569518467557735e-05	-4.2448154258917757e-07	-3.34755877709203e-05
34.45974823597649	0.000714835210528532	0.0007130915768422861	0.0007409008223694084	0.0007387566458875658	0.0007557380098347635	0.0007533501754186928	0.0007714640738484086	0.0007688056947475221	0.0008041860246417815	0.0008009247206845918	0.04044159626916562	0.0398872262069307	-4.087035093190781e-07	-3.242534710176659e-05	-4.0756799331862284e-07	-3.233526057963565e-05
34.66738555406454	0.0007147386656671411	0.0007129954603876681	0.0007408124952178901	0.000738668634092438	0.0007556549137273686	0.000753267309300788	0.0007713869570699453	0.0007687286997556242	0.0008041227667258156	0.0008008612974886709	0.0404608787644119	0.03990623951421591	-3.917533330038102e-07	-3.126768130648494e-05	-3.9067336785091403e-07	-3.118148631206519e-05
34.87627399144595	0.000714644664955088	0.0007129018853909326	0.0007407270201532557	0.0007385834672136682	0.0007555748556768307	0.0007531874710245782	0.000771313083901792	0.0007686549345176643	0.0008040632077939472	0.0008008015504064849	0.040480520915611745	0.03992560744948302	-3.7482130199498025e-07	-3.0096344199675995e-05	-3.737968609317504e-07	-3.0014088752500223e-05
35.086421086743854	0.0007145532359008372	0.0007128108793612378	0.0007406444298865691	0.0007385011778883787	0.0007554978715838651	0.0007531106963646211	0.0007712424938073266	0.000768584438307262	0.0008040073953243776	0.0008007455265650784	0.04050052961315451	0.03994533680652751	-3.5790660560123047e-07	-2.891115634215402e-05	-3.569376649894575e-07	-2.8832889138213913e-05
35.29783442400536	0.0007144644063242124	0.0007127224701197223	0.0007405647575388354	0.0007384217991628631	0.0007554239978207067	0.0007530370215652146	0.0007711752267911244	0.0007685172509361974	0.0008039553774962799	0.0008006932737861438	0.040520911886034905	0.03996543451579553	-3.410084307010723e-07	-2.7711935694563206e-05	-3.4009497004694987e-07	-2.7637706117772387e-05
35.51052163297529	0.0007143782043597743	0.0007126366858029018	0.0007404880366464901	0.0007383453644980654	0.0007553532712379483	0.0007529664833472043	0.0007711113234073523	0.0007684534127627486	0.0008039072032018559	0.0008006448405979451	0.04054167490487432	0.039985907647365926	-3.241259616492114e-07	-2.6498497574745095e-05	-3.232679636261046e-07	-2.6428355708152385e-05
35.72449038937153	0.0007142946584602211	0.0007125535548660951	0.0007404143011669618	0.0007382719077751386	0.0007552857291714929	0.0007528991189149079	0.0007710508247683196	0.0007683929647001827	0.0008038629220586461	0.0008006002762474858	0.04056282598502742	0.04000676341400845	-3.0725838016162216e-07	-2.527065461238598e-05	-3.0645583062893257e-07	-2.52046512496662e-05
35.93974841516195	0.0007142137973998248	0.0007124731060868829	0.0007403435854843266	0.0007382014633010899	0.0007552214094496281	0.0007528349659631577	0.0007709937725531907	0.0007683359482254091	0.0008038225844221041	0.000800559630712945	0.040584372589755634	0.04002800917431599	-2.904048652184032e-07	-2.402821670444144e-05	-2.8965775324650556e-07	-2.3966403361691535e-05
36.15630347884324	0.000714135650277886	0.0007123953685685863	0.0007402759244150329	0.0007381340658144996	0.0007551603504002111	0.0007527740626844561	0.0007709402090168531	0.0007682824053877841	0.000803786241398429	0.0008005229547163616	0.04060632233348733	0.040049652435915524	-2.7356459295210453e-07	-2.2770990968201676e-05	-2.728729108468497e-07	-2.271341989593112e-05
36.374163395721176	0.0007140602465222293	0.0007123203717437882	0.0007402113532137255	0.000738069750491338	0.0007551025908579872	0.0007527164477762613	0.0007708901769989628	0.0007682323788180947	0.0008037539448576864	0.0008004902997366057	0.040628682985153604	0.040071700858757296	-2.5673673654407793e-07	-2.149878169521724e-05	-2.5610047986891066e-07	-2.1445505890616e-05
36.59333602819267	0.000713987615892707	0.0007122481453778617	0.000740149907579136	0.0007380085529508483	0.0007550481701720169	0.0007526621604483828	0.0007708437199331421	0.0007681859117376913	0.0008037257474471883	0.0008004617180226064	0.04065146247161066	0.04009416225848995	-2.3992046610738296e-07	-2.021139030225494e-05	-2.393396337097963e-07	-2.0162463521489205e-05
36.813829286029524	0.0007139177884847522	0.0007121787195725512	0.0007400916236600819	0.0007379505092615393	0.000754997128213249	0.0007526112404305213	0.0007708008818563728	0.0007681430479678136	0.0008037017026051881	0.0008004372626068872	0.040674668881147166	0.040117044609914505	-2.2311494857901737e-07	-1.8908615282642316e-05	-2.225895426183084e-07	-1.8864092054010628e-05
37.03565112666392	0.000713850794732937	0.000712112124769556	0.0007400365380615325	0.0007378956559472434	0.0007549495053822017	0.0007525637279799158	0.0007707617074185458	0.0007681038319390734	0.0008036818645748461	0.0008004169873193699	0.04069831046708001	0.040140356050532684	-2.0631934761431575e-07	-1.7590252157251296e-05	-2.0584937358673894e-07	-1.755018779395212e-05
37.25880955547555	0.0007137866654145716	0.0007120483917541587	0.0007399846878507795	0.0007378440299932804	0.0007549053426167921	0.0007525196638891393	0.0007707262418922067	0.00076806830870113	0.0008036662884185159	0.0008004009468014965	0.04072239565144035	0.04016410488417775	-1.8953282344275069e-07	-1.6256093420874418e-05	-1.891182902084062e-07	-1.6220544034162288e-05
37.483312626080554	0.0007137254316533259	0.0007119875516588764	0.0007399361105636961	0.0007377956688527097	0.0007548646814002964	0.0007524790894940246	0.0007706945311824865	0.0007680365239325508	0.0008036550300323413	0.0008003891965206534	0.040746933028755095	0.040188299584743785	-1.7275453278423232e-07	-1.4905928493208487e-05	-1.7239545259807414e-07	-1.4874951006271786e-05
37.70916844062219	0.0007136671249228668	0.0007119296359671265	0.0007398908442110761	0.0007377506104526619	0.0007548275637694361	0.0007524420466817125	0.0007706666218372098	0.0007680085239508444	0.0008036481461611607	0.0008003817927849	0.04077193136992304	0.04021294880000489	-1.55983628710981e-07	-1.3539543663870779e-05	-1.5568001725252412e-07	-1.3513195825792801e-05
37.93638515006311	0.0007136117770505368	0.0007118746765169368	0.0007398489272850878	0.0007377088932007851	0.0007547940323226235	0.0007524085778988625	0.0007706425610572177	0.0007679843557227118	0.0008036456944137604	0.0008003787927580451	0.04079739962619064	0.040238061355536835	-1.3921926050939996e-07	-1.215672203738749e-05	-1.3897113691134326e-07	-1.2135062436996469e-05
38.164970954479706	0.000713559420221045	0.000711822705504668	0.0007398103987658071	0.0007376705559917729	0.0007547641302283368	0.0007523787261599904	0.000770622396706878	0.0007679640668744756	0.0008036477332784541	0.0008003802544750375	0.0408233469332325	0.040263646258733944	-1.2246057359095383e-07	-1.0757243480291612e-05	-1.2226796046975463e-07	-1.0740331560482597e-05
38.39493410335793	0.0007135100869801803	0.0007117737554887608	0.0007397752981278498	0.0007376356382139862	0.0007547379012336405	0.0007523525350559508	0.0007706061773247961	0.0007679477057027173	0.000803654322139009	0.000800386236857704	0.04084978261533221	0.04028971270293779	-1.0570670933344149e-07	-9.340884562170082e-06	-1.0556963282509421e-07	-9.32878063528153e-06
38.626282895891045	0.0007134638102385603	0.0007117278593935167	0.0007397436653471125	0.0007376041797561902	0.0007547153896728684	0.0007523300487625789	0.0007705939521347511	0.0007679353211851298	0.0008036655212909405	0.0008003967997308492	0.04087671618967601	0.040316270071663114	-8.895680496303487e-08	-7.907418498848129e-06	-8.887529475429604e-08	-7.900183761400115e-06
38.859025681279114	0.0007134206232753859	0.0007116850505128891	0.0007397155409075986	0.0007375762210143716	0.0007546966404764403	0.000752311312049471	0.0007705857710568287	0.0007679269629915687	0.0008036813919581607	0.0008004120038387016	0.0409041573707572	0.0403433279429424	-7.22099934248252e-08	-6.456615093630713e-06	-7.218408278920896e-08	-6.454311641868049e-06
39.09317085903034	0.0007133805597422326	0.0007116453625143087	0.0007396909658083596	0.0007375518028986723	0.0007546816991798519	0.0007522963702889292	0.000770581684718787	0.0007679226814953331	0.0008037019963100169	0.0008004319108617469	0.04093211607489328	0.04037089609377821	-5.546540323927464e-08	-4.9882406763512854e-06	-5.549512907348196e-08	-4.990931522202979e-06
39.328726879264174	0.0007133436536668512	0.000711608829442523	0.0007396699815705298	0.0007375309668404184	0.0007546706119328096	0.0007522852694650587	0.0007705817444676394	0.0007679225277846631	0.00080372739747871	0.0008004565834339335	0.04096060242486532	0.04039898450471555	-3.8722158377749866e-08	-3.5020580430311643e-06	-3.880756123245989e-08	-3.5098071295980304e-06
39.56570224301631	0.0007133099394569947	0.0007115754857234597	0.0007396526302444711	0.0007375137547992575	0.0007546634255085348	0.000752278056183028	0.0007705860023814723	0.000767926553674466	0.0008037576595771161	0.0008004860851602769	0.04098962675467741	0.04042760336453198	-2.1979378101626493e-08	-1.9978263911535343e-06	-2.2120502227033004e-08	-2.010698609999917e-06
39.80410550254544	0.0007132794519042639	0.0007115453661681129	0.0007396389544170247	0.000737500209270402	0.0007546601873132367	0.0007522747776784962	0.000770594511281498	0.0007679348117182814	0.0008037928477170216	0.0008005204806348688	0.04101919961444128	0.04045676307505611	-5.236176840424725e-09	-4.7530125735217865e-07	-5.433070221364314e-09	-4.933624650482749e-07
40.04394526164196	0.0007132522261879654	0.0007115185059764399	0.0007396289972188643	0.0007374903732919772	0.0007546609453957421	0.000752275481827202	0.0007706073247443464	0.0007679473552204757	0.0008038330280277716	0.0008005598354592967	0.04104933177539369	0.04048647425610828	1.150833596106314e-08	1.0657655486745465e-06	1.1255621566730323e-08	1.0424485135940298e-06
40.28523017593832	0.0007132282978789943	0.0007114949407412879	0.0007396228023319689	0.000737484290452486	0.000754665748457312	0.0007522802171547322	0.0007706244971146112	0.0007679642382486958	0.0008038782676753653	0.000800604216261501	0.041080034235045144	0.040516747750579986	2.8255056003234635e-08	2.6256260123591613e-06	2.7946465017570504e-08	2.5969853110763275e-06
40.52796895322162	0.0007132077029437291	0.00071147470645233	0.0007396204139972018	0.0007374820048983807	0.0007546746458616288	0.0007522890328464618	0.0007706460835176471	0.0007679855156465647	0.0008039286348819921	0.0008006536907150663	0.04111131822246728	0.04054759462964239	4.5004884268069756e-08	4.20453598121151e-06	4.464035725576174e-08	4.1705027571392606e-06
40.77217035374772	0.000713190477747939	0.0007114578395000175	0.0007396218770220012	0.0007374835613417475	0.0007546876876449604	0.0007523019787576739	0.0007706721398726244	0.0007680112430466374	0.0008039841989460264	0.000800708327558966	0.041143195203723254	0.04057902619809962	6.175872717503923e-08	5.802755234679546e-06	6.133820079656273e-08	5.763259594920855e-06
41.017843190557436	0.0007131766590607073	0.0007114443766795491	0.0007396272367881899	0.000737489005068108	0.0007547049245265136	0.0007523191054238602	0.0007707027229058568	0.0007680414768836229	0.0008040450302625005	0.000800768196617776	0.04117567688744438	0.040611053999886806	7.851749675262532e-08	7.4205475574518065e-06	7.804090371935773e-08	7.375518553537352e-06
41.26499632979458	0.0007131662840583708	0.0007114343551948572	0.0007396365392599032	0.0007374983819443421	0.0007547264079189797	0.0007523404640712193	0.0007707378901644047	0.0007680762744078825	0.0008041112003440685	0.0008008333688223727	0.041208775230560414	0.04064368982371497	9.52821107918448e-08	9.058180810928018e-06	9.474937981966171e-08	9.007546419914636e-06
41.51363869102594	0.0007131593903284593	0.0007114278126625968	0.0007396498309916298	0.0007375117384267199	0.0007547521899392612	0.000752366106627332	0.0007707777000299494	0.0007681156936991944	0.0008041827818424625	0.0008009039162311156	0.041242502444179284	0.04067694570887088	1.1205349299868786e-07	1.0715927007409753e-05	1.1146454875917387e-07	1.065961411184091e-05
41.763779247563185	0.0007131560158736535	0.0007114247871161521	0.0007396671591363763	0.0007375291215690611	0.0007547823234194042	0.0007523960857320409	0.0007708222117329668	0.0007681597936808139	0.000804259848570475	0.0008009799120515464	0.04127687099963885	0.04071083395117717	1.2883257318341973e-07	1.2394062388287885e-05	1.2818733625507943e-07	1.2331996756070884e-05
42.0154270267867	0.0007131561991157488	0.0007114253170096532	0.0007396885714539591	0.0007375505790310196	0.0007548168619177333	0.0007524304547485326	0.0007708714853671934	0.0007682086341338261	0.0008043424755244741	0.0008010614306626151	0.041311893634714394	0.04074536710911389	1.456202874229942e-07	1.409286750081451e-05	1.4491867423942727e-07	1.402497376443157e-05
42.26859111047143	0.0007131599788996205	0.0007114294412219945	0.0007397141163194119	0.0007375761590864843	0.0007548558597301853	0.0007524692677746152	0.0007709255819043947	0.0007682622757117934	0.000804430738907462	0.0008011485476374389	0.04134758336000588	0.040780558010111816	1.6241757823149024e-07	1.5812627277900226e-05	1.6165950102783183e-07	1.573882891300893e-05
42.523280635114425	0.0007131673944971976	0.000711437199060862	0.0007397438427315266	0.0007376059106321133	0.0007548993719018585	0.0007525125796542132	0.000770984563209446	0.0007683207799557164	0.0008045247161527048	0.0008012413397666232	0.041383953465497086	0.04081641975701833	1.7922539475093147e-07	1.755363112046493e-05	1.7841076151050954e-07	1.7473850424359894e-05
42.77950479226489	0.0007131784856114383	0.000711448630266768	0.0007397778003215219	0.0007376398831959963	0.0007549474542387786	0.0007525604459890752	0.0007710484920557368	0.0007683842093093124	0.000804624485947946	0.0008013398850821585	0.04142101752729999	0.04085296573474503	1.960446929230239e-07	1.9316172979788604e-05	1.9517340732098064e-07	1.9230331049113758e-05
43.03727282885567	0.0007131932923802998	0.0007114637750170772	0.0007398160393618352	0.0007376781269464401	0.0007550001633198762	0.0007526129231506922	0.0007711174321408941	0.0007684526271346113	0.0008047301282602125	0.0008014442628818989	0.041458789414588824	0.04089020961710132	2.128764356801923e-07	2.1100551443692384e-05	2.1194839702450355e-07	2.1008568151348328e-05
43.29659404753705	0.0007132118553807161	0.0007114826739300455	0.0007398586107750591	0.0007377206927008985	0.0007550575565092018	0.0007526700682924532	0.0007711914481028566	0.0007685260977278953	0.0008048417243612536	0.0008015545537546634	0.04149728329672792	0.04092816537381854	2.2972159314312186e-07	2.2907069823607795e-05	2.2873669631756806e-07	2.280886379574243e-05
43.55747780701245	0.0007132342156325614	0.0007115053680688459	0.0007399055661430011	0.0007377676319350256	0.0007551196919683597	0.0007527319393620167	0.0007712706055362826	0.0007686046863359738	0.0008049593568536066	0.0008016708396059551	0.041536513650601126	0.0409668472777764	2.4658114280637355e-07	2.4736036243533377e-05	2.4553927820613816e-07	2.4631524835394547e-05
43.81993352237618	0.000713260414602613	0.0007115318989455955	0.0007399569577158864	0.0007378189967918737	0.0007551866286691855	0.0007527985951139251	0.000771354971009322	0.0007686884591728131	0.000805083109697329	0.0008017932036843346	0.04157649526815148	0.04100626991242959	2.634560697480689e-07	2.6587763732155434e-05	2.6235712321750516e-07	2.647686300341623e-05
44.08397066545326	0.0007132904942085034	0.0007115623085253728	0.0007400128384216974	0.0007378748400912249	0.0007552584264066609	0.0007528700951224546	0.0007714446120807483	0.0007687774834365272	0.0008052130682374073	0.000801921730608459	0.04161724326413121	0.041046448179451224	2.803473668274315e-07	2.8462570315523905e-05	2.7919121959479355e-07	2.834519500521937e-05
44.349598765141174	0.0007133244968226583	0.0007115966392302255	0.0007400732618756537	0.0007379352153390666	0.0007553351458120754	0.00075294649979471	0.0007715395973174692	0.00076887182732674	0.0008053493192318675	0.0008020565063948116	0.041658773084079635	0.041087397306592464	2.9725603489338774e-07	3.036077911275359e-05	2.960425635033931e-07	3.023684261352355e-05
44.6168274077539	0.0007133624652762224	0.0007116349339431653	0.0007401382823898347	0.0007380001767372078	0.0007554168483664403	0.0007530278703839715	0.0007716399963124208	0.0007689715600623252	0.0008054919508806083	0.0008021976184861432	0.041701100512528004	0.041129132855766644	3.141830830085627e-07	3.228271843491726e-05	3.1291215925213604e-07	3.2152132766305463e-05
44.88566623736761	0.0007134044428629668	0.0007116772360121486	0.0007402079549829499	0.0007380697791930438	0.0007555035964141654	0.0007531142690032998	0.0007717458797028604	0.0007690767518995467	0.0008056410528549831	0.000802345155780647	0.04174424168144056	0.041171670731373476	3.311295286557124e-07	3.422872188396653e-05	3.2980101949929563e-07	3.4091397665497736e-05
45.15612495616904	0.0007134504733431737	0.0007117235892540363	0.0007402823353902515	0.0007381440783294636	0.0007555954531769907	0.0007532057586393987	0.0007718573191890618	0.000769187474150591	0.0008057967163281498	0.0008024992086618913	0.04178821307890299	0.04121502718885824	3.4809639796779153e-07	3.6199128455760565e-05	3.467101654783169e-07	3.605497487896292e-05
45.42821332480542	0.000713500600947498	0.0007117740379585325	0.0007403614800736014	0.0007382231304949109	0.0007556924827682001	0.0007533024031667514	0.0007719743875534356	0.0007693037992025208	0.0008059590340062177	0.0008026598690295343	0.041833031558064476	0.04125921884352456	3.6508472596040627e-07	3.819428264578706e-05	3.636406272302696e-07	3.8043207445603855e-05
45.701941162736816	0.0007135548703808034	0.0007118286268920998	0.0007404454462316884	0.0007383069927735967	0.0007557947502071043	0.0007534042673620319	0.0007720971586800753	0.0007694258005366536	0.000806128100160218	0.0008028272303308491	0.04187871434634025	0.04130426267960519	3.820955567618821e-07	4.0214534555660375e-05	3.805934438278445e-07	4.005644398111241e-05
45.97731834859046	0.000713613326825961	0.0007118874013018412	0.0007405342918103964	0.0007383957229958618	0.0007559023214338106	0.0007535114169187933	0.0007722257075747466	0.0007695535527483728	0.0008063040106589176	0.0008030013875930781	0.04192527905488802	0.04135017605960021	3.991299438556913e-07	4.226024000397732e-05	3.975696636197325e-07	4.20950387880481e-05
46.25435482051728	0.0007136760159476203	0.0007119504069193556	0.0007406280755133353	0.0007384893797487037	0.0007560152633242843	0.0007536239184624538	0.0007723601103853358	0.0007696871315673968	0.0008064868630025176	0.0008031824374566547	0.04197274368836307	0.041396976733889826	4.1618895032591655e-07	4.433176063850519e-05	4.145703444713173e-07	4.415935196730447e-05
46.533060576550575	0.0007137429838959317	0.0007120176899645473	0.0007407268568125213	0.0007385880223864515	0.000756133643705704	0.000753741839565566	0.0007725004444227588	0.0007698266138785021	0.000806676756357246	0.0008033704782093086	0.04202112665496493	0.041444682850637	4.332736491090023e-07	4.642946405208903e-05	4.3159655401187394e-07	4.624974953296168e-05
46.813445674966815	0.0007138142773102337	0.0007120892971494055	0.0007408306959592279	0.0007386917110416128	0.000756257531372127	0.0007538652487634022	0.0007726467881823603	0.0007699720777427306	0.0008068737915908997	0.0008035656098210977	0.042070446776783024	0.041493312965982077	4.5038512325873414e-07	4.855372390144552e-05	4.4864936990258314e-07	4.8366603530580754e-05
47.09552023464871	0.0007138899433226872	0.0007121652756817292	0.0007409396539949943	0.000738800506635878	0.0007563869961004655	0.0007539942155698419	0.0007727992213658049	0.0007701236024190821	0.0008070780713093446	0.0008037679339803872	0.04212072330045583	0.04154288605454524	4.67524466202544e-07	5.070492002748339e-05	4.657298800806939e-07	5.051029215616398e-05
47.37929443545016	0.0007139700295618556	0.0007122456732688062	0.0007410537927627994	0.0007389144708912889	0.0007565221086667797	0.0007541288104935765	0.000772957824903476	0.0007702812683867111	0.000807289699894018	0.0008039775541308099	0.042171975908147856	0.0415934215202476	4.846927820177649e-07	5.288343858009248e-05	4.828391830409822e-07	5.268119988030562e-05
47.66477851856398	0.0007140545841562303	0.0007123305381210361	0.0007411731749184069	0.0007390336663415816	0.0007566629408629041	0.0007542691050546461	0.0007731226809774052	0.0007704451573676462	0.0008075087835404671	0.0008041945755092462	0.04222422472886385	0.041644939207458154	5.018911857057173e-07	5.508967214520877e-05	4.999783881068018e-07	5.4879717574729536e-05
47.951982786891236	0.0007141436557376874	0.0007124199189554917	0.0007412978639418764	0.0007391581563436937	0.000756809565513405	0.0007544151718013028	0.0007732938730447371	0.0007706153523500377	0.000807735430297955	0.0008044191051848519	0.04227749035010571	0.04169745941248007	5.191208034874793e-07	5.732401987612601e-05	5.171486157152291e-07	5.710624264163022e-05
48.24091760541319	0.0007142372934448848	0.0007125138649994194	0.0007414279241492547	0.0007392880050894512	0.0007569620564928908	0.0007545670843272241	0.0007734714858617581	0.0007707919376119651	0.0008079697501101779	0.0008046512520991776	0.04233179382988574	0.0417510028953927	5.363827730877312e-07	5.958688762666697e-05	5.343509977035095e-07	5.936117914662198e-05
48.53159340156531	0.0007143355469265701	0.0007126124259936595	0.0007415634207044327	0.0007394232776174231	0.0007571204887436653	0.0007547249172890681	0.0007736556055084897	0.0007709749987457986	0.0008082118548571183	0.0008048911271074054	0.04238715670911185	0.04180559089225205	5.53678244032043e-07	6.187868808760211e-05	5.515866776028763e-07	6.164493795393633e-05
48.82402066561362	0.0007144384663448195	0.000712715652195995	0.0007417044196311859	0.0007395640398249593	0.0007572849382937498	0.0007548887464243942	0.0007738463194138788	0.0007711646226831538	0.0008084618583980917	0.0008051388430207541	0.04244360102435469	0.04186124512767459	5.710083779682327e-07	6.419984092950748e-05	5.688568109538366e-07	6.395793686778117e-05
49.11820995103327	0.0007145461023781863	0.0007128235943844189	0.000741850987825399	0.0007397103584804118	0.0007574554822752806	0.0007550586485699552	0.0007740437163815996	0.0007713608977204476	0.0008087198766160191	0.0008053945146500931	0.042501149321011684	0.04191798782780702	5.883743489751465e-07	6.65507729454562e-05	5.861625656125666e-07	6.630060077444933e-05
49.41417187488941	0.0007146585062247483	0.0007129363038603007	0.0007420031930674621	0.0007398623012355289	0.0007576321989432767	0.0007552347016803586	0.0007742478866164724	0.0007715639135450654	0.0008089860274629621	0.0008056582588507919	0.04255982466688236	0.0419758417337048	6.057773438803305e-07	6.893191819867805e-05	6.035051220651139e-07	6.867336178872918e-05
49.71191711822035	0.0007147757296050618	0.0007130538324514652	0.0007421611040348615	0.0007400199366380451	0.0007578151676948087	0.0007554169848471236	0.0007744589217515401	0.0007717737612621764	0.000809260431006982	0.0008059301945688706	0.04261965066617106	0.04203483011512828	6.232185626091433e-07	7.13437181760479e-05	6.20885673771306e-07	7.10766594056722e-05
50.01145642642306	0.0007148978247650022	0.0007131762325151617	0.0007423247903149568	0.0007401833341444543	0.0007580044690885656	0.0007556055783181349	0.0007746769148758059	0.0007719905334222032	0.0008095432094803571	0.0008062104428884868	0.04268065147392838	0.0420949767847756	6.406992185137034e-07	7.37866219424066e-05	6.383054274906614e-07	7.351094065419228e-05
50.3128006096408	0.0007150248444784861	0.0007133035569409171	0.0007424943224179412	0.0007403525641329717	0.000758200184864829	0.0007558005635174996	0.0007749019605626571	0.0007722143240489666	0.0008098344873292088	0.0008064991270807989	0.0427428518109548	0.04215630611296469	6.58220538728941e-07	7.626108630101602e-05	6.557656036343222e-07	7.597666025593863e-05
50.61596054315354	0.0007151568420500725	0.0007134358591532755	0.0007426697717900057	0.0007405276979166941	0.0007584023979658789	0.0007560020230658314	0.0007751341548990048	0.0007724452286685393	0.000810134391264597	0.0008067963726542793	0.042806276979176584	0.04221884304278618	6.757837645436117e-07	7.87675759584272e-05	6.732674366289118e-07	7.847428078888719e-05
50.9209471677702	0.0007152938713174256	0.0007135731931144024	0.0007428512108266905	0.0007407088077569534	0.0007586111925568269	0.0007562100408009604	0.0007753735955151483	0.0007726833443388139	0.0008104430503151262	0.0008071023074065045	0.042870952877513094	0.04228261310573684	6.933901517507113e-07	8.130656369120803e-05	6.908121752669492e-07	8.100427285270828e-05
51.22777149022361	0.0007154359866536336	0.0007137156133265471	0.0007430387128864336	0.0007408959668768625	0.0007588266540468918	0.00075642470179908	0.0007756203816153953	0.0007729287696798163	0.0008107605958811214	0.0008074170614774878	0.04293690601825948	0.04234764243786191	7.110409710514489e-07	8.387853052088667e-05	7.084010831021493e-07	8.35671152420725e-05
51.53644458356769	0.0007155832429693818	0.0007138631748343692	0.0007432323523043304	0.0007410892494750768	0.0007590488691111461	0.0007566460923963616	0.0007758746140094693	0.0007731816049047974	0.0008110871617904457	0.0008077407674046235	0.04300416354399336	0.042413957796413736	7.287375084345012e-07	8.648396589019947e-05	7.260354388249901e-07	8.616329512151077e-05
51.84697758757708	0.0007157356957149485	0.000714015933227089	0.0007434322044060778	0.0007412887307397384	0.0007592779257127118	0.0007568743002110144	0.0007761363951447051	0.0007734419518521015	0.0008114228843559891	0.0008080735601792689	0.043072753245037176	0.04248158657705637	7.464810655789019e-07	8.912336784569486e-05	7.437165366603986e-07	8.879330820646403e-05
52.15938170914916	0.0007158934008820418	0.0007141739446404843	0.000743638345522143	0.0007414944868626455	0.0007595139131254583	0.000757109414165843	0.0007764058291390908	0.0007737099140178706	0.0008117679024349293	0.0008084155773050674	0.04314270357748556	0.0425505568316292	7.642729602805667e-07	9.179724322633254e-05	7.614456867892881e-07	9.145765895013369e-05
52.47366822270851	0.0007160564150054413	0.0007143372657586998	0.0007438508530021272	0.000741706595053618	0.0007597569219571836	0.0007573515245112832	0.0007766830218151582	0.0007739855965895846	0.000812122357489803	0.0008087669588580448	0.0432140436818308	0.042620897286496096	7.821145268712294e-07	9.450610785483038e-05	7.792242157601218e-07	9.415686073316332e-05
52.789848470613855	0.0007162247951644482	0.0007145059538158673	0.000744069805229346	0.0007419251335550799	0.0007600070441733102	0.0007576007228489506	0.0007769680807347619	0.0007742691064804786	0.0008124863936514697	0.0008091278475485634	0.04328680340219836	0.04269263736149756	8.000071166566758e-07	9.725048673608905e-05	7.970534669232438e-07	9.689143606003703e-05
53.107933863567155	0.0007163985989841215	0.0007146800665975194	0.0007442952816356189	0.00074215018165685	0.000760264373121101	0.000757857102155699	0.0007772611152347704	0.0007745605523648608	0.0008128601577840329	0.0008094983887851951	0.04336101330622326	0.0427658071895356	8.179520983734104e-07	0.00010003091426016852	8.149348008803896e-07	9.966191676086256e-05
53.42793588102576	0.0007165778846362962	0.0007148596624417916	0.0007445273627162776	0.0007423818197111549	0.0007605290035544167	0.0007581207568082232	0.0007775622364637068	0.0007748600447143665	0.0008132437995518041	0.0008098787307405999	0.04343670470558915	0.042840437636806915	8.359508586526943e-07	0.00010284793441203699	8.328695959435202e-07	0.00010246884419859437
53.74986607161648	0.0007167627108403629	0.0007150448002403898	0.0007447661300453892	0.0007426201291478532	0.0007608010316590223	0.0007583917826081987	0.0007778715574193633	0.0007751676958351704	0.0008136374714883771	0.0008102690244194693	0.043513909677256386	0.042916560323718614	8.540048025021483e-07	0.00010570210098631572	8.508592486077514e-07	0.0001053127694818079
54.073736053552395	0.0007169531368637995	0.0007152355394393187	0.0007450116662912024	0.000742865192489888	0.0007610805550784682	0.0007586702768079942	0.0007781891929874294	0.0007754836199062025	0.0008140413290679049	0.0008106694237286339	0.04359266108540425	0.04299420764650532	8.721153538005823e-07	0.00010859397780840774	8.689051740401119e-07	0.0001081942536841074
54.399557515052166	0.0007171492225224355	0.0007154319400393466	0.0007452640552318147	0.0007431170933689567	0.00076136767294055	0.0007589563381369561	0.0007785152599811629	0.0007758079330183873	0.0008144555307786589	0.0008110800855494045	0.043672992604119366	0.04307341279957974	8.90283955807137e-07	0.00011152413896206581	8.870088065828299e-07	0.00011111386806925139
54.727342214761876	0.0007173510281804378	0.0007156340625962012	0.0007455233817710656	0.0007433759165414097	0.0007616624858843757	0.0007592500668282965	0.0007788498771821425	0.0007761407532149534	0.0008148802381989637	0.000811501169812245	0.043754938740853344	0.04315420979864523	9.085120716849533e-07	0.00011449316902348294	9.051716002681127e-07	0.00011407219432291171
55.057101982179326	0.000717558614749997	0.0007158419682204708	0.000745789731954657	0.0007436417479043761	0.000761965096088048	0.0007595515646465867	0.0007791931653821387	0.0007764822005328436	0.0008153156160756014	0.0008119328395738636	0.043838534860685834	0.04323663350459675	9.268011850434906e-07	0.00011750166330171119	9.233950293515737e-07	0.00011706982479087191
55.38884871808102	0.0007177720436907005	0.0007160557185771994	0.000746063192986502	0.0007439146745121188	0.0007622756072969863	0.0007598609349158876	0.0007795452474261416	0.0007768323970452645	0.0008157618324047836	0.0008123752610968213	0.04392381721142338	0.04332071964824651	9.451528004984083e-07	0.0001205502280870463	9.416805888666935e-07	0.00012010736272516365
55.722594394951685	0.0007179913770085715	0.0007162753758851579	0.0007463438532453094	0.000744194784592625	0.0007625941248529047	0.0007601782825485276	0.0007799062482565876	0.0007771914669054194	0.0008162190585157975	0.0008128286039317604	0.04401082294956315	0.04340650485590259	9.635684442477113e-07	0.00012363948090624022	9.600297951912074e-07	0.00012318542253630937
56.058351057416104	0.0007182166772547585	0.0007165010029157695	0.0007466318023013984	0.0007444821675644294	0.0007629207557234648	0.0007605037140745501	0.0007802762949588268	0.0007775595363914625	0.0008166874691574315	0.0008132930410023562	0.04409959016716475	0.04349402667583899	9.82049664667627e-07	0.00012677005078537418	9.784441866317068e-07	0.0001263046300536419
56.39613082267415	0.0007184480075238503	0.0007167326629916724	0.0007469271309337543	0.0007447769140536758	0.0007632556085326268	0.0007608373376718488	0.0007806555168078746	0.000777936733952719	0.0008171672425872962	0.0008137687486931061	0.04419015791965653	0.04358332360568924	1.0005980329232285e-06	0.00012994257852019797	9.969253240286243e-07	0.0001294656227928681
56.7359458809379	0.0007186854314517986	0.0007169704199848947	0.0007472299311473173	0.0007450791159114163	0.000763598793591712	0.000761179263197012	0.000781044045316493	0.000778323190257214	0.0008176585606641565	0.0008142559069400679	0.04428256625462368	0.04367443512080195	1.0192151436050779e-06	0.00013315771695540657	1.0154747913824688e-06	0.00013266905023279207
57.07780849587155	0.0007189290132134286	0.000717214338314629	0.0007475402961905189	0.0007453888662311556	0.0007639504229312118	0.0007615296022169012	0.0007814420142846552	0.0007787190382405658	0.000818161608943408	0.0008147546993246778	0.044376856241610946	0.04376740170360037	1.0379026153851684e-06	0.00013641613127207686	1.0340941964961069e-06	0.0001359155740990603
57.42173100503407	0.0007191788175195062	0.0007174644829445715	0.0007478583205730552	0.000745706259366634	0.0007643106103333496	0.0007618884680409762	0.0007818495598504341	0.0007791244131562796	0.0008186765767758182	0.000815265313170765	0.044473070002984505	0.043862264873981816	1.0566620916860944e-06	0.00013971849928304247	1.0527851716382944e-06	0.000139205868656872
57.7677258203244	0.0007194349096133457	0.0007177209193798088	0.000748184100083905	0.0007460313909498569	0.0007646794713654312	0.0007622559757544013	0.0007822668205423748	0.000779539452627505	0.0008192036574096749	0.0008157879396449044	0.04457125074589864	0.04395906722080514	1.0754952413929379e-06	0.000143065511740037	1.0715493742408187e-06	0.0001425406210144864
58.115805428429454	0.0007196973552669343	0.0007179837136632334	0.0007485177318096031	0.0007463643579093778	0.0007650571234140087	0.000762632242251954	0.0007826939373334103	0.0007799642967003103	0.0008197430480964955	0.0008163227738602555	0.04467144279540657	0.04405785243450533	1.0944037595673247e-06	0.0001464578726470822	1.0903884876034466e-06	0.0001459205314335854
58.465982391274686	0.0007199662207765313	0.0007182529323714441	0.0007488593141527482	0.0007467052584888202	0.0007654436857198677	0.0007630173862727507	0.0007831310536963598	0.0007803990878985177	0.0008202949502004262	0.0008168700149840134	0.0447736916287714	0.04415866534088805	1.113389368195307e-06	0.00014989629958603312	1.1093042216281466e-06	0.0001493463136506834
58.818269346477535	0.0007202415729577375	0.0007185286426101231	0.0007492089468507753	0.0007470541922656587	0.0007658392794138889	0.0007634115284358322	0.0007835783156610942	0.0007808439712801759	0.000820859569311518	0.0008174298663486544	0.04487804391101801	0.0442615519361486	1.132453816964302e-06	0.00015338152405186545	1.1282983135808486e-06	0.0001528186952085564
59.172679007803275	0.0007205234791399801	0.0007188109120088428	0.0007495667309949643	0.0007474112601702451	0.0007662440275537836	0.0007638147912766187	0.0007840358718734057	0.0007812990944957155	0.0008214371153630185	0.0008180025355671138	0.04498454753178737	0.044366559423170124	1.1515988840617164e-06	0.00015691429179826022	1.1473725288850805e-06	0.00015633841779882918
59.52922416562417	0.0007208120071604085	0.0007190998087152934	0.00074993276904972	0.000747776564505099	0.0007666580551617618	0.000764227299284284	0.0007845038736556751	0.0007817646078478682	0.0008220278027528855	0.0008185882346520946	0.045093251643538494	0.04447373624914957	1.1708263770078293e-06	0.00016049536319567848	1.1665286619309996e-06	0.00015990623761458211
59.887917687380885	0.0007211072253571414	0.0007193954013888716	0.0007503071648720882	0.0007481502089644399	0.0007670814892631326	0.0007646491789400493	0.0007849824750693774	0.0007822406643533977	0.0008226318504696753	0.0008191871801396567	0.045204206701166476	0.04458313214461797	1.190138133503639e-06	0.00016412551359873406	1.1857685369141314e-06	0.00016352292571425453
60.24877251804685	0.0007214092025618554	0.0007196977591936245	0.0007506900237315409	0.0007485322986539868	0.0007675144589258918	0.0007650805587564563	0.0007854718329795179	0.0007827274198067308	0.0008232494822230267	0.0008197995932173045	0.04531746450308294	0.04469479816390042	1.2095360223296665e-06	0.0001678055337280826	1.205094008719862e-06	0.0001671892683990095
60.6118016805955	0.000721718008091663	0.0007200069517904924	0.00075108145233001	0.0007489229401110094	0.0007679570953013134	0.0007655215693176302	0.0007859721071210654	0.0007832250328455506	0.0008238809265789272	0.0008204256998567508	0.04543307823383773	0.04480878672709039	1.229021944267961e-06	0.00017153623006488372	1.2245069638274451e-06	0.0001709060676019225
60.97701827647021	0.000722033711740256	0.0007203230493288332	0.00075148155882219	0.0007493222413246451	0.0007684095316655964	0.0007659723433205843	0.0007864834601674696	0.0007837336650184418	0.0008245264170999936	0.0008210657309515893	0.04555110250833277	0.0449251516635952	1.2485978330505597e-06	0.0001753184252558937	1.2440093212382972e-06	0.00017467414128818914
61.34443548605718	0.000722356383768254	0.0007206461224371602	0.0007518904528360807	0.0007497303117564602	0.0007688719034625697	0.0007664330156175705	0.0007870060578013219	0.000784253480854644	0.0008251861924909616	0.0008217199224600584	0.04567159341770741	0.0450439482573256	1.2682656563497985e-06	0.00017915295853473956	1.2636030334550307e-06	0.00017849432387140318
61.71406656916102	0.000722686094892749	0.0007209762422130932	0.0007523082454938104	0.0007501472623612916	0.000769344348347537	0.0007669037232595561	0.0007875400687872865	0.000784784647936036	0.0008258604967496714	0.0008223885155531825	0.04579460857696553	0.04516523329359484	1.2880274168187121e-06	0.0001830406861583478	1.283290087502123e-06	0.00018236746664473946
62.085924865483435	0.0007230229162759724	0.0007213134802124434	0.000752735049432706	0.0007505732056083342	0.0007698270062322599	0.0007673846055408244	0.0007880856650473535	0.0007853273369714048	0.000826549579323752	0.0008230717567684852	0.045920207174418116	0.04528906510781146	1.3078851531411924e-06	0.000186982481854725	1.3030725059526554e-06	0.0001862944382223508
62.46002379510434	0.0007233669195130532	0.0007216579084374046	0.0007531709788266251	0.0007510082555024925	0.0007703200193311373	0.0007678758040447542	0.0007886430217385285	0.0007858817218731103	0.0008272536952732947	0.0008237698981695583	0.04604845002302231	0.04541550363603501	1.3278409411461144e-06	0.00019097923728986221	1.3229523480255256e-06	0.00019027612500030489
62.83637685896657	0.0007237181766188232	0.0007220095993238069	0.0007536161494075524	0.0007514525276059971	0.0007708235322086268	0.0007683774626908268	0.0007892123173330617	0.0007864479798362435	0.0008279731054397933	0.0008244831975117586	0.04617939961370432	0.0455446104674827	1.3478968949643972e-06	0.00019503186255048766	1.3429317107210414e-06	0.00019431343163361925
63.21499763936286	0.0007240767600136141	0.0007223686257273749	0.000754070678487457	0.0007519061390602814	0.0007713376918279428	0.0007688897277828933	0.0007897937337013131	0.0007870262914203791	0.0008287080766216394	0.0008252119184143099	0.046313120170749615	0.045676448899073234	1.3680551682127354e-06	0.00019914128664189068	1.3630127299829684e-06	0.00019840728152709097
63.59589980042612	0.0007244427425079879	0.0007227350609089393	0.0007545346849804022	0.0007523692086081136	0.0007718626476010744	0.0007694127480587436	0.0007903874561973612	0.0007876168406340227	0.0008294588817564769	0.0008259563305391121	0.04644967770935447	0.0458110839920968	1.3883179552441182e-06	0.00020330845800642372	1.3831975819215102e-06	0.000202558617346138
63.979097088622495	0.0007248161972863657	0.0007231089785185588	0.000755008289424928	0.0007528418566159984	0.0007723985514401896	0.0007699466747410386	0.0007909936737474891	0.0007882198150218837	0.0008302258001107628	0.0008267167097765905	0.04658914009543905	0.04594858263110783	1.408687492436729e-06	0.0002075343450589351	1.4034884840809572e-06	0.0002067684015458482
64.36460333324754	0.0007251971978894732	0.0007234904525784777	0.0007554916140066814	0.0007533242050968301	0.0007729455578104478	0.0007704916615896402	0.0007916125789416466	0.0007888354057550743	0.0008310091174768543	0.0008274933384389006	0.046731577107819125	0.046089013585142766	1.429166059532935e-06	0.00021181993674165844	1.4238876967546076e-06	0.00021103761691801393
64.75243244692527	0.0007255858181955603	0.000723879557464876	0.0007559847825813104	0.0007538163777328087	0.0007735038237842985	0.0007710478649553979	0.000792244368128032	0.0007894638077243718	0.0008318091263780067	0.0008282865054608617	0.0468770605028489	0.04623244757136462	1.449755981045497e-06	0.0002161662431017508	1.4443975243597518e-06	0.00021536726715973287
65.14259842611021	0.0007259821324003275	0.0007242763678883415	0.0007564879206976177	0.000754318499898614	0.0007740735090973074	0.0007716154438354457	0.0007928892415109266	0.000790105219636676	0.0008326261262816594	0.0008290965066089863	0.047025664081643374	0.04637895732125064	1.4704596277138708e-06	0.00022057429588873134	1.4650203168662182e-06	0.00021975837746313065
65.53511535159264	0.0007263862149954883	0.0007246809588729996	0.0007570011556209668	0.000754830698684836	0.0007746547762055733	0.0007721945599300662	0.0007935474032519195	0.0007907598441147952	0.0008334604238214185	0.0008299236446990058	0.0471774637600043	0.04652861764943437	1.4912794180162343e-06	0.00022504514917442986	1.4857584712773923e-06	0.00022421199512584478
65.92999738900669	0.0007267981407459023	0.0007250934057342301	0.000757524616356944	0.0007553531029216577	0.0007752477903447886	0.0007727853777011722	0.0007942190615746718	0.0007914278878007072	0.0008343123330281619	0.0008307682298223033	0.047332537641168994	0.04668150552532746	1.5122178197531826e-06	0.00022957987999774887	1.5066144331857224e-06	0.00022872919018657178
66.32725878934137	0.0007272179846652076	0.0007255137840549066	0.0007580584336752762	0.0007558858432027952	0.0007758527195910196	0.0007733880644324869	0.0007949044288733839	0.0007921095614624583	0.0008351821755707339	0.0008316305795817131	0.04749096609151616	0.04683770014765365	1.5332773516902936e-06	0.00023417958903243496	1.5275906983787477e-06	0.00023331105608265235
66.72691388945532	0.0007276458219898663	0.0007259421696600658	0.0007586027401339898	0.0007564290519096794	0.0007764697349232539	0.0007740027902914588	0.0007956037218251199	0.0007928050801048436	0.0008360702810066924	0.0008325110193371327	0.04765283181937192	0.04699728302202423	1.5544605852849374e-06	0.00023884540128399356	1.54868981452937e-06	0.00023795871033641114
67.12897711259382	0.0007280817281515652	0.0007263786385899563	0.0007591576701038361	0.0007569828632359016	0.0007770990102878144	0.0007746297283930205	0.0007963171615061846	0.0007935146630840699	0.0008369769870436478	0.0008334098824614765	0.04781821995704982	0.04716033804170412	1.5757701464798714e-06	0.00024357846681208328	1.569914382956489e-06	0.00024267329526661552
67.53346296890952	0.0007285257787478583	0.0007268232670713498	0.0007597233597929432	0.0007575474132118879	0.0007777407226646777	0.0007752690548652183	0.0007970449735127091	0.0007942385342265447	0.000837902639811698	0.0008343275106074616	0.04798721814629366	0.04732695157171673	1.597208717562539e-06	0.0002483799614803883	1.5912670604400657e-06	0.0002474559787264685
67.94038605598601	0.0007289780495109856	0.0007272761314870501	0.0007602999472717218	0.0007581228397298237	0.0007783950521358011	0.0007759209489168199	0.0007977873880856623	0.0007949769219520073	0.0008388475941475606	0.0008352642539858055	0.048159916627271177	0.04749721253644671	1.6187790391357154e-06	0.0002532510877405192	1.6127505611544714e-06	0.00025230795487526936
68.3497610593647	0.0007294386162747685	0.0007277373083435059	0.0007608875724980097	0.0007587092825688195	0.0007790621819555302	0.0007765855929069721	0.0007985446402404838	0.0007957300594011989	0.0008398122138909966	0.0008362204716554254	0.04833640833129741	0.04767121251091022	1.6404839121537474e-06	0.0002581930754453343	1.6343676586594085e-06	0.0002572304449787455
68.7616027530747	0.0007299075549394842	0.0007282068742364214	0.0007614863773424517	0.0007593068834203066	0.000779742298623171	0.0007772631724169835	0.0007993169699015565	0.0007964981845682711	0.000840796872194173	0.0008371965318262537	0.04851678897746623	0.04784904581586463	1.6623262000573479e-06	0.000263207182696068	1.656121187987216e-06	0.0002622246982419696
69.17592600016614	0.0007303849414346153	0.000728684905814272	0.0007620965056141089	0.0007599157859136657	0.0007804355919578171	0.0007779538763243287	0.0008001046220417443	0.0007972815404381686	0.0008418019518446386	0.000838192812175341	0.0487011571733773	0.04803080961695091	1.6843088310129067e-06	0.00026829469672620676	1.6780140478344762e-06	0.00026729199267902515
69.59274575324658	0.0007308708516793781	0.0007291714797396208	0.0007627181030863045	0.0007605361356420855	0.000781142255175534	0.0007786578968789694	0.0008009078468272438	0.0007980803751292192	0.0008428278456026524	0.0008392097001769559	0.04888961452015867	0.04821660402805804	1.7064348002445015e-06	0.00027345693482130895	1.7000492028444768e-06	0.00027243363601750503
70.01207705502031	0.0007313653615409025	0.0007296666726481154	0.0007633513175226827	0.0007611680801886367	0.0007818624849689854	0.0007793754297820771	0.0008017268997679944	0.0007988949420411749	0.0008438749565536159	0.0008402475934474155	0.049082265722000855	0.048406532219122035	1.728707172485495e-06	0.0002786952452790148	1.7222296860015633e-06	0.0002776509666419791
70.43393503883172	0.000731868546789965	0.000730170561105064	0.0007639962987035	0.0007618117691525723	0.0007825964815896284	0.0007801066742672789	0.0008025620418739319	0.0007997255000089782	0.0008449436984764459	0.0008413069001054612	0.04927921870041657	0.048600700528574035	1.751129084538879e-06	0.0002840110084106062	1.7445586011353206e-06	0.0002829453545784566
70.85833492921113	0.0007323804830541323	0.0007306832215594503	0.0007646531984521185	0.0007624673541758293	0.0007833444489325642	0.0007808518331845154	0.0008034135398173536	0.000800572313462521	0.0008460344962287337	0.0008423880391490005	0.04948058471347114	0.04879921858067471	1.7737037479646865e-06	0.0002894056375860876	1.7670391255474862e-06	0.0002883182025212594
71.2852920424243	0.0007329012457682058	0.0007312047302952791	0.0007653221706617192	0.0007631349889697473	0.0007841065946241877	0.0007816111130866454	0.000804281666101716	0.0008014356525927039	0.0008471477861496393	0.0008434914408491376	0.049686478480224526	0.04900219940796927	1.79643445189935e-06	0.00029488058032661746	1.7896745127640896e-06	0.0002937709469056915
71.71482178702524	0.0007334309101218165	0.0007317351633801015	0.0007660033713222116	0.0007638148293419778	0.000784883130112737	0.0007823847243189015	0.0008051666992371673	0.0008023157935240989	0.0008482840164814782	0.000844617547162426	0.04989701831065016	0.04920975957913517	1.819324566007985e-06	0.00030043731944476293	1.8124680954244169e-06	0.00029930505902861504
72.14693966441222	0.0007339695510040432	0.0007322745966105937	0.0007666969585473494	0.000764507033223598	0.0007856742707618946	0.0007831728811113412	0.0008060689239231747	0.0008032130184945548	0.0008494436478110691	0.0008457668121623772	0.050112326241312365	0.04942201933247752	1.8423775435875934e-06	0.0003060773742376566	1.83542328830832e-06	0.0003049220462194857
72.58166126938723	0.0007345172429448917	0.0007328231054550302	0.0007674030926020328	0.0007652117606964032	0.0007864802359475617	0.0007839758016744127	0.0008069886312385853	0.0008041276160420902	0.0008506271535319369	0.0008469397024912915	0.05033252817708682	0.04963910271537803	1.865596924822922e-06	0.00031180230173435963	1.8585435915160738e-06	0.00031062345306451244
73.01900229071879	0.0007350740600534919	0.0007333807649925053	0.000768121935929801	0.0007659291740203879	0.0007873012491579686	0.0007847937082977949	0.0008079261188395198	0.0008050598811994528	0.0008518350203285699	0.000848136697833577	0.050557754039244826	0.04986113772998872	1.8889863402080966e-06	0.0003176136980014288	1.8818325938103203e-06	0.0003164108626881601
73.45897851170821	0.0007356400759528401	0.000733947649848734	0.0007688536531805029	0.0007666594376613945	0.0007881375380972611	0.000785626827452649	0.0008088816911654904	0.0008060101156967326	0.0008530677486839875	0.0008493582914117734	0.050788137920221535	0.05008825648550023	1.9125495141434625e-06	0.0003235131995106	1.9052939761264988e-06	0.00032228589809493724
73.90160581075892	0.0007362153637109269	0.0007345238341282742	0.0007695984112381463	0.0007674027183189375	0.0007889893347927468	0.0007864753898974597	0.0008098556596541891	0.0008069786281724626	0.0008543258534119745	0.0008506049905066024	0.05102381824542357	0.05032059535732582	1.936290268726064e-06	0.0003295024845721417	1.9289315152713846e-06	0.0003282502235751328
74.34690016194996	0.0007367999957680621	0.0007351093913429791	0.0007703563792489148	0.0007681591849541844	0.0007898568757059628	0.0007873396307876232	0.0008108483429653889	0.0008079657343936401	0.000855609864215416	0.000851877317002434	0.05126493794243802	0.05055829515356014	1.9602125277266066e-06	0.00033558327483620976	1.952749087802473e-06	0.00033430554617669417
74.79487763561212	0.0007373940438602149	0.000735704394336502	0.0007711277286493438	0.0007689290088180895	0.0007907404018477536	0.0007882197897889672	0.0008118600672144499	0.0008089717574851447	0.0008569203262722686	0.0008531758079596596	0.051511644618038074	0.05080150128909603	1.984320320780439e-06	0.00034175733686803156	1.9767506741194324e-06	0.00034045361725007495
75.24555439890803	0.0007379975789381697	0.000736308915204655	0.0007719126331946564	0.000769712363479676	0.0007916401588975597	0.0007891161111954011	0.0008128911662159464	0.000809997028169065	0.0008582578008508086	0.0008545010162155694	0.05176409074339647	0.05105036396781114	2.008617787812618e-06	0.0003480264838028324	2.000940362776953e-06	0.0003466962340695212
75.6989467164156	0.0007386106710822993	0.0007369230252114199	0.0007727112689872512	0.000770509424854459	0.0007925563973271303	0.0007900288440508948	0.0008139419817379696	0.0008110418850144601	0.0008596228659559181	0.0008558535110154363	0.05202243384794761	0.051305038373244516	2.0331091836904352e-06	0.0003543925770820022	2.0253223550223496e-06	0.0003530352415343496
76.15507095071504	0.0007392333894127287	0.0007375467947003924	0.0007735238145053302	0.0007713203712329976	0.000793489372528871	0.0007909582422760066	0.0008150128637676766	0.0008121066746981323	0.0008610161170082718	0.0008572338786756192	0.0522868367223618	0.051565684868231244	2.0577988831404917e-06	0.00036085752827877404	2.049900969588493e-06	0.00035947253395721135
76.61394356297929	0.0007398658019946785	0.000738180293001443	0.0007743504506316756	0.0007721453833095812	0.0007944393449490835	0.0007919045647991934	0.0008161041707887322	0.0008131917522770199	0.0008624381675584456	0.0008586427232806462	0.05255746763112885	0.05183246920397147	2.0826913859314008e-06	0.0003674233010175776	2.074680647746736e-06	0.0003660100569435609
77.07558111356816	0.0007405079757387382	0.0007388235883323498	0.0007751913606825551	0.000772984644211029	0.0007954065802263277	0.0007928680756931452	0.0008172162700712801	0.0008142974814728495	0.00086388965003808	0.0008600806674163441	0.05283450053526977	0.052105562739051835	2.1077913223499847e-06	0.00037409191299334066	2.0996659586434638e-06	0.00037264980936893566
77.54000026262605	0.0007411599762958335	0.0007394767476951659	0.0007760467304367651	0.0007738383395256119	0.0007963913493351987	0.0007938490443164131	0.000818349537975176	0.000815424234969749	0.000865371216550413	0.0008615483529412641	0.05311811532574273	0.05238514266896528	2.1331034589844094e-06	0.00038086543809781603	2.124861604932849e-06	0.0003793938454593748
78.00721777068286	0.0007418218679466178	0.0007401398367670543	0.000776916748164798	0.0007747066573320776	0.0007973939287357829	0.0007948477454605985	0.000819504360267219	0.0008165723947255427	0.0008668835397026341	0.0008630464417987751	0.05340849806812669	0.0526713922667099	2.1586327048476496e-06	0.0003877460086602613	2.150272428742676e-06	0.0003862442769844432
78.47725049925933	0.0007424937134850369	0.0007408129197853371	0.0007778016046581501	0.000775589788228796	0.0007984146005291288	0.0007958644595034257	0.000820681132453208	0.0008177423522975372	0.0008684273134827267	0.0008645756168724168	0.053705841259216174	0.05296450113508274	2.184384117842912e-06	0.0003947358178088278	2.1759034179716016e-06	0.000393203275566828
78.95011541147531	0.0007431755740957536	0.0007414960594264511	0.0007787014932587398	0.0007764879253629949	0.0007994536526190233	0.0007968994725679816	0.0008218802601256559	0.0008189345091836046	0.0008700032541836051	0.0008661365828872294	0.05401034409619846	0.05326466547132606	2.2103629116130815e-06	0.00040183712196145693	2.20175971295776e-06	0.00040027307511858456
79.42582957266194	0.0007438675092251684	0.0007421893166785418	0.0007796166098884725	0.0007774012644601117	0.0008005113788804602	0.0007979530766885	0.0008231021593281141	0.0008201492771794932	0.0008716121013776261	0.0008677300673600451	0.05432221275912088	0.05357208834482525	2.2365744628043355e-06	0.00040905224345794133	2.2278466135514444e-06	0.00040745597441418924
79.90441015097758	0.0007445695764457073	0.00074289275070737	0.0007805471530789324	0.0007783300038532487	0.0008015880793351503	0.0007990255699830288	0.0008243472569370686	0.0008213870787533015	0.0008732546189447297	0.0008693568216018987	0.054641660707410666	0.05388697998859707	2.2630243187469557e-06	0.0004163835733363985	2.254169586589491e-06	0.00041475433980439624
80.38587441802741	0.000745281831313053	0.0007436064187152066	0.0007814933240012098	0.0007792743445127294	0.0008026840603344785	0.0008001172568333746	0.0008256159910624662	0.000822648347438146	0.0008749315961577322	0.000871017621775964	0.054968908991254194	0.0542095581053682	2.2897182056123237e-06	0.0004238335742713928	2.2807342738349976e-06	0.00042217060808733
80.87023974948666	0.0007460043272159922	0.000744330375792392	0.0007824553264958838	0.0007802344900757769	0.0008037996347503439	0.000801228448072751	0.0008269088114680042	0.0008239335282441249	0.000876643848828565	0.0008727132700146996	0.0553041865786957	0.054540048189077914	2.3166620370697333e-06	0.0004314047836810053	2.3075465003981072e-06	0.00042970728954344617
81.35752362572781	0.0007467371152185144	0.0007450646747611891	0.0007834333671031575	0.0007812106468763083	0.0008049351221743298	0.0008023594611815593	0.0008282261800123822	0.0008252430780907447	0.0008783922205195303	0.0008744445956001351	0.0556477306993739	0.05487868386270908	2.343861923472402e-06	0.0004390998170161753	2.3346122836746027e-06	0.0004373669711486561
81.8477436324513	0.0007474802438938034	0.0007458093660115793	0.0007844276550931766	0.0007822030239748686	0.000806090849125708	0.0008035106204918035	0.0008295685711128205	0.0008265774662610857	0.0008801775838239717	0.0008762124562115711	0.055999787205876395	0.05522570723341145	2.3713241816239634e-06	0.00044692137124544007	2.3619378428435187e-06	0.00044515231997618865
82.34091746132043	0.0007482337591497227	0.0007465644973285956	0.0007854384024965357	0.0007832118331887058	0.000807267149268792	0.0008046822574006219	0.0008309364722322224	0.0008279371748790299	0.0008820008417210866	0.0008780177392452515	0.05636061095375676	0.05558136926592759	2.399055345152874e-06	0.00045487222854836973	2.389529608954992e-06	0.0004530660868017067
82.83706291059936	0.0007489977040454037	0.0007473301137108069	0.0007864658241350051	0.0007842372891220191	0.0008084643636402122	0.0008058747105935122	0.0008323303843914758	0.0008293226994110273	0.0008838629290099898	0.0008798613632109692	0.05673046620132988	0.05594593017542842	2.427062175562925e-06	0.00046295526023573674	2.4173942356747052e-06	0.00046111110992910764
83.33619788579601	0.0007497721185985138	0.0007481062571795267	0.0007875101376525138	0.000785279609196402	0.0008096828408867265	0.0008070883262778285	0.0008337508227085004	0.000830734549193944	0.0008857648138285533	0.0008817442792109386	0.05710962703043817	0.05631965984091651	2.455351673982418e-06	0.00047117343090935515	2.445538610705198e-06	0.0004692903192489717
83.83834040030794	0.000750557039582757	0.000748892966578302	0.0007885715635464062	0.0007863390136815029	0.000810922937514201	0.0008083234584271804	0.0008351983169657408	0.0008321732479906592	0.0008877074992629504	0.0008836674725066798	0.05749837778946536	0.056702838240448486	2.4839310936937463e-06	0.0004795298028844597	2.4739698679646007e-06	0.0004776067405515283
84.34350857607244	0.0007513525003151718	0.0007496902773622413	0.0007896503251990465	0.0007874157257259612	0.0008121850181484946	0.0008095804690374375	0.000836673412207987	0.0008336393345752315	0.000889692025054382	0.0008856319641801711	0.057897013559960936	0.0570957559095127	2.512807953487404e-06	0.00048802754089094513	2.5026954005600904e-06	0.0004860635001109337
84.85172064422062	0.000752158530432724	0.0007504982213766817	0.0007907466489097914	0.0007885099713886377	0.0008134694558089735	0.0008108597283950474	0.0008381766693724743	0.0008351333633495362	0.0008917194694099095	0.0008876388128959723	0.0583058406483314	0.05749871442398701	2.541990051891491e-06	0.000496669917074366	2.531722874614937e-06	0.0004946638295604544
85.36299494573534	0.0007529751556577154	0.0007513168266247184	0.0007918607639274134	0.0007896219796702163	0.000814776632195489	0.0008121616153584797	0.0008397086659534339	0.0008366559049934824	0.0008937909509249618	0.0008896891167716311	0.058725177104171446	0.05791202690920808	2.57148548238838e-06	0.0005054603163260618	2.561060244050408e-06	0.000503411071086951
85.87734993211305	0.0007538023975514967	0.0007521461170230739	0.0007929929024830502	0.000790751982545236	0.0008161069379897045	0.0008134865176536489	0.0008412699967033973	0.0008382075471510502	0.0008959076306256863	0.0008917840153642701	0.05915535326689768	0.058336018576793366	2.6013026496416467e-06	0.0005144022419592276	2.59071576634302e-06	0.000512308682961482
86.39480416602983	0.0007546402732559261	0.0007529861121457541	0.0007941432998237411	0.0007919002149946158	0.0008174607731716925	0.0008148348321842157	0.0008428612743737265	0.0008397888951545445	0.0008980707141399828	0.0008939246917818913	0.059596712342493155	0.058771027290966636	2.6314502868596745e-06	0.0005234993217671235	2.6206980193884365e-06	0.0005213602454401112
86.91537632201124	0.0007554887952220486	0.0007538368269549619	0.0007953121942466918	0.0007930669150387922	0.0008188385473528716	0.0008162069653578026	0.0008444831304970956	0.0008414005727897176	0.0009002814540068717	0.0008961123749287304	0.060049611012284176	0.05921740416627947	2.6619374743616425e-06	0.0005327553144880981	2.651015919524595e-06	0.0005305694670603156
87.43908518710603	0.0007563479709253775	0.0007546982715186479	0.0007964998271343313	0.0007942523237715347	0.0008202406801263381	0.0008176033334291461	0.0008461362162147732	0.0008430432231045264	0.0009025411521345926	0.000898348341894693	0.060514420075820516	0.059675514198744326	2.6927736594463967e-06	0.0005421741167124794	2.6816787408212887e-06	0.0005399401913649959
87.9659496615646	0.0007572178025672228	0.000755570450714134	0.0007977064429903498	0.000795456685394604	0.0008216676014358439	0.0008190243628614021	0.000847821203151901	0.0008447175092646238	0.0009048511624188413	0.0009006339204998891	0.06099152513008531	0.06014573693256044	2.723968677689867e-06	0.0005517597702702215	2.712696135748964e-06	0.0005494764040934186
88.4959887595208	0.0007580982867614007	0.0007564533639171517	0.0007989322894768267	0.000796680247253358	0.0008231197519646764	0.0008204704907068179	0.0008495387843441074	0.0008464241154588319	0.000907212893533443	0.0009029704920061424	0.06148132728742062	0.06062846716476126	2.755532775751803e-06	0.0005615164701317232	2.7440781573118394e-06	0.000559182240869871
89.0292216096782	0.0007589894142057076	0.0007573470046756583	0.0008001776174526508	0.0007979232598734861	0.000824597583545862	0.0008219421650081569	0.0008512896752191615	0.0008481637478581836	0.0009096278119069391	0.0009053594940084744	0.061984243934748336	0.06112411569030394	2.78747663586302e-06	0.0005714485728748886	2.7758352828063547e-06	0.0005690619954407394
89.56566745600044	0.0007598911693374832	0.000758251360367768	0.000801442681013435	0.0007991859769990662	0.0008261015595952272	0.0008234398452223521	0.0008530746146376356	0.0008499371356323951	0.0009120974448997448	0.0009078024235207071	0.06250070953685068	0.06163311009030015	2.8198114021018e-06	0.0005815606057575917	2.8079784393108707e-06	0.0005791201284987557
90.1053456584057	0.000760803529972567	0.0007591664118430809	0.0008027277375331472	0.0008004686556321385	0.0008276321555689431	0.0008249640026679758	0.0008548943659968792	0.000851745032027929	0.0009146233841978413	0.0009103008402705822	0.06303117648669757	0.062155895566303666	2.85254870861589e-06	0.0005918572764506969	2.8405190310602573e-06	0.0005893612771476209
90.6482756934654	0.0007617264669269462	0.0007600921330467104	0.0008040330477077375	0.0008017715560740642	0.0008291898594473718	0.0008265151209982787	0.0008567497184029931	0.0008535882155122114	0.000917207289440481	0.0009128563702212488	0.06357611600603695	0.06269293582380221	2.8857007099758252e-06	0.0006023434834903363	2.873468968881223e-06	0.0005997902650632103
91.19447715510712	0.0007626599436203561	0.0007610284906252607	0.0008053588756010572	0.000803094941968943	0.0008307751722471512	0.0008280936967016805	0.0008586414879158766	0.00085546749098891	0.0009198508921009639	0.0009154707093374942	0.06413601909972351	0.06324471400829182	2.919280113829908e-06	0.0006130243275097313	2.9068407018568738e-06	0.0006104121134108687
91.74396975532183	0.0007636039156610858	0.0007619754435139945	0.0008067054886934283	0.0008044390803494182	0.0008323886085636501	0.0008297002396317762	0.0008605705188728779	0.0008573836910896395	0.0009225559996413641	0.0009181456276168339	0.06471139756753497	0.06381173369760419	2.9533002160481853e-06	0.0006239051233179749	2.9406472513963553e-06	0.0006212320525818826
92.29677332487483	0.000764558330411195	0.0007629329425043928	0.0008080731579332323	0.0008058042416852195	0.0008340306971460764	0.0008313352735690656	0.0008625376852970216	0.0008593376775478857	0.0009253244999640193	0.0009208829734074465	0.06530278507752588	0.06439451995443178	2.9877749386115213e-06	0.0006349914129051282	2.9749022479629624e-06	0.0006322555348284298
92.85290781402206	0.0007655231265313826	0.0007639009297913324	0.0008094621577920093	0.0008071906999349027	0.0008357019815077965	0.000832999336816891	0.0008645438923963995	0.0008613303426615284	0.0009281583661848738	0.000923684678037111	0.06591073830531088	0.06499362044333364	3.022718870458372e-06	0.0006462889794542626	3.009619970660961e-06	0.0006434882478731918
93.41239329322968	0.0007664982335046541	0.0007648793384990167	0.0008108727663235286	0.0008085987326012153	0.0008374030205745566	0.0008346929828341793	0.0008665900781617889	0.0008633626108508086	0.0009310596617560815	0.0009265527607795434	0.06653583814401771	0.0656096066168473	3.0581473115641076e-06	0.0006578038624506788	3.0448153899491435e-06	0.0006549361295808964
93.97524995389855	0.0007674835711379915	0.000765868092184851	0.0008123052652274477	0.0008100286207906714	0.0008391343893736407	0.0008364167809079365	0.0008686772150703078	0.0008654354403193037	0.0009340305459680896	0.0009294893341872119	0.06717869099005479	0.06624307497571696	3.094076320561451e-06	0.0006695423739935813	3.080504213782086e-06	0.0006666053837949271
94.54149810909283	0.0007684790490411676	0.0007668671043203854	0.0008137599399181934	0.0008114806492779311	0.0008408966797672069	0.0008381713168686247	0.0008708063119035626	0.0008675498248260975	0.0009370732798643346	0.0009324966098225214	0.06783993011027452	0.06689464840867938	3.130522766198445e-06	0.0006815111164154009	3.1167029374541775e-06	0.0006785024974385045
95.11115819427312	0.0007694845660818471	0.0007678762777484548	0.0008152370795998072	0.0008129551065756839	0.000842690501233382	0.00083995719385189	0.0008729784156895474	0.0008697067955781146	0.0009401902326050652	0.000935576904422483	0.06852021709658358	0.06756497761770197	3.1675043830155973e-06	0.0006937170013359972	3.1534288975303268e-06	0.0006906342590056458
95.68425076803395	0.0007705000098161158	0.0007688955041156338	0.0008167369773476003	0.000814452285010835	0.0008445164816990237	0.000841775033110425	0.0008751946137784328	0.0008719074232524246	0.0009433838883205075	0.0009387326465355461	0.0692202434145817	0.0682547426350819	3.205039831624917e-06	0.0007061672702864119	3.1907003302217947e-06	0.0007030077785702971
96.26079651284576	0.0007715252558935694	0.0007699246632791177	0.0008182599301975648	0.0008159724808078888	0.000846375268428428	0.0008436254748801048	0.0008774560360633256	0.0008741528201592434	0.0009466568534977341	0.000941966383673239	0.06994073205338062	0.06896465443936846	3.2431487640207377e-06	0.0007188695170499138	3.2285364346240197e-06	0.0007156305094567772
96.84081623580131	0.0007725601674360709	0.0007709636226871173	0.000819806239244598	0.0008175159941805302	0.0008482675289726675	0.0008455091793049253	0.0008797638573581317	0.0008764441425573712	0.0009500118649502125	0.0009452807900236732	0.07068243928439434	0.06969545667769628	3.2818518944158475e-06	0.0007318317118901185	3.266957441295658e-06	0.0007285102717361769
97.42433086936633	0.0007736045943893351	0.0007720122367318948	0.0008213762097507754	0.000819083129432577	0.0008501939521847194	0.0008474268274257402	0.000882119299945874	0.0008787825931349737	0.0009534517984242099	0.000948678674778969	0.07144615653758628	0.07044792750277676	3.3211710761232426e-06	0.000745062227846649	3.305984686680064e-06	0.000741655277721992
98.01136147213543	0.0007746583728464476	0.0007730703460745221	0.0008229701512650123	0.0008206741950695697	0.0008521552493060153	0.0008493791222382395	0.0008845236363120576	0.0008811694236698247	0.0009569796779019832	0.000952162991134144	0.0722327124044284	0.07122288153356196	3.361129385068425e-06	0.0007585698693028942	3.3456406939300683e-06	0.0007550741596633881
98.60192922959182	0.0007757213243424895	0.0007741377769404982	0.0008245883777556681	0.0008222895039224815	0.0008541521551306362	0.0008513667898261871	0.0008869781920791788	0.000883605937884564	0.0009605986856682005	0.0009557368460212506	0.07304297477768305	0.07202117194940244	3.4017512106056464e-06	0.0007723639030558227	3.3859492607904787e-06	0.0007687759998570853
99.1960554548718	0.0007767932551194337	0.0007752143403853573	0.0008262312077578329	0.0008239293732851962	0.0008561854292539808	0.0008533905805765213	0.0008894843491600582	0.0008860934945140597	0.0009643121732133191	0.0009594035106495131	0.07387785313905612	0.07284369272844278	3.443062354332744e-06	0.0007864540921342089	3.426935555202377e-06	0.0007827703634159799
99.79376158953411	0.0007778739553605141	0.0007762998315294258	0.0008278989645372495	0.000825594125067619	0.0008582558574134261	0.0008554512704835809	0.000892043549149471	0.0008886335106036898	0.0009681236730558203	0.000963166431930027	0.07473830100680891	0.07369138104200251	3.4850901377300823e-06	0.0008008507326494607	3.4686262194349917e-06	0.0007970673339699197
100.39506920433367	0.0007789631983933159	0.000777394028760936	0.0008295919762730949	0.0008272840859665321	0.0008603642529292815	0.0008575496625504904	0.000894657296975563	0.0008912274650592982	0.0009720369115744403	0.000967029244872411	0.07562531855657684	0.07456521981780997	3.527863519504513e-06	0.0008155646939880801	3.5110494835819328e-06	0.0008116775525948972
101.00000000000001	0.000780060739860869	0.0007784966929067256	0.0008313105762620995	0.0008289995876565637	0.000862511458255173	0.0008596865882965175	0.0008973271648347478	0.0008938769024717036	0.0009760558229518958	0.0009709957860507004	0.0765399554299224	0.0754662404861932	3.549505730694797e-06	0.0008230024006769196	3.5325127458146395e-06	0.0008190623401693123
