# Supplementary material for: White matter micro- and macrostructure brain charts for the human lifespan
Source: Nature. 2026 May 13;655(8124):979–89. doi: 10.1038/s41586-026-10454-2 (PMC13391363; doi:10.1038/s41586-026-10454-2)
Supplement: Supplementary file 12 — Centiles trajectories of brain charts. SDT.T9.1–5 contain the brain charts for the global metrics; SDT.T9.6–509 contain the brain charts for the tract-specific metrics (unnormalized); and SDT.T9.510–1157 contain the brain charts for the tract-specific macrostructural metrics (normalized). Included in each table are the male and female centile trajectories for the 2.5th, 25th, 50th, 75th and 97.5th percentiles; the interquartile range normalized by the 50th centile; and the derivatives of the 50th centiles with respect to both age and log(age). Charts are sampled in logarithmically spaced intervals. Age is reported in years, while centile trajectory values are reported in metric-specific units: diffusivities in mm2 s−1, volume in mm3, surface area in mm2, average length in mm, and FA is dimensionless (unitless). [file 41586_2026_10454_MOESM12_ESM.zip › plotted_curves_global/SDT.T9.4-global_rd_mean_curve_metrics.csv]

ages	male_0.025th_percentile	female_0.025th_percentile	male_0.25th_percentile	female_0.25th_percentile	male_0.5th_percentile	female_0.5th_percentile	male_0.75th_percentile	female_0.75th_percentile	male_0.975th_percentile	female_0.975th_percentile	male_normalized_quantile_range	fwmale_normalized_quantile_range	male_median_centile_d_age	male_median_centile_d_log_age	female_median_centile_d_age	female_median_centile_d_log_age
0.25	0.0008442642944280259	0.0008407257212152371	0.00088661333971751	0.0008821935491666956	0.0009106198433904857	0.0009056702717112785	0.0009359803710900913	0.0009304477896594951	0.0009884581365469376	0.0009816445442591088	0.05421255832595775	0.05328014179114249	-0.0003069338937907431	-0.0001772171281910004	-0.00030526558917335316	-0.00017625388444626364
0.25150637576242696	0.0008438356279724646	0.0008402988514338648	0.0008861631709852422	0.0008817456245373528	0.000910157485612212	0.0009052104270266448	0.0009355051367749919	0.0009299753644549988	0.000987956257208803	0.0009811461244510753	0.05421255834264791	0.053280141807542834	-0.0003062173038583249	-0.00017733354848437077	-0.0003045528941851283	-0.00017636967195042152
0.2530218281966045	0.0008434063983038998	0.0008398714208000931	0.0008857124107888824	0.0008812971113923833	0.0009096945203550931	0.0009047499781650477	0.0009350292780630293	0.0009295023185444467	0.0009874537184658859	0.0009806470497836295	0.05421255835958691	0.05328014182418647	-0.00030478194727034946	-0.00017756582990244296	-0.0003031253393164235	-0.00017660069082911511
0.25454641199404576	0.0008429766081274486	0.0008394434320077009	0.000885261061969242	0.0008808480125584368	0.0009092309505368604	0.0009042889280283612	0.0009345527979531946	0.0009290286549091045	0.0009869505234853262	0.00098014732340208	0.05421255837677771	0.053280141841078335	-0.0003033508899052406	-0.00017779699201950216	-0.0003017020603028886	-0.00017683059649073463
0.2560801821758082	0.0008425462601528891	0.0008390148877551086	0.0008848091273720261	0.0008803983308670319	0.0009087667790802737	0.0009038272795234564	0.0009340756994496473	0.0009285543765353736	0.0009864466754397215	0.000979646948457155	0.05421255839422514	0.05328014185822314	-0.00030192413995971945	-0.00017802703292968403	-0.00030028306529655824	-0.00017705938703976853
0.25762319409447826	0.0008421153570945574	0.0008385857907452765	0.0008843566098477271	0.0008799480691544525	0.0009083020089130088	0.0009033650355620982	0.0009335979855615998	0.0009280794864146783	0.0009859421775070066	0.0009791459281048827	0.05421255841193309	0.053280141875622994	-0.0003005017054222847	-0.0001782559507711723	-0.0002988683622417443	-0.00017728706062405952
0.2591755034361701	0.00084168390167124	0.0008381561436855954	0.0008839035122515115	0.000879497230261631	0.0009078366429675407	0.0009029021990608222	0.0009331196593031983	0.0009276039875433486	0.000985437032870326	0.000978644265506466	0.05421255842990526	0.053280141893282715	-0.0002990835940749892	-0.00017848374372642084	-0.0002974579588790327	-0.0001775136154363588
0.2607371662225343	0.0008412518966060651	0.0008377259492877805	0.0008834498374431045	0.0008790458170340377	0.0009073706841810293	0.0009024387729408235	0.0009326407236934036	0.0009271278829225004	0.0009849312447179088	0.0009781419638281571	0.05421255844814693	0.053280141911207154	-0.00029766981349271804	-0.00017871041002132104	-0.0002960518627423969	-0.00017773904971246646
0.2623082388127803	0.0008408193446264004	0.0008372952102677673	0.0008829955882866837	0.0008785938323215719	0.0009069041354952067	0.0009019747601278432	0.0009321611817558743	0.0009266511755579195	0.0009844248162429463	0.0009776390262411351	0.05421255846666102	0.0532801419293995	-0.00029626037104540925	-0.00017893594792606216	-0.0002946500811613628	-0.00017796336173164784
0.2638887779057103	0.000840386248463744	0.0008368639293456065	0.0008825407676507651	0.0008781412789784491	0.0009064369998562588	0.0009015101635520552	0.000931681036518851	0.0009261738684599452	0.0009839177506434666	0.000977135455921385	0.054212558485452936	0.053280141947864575	-0.0002948552738982757	-0.0001791603557542154	-0.00029325262126173035	-0.0001781865498163837
0.26547884054176485	0.0008399526108536221	0.0008364321092453585	0.000882085378408094	0.0008776881598630947	0.0009059692802147175	0.0009010449861479538	0.0009312002910150381	0.0009256959646433569	0.000983410051122215	0.0009766312560495732	0.05421255850452642	0.05328014196660671	-0.0002934545290117496	-0.00017938363186265072	-0.0002918594899663507	-0.00017840861233275884
0.2670784841050822	0.0008395184345354809	0.0008359997526949877	0.0008816294234355326	0.0008772344778380298	0.0009055009795253426	0.0009005792308542388	0.0009307189482814866	0.0009252174671272536	0.000982901720886524	0.0009761264298109253	0.05421255852388631	0.05328014198563055	-0.0002920581431425928	-0.00017960577465125915	-0.00029047069399562586	-0.00017862954768937955
0.26868776632556873	0.0008390837222525873	0.0008355668624262632	0.0008811729056139553	0.0008767802357697683	0.0009050321007470153	0.000900112900613708	0.0009302370113594838	0.0009247383789349444	0.0009823927631482032	0.0009756209803951092	0.05421255854353769	0.05328014200493931	-0.00029066612284506244	-0.00017982678256314721	-0.0002890862398680638	-0.00017884935433795657
0.2703067452809827	0.0008386484767519193	0.0008351334411746497	0.0008807158278281347	0.0008763254365287002	0.0009045626468426191	0.0008996459983731407	0.0009297544832944307	0.0009242587030938296	0.0009818831811234032	0.000975114910996108	0.05421255856348445	0.05328014202453937	-0.0002892784744722987	-0.00018004665408488663	-0.00028770613390194377	-0.00017906803077286093
0.2719354793990299	0.0008382127007840663	0.0008346994916792078	0.0008802581929666349	0.0008758700829889917	0.0009040926207789325	0.0008991785270831906	0.0009292713671357319	0.0009237784426352889	0.0009813729780325056	0.0009746082248121036	0.054212558583731245	0.0532801420444338	-0.0002878952041751037	-0.00018026538774487677	-0.0002863303822150942	-0.00017928557553101299
0.27357402745947257	0.0008377763971031232	0.0008342650166824899	0.0008798000039217025	0.0008754141780284704	0.0009036220255265176	0.0008987104896982716	0.0009287876659366798	0.0009232976005945664	0.0009808621570999963	0.0009741009250453549	0.054212558604283	0.0532801420646288	-0.0002865163179043839	-0.00018048298211448266	-0.0002849589907257255	-0.00017950198719107746
0.2752224485962505	0.0008373395684665931	0.0008338300189304409	0.0008793412635891622	0.0008749577245285263	0.0009031508640596076	0.0008982418891764535	0.0009283033827543439	0.0009228161800106611	0.000980350721554351	0.0009735930149020829	0.05421255862514482	0.053280142085127595	-0.000285141821410817	-0.0001806994358068137	-0.00028359196515309604	-0.00017971726437379654
0.27688080229961526	0.00083690221763528	0.0008333945011722937	0.0008788819748683051	0.0008745007253739971	0.0009026791393560013	0.0008977727284793476	0.0009278185206494536	0.0009223341839262111	0.0009798386746279095	0.000973084497592347	0.05421255864632183	0.05328014210593645	-0.00028377172024668385	-0.0001809147474775008	-0.00028222931102006577	-0.00017993140574243394
0.2785491484182772	0.0008364643473731875	0.0008329584661604672	0.0008784221406617842	0.0008740431834530655	0.0009022068543969469	0.0008973030105719986	0.0009273330826862869	0.0009218516153873802	0.0009793260195567603	0.0009725753763299279	0.054212558667818725	0.05328014212705976	-0.00028240601976742274	-0.00018112891582466872	-0.0002808710336522635	-0.00018014441000188675
0.28022754716156506	0.000836025960447421	0.0008325219166504692	0.0008779617638755082	0.0008735851016571547	0.0009017340121670361	0.0008968327384227755	0.0009268470719325587	0.000921368477443751	0.0009788127595806214	0.0009720656543322117	0.054212558689640554	0.05328014214850258	-0.000281044725129298	-0.00018134193958677103	-0.000279517138178087	-0.00018035627589754744
0.2819160591015993	0.0008355870596280856	0.0008320848554007945	0.0008775008474185368	0.0008731264828808231	0.0009012606156541	0.0008963619150032697	0.0009263604914593114	0.0009208847731482121	0.0009782988979427237	0.0009715553348200738	0.05421255871179293	0.053280142170269204	-0.0002796878412932857	-0.00018155381754467181	-0.00027816762953158936	-0.00018056700221683042
0.28361474517547763	0.0008351476476881842	0.0008316472851728231	0.0008770393942029726	0.0008726673300216552	0.000900786667849092	0.0008958905432881773	0.000925873344340799	0.0009204005055568458	0.0009777844378896913	0.0009710444210177581	0.0542125587342812	0.05328014219236648	-0.0002783353730255178	-0.00018176454852056323	-0.0002768225124533674	-0.00018077658778858918
0.2853236666874746	0.0008347077274035206	0.0008312092087307252	0.0008765774071438601	0.0008722076459801645	0.0009003121717459885	0.0008954186262552007	0.0009253856336543808	0.0009199156777288214	0.000977269382671428	0.0009705329161527659	0.054212558757110035	0.05328014221479885	-0.00027698732489633837	-0.00018197413137693852	-0.00027548179148817464	-0.00018098503148106238
0.2870428853112538	0.0008342673015525996	0.0008307706288413598	0.0008761148891590792	0.0008717474336596862	0.0008998371303416785	0.0008949461668849417	0.0009248973624804113	0.0009194302927262851	0.0009767537355409991	0.0009700208234557393	0.054212558780286024	0.05328014223757134	-0.0002756437012839119	-0.0001821825650181741	-0.00027414547099080533	-0.00018119233220489916
0.28877246309209376	0.0008338263729165255	0.0008303315482741753	0.0008756518431692418	0.0008712866959662716	0.0008993615466358556	0.0008944731681607868	0.000924408533902127	0.0009189443536142487	0.0009762374997545151	0.0009695081461603432	0.05421255880381377	0.053280142260690305	-0.00027430450637289105	-0.00018238984838869765	-0.0002728135551233746	-0.00018139848891035593
0.2905124624491269	0.0008333849442789091	0.0008298919698011149	0.0008751882720975901	0.0008708254358085909	0.0008988854236309164	0.0008939996330688152	0.000923919151005542	0.0009184578634604848	0.0009757206785710199	0.0009689948875031564	0.05421255882769871	0.05328014228416062	-0.0002729697441557488	-0.00018259598047315473	-0.00027148604785581787	-0.00018160350058699093
0.29226294617759224	0.000832943018425768	0.0008294518961965197	0.0008747241788698948	0.00087036365609783	0.0008984087643318529	0.0008935255645976861	0.0009234292168793416	0.0009179708253354197	0.0009752032752523766	0.000968481050723557	0.05421255885194831	0.05328014230798765	-0.0002716394184351101	-0.00018280096029693604	-0.00027016295297122017	-0.00018180736626630112
0.294023977451102	0.0008325005981454262	0.0008290113302370268	0.0008742595664143486	0.0008699013597475843	0.0008979315717461471	0.0008930509657385322	0.0009229387346147645	0.0009174832423120226	0.0009746852930631477	0.000967966639063605	0.05421255887656648	0.05328014233217832	-0.0002703135328228079	-0.00018300478692495625	-0.00026884427406148603	-0.00018201008501808613
0.29579561982392083	0.0008320576862284248	0.0008285702747014814	0.0008737944376614726	0.0008694385496737663	0.0008974538488836703	0.0008925758394848668	0.0009224477073055107	0.0009169951174657048	0.0009741667352704931	0.0009674516557679381	0.054212558901560404	0.05328014235673785	-0.0002689920907427146	-0.0001832074594623756	-0.00026753001453100334	-0.00018221165595175282
0.29757793723326015	0.0008316142854674182	0.0008281287323708332	0.0008733287955440073	0.000868975228794497	0.0008969755987565736	0.0008921001888324689	0.0009219561380476212	0.0009165064538742071	0.0009736476051440459	0.0009669361040836522	0.05421255892693538	0.05328014238167157	-0.00026767509543002	-0.00018340897705346193	-0.00026622017759861394	-0.00018241207821709238
0.29937099400158496	0.0008311703986570854	0.0008276867060280478	0.0008728626429968195	0.0008685114000300118	0.0008964968243791935	0.0008916240167792889	0.0009214640299393831	0.0009160172546175018	0.0009731279059558105	0.0009664199872601961	0.05421255895269804	0.053280142406986634	-0.00026636254993273045	-0.00018360933888175723	-0.0002649147662949769	-0.00018261135100153258
0.3011748548389356	0.000830726028594031	0.0008272441984580086	0.0008723959829567978	0.0008680470663025605	0.0008960175287679416	0.0008911473263253458	0.0009209713860812177	0.0009155275227776842	0.0009726076409800456	0.0009659033085492593	0.054212558978855005	0.05328014243268818	-0.0002650544571140001	-0.00018380854417038295	-0.00026361378346720366	-0.00018280947353213617
0.30298958484526295	0.0008302811780766928	0.0008268012124474246	0.000871928818362757	0.0008675822305363064	0.0008955377149412079	0.0008906701204726225	0.0009204782095755789	0.0009150372614388692	0.0009720868134931579	0.0009653860712046628	0.05421255900541176	0.05328014245878306	-0.00026375081965046565	-0.00018400659218048565	-0.000262317231778747	-0.00018300644507496244
0.30481524951277783	0.000829835849905249	0.0008263577507847368	0.0008714611521553379	0.0008671168956572322	0.0008950573859192593	0.0008901924022249683	0.0009199845035268494	0.0009145464736870903	0.0009715654267735893	0.0009648682784822498	0.05421255903237545	0.05328014248527789	-0.00026245164003582677	-0.00018420348221243055	-0.00026102511370929005	-0.0001832022649337628
0.3066519147283146	0.0008293900468815214	0.0008259138162600248	0.0008709929872769095	0.0008666510645930381	0.0008945765447241369	0.000889714174587999	0.0009194902710412356	0.0009140551626101923	0.0009710434841017088	0.0009643499336397771	0.05421255905975189	0.0532801425121789	-0.0002611569205805686	-0.0001843992136046635	-0.00025973743155599527	-0.00018339693245023048
0.3084996467757088	0.0008289437718088891	0.0008254694116649174	0.0008705243266714754	0.0008661847402730526	0.000894095194379559	0.0008892354405689989	0.0009189955152266705	0.0009135633312977373	0.0009705209887597078	0.0009638310399368115	0.05421255908754864	0.05328014253949259	-0.000259866663413294	-0.000184593785733822	-0.0002584541874365298	-0.0001835904470046945
0.31035851233818973	0.0008284970274921897	0.0008250245397924967	0.0008700551732845705	0.0008657179256281269	0.0008936133379108199	0.000888756203176817	0.0009185002391927031	0.0009130709828408934	0.0009699979440314859	0.0009633116006346156	0.05421255911577195	0.053280142567225124	-0.000258580870481917	-0.00018478719801451327	-0.00025717538328823286	-0.0001837828080150372
0.3122285785007863	0.0008280498167376328	0.0008245792034372103	0.0008695855300631704	0.0008652506235905463	0.000893130978344692	0.0008882764654217754	0.0009180044460504043	0.0009125781203323422	0.0009694743532025489	0.0009627916189960474	0.054212559144429635	0.05328014259538405	-0.00025729954355352413	-0.00018497944989831483	-0.00025590102086847644	-0.00018397401493572274
0.3141099127527488	0.0008276021423527098	0.0008241334053947831	0.000869115399955599	0.0008647828370939358	0.0008926481187093317	0.0008877962303155697	0.0009175081389122661	0.0009120847468661774	0.0009689502195599039	0.0009622710982854566	0.05421255917352688	0.0532801426239758	-0.000256022684218038	-0.00018517054087510698	-0.00025463110175838466	-0.00018416406725926815
0.31600258298998396	0.0008271540071460988	0.0008236871484621204	0.0008686447859114232	0.00086431456907316	0.0008921647620341729	0.0008873155008711698	0.0009170113208920959	0.000911590865537801	0.0009684255463919474	0.0009617500417685715	0.054212559203072525	0.053280142653007796	-0.0002547502938866353	-0.0001853604704713796	-0.00025336562736169577	-0.0001843529645148556
0.3179066575175057	0.0008267054139275797	0.0008232404354372268	0.0008681736908813694	0.0008638458224642363	0.0008916809113498428	0.0008868342801027281	0.0009165139951049238	0.0009110964794438304	0.0009679003369883672	0.000961228452712404	0.05421255923307354	0.0532801426824871	-0.00025348237379402283	-0.0001855492382503432	-0.0002521045989061499	-0.0001845407062680271
0.3198222050518999	0.0008262563655079446	0.0008227932691191129	0.0008677021178172268	0.000863376600204238	0.0008911965696880545	0.0008863525710254814	0.0009160161646669015	0.0009106015916819967	0.0009673745946400352	0.0009607063343851405	0.054212559263537165	0.05328014271242079	-0.0002522189249996032	-0.00018573684381209543	-0.0002508480174455985	-0.00018472729212110073
0.32174929472380437	0.0008258068646989086	0.0008223456523077089	0.0008672300696717536	0.0008629069052312038	0.0008907117400815219	0.0008858703766556575	0.0009155178326952038	0.0009101062053510495	0.0009668483226389043	0.0009601836900560423	0.05421255929447021	0.053280142742816096	-0.00025095994838775226	-0.00018592328679259418	-0.00024959588385997655	-0.00018491272171222706
0.32368799608040405	0.0008253569143130222	0.0008218975878037773	0.0008667575493985845	0.0008624367404840453	0.0008902264255638577	0.000885387700010381	0.0009150190023079324	0.0009096103235506597	0.0009663215242779068	0.0009596605229953431	0.054212559325881315	0.05328014277368127	-0.0002497054446706226	-0.00018610856686471222	-0.0002483481988568015	-0.0001850969947156944
0.3256383790879404	0.000824906517163585	0.0008214490784088268	0.0008662845599521426	0.0008619661089024575	0.0008897406291694825	0.0008849045441075796	0.0009145196766240204	0.000909113949381323	0.000965794202850852	0.0009591368364741461	0.05421255935777851	0.053280142805022905	-0.0002484554143873663	-0.00018629268373648866	-0.00024710496297264406	-0.00018528011084117946
0.32760051413423674	0.000824455676064559	0.0008210001269250251	0.0008658111042875463	0.0008614950134268266	0.0008892543539335329	0.0008844209119658924	0.0009140198587631335	0.0009086170859442666	0.0009652663616523242	0.0009586126337643265	0.05421255939016802	0.053280142836850126	-0.00024720985790627203	-0.00018647563715185056	-0.00024586617657390564	-0.00018546206983416358
0.3295744720312385	0.0008240043938304824	0.0008205507361551136	0.0008653371853605182	0.0008610234569981418	0.0008887676028917654	0.0008839368066045753	0.0009135195518455779	0.0009081197363413514	0.0009647380039775833	0.0009580879181384289	0.05421255942305926	0.05328014286916985	-0.0002459687754254869	-0.00018665742688961373	-0.00024463183985748427	-0.0001856428714745728
0.33156032401756863	0.000823552673276387	0.000820100908902326	0.0008648628061272997	0.0008605514425579082	0.0008882803790804705	0.0008834522310434159	0.0009130187589922072	0.0009076219036749834	0.0009642091331224676	0.0009575626928695727	0.054212559456460814	0.0532801429019902	-0.0002447321669745428	-0.0001868380527640101	-0.00024340195285288413	-0.00018582251557772156
0.33355814176109866	0.0008231005172177091	0.0008196506479702982	0.0008643879695445585	0.0008600789730480528	0.0008877926855363746	0.0008829671883026339	0.0009125174833243229	0.0009071235910480142	0.0009636797523832893	0.0009570369612313474	0.05421255949037945	0.05328014293531928	-0.00024350003241557783	-0.00018701751462418814	-0.00024217651542302043	-0.00018600100199356318
0.33556799736153503	0.0008226479284702108	0.0008191999561629906	0.0008639126785693022	0.0008596060514108437	0.0008873045252965551	0.0008824816814027995	0.000912015727963588	0.0009066248015636546	0.0009631498650567417	0.0009565107264977222	0.05421255952482472	0.053280142969165674	-0.0002422723714436137	-0.0001871958123533246	-0.0002409555272643582	-0.0001861783306058018
0.3375899633530214	0.0008221949098498936	0.0008187488362846021	0.0008634369361587917	0.0008591326805887995	0.0008868159013983477	0.0008819957133647395	0.0009115134960319321	0.0009061255383253805	0.0009626194744397996	0.0009559839919429445	0.05421255955980529	0.05328014300353821	-0.00024104918358841543	-0.00018737294586884667	-0.00023973898790932702	-0.00018635450133233644
0.3396241127067558	0.000821741464172917	0.000818297291139489	0.0008629607452704534	0.0008586588635246037	0.000886326816879261	0.0008815092872094519	0.000911010790651459	0.0009056258044368402	0.0009620885838296226	0.0009554567608414461	0.05421255959532946	0.05328014303844414	-0.0002398304682160457	-0.00018754891512259841	-0.00023852689672748673	-0.00018652951412539975
0.3416705188336247	0.0008212875942555156	0.0008178453235320824	0.0008624841088617924	0.0008581846031610181	0.0008858372747768816	0.0008810224059580136	0.0009105076149443559	0.0009051256030017678	0.0009615571965234589	0.0009549290364677468	0.05421255963140565	0.053280143073894434	-0.00023861622452894804	-0.0001877237200997306	-0.00023731925292558298	-0.00018670336897011475
0.343729255586852	0.0008208333029139225	0.0008173929362668113	0.0008620070298903122	0.0008577099024408035	0.0008853472781287961	0.0008805350726314999	0.0009100039720328102	0.0009046249371238918	0.0009610253158185549	0.0009544008220963637	0.05421255966804438	0.05328014310989515	-0.00023740645156758444	-0.00018789736081847863	-0.00023611605554926807	-0.0001868760658846058
0.34580039726466444	0.0008203785929642817	0.0008169401321480175	0.0008615295113134237	0.000857234764306628	0.0008848568299724956	0.0008800472902508928	0.0009094998650389088	0.0009041238099068477	0.0009604929450120534	0.0009538721210017126	0.05421255970525336	0.05328014314645763	-0.00023620114821307214	-0.00018806983733149485	-0.0002349173034855434	-0.00018704760492110895
0.3478840186129729	0.0008199234672225724	0.0008164869139798766	0.0008610515560883637	0.000856759191700986	0.0008843659333452922	0.0008795590618369954	0.0009089952970845572	0.0009036222244540853	0.0009599600874009045	0.000953342936458016	0.054212559743042836	0.05328014318359004	-0.000235000313185324	-0.0001882411497228509	-0.00023372299546195463	-0.00018721798616383456
0.34998019482807	0.0008194679285045308	0.0008160332845663239	0.0008605731671721148	0.0008562831875661199	0.0008838745912842381	0.0008790703904103503	0.0009084902712913913	0.0009031201838687889	0.0009594267462817738	0.0009528132717392153	0.05421255978142182	0.05328014322130165	-0.00023380394504657342	-0.000188411298109592	-0.00023253313004811815	-0.00018738720972874545
0.352089001559344	0.0008190119796255694	0.0008155792467109718	0.0008600943475213196	0.0008558067548439331	0.0008833828068260347	0.0008785812789911554	0.0009079847907806891	0.0009026176912537866	0.0009588929249509496	0.0009522831301188768	0.054212559820400276	0.05328014325960246	-0.0002326120422024569	-0.00018858028264162607	-0.00023134770565774732	-0.00018755527576450048
0.3542105149120084	0.0008185556234006996	0.0008151248032170331	0.0008596151000921988	0.0008553298964759099	0.0008828905830069521	0.0008780917305991775	0.0009074788586732831	0.0009021147497114638	0.0009583586267042498	0.0009517525148700993	0.054212559859988144	0.05328014329850206	-0.00023142460290215272	-0.00018874810350033577	-0.00023016672055031773	-0.00018772218445217703
0.35634481144984936	0.0008180988626444566	0.0008146699568872466	0.0008591354278404743	0.0008548526154030377	0.0008823979228627449	0.00087760174825367	0.0009069724780894784	0.0009016113623436813	0.0009578238548369349	0.0009512214292654281	0.05421255990019486	0.053280143338009886	-0.00023024162524046266	-0.00018891476089916148	-0.00022899017283084522	-0.00018788793600379994
0.35849196819798806	0.000817641700170818	0.0008142147105237957	0.0008586553337212819	0.0008543749145657212	0.00088190482942857	0.0008771113349732928	0.000906465652148963	0.0009011075322516865	0.0009572886126436143	0.0009506898765767629	0.0542125599410311	0.05328014337813595	-0.00022906310715814504	-0.0001890802550824633	-0.00022781806045135689	-0.00018805253066264682
0.36065206264566085	0.0008171841387931353	0.0008137590669282407	0.0008581748206890999	0.0008538967969037099	0.0008814113057389065	0.0008766204937760303	0.0009059583839707304	0.0009006032625360357	0.0009567529034181635	0.0009501578600752728	0.05421255998250732	0.05328014341889079	-0.00022788904644455155	-0.00018924458632649244	-0.0002266503812131393	-0.0001882159687033036
0.3628251727490157	0.0008167261813240523	0.0008133030289014363	0.0008576938916976635	0.000853418265356015	0.0008809173548274699	0.0008761292276791096	0.0009054506766729892	0.0009000985562965069	0.0009562167304536303	0.0009496253830313066	0.054212560024633594	0.053280143460285236	-0.00022671944073746064	-0.00018940775493814233	-0.00022548713276626664	-0.00018837825043049872
0.3650113769339257	0.0008162678305754344	0.0008128465992434633	0.0008572125496998911	0.0008529393228608352	0.0008804229797271382	0.0008756375396989248	0.0009049425333730864	0.00089959341663202	0.0009556800970421521	0.0009490924487143078	0.0542125600674211	0.05328014350232869	-0.00022555428752410456	-0.0001895697612540881	-0.0002243283126124318	-0.00018853937617976935
0.36721075409881926	0.0008158090893582941	0.0008123897807535523	0.0008567307976478051	0.0008524599723554765	0.00087992818346987	0.0008751454328509524	0.0009044339571874228	0.0008990878466405542	0.0009551430064748675	0.0009485590603927284	0.05421256011087991	0.05328014354503182	-0.00022439358414444444	-0.0001897306056423964	-0.00022317391810577902	-0.00018869934631707275
0.3694233836175272	0.0008153499604827184	0.0008119325762300123	0.0008562486384924562	0.000851980216776278	0.0008794329690866227	0.0008746529101496769	0.0009039249512313746	0.0008985818494190705	0.0009546054620418321	0.0009480252213339451	0.05421256015502229	0.05328014358840661	-0.0002232373277911981	-0.00018989028850144307	-0.0002220239464540419	-0.0001888581612382867
0.37164934534214805	0.000814890446757792	0.0008114749884701548	0.0008557660751838428	0.0008515000590585328	0.0008789373396072761	0.0008741599746085089	0.0009034155186192056	0.0008980754280634246	0.0009540674670319286	0.0009474909348041695	0.0542125601998584	0.05328014363246319	-0.00022208551550964573	-0.00019004881025821985	-0.00022087839471890414	-0.0001890158213683768
0.3738887196059291	0.0008144305509915343	0.0008110170202702295	0.0008552831106708441	0.0008510195021364203	0.0008784412980605596	0.0008736666292397157	0.0009029056624639992	0.0008975685856682988	0.000953529024732793	0.0009469562040683746	0.05421256024539958	0.05328014367721304	-0.00022093814420023894	-0.00019020617136916718	-0.00021973725981747072	-0.0001891723271611745
0.3761415872261661	0.000813970275990823	0.0008105586744253504	0.0008547997479011407	0.000850538548942927	0.0008779448474739715	0.0008731728770543397	0.0009023953858775749	0.0008970613253271173	0.0009529901384307249	0.0009464210323902071	0.05421256029165913	0.05328014372266756	-0.00021979521062104324	-0.00019036237232095132	-0.00021860053852537642	-0.00018932767910070925
0.3784080295071193	0.0008135096245613221	0.0008100999537294219	0.0008543159898211396	0.0008500572024097711	0.0008774479908737016	0.0008726787210621228	0.0009018846919704048	0.0008965536501319675	0.0009524508114106034	0.0009458854230319026	0.054212560338647166	0.05328014376883892	-0.0002186567113873772	-0.00019051741362879904	-0.00021746822747645278	-0.00018948187769937674
0.3806881282429484	0.0008130485995074169	0.0008096408609750756	0.000853831839375904	0.000849575465467335	0.0008769507312845597	0.0008721841642714331	0.0009013735838515444	0.0008960455631735264	0.0009519110469558108	0.0009453493792542105	0.0542125603863756	0.053280143815738215	-0.0002175226429722843	-0.00019067129583583142	-0.00021634032316295015	-0.00018963492349746702
0.38298196572066395	0.0008125872036321429	0.0008091813989535986	0.0008533472995090797	0.0008490933410445915	0.0008764530717299019	0.0008716892096891938	0.0009008620646285548	0.0008955370675409859	0.00095137084834815	0.0009448129043163112	0.05421256043485895	0.05328014386337782	-0.00021639300170986364	-0.00019082401951392436	-0.00021521682193886837	-0.00018978681706371958
0.3852896247230969	0.000812125439737118	0.0008087215704548668	0.0008528623731628255	0.0008486108320690306	0.0008759550152315536	0.0008711938603208053	0.0009003501374074229	0.0008950281663219733	0.0009508302188677645	0.0009442760014757368	0.05421256048410683	0.053280143911769696	-0.00021526778379538092	-0.00019097558526298686	-0.0002140977200199845	-0.000189937558994685
0.38761118853188686	0.0008116633106224764	0.0008082613782672779	0.0008523770632777399	0.0008481279414665935	0.0008754565648097406	0.0008706981191700779	0.0008998378052924927	0.0008945188626024838	0.0009502891617930608	0.0009437386739882961	0.05421256053413375	0.053280143960927104	-0.00021414698528612885	-0.0001911259937103782	-0.00021298301348540716	-0.00019008714991450293
0.3899467409304866	0.0008112008190867992	0.000807800825177684	0.0008518913727927924	0.0008476446721615988	0.0008749577234830151	0.0008702019892391552	0.0008993250713863867	0.0008940091594667987	0.0009497476804006286	0.0009432009251079912	0.054212560584951566	0.053280144010860994	-0.00021303060210470237	-0.00019127524551174058	-0.0002118726982793251	-0.00019023559047492977
0.39229636620718694	0.0008107379679270498	0.0008073399139713251	0.0008514053046452522	0.0008471610270766727	0.0008744584942681816	0.000869705473528447	0.0008988119387899334	0.0008934990599974187	0.0009492057779651625	0.0009426627580869441	0.05421256063657419	0.05328014406158646	-0.00021191863003738876	-0.00019142334134891748	-0.00021076677021117374	-0.00019038288135417303
0.3946601491581577	0.0008102747599385102	0.0008068786474317682	0.0008509188617706244	0.0008466770091326877	0.0008739588801802342	0.0008692085750365575	0.0008982984106020983	0.0008929885672749908	0.0009486634577593907	0.0009421241761753228	0.054212560689014304	0.05328014411311504	-0.0002108110647365269	-0.0001915702819301479	-0.00020966522495749484	-0.00019052902325719656
0.3970381750905084	0.0008098111979147151	0.0008064170283408393	0.0008504320471025788	0.0008461926212486887	0.0008734588842322821	0.0008687112967602183	0.0008977844899199111	0.0008924776843782373	0.0009481207230539955	0.0009415851826212647	0.054212560742286336	0.053280144165460466	-0.0002097079017242265	-0.00019171606799225915	-0.00020856805806393486	-0.00019067401691608143
0.39943052982536675	0.0008093472846473834	0.0008059550594785563	0.0008499448635728782	0.000845707866341823	0.0008729585094354749	0.0008682136416942134	0.0008972701798383861	0.0008919664143838782	0.0009475775771175334	0.0009410457806707943	0.05421256079640285	0.053280144218636374	-0.0002086091363895093	-0.00019186070029647562	-0.0002074752649448286	-0.00019081786308819404
0.4018372997009759	0.0008088830229263668	0.0008054927436230783	0.000849457314111324	0.0008452227473272887	0.000872457758798949	0.0008677156128313228	0.0008967554834504698	0.000891454760366578	0.000947034023216376	0.0009405059735677679	0.054212560851379	0.05328014427265644	-0.0002075147639913344	-0.00019200417962997318	-0.00020638684088503112	-0.00019096056255640814
0.40425857157581063	0.0008084184155395746	0.0008050300835506296	0.0008489694016456801	0.000844737267118253	0.0008719566353297474	0.0008672172131622453	0.0008962404038469554	0.0008909427253988593	0.0009464900646146212	0.0009399657645537828	0.05421256090722772	0.05328014432753404	-0.0002064247796615959	-0.00019214650680657308	-0.00020530278104277655	-0.00019110211613027062
0.4066944328317112	0.0008079534652729206	0.0008045670820354477	0.0008484811291016126	0.0008442514286257984	0.0008714551420327592	0.0008667184456755368	0.0008957249441164243	0.000890430312551047	0.0009459457045740311	0.0009394251568681168	0.054212560963964956	0.05328014438328453	-0.00020533917840381832	-0.0001922876826651876	-0.00020422308044890092	-0.00019124252464391978
0.4091449713770379	0.000807488174910257	0.0008041037418497169	0.0008479924994026242	0.0008437652347588534	0.0008709532819106507	0.0008662193133575434	0.0008952091073451718	0.0008899175248911937	0.0009454009463539543	0.0009388841537476512	0.05421256102160425	0.05328014443992237	-0.00020425795509601552	-0.00019242770806957021	-0.00020314773400903485	-0.00019138178895658498
0.411610275649843	0.0008070225472333176	0.0008036400657635124	0.0008475035154699923	0.0008432786884241336	0.0008704510579638033	0.0008657198191923377	0.0008946928966171463	0.0008894043654850177	0.0009448557932112604	0.0009383427584268053	0.05421256108016161	0.053280144497461594	-0.00020318110449030202	-0.00019256658390787162	-0.00020207673650413094	-0.0001915199099515874
0.41409043462106226	0.0008065565850216566	0.0008031760565447381	0.0008470141802227058	0.0008427917925260765	0.0008699484731902493	0.0008652199661616564	0.0008941763150138788	0.0008888908373958353	0.0009443102484002673	0.0009378009741374638	0.05421256113965168	0.05328014455591716	-0.00020210862121664008	-0.00019270431109369435	-0.0002010100825928507	-0.0001916568885372838
0.41658553779772634	0.0008060902910525888	0.0008027117169590688	0.0008465244965774024	0.0008423045499667799	0.000869445530585603	0.0008647197572448328	0.0008936593656144192	0.0008883769436844957	0.0009437643151726723	0.0009372588041089089	0.05421256120009	0.05328014461530468	-0.0002010404997818127	-0.00019284089056414988	-0.0001999477668121752	-0.00019179272564592842
0.41909567522619073	0.0008056236681011338	0.0008022470497698936	0.0008460344674483092	0.0008418169636459439	0.0008689422331430065	0.0008642191954187389	0.0008931420514952728	0.0008878626874093196	0.0009432179967774855	0.0009367162515677548	0.05421256126149278	0.05328014467564013	-0.00019997673457186615	-0.00019297632328038605	-0.0001988897835786818	-0.0001919274222334788
0.4216209374953856	0.0008051567189399561	0.0008017820577382556	0.0008455440957471803	0.0008413290364608072	0.0008684385838530593	0.0008637182836577196	0.0008926243757303338	0.0008873480716260302	0.0009426712964609601	0.0009361733197378769	0.05421256132387546	0.05328014473693811	-0.0001989173198533034	-0.000193110610227476	-0.0001978361271900153	-0.00019206097927967902
0.42416141574008476	0.0008046894463393096	0.000801316743622798	0.0008450533843832384	0.0008408407713060901	0.000867934585703763	0.0008632170249335348	0.0008921063413908252	0.0008868330993876971	0.0009421242174665282	0.0009356300118403499	0.054212561387254776	0.05328014479921583	-0.00019786224977350053	-0.0001932437524131969	-0.00019678679182530412	-0.00019219339778667188
0.4267172016441951	0.0008042218530669823	0.0008008511101797089	0.000844562336263117	0.000840352171073937	0.0008674302416804592	0.0008627154222153003	0.0008915879515452362	0.0008863177737446713	0.0009415767630347353	0.0009350863310933812	0.05421256145164724	0.05328014486248871	-0.0001968115183629826	-0.00019337575086866843	-0.00019574177154763062	-0.00019232467878010917
0.42928838744406506	0.0008037539418882392	0.000800385160162663	0.0008440709542908	0.0008398632386538552	0.0008669255547657683	0.0008622134784694239	0.0008910692092592592	0.0008858020977445237	0.000941028936403174	0.0009345422807122452	0.05421256151706999	0.053280144926773645	-0.00019576511953625642	-0.00019350660664765873	-0.00019470106030450296	-0.00019245482330804142
0.43187506593181346	0.0008032857155657709	0.0007999188963227717	0.0008435792413675683	0.0008393739769326622	0.0008664205279395337	0.000861711196659553	0.000890550117595733	0.0008852860744319886	0.0009404807408064224	0.0009339978639092238	0.05421256158353941	0.05328014499208769	-0.000194723047093448	-0.0001936363208268621	-0.0001936646519294094	-0.00019258383244083466
0.4344773304586784	0.0008028171768596332	0.000799452321408523	0.0008430872003919358	0.000838884388794423	0.000865915164178758	0.0008612085797465102	0.0008900306796145764	0.0008847697068488973	0.0009399321794759763	0.0009334530838935366	0.054212561651073854	0.05328014505844832	-0.00019368529472113538	-0.00019376489450476098	-0.00019263254014365017	-0.00019271170727161446
0.4370952749383861	0.0008023483285272011	0.0007989854381657356	0.0008425948342596006	0.0008383944771204019	0.0008654094664575522	0.0008607056306882391	0.0008895108983727353	0.0008842529980341262	0.0009393832556401914	0.0009329079438712858	0.0542125617196907	0.05328014512587174	-0.00019265185599237622	-0.00019389232880057117	-0.00019160471855539374	-0.0001928384489135182
0.4397289938505404	0.0008018791733231148	0.0007985182493375035	0.0008421021458633904	0.0008379042447890034	0.0008649034377470789	0.0008602023524397534	0.0008889907769241255	0.0008837359510235389	0.0009388339725242238	0.0009323624470453952	0.05421256178940817	0.053280145194377855	-0.0001916227243709545	-0.00019401862485671217	-0.00019058118066325735	-0.00019296405850210974
0.4423785822440318	0.000801409713999223	0.0007980507576641425	0.0008416091380932006	0.0008374136946757191	0.0008643970810154883	0.0008596987479530718	0.0008884703183195679	0.0008832185688499224	0.0009382843333499618	0.0009318165966155438	0.05421256186024491	0.05328014526398219	-0.00019059789321079768	-0.0001941437838365867	-0.00018956191985794457	-0.00019308853719512964
0.4450441357404687	0.0008009399533045367	0.0007975829658831415	0.0008411158138359471	0.0008369228296530727	0.0008638903992278722	0.000859194820177167	0.0008879495256067375	0.0008827008545429379	0.0009377343413359716	0.0009312703957781112	0.05421256193221891	0.05328014533470494	-0.00018957735575653167	-0.00019426780692377577	-0.00018854692942080198	-0.00019321188616974738
0.44772575053762753	0.0008004698939851779	0.0007971148767291132	0.0008406221759755119	0.00083643165259057	0.0008633833953462049	0.0008586905720579152	0.0008874284018301073	0.0008821828111290616	0.0009371839996974381	0.000930723847726119	0.05421256200534957	0.05328014540656429	-0.00018856110514606228	-0.0001943906953229546	-0.00018753620252653924	-0.0001933341066235883
0.4504235234129248	0.0007999995387843297	0.0007966464929337431	0.000840128227392691	0.0008359401663546464	0.0008628760723292922	0.0008581860065380399	0.0008869069500308925	0.000881664441631532	0.0009366333116461058	0.000930176955649172	0.05421256207965598	0.053280145479578905	-0.00018754913441129673	-0.0001945124502592821	-0.00018652973224531078	-0.0001934551997753997
0.4531375517269096	0.000799528890442187	0.0007961778172257415	0.0008396339709651422	0.0008354483738086142	0.0008623684331327159	0.0008576811265570576	0.0008863851732469962	0.0008811457490702946	0.0009360822803902219	0.0009296297227334021	0.05421256215515857	0.05328014555376874	-0.0001865414364796425	-0.0001946330729779011	-0.00018552751154282676	-0.0001935751668635799
0.4558679334267773	0.000799057951695907	0.000795708852330794	0.0008391394095673342	0.0008349562778126134	0.0008618604807087841	0.0008571759350512302	0.0008858630745129543	0.0008806267364619485	0.0009355309091344775	0.0009290821521614098	0.054212562231876656	0.05328014562915323	-0.00018553800417486777	-0.000194752564743772	-0.00018452953328168542	-0.0001936940091460393
0.45861476704990445	0.0007985867252795651	0.0007952396009715166	0.000838644546070499	0.0008344638812235631	0.0008613522180064783	0.0008566704349535105	0.0008853406568598864	0.0008801074068196961	0.0009349792010799568	0.0009285342471122127	0.05421256230983115	0.05328014570575198	-0.0001845388302184059	-0.00019487092684117302	-0.00018353579022323263	-0.00019381172790031154
0.4613781517274047	0.0007981152139241058	0.0007947700658674074	0.0008381493833425805	0.0008339711868951096	0.0008608436479714053	0.000856164629193494	0.000884817923315441	0.0008795877631532889	0.0009344271594240783	0.0009279860107611888	0.05421256238904223	0.05328014578358605	-0.00018354390723102076	-0.00019498816057397783	-0.00018254627502828358	-0.00019392832442319263
0.4641581871877068	0.0007976434203572936	0.0007943002497347993	0.000837653924248184	0.0008334781976775794	0.0008603347735457431	0.0008556585206973669	0.0008842948769037427	0.0008790678084689764	0.0009338747873605394	0.0009274374462800197	0.05421256246953139	0.053280145862675696	-0.00018255322773347293	-0.00019510426726446206	-0.00018156098025820522	-0.00019404380002974175
0.4669549737601532	0.0007971713473036774	0.0007938301552868213	0.0008371581716485383	0.0008329849164179367	0.0008598255976681987	0.0008551521123878629	0.0008837715206453512	0.0008785475457694627	0.0009333220880792721	0.0009268885568366493	0.05421256255131941	0.05328014594304207	-0.00018156678414829597	-0.0001952192482541637	-0.00018057989837663713	-0.00019415815605408615
0.46976861237862133	0.0007966989974845317	0.0007933597852333424	0.0008366621284014323	0.0008324913459597255	0.0008593161232739502	0.0008546454071842065	0.0008832478575571962	0.000878026978053845	0.0009327690647663773	0.0009263393455952145	0.05421256263442919	0.05328014602470681	-0.00018058456880093443	-0.00019533310490293943	-0.00017960302175057397	-0.00019427139384850522
0.4725992045851658	0.0007962263736178249	0.00079288914228094	0.000836165797361185	0.0008319974891430355	0.0008588063532946087	0.0008541384080020755	0.0008827238906525433	0.0008775061083175769	0.0009322157206040847	0.0009257898157160095	0.05421256271888198	0.05328014610769124	-0.00017960657391971613	-0.00019544583858754905	-0.00017863034265103162	-0.0001943835147828199
0.4754468525336833	0.0007957534784181696	0.0007924182291328489	0.0008356691813785906	0.00083150334880445	0.0008582962906581685	0.0008536311177535466	0.0008821996229409382	0.0008769849395524145	0.0009316620587706968	0.0009252399703554272	0.05421256280470068	0.05328014619201782	-0.00017863279163932155	-0.00019555745070390373	-0.00017766185325518435	-0.00019449452024500324
0.47831165899359906	0.0007952803145967811	0.0007919470484889213	0.0008351722833008757	0.0008310089277770019	0.0008577859382889566	0.0008531235393470551	0.0008816750574281607	0.0008764634747463703	0.0009311080824405386	0.0009246898126659114	0.0542125628919087	0.05328014627770962	-0.00017766321400067286	-0.00019566794266498433	-0.00017669754564705875	-0.00019460441164020903
0.4811937273535759	0.000794806884861437	0.0007914756030455858	0.0008346751059716577	0.0008305142288901333	0.0008572752991075947	0.0008526156756873456	0.0008811501971161794	0.000875941716883668	0.0009305537947839115	0.0009241393457959093	0.05421256298052835	0.05328014636478836	-0.0001766978329517943	-0.00019577731590067482	-0.00017573741181883817	-0.00019471319039104928
0.4840931616252451	0.0007943331919164325	0.0007910038954958036	0.0008341776522308964	0.0008300192549696465	0.0008567643760309488	0.0008521075296754306	0.0008806250450031038	0.0008754196689446949	0.0009299991989670417	0.0009235885728898212	0.054212563070584	0.053280146453278596	-0.00017573664035033798	-0.00019588557185845623	-0.00017478144367197301	-0.0001948208579365951
0.4870100664469608	0.0007938592384625434	0.000790531928529031	0.0008336799249148559	0.0008295240088376679	0.0008562531719720874	0.0008515991042085454	0.0008800996040831412	0.0008748973339059601	0.000929444298152034	0.0009230374970879545	0.054212563162100075	0.05328014654320357	-0.00017477962796336177	-0.0001959927120018523	-0.00017382963301859622	-0.00019492741573257089
0.4899445470875755	0.0007933850271969832	0.000790059704831177	0.0008331819268560607	0.000829028493312601	0.0008557416898402399	0.0008510904021801063	0.0008795738773465516	0.0008743747147400469	0.0009288890954968253	0.0009224861215264772	0.054212563255100855	0.0532801466345872	-0.00017382678746902247	-0.000196098737810374	-0.0001728819715820229	-0.00019503286525071606
0.49289670945023945	0.0007929105608133687	0.0007895872270845686	0.000832683660883257	0.0008285327112090912	0.0008552299325407547	0.0008505814264796694	0.0008790478677796063	0.0008738518144155753	0.0009283335941551411	0.000921934449337375	0.05421256334961105	0.053280146727454215	-0.0001728781104583521	-0.00019620365078024116	-0.0001719384509991373	-0.00019513720797903478
0.4958666600762229	0.0007924358420016754	0.0007891144979679074	0.0008321851298213682	0.000828036665337979	0.0008547179029750541	0.0008500721799928865	0.000878521578364542	0.0008733286358971534	0.0009277777972764452	0.0009213824836484018	0.054212563445656684	0.053280146821830375	-0.0001719335884364792	-0.00019630745242374403	-0.00017099906282080912	-0.00019524044542118535
0.4988545061487607	0.0007919608734482027	0.0007886415201562346	0.0008316863364914573	0.0008275403585062655	0.0008542056040405953	0.0008495626656014677	0.0008779950120795196	0.0008728051821453382	0.0009272217080058995	0.0009208302275830378	0.054212563543263176	0.05328014691773973	-0.00017099321282260105	-0.00019641014426791115	-0.00017006379851319808	-0.0001953425790963137
0.5018603554969207	0.0007914856578355384	0.0007881682963208938	0.0008311872837106894	0.0008270437935170716	0.0008536930386308327	0.0008490528861831383	0.0008774681718985865	0.0008722814561165969	0.0009266653294843189	0.0009202776842604479	0.054212563642457606	0.05328014701520924	-0.00017005697495220407	-0.0001965117278552031	-0.00016913264945905837	-0.0001954436105385815
0.5048843165994948	0.0007910101978425189	0.0007876948291294945	0.0008306879742922915	0.0008265469731695999	0.000853180209635175	0.0008485428446116025	0.0008769410607916305	0.0008717574607632625	0.0009261086648481295	0.0009197248567954378	0.05421256374326492	0.0532801471142645	-0.0001691248660783684	-0.00019661220474345709	-0.00016820560695868236	-0.0001955435412970552
0.5079264985889148	0.0007905344961441942	0.0007872211212458747	0.0008301884110455122	0.0008260499002590961	0.0008526671199389474	0.0008480325437565028	0.0008764136817243442	0.0008712331990334964	0.000925551717229325	0.0009191717482984101	0.05421256384571486	0.05328014721493262	-0.00016819687737254507	-0.00019671157650502646	-0.0001672826622315382	-0.00019564237293559494
0.5109870112551897	0.0007900585554117934	0.0007867471753300687	0.0008296885967755909	0.0008255525775768147	0.0008521537724233548	0.0008475219864833836	0.0008758860376581837	0.0008707086738712505	0.0009249944897554264	0.0009186183618753274	0.05421256394983328	0.05328014731724136	-0.00016727299992533307	-0.00019680984472617014	-0.00016636380641674164	-0.00019574010703191091
0.5140659650498691	0.0007895823783126922	0.0007862729940382719	0.000829188534283718	0.0008250550079099827	0.0008516401699654447	0.0008470111756536545	0.0008753581315503336	0.0008701838882162277	0.0009244369855494436	0.0009180647006276716	0.05421256405564915	0.05328014742121704	-0.00016635322474856107	-0.00019690701100774644	-0.00016544903057505445	-0.00019583674517825722
0.5171634710900281	0.0007891059675103738	0.0007857985800228052	0.0008286882263669976	0.0008245571940417606	0.000851126315438069	0.0008465001141245517	0.0008748299663536641	0.0008696588450038451	0.0009238792077298312	0.0009175107676524004	0.054212564163190854	0.053280147526889074	-0.00016543754277578704	-0.00019700307696424169	-0.00016453832568910642	-0.0001959322889800441
0.5202796411622786	0.0007886293256644031	0.0007853239359320863	0.0008281876758184195	0.0008240591387512148	0.0008506122117098511	0.000845988804749108	0.0008743015450167025	0.0008691335471651999	0.0009233211594104573	0.0009169565660419166	0.05421256427248742	0.05328014763428541	-0.000164525944863686	-0.00019709804422365917	-0.00016363168266528283	-0.0001960267400565041
0.5234145877268029	0.0007881524554303864	0.0007848490644105911	0.0008276868854268157	0.0008235608448132751	0.0008500978616451476	0.0008454772503761099	0.0008737728704835878	0.0008686079976270284	0.0009227628437005562	0.0009164020988840214	0.05421256438356913	0.053280147743436146	-0.00016361842179357655	-0.0001971919144275469	-0.00016272909233536192	-0.0001961201000408308
0.5265684239214125	0.0007876753594599438	0.0007843739680988279	0.0008271858579768337	0.0008230623149987087	0.0008495832681040163	0.0008449654538500689	0.0008732439456940407	0.0008680821993116747	0.000922204263704697	0.0009158473692618835	0.05421256449646553	0.053280147854369436	-0.00016271496427175403	-0.00019728468923024822	-0.0001618305454558211	-0.00019621237057759755
0.5297412635656308	0.0007871980404006815	0.0007838986496333042	0.0008266845962489041	0.0008225635520740845	0.000849068433942182	0.0008444534180111896	0.0008727147735833317	0.0008675561551370585	0.000921645422522749	0.0009152923802540023	0.05421256461120784	0.05328014796711714	-0.0001618155629314888	-0.00019737637029898503	-0.0001609360327108067	-0.0001963035533252555
0.5329332211648017	0.0007867205008961511	0.0007834231116464938	0.0008261831030192021	0.0008220645588017386	0.0008485533620110026	0.0008439411456953303	0.000872185357082239	0.0008670298680166334	0.0009210863232498381	0.0009147371349341686	0.0542125647278273	0.05328014808170953	-0.00016092020833349818	-0.00019746695931321945	-0.0001600455447126059	-0.0001963936499543295
0.5361444119142209	0.0007862427435858314	0.0007829473567668125	0.0008256813810596249	0.0008215653379397511	0.0008480380551574392	0.0008434286397339784	0.0008716556991170244	0.0008665033408593635	0.0009205269689763206	0.0009141816363714355	0.05421256484635504	0.053280148198176135	-0.00016002889096755624	-0.00019755645796490362	-0.00015915907200253487	-0.0001964826621473903
0.5393749517032939	0.0007857647711050907	0.0007824713876185829	0.0008251794331377525	0.0008210658922419054	0.0008475225162240216	0.0008429159029542128	0.0008711258026093938	0.0008659765765696855	0.0009199673627877433	0.0009136258876300792	0.05421256496682441	0.05328014831655116	-0.0001591416012534097	-0.00019764486795773029	-0.0001582766050524098	-0.000196570591598888
0.5426249571197181	0.0007852865860851626	0.0007819952068220113	0.0008246772620168251	0.000820566224457667	0.0008470067480488212	0.0008424029381786789	0.0008705956704764706	0.0008654495780474784	0.0009194075077648119	0.0009130698917695698	0.054212565089267466	0.05328014843686523	-0.00015825832954186048	-0.00019773219100699402	-0.00015739813426537963	-0.00019665744001470808
0.5458945454536906	0.0007848081911531169	0.0007815188169931572	0.0008241748704557098	0.0008200663373321499	0.0008464907534654167	0.0008418897482255546	0.0008700653056307633	0.0008649223481880347	0.0009188474069833601	0.0009125136518445372	0.05421256521371834	0.053280148559152196	-0.00015737906611634767	-0.0001978184288399243	-0.00015652364997792434	-0.0001967432091128929
0.5491838347021408	0.0007843295889318308	0.0007810422207439045	0.0008236722612088704	0.0008195662336060873	0.0008459745353028677	0.0008413763359085209	0.0008695347109801313	0.0008643948898820253	0.0009182870635143126	0.0009119571709047373	0.054212565340210406	0.05328014868344483	-0.00015650380119316964	-0.0001979035831939091	-0.0001556531424594665	-0.00019682790062139355
0.5524929435729888	0.0007838507820399669	0.0007805654206819408	0.0008231694370263462	0.0008190659160158088	0.0008454580963856865	0.0008408627040367389	0.0008690038894277636	0.0008638672060154787	0.0009177264804236623	0.0009114004519950273	0.054212565468777875	0.05328014880977818	-0.00015563252492356572	-0.0001979876558181881	-0.00015478660191445281	-0.0001969115162795132
0.55582199148943	0.0007833717730919402	0.0007800884194107239	0.0008226664006537147	0.0008185653872932069	0.0008449414395338057	0.0008403488554148141	0.0008684728438721416	0.0008633392994697419	0.0009171656607724302	0.0009108434981553274	0.05421256559945788	0.05328014893818556	-0.0001547652273946598	-0.00019807064847254807	-0.00015392401848415838	-0.00019699405783776824
0.5591710985942444	0.0007828925646978982	0.0007796112195294621	0.0008221631548320738	0.0008180646501657142	0.0008444245675625549	0.0008398347928427732	0.0008679415772070154	0.0008628111731214607	0.0009166046076166419	0.0009102863124205973	0.05421256573228526	0.05328014906870334	-0.00015390189862922454	-0.0001981525629259906	-0.00015306538224581223	-0.0001970755270559177
0.5625403857541326	0.0007824131594636966	0.0007791338236330889	0.0008216597022980138	0.0008175637073562789	0.000843907483282636	0.0008393205191160395	0.0008674100923213773	0.0008622828298425501	0.0009160433240072995	0.0009097288978208061	0.05421256586729557	0.05328014920136673	-0.00015304252858837353	-0.00019823340095814768	-0.0001522106832148179	-0.0001971559257034905
0.565929974564078	0.0007819335599908717	0.0007786562343122375	0.0008211560457835896	0.0008170625615833374	0.0008433901895000927	0.0008388060370254064	0.0008668783920994338	0.000861754272500167	0.0009154818129903497	0.0009091712573809042	0.05421256600452695	0.05328014933621181	-0.00015218710717296302	-0.000198313164359587	-0.00015135991134683502	-0.00019723525556120114
0.569339987351735	0.000781453768876617	0.0007781784541532167	0.0008206521880162956	0.0008165612155607873	0.0008428726890162837	0.0008382913493570054	0.0008663464794205765	0.0008612255039566834	0.0009149200776066569	0.0009086133941207931	0.05421256614401718	0.053280149473276826	-0.00015133562422300906	-0.00019839185492925848	-0.00015051305653727975	-0.00019731351841847933
0.5727705471818436	0.0007809737887137649	0.0007777004857379916	0.0008201481317190474	0.0008160596719979705	0.0008423549846278658	0.0008377764588922925	0.000865814357159363	0.0008606965270696646	0.0009143581208919801	0.0009080553110553055	0.05421256628580401	0.053280149612598283	-0.00015048806951960259	-0.0001984694744754656	-0.0001496701086227542	-0.0001973907160738031
0.5762217778606706	0.0007804936220907584	0.0007772223316441571	0.0008196438796101504	0.0008155579335996418	0.0008418370791267619	0.0008372613684080151	0.0008652820281854856	0.0008601673446918404	0.0009137959458769406	0.0009074970111941711	0.05421256642992685	0.053280149754215717	-0.000149644432786325	-0.0001985460248159765	-0.00014883105738272562	-0.00019746685033508737
0.5796938039404782	0.0007800132715916349	0.0007767439944449205	0.0008191394344032847	0.0008150560030659537	0.0008413189753001438	0.0008367460806761954	0.0008647494953637543	0.0008596379596710858	0.0009132335555870041	0.0009069384975419994	0.05421256657642606	0.05328014989816774	-0.00014880470368978937	-0.0001986215077772191	-0.00014799589253977619	-0.00019754192301851825
0.5831867507240184	0.0007795327397960019	0.0007762654767090776	0.0008186347988074781	0.0008145538830924299	0.0008408006759304042	0.000836230598464104	0.0008642167615540671	0.0008591083748503941	0.0009126709530424503	0.0009063797730982499	0.054212566725341166	0.053280150044493726	-0.0001479688718408756	-0.0001986959251938647	-0.00014716460376155982	-0.00019761593594924687
0.5867007442690553	0.000779052029279018	0.0007757867810009947	0.0008181299755270871	0.0008140515763699451	0.0008402821837951414	0.0008357149245342393	0.0008636838296113926	0.0008585785930678577	0.0009121081412583533	0.000905820840857212	0.05421256687671413	0.05328015019323523	-0.00014713692679577117	-0.00019876927890910556	-0.00014633718066092705	-0.0001976888909602792
0.5902359113929144	0.0007785711426113727	0.000775307909880587	0.0008176249672617758	0.0008135490855847063	0.0008397635016671306	0.0008351990616443076	0.0008631507023857444	0.0008580486171566434	0.0009115451232445546	0.0009052617038079795	0.0542125670305857	0.05328015034443185	-0.0001463088580579558	-0.000198841570775099	-0.00014551361279814545	-0.00019776078989339196
0.5937923796770596	0.0007780900823592651	0.0007748288659032986	0.0008171197767064917	0.0008130464134182265	0.0008392446323143054	0.0008346830125471968	0.0008626173827221598	0.0008575184499449709	0.0009109819020056413	0.0009047023649344271	0.05421256718699968	0.05328015049812661	-0.00014548465507678576	-0.00019891280264994204	-0.0001446938896802613	-0.0001978316345969955
0.597370277471697	0.0007776088510843919	0.0007743496516200902	0.0008166144065514559	0.000812543562547317	0.0008387255784997458	0.0008341667799909684	0.0008620838734606854	0.0008569880942560991	0.0009104184805409309	0.0009041428272151959	0.05421256734599908	0.053280150654361084	-0.00014466430725104673	-0.00019898297640030815	-0.0001438780007634033	-0.00019790142692724388
0.6009697339004076	0.0007771274513439216	0.0007738702695774123	0.0008161088594821341	0.0008120405356440556	0.0008382063429816447	0.0008336503667188244	0.0008615501774363483	0.0008564575529082967	0.0009098548618444399	0.0009035830936236636	0.05421256750762774	0.05328015081317917	-0.0001438478039290647	-0.0001990520939003093	-0.00014306593545411472	-0.00019797016874856244
0.6045908788648067	0.0007766458856904833	0.000773390722317196	0.0008156031381792249	0.0008115373353757776	0.0008376869285133035	0.0008331337754690984	0.0008610162974791437	0.000855926828714831	0.000909291048904872	0.0009030231671279316	0.05421256767193011	0.05328015097462568	-0.00014303513440942772	-0.00019912015703071884	-0.00014225768310900666	-0.0001980378619312051
0.6082338430492322	0.0007761641566721438	0.0007729110123768293	0.0008150972453186373	0.0008110339644050536	0.0008371673378431007	0.000832617008975233	0.0008604822364140117	0.0008553959244839434	0.0009087270447055931	0.0009024630506907989	0.054212567838952515	0.05328015113874449	-0.00014222628794258174	-0.00019918716767941547	-0.00014145323303664525	-0.00019810450835253124
0.611898757925461	0.0007756822668323993	0.0007724311422891483	0.0008145911835714797	0.0008105304253896761	0.000836647573714487	0.0008321000699657663	0.0008599479970608253	0.0008548648430188366	0.0009081628522246173	0.0009019027472697511	0.054212568008742024	0.05328015130558088	-0.00014142125373110825	-0.0001992531277404952	-0.00014065257449893953	-0.00019817010989700568
0.6155857557574533	0.0007752002187101512	0.0007719511145824136	0.0008140849556040367	0.0008100267209826384	0.000836127638865958	0.0008315829611643071	0.0008594135822343638	0.0008543335871176537	0.0009075984744345826	0.0009013422598169333	0.05421256818134412	0.05328015147518276	-0.0001406200209318198	-0.00019931803911488188	-0.0001398556967111969	-0.00019823466845481086
0.6192949696061266	0.0007747180148396989	0.0007714709317803032	0.0008135785640777597	0.0008095228538321247	0.0008356075360310447	0.0008310656852895311	0.0008588789947443072	0.0008538021595734647	0.0009070339143027394	0.0009007815912791425	0.05421256835680873	0.05328015164759652	-0.0001398225786554963	-0.0001993819037090505	-0.00013906258884319178	-0.00019829818592162485
0.6230265333341571	0.0007742356577507193	0.0007709905964018921	0.0008130720116492472	0.0008090188265814909	0.0008350872679382951	0.0008305482450551553	0.0008583442373952105	0.0008532705631742474	0.0009064691747909294	0.0009002207445978014	0.05421256853518273	0.05328015182286957	-0.00013902891596861977	-0.00019944472343522146	-0.0001382732400213721	-0.0001983606642001201
0.6267805816108112	0.0007737531499682573	0.0007705101109616425	0.0008125653009702328	0.0008085146418692517	0.0008345668373112623	0.0008300306431699271	0.0008578093129864964	0.000852738800702876	0.0009059042588555724	0.0008996597227089504	0.05421256871651761	0.05328015200105149	-0.00013823902189444293	-0.00019950650021183236	-0.00013748763932841523	-0.0001984221051979651
0.6305572499168048	0.0007732704940127096	0.0007700294779693878	0.0008120584346875696	0.0008080103023290658	0.0008340462468684843	0.0008295128823376099	0.0008572742243124342	0.0008522068749371028	0.0009053391694476478	0.0008990985285432254	0.05421256890086379	0.053280152182192474	-0.00013745288541389122	-0.00019956723596242787	-0.0001367057758049628	-0.00019848251082793533
0.634356674549194	0.0007727876923998137	0.0007695486999303227	0.0008115514154432193	0.0008075058105897245	0.0008335254993234763	0.0008289949652569695	0.0008567389741621294	0.0008516747886495466	0.0009047739095126833	0.0008985371650258494	0.05421256908827172	0.05328015236634241	-0.00013667049546564614	-0.00019962693261485476	-0.00013592763845006461	-0.00019854188300788556
0.6381789926262927	0.0007723047476406371	0.0007690677793449899	0.0008110442458742386	0.0008070011692751389	0.0008330045973847174	0.0008284768946217626	0.0008562035653195118	0.0008511425446076806	0.0009042084819907394	0.0008979756350766149	0.05421256927879437	0.05328015255355337	-0.00013589184094919826	-0.0001996855921037599	-0.00013515321622338539	-0.00019860022366161023
0.642024342092622	0.0007718216622415578	0.0007685867187092636	0.0008105369286127602	0.0008064963810043215	0.0008324835437556278	0.0008279586731207164	0.0008556680005633133	0.0008506101455738109	0.0009036428898163893	0.0008974139416098654	0.05421256947248569	0.05328015274387694	-0.00013511691072320975	-0.00019974321636651027	-0.0001343824980442193	-0.00019865753471601244
0.6458928617238878	0.0007713384387042685	0.0007681055205143514	0.0008100294662859976	0.0008059914483913885	0.0008319623411345774	0.0008274403034375331	0.0008551322826670725	0.0008500775943050812	0.0009030771359187224	0.000896852087534498	0.054212569669399295	0.053280152937366536	-0.00013434569360812332	-0.00019979980734541325	-0.0001336154727938632	-0.0001987138181031023
0.6497846911319898	0.0007708550795257478	0.0007676241872467675	0.0008095218615162137	0.0008054863740455316	0.0008314409922148515	0.0008269217882508588	0.0008545964143991034	0.0008495448935534425	0.0009025112232213113	0.0008962900757539321	0.0542125698695909	0.05328015313407742	-0.000133578178387328	-0.0001998553669880221	-0.0001328521293164353	-0.0001987690757594418
0.6536999707700591	0.0007703715871982673	0.000767142721388338	0.0008090141169207298	0.0008049811605710241	0.0008309194996846578	0.0008264031302342906	0.0008540603985225028	0.000849012046065658	0.0009019451546422195	0.0008957279091661143	0.05421257007311602	0.053280153334064544	-0.00013281435380664564	-0.00019990989724430475	-0.0001320924564191528	-0.00019882330962464612
0.6576388419375281	0.0007698879642093688	0.00076666112541618	0.0008085062351118997	0.0008044758105671986	0.0008303978662271064	0.0008258843320563536	0.0008535242377951254	0.0008484790545832798	0.0009013789330939754	0.0008951655906634955	0.054212570280032076	0.05328015353738266	-0.00013205420857669015	-0.00019996340006914193	-0.00013133644287388613	-0.00019887652164296554
0.661601446785229	0.0007694042130418653	0.0007661794018027002	0.0008079982186971125	0.0008039703266284453	0.0008298760945202046	0.0008253653963805004	0.0008529879349695842	0.0008479459218426503	0.0009008125614835728	0.0008946031231330295	0.054212570490396725	0.053280153744090175	-0.0001312977313731728	-0.00020001587742055071	-0.00013058407741789457	-0.00019892871376167576
0.6655879283205246	0.0007689203361738255	0.0007656975530155823	0.000807490070278774	0.0008034647113441985	0.0008293541872368458	0.0008248463258650946	0.0008524514927932344	0.0008474126505748843	0.0009002460427124534	0.0008940405094561564	0.05421257070427065	0.053280153954245214	-0.00013054491083740183	-0.00020006733125924048	-0.00012983534875439517	-0.0001989798879311333
0.6695984304124688	0.0007684363360785729	0.0007652155815177839	0.0008069817924543108	0.0008029589672989351	0.0008288321470448062	0.0008243271231634122	0.0008519149140081722	0.0008468792435058689	0.0008996793796765059	0.0008934777525088017	0.05421257092171191	0.053280154167907004	-0.0001297957355784196	-0.00020011776355025046	-0.00012909024555401993	-0.00019903004610516417
0.6736330977969988	0.0007679522152246697	0.0007647334897675216	0.0008064733878161463	0.0008024530970721571	0.0008283099766067258	0.0008238077909236219	0.0008513782013512159	0.0008463457033562444	0.0008991125752660465	0.0008929148551613567	0.054212571142783696	0.05328015438513464	-0.00012905019417260022	-0.00020016717626042402	-0.00012834875645557908	-0.00019907919024042542
0.6776920760821589	0.0007674679760759224	0.0007642512802182757	0.0008059648589517122	0.0008019471032383973	0.0008277876785801175	0.0008232883317887897	0.0008508413575539132	0.0008458120328414121	0.0008985456323658253	0.000892351820278685	0.05421257136754737	0.0532801546059906	-0.00012830827516494003	-0.00020021557135899148	-0.00012761087006610272	-0.00019912732229512842
0.6817755117533548	0.0007669836210913642	0.0007637689553187747	0.0008054562084434281	0.0008014409883672025	0.0008272652556173464	0.0008227687483968665	0.000850304385342522	0.0008452782346715143	0.0008979785538550077	0.0008917886507201035	0.05421257159606681	0.05328015483053655	-0.0001275699670710284	-0.00020026295081890244	-0.00012687657496351923	-0.00019917444423139807
0.6858835521786408	0.0007664991527252544	0.0007632865175129914	0.0008049474388687009	0.0008009347550231305	0.0008267427103656302	0.0008222490433806797	0.0008497672874380083	0.0008447443115514332	0.0008974113426071717	0.0008912253493393808	0.05421257182840548	0.05328015505883666	-0.000126835258376215	-0.00020030931661432771	-0.00012614585969604464	-0.00019922055801305238
0.6900163456140378	0.0007660145734270752	0.0007628039692401423	0.0008044385527999201	0.0008004284057657489	0.0008262200454670329	0.0008217292193679332	0.0008492300665560439	0.000844210266180787	0.0008968440014903039	0.0008906619189847329	0.05421257206463045	0.05328015529095433	-0.0001261041375375943	-0.0002003546707215753	-0.0001254187127834594	-0.0001992656656056857
0.6941740412088835	0.0007655298856415217	0.0007623213129346769	0.0008039295528044497	0.0007999219431496235	0.0008256972635584599	0.0008212092789811983	0.000848692725406995	0.0008436761012539208	0.0008962765333667896	0.0008900983624988121	0.05421257230480821	0.05328015552695565	-0.00012537659298456072	-0.00020039901511892388	-0.00012469512271794103	-0.00019930976897641894
0.6983567890112157	0.0007650450918085043	0.0007618385510262803	0.0008034204414446306	0.000799415369724321	0.0008251743672716527	0.0008206892248379138	0.0008481552666959247	0.0008431418194599076	0.0008957089410934153	0.0008895346827187107	0.05421257254900541	0.05328015576690756	-0.00012465261311965514	-0.00020044235178579006	-0.00012397507796500784	-0.00019935287009412161
0.702564739973187	0.0007645601943631401	0.0007613556859398643	0.000802911221277769	0.0007989086880344006	0.0008246513592331878	0.0008201690595503782	0.0008476176931225848	0.00084260742348254	0.0008951412275213575	0.0008889708824759503	0.05421257279729293	0.05328015601087826	-0.00012393218631949476	-0.00020048468270333908	-0.00012325856696458748	-0.00019939497092918979
0.7067980459565127	0.0007640751957357522	0.0007608727200955664	0.0008024018948561385	0.0007984019006194127	0.0008241282420644692	0.0008196487857257483	0.0008470800073814124	0.0008420729160003281	0.0008945733954961827	0.0008884069645964805	0.05421257304974001	0.05328015625893647	-0.00012321530093535593	-0.00020052600985329128	-0.00012254557813116962	-0.00019943607345243586
0.7110568597379514	0.0007635900983518702	0.0007603896559087512	0.0008018924647269784	0.0007978950100138991	0.0008236050183817331	0.0008191284059660393	0.0008465422121615326	0.0008415382996865011	0.0008940054478578485	0.0008878429319006808	0.05421257330641898	0.05328015651115317	-0.00012250194529447866	-0.0002005663352185605	-0.00012183609985569333	-0.0001994761796365041
0.7153413350148182	0.0007631049046322196	0.0007599064957899989	0.0008013829334324845	0.000797388018747383	0.0008230816907960364	0.0008186079228681147	0.0008460043101467463	0.0008410035772089946	0.0008934373874406893	0.0008872787872033465	0.05421257356740205	0.05328015676759881	-0.00012179210770114912	-0.00020060566078369813	-0.00012113012050571359	-0.0001995152914545384
0.7196516264105322	0.0007626196169927291	0.0007594232421451134	0.0008008733035098155	0.000796880929344376	0.00082255826191326	0.0008180873390236936	0.0008454663040155386	0.000840468751230461	0.0008928692170734279	0.0008867145333136998	0.054212573832764524	0.053280157028347076	-0.00012108577643636653	-0.00020064398853253396	-0.00012042762842595645	-0.0001995534108797381
0.7239878894801961	0.0007621342378445247	0.0007589398973751161	0.0008003635774910884	0.0007963737443243713	0.0008220347343341092	0.0008175666570193436	0.0008449281964410709	0.0008399338244082603	0.0008923009395791664	0.0008861501730353806	0.05421257410257992	0.05328015729347231	-0.00012038293975932812	-0.00020068132044909204	-0.00011972861193963735	-0.0001995905398856357
0.7283502807162107	0.0007616487695939335	0.0007584564638762491	0.0007998537579033795	0.0007958664662018494	0.0008215111106541123	0.0008170458794364858	0.000844389990091187	0.0008393987993944653	0.0008917325577753909	0.0008855857091664521	0.05421257437692639	0.05328015756304907	-0.0001196835859088724	-0.0002007176585185344	-0.00011903305934939101	-0.00019962668044634646
0.7327389575539218	0.0007611632146424758	0.0007579729440399686	0.0007993438472687188	0.0007953590974862683	0.0008209873934636161	0.0008165250088513871	0.0008438516876284034	0.0008388636788358546	0.0008911640744739634	0.0008850211444993912	0.05421257465588237	0.05328015783715501	-0.00011898770310324325	-0.00020075300472516266	-0.00011834095893738239	-0.0001996618345353196
0.7371540783773028	0.0007606775753868767	0.0007574893402529547	0.000798833848104102	0.0007948516406820758	0.0008204635853477947	0.0008160040478351712	0.0008433132917099219	0.0008383284653739213	0.0008905954924811342	0.0008844564818211027	0.054212574939526456	0.053280158115867095	-0.00011829527954132502	-0.00020078736105294537	-0.00011765229896686102	-0.0001996960041260043
0.74159580252467	0.0007601918542190568	0.0007570056548971044	0.0007983237629214791	0.0007943440982887006	0.0008199396888866428	0.0008154829989538074	0.0008427748049876197	0.0008377931616448685	0.0008900268145975324	0.000883891723912908	0.05421257522793963	0.05328015839926663	-0.00011760630340387768	-0.00020082072948604535	-0.00011696706768270226	-0.00019972919119154442
0.746064290294433	0.0007597060535261395	0.0007565218903495367	0.0007978135942277636	0.0007938364728005603	0.0008194157066549812	0.0008149618647681237	0.0008422362301080582	0.0008372577702796116	0.0008894580436181721	0.000883326873550554	0.05421257552120473	0.05328015868743214	-0.00011692076285327313	-0.0002008531120067103	-0.00011628525331162931	-0.00019976139770352952
0.7505597029508803	0.0007592201756904532	0.0007560380489825961	0.000797303344524835	0.0007933287667070612	0.0008188916412224611	0.0008144406478338016	0.0008416975697124842	0.0008367222939037855	0.0008888891823324587	0.0008827619335042151	0.05421257581940448	0.053280158980448335	-0.00011623864603552136	-0.0002008845105975765	-0.00011560684406419774	-0.00019979262563390998
0.7550822027299987	0.0007587342230895267	0.0007555541331638474	0.0007967930163095315	0.0007928209824925965	0.000818367495153558	0.0008139193507013794	0.0008411588264368265	0.0008361867351377352	0.0008883202335241803	0.0008821969065384884	0.05421257612262595	0.05328015927839677	-0.00011555994108013168	-0.00020091492723947613	-0.00011493182813433755	-0.00019982287695266554
0.7596319528453285	0.0007582481980961033	0.0007550701452560905	0.0007962826120736688	0.0007923131226365592	0.0008178432710075871	0.0008133979759162596	0.0008406200029117083	0.000835651096596536	0.0008877511999715253	0.00088163179541241	0.05421257643095314	0.053280159581363964	-0.0001148846361009731	-0.00020094436391165926	-0.00011426019370046336	-0.00019985215362813835
0.7642091174938536	0.0007577621030781349	0.0007545860876173531	0.0007957721343040296	0.0007918051896133371	0.0008173189713386964	0.0008128765260187095	0.0008400811017624453	0.0008351153808899837	0.0008871820844470769	0.0008810666028794488	0.054212576744476465	0.053280159889436594	-0.00011421271919762055	-0.00020097282259259885	-0.00011359192892694547	-0.000199880457628282
0.7688138618619275	0.0007572759403987897	0.0007541019626009003	0.0007952615854823757	0.0007912971858923196	0.0008167945986958773	0.000812355003543863	0.0008395421256090509	0.0008345795906226033	0.0008866128897178199	0.0008805013316875144	0.05421257706328503	0.05328016020270222	-0.00011354417845577114	-0.00020100030525915802	-0.00011292702196423476	-0.00019990779091910715
0.7734463521312342	0.0007567897124164543	0.0007536177725552347	0.0007947509680854465	0.000790789113937901	0.0008162701556229626	0.0008118334110217285	0.0008390030770662392	0.0008340437283936537	0.0008860436185451443	0.0008799359845789598	0.05421257738747075	0.053280160521251355	-0.00011287900194748013	-0.0002010268138855631	-0.00011226546094907086	-0.00019993415546395998
0.7781067554847866	0.0007563034214847432	0.0007531335198241074	0.0007942402845849733	0.0007902809762094901	0.0008157456446586423	0.0008113117509771955	0.0008384639587434365	0.0008335077967971353	0.0008854742736848577	0.0008793705642905934	0.05421257771712544	0.05328016084517457	-0.00011221717773242379	-0.00020105235044381997	-0.0001116072340061891	-0.00019995955322441028
0.7827952401129585	0.0007558170699524988	0.0007526492067465177	0.0007937295374476749	0.0007897727751615102	0.0008152210683364592	0.0008107900259300368	0.0008379247732447804	0.0008329717984217924	0.0008849048578871828	0.0008788050735536789	0.054212578052343925	0.05328016117456515	-0.00011155869385910677	-0.00020107691690504637	-0.00011095232924904219	-0.00019998398616077884
0.7875119752195561	0.0007553306601637982	0.0007521648356567188	0.0007932187291352672	0.0007892645132434058	0.0008146964291848181	0.0008102682383949132	0.0008373855231691278	0.0008324357358511187	0.0008843353738967673	0.000878239515093942	0.05421257839322273	0.053280161509517136	-0.00011090353836479272	-0.00020110051523719585	-0.00011030073477989732	-0.00020000745623030558
0.792257131027923	0.0007548441944579602	0.0007516804088842262	0.0007927078621044702	0.0007887561928996501	0.0008141717297269928	0.0008097463908813845	0.0008368462111100631	0.0008318996116633682	0.000883765824452692	0.0008776738916315801	0.0542125787398603	0.05328016185012911	-0.00011025169927612877	-0.0002011231474051134	-0.00010965243869036356	-0.00020002996538692752
0.7970308787870847	0.0007543576751695539	0.0007511959287538249	0.000792196938807017	0.0007882478165697556	0.0008136469724811361	0.0008092244858939158	0.0008363068396559065	0.0008313634284315593	0.0008831962122884802	0.000877108205881271	0.05421257909235586	0.05328016219649581	-0.00010960316461047781	-0.00020114481537136797	-0.00010900742906305716	-0.00020005151558280532
0.8018333907779276	0.0007538711046284005	0.0007507113975855729	0.0007916859616896555	0.0007877393866882728	0.0008131221599602811	0.0008087025259318808	0.0008357674113897174	0.0008308271887234829	0.0008826265401320999	0.0008765424605521769	0.054212579450811094	0.05328016254871879	-0.00010895792237652913	-0.00020116552109566976	-0.00010836569397186524	-0.00020007210876701875
0.8066648403194178	0.000753384485159584	0.0007502268176948104	0.0007911749331941606	0.0007872309056848047	0.0008125972946723542	0.0008081805134895739	0.0008352279288893058	0.0008302908951017104	0.0008820568107059775	0.000875976658347955	0.05421257981532872	0.05328016290689895	-0.00010831596057452042	-0.00020118526653423174	-0.00010772722148230662	-0.00020009174688526143
0.8115254017748545	0.00075289781908346	0.0007497421913921686	0.0007906638557573411	0.0007867223759840131	0.0008120723791201817	0.0008076584510562168	0.0008346883947272411	0.000829754550123604	0.0008814870267270068	0.0008754108019667686	0.054212580186013985	0.053280163271139554	-0.00010767726719733417	-0.000201204053640186	-0.00010709199965235061	-0.000200110431879702
0.8164152505581643	0.0007524111087156612	0.0007492575209835764	0.0007901527318110486	0.0007862138000056275	0.0008115474158014984	0.0008071363411159692	0.0008341488114708607	0.0008292181563413246	0.0008809171909065563	0.0008748448941012943	0.054212580562974	0.05328016364154545	-0.00010704183023116376	-0.00020122188436305644	-0.0001064600165334717	-0.00020012816568931724
0.8213345631402307	0.0007519243563671081	0.0007487728087702697	0.0007896415637821861	0.0007857051801644532	0.0008110224072089579	0.0008066141861479358	0.0008336091816822788	0.0008286817163018415	0.0008803473059504821	0.0008742789374387324	0.05421258094631732	0.05328016401822402	-0.00010640963765588818	-0.00020123876064859214	-0.0001058312601710798	-0.0002001449502495034
0.8262835170552626	0.000751437564344017	0.0007482880570488005	0.0007891303540927186	0.0007851965188703815	0.0008104973558301421	0.0008060919886261768	0.0008330695079183983	0.0008281452325469417	0.0008797773745591366	0.0008737129346608192	0.054212581336154496	0.05328016440128349	-0.00010578067744634878	-0.00020125468443918382	-0.00010520571860524186	-0.0002001607874919653
0.8312622909072027	0.0007509507349479081	0.0007478032681110438	0.0007886191051596793	0.0007846878185283977	0.0008099722641475693	0.0008055697510197176	0.0008325297927309173	0.0008276087076132402	0.0008792073994273774	0.0008731468884438342	0.054212581732598526	0.053280164790835076	-0.00010515493757211336	-0.00020126965767242044	-0.00010458337987091781	-0.00020017567934371705
0.8362710643761712	0.0007504638704756211	0.0007473184442442141	0.0007881078193951883	0.000784179081538598	0.0008094471346387115	0.0008050474757925633	0.0008319900386663478	0.0008270721440321953	0.0008786373832445876	0.0008725808014586184	0.05421258213576338	0.05328016518699028	-0.00010453240599885005	-0.00020128368228208848	-0.00010396423199933447	-0.0002001896277283588
0.8413100182249524	0.0007499769732193172	0.0007468335877308668	0.0007875964992064533	0.00078367031029619	0.0008089219697759959	0.0008045251654037024	0.0008314502482660185	0.000826535544330113	0.0008780673286946771	0.0008720146763705786	0.05421258254576647	0.05328016558986525	-0.00010391307068899347	-0.0002012967601979221	-0.00010334826301819366	-0.00020020263456471676
0.8463793343055166	0.0007494900454664972	0.0007463487008489166	0.0007870851469957888	0.0007831615071915136	0.0008083967720268256	0.0008040028223071267	0.0008309104240660932	0.0008259989110281646	0.0008774972384561031	0.0008714485158397067	0.05421258296272635	0.05328016599957556	-0.00010329691960177245	-0.00020130889334452062	-0.00010273546095211639	-0.00020021470176695422
0.8514791955655843	0.0007490030895000082	0.0007458637858716445	0.0007865737651606243	0.0007826526746100474	0.0008078715438535851	0.0008034804489518375	0.0008303705685975797	0.0008254622466423966	0.0008769271152018804	0.0008708823225205879	0.054212583386763	0.0532801664162401	-0.0001026839406941954	-0.00020132008364159848	-0.00010212581382376684	-0.000200225831244627
0.8566097860552276	0.0007485161075980598	0.0007453788450677124	0.000786062356093519	0.0007821438149324239	0.0008073462877136604	0.000802958047781862	0.0008298306843863467	0.0008249255536837456	0.0008763569615995968	0.0008703160990624198	0.05421258381799971	0.05328016683997934	-0.00010207412192232701	-0.0002013303330054006	-0.00010151930965454636	-0.00020023602490334969
0.861771290933513	0.000748029102034226	0.0007448938807011667	0.0007855509221821658	0.0007816349305344346	0.0008068210060594374	0.000802435621236258	0.0008292907739531275	0.0008243888346580441	0.0008757867803114191	0.0008697498481090153	0.054212584256562404	0.053280167270916355	-0.0001014674512407332	-0.00020133964334570487	-0.00010091593646451014	-0.0002002452846426861
0.8669638964751838	0.0007475420750774727	0.0007444088950314653	0.0007850394658094204	0.0007811260237870559	0.0008062957013383365	0.0008019131717491413	0.0008287508398135487	0.0008238520920660481	0.0008752165739941236	0.0008691835722988335	0.05421258470257704	0.0532801677091768	-0.00010086391660345251	-0.0002013480165671544	-0.00010031568227333865	-0.00020025361235698202
0.8721877900773816	0.0007470550289921562	0.0007439238903134755	0.0007845279893532978	0.0007806170970564495	0.0008057703759928056	0.0008013907017496846	0.0008282108844781299	0.0008233153284034363	0.0008746463452990938	0.0008686172742649791	0.05421258515617371	0.05328016815488787	-0.00010026350596563371	-0.0002013554545702012	-9.971853510136464e-05	-0.00020026100993614238
0.877443160266411	0.0007465679660380451	0.000743438868797496	0.000784016495186997	0.0007801081527039852	0.0008052450324603482	0.0008008682136621428	0.0008276709104523077	0.0008227785461608346	0.0008740760968723475	0.0008680509566352267	0.05421258561748449	0.05328016860817817	-9.966620728259212e-05	-0.00020136195924863598	-9.912448296950371e-05	-0.000200267479263605
0.8827301967045416	0.000746080888470329	0.0007429538327292659	0.0007835049856789099	0.000779599193086248	0.0008047196731735307	0.0008003457099058602	0.0008271309202364453	0.0008222417478238254	0.0008735058313545465	0.0008674846220320328	0.05421258608664326	0.053280169069180275	-9.907200851139164e-05	-0.00020136753249114236	-9.85335139002258e-05	-0.0002002730222178395
0.8880490901968541	0.0007455937985396362	0.0007424687843499828	0.0007829934631926392	0.0007790902205550592	0.0008041943005600015	0.0007998231928952901	0.0008265909163258519	0.0008217049358729666	0.0008729355513810173	0.0008669182730725547	0.05421258656378626	0.05328016953802734	-9.84808976110807e-05	-0.000201372176180048	-9.794561591816575e-05	-0.0002002776406712925
0.8934000326981257	0.0007451066984920463	0.0007419837258963131	0.0007824819300870119	0.0007785812374574874	0.0008036689170425048	0.0007993006650400064	0.0008260509012107969	0.0008211681127838076	0.0008723652595817663	0.0008663519123686662	0.0542125870490531	0.053280170014857575	-9.78928625433445e-05	-0.0002013758921920461	-9.736077705037316e-05	-0.0002002813364901379
0.8987832173197573	0.0007446195905691042	0.0007414986596004092	0.0007819703887160955	0.0007780722461358647	0.0008031435250388968	0.0007987781287447247	0.0008255108773765266	0.0008206312810269016	0.0008717949585814954	0.0008657855425269733	0.054212587542584414	0.05328017049980841	-9.730789127326833e-05	-0.00020137868239777923	-9.677898532720053e-05	-0.00020028411153483194
0.904198838336744	0.0007441324770078354	0.0007410135876899219	0.0007814588414292107	0.0007775632489278027	0.0008026181269621601	0.0007982555864093116	0.0008249708473032784	0.0008200944430678254	0.0008712246509996208	0.0008652191661488334	0.05421258804452484	0.053280170993021396	-9.672597176972608e-05	-0.0002013805486618947	-9.620022878313594e-05	-0.00020028596765994666
0.9096470911946843	0.0007436453600407601	0.0007405285123880163	0.000780947290570951	0.0007770542481662061	0.0008020927252204223	0.0007977330404288048	0.0008244308134662999	0.0008195576013671945	0.0008706543394502906	0.0008646527858303702	0.05421258855501923	0.05328017149464132	-9.614709200540805e-05	-0.00020138149284101847	-9.562449545620633e-05	-0.00020028690671228255
0.915128172516836	0.000743158241895916	0.0007400434359133937	0.0007804357384812013	0.0007765452461792973	0.0008015673222169769	0.0007972104931934348	0.0008238907783358721	0.0008190207583806855	0.0008700840265424083	0.0008640864041625013	0.0542125890742186	0.05328017200481314	-9.55712399586528e-05	-0.00020138151678708582	-9.505177339003135e-05	-0.0002002869305333388
0.9206422801112097	0.0007426711247968622	0.0007395583604802952	0.0007799241874951473	0.0007760362452906203	0.0008010419203502891	0.0007966879470886301	0.0008233507443773138	0.0008184839165590445	0.0008695137148796414	0.000863520023730942	0.05421258960227255	0.053280172523687004	-9.499840361316958e-05	-0.00020138062234478782	-9.448205063353199e-05	-0.00020028604095781444
0.9261896129777101	0.0007421840109627069	0.0007390732882985304	0.0007794126399433	0.0007755272478190703	0.0008005165220140263	0.000796165404495048	0.0008228107140510137	0.000817947078348115	0.0008689434070604515	0.0008629536471162389	0.05421259013933671	0.05328017305141334	-9.442857095792734e-05	-0.00020137881135057212	-9.39153152411526e-05	-0.0002002842398123872
0.931770371315315	0.0007416969026081188	0.0007385882215734873	0.0007789010981515105	0.0007750182560789042	0.0007999911295970713	0.0007956428677885853	0.0008222706898124419	0.000817410246188852	0.0008683731056781081	0.0008623872768937823	0.054212590685568274	0.05328017358814814	-9.386172998925024e-05	-0.00020137608563561282	-9.335155527427641e-05	-0.00020028152891793383
0.9373847565293029	0.0007412098019433447	0.0007381031625061509	0.0007783895644409884	0.0007745092723797607	0.0007994657454835368	0.0007951203393403982	0.0008217306741121693	0.0008168734225173399	0.0008678028133207096	0.0008618209156338258	0.054212591241125804	0.05328017413404725	-9.329786871020707e-05	-0.00020137244702281287	-9.279075880136434e-05	-0.0002002779100879204
0.9430329712385201	0.0007407227111742287	0.0007376181132931225	0.0007778780411283207	0.0007740002990266798	0.000798940372052793	0.0007945978215169206	0.0008211906693958905	0.0008163366097648148	0.0008672325325712067	0.0008612545659015125	0.05421259180617268	0.05328017468927011	-9.273697513140222e-05	-0.00020136789732805305	-9.22329138981215e-05	-0.00020027338512806914
0.9487152192826929	0.000740235632502228	0.0007371330761266339	0.0007773665305254887	0.0007734913383201182	0.0007984150116794781	0.0007940753166798867	0.0008206506781044397	0.0008157998103576819	0.0008666622660074186	0.0008606882302568874	0.05421259238087487	0.05328017525397955	-9.21790372716419e-05	-0.0002013624383596646	-9.167800864841313e-05	-0.00020026795583688584
0.9544317057297852	0.0007397485681244339	0.0007366480531945697	0.0007768550349398915	0.0007729823925559723	0.0007978896667335259	0.0007935528271863459	0.0008201107026738144	0.0008152630267175388	0.0008660920162020607	0.0008601219112549282	0.05421259296539952	0.053280175828342095	-9.16240431583365e-05	-0.0002013560719183738	-9.112603114493079e-05	-0.0002002616240056876
0.9601826368833979	0.0007392615202335866	0.0007361630466804821	0.0007763435566743595	0.0007724734640255945	0.000797364339580179	0.0007930303553886851	0.0008195707455351931	0.0008147262612611916	0.0008655217857227596	0.0008595556114455582	0.05421259355991917	0.0532801764125257	-9.107198082806967e-05	-0.0002013487997972463	-9.057696948894245e-05	-0.00020025439141707624
0.9659682202902156	0.000738774491018099	0.0007356780587636143	0.0007758320980271818	0.0007719645550158174	0.0007968390325800146	0.0007925079036346522	0.0008190308091149606	0.000814189516400681	0.0008649515771320828	0.0008589893333736769	0.054212594164607476	0.05328017700670079	-9.052283832697294e-05	-0.0002013406237813542	-9.003081179173589e-05	-0.00020024625984671474
0.9717886647474951	0.00073828748266207	0.0007351930916189125	0.0007753206612921169	0.0007714556678089657	0.0007963137480889611	0.0007919854742673687	0.0008184908958347219	0.0008136527945432968	0.0008643813929875531	0.0008584230795791727	0.054212594779642284	0.05328017761104252	-8.997660371121152e-05	-0.00020133154564724864	-8.948754617447985e-05	-0.00020023723106193936
0.9776441803106027	0.0007378004973453111	0.0007347081474170544	0.0007748092487584247	0.0007709468046828878	0.0007957884884583251	0.0007914630696253606	0.0008179510081113346	0.0008131160980916093	0.0008638112358416806	0.0008578568525969571	0.05421259540520382	0.05328017822572862	-8.943326504759486e-05	-0.00020132156716382021	-8.89471607687653e-05	-0.00020022730682159318
0.9835349783005937	0.0007373135372433603	0.0007342232283244623	0.0007742978627108774	0.0007704379679109676	0.0007952632560348057	0.0007909406920425716	0.0008174111483569218	0.0008125794294434812	0.0008632411082419787	0.0008572906549569787	0.054212596041476685	0.05328017885093888	-8.889281041425667e-05	-0.00020131069009188263	-8.840964371750748e-05	-0.0002002164888769975
0.9894612713118381	0.000736826604527505	0.000733738336503325	0.0007737865054297857	0.0007699291597621487	0.0007947380531605213	0.0007904183438483898	0.0008168713189788986	0.0008120427909920962	0.0008626710127309915	0.0008567244891842506	0.054212596688648244	0.053280179486858203	-8.835522790050232e-05	-0.00020129891618297924	-8.787498317477938e-05	-0.00020020477897020328
0.9954232732196957	0.0007363397013648036	0.0007332534741116208	0.000773275179191022	0.000769420382500959	0.0007942128821730313	0.0007898960273676687	0.0008163315223799954	0.0008115061851259813	0.0008621009518463189	0.0008561583577988762	0.054212597346907476	0.05328018013367327	-8.782050560787735e-05	-0.0002012862471807153	-8.734316730681091e-05	-0.00020019217883537888
1.0014211991882311	0.0007358528299181029	0.0007327686433031338	0.0007727638862660363	0.0007689116383875265	0.0007936877454053564	0.0007893737449207474	0.0008157917609582784	0.0008109696142290255	0.0008615309281206366	0.0008555922633160689	0.05421259801644873	0.053280180791573754	-8.728863165027856e-05	-0.00020127268481937022	-8.681418429205834e-05	-0.00020017869019731127
1.0074552656779823	0.0007353659923460654	0.0007322838462274809	0.0007722526289218868	0.0007684029296776086	0.0007931626451860063	0.0007888514988234795	0.0008152520371071796	0.0008104330806805123	0.0008609609440817293	0.0008550262082461836	0.05421259869747007	0.053280181460755235	-8.675959415473111e-05	-0.00020125823082511873	-8.628802232200916e-05	-0.00020016431477254404
1.013525690453769	0.0007348791908031825	0.0007317990850301267	0.0007717414094212541	0.0007678942586226076	0.0007926375838389946	0.0007883292913872473	0.0008147123532155111	0.0008098965868551308	0.0008603910022525056	0.0008544601950947337	0.0542125993901716	0.053280182141412606	-8.623338126141633e-05	-0.00020124288691444892	-8.576466960154294e-05	-0.00020014905426885
1.0196326925925556	0.0007343924274398055	0.0007313143618524112	0.0007712302300224723	0.0007673856274695997	0.0007921125636838746	0.0007878071249189934	0.0008141727116674987	0.0008093601351230132	0.000859821105151034	0.0008538942263624254	0.05421260009475671	0.05328018283374825	-8.570998112432393e-05	-0.00020122665479471724	-8.524411434893131e-05	-0.0002001329103840377
1.0257764924913542	0.0007339057044021592	0.0007308296788315672	0.0007707190929795445	0.0007668770384613529	0.0007915875870357504	0.0007872850017212406	0.0008136331148427999	0.0008088237278497483	0.0008592512552905604	0.0008533283045451751	0.05421260081143395	0.05328018353796576	-8.518938191216796e-05	-0.00020120953616506454	-8.472634479703145e-05	-0.00020011588480764453
1.0319573118751795	0.0007334190238323709	0.0007303450381007463	0.000770208000542172	0.0007663684938363552	0.0007910626562053099	0.0007867629240921161	0.0008130935651165335	0.000808287367396414	0.0008586814551795401	0.0008527624321341425	0.05421260154041598	0.053280184254273416	-8.467157180759577e-05	-0.0002011915327135294	-8.421134919289752e-05	-0.00020009797921902162
1.0381753738050519	0.0007329323878684913	0.0007298604417890403	0.0007696969549557777	0.0007658599958288365	0.0007905377734988482	0.0007862408943253794	0.0008125540648593028	0.0008077510561195996	0.0008581117073216646	0.0008521966116157553	0.05421260228191678	0.05328018498288241	-8.415653900885334e-05	-0.00020117264611976826	-8.369911579886313e-05	-0.0002000791952883607
1.0444309026860459	0.0007324457986445167	0.0007293758920215039	0.0007691859584615289	0.0007653515466687928	0.0007900129412182896	0.0007857189147104424	0.0008120146164372217	0.0008072147963714311	0.000857542014215886	0.0008516308454717342	0.054212603036155486	0.05328018572400803	-8.364427172985467e-05	-0.00020115287805411164	-8.318963289298542e-05	-0.00020005953467719384
1.05072412427539	0.0007319592582904103	0.0007288913909191762	0.0007686750132963599	0.0007648431485820076	0.0007894881616612133	0.0007851969875323955	0.0008114752222119387	0.0008066785904995953	0.000856972378356443	0.0008510651361791201	0.054212603803355464	0.05328018647786994	-8.313475820013322e-05	-0.00020113223017628745	-8.268288876875363e-05	-0.0002000389990362561
1.057055265690613	0.0007314727689321313	0.0007284069405991084	0.0007681641216930015	0.0007643348037900833	0.000788963437120883	0.000784675115072037	0.0008109358845406676	0.0008061424408473703	0.0008564028022328944	0.0008504994862103053	0.054212604583744196	0.0532801872446902	-8.26279866656468e-05	-0.00020111070413633692	-8.217887173587318e-05	-0.0002000175900062351
1.0634245554177415	0.0007309863326916558	0.0007279225431743857	0.0007676532858800048	0.0007638265145104621	0.0007884387698862679	0.0007841532996058958	0.0008103966057762113	0.0008056063497536508	0.000855833288330145	0.0008499338980330603	0.05421260537755174	0.05328018802469697	-8.212394538915924e-05	-0.00020108830157442026	-8.167757012100818e-05	-0.0001999953092186313
1.0698322233195456	0.0007304999516870004	0.0007274382007541506	0.0007671425080817651	0.0007633182829564512	0.0007879141622420735	0.0007836315434062572	0.0008098573882669893	0.0008050703195529714	0.0008552638391284723	0.0008493683741105603	0.054212606185013286	0.05328018881812007	-8.162262265055953e-05	-0.00020106502412037264	-8.117897226771892e-05	-0.00019997215829434256
1.0762785006438331	0.0007300136280322497	0.0007269539154436296	0.0007666317905185491	0.0007628101113372519	0.0007873896164687647	0.0007831098487411924	0.000809318234357066	0.0008045343525755404	0.0008546944571035586	0.0008488029169014163	0.05421260700636924	0.05328018962519499	-8.112400674728515e-05	-0.0002010408733940372	-8.06830665371211e-05	-0.00019994813884458007
1.0827636200317978	0.0007295273638375767	0.0007264696893441544	0.0007661211354065208	0.0007623020018579791	0.0007868651348425945	0.0007825882178745795	0.0008087791463861757	0.000803998451147259	0.0008541251447265163	0.0008482375288597011	0.05421260784186131	0.05328019044616167	-8.062808599475918e-05	-0.00020101585100484876	-8.018984130816337e-05	-0.00019992325247003562
1.089287815526412	0.0007290411612092722	0.0007259855245531909	0.0007656105449577673	0.0007617939567196955	0.00078634071963563	0.0007820666530661372	0.0008082401266897537	0.0008034626175897564	0.0008535559044639207	0.0008476722124349822	0.05421260869173848	0.053280191281262886	-8.013484872673726e-05	-0.000200989958551695	-7.969928497783552e-05	-0.00019989750076049306
1.0958513225808764	0.0007285550222497684	0.0007255014231643626	0.0007651000213803277	0.0007612859781194333	0.0007858163731157807	0.0007815451565714476	0.0008077011775989637	0.0008029268542204143	0.0008529867387778402	0.0008471069700723501	0.05421260955625214	0.05328019213074633	-7.964428329553658e-05	-0.0002009631976227777	-7.92113859619803e-05	-0.00019987088529613284
1.1024543780671139	0.0007280689490576646	0.0007250173872674759	0.0007645895668782171	0.0007607780682502217	0.0007852920975468271	0.0007810237306419851	0.0008071623014407255	0.0008023911633523959	0.0008524176501258639	0.0008465418042124473	0.05421261043565996	0.05328019299486472	-7.915637807242443e-05	-0.0002009355697952797	-7.872613269505752e-05	-0.00019984340764539477
1.1090972202843215	0.0007275829437277552	0.0007245334189485483	0.0007640791836514578	0.000760270229301117	0.0007847678951884489	0.000780502377525147	0.0008066235005377461	0.0008018555472946765	0.0008518486409611362	0.0008459767172915021	0.054212611330222676	0.05328019387387403	-7.867112144851335e-05	-0.00020090707663650287	-7.82435136310114e-05	-0.00019981506936650462
1.115780088967567	0.0007270970083510503	0.0007240495202898297	0.0007635688738961012	0.0007597624634572243	0.000784243768296248	0.0007799810994642771	0.0008060847772085435	0.0008013200083520685	0.0008512797137323813	0.0008454117117413533	0.054212612240205856	0.05328019476803685	-7.818850183437254e-05	-0.00020087771970214718	-7.776351724352731e-05	-0.0001997858720069745
1.1225032252964444	0.0007266111450148107	0.0007235656933698355	0.000763058639804263	0.0007592547728997327	0.0007837197191217871	0.0007794598986986977	0.0008055461337674853	0.0008007845488252552	0.0008507108708839426	0.0008448467899894884	0.05421261316588098	0.05328019567761748	-7.770850766036091e-05	-0.00020084750053586675	-7.728613202619139e-05	-0.00019975581710299228
1.1292668719037753	0.000726125355802569	0.0007230819402633693	0.0007625484835641471	0.0007587471598059393	0.0007831957499126129	0.0007789387774637373	0.0008050075725248113	0.0008002491710108201	0.0008501421148558097	0.0008442819544590717	0.054212614107522455	0.053280196602887665	-7.723112737806348e-05	-0.00020081642067210081	-7.681134649289989e-05	-0.000199724906179366
1.1360712728843656	0.0007256396427941563	0.0007225982630415484	0.0007620384073600728	0.0007582396263492749	0.0007826718629122814	0.0007784177379907608	0.0008044690957866644	0.0007997138772012717	0.000849573448083648	0.0008437172075689724	0.054212615065411016	0.053280197544122505	-7.675634945938231e-05	-0.00020078448163293738	-7.6339149178338e-05	-0.0001996931407503566
1.1429166738038161	0.0007251540080657336	0.0007221146637718353	0.0007615284133725076	0.0007577321746993387	0.0007821480603603979	0.0007778967825071967	0.0008039307058551252	0.00079917866968508	0.0008490048729988377	0.0008431525517338035	0.05421261603983206	0.05328019850160244	-7.628416239731373e-05	-0.00020075168492855733	-7.586952863826435e-05	-0.00019966052231840115
1.1498033217073829	0.0007246684536898158	0.0007216311445180622	0.0007610185037780933	0.0007572248070219234	0.0007816243444926371	0.0007773759132365687	0.0008033924050282379	0.000798643550746704	0.0008484363920284999	0.0008425879893639492	0.05421261703107539	0.05328019947561228	-7.581455470666992e-05	-0.0002007180320588442	-7.540247344974688e-05	-0.00019962705237483447
1.1567314651288954	0.0007241829817353017	0.00072114770734046	0.0007605086807496765	0.0007567175254790452	0.0007811007175407786	0.0007768551323985246	0.0008028541956000451	0.0007981085226666232	0.0008478680075955325	0.0008420235228655992	0.05421261803943734	0.05328020046644227	-7.53475149238153e-05	-0.00020068352451119154	-7.493797221137105e-05	-0.00019959273239883446
1.1637013540997225	0.0007236975942675017	0.0007206643542956862	0.0007599989464563384	0.0007562103322289736	0.0007805771817327357	0.0007763344422088694	0.0008023160798606167	0.0007975735877213695	0.0008472997221186439	0.0008414591546407818	0.05421261906521799	0.05328020147438891	-7.488303160720078e-05	-0.00020064816376130779	-7.447601354389904e-05	-0.00019955756385817147
1.1707132401577995	0.0007232122933481657	0.0007201810874368536	0.0007594893030634255	0.000755703229426261	0.0007800537392925883	0.000775813844879592	0.0008017780600960839	0.0007970387481835569	0.0008467315380123858	0.0008408948870873981	0.05421262010872356	0.05328020249975205	-7.442109333782865e-05	-0.0002006119512732718	-7.40165860904432e-05	-0.00019952154820929158
1.177767376356704	0.0007227270810355121	0.0007196979088135578	0.000758979752732576	0.0007551962192217728	0.0007795303924406094	0.000775293342618898	0.0008012401385886678	0.0007965040063219152	0.000846163457687185	0.000840330722599252	0.054212621170266304	0.05328020354283838	-7.396168871948161e-05	-0.00020057488849936633	-7.355967851658402e-05	-0.00019948468689615084
1.1848640172747877	0.0007222419593842577	0.0007192148204719071	0.0007584702976217565	0.0007546893037627175	0.0007790071433933011	0.0007747729376312416	0.0008007023176167149	0.0007959693644013206	0.0008455954835493814	0.0008397666635660889	0.054212622250161456	0.05328020460395933	-7.35048063789101e-05	-0.00020053697687971717	-7.310527951095991e-05	-0.00019944698135115901
1.1920034190243662	0.0007217569304456434	0.0007187318244545495	0.0007579609398852847	0.0007541824851926768	0.0007784839943634224	0.000774252632117354	0.0008001645994547267	0.0007954348246828272	0.0008450276180012577	0.0008392027123736238	0.054212623348733655	0.0532802056834309	-7.305043496606128e-05	-0.0002004982178415715	-7.265337778532971e-05	-0.00019940843299423583
1.1991858392609598	0.0007212719962674714	0.0007182489228007076	0.0007574516816738715	0.0007536757656516394	0.0007779609475600277	0.0007737324282742805	0.0007996269863733977	0.0007949003894237051	0.0008444598634410808	0.0008386388714035854	0.054212624466309686	0.05328020678157738	-7.259856315487007e-05	-0.00020045861280107435	-7.220396207497509e-05	-0.0001993690432332551
1.2064115371925936	0.0007207871588941233	0.0007177661175461994	0.0007569425251346371	0.0007531691472760259	0.0007774380051884861	0.000773212328295406	0.0007990894806396393	0.0007943660608774638	0.0008438922222631268	0.0008380751430337373	0.05421262560322594	0.053280207898726825	-7.214917964308565e-05	-0.00020041816316176964	-7.175702113920018e-05	-0.0001993288134643223
1.2136807735891502	0.0007203024203666013	0.000717283410723476	0.0007564334724111588	0.0007526626321987268	0.0007769151694505292	0.0007726923343704907	0.000798552084516623	0.000793831841293893	0.0008433246968577271	0.0008375115296379256	0.05421262675982037	0.053280209035212654	-7.170227315245192e-05	-0.0002003768703139619	-7.131254376111645e-05	-0.00019928774507049773
1.2209938107917835	0.0007198177827225504	0.0007168008043616471	0.0007559245256434892	0.0007521562225491295	0.0007763924425442712	0.000772172448685703	0.0007980148002638058	0.0007932977329190934	0.0008427572896112949	0.0008369480335861062	0.054212627936440286	0.053280210191376076	-7.125783242951239e-05	-0.00020033473563621507	-7.087051874823946e-05	-0.00019924583942229623
1.2283509127223842	0.0007193332479962947	0.0007163183004865141	0.0007554156869681976	0.0007516499204531534	0.0007758698266642497	0.0007716526734236515	0.000797477630136972	0.0007927637379955108	0.0008421900029063688	0.0008363846572443861	0.05421262913343884	0.053280211367563154	-7.081584624522158e-05	-0.00020029176049349284	-7.043093493271091e-05	-0.00019920309787771484
1.2357523448931043	0.0007188488182188654	0.0007158359011206	0.0007549069585183989	0.0007511437280332812	0.0007753473240014574	0.0007711330107634193	0.0007969405763882613	0.0007922298587619707	0.0008416228391216446	0.0008358214029750553	0.05421263035117328	0.05328021256412601	-7.03763033959165e-05	-0.00020024794623904607	-6.99937811718121e-05	-0.00019915952178267693
1.2431983744159416	0.0007183644954180281	0.0007153536082831756	0.0007543983424237826	0.0007506376474085864	0.0007748249367433706	0.000770613462880591	0.000796403641266203	0.0007916960974537077	0.0008410558006320083	0.0008352582731366219	0.05421263159000908	0.05328021378142388	-6.993919270316395e-05	-0.00020020329421283067	-6.955904634768639e-05	-0.00019911511246939462
1.2506892700123766	0.0007178802816183232	0.000714871423990301	0.000753889840810653	0.0007501316806947771	0.0007743026670739898	0.0007700940319472988	0.000795866827015758	0.0007911624563024104	0.0008404888898085841	0.0008346952700838559	0.054212632850318986	0.053280215019821414	-6.950450301396877e-05	-0.00020015780574159092	-6.912671936801923e-05	-0.00019906987125767328
1.2582253020230734	0.0007173961788410865	0.0007143893502548443	0.0007533814558019547	0.000749625830004215	0.0007737805171738686	0.0007695747201322408	0.0007953301358783426	0.0007906289375362433	0.0008399221090187568	0.0008341323961678154	0.05421263413247972	0.053280216279690894	-6.907222320143985e-05	-0.00020011148213983088	-6.869678916648914e-05	-0.00019902379945502258
1.2658067424176331	0.0007169121891044868	0.0007139073890865207	0.0007528731895173089	0.0007491200974459573	0.0007732584892201482	0.0007690555296007261	0.0007947935700918709	0.0007900955433798893	0.0008393554606262188	0.0008335696537358899	0.05421263543687673	0.05328021756140989	-6.864234216436005e-05	-0.00020006432470764945	-6.826924470215018e-05	-0.00019897689835432497
1.2734338648044117	0.0007164283144235602	0.0007134255424919246	0.0007523650440730514	0.0007486144851257907	0.0007727365853865983	0.0007685364625147069	0.000794257131890793	0.0007895622760545863	0.0008387889469910077	0.00083300704513184	0.054212636763902075	0.05328021886536322	-6.821484882796325e-05	-0.00020001633473240576	-6.784407496054912e-05	-0.00019892916923622272
1.2811069444403917	0.0007159445568102364	0.0007129438124745583	0.0007518570215822587	0.00074810899514626	0.0007722148078436431	0.0007680175210328095	0.0007937208235061227	0.0007890291377781587	0.0008382225704695393	0.0008324445726958292	0.054212638113954006	0.05328022019194345	-6.77897321443438e-05	-0.00019996751348885788	-6.74212689536352e-05	-0.00019888061336814644
1.2888262582411194	0.0007154609182733733	0.0007124622010348653	0.0007513491241547864	0.0007476036296067047	0.0007716931587584004	0.0007674987073103737	0.0007931846471654786	0.0007884961307650539	0.0008376563334146482	0.000831882238764464	0.05421263948743902	0.053280221541549086	-6.736698109206102e-05	-0.00019991786223746977	-6.700081571995448e-05	-0.0001988312320036767
1.296592084790695	0.0007149774008187902	0.0007119807101702625	0.0007508413538973026	0.0007470983906032928	0.0007711716402947173	0.0007669800234994835	0.0007926486050931191	0.0007879632572263794	0.0008370902381756258	0.0008313200456708324	0.054212640884770055	0.053280222914585625	-6.694658467689546e-05	-0.00019986738222552147	-6.65827043250175e-05	-0.0001987810263834322
1.3044047043518285	0.0007144940064493004	0.0007114993418751745	0.0007503337129133223	0.000746593280229055	0.0007706502546132032	0.0007664614717490057	0.0007921126995099786	0.0007874305193699386	0.0008365242870982602	0.0008307579957445423	0.05421264230636705	0.0532802243114664	-6.652853193171021e-05	-0.000199816074686332	-6.616692386135492e-05	-0.00019872999773423716
1.312264398875954	0.0007140107371647432	0.0007110180981410632	0.0007498262033032418	0.0007460883005739188	0.0007701290038712697	0.0007659430542046227	0.0007915769326337043	0.0007868979194002671	0.0008359584825248714	0.0008301960913117583	0.054212643752657934	0.05328022573261163	-6.611281191689494e-05	-0.00019976394083953686	-6.57534634489268e-05	-0.00019867814726931554
1.320171452013404	0.0007135275949620181	0.0007105369809564643	0.0007493188271643747	0.0007455834537247437	0.0007696078902231627	0.0007654247730088708	0.0007910413066786941	0.0007863654595186701	0.0008353928267943556	0.0008296343346952443	0.05421264522407792	0.05328022717845028	-6.569941372081695e-05	-0.0001997109818918652	-6.534231223520592e-05	-0.00019862547618812454
1.3281261491236485	0.000713044581835117	0.0007100559923070176	0.0007488115865909841	0.0007450787417653558	0.0007690869158199966	0.0007649066303011733	0.0007905058238561325	0.0007858331419232575	0.0008348273222422192	0.0008290727282143971	0.054212646721072094	0.05328022864941723	-6.528832645958521e-05	-0.000199657199035419	-6.493345939548312e-05	-0.00019857198567663215
1.3361287772855897	0.0007125616997751593	0.0007095751341755021	0.0007483044836743217	0.0007445741667765827	0.0007685660828097971	0.0007643886282178786	0.000789970486374027	0.0007853009688089829	0.0008342619712006225	0.0008285112741852907	0.054212648244089445	0.053280230145956	-6.487953927716145e-05	-0.00019960259344767306	-6.452689413283252e-05	-0.0001985176769060959
1.3441796253079266	0.0007120789507704257	0.0007090944085418713	0.000747797520502663	0.0007440697308362921	0.0007680453933375347	0.0007638707688922983	0.0007894352964372512	0.0007847689423676822	0.0008336967759984194	0.0008279499749207148	0.054212649793590376	0.05328023166851733	-6.447304134604703e-05	-0.00019954716629241864	-6.412260567857653e-05	-0.0001984625510339233
1.352278983739575	0.000711596336806392	0.0007086138173832845	0.0007472906991613411	0.0007435654360194237	0.0007675248495451621	0.0007633530544547413	0.0007889002562475776	0.0007842370647881099	0.0008331317389611961	0.0008273888327302148	0.054212651370042865	0.05328023321756112	-6.406882186762997e-05	-0.00019949091872065172	-6.372058329271596e-05	-0.00019840660920444897
1.3604271448801535	0.000711113859865759	0.0007081333626741387	0.0007467840217327806	0.000743061284398023	0.0007670044535716444	0.000762835487032548	0.0007883653680037124	0.0007837053382559729	0.0008325668624113076	0.0008268278499201258	0.05421265297392145	0.05328023479355488	-6.366687007167832e-05	-0.00019943385186763085	-6.332081626361091e-05	-0.00019834985254718607
1.3686244027905345	0.0007106315219284963	0.0007076530463861102	0.0007462774902965419	0.0007425572780412853	0.0007664842075530099	0.000762318068750134	0.0007878306339013455	0.0007831737649539772	0.0008320021486679281	0.000826267028793625	0.05421265460571117	0.05328023639697405	-6.326717521669412e-05	-0.00019937596685393189	-6.292329390823054e-05	-0.00019829228217668748
1.3768710533034536	0.0007101493249718691	0.000707172870488183	0.0007457711069293501	0.0007420534190155854	0.000765964113622377	0.0007618008017290232	0.0007872960561331779	0.0007826423470618601	0.0008314376000470837	0.000825706371650762	0.05421265626590401	0.05328023802830343	-6.286972659073908e-05	-0.0001993172647870578	-6.252800557282612e-05	-0.00019823389919437773
1.3851673940341884	0.0007096672709704747	0.0007066928369466845	0.0007452648737051332	0.0007415497093845152	0.0007654441739099953	0.0007612836880878847	0.0007867616368889656	0.0007821110867564288	0.000830873218861696	0.0008251458807885031	0.054212657955002914	0.05328023968803478	-6.247451351112238e-05	-0.00019925774675955132	-6.213494063267433e-05	-0.00019817470468661003
1.3935137243912972	0.0007091853618962797	0.0007062129477253221	0.0007447587926950621	0.0007410461512089221	0.0007649243905432819	0.0007607667299425737	0.0007862273783555581	0.0007815799862116033	0.0008303090074216236	0.0008245855585007738	0.05421265967351775	0.05328024137667124	-6.208152532431038e-05	-0.0001991974138486341	-6.174408849215357e-05	-0.0001981146997247496
1.4019103455874267	0.0007087035997186554	0.0007057332047852192	0.0007442528659675862	0.0007405427465469465	0.0007644047656468656	0.0007602499294061687	0.0007856932827169386	0.0007810490475984532	0.0008297449680337064	0.0008240254070784997	0.054212661421968074	0.053280243094723026	-6.169075140661368e-05	-0.0001991362671172059	-6.135543858547254e-05	-0.0001980538853663949
1.410357560650181	0.00070822198640441	0.0007052536100849473	0.0007437470955884691	0.0007400394974540563	0.0007638853013426174	0.0007597332885890067	0.0007851593521542612	0.0007805182730852358	0.0008291811030018015	0.0008234654288096457	0.05421266320088263	0.05328024484270988	-6.130218116438824e-05	-0.00019907430761401113	-6.096898037646903e-05	-0.0001979922626543229
1.4188556744330574	0.000707740523917827	0.0007047741655805631	0.0007432414836208277	0.0007395364059830857	0.0007633659997496935	0.0007592168095987247	0.0007846255888458929	0.0007799876648374368	0.0008286174146268312	0.0008229056259792607	0.054212665010800826	0.05328024662116101	-6.09158040337926e-05	-0.0001990115363724454	-6.0584703358644576e-05	-0.00019792983261596175
1.4274049936264492	0.0007072592142207004	0.0007042948732256452	0.0007427360321251695	0.0007390334741842734	0.000762846862984573	0.0007587004945402985	0.0007840919949674519	0.0007794572250178107	0.0008280539052068212	0.0008223460008695172	0.054212666852270545	0.05328024843061467	-6.0531609481190296e-05	-0.00019894795441091628	-6.020259705564329e-05	-0.00019786659626441772
1.4360058267687137	0.000706778059272371	0.0007038157349713284	0.000742230743159432	0.0007385307041052994	0.000762327893161098	0.0007581843455160793	0.0007835585726918485	0.0007789269557864198	0.000827490577036946	0.0008217865557597558	0.05421266872584842	0.05328025027161911	-6.0149587003212324e-05	-0.0001988835627326213	-5.982265102141837e-05	-0.0001978025545980311
1.4446584842573071	0.0007062970610297621	0.0007033367527663413	0.0007417256187790183	0.0007380280977913236	0.0007618090923905127	0.0007576683646258329	0.000783025324189327	0.0007783968593006744	0.00082692743240957	0.0008212272929265266	0.05421267063210365	0.053280252144731644	-5.9769726127145706e-05	-0.00019881836232618633	-5.944485483989903e-05	-0.00019773770859934925
1.453363278359986	0.0007058162214474175	0.0007028579285570418	0.0007412206610368382	0.0007375256572850234	0.0007612904627815008	0.0007571525539667841	0.0007824922516275036	0.0007778669377153749	0.0008263644736142926	0.0008206682146436325	0.054212672571613225	0.053280254050521454	-5.939201641083636e-05	-0.00019875235416474957	-5.906919812572603e-05	-0.00019767205923612585
1.4621205232260774	0.0007053355424775363	0.0007023792642874548	0.0007407158719833455	0.0007370233846266346	0.0007607720064402287	0.0007566369156336485	0.0007819593571714107	0.0007773371931827505	0.0008258017029379894	0.0008201093231821723	0.0542126745449663	0.05328025598956525	-5.9016447442925e-05	-0.00019868553920607268	-5.869567052430025e-05	-0.00019760560746162614
1.470930534897817	0.0007048550260700099	0.0007019007618993058	0.0007402112536665764	0.0007365212818539849	0.0007602537254703823	0.0007561214517186772	0.000781426642983533	0.0007768076278524994	0.0008252391226648553	0.0008195506208105819	0.054212676552759874	0.05328025796245159	-5.864300884302759e-05	-0.00019861791839284604	-5.8324261711484304e-05	-0.00019753835421276733
1.4797936313217521	0.0007043746741724617	0.0007014224233320629	0.0007397068081321893	0.0007360193510025389	0.0007597356219732094	0.000755606164311697	0.0007808941112238553	0.0007762782438718339	0.0008246767350764523	0.0008189921097946819	0.054212678595605385	0.053280259969779364	-5.827169026177692e-05	-0.00019854949265193933	-5.795496139428258e-05	-0.00019747030041189495
1.48871013236022	0.0007038944887302811	0.0007009442505229686	0.0007392025374235042	0.0007355175941054317	0.0007592176980475591	0.000755091055500146	0.0007803617640498979	0.0007757490433855171	0.0008241145424517484	0.0008184337923977169	0.05421268067412119	0.05328026201215892	-5.7902481381218174e-05	-0.00019848026289534526	-5.7587759310757936e-05	-0.0001974014469657559
1.4976803598028874	0.0007034144716866624	0.0007004662454070807	0.000738698443581541	0.0007350160131935123	0.0007586999557899208	0.0007545761273691198	0.000779829603616763	0.0007752200285359064	0.0008235525470671646	0.000817875670880402	0.05421268278894025	0.053280264090209264	-5.7535371914635425e-05	-0.00019841023001904157	-5.722264523009418e-05	-0.00019733179476530416
1.5067046373783677	0.0007029346249826425	0.000699988409917308	0.0007381945286450606	0.0007345146102953797	0.0007581823972944681	0.0007540613820014071	0.0007792976320771738	0.0007746912014629954	0.0008229907511966197	0.0008173177475009664	0.054212684940704636	0.05328026620456305	-5.717035160666961e-05	-0.0001983393949029355	-5.6859608952714025e-05	-0.0001972613446860061
1.5157832907659001	0.0007024549505571393	0.0006995107459844504	0.0007376907946506046	0.0007340133874374275	0.0007576650246530994	0.0007535468214775357	0.0007787658515815184	0.0007741625643044573	0.0008224291571115747	0.0008167600245151993	0.05421268713006805	0.053280268355861915	-5.680741023385283e-05	-0.00019826775841194633	-5.64986403106954e-05	-0.0001971900975878682
1.5249166476071065	0.0007019754503469876	0.0006990332555372319	0.0007371872436325328	0.0007335123466438751	0.0007571478399554748	0.0007530324478758066	0.0007782342642778898	0.0007736341191956815	0.0008218677670810748	0.000816202504176489	0.05421268935769636	0.05328027054476063	-5.6446537604365465e-05	-0.0001981953213949783	-5.6139729167674346e-05	-0.00019711805431549267
1.5341050375178134	0.0007014961262869804	0.000698555940502345	0.0007366838776230676	0.000733011489936818	0.0007566308452890635	0.0007525182632723411	0.0007777028723121328	0.0007731058682698244	0.0008213065833718001	0.0008156451887358761	0.05421269162426803	0.05328027277192603	-5.608772355831376e-05	-0.00019812208468500403	-5.578286541893518e-05	-0.0001970452156970781
1.5433487920999491	0.0007010169803099031	0.0006980788028044822	0.0007361806986523296	0.0007325108193362592	0.0007561140427391787	0.0007520042697411177	0.0007771716778278805	0.0007725778136578419	0.0008207456082481047	0.0008150880804420901	0.054212693930472025	0.05328027503803406	-5.5730957967639605e-05	-0.0001980480490986758	-5.542803899143828e-05	-0.00019697158254480818
1.5526482449535108	0.0007005380143465773	0.0006976018443663809	0.0007356777087483839	0.0007320103368601563	0.0007555974343890288	0.0007514904693540206	0.000776640682966605	0.0007720499574885429	0.0008201848439720685	0.0008145311815416023	0.054212696277010974	0.053280277343776036	-5.537623073644665e-05	-0.0001979732154367697	-5.507523984418089e-05	-0.00019689715565510135
1.5620037316886017	0.0007000592303258959	0.0006971250671088579	0.0007351749099372767	0.0007315100445244583	0.0007550810223197486	0.000750976864180872	0.0007761098898676545	0.0007715223018886245	0.0008196242928035386	0.0008139744942786659	0.05421269866459888	0.05328027968985377	-5.502353180122238e-05	-0.00019789758448426897	-5.472445796836367e-05	-0.000196821935808833
1.5714155899375468	0.0006995806301748624	0.0006966484729508491	0.000734672304243076	0.0007310099443431473	0.0007545648086104498	0.0007504634562894818	0.0007755793006682986	0.0007709948489827177	0.0008190639570001765	0.0008134180208953637	0.05421270109396426	0.053280282076981884	-5.4672851130643796e-05	-0.00019782115700978098	-5.437568338714782e-05	-0.00019674592377016964
1.580884159367074	0.0006991022158186302	0.0006961720638094474	0.0007341698936879156	0.0007305100383282782	0.0007540487953382573	0.0007499502477456847	0.0007750489175037724	0.0007704676008934292	0.0008185038388175037	0.0008128617636316521	0.054212703565846766	0.05328028450588765	-5.432417872577866e-05	-0.00019774393376525978	-5.402890615607142e-05	-0.00019666912028748484
1.5904097816905756	0.0006986239891805441	0.0006956958415999455	0.000733667680292036	0.0007300103284900239	0.0007535329845783587	0.0007494372406133856	0.000774518742507321	0.0007699405597413904	0.0008179439405089513	0.0008123057247254126	0.05421270608099959	0.05328028697731259	-5.397750462028672e-05	-0.00019766591548664447	-5.36841163628482e-05	-0.00019659152609233232
1.5999928006804371	0.0006981459521821764	0.0006952198082358712	0.0007331656660738232	0.0007295108168367124	0.0007530173784040394	0.0007489244369546024	0.0007739887778102419	0.0007694137276452939	0.000817384264325903	0.0008117499064124919	0.054212708640191044	0.05328028949200962	-5.363281888053073e-05	-0.00019758710289360937	-5.334130412787408e-05	-0.00019651314190055613
1.6096335621804478	0.0006976681067433682	0.0006947439656290276	0.0007326638530498528	0.0007290115053748691	0.000752501978886731	0.0007484118388295038	0.0007734590255419297	0.0007688871067219416	0.0008168248125177423	0.0008111943109267507	0.05421271124420191	0.05328029205074691	-5.329011160554176e-05	-0.00019750749668903667	-5.3000459603998185e-05	-0.00019643396841134697
1.6193324141182788	0.0006971904547822687	0.0006942683156895347	0.0007321622432349322	0.0007285123961092607	0.0007519867880960514	0.00074789944829646	0.0007729294878299207	0.0007683606990862878	0.0008162655873319022	0.0008106389405001114	0.054212713893826155	0.053280294654304464	-5.294937292711632e-05	-0.0001974270975593495	-5.266157297659918e-05	-0.0001963540063070479
1.6290897065180392	0.0006967129982153777	0.0006937928603258685	0.0007316608386421424	0.000728013491042936	0.000751471808099851	0.0007473872674120794	0.000772400166799939	0.0007678345068514858	0.0008157065910139113	0.0008100837973626062	0.054212716589873	0.05328029730347823	-5.261059300992743e-05	-0.00019734590617381809	-5.232463446390445e-05	-0.00019627325625373726
1.6389057915129117	0.0006962357389575822	0.0006933176014449009	0.0007311596412828797	0.0007275147921772683	0.000750957040964255	0.0007468752982312562	0.00077187106457594	0.0007673085321289293	0.0008151478258074407	0.0008095288837424214	0.054212719333166466	0.05328029999907645	-5.227376205187845e-05	-0.00019726392318600294	-5.198963431703868e-05	-0.0001961917189012008
1.6487810233578566	0.0006957586789221972	0.0006928425409519363	0.0007306586531668968	0.0007270163015119938	0.0007504424887537036	0.0007463635428072082	0.0007713421832801526	0.0007667827770282968	0.00081458929395435	0.0008089742018659438	0.05421272212454408	0.05328030274192396	-5.193887028372146e-05	-0.00019718114923195085	-5.165656281987813e-05	-0.0001961093948820991
1.6587157584424002	0.0006952818200210093	0.00069236768075076	0.0007301578763023494	0.0007265180210452624	0.0007499281535310033	0.0007458520031915289	0.0007708135250331313	0.0007662572436576013	0.0008140309976947407	0.0008084197539578147	0.0542127249648604	0.05328030553285799	-5.160590796933484e-05	-0.00019709758493047236	-5.1325410289217166e-05	-0.00019602628481193984
1.6687103553034934	0.000694805164164315	0.000691893022743671	0.0007296573126958371	0.0007260199527736731	0.0007494140373573649	0.0007453406814342239	0.0007702850919537958	0.0007657319341232313	0.0008134729392669997	0.0008078655422409718	0.05421272785498279	0.05328030837273281	-5.1274865406167325e-05	-0.0001970132308848349	-5.0996167075198495e-05	-0.00019594238929046548
1.6787651746384535	0.0006943287132609598	0.0006914185688315255	0.0007291569643524425	0.0007255220986923172	0.0007489001422924477	0.0007448295795837572	0.0007697568861594759	0.0007652068505299947	0.0008129151209078468	0.0008073115689366964	0.054212730795795444	0.053280311262416655	-5.09457329245927e-05	-0.00019692808767998726	-5.066882356079966e-05	-0.00019585770889968268
1.6888805793179813	0.000693852469218384	0.0006909443209137795	0.0007286568332757832	0.000725024460794827	0.0007483864703944101	0.000744318699687098	0.0007692289097659646	0.0007646819949811698	0.0008123575448523889	0.0008067578362646685	0.05421273378819813	0.05328031420279294	-5.0618500888520435e-05	-0.0001968421558839195	-5.034337016230489e-05	-0.0001957722442045562
1.6990569343992543	0.0006933764339426596	0.0006904702808885271	0.0007281569214680462	0.0007245270410734126	0.0007478730237199471	0.000743808043789762	0.0007687011648875563	0.0007641573695785481	0.0008118002133341634	0.0008062043464430088	0.054212736833107865	0.05328031719476417	-5.029315969527076e-05	-0.00019675543604780188	-5.001979732922185e-05	-0.0001956859957530921
1.7092946071391046	0.0006929006093385357	0.000689996450652545	0.0007276572309300393	0.0007240298415189116	0.0007473598043243416	0.0007432976139358587	0.0007681736536370983	0.0007636329764224797	0.0008112431285851913	0.0008056511016883315	0.054212739931455374	0.05328032023924355	-4.9969699775748166e-05	-0.00019666792870565164	-4.969809554446897e-05	-0.00019559896407650434
1.7195939670072704	0.0006924249973094743	0.0006895228321013284	0.000727157763661227	0.0007235328641208245	0.000746846814261502	0.0007427874121681325	0.0007676463781260321	0.0007631088176119191	0.0008106862928360212	0.0008050981042157882	0.05421274308419068	0.0532803233371656	-4.964811159445526e-05	-0.0001965796343742221	-4.937825532437545e-05	-0.0001955111496887152
1.7299553856997325	0.0006919495997576976	0.0006890494271291381	0.0007266585216597804	0.0007230361108673656	0.0007463340555840149	0.0007422774405280107	0.0007671193404644449	0.0007625848952444725	0.0008101297083157838	0.000804545356239122	0.054212746292279804	0.053280326489478565	-4.932838564942338e-05	-0.00019649055355253076	-4.906026721860496e-05	-0.00019542255308604983
1.7403792371521247	0.0006914744185842273	0.0006885762376290399	0.0007261595069226204	0.0007225395837455042	0.0007458215303431844	0.0007417677010556483	0.0007665925427611146	0.0007620612114164456	0.0008095733772522392	0.0008039928599707152	0.05421274955670586	0.05328032969714929	-4.9010512472358325e-05	-0.00019640068672210909	-4.874412181034987e-05	-0.00019533317474743073
1.7508658975532332	0.0006909994556889274	0.0006881032654929468	0.00072566072144546	0.0007220432847410096	0.000745309240589085	0.0007412581957899734	0.0007660659871235555	0.0007615377682228884	0.0008090173018718282	0.0008034406176216382	0.05421275287846919	0.053280332961160276	-4.869448262879994e-05	-0.00019631003434733563	-4.84298097164354e-05	-0.0001952430151347384
1.76141574535857	0.0006905247129705451	0.0006876305126116596	0.0007251621672228493	0.0007215472158384926	0.0007447971883705975	0.0007407489267687308	0.0007655396756580681	0.0007610145677576421	0.0008084614843997192	0.0008028886314016983	0.05421275625859062	0.053280336282514225	-4.838028671808048e-05	-0.0001962185968748531	-4.8117321587271e-05	-0.00019515207469220086
1.7720291613040315	0.0006900501923267556	0.0006871579808749119	0.0007246638462482233	0.000721051379021454	0.0007442853757354659	0.0007402398960285312	0.0007650136104697833	0.0007604916121133874	0.0008079059270598627	0.000802336903519493	0.05421275969810422	0.05328033966222926	-4.806791537330379e-05	-0.00019612637473348515	-4.780664810689894e-05	-0.0001950603538462825
1.7827065284196406	0.0006895758956542023	0.0006866856721714104	0.0007241657605139412	0.0007205557762723266	0.0007437738047303332	0.0007397311056048934	0.000764487793662713	0.0007599689033816909	0.0008073506320750383	0.0008017854361824556	0.05421276319806821	0.053280343101342775	-4.775735926162983e-05	-0.00019603336833484697	-4.749777999314697e-05	-0.00019496785300632258
1.7934482320433673	0.0006891018248485394	0.0006862135883888764	0.0007236679120113356	0.0007200604095725196	0.0007432624774007955	0.0007392225575322925	0.0007639622273397946	0.0007594464436530511	0.0008067956016669058	0.0008012342315969078	0.054212766759555955	0.05328034660090984	-4.744860908388604e-05	-0.00019593957807192974	-4.7190707997475656e-05	-0.0001948745725632861
1.8042546598350382	0.0006886279818044784	0.0006857417314140936	0.0007231703027307576	0.0007195652809024668	0.0007427513957914458	0.0007387142538442071	0.0007634369136029436	0.0007589242350169519	0.0008062408380560593	0.0008006832919681132	0.054212770383661735	0.053280350162007016	-4.7141655575094754e-05	-0.00019584500432029417	-4.688542290522124e-05	-0.00019478051289081866
1.8151262017903238	0.000688154368415827	0.000685270103132945	0.0007226729346616205	0.0007190703922416682	0.0007422405619459196	0.0007382061965731627	0.000762911854553097	0.0007584022795619023	0.0008056863434620751	0.0008001326195003219	0.0542127740714989	0.05328035378572706	-4.6836489504292755e-05	-0.0001957496474380982	-4.658191553556096e-05	-0.0001946856743446912
1.8260632502548164	0.0006876809865755333	0.0006847987054304577	0.0007221758097924449	0.0007185757455687361	0.0007417299779069421	0.0007376983877507815	0.0007623870522902627	0.0007578805793754894	0.0008051321201035618	0.0007995822163968247	0.054212777824199955	0.053280357473184124	-4.6533101674413324e-05	-0.00019565350776445944	-4.6280176741499146e-05	-0.0001945900572627446
1.8370661999381863	0.0006872078381757313	0.0006843275401908492	0.0007216789301109076	0.0007180813428614429	0.0007412196457163785	0.0007371908294078265	0.000761862508913572	0.0007573591365444262	0.0008045781701982163	0.0007990320848600055	0.05421278164291978	0.053280361225511434	-4.623148292251522e-05	-0.00019555658562073197	-4.5980197409853374e-05	-0.00019449366196436224
1.848135447928429	0.0006867349251077827	0.0006838566092975674	0.0007211822976038844	0.0007175871860967644	0.0007407095674152774	0.000736683523574253	0.0007613382265213229	0.0007568379531546005	0.0008040244959628724	0.000798482227091391	0.05421278552883228	0.05328036504386387	-4.5931624119935344e-05	-0.00019545888131070055	-4.5681968461538935e-05	-0.00019439648875149707
1.8592713937061955	0.0006862622492623193	0.0006833859146333349	0.0007206859142574963	0.000717093277250927	0.0007401997450439188	0.0007361764722792483	0.0007608142072110306	0.0007563170312911198	0.0008034710996135522	0.0007979326452917014	0.054212789483132504	0.053280368929413936	-4.563351617205974e-05	-0.00019536039511972025	-4.538548085145783e-05	-0.00019429853790825513
1.8704744391592067	0.0006857898125292895	0.0006829154580801916	0.0007201897820571584	0.0007165996182994505	0.0007396901806418627	0.0007356696775512854	0.000760290453079479	0.0007557963730383637	0.0008029179833655192	0.0007973833416609023	0.05421279350703762	0.05328037288335933	-4.533715001835137e-05	-0.00019526112731432788	-4.509072556822813e-05	-0.00019419980969945239
1.8817449885967616	0.0006853176167980015	0.0006824452415195429	0.0007196939029876238	0.0007161062112172006	0.0007391808762479978	0.00073516314141817	0.0007597669662227674	0.0007552759804800336	0.0008023651494333322	0.0007968343183982602	0.05421279760178615	0.053280376906916616	-4.5042516632530505e-05	-0.00019516107814296357	-4.479769363469749e-05	-0.0001941003043723355
1.8930834487643238	0.0006848456639571664	0.0006819752668321975	0.0007191982790330309	0.000715613057978429	0.0007386718339005879	0.0007346568659070843	0.0007592437487363601	0.0007547558556991971	0.0008018126000308943	0.0007962855777023888	0.05421280176863835	0.053280381001324165	-4.474960702247066e-05	-0.00019506024783547127	-4.4506376107679435e-05	-0.00019400002215591572
1.9044902288582053	0.0006843739558949453	0.0006815055358984184	0.0007187029121769522	0.0007151201605568252	0.0007381630556373226	0.00073415085304464	0.0007587208027151393	0.0007542360007783442	0.0008012603373715103	0.0007957371217713082	0.05421280600887839	0.053280385167843156	-4.4458412230517774e-05	-0.0001949586366040701	-4.4216764078085224e-05	-0.00019389896326063583
1.9159657405403292	0.000683902494498988	0.0006810360505979584	0.0007182078044024352	0.0007146275209255562	0.0007376545434953582	0.0007336451048569205	0.0007581981302534474	0.0007537164177994282	0.0008007083636679323	0.000795188952802488	0.05421281032381235	0.053280389407757756	-4.4168923333066934e-05	-0.0001948562446416613	-4.392884867078506e-05	-0.00019379712787834236
1.9275103979530908	0.0006834312816564861	0.0006805668128101156	0.0007177129576920592	0.0007141351410573231	0.0007371462995113778	0.0007331396233695367	0.000757675733445148	0.0007531971088439252	0.0008001566811324222	0.000794641072992912	0.05421281471477013	0.053280393722374295	-4.388113144074279e-05	-0.00019475307212232784	-4.3642621044871766e-05	-0.0001936945161826742
1.9391246177343011	0.0006829603192542097	0.0006800978244137672	0.0007172183740279719	0.0007136430229243985	0.0007366383257216292	0.0007326344106076659	0.0007571536143836643	0.0007526780759928748	0.0007996052919767965	0.0007940934845391186	0.054212819183105596	0.053280398113022785	-4.359502769862855e-05	-0.00019464911920219485	-4.33580723934561e-05	-0.0001935911283285907
1.9508088190322228	0.0006824896091785574	0.0006796290872874221	0.0007167240553919454	0.0007131511684986797	0.0007361306241619809	0.0007321294685961105	0.0007566317751620385	0.0007521593213269365	0.0007990541984124845	0.0007935461896372648	0.05421282373019661	0.05328040258105792	-4.3310603285794114e-05	-0.00019454438601720914	-4.307519394361817e-05	-0.0001934869644516779
1.9625634235206988	0.0006820191533156024	0.000679160603309264	0.0007162300037654216	0.0007126595797517365	0.0007356231968679712	0.0007316247993593403	0.0007561102178729799	0.0007516408469264388	0.0007985034026505841	0.0007929991904831741	0.05421282835744507	0.05328040712785707	-4.3027849415976094e-05	-0.00019443887268635884	-4.27939769568203e-05	-0.00019338202466995247
1.9743888554143678	0.00068154895355113	0.0006786923743571917	0.0007157362211295539	0.0007121682586548523	0.000735116045874848	0.0007311204049215415	0.0007555889446089106	0.0007511226548714254	0.0007979529069019064	0.0007924524892723872	0.05421283306627958	0.05328041175482364	-4.274675733703312e-05	-0.00019433257930867587	-4.25144127284352e-05	-0.00019327630908178017
1.9862855414839768	0.0006810790117706948	0.0006782244023088734	0.0007152427094652662	0.0007116772071790817	0.0007346091732176328	0.0007306162873066713	0.000755067957462026	0.000750604747241714	0.0007974027133770423	0.000791906088200225	0.0542128378581536	0.053280416463386	-4.24673183310742e-05	-0.00019422550596398525	-4.223649258805126e-05	-0.00019316981776693054
1.9982539110717792	0.0006806093298596552	0.0006777566890417829	0.000714749470753291	0.0007111864272952881	0.000734102580931157	0.0007301124485384994	0.0007545472585243358	0.0007500871261169367	0.0007968528242864053	0.0007913599894618315	0.054212842734545456	0.05328042125499716	-4.218952371472934e-05	-0.00019411765271409864	-4.196020789940663e-05	-0.00019306255078652135
2.010294396107033	0.0006801399097032263	0.0006772892364332512	0.0007142565069742227	0.0007106959209741999	0.0007335962710501192	0.0007296088906406637	0.0007540268498877229	0.0007495697935766012	0.0007963032418402943	0.000790814195252236	0.0542128476969631	0.05328042613113781	-4.191336483861524e-05	-0.00019400901960026085	-4.1685550060215765e-05	-0.00019295450818193616
2.0224074311215867	0.0006796707531865245	0.0006768220463605115	0.000713763820108568	0.0007102056901864549	0.000733090245609136	0.0007291056156367187	0.0007535067336439928	0.0007490527517001353	0.0007957539682489455	0.0007902687077664053	0.05421285274693809	0.053280431093314026	-4.16388330878939e-05	-0.00019389960664539796	-4.1412510502474714e-05	-0.00019284568997610108
2.0345934532655616	0.000679201862194611	0.0006763551207007422	0.0007132714121367883	0.0007097157369026491	0.0007325845066427862	0.000728602625550182	0.0007529869118849224	0.0007485360025669412	0.0007952050057225855	0.0007897235291992964	0.05421285788603183	0.053280436143059634	-4.1365919881991564e-05	-0.00019378941385322923	-4.114108069216624e-05	-0.0001927360961722635
2.0468529023231294	0.000678733238612542	0.0006758884613311172	0.0007127792850393548	0.0007092260630933873	0.0007320790561856672	0.0007280999224045915	0.000752467386702316	0.0007480195482564463	0.0007946563564714904	0.0007891786617459138	0.05421286311583221	0.05328044128193463	-4.109461667464731e-05	-0.00019367844120810052	-4.087125212953041e-05	-0.00019262572675513012
2.059186220728381	0.00067826488432541	0.0006754220701288469	0.0007122874407967924	0.000708736670729327	0.000731573896272439	0.0007275975082235445	0.0007519481601880538	0.000747503390848153	0.0007941080227060348	0.0007886341076013605	0.054212868437957036	0.05328044651152865	-4.08249149538506e-05	-0.0001935666886748455	-4.060301634880789e-05	-0.00019251458168961788
2.0715938535812968	0.0006777968012183976	0.0006749559489712313	0.0007117958813897347	0.000708247561781235	0.0007310690289378829	0.0007270953850307619	0.0007514292344341481	0.0007469875324216965	0.0007935600066367563	0.0007880898689609005	0.05421287385405144	0.0532804518334586	-4.055680624179964e-05	-0.0001934541561984804	-4.033636491826767e-05	-0.00019240266092107605
2.084076248663807	0.0006773289911768168	0.0006744900997357006	0.0007113046087989677	0.000707758738220029	0.0007305644562169457	0.0007265935548501262	0.0007509106115327919	0.00074647197505689	0.0007930123104744032	0.0007875459480200053	0.05421287936579131	0.05328045724937148	-4.029028209512342e-05	-0.0001933408437051476	-4.007128944050892e-05	-0.0001922899643764242
2.0966338564559543	0.000676861456086161	0.0006740245242998647	0.0007108136250054821	0.0007072702020168313	0.0007300601801447941	0.0007260920197057399	0.0007503922935764141	0.0007459567208337812	0.0007924649364299946	0.0007870023469744162	0.05421288497488286	0.05328046276094349	-4.002533410460071e-05	-0.00019322675110097776	-3.98077815519024e-05	-0.00019217649196176523
2.109267130152151	0.0006763941978321504	0.0006735592245415605	0.0007103229319905237	0.0007067819551430182	0.0007295562027568646	0.0007255907816219752	0.0007498742826577317	0.0007454417718327043	0.0007919178867148763	0.0007864590680201968	0.054212890683062426	0.053280468369879874	-3.976195389525372e-05	-0.0001931118782725616	-3.9545832923065793e-05	-0.00019206224356455026
2.1219765256775314	0.0006759272183007785	0.0006730942023388973	0.0007098325317356414	0.0007062939995702666	0.0007290525260889159	0.0007250898426235217	0.0007493565808698014	0.0007449271301343311	0.000791371163540775	0.0007859161133537902	0.05421289649209673	0.053280474077918416	-3.95001331263585e-05	-0.00019299622508667236	-3.928543525860348e-05	-0.0001919472190523852
2.1347625017044103	0.000675460519378361	0.0006726294595703053	0.0007093424262227383	0.000705806337270607	0.0007285491521770797	0.0007245892047354428	0.0007488391903060752	0.0007444127978197255	0.000790824769119858	0.0007853734851720742	0.05421290240378584	0.053280479886826736	-3.923986349133046e-05	-0.00019287979138998823	-3.902658029709613e-05	-0.0001918314182728642
2.147625519668832	0.0006749941029515831	0.0006721649981145838	0.0007088526174341231	0.0007053189702164737	0.0007280460830579143	0.0007240888699832232	0.0007483221130604527	0.0007438987769703969	0.000790278705664788	0.0007848311856724201	0.05421290841996037	0.05328048579840351	-3.8981136717877035e-05	-0.00019276257701003607	-3.876925981120133e-05	-0.00019171484105434677
2.160566043787228	0.000674527970907546	0.0006717008198509453	0.0007083631073525577	0.0007048319003807509	0.0007275433207684517	0.0007235888403928217	0.0007478053512273338	0.0007433850696683513	0.0007897329753887801	0.000784289217052745	0.05421291454248546	0.05328049181448221	-3.8723944567831126e-05	-0.00019264458175402566	-3.851346560748356e-05	-0.00019159748720487535
2.1735845410731627	0.0006740621251338162	0.000671236926659067	0.0007078738979613106	0.0007043451297368275	0.0007270408673462562	0.0007230891179907249	0.000747288906901674	0.0007428716779961466	0.0007891875805056596	0.0007837475815115728	0.05421292077325808	0.05328049793692691	-3.84682788370401e-05	-0.00019252580540857211	-3.825918952639687e-05	-0.0001914793565124251
2.1866814813541975	0.0006735965675184736	0.0006707733204191382	0.0007073849912442066	0.0007038586602586469	0.0007265387248294732	0.0007225897048039983	0.0007467727821790389	0.0007423586040369476	0.0007886425232299206	0.0007832062812480903	0.05421292711421133	0.05328050416763645	-3.821413135559823e-05	-0.00019240624774094495	-3.800642344251037e-05	-0.00019136044874568103
2.199857337288837	0.0006731312999501581	0.0006703100030119055	0.0007068963891856766	0.0007033724939207553	0.0007260368952568812	0.0007220906028603348	0.0007462569791556548	0.0007418458498745754	0.0007880978057767807	0.0007826653184622019	0.0542129335673113	0.05328051050854291	-3.796149398764201e-05	-0.00019228590849793004	-3.775515926413703e-05	-0.00019124076365273357
2.213112584383593	0.0006726663243181204	0.0006698469763187237	0.0007064080937708109	0.0007028866326983548	0.0007255353806679471	0.0007215918141881143	0.0007457414999284677	0.0007413334175935657	0.0007875534303622414	0.0007821246953545906	0.054212940134560225	0.053280516961613004	-3.771035863129463e-05	-0.00019216478740582965	-3.7505388933451594e-05	-0.00019112030096146704
2.2264477010101436	0.0006722016425122692	0.0006693842422216045	0.0007059201069854108	0.0007024010785673545	0.0007250341831028772	0.0007210933408164504	0.0007452263465951958	0.0007408213092792225	0.0007870093992031467	0.0007815844141267739	0.05421294681799529	0.05328052352885003	-3.746071721886721e-05	-0.00019204288417140614	-3.7257104426598187e-05	-0.00019099906038008707
2.2398631684225956	0.0006717372564232186	0.0006689218026032614	0.0007054324308160357	0.0007019158335044189	0.0007245333046026688	0.0007205951847752449	0.0007447115212543822	0.0007403095270176686	0.000786465714517237	0.0007810444769811602	0.05421295361969179	0.0532805302122922	-3.7212561716577774e-05	-0.00019192019848068842	-3.70102977534717e-05	-0.0001908770415963712
2.2533594707748548	0.0006712731679423397	0.0006684596593471623	0.0007049450672500594	0.0007014308994870236	0.0007240327472091666	0.0007200973480952406	0.000744197026005453	0.0007397980728959055	0.0007859223785232121	0.000780504886121109	0.054212960541761425	0.05328053701401424	-3.6965884124474935e-05	-0.00019179672999855568	-3.6764960957613724e-05	-0.000190754244277197
2.2669370951380965	0.0006708093789618087	0.000667997814337578	0.0007044580182757213	0.0007009462784935037	0.0007235325129651164	0.000719599832808078	0.0007436828629487722	0.0007392869490018657	0.0007853793934407897	0.0007799656437509902	0.05421296758635376	0.05328054393612921	-3.6720676476646036e-05	-0.0001916724783699586	-3.652108611639296e-05	-0.00019063066806929152
2.2805965315183476	0.0006703458913746558	0.0006675362694596291	0.0007039712858821775	0.0007004619725031082	0.0007230326039142157	0.000719102640946343	0.000743169034185696	0.0007387761574244686	0.0007848367614907623	0.0007794267520762401	0.05421297475565721	0.05328055098078722	-3.647693084107839e-05	-0.0001915474432192532	-3.627866534093582e-05	-0.00019050631259923123
2.294338272874165	0.0006698827070748148	0.0006670750265993371	0.0007034848720595528	0.0006999779834960494	0.0007225330221011698	0.0007186057745436243	0.0007426555418186281	0.0007382657002536738	0.0007842944848950578	0.0007788882133034221	0.05421298205189931	0.05328055815017679	-3.6234639319655815e-05	-0.00019142162415056174	-3.603769077599461e-05	-0.00019038117747291472
2.308162815134429	0.0006694198279571712	0.0006666140876436718	0.0007029987787989925	0.0006994943134535553	0.000722033769571743	0.0007181092356345648	0.0007421423879510757	0.0007377555795805383	0.0007837525658767958	0.0007783500296402819	0.05421298947734855	0.05328056544652715	-3.599379404786718e-05	-0.00019129502074594074	-3.579815459988506e-05	-0.00019025526227525735
2.3220706572162446	0.0006689572559176161	0.000666153454480604	0.0007025130080927181	0.0006990109643579257	0.00072153484837282	0.0007176130262549187	0.0007416295746877073	0.0007372457974972727	0.0007832110066603536	0.0007778122032958137	0.05421299703431304	0.053280572872105095	-3.575438719510826e-05	-0.00019116763256768476	-3.556004902456611e-05	-0.00019012856657085742
2.336062301042938	0.0006684949928530906	0.0006656931289991513	0.000702027561934077	0.0006985279381925782	0.0007210362605524503	0.0007171171484416011	0.0007411171041344053	0.000736736356097295	0.0007826698094714188	0.0007772747364803115	0.05421300472514148	0.0532805804292216	-3.551641096463318e-05	-0.00019103945915768805	-3.532336629557056e-05	-0.00019000108990357978
2.3501382515621807	0.0006680330406616387	0.0006652331130894303	0.0007015424423175939	0.0006980452369421056	0.0007205380081599082	0.0007166216042327458	0.0007406049783983247	0.0007362272574752862	0.0007821289765370533	0.0007767376314054339	0.05421301255222843	0.05328058812022612	-3.527985759304089e-05	-0.00019091050003514076	-3.508809869179688e-05	-0.00018987283179575098
2.3642990167642037	0.000667571401242461	0.0006647734086427084	0.0007010576512390319	0.0006975628625923304	0.0007200400932457525	0.0007161263956677609	0.0007400931995879519	0.0007357185037272523	0.0007815885100857555	0.0007762008902842648	0.05421302051800743	0.05328059594751168	-3.504471935074707e-05	-0.0001907807546992768	-3.485423852566186e-05	-0.00018974379174935274
2.378545107700138	0.0006671100764959577	0.00066431401755145	0.0007005731906954365	0.0006970808171303524	0.0007195425178618702	0.0007156315247873786	0.0007395817698131558	0.000735210096950573	0.0007810484123475155	0.0007756645153313691	0.054213028624957235	0.05328060391351432	-3.4810988541845306e-05	-0.00019065022262859666	-3.4621778143045095e-05	-0.00018961396924543905
2.392877038500453	0.0006666490683237857	0.0006638549417093701	0.0007000890626851945	0.0006965991025446055	0.0007190452840615416	0.0007151369936337149	0.0007390706911852509	0.0007347020392440635	0.0007805086855538801	0.0007751285087628557	0.054213036875602555	0.05328061202071423	-3.457865750382608e-05	-0.00019051890327959065	-3.439070992310514e-05	-0.00018948336374366437
2.4072953263935135	0.000666188378628905	0.000663396183011482	0.0006996052692080851	0.000696117720824911	0.0007185483938994894	0.0007146428042503216	0.0007385599658170488	0.0007341943327080283	0.0007799693319380111	0.0007745928727964377	0.054213045272511806	0.053280620271634285	-3.43477186076982e-05	-0.00019038679608779363	-3.416102627833498e-05	-0.00018935197468264442
2.4218004917242455	0.000665728009315633	0.0006629377433541512	0.0006991218122653367	0.0006956366739625297	0.0007180518494319393	0.0007141489586822439	0.0007380495958229204	0.0007336869794443207	0.000779430353734749	0.0007740576096514931	0.05421305381830008	0.05328062866884503	-3.411816425795758e-05	-0.00019025390046761848	-3.393271965452735e-05	-0.00018921980148009498
2.436393057972914	0.0006652679622896912	0.0006624796246351427	0.0006986386938596765	0.0006951559639502157	0.0007175556527166697	0.0007136554589760721	0.000737539583318849	0.0007331799815563976	0.00077889175318067	0.0007735227215491241	0.05421306251562994	0.05328063721496288	-3.388998689244846e-05	-0.00019012021581166216	-3.370578253058393e-05	-0.00018908684353174943
2.4510735517740176	0.000664808239458263	0.000662021828753677	0.0006981559159953912	0.0006946755927822746	0.0007170598058130756	0.000713162307180004	0.0007370299304224935	0.0007326733411493805	0.000778353532514155	0.0007729882107122226	0.05421307136721048	0.05328064591264944	-3.366317898232524e-05	-0.00018998574149128866	-3.348020741862287e-05	-0.00018895310021249667
2.46584250293529	0.0006643488427300389	0.0006615643576104761	0.0006976734806783748	0.0006941955624546105	0.0007165643107822161	0.0007126695053438926	0.0007365206392532417	0.0007321670603301087	0.0007778156939754434	0.0007724540793655264	0.05421308037580115	0.05328065476461675	-3.3437733032087164e-05	-0.0001898504768562126	-3.325598686384351e-05	-0.00018881857087546527
2.4807004444568266	0.0006638897740152722	0.0006611072131078188	0.0006971913899161879	0.0006937158749647888	0.0007160691696868786	0.0007121770555193101	0.0007360117119322708	0.0007316611412072022	0.0007772782398067015	0.0007719203297356852	0.054213089544210086	0.05328066377362324	-3.3213641579328546e-05	-0.00018971442123408289	-3.3033113444460444e-05	-0.00018868325485227322
2.4956479125503126	0.0006634310352258287	0.0006606503971495905	0.0006967096457181111	0.0006932365323120826	0.0007155743845916311	0.0007116849597595976	0.000735503150582606	0.0007311555858911149	0.0007767411722520808	0.0007713869640513197	0.05421309887529561	0.053280672942478714	-3.299089719493997e-05	-0.0001895775739314265	-3.281157977174168e-05	-0.00018854715145327772
2.510685446658382	0.0006629726282752391	0.0006601939116413344	0.0006962282500951981	0.0006927575364975325	0.0007150799575628791	0.0007111932201199258	0.0007349949573291777	0.0007306503964941957	0.0007762044935577827	0.0007708539845430845	0.054213108371969305	0.053280682274042826	-3.276949248294178e-05	-0.0001894399342330655	-3.259137848982477e-05	-0.00018841025996663152
2.5258135894740787	0.0006625145550787521	0.0006597377584903058	0.0006957472050603352	0.0006922788895240008	0.0007145858906689227	0.0007107018386573499	0.0007344871342988818	0.0007301455751307471	0.0007756682059721212	0.0007703213934437313	0.054213118037192524	0.05328069177122662	-3.254942008027589e-05	-0.00018930150140133994	-3.2372502275744564e-05	-0.0001882725796592266
2.54103288696045	0.0006620568175533849	0.0006592819396055214	0.0006952665126282916	0.0006918005933962254	0.0007140921859800164	0.0007102108174308664	0.0007339796836206374	0.0007296411239170825	0.0007751323117455833	0.0007697891929881703	0.054213127873981665	0.0532807014369935	-3.233067265692724e-05	-0.00018916227467682956	-3.215494383935341e-05	-0.0001881341097758893
2.556343888370238	0.0006615994176179773	0.0006588264568978135	0.0006947861748157789	0.000691322650120876	0.000713598845568423	0.000709720158501471	0.0007334726074254478	0.0007291370449715858	0.0007745968131308963	0.0007692573854135328	0.05421313788540804	0.05328071127435987	-3.211324291585785e-05	-0.00018902225327824262	-3.1938695923220545e-05	-0.00018799484953926915
2.571747146265715	0.0006611423571932453	0.0006583713122798832	0.0006943061936415075	0.0006908450617066102	0.0007131058715084737	0.000709229863932216	0.0007329659078464592	0.0007286333404147723	0.0007740617123830898	0.0007687259729592378	0.0542131480745946	0.0532807212863976	-3.1897123592836835e-05	-0.000188881436402083	-3.172375130259392e-05	-0.0001878547981502554
2.5872432165386163	0.0006606856382018304	0.0006579165076663494	0.000693826571126237	0.0006903678301641279	0.0007126132658766237	0.000708739935788267	0.0007324595870190196	0.000728130012369345	0.0007735270117595572	0.0007681949578670486	0.05421315844472533	0.05328073147623285	-3.1682307456450814e-05	-0.00018873982322253902	-3.1510102785375915e-05	-0.0001877139547875606
2.602832658430207	0.0006602292625683572	0.0006574620449738072	0.0006933473092928408	0.0006898909575062288	0.0007121210307515138	0.0007082503761369619	0.0007319536470807418	0.0007276270629602567	0.0007729927135201243	0.0007676643423811446	0.054213168999038074	0.053280741847047716	-3.146878730797206e-05	-0.00018859741289123377	-3.129774321202622e-05	-0.00018757231860780377
2.6185160345514573	0.0006597732322194828	0.0006570079261208756	0.0006928684101663546	0.000689414445747867	0.0007116291682140256	0.0007077611870478667	0.0007314480901715589	0.0007271244943147688	0.000772458819927109	0.0007671341287481779	0.05421317974083003	0.05328075240208315	-3.12565559814279e-05	-0.00018845420453802997	-3.108666545549241e-05	-0.00018742988874545508
2.6342939109033563	0.0006593175490839529	0.0006565541530282545	0.000692389875774038	0.0006889382969062087	0.0007111376803473403	0.000707272370592836	0.0007309429184337895	0.0007266223085625111	0.0007719253332453891	0.0007666043192173422	0.05421319067345868	0.05328076314463641	-3.104560634350356e-05	-0.00018831019727047482	-3.087686242119608e-05	-0.00018728666431269692
2.6501668568973313	0.000658862215092652	0.0006561007276187738	0.0006919117081454277	0.0006884625130006861	0.0007106465692369963	0.0007067839288460683	0.000730438134012192	0.0007261205078355407	0.0007713922557424629	0.0007660749160404317	0.05421320180033956	0.053280774078065016	-3.0835931293278496e-05	-0.00018816539017293965	-3.0668327046828175e-05	-0.00018714264439886885
2.666135445375801	0.000658407232178663	0.0006556476518174539	0.0006914339093124007	0.0006879870960530601	0.000710155836970953	0.0007062958638841698	0.0007299337390540352	0.0007256190942684083	0.0007708595896885214	0.0007655459214719145	0.0542132131249513	0.05328078520578705	-3.062752376236169e-05	-0.00018801978230717498	-3.04610523024669e-05	-0.00018699782807143905
2.6822002526328483	0.0006579526022773138	0.0006551949275515515	0.0006909564813092224	0.0006875120480874684	0.0007096654856396438	0.0007058081777862054	0.0007294297357091491	0.0007251180699982108	0.0007703273373565048	0.0007650173377689867	0.054213224650836105	0.05328079653128289	-3.042037671472167e-05	-0.00018787337271250482	-3.0255031190268983e-05	-0.00018685221437436672
2.6983618584350144	0.0006574983273262413	0.0006547425567506221	0.0006904794261726149	0.000687037371130494	0.0007091755173360416	0.0007053208726337694	0.0007289261261299957	0.0007246174371646608	0.0007697955010221788	0.0007644891671916494	0.05421323638159793	0.05328080805809338	-3.0214483146738524e-05	-0.0001877261604054381	-3.0050256744688225e-05	-0.0001867058023297119
2.71462084604223	0.000657044409265433	0.0006542905413465643	0.0006900027459418035	0.0006865630672112096	0.0007086859341557108	0.00070483395051103	0.0007284229124717208	0.0007241171979101384	0.000769264082964187	0.0007639614120027605	0.054213248320906716	0.05328081978982519	-3.000983608703739e-05	-0.00018757814437989073	-2.9846722032281225e-05	-0.00018655859093702487
2.730977802228858	0.0006565908500372937	0.0006538388832736836	0.0006895264426585838	0.0006860891383612471	0.0007081967381968747	0.0007043474135048014	0.0007279200968922243	0.0007236173543797616	0.0007687330854641294	0.0007634340744681126	0.05421326047249783	0.053280831730148276	-2.980642859634966e-05	-0.00018742932360629738	-2.9644420151461043e-05	-0.00018641057917215265
2.747433317304874	0.0006561376515866922	0.0006533875844687401	0.0006890505183673737	0.0006856155866148465	0.0007077079315604703	0.000703861263704596	0.0007274176815522176	0.0007231179087214422	0.0007682025108066207	0.0007629071568564903	0.05421327284017528	0.05328084388280106	-2.960425376759973e-05	-0.0001872796970322499	-2.944334423272965e-05	-0.00018626176598876554
2.763987985137163	0.0006556848158610204	0.0006529366468710071	0.0006885749751152753	0.00068514241400892	0.0007072195163502113	0.000703375503202688	0.0007269156686152865	0.0007226188630859493	0.0007676723612793607	0.000762380661439742	0.05421328542780923	0.05328085625158588	-2.9403304725714174e-05	-0.00018712926358230297	-2.9243487438348342e-05	-0.00018611215031699713
2.780642403170963	0.0006552323448102466	0.0006524860724223247	0.0006880998149521317	0.0006846696225831067	0.0007067314946726468	0.0007028901340941719	0.0007264140602479557	0.0007221202196269729	0.0007671426391732003	0.0007618545904928424	0.054213298239341845	0.05328086884037652	-2.9203574627590517e-05	-0.0001869780221577244	-2.90448429624314e-05	-0.00018596173106419367
2.797397172451417	0.0006547802403869729	0.0006520358630671559	0.0006876250399305871	0.0006841972143798328	0.0007062438686372241	0.0007024051584770236	0.0007259128586197502	0.000721621980501185	0.000766613346782209	0.0007613289462939622	0.05421331127878481	0.05328088165311562	-2.900505666203826e-05	-0.00018682597163660608	-2.884740403082467e-05	-0.0001858105071146643
2.8142528976452668	0.0006543285045464857	0.0006515860207526379	0.000687150652106142	0.0006837251914443678	0.0007057566403563458	0.0007019205784521591	0.000725412065903255	0.0007211241478682998	0.0007660844864037391	0.0007608037311245301	0.054213324550222236	0.05328089469381619	-2.880774404965744e-05	-0.00018667311087355865	-2.8651163900939025e-05	-0.00018565847732915364
2.831210187062679	0.0006538771392468188	0.0006511365474286444	0.0006866766535372183	0.0006832535558248879	0.0007052698119454362	0.0007014363961234992	0.000724911684274187	0.0007206267238911418	0.0007655560603384996	0.0007602789472693075	0.0542133380578138	0.053280907966563144	-2.861163004277273e-05	-0.00018651943869951726	-2.845611586180588e-05	-0.0001855056405450639
2.848269652679189	0.0006534261464488035	0.0006506874450478362	0.0006862030462852142	0.0006827823095725305	0.0007047833855229979	0.0007009526135980258	0.0007244117159114482	0.0007201297107357052	0.0007650280708906185	0.000759754597016449	0.054213351805789976	0.053280921475516815	-2.8416707925329326e-05	-0.00018636495392168606	-2.8262253233869022e-05	-0.00018535199557614956
2.865431910157798	0.0006529755281161291	0.0006502387155657199	0.0006857298324145671	0.0006823114547414577	0.0007042973632106791	0.00070046923298585	0.0007239121629971992	0.0007196331105712204	0.0007645005203677156	0.0007592306826575763	0.05421336579846103	0.053280935224911716	-2.822297101299706e-05	-0.00018620965532467615	-2.8069569369130326e-05	-0.00018519754121357201
2.882697578871184	0.0006525252862153914	0.0006497903609406987	0.0006852570139928064	0.0006818409933889087	0.0007038117471333245	0.0006999862564002614	0.0007234130277169124	0.0007191369255702091	0.0007639734110809634	0.0007587072064878368	0.05421338004021422	0.053280949219057336	-2.8030412652865072e-05	-0.0001860535416685627	-2.7878057650847915e-05	-0.00018504227622431757
2.900067281924058	0.0006520754227161608	0.0006493423831341374	0.0006847845930906239	0.00068137092757527	0.000703326539419052	0.0006995036859578046	0.0007229143122594473	0.0007186411579085615	0.0007634467453451662	0.0007581841708059835	0.054213394535514804	0.05328096346234215	-2.783902622330997e-05	-0.00018589661168894045	-2.7687711493380035e-05	-0.0001848861993507256
2.9175416461756507	0.0006516259395910302	0.0006488947841104122	0.0006843125717819273	0.0006809012593641268	0.0007028417421993039	0.0006990215237783318	0.0007224160188171077	0.0007181458097655897	0.0007629205254788224	0.000757661577914436	0.05421340928890855	0.053280977959233165	-2.7648805134221355e-05	-0.00018573886409858908	-2.749852434245914e-05	-0.00018472930931276443
2.9351213022623317	0.0006511768388156747	0.0006484475658369697	0.0006838409521439014	0.0006804319908223269	0.000702357357608915	0.0006985397719850668	0.0007219181495857094	0.0007176508833240966	0.0007623947538041949	0.0007571394301193515	0.05421342430502457	0.05328099271427799	-2.7459742826661804e-05	-0.0001855802975855858	-2.731048967479638e-05	-0.0001845716048057
2.952806884620376	0.0006507281223689105	0.0006480007302843844	0.0006833697362570721	0.0006799631240200413	0.0007018733877861734	0.0006980584327046698	0.0007214207067646449	0.0007171563807704412	0.0007618694326473834	0.0007566177297306952	0.05421343958857307	0.053281007732106755	-2.7271832772950144e-05	-0.00018542091081444334	-2.712360099812669e-05	-0.00018441308450090066
2.970599031508854	0.0006502797922327485	0.0006475542794264142	0.0006828989262053624	0.0006794946610308231	0.0007013898348728819	0.0006975775080672977	0.0007209236925569474	0.0007166623042945994	0.0007613445643383901	0.0007560964790623058	0.054213455144351295	0.053281023017431636	-2.7085068476453283e-05	-0.00018526070242527726	-2.693785185121575e-05	-0.00018425374704642006
2.9884983850326714	0.0006498318503924533	0.0006471082152400574	0.0006824285240761555	0.0006790266039316681	0.0007009067010144247	0.0006970970002066646	0.0007204271091693551	0.0007161686560902314	0.000760820151211191	0.0007555756804319686	0.05421347097724151	0.053281038575050475	-2.6899443471443962e-05	-0.00018509967103305658	-2.6753235803478326e-05	-0.00018409359106491552
3.006505591165733	0.0006493842988366062	0.0006466625397056155	0.0006819585319603619	0.0006785589548030809	0.0007004239883598315	0.0006966169112601145	0.0007199309588123854	0.0007156754383547521	0.0007602961956038132	0.0007550553361614871	0.05421348709221504	0.053281054409849066	-2.6714951323246472e-05	-0.0001849378152294079	-2.6569746455169102e-05	-0.00018393261515531334
3.0246212997742656	0.0006489371395571534	0.0006462172548067428	0.000681488951952471	0.0006780917157291296	0.0006999416990618357	0.000696137243368673	0.0007194352437003885	0.0007151826532893869	0.0007597726998583947	0.0007545354485767484	0.054213503494331926	0.05328107052679831	-2.6531585628021548e-05	-0.00018477513358128306	-2.6387377437257775e-05	-0.0001837708178923092
3.0428461646402667	0.0006484903745494729	0.0006457723625305115	0.0006810197861506212	0.0006776248887975121	0.0006994598352769445	0.0006956579986771202	0.0007189399660516236	0.000714690303099246	0.0007592496663212639	0.000754016020007798	0.0542135201887443	0.05328108693096094	-2.634934001257208e-05	-0.00018461162463023761	-2.6206122411234767e-05	-0.00018360819782589632
3.0611808434850984	0.0006480440058124284	0.0006453278648674658	0.0006805510366566587	0.0006771584760996155	0.0006989783991655013	0.0006951791793340486	0.0007184451280883209	0.0007141983899933864	0.0007587270973430078	0.0007534970527889084	0.054213537180696006	0.05328110362748997	-2.616820813451659e-05	-0.00018444728689429035	-2.6025975069166735e-05	-0.00018344475348186506
3.079625997993227	0.0006475980353484284	0.000644883763811681	0.0006800827055761986	0.000676692479730579	0.0006984973928917463	0.00069470078749193	0.0007179507320367479	0.0007137069161848789	0.0007582049952785427	0.0007529785492586508	0.05421355447552558	0.053281120621631366	-2.598818368193881e-05	-0.0001842821188657584	-2.5846929133439833e-05	-0.00018328048336083147
3.0981822938360946	0.0006471524651634876	0.0006444400613608244	0.0006796147950186925	0.0006762269017893577	0.0006980168186238901	0.0006942228253071814	0.0007174567801272813	0.0007132158838908773	0.0007576833624871906	0.0007524605117599686	0.05421357207866804	0.053281137918725956	-2.5809260373450132e-05	-0.0001841161190122842	-2.5668978356815225e-05	-0.0001831153859387924
3.116850400696155	0.0006467072972672825	0.0006439967595162113	0.0006791473070974847	0.0006757617443787823	0.0006975366785341686	0.0006937452949402264	0.0007169632745944693	0.0007127252953326817	0.0007571622013327466	0.0007519429426402459	0.054213589995658146	0.05328115552421031	-2.5631431958102885e-05	-0.0001839492857768077	-2.5492116522328467e-05	-0.00018294945966726428
3.135630992291033	0.0006462625336732136	0.0006435538602828656	0.0006786802439298814	0.0006752970096056244	0.000697056974798917	0.0006932681985555621	0.0007164702176771018	0.0007122351527358089	0.0007566415141835551	0.0007514258442513828	0.05421360823212746	0.05328117344361943	-2.545469221524807e-05	-0.00018378161757701128	-2.5316337443122977e-05	-0.00018278270297253374
3.1545247463978408	0.000645818176398462	0.0006431113656695778	0.0006782136076372097	0.0006748326995806564	0.0006965777095986279	0.0006927915383218238	0.000715977611618277	0.000711745458330057	0.0007561213034125795	0.0007509092189498643	0.05421362679381038	0.05328119168258873	-2.5279034954382718e-05	-0.00018361311280484793	-2.5141634962384113e-05	-0.00018261511425538002
3.1735323448776414	0.0006453742274640542	0.0006426692776889687	0.0006777474003448859	0.0006743688164187225	0.0006960988851180271	0.0006923153164118529	0.0007154854586654735	0.0007112562143495796	0.0007556015713974813	0.0007503930690968399	0.05421364568654494	0.053281210246853866	-2.5104454015247024e-05	-0.00018344376982762367	-2.4968002953325297e-05	-0.0001824466918921297
3.192654473700048	0.0006449306888949151	0.0006422275983575415	0.0006772816241824726	0.0006739053622387903	0.0006956205035461265	0.0006918395350027572	0.0007149937610706126	0.0007107674230329428	0.0007550823205206859	0.0007498773970581864	0.05421366491627473	0.05328122914225421	-2.4930943267643946e-05	-0.00018327358698733143	-2.4795435319049236e-05	-0.00018227743423354648
3.211891822967991	0.0006444875627199347	0.0006417863296957499	0.0006768162812837507	0.0006734423391640256	0.0006951425670763038	0.0006913641962759839	0.0007145025210901333	0.0007102790866232061	0.000754563553169464	0.000749362205204591	0.05421368448904931	0.053281248374736	-2.475849661122062e-05	-0.00018310256259965185	-2.4623925992367512e-05	-0.0001821073396046924
3.2312450869426166	0.0006440448509720242	0.0006413454737280532	0.0006763513737867783	0.0006729797493218514	0.0006946650779063593	0.0006908893024173808	0.0007140117409850571	0.0007097912073679829	0.0007540452717360011	0.0007488474959116208	0.05421370441102764	0.05328126795035092	-2.4587107975603678e-05	-0.0001829306949554521	-2.4453468935925482e-05	-0.00018193640630578822
3.2507149640683446	0.0006436025556881793	0.0006409050324829786	0.000675886903833957	0.000672517594844012	0.0006941880382385889	0.0006904148556172641	0.0007135214230210604	0.0007093037875195114	0.0007535274786174746	0.0007483332715597961	0.054213724688480736	0.05328128787525981	-2.4416771320125152e-05	-0.00018275798231928708	-2.4284058141869208e-05	-0.00018176463261088127
3.2703021569980693	0.0006431606789095402	0.0006404650079931816	0.0006754228735720971	0.0006720558778666401	0.0006937114502798484	0.0006899408580704875	0.0007130315694685426	0.0007088168293347262	0.000753010176216128	0.0007478195345346677	0.054213745327792745	0.053281308155735355	-2.424748063383983e-05	-0.00018258442293023203	-2.4115687631942606e-05	-0.00018159201676865022
3.2900073726185273	0.0006427192226814521	0.0006400254022955075	0.000674959285152484	0.0006715946005303197	0.0006932353162416224	0.000689467311976506	0.0007125421826026966	0.0007083303350753258	0.0007524933669393459	0.0007473062872268887	0.05421376633546073	0.05328132879816349	-2.407922993537953e-05	-0.0001824100150012442	-2.3948351457275807e-05	-0.0001814185570018778
3.3098313220758016	0.0006422781890535273	0.0006395862174310504	0.0006744961407309405	0.0006711337649801512	0.0006927596383400911	0.0006889942195394467	0.0007120532647035788	0.0007078443070078421	0.0007519770531997302	0.000746793532032292	0.05421378771810122	0.05328134980904451	-2.3912013272866378e-05	-0.00018223475671919065	-2.378204369837128e-05	-0.0001812442515072843
3.329774720800988	0.000641837580079707	0.0006391474554452176	0.0006740334424678953	0.0006706733733658184	0.0006922844187962001	0.0006885215829681736	0.0007115648180561801	0.0007073587474037126	0.0007514612374151766	0.0007462812713519641	0.05421380948244853	0.053281371194997096	-2.374582472383993e-05	-0.0001820586462448759	-2.361675846492689e-05	-0.00018106909845569397
3.349838288536016	0.0006413973978183238	0.0006387091183877907	0.0006735711925284492	0.000670213427841654	0.0006918096598357269	0.0006880494044763591	0.0007110768449504994	0.0007068736585393503	0.0007509459220089507	0.0007457695075923239	0.05421383163536055	0.053281392962757676	-2.3580658395191273e-05	-0.00018188168171287544	-2.3452489895867124e-05	-0.00018089309599172987
3.370022749359618	0.0006409576443321617	0.0006382712083129843	0.0006731093930824385	0.0006697539305667034	0.0006913353636893503	0.0006875776862825479	0.0007105893476816092	0.0007063890426962134	0.0007504311094097634	0.0007452582431651937	0.054213854183817155	0.053281415119186215	-2.3416508422940963e-05	-0.00018170386123106397	-2.328923215914533e-05	-0.00018071624223414684
3.390328831713469	0.0006405183216885203	0.0006378337272795126	0.0006726480463045052	0.0006692948837047938	0.0006908615325927213	0.0006871064306102292	0.0007101023285497323	0.0007059049021608773	0.0007499168020518507	0.0007447474804878812	0.05421387713492403	0.05328143767126387	-2.3253368972318833e-05	-0.0001815251828811426	-2.3126979451632695e-05	-0.00018053853527455477
3.4107572684284713	0.000640079431959278	0.000637396677350649	0.000672187154374162	0.000668836289424599	0.000690388168786528	0.0006866356396879054	0.0007096157898603124	0.0007054212392251076	0.0007494030023750494	0.0007442372219832532	0.05421390049591587	0.05328146062610074	-2.3091234237569702e-05	-0.00018134564471822268	-2.2965725999152947e-05	-0.00018035997317880637
3.431308796751202	0.0006396409772209514	0.0006369600605942886	0.0006717267194758578	0.0006683781498997052	0.0006899152745165702	0.000686165315749158	0.0007091297339240831	0.0007049380561859274	0.0007488897128248734	0.0007437274700798125	0.054213924274156694	0.05328148399093293	-2.2930098441818064e-05	-0.00018116524477007623	-2.2805466056274176e-05	-0.00018018055398580368
3.4519841583705158	0.0006392029595547631	0.0006365238790830131	0.0006712667437990492	0.0006679204673086823	0.0006894428520338265	0.0006856954610327224	0.0007086441630571473	0.0007044553553456958	0.0007483769358525964	0.0007432182272117785	0.0542139484771456	0.05328150777312782	-2.2769955837085437e-05	-0.00018098398103832958	-2.2646193906215167e-05	-0.00018000027570772015
3.47278409944432	0.0006387653810467026	0.0006360881348941534	0.0006708072295382656	0.0006674632438351477	0.0006889709035945246	0.0006852260777825527	0.0007081590795810439	0.0007039731390121762	0.0007478646739153273	0.0007427094958191636	0.05421397311251435	0.053281531980186043	-2.2610800704155054e-05	-0.00018080185149743633	-2.2487903860873154e-05	-0.0001798191363303614
3.4937093706264992	0.0006383282437875878	0.0006356528301098495	0.0006703481788931751	0.0006670064816678324	0.000688499431460212	0.0006847571682478942	0.0007076744858228222	0.0007034914094986073	0.0007473529294760875	0.0007422012783478488	0.0542139981880351	0.053281556619742806	-2.245262735234982e-05	-0.00018061885409423328	-2.233059026049422e-05	-0.00017963713381152768
3.514760727094002	0.0006378915498731358	0.0006352179668171216	0.0006698895940686604	0.0006665501830006564	0.0006880284378978302	0.000684288734683357	0.0007071903841151207	0.0007030101691237841	0.000746841705003897	0.0007416935772496696	0.054214023711617786	0.05328158169957148	-2.2295430119650267e-05	-0.00018043498674893965	-2.2174247473832898e-05	-0.00017945426608292903
3.535938928574102	0.0006374553014040187	0.0006347835471079259	0.0006694314772748779	0.0006660943500327876	0.0006875579251797787	0.000683820779348979	0.0007067067767962329	0.0007025294202121215	0.0007463310029738462	0.0007411863949824866	0.05421404969131652	0.05328160722758584	-2.2139203372531502e-05	-0.00018025024735476847	-2.2018869897992566e-05	-0.00017927053104929702
3.557244739371806	0.000637019500485932	0.0006343495730792222	0.0006689738307273307	0.000665638984968715	0.0006870878955839922	0.0006833533045103033	0.0007062236662101852	0.0007020491650937338	0.0007458208258671787	0.0007406797340102693	0.0542140761353304	0.053281633211842955	-2.1983941505668292e-05	-0.00018006463377626125	-2.1864451958123615e-05	-0.0001790859265869138
3.578678928397448	0.0006365841492296622	0.0006339160468330416	0.0006685166566469426	0.0006651840900183208	0.0006866183513940131	0.0006828863124384491	0.000705741054706816	0.0007015694061045103	0.0007453111761713771	0.0007401735968031793	0.05421410305200579	0.05328165966054429	-2.182963894211548e-05	-0.00017987814385139744	-2.1710988107603857e-05	-0.00017890045054558268
3.600242269194432	0.0006361492497511449	0.0006334829704765446	0.0006680599572601179	0.0006647296673969418	0.0006861492948990575	0.0006824198054101795	0.0007052589446418417	0.0007010901455861834	0.0007448020563802344	0.0007396679858376426	0.05421413044984083	0.05328168658203956	-2.16762901331137e-05	-0.00017969077539028988	-2.155847282780954e-05	-0.00017871410074732363
3.6219355399671502	0.0006357148041715372	0.0006330503461220926	0.0006676037347988203	0.0006642757193254461	0.0006856807283940941	0.0006819537857079781	0.0007047773383769407	0.0007006113858864106	0.0007442934689939443	0.0007391629035964386	0.05421415833748631	0.05328171398482993	-2.152388955784651e-05	-0.0001795025261746852	-2.140690062792973e-05	-0.00017852687498579045
3.643759523609069	0.0006352808146172786	0.000632618175887309	0.0006671479915006372	0.0006638222480302998	0.0006852126541799144	0.0006814882556201207	0.0007042962382798235	0.0007001331293588459	0.0007437854165191782	0.0007386583525687764	0.05421418672375006	0.05328174187756921	-2.137243172356182e-05	-0.00017931339395876877	-2.12562660451103e-05	-0.00017833877102788054
3.6657150077309777	0.0006348472832201569	0.0006321864618951449	0.0006666927296088523	0.0006633692557436354	0.0006847450745632054	0.0006810232174407433	0.0007038156467243101	0.0006996553783632142	0.0007432779014691667	0.0007381543352503759	0.05421421561759794	0.05328177026906743	-2.122191116543312e-05	-0.00017912337646930343	-2.1106563644224946e-05	-0.00017814978661270797
3.6878027846894206	0.0006344142121173755	0.0006317552062739459	0.0006662379513725145	0.0006629167447033236	0.0006842779918566206	0.000680558673469919	0.0007033355660904048	0.0006991781352653886	0.0007427709263637828	0.0007376508541435512	0.054214245028157436	0.0532817991682943	-2.1072322446264585e-05	-0.00017893247140354784	-2.0957788017564663e-05	-0.00017795991944954959
3.710023651615288	0.0006339816034516223	0.0006313244111575211	0.0006657836590465143	0.0006624647171530485	0.0006838114083788623	0.0006800946260137365	0.00070285599876438	0.0006987014024374706	0.000742264493729631	0.0007371479117572962	0.054214274964722343	0.053281828584380284	-2.092366015656738e-05	-0.00017874067643067204	-2.0809933785122248e-05	-0.0001777691672210091
3.732378410442586	0.0006335494593711307	0.0006308940786852029	0.0006653298548916489	0.0006620131753423696	0.0006833453264547463	0.0006796310773843613	0.0007023769471388434	0.0006982251822578592	0.0007417586061001197	0.0007366455106073606	0.054214305436751806	0.05328185852662262	-2.07759189145406e-05	-0.00017854798919239578	-2.066299559434076e-05	-0.00017757752758157386
3.7548678679373717	0.0006331177820297505	0.0006304642110019193	0.0006648765411746958	0.0006615621215268011	0.0006828797484152805	0.0006791680299001209	0.0007018984136128217	0.0006977494771113334	0.0007412532660155534	0.0007361436532163384	0.05421433645387847	0.05328188900448403	-2.06290933657486e-05	-0.00017835440730087915	-2.0516968119867196e-05	-0.000177384998156227
3.777492835726878	0.0006326865735870135	0.0006300348102582576	0.0006644237201684865	0.0006611115579678787	0.0006824146765977406	0.0006787054858855734	0.0007014204005918363	0.0006972742893891275	0.0007407484760232135	0.0007356423421137482	0.05421436802590638	0.053281920027600294	-2.048317818314875e-05	-0.00017815992833958294	-2.037184606363575e-05	-0.00017719157654189077
3.8002541303288	0.0006322558362082028	0.0006296058786105347	0.0006639713941519785	0.0006606614869332361	0.0006819501133457436	0.0006782434476715856	0.0007009429104879843	0.0006967996214890102	0.0007402442386774458	0.0007351415798361214	0.05421440016281892	0.05328195160577894	-2.0338168067009915e-05	-0.000177964549863463	-2.0227624154689136e-05	-0.00017699726030656615
3.823152573180761	0.0006318255720644176	0.0006291774182208609	0.0006635195654103257	0.0006602119106966719	0.0006814860610093234	0.0006777819175954059	0.0007004659457200126	0.0006963254758153608	0.0007397405565397408	0.0007346413689270821	0.0542144328747781	0.053281983749006494	-2.019405774477713e-05	-0.0001777682693983873	-2.0084297149176866e-05	-0.0001768020469899989
3.8461889906699622	0.0006313957833326422	0.0006287494312572089	0.0006630682362349523	0.0006597628315382248	0.000681022521945007	0.0006773208980007384	0.0006999895087133983	0.0006958518547792479	0.0007392374321788228	0.000734141711937433	0.05421446617212954	0.05328201646744952	-2.0050841970955385e-05	-0.00017757108444094172	-1.99418598301037e-05	-0.00017660593410237513
3.8693642141629967	0.0006309664721958172	0.0006283219198934843	0.0006626174089236289	0.0006593142517442493	0.0006805594985158911	0.0006768603912378234	0.000699513601900432	0.0006953787607985107	0.0007387348681707365	0.0007336426114252436	0.05421450006540691	0.05328204977145684	-1.990851552696217e-05	-0.00017737299245787486	-1.9800307007239448e-05	-0.00017640891912412693
3.892679080035866	0.0006305376408429062	0.0006278948863095935	0.0006621670857805446	0.0006588661736074868	0.0006800969930917215	0.0006764003996635122	0.0006990382277202946	0.0006949061962978382	0.0007382328670989331	0.0007331440699559359	0.054214534565332664	0.05328208367156524	-1.97670732212437e-05	-0.0001771739908876524	-1.9659633517261216e-05	-0.0001762109995079031
3.9161344297041563	0.0006301092914689602	0.0006274683326915053	0.0006617172691163762	0.000658418599427134	0.0006796350080489605	0.0006759409256413372	0.0006985633886191331	0.0006944341637088419	0.0007377314315543521	0.0007326460901023634	0.05421456968282376	0.053282118178502154	-1.962650988895226e-05	-0.00017697407713873625	-1.9519834223404725e-05	-0.00017601217267632085
3.9397311096534064	0.0006296814262751955	0.0006270422612313315	0.0006612679612483713	0.0006579715315089274	0.0006791735457708766	0.000675481971541598	0.0006980890870501498	0.0006939626654701463	0.0007372305641355169	0.0007321486744449083	0.054214605428993506	0.053282153303187765	-1.9486820391833443e-05	-0.00017677324858894616	-1.9380904015339415e-05	-0.00017581243602152186
3.963469971469652	0.0006292540474690566	0.0006266166741273872	0.0006608191645004168	0.0006575249721652094	0.0006787126086476146	0.000675023539741435	0.0006976153254736779	0.0006934917040274627	0.0007367302674486172	0.000731651825571562	0.05421464181515687	0.0532821890567405	-1.9347999618311157e-05	-0.00017657150258723608	-1.924283780927946e-05	-0.00017561178690700396
3.987351871870168	0.0006288271572642891	0.0006261915735842652	0.0006603708812031158	0.0006570789237150077	0.000678252199076276	0.000674565632624905	0.0006971421063572639	0.0006930212818336718	0.0007362305441076001	0.000731155546078015	0.05421467885283313	0.05328222545047745	-1.921004248331415e-05	-0.00017636883645272272	-1.91056305477999e-05	-0.00017541022266651107
4.01137767273438	0.0006284007578810078	0.0006257669618129015	0.000659923113693862	0.0006566333884841047	0.0006777923194609947	0.0006741082525830609	0.0006966694321757479	0.0006925514013489039	0.0007357313967342547	0.0007306598385677425	0.054214716553748925	0.05328226249592386	-1.9072943928055697e-05	-0.0001761652474735198	-1.8969277199590295e-05	-0.00017520774060286737
4.035548241134971	0.0006279748515457705	0.0006253428410306521	0.0006594758643169197	0.0006561883688051221	0.0006773329722130227	0.0006736514020140331	0.0006961973054113505	0.0006920820650406247	0.0007352328279583087	0.0007301647056520991	0.05421475492984246	0.05328230020480958	-1.893669892001973e-05	-0.000175960732907543	-1.883377275951545e-05	-0.00017500433798922632
4.059864449369175	0.0006275494404916447	0.0006249192134613563	0.0006590291354234932	0.0006557438670175873	0.0006768741597508016	0.0006731950833231036	0.00069572572855375	0.0006916132753837112	0.0007347348404175111	0.0007296701499504003	0.05421479399326912	0.05328233858907759	-1.880130245297297e-05	-0.00017575528998309276	-1.86991122485599e-05	-0.00017480001206898743
4.08432717499025	0.0006271245269582809	0.0006244960813354119	0.0006585829293718084	0.0006552998854680144	0.0006764158845000466	0.0006727392989227864	0.0006952547041001683	0.000691145034860539	0.0007342374367577249	0.0007291761740900171	0.05421483375640248	0.05328237766088762	-1.8666749546675243e-05	-0.00017554891589696697	-1.856529071352954e-05	-0.0001745947600541864
4.108937300839158	0.0006267001131919849	0.0006240734468898464	0.0006581372485271885	0.0006548564265099808	0.0006759581488938261	0.0006722840512329111	0.000694784234555455	0.0006906773459610643	0.0007337406196330207	0.0007286827807064655	0.054214874231840515	0.053282417432617996	-1.8533035246875995e-05	-0.00017534160781570995	-1.8432303227100197e-05	-0.0001743885791266886
4.133695715076422	0.0006262762014457871	0.0006236513123683853	0.00065769209526213	0.0006544134925042017	0.0006755009553726405	0.0006718293426806965	0.0006943143224321688	0.0006902102111829051	0.0007332443917057634	0.0007281899724434944	0.05421491543240841	0.053282457916871126	-1.8400154625189402e-05	-0.00017513336287458547	-1.8300144887730893e-05	-0.00017418146643802257
4.15860331121418	0.0006258527939795164	0.0006232296800215277	0.0006572474719563821	0.0006539710858186102	0.000675044306384506	0.0006713751757008357	0.0006938449702506641	0.0006897436330314279	0.0007327487556467074	0.0007276977519531801	0.05421495737116259	0.05328249912647637	-1.826810277898855e-05	-0.0001749241781777433	-1.8168810819407105e-05	-0.0001739734191078257
4.183660988148428	0.000625429893059873	0.0006228085521066165	0.0006568033809970235	0.0006535292088284327	0.0006745882043850334	0.000670921552735577	0.0006933761805391756	0.0006892776140198307	0.0007322537141350875	0.0007272061218960161	0.05421500006139677	0.05328254107449607	-1.8136874831369e-05	-0.00017471405079871882	-1.8038296171732707e-05	-0.0001737644342255651
4.208869650191461	0.0006250075009604975	0.0006223879308879099	0.0006563598247785404	0.0006530878639162677	0.0006741326518375093	0.0006704684762348007	0.0006929079558339007	0.0006888121566692272	0.0007317592698587112	0.0007267150849410042	0.05421504351664271	0.053282583774227545	-1.8006465930957977e-05	-0.00017450297777907298	-1.7908596119709658e-05	-0.00017355450884903867
4.2342302071045115	0.0006245856199620499	0.0006219678186366572	0.0006559168057029081	0.0006526470534721653	0.0006736776512129819	0.0006700159486561075	0.0006924402986790912	0.0006883472635087336	0.0007312654255140548	0.0007262246437657506	0.054215087750678945	0.053282627239208846	-1.78768712518311e-05	-0.00017429095612883638	-1.777970586363739e-05	-0.0001733436400045696
4.259743574130585	0.0006241642523522779	0.0006215482176311686	0.0006554743261796661	0.000652206779893704	0.0006732232049903392	0.0006695639724648942	0.0006919732116271325	0.0006878829370755523	0.0007307721838063531	0.0007257348010565557	0.05421513277753123	0.05328267148322231	-1.7748085993448195e-05	-0.00017407798282637055	-1.765162062911628e-05	-0.00017313182468745025
4.285410672027485	0.0006237434004260931	0.000621129130156892	0.0006550323886260011	0.0006517670455860712	0.000672769315656396	0.00066911255013444	0.0006915066972386359	0.0006874191799150599	0.0007302795474496981	0.0007252455595085096	0.05421517861148016	0.05328271652030053	-1.762010538054054e-05	-0.00017386405481822909	-1.7524335666806515e-05	-0.0001729190598607211
4.311232427101037	0.0006233230664856443	0.0006207105585064834	0.000654590995466825	0.0006513278529621432	0.0006723159857059732	0.0006686616841459884	0.0006910407580825224	0.0006869559945808926	0.0007297875191671317	0.0007247569218255861	0.05421522526706383	0.05328276236472782	-1.7492924663025863e-05	-0.00017364916901921323	-1.739784625244198e-05	-0.0001727053424559477
4.337209771238533	0.0006229032528403923	0.0006202925049798831	0.0006541501491348554	0.0006508892044425629	0.0006718632176419843	0.0006682113769888298	0.0006905753967361105	0.000686493383635033	0.00072929610169074	0.0007242688907207355	0.05421527275908254	0.05328280903104892	-1.7366539115853952e-05	-0.0001734333223115947	-1.7272147686663714e-05	-0.000172490669372527
4.363343641942354	0.0006224839618071826	0.000619874971884389	0.0006537098520706965	0.0006504511024558216	0.0006714110139755183	0.0006677616311603868	0.0006901106157852048	0.0006860313496478957	0.0007288052977617508	0.0007237814689159817	0.05421532110260497	0.05328285653406799	-1.7240944038893896e-05	-0.00017321651154478257	-1.714723529486553e-05	-0.00017227503747690998
4.389634982363801	0.0006220651957103272	0.0006194579615347362	0.0006532701067229241	0.000650013549438344	0.0006709593772259287	0.0006673124491663003	0.0006896464178241886	0.0006855698951984249	0.0007283151101306354	0.0007232946591425229	0.054215370312971564	0.05328290488886104	-1.7116134756953172e-05	-0.00017299873353637807	-1.7023104427324118e-05	-0.00017205844360468348
4.416084741337141	0.0006216469568816687	0.0006190414762531618	0.0006528309155481579	0.0006495765478345587	0.0006705083099209097	0.0006668638335205045	0.0006891828054561025	0.0006851090228741663	0.0007278255415571932	0.0007228084641408154	0.05421542040580014	0.053282954110773585	-1.6992106619548655e-05	-0.00017277998507098102	-1.6899750458829535e-05	-0.00017184088455787783
4.442693873413836	0.0006212292476606702	0.0006186255183694941	0.000652392281011156	0.0006491401000969936	0.000670057814596593	0.0006664157867453278	0.000688719781292748	0.0006846487352713732	0.0007273365948106657	0.000722322886660687	0.054215471396991226	0.05328300421542884	-1.6868855000854582e-05	-0.00017256026290016213	-1.6777168788659202e-05	-0.00017162235710541096
4.469463338897009	0.000620812070394477	0.0006182100902212154	0.0006519542055848841	0.0006487042086863446	0.0006696078937976233	0.0006659683113715638	0.0006882573479547624	0.0006841890349950829	0.0007268482726698184	0.0007218379294614186	0.05421552330273189	0.053283055218734256	-1.6746375299674793e-05	-0.00017233956374307358	-1.6655354840643816e-05	-0.0001714028579845872
4.49639410387609	0.0006203954274380042	0.0006177951941535474	0.0006515166917506098	0.0006482688760715682	0.0006691585500772513	0.0006655214099385656	0.0006877955080717225	0.0006837299246592141	0.0007263605779230526	0.0007213535953118538	0.054215576139503154	0.05328310713688286	-1.662466293916691e-05	-0.00017211788428464492	-1.653430406282387e-05	-0.00017118238389862706
4.523487140261684	0.0006199793211540082	0.0006173808325195235	0.0006510797419979776	0.0006478341047299579	0.0006687097859974196	0.0006650750849943295	0.0006873342642822263	0.0006832714068866537	0.0007258735133684985	0.0007208698869904927	0.054215629924082666	0.05328315998636138	-1.65037133668354e-05	-0.00017189522117641576	-1.6414011927479155e-05	-0.00017096093151747205
4.550743425820648	0.0006195637539131675	0.0006169670076800695	0.0006506433588251001	0.0006473998971472336	0.0006682616041288513	0.0006646293390955844	0.000686873619233992	0.0006828134843093515	0.0007253870818141189	0.000720386807285595	0.05421568467355222	0.05328321378395381	-1.638352205451596e-05	-0.0001716715710370076	-1.6294473931057624e-05	-0.00017073849747836767
4.578163944211368	0.0006191487280941549	0.000616553722004075	0.0006502075447386334	0.000646966255817618	0.000667814007051133	0.0006641841748078739	0.000686413575583942	0.0006823561595684063	0.0007249012860778053	0.0007199043589952725	0.05421574040530181	0.05328326854674825	-1.62640844981847e-05	-0.00017144693045120785	-1.617568559400366e-05	-0.00017051507838455882
4.605749685019276	0.0006187342460837219	0.0006161409778684772	0.00064977230225387	0.000646533183243927	0.0006673669973528084	0.0006637395947056507	0.0006859541359983031	0.0006818994353141632	0.0007244161289874849	0.0007194225449275989	0.054215797137036635	0.05328332429214219	-1.6145396217812427e-05	-0.00017122129596916502	-1.6057642460619304e-05	-0.00017029067080490123
4.633501643792551	0.000618320310276773	0.0006157287776583363	0.0006493376338948194	0.0006461006819376517	0.0006669205776314651	0.0006632956013723622	0.0006854953031526953	0.000681443314206303	0.0007239316133812185	0.0007189413679007055	0.054215854886781316	0.053283381037846834	-1.6027452757369845e-05	-0.00017099466410744335	-1.5940340099118017e-05	-0.00017006527127524929
4.6614208220780515	0.0006179069230764447	0.0006153171237669133	0.0006489035421942922	0.0006456687544190424	0.0006664747504938235	0.000662852197400537	0.0006850370797322236	0.0006809877989139347	0.0007234477421073033	0.0007184608307428826	0.05421591367288607	0.05328343880189369	-1.591024968464194e-05	-0.00017076703134794036	-1.5823774101411323e-05	-0.00016983887629706818
4.689508227457455	0.0006174940868941868	0.0006149060185957504	0.0006484700296939911	0.0006452374032171968	0.0006660295185558283	0.0006624093853918777	0.0006845794684315791	0.0006805328921156914	0.0007229645180243803	0.000717980936292685	0.05421597351403447	0.05328349760264033	-1.579378259115513e-05	-0.0001705383941379146	-1.5707940082947472e-05	-0.00016961148233654577
4.717764873583629	0.0006170818041498418	0.0006144954645547514	0.0006480370989445937	0.0006448066308701451	0.0006655848844427385	0.0006619671679573523	0.0006841224719551274	0.0006800785964998251	0.0007224819440015341	0.0007175016873990348	0.05421603442924677	0.05328355745877776	-1.5678047092111333e-05	-0.00017030874889012448	-1.559283368279471e-05	-0.0001693830858265355
4.746191780217212	0.0006166700772717215	0.000614085464062257	0.0006476047525058394	0.0006443764399249345	0.0006651408507892167	0.0006615255477172767	0.0006836660930170055	0.000679624914764296	0.0007220000229183976	0.0007170230869213217	0.05421609643788663	0.05328361838933244	-1.5563038826263073e-05	-0.00017007809198252288	-1.5478450563401885e-05	-0.00016915368316461343
4.774789973263409	0.0006162589086966916	0.0006136760195451308	0.000647172992946618	0.0006439468329377192	0.0006646974202394216	0.0006610845273014162	0.0006832103343412192	0.0006791718496168741	0.0007215187576652605	0.0007165451377295118	0.05421615955966941	0.053283680413676364	-1.5448753455752154e-05	-0.00016984641975742454	-1.5364786410485692e-05	-0.00016892327071307833
4.803560484809025	0.00061584830087025	0.0006132671334388343	0.0006467418228450572	0.0006435178124738452	0.0006642545954471016	0.0006606441093490684	0.0006827551986617379	0.0006787194037752312	0.0007210381511431717	0.0007160678427042494	0.05421622381466636	0.053283743551531974	-1.5335186666109654e-05	-0.0001696137285220889	-1.5251836933049753e-05	-0.00016869184479967325
4.832504353159697	0.0006154382562466092	0.0006128588081875122	0.0006463112447886107	0.0006430893811079402	0.0006638123790756841	0.00066020429650916	0.0006823006887225914	0.0006782675799670382	0.000720558206264048	0.0007155912047369651	0.05421628922330982	0.053283807822977286	-1.5222334166108478e-05	-0.00016938001454841478	-1.513959786318686e-05	-0.0001684594017165586
4.861622622877388	0.0006150287772887762	0.0006124510462440702	0.0006458812613741463	0.0006426615414239999	0.0006633707737983706	0.0006597650914403363	0.0006818468072779696	0.000677816380930063	0.0007200789259507809	0.0007151152267299802	0.054216355806405846	0.05328387324845637	-1.5110191687657537e-05	-0.00016914527407244084	-1.5028064956013054e-05	-0.0001682259377204509
4.890916344818065	0.000614619866468636	0.0006120438500702585	0.0006454518752080357	0.0006422342960154779	0.0006629297822982287	0.0006593264968110562	0.0006813935570923167	0.0006773658094122643	0.0007196003131373427	0.0007146399115966143	0.0542164235851333	0.05328393984877892	-1.4998754985697665e-05	-0.00016890950329415122	-1.4917233989530584e-05	-0.00016799144903198449
4.9203865761696335	0.0006142115262670346	0.0006116372221367552	0.0006450230889062455	0.0006418076474853765	0.0006624894072682886	0.0006588885152996858	0.0006809409409404347	0.000676915868171896	0.0007191223707688997	0.0007141652622612949	0.05421649258105575	0.053284007645134024	-1.488801983812009e-05	-0.0001686726983774478	-1.4807100764612294e-05	-0.00016775593183640525
4.950034380490085	0.0006138037591738591	0.0006112311649232453	0.0006445949050944252	0.0006413815984463333	0.0006620496514116343	0.0006584511495945893	0.000680488961607578	0.0006764665599775993	0.0007186451018019159	0.0007136912816596627	0.054216562816125476	0.053284076659092926	-1.4777982045658875e-05	-0.00016843485544995596	-1.4697661104798657e-05	-0.00016751938228232177
4.979860827745887	0.0006133965676881236	0.0006108256809185066	0.0006441673264079986	0.0006409561515207139	0.0006616105174415022	0.0006580144023942293	0.0006800376218895564	0.0006760178876085059	0.0007181685092042674	0.0007132179727386839	0.054216634312693524	0.053284146912617056	-1.466863743179031e-05	-0.00016819597060263591	-1.458891085626482e-05	-0.00016728179648209385
5.009866994350591	0.0006129899543180514	0.0006104207726204922	0.0006437403554922563	0.0006405313093407017	0.0006611720080813734	0.0006575782764072557	0.0006795869245928344	0.0006755698538543367	0.0007176925959553512	0.0007127453384567577	0.05421670709351379	0.053284218428065536	-1.4559981842616684e-05	-0.000167956039889533	-1.4480845887740804e-05	-0.00016704317051183248
5.040053963203681	0.0006125839215811609	0.0006100164425364143	0.0006433139950024474	0.0006401070745483902	0.000660734126065074	0.0006571427743526056	0.0006791368725346341	0.0006751224615155033	0.0007172173650461979	0.0007122733817838296	0.05421678118175266	0.053284291228202336	-1.445201114682812e-05	-0.00016771505932833275	-1.4373462090334563e-05	-0.000166803500410595
5.070422823729659	0.0006121784720043457	0.0006096126931828272	0.0006428882476038668	0.0006396834497958724	0.0006602968741368653	0.0006567078989595973	0.0006786874685430306	0.000674675713403205	0.0007167428194795805	0.000711802105701497	0.0542168566009953	0.05328436533620176	-1.4344721235489202e-05	-0.00016747302489855675	-1.426675537743484e-05	-0.0001665627821798299
5.100974671917351	0.0006117736081239674	0.0006092095270857165	0.0006424631159719586	0.0006392604377453385	0.0006598602550515519	0.0006562736529680319	0.0006782387154570673	0.0006742296123395387	0.000716268962270136	0.0007113315132031323	0.05421693337525496	0.05328444077565864	-1.4238108022059798e-05	-0.000167229932543006	-1.4160721684770144e-05	-0.00016632101178512548
5.131710610359471	0.0006113693324859299	0.0006088069467805752	0.0006420386027923953	0.0006388380410691589	0.0006594242715745655	0.0006558400391282798	0.0006777906161268405	0.0006737841611575895	0.0007157957964444651	0.0007108616072939799	0.05421701152897659	0.05328451757059514	-1.4132167442268417e-05	-0.00016698577816706694	-1.4055356970132937e-05	-0.00016607818515404493
5.1626317482924104	0.0006109656476457772	0.0006084049548125002	0.0006416147107611851	0.0006384162624499905	0.0006589889264820762	0.0006554070602013916	0.000677343173413621	0.0006733393627015459	0.000715323325041262	0.0007103923909912861	0.05421709108704974	0.053284595745465915	-1.402689545390405e-05	-0.00016674055763726825	-1.3950657213289419e-05	-0.00016583429817568218
5.193739201636265	0.0006105625561687701	0.0006080035537362697	0.0006411914425847572	0.0006379951045808584	0.0006585542225610841	0.0006549747189591882	0.0006768963901899461	0.0006728952198267939	0.0007148515511114183	0.0007099238673244014	0.054217172074812824	0.05328467532517096	-1.392228803685433e-05	-0.00016649426678277957	-1.3846618415983003e-05	-0.000165589346702133
5.225034093035115	0.0006101600606299793	0.0006076027461164346	0.000640768800980061	0.0006375745701652596	0.0006581201626095228	0.000654543018184364	0.0006764502693397311	0.0006724517354000273	0.0007143804777181458	0.0007094560393349032	0.05421725451806379	0.053284756335058664	-1.3818341192935527e-05	-0.000166246901393996	-1.3743236601769515e-05	-0.00016534332654699613
5.256517551897525	0.000609758163614369	0.0006072025345274036	0.0006403467886746601	0.0006371546619172531	0.0006576867494363579	0.0006541119606705846	0.0006760048137583721	0.0006720089122993498	0.0007139101079370903	0.000708988910076707	0.05421733844306767	0.053284838800936526	-1.3715050945856122e-05	-0.00016599845722359285	-1.3640507815987704e-05	-0.0001650962334862338
5.288190714437326	0.0006093568677168844	0.0006068029215535281	0.0006399254084068273	0.0006367353825615541	0.0006572539858616857	0.0006536815492225853	0.0006755600263528513	0.0006715667534143782	0.0007134404448564479	0.0007085224826161837	0.05421742387656365	0.053284922749079505	-1.361241334104854e-05	-0.00016574892998483248	-1.3538428125558014e-05	-0.00016484806325661738
5.320054723714605	0.0006089561755425417	0.0006064039097891948	0.0006395046629256427	0.0006363167348336343	0.0006568218747168395	0.0006532517866562771	0.0006751159100418452	0.0006711252616463543	0.0007129714915770872	0.0007080567600322793	0.05421751084577491	0.053285008206238924	-1.3510424445544247e-05	-0.00016549831535150883	-1.3436993618880233e-05	-0.0001645988115554775
5.352110729676963	0.000608556089706518	0.000606005501838913	0.0006390845549910932	0.0006358987214798193	0.0006563904188444897	0.0006528226757988464	0.000674672467755836	0.0006706844399082498	0.0007125032512126692	0.0007075917454166346	0.05421759937841843	0.05328509519964792	-1.3409080347999772e-05	-0.00016524660895902987	-1.3336200405899418e-05	-0.00016434847404242503
5.384359889201005	0.0006081566128342336	0.0006056077003173975	0.0006386650873741619	0.0006354813452573777	0.0006559596210987443	0.0006523942194888524	0.0006742297024372102	0.0006702442911248679	0.0007120357268897587	0.0007071274418736959	0.05421768950271198	0.053285183757033824	-1.3308377158518028e-05	-0.00016499380640314087	-1.3236044617859558e-05	-0.00016409704633738031
5.41680336613411	0.0006077577475614499	0.000605210507849666	0.0006382462628569363	0.0006350646089346285	0.0006555294843452547	0.0006519664205763371	0.0006737876170403778	0.0006698048182329615	0.0007115689217479577	0.0007066638525208456	0.05421778124738409	0.05328527390662656	-1.3208311008511275e-05	-0.00016473990323936927	-1.3136522407187351e-05	-0.0001638445240198655
5.44944233133642	0.0006073594965343542	0.000604813927071124	0.0006378280842327012	0.0006346485152910343	0.0006551000114613204	0.0006515392819229249	0.000673346214531876	0.0006693660241813352	0.0007111028389400178	0.0007062009804885167	0.05421787464168271	0.05328536567716563	-1.3108878050687237e-05	-0.00016448489498346874	-1.3037629947528634e-05	-0.00016359090263066978
5.482277962723094	0.0006069618624096516	0.0006044179606276562	0.000637410554306039	0.0006342330671173006	0.0006546712053359914	0.0006511128064019263	0.000672905497890482	0.0006689279119309572	0.0007106374816319679	0.0007057388289203161	0.054217969715387414	0.05328545909791206	-1.301007445892767e-05	-0.0001642287771113915	-1.2939363433571438e-05	-0.00016333617767054498
5.515311445306831	0.0006065648478546536	0.0006040226111757142	0.0006369936758929291	0.0006338182672154749	0.0006542430688701732	0.0006506869968984426	0.0006724654701073202	0.0006684904844550669	0.0007101728530032326	0.000705277400973144	0.05421806649881387	0.05328555419865497	-1.2911896428132244e-05	-0.0001639715450578727	-1.2841719080900274e-05	-0.00016308034459924792
5.548543971240616	0.0006061684555473755	0.0006036278813824148	0.0006365774518208515	0.0006334041183990509	0.0006538156049767376	0.0006502618563094751	0.000672026134185981	0.0006680537447392924	0.0007097089562467646	0.0007048166998173252	0.05421816502282887	0.05328565100972323	-1.281434017422027e-05	-0.00016371319421762398	-1.274469312597358e-05	-0.0001628233988363731
5.581976739860765	0.0006057726881766212	0.0006032337739256238	0.0006361618849288848	0.0006329906234930632	0.0006533888165806207	0.0006498373875440261	0.0006715874931426264	0.000667617695781756	0.0007092457945691619	0.0007043567286367241	0.054218265318856235	0.053285749561996124	-1.2717401933962438e-05	-0.00016345371994400115	-1.2648281826059538e-05	-0.0001625653357612833
5.615610957730194	0.0006053775484420798	0.0006028402914940523	0.0006357469780678089	0.0006325777853341923	0.0006529627066189398	0.0006494135935232065	0.0006711495500061066	0.0006671823405931885	0.0007087833711907981	0.0007038974906288756	0.05421836741888876	0.053285849886909833	-1.2621077964855912e-05	-0.00016319311754875443	-1.2552481459017495e-05	-0.00016230615071158305
5.649447838681973	0.0006049830390544181	0.000602447436787349	0.0006353327341002081	0.0006321656067708656	0.0006525372780410944	0.0006489904771803474	0.000670712307818075	0.0006667476821970446	0.0007083216893459497	0.000703438989005109	0.05421847135549987	0.053285952016471586	-1.25253645451677e-05	-0.00016293138230313864	-1.2457288323303173e-05	-0.00016204583898393743
5.6834886038631165	0.000604589162735372	0.0006020552125161912	0.000634919155900572	0.0006317540906633597	0.0006521125338088765	0.0006485680414611016	0.0006702757696330995	0.0006663137236296132	0.0007078607522829214	0.0007029812269906746	0.05421857716185205	0.05328605598326609	-1.2430257973684855e-05	-0.00016266850943590094	-1.2362698737847233e-05	-0.00016178439583355853
5.717734481778674	0.0006041959222178428	0.0006016636214023814	0.0006345062463554022	0.0006313432398839042	0.0006516884768965818	0.0006481462893235581	0.0006698399385187811	0.0006658804679401363	0.0007074005632641782	0.0007025242078248737	0.05421868487170771	0.053286161820469656	-1.2335754569669372e-05	-0.00016240449413369717	-1.2268709041930378e-05	-0.0001615218164736365
5.75218670833605	0.000603803320245989	0.0006012726661789385	0.0006340940083633131	0.0006309330573167837	0.0006512651102911182	0.0006477252237383474	0.0006694048175558681	0.0006654479181909203	0.0007069411255664719	0.0007020679347611842	0.054218794519440776	0.053286269561858446	-1.2241850672799204e-05	-0.00016213933154114735	-1.217531559513478e-05	-0.00016125809607546449
5.786846526889619	0.000603411359575325	0.0006008823495901951	0.0006336824448351403	0.0006305235458584453	0.0006508424369921166	0.0006473048476887547	0.0006689704098383759	0.0006650160774574568	0.0007064824424809767	0.0007016124110673937	0.05421890614004785	0.05328637924182007	-1.2148542643038163e-05	-0.0001618730167603638	-1.2082514777198364e-05	-0.00016099322976782793
5.821715188285586	0.0006030200429728122	0.0006004926743918902	0.0006332715586940428	0.0006301147084175991	0.0006504204600120422	0.0006468851641708282	0.0006685367184737007	0.000664584948828535	0.000706024517313415	0.0007011576400257265	0.05421901976915832	0.05328649089536563	-1.2055826860566526e-05	-0.00016160554485064593	-1.1990302987995721e-05	-0.00016072721263737932
5.856793950907131	0.0006026293732169572	0.0006001036433512661	0.0006328613528756105	0.000629706547915328	0.0006499991823763063	0.000646466176193491	0.0006681037465827423	0.0006641545354063633	0.0007055673533841941	0.000700703624932978	0.05421913544304857	0.05328660455813981	-1.1963699725604099e-05	-0.00016133691082750867	-1.1898676647316073e-05	-0.0001604600397270145
5.892084080719833	0.0006022393530979105	0.0005997152592471665	0.000632451830327974	0.0006292990672851943	0.0006495786071233829	0.0006460478867786573	0.0006676714973000226	0.0006637248403066878	0.0007051109540285417	0.0007002503691006485	0.05421925319864912	0.05328672026643152	-1.187215765844317e-05	-0.00016106710966394544	-1.1807632194920509e-05	-0.00016019170603734367
5.927586851317345	0.0006018499854175572	0.0005993275248701278	0.0006320429940119041	0.0006288922694733399	0.0006491587373049142	0.0006456302989613368	0.0006672399737738023	0.0006632958666589075	0.0007046553225966336	0.00069979787585507	0.054219373073562914	0.05328683805718936	-1.1781197099280244e-05	-0.0001607961362891236	-1.1717166090333825e-05	-0.00015992220652509548
5.963303543967366	0.0006014612729896218	0.0005989404430224828	0.0006316348469009297	0.0006284861574386034	0.0006487395759858339	0.0006452134157897597	0.0006668091791662072	0.0006628676176062006	0.0007042004624537369	0.0006993461485375502	0.054219495106069604	0.05328695796802872	-1.1690814508080738e-05	-0.00016052398558763503	-1.1627274812799418e-05	-0.00015965153610326965
5.999235447657878	0.0006010732186397612	0.0005985540165184541	0.0006312273919814387	0.0006280807341526212	0.000648321126244476	0.0006447972403254793	0.0006663791166533472	0.0006624400963056411	0.0007037463769803423	0.0006988951905045002	0.05421961933514582	0.05328708003724714	-1.1601006364575506e-05	-0.00016025065240038439	-1.1537954861192551e-05	-0.00015937968964128968
6.035383859143656	0.000600685825205665	0.0005981682481842536	0.0006308206322527914	0.0006276760025999392	0.0006479033911726943	0.000644381775643497	0.000665949789425439	0.0006620133059283226	0.0007032930695723032	0.0006984450051275754	0.05421974580047249	0.053287204303835656	-1.1511769168111655e-05	-0.00015997613152350654	-1.1449202753881574e-05	-0.0001591066619637399
6.071750082993084	0.0006002990955371553	0.0005977831408581822	0.0006304145707274303	0.0006272719657781227	0.0006474863738759768	0.0006439670248323717	0.0006655212006869306	0.0006615872496594817	0.0007028405436409753	0.0006979955957938117	0.054219874542448365	0.05328733080749199	-1.1423099437584891e-05	-0.00015970041770861643	-1.1361015028689761e-05	-0.00015883244785100392
6.108335431635222	0.0005999130324962856	0.0005973986973907282	0.0006300092104309891	0.0006268686266978656	0.000647070077473563	0.0006435529909943403	0.0006650933536566251	0.00066116193069862	0.0007023888026133542	0.0006975469659057639	0.0542200056022053	0.05328745958863234	-1.1334993711300742e-05	-0.00015942350566172658	-1.1273388242730512e-05	-0.0001585570420380572
6.145141225407182	0.000599527638957442	0.0005970149206446688	0.0006296045544024074	0.0006264659883831031	0.0006466545050985647	0.0006431396772454347	0.0006646662515678085	0.0006607373522596302	0.0007019378499322201	0.0006970991188816475	0.05422013902162009	0.0532875906884042	-1.124744854692078e-05	-0.00015914539004348305	-1.1186318972396941e-05	-0.00015828043921507773
6.182168792601758	0.0005991429178074426	0.0005966318134951687	0.0006292006056940393	0.0006260640538711211	0.0006462396598980822	0.0006427270867155982	0.0006642398976683716	0.0006603135175709207	0.0007014876890562762	0.0006966520581554764	0.054220274843327095	0.05328772414870201	-1.1160460521401905e-05	-0.00015886606546948456	-1.1099803813269943e-05	-0.00015800263402734882
6.2194194695153895	0.0005987588719456392	0.0005962493788298818	0.0006287973673717678	0.0006256628262126695	0.0006458255450333233	0.0006423152225488035	0.0006638142952209397	0.0006598904298755413	0.0007010383234602924	0.0006962057871772063	0.054220413110734195	0.05328786001217834	-1.1074026230802059e-05	-0.00015858552650840907	-1.1013839379901344e-05	-0.0001577236210733718
6.256894600496366	0.0005983755042840214	0.0005958676195490545	0.0006283948425151198	0.0006252623084720766	0.0006454121636797283	0.000641904087903179	0.0006633894475030014	0.0006594680924313117	0.0007005897566352523	0.0006957603094128784	0.054220553868034656	0.05328799832225797	-1.0988142290278488e-05	-0.00015830376768297127	-1.0928422305857277e-05	-0.00015744339490599002
6.294595537993358	0.0005979928177473162	0.0005954865385656251	0.0006279930342173788	0.0006248625037273606	0.0006449995190270857	0.0006414936859511204	0.0006629653578070354	0.0006590465085109487	0.0007001419920884946	0.0006953156283447619	0.05422069716022216	0.05328813912315384	-1.0902805333954171e-05	-0.00015802078346918713	-1.0843549243565523e-05	-0.00015716195003158406
6.332523642604218	0.0005976108152730938	0.0005951061388053304	0.0006275919455857001	0.0006244634150703471	0.0006445876142796598	0.0006410840198794217	0.0006625420294406422	0.0006586256814021957	0.000699695033343864	0.0006948717474715016	0.05422084303310669	0.053288282459877774	-1.0818012014822409e-05	-0.00015773656829579097	-1.0759216864214896e-05	-0.00015687928090957204
6.370680283125076	0.0005972294998118693	0.0005947264232068059	0.0006271915797412283	0.0006240650456067828	0.0006441764526563096	0.0006406750928893893	0.0006621194657266749	0.0006582056144079527	0.0006992488839418549	0.0006944286703082618	0.054220991533327344	0.05328842837825782	-1.0733759004719068e-05	-0.00015745111654524857	-1.0675421857748307e-05	-0.00015659538195335332
6.40906683659976	0.0005968488743272063	0.0005943473947216896	0.0006267919398192092	0.0006236673984564478	0.0006437660373906119	0.0006402669081969681	0.000661697670003366	0.0006577863108464041	0.0006988035474397603	0.0006939864003868728	0.0542211427083677	0.05328857692495356	-1.0650042994128292e-05	-0.00015716442255138408	-1.0592160932632044e-05	-0.00015631024752778278
6.447684688369473	0.0005964689417958264	0.0005939690563147309	0.0006263930289691147	0.0006232704767532813	0.0006433563717309917	0.0006398594690328683	0.0006612766456244696	0.0006573677740511569	0.0006983590274118271	0.0006935449412559852	0.05422129660657327	0.05328872814746783	-1.0566860692142604e-05	-0.00015687648060010162	-1.0509430815847098e-05	-0.00015602387195019773
6.486535232122802	0.0005960897052077093	0.0005935914109638908	0.0006259948503547539	0.0006228742836454898	0.0006429474589408417	0.000639452778642687	0.0006608563959593859	0.0006569500073713673	0.0006979153274494004	0.0006931042964812129	0.05422145327716369	0.053288882094166753	-1.0484208826395253e-05	-0.00015658728492963514	-1.0427228252840592e-05	-0.00015573624949069553
6.525619869945995	0.0005957111675662022	0.0005932144616604505	0.0006255974071543955	0.0006224788222956714	0.0006425393022986515	0.0006390468402870329	0.0006604369243933005	0.0006565330141718767	0.0006974724511610798	0.0006926644696452891	0.05422161277025154	0.05328903881429034	-1.0402084142926635e-05	-0.00015629682972911896	-1.0345550007354043e-05	-0.00015544737437063472
6.564940012373588	0.0005953333318881247	0.0005928382114091174	0.0006252007025608861	0.0006220840958809333	0.0006421319050981352	0.000638641657241656	0.000660018234327319	0.000656116797833348	0.000697030402172872	0.0006922254643482157	0.05422177513685732	0.05328919835797226	-1.0320483406130523e-05	-0.0001560051091392678	-1.0264392861341828e-05	-0.00015515724076239912
6.604497078439295	0.0005949562012038773	0.0005924626632281312	0.0006248047397817713	0.0006216901075930091	0.0006417252706483559	0.0006382372327975733	0.0006596003291786027	0.0006557013617523969	0.0006965891841283456	0.0006917872842074171	0.05422194042892569	0.05328936077625383	-1.023940339863437e-05	-0.0001557121172511	-1.0183753614946903e-05	-0.0001548658427898697
6.644292495727218	0.0005945797785575491	0.0005920878201493728	0.0006244095220394159	0.0006212968606383831	0.0006413194022738606	0.0006378335702611962	0.000659183212380507	0.0006552867093417334	0.0006961488006887868	0.0006913499328578968	0.05422210869934329	0.05328952612110289	-1.0158840921163995e-05	-0.00015541784810543802	-1.0103629086320384e-05	-0.00015457317452703678
6.684327700423376	0.0005942040670070275	0.0005917136852184729	0.000624015052571129	0.0006209043582384113	0.0006409143033148072	0.0006374306729544637	0.000658766887382722	0.0006548728440302976	0.0006957092555333601	0.0006909134139523923	0.05422228000195435	0.05328969444542706	-1.0078792792616448e-05	-0.00015512229569465685	-1.0024016111599005e-05	-0.0001542792299985829
6.724604137367524	0.0005938290696241032	0.0005913402614949182	0.0006236213346292805	0.0006205126036294398	0.0006405099771270903	0.000637028544214966	0.0006583513576514057	0.0006544597692633952	0.0006952705523592596	0.0006904777311615296	0.05422245439157934	0.05328986580309331	-9.999255849799799e-06	-0.00015482545395985314	-9.944911544823576e-06	-0.0001539840031793971
6.76512326010531	0.0005934547894945858	0.0005909675520521645	0.0006232283714814317	0.0006201216000629326	0.0006401064270824834	0.0006366271873960815	0.000657936626669333	0.000654047488502843	0.000694832694881877	0.0006900428881739871	0.0542226319240328	0.05329004024894601	-9.92022694737589e-06	-0.00015452731679112264	-9.866312257774193e-06	-0.00015368748799346466
6.805886530940724	0.0005930812297184103	0.0005905955599777445	0.0006228361664104547	0.0006197313508055925	0.0006397036565687622	0.0006362266058671046	0.0006575226979360305	0.0006536360052271055	0.0006943956868349576	0.0006896088886966504	0.054222812656140054	0.05329021783882308	-9.841702957856004e-06	-0.00015422787802822635	-9.788215139946814e-06	-0.00015338967831407535
6.846895420988873	0.0005927083934097494	0.0005902242883733798	0.0006224447227146606	0.0006193418591394873	0.0006393016689898441	0.0006358268030133826	0.0006571095749679235	0.0006532253229314372	0.0006939595319707655	0.0006891757364547766	0.0542229966457567	0.05329039862957261	-9.763680771443864e-06	-0.00015392713145946646	-9.710617098468259e-06	-0.00015309056796397602
6.888151410229076	0.0005923362836971242	0.00058985374035509	0.0006220540437079224	0.0006189531283621724	0.0006389004677659176	0.0006354277822364429	0.000656697261298476	0.0006528154451280256	0.0006935242340602442	0.0006887434351921531	0.05422318395178628	0.053290582679076215	-9.686157295949772e-06	-0.00015362507082117283	-9.633515057966106e-06	-0.00015279015071405222
6.92965598755826	0.0005919649037235198	0.0005894839190533097	0.0006216641327198059	0.0006185651617868217	0.0006385000563335836	0.0006350295469541362	0.0006562857604783405	0.0006524063753461372	0.0006930897968931872	0.0006883119886712668	0.05422337463420138	0.05329077004626304	-9.60912945668739e-06	-0.00015332168979723115	-9.556905960465475e-06	-0.00015248842028285636
6.971410650844719	0.000591594256646495	0.0005891148276129969	0.000621274993095695	0.0006181779627423523	0.0006381004381459881	0.0006346321006007664	0.0006558750760755006	0.0006519981171322604	0.0006926562242784008	0.0006878814006734654	0.054223568754061285	0.05329096079113018	-9.53259419646333e-06	-0.00015301698201977687	-9.480786765398569e-06	-0.00015218537033759305
7.01341690698215	0.0005912243456382974	0.0005887464691937479	0.0006208866281969201	0.000617791534573552	0.0006377016166729594	0.0006342354466272286	0.000655465211675418	0.000651590674050251	0.0006922235200438724	0.0006874516749991245	0.054223766373531504	0.05329115497476196	-9.456548475420164e-06	-0.00015271094106789063	-9.405154449452016e-06	-0.00015188099449293946
7.055676271944047	0.0005908551738859761	0.0005883788469699099	0.0006204990414008866	0.0006174058806412065	0.0006373035954011475	0.000633839588501145	0.0006550561708811805	0.0006511840496814798	0.0006917916880369388	0.0006870228154678137	0.05422396755590581	0.05329135265935245	-9.380989270934073e-06	-0.00015240356046694603	-9.3300060064333e-06	-0.00015157528630989348
7.098190270838397	0.0005904867445915004	0.0005880119641306997	0.0006201122361012101	0.0006170210043222351	0.0006369063778341654	0.0006334445297070095	0.0006546479573136547	0.0006507782476249835	0.000691360732124463	0.0006865948259184713	0.05422417236562335	0.053291553908220414	-9.305913577567146e-06	-0.0001520948336887762	-9.25533844724994e-06	-0.0001512682392962733
7.1409604379627405	0.0005901190609718729	0.0005876458238803161	0.0006197262157078425	0.0006166369090098161	0.000636509967492727	0.0006330502737463204	0.0006542405746116332	0.0006503732714976117	0.0006909306561929996	0.0006861677102095708	0.05422438086829346	0.053291758785834746	-9.231318407017935e-06	-0.00015178475415196513	-9.18114879984791e-06	-0.00015095984690688402
7.183988316859528	0.0005897521262592452	0.0005872804294380548	0.0006193409836472053	0.0006162535981135194	0.000636114367914787	0.0006326568241377242	0.0006538340264319859	0.0006499691249341762	0.0006905014641489716	0.0006857414722192921	0.05422459313071398	0.05329196735783125	-9.157200787953193e-06	-0.00015147331522014085	-9.107434109048573e-06	-0.00015065010254187994
7.227275460371831	0.0005893859437010358	0.0005869157840384281	0.0006189565433623225	0.0006158710750594385	0.0006357195826556875	0.000632264184417157	0.0006534283164498142	0.000649565811587605	0.0006900731599188444	0.0006853161158456981	0.0542248092208951	0.05329217969103764	-9.0835577659246e-06	-0.0001511605102016006	-9.034191436498376e-06	-0.00015033899954690344
7.270823430699384	0.0005890205165600504	0.000586551890931282	0.0006185728983129578	0.0006154893432903271	0.0006353256152883004	0.0006318723581379876	0.0006530234483586061	0.0006491633351290962	0.0006896457474493067	0.0006848916450069094	0.054225029208078035	0.05329239585349185	-9.010386403351424e-06	-0.00015084633235000477	-8.961417860569969e-06	-0.0001500265312125021
7.31463379945495	0.000588655848114597	0.0005861887533819136	0.0006181900519757453	0.0006151084062657297	0.0006349324694031701	0.000631481348871162	0.0006526194258703897	0.0006487616992482696	0.0006892192307074435	0.0006844680636412808	0.05422525316276179	0.05329261591446632	-8.937683779411225e-06	-0.00015053077486379407	-8.889110476320572e-06	-0.00014971269077450333
7.358708147721062	0.0005882919416586059	0.0005858263746711892	0.0006178080078443268	0.0006147282674621177	0.0006345401486086595	0.0006310911602053445	0.0006522162527158891	0.0006483609076533232	0.0006887936136809187	0.0006840453757075778	0.0542254811567217	0.053292839944489356	-8.865446989909757e-06	-0.00015021383088467677	-8.817266395373148e-06	-0.00014939747141284876
7.403048066107065	0.0005879288005017505	0.0005854647580956654	0.0006174267694294886	0.0006143489303730254	0.0006341486565310987	0.0006307017957470677	0.0006518139326446838	0.0006479609640711894	0.0006883689003781563	0.0006836235851851582	0.054225713263036615	0.0532930680153692	-8.793673147228925e-06	-0.00014989549349815612	-8.745882745803644e-06	-0.00014908086625102512
7.447655154806527	0.0005875664279695672	0.000585103906967709	0.0006170463402592981	0.0006139703985091888	0.0006337579968149305	0.0006303132591208776	0.0006514124694253654	0.0006475618722476931	0.0006879450948285227	0.0006832026960741523	0.05422594955610939	0.05329330020021413	-8.72235938026173e-06	-0.000149575755733114	-8.674956672117574e-06	-0.00014876286835632802
7.49253102365499	0.000587204827403577	0.0005847438246156178	0.0006166667238792446	0.0006135926753986805	0.0006333681731228602	0.0006299255539694814	0.0006510118668457003	0.0006471636359477103	0.0006875222010825118	0.0006827827123956469	0.05422619011169268	0.05329353657346025	-8.651502834289108e-06	-0.00014925461056113087	-8.604485335125985e-06	-0.00014844347073925124
7.537677292188054	0.0005868440021614067	0.0005843845143837416	0.0006162879238523759	0.0006132157645870503	0.0006329791891360048	0.0006295386839538964	0.0006506121287127883	0.0006467662589553285	0.000687100223211931	0.0006823636381918679	0.054226435006913626	0.05329377721089378	-8.581100670898394e-06	-0.0001489320508956532	-8.534465911862188e-06	-0.0001481226663524876
7.583095589699846	0.000586483955616913	0.0005840259796326072	0.0006159099437594423	0.0006128396696374665	0.0006325910485540471	0.0006291526527536024	0.0006502132588532271	0.0006463697450740085	0.0006866791653100888	0.0006819454775263686	0.054226684320295114	0.05329402218967287	-8.511150067920005e-06	-0.0001486080695923403	-8.4648955955011e-06	-0.00014780044809099835
7.628787555301809	0.0005861246911603051	0.0005836682237390387	0.0006155327871990341	0.0006124643941308536	0.0006322037550953832	0.0006287674640666904	0.0006498152611132764	0.0006459740981267475	0.0006862590314919854	0.0006815282344842159	0.05422693813178948	0.05329427158835899	-8.441648219353719e-06	-0.0001482826594484954	-8.395771595285512e-06	-0.00014747680879165226
7.674754837981857	0.0005857662121982696	0.0005833112500962833	0.0006151564577877275	0.0006120899416660374	0.0006318173124972792	0.0006283831216100177	0.0006494181393590217	0.0006455793219562427	0.0006858398258945032	0.0006811119131721805	0.05422719652279518	0.05329452548693569	-8.372592335243768e-06	-0.0001479558132020803	-8.327091136461039e-06	-0.00014715174123293429
7.720999096663877	0.0005854085221540942	0.0005829550621141351	0.000614780959160226	0.0006117163158598839	0.0006314317245160243	0.0006279996291193568	0.0006490218974765419	0.0006451854204250545	0.0006854215526765984	0.0006806965177189264	0.05422745957618893	0.05329478396683814	-8.303979641615528e-06	-0.0001476275235316321	-8.258851460136475e-06	-0.00014682523813372428
7.767522000267617	0.0005850516244677952	0.0005825996632190618	0.000614406294969507	0.000611343520347449	0.0006310469949270884	0.0006276169903495579	0.0006486265393720769	0.0006447923974157794	0.0006850042160194983	0.0006802820522752069	0.054227727376348074	0.053295047110978676	-8.235807380406988e-06	-0.00014729778305595798	-8.191049823243896e-06	-0.00014649729215349128
7.814325227768903	0.000584695522596242	0.0005822450568543283	0.0006140324688869633	0.0006109715587821166	0.0006306631275252753	0.0006272352090746961	0.0006482320689721973	0.0006444002568312106	0.0006845878201268951	0.0006798685210140545	0.05422800000918624	0.053295315003774144	-8.16807280936381e-06	-0.00014696658433334397	-8.123683498456255e-06	-0.00014616789589194656
7.861410468260233	0.0005843402200132867	0.0005818912464801279	0.0006136594846025556	0.0006106004348357502	0.0006302801261248855	0.0006268542890882362	0.0006478384902239751	0.0006440090025945141	0.0006841723692251465	0.0006794559281309826	0.05422827756216955	0.05329558773117256	-8.100773201972535e-06	-0.00014663391986141638	-8.056749774078102e-06	-0.0001458370418878363
7.908779421011744	0.000583985720209889	0.000581538235573705	0.0006132873458249527	0.0006102301521988354	0.00062989799455987	0.000626474234203186	0.0006474458070951539	0.0006436186386493936	0.0006837578675634723	0.0006790442778441777	0.0542285601243561	0.05329586538068095	-8.033905847387723e-06	-0.00014629978207689187	-7.99024595401869e-06	-0.00014550472261985747
7.956433795532517	0.0005836320266942473	0.0005811860276294873	0.000612916056281687	0.0006098607145806305	0.0006295167366839947	0.0006260950482522563	0.000647054023574324	0.0006432291689602672	0.000683344319414159	0.0006786335743947032	0.05422884778641492	0.0532961480413951	-7.967468050292317e-06	-0.00014596416335385665	-7.924169357629782e-06	-0.00014517093050452068
8.004375311632296	0.0005832791429919283	0.0005808346261592134	0.0006125456197193002	0.0006094921257093156	0.0006291363563710022	0.0006257167350880254	0.0006466631436710984	0.0006428405975124388	0.000682931729072763	0.0006782238220467003	0.05422914064066424	0.05329643580402531	-7.901457130891562e-06	-0.00014562705600477954	-7.858517319673554e-06	-0.00014483565789639996
8.052605699483543	0.0005829270726459958	0.0005804840346920644	0.0006121760399034955	0.0006091243893321415	0.0006287568575147719	0.0006253392985830977	0.0006462731714162861	0.0006424529283122747	0.0006825201008583148	0.0006778150250875909	0.054229438781094264	0.053296728760929404	-7.835870424790711e-06	-0.00014528845227956833	-7.793287190261018e-06	-0.00014449889708841035
8.101126699683881	0.000582575819217143	0.0005801342567747927	0.0006118073206192884	0.0006087575092155809	0.0006283782440294863	0.0006249627426302671	0.0006458841108620721	0.0006420661653873781	0.0006821094391135272	0.0006774071878282828	0.05422974230340267	0.05329702700614093	-7.770705282920433e-06	-0.00014494834436465376	-7.728476334732323e-06	-0.00014416064031023967
8.149940063318896	0.0005822253862838234	0.0005797852959718545	0.0006114394656711605	0.0006083914891454814	0.0006280005198497956	0.0006245870711426832	0.0006454959660821961	0.0006416803127867682	0.0006816997482050045	0.0006770003146033762	0.054230051305023126	0.0532973306353986	-7.705959071444002e-06	-0.00014460672438269817	-7.664082133583897e-06	-0.00014382087972833468
8.199047552025359	0.0005818757774423847	0.0005794371558655432	0.0006110724788832129	0.0006080263329272182	0.0006276236889309863	0.0006242122880540154	0.0006451087411721324	0.0006412953745810602	0.000681291032523453	0.0006765944097713756	0.05423036588515727	0.05329763974618055	-7.641629171713932e-06	-0.00014426358439270648	-7.600101982405995e-06	-0.00014347960744538757
8.248450938054788	0.0005815269963072011	0.0005790898400561213	0.0006107063640993217	0.0006076620443858493	0.0006272477552491445	0.0006238383973186211	0.0006447224402492732	0.0006409113548626447	0.0006808832964838953	0.0006761894777148977	0.054230686144807624	0.05329795443773161	-7.577712980144473e-06	-0.00014391891638861065	-7.536533291780355e-06	-0.00014313681549978086
8.298152004337403	0.000581179046510808	0.0005787433521619542	0.0006103411251832943	0.0006072986273662698	0.0006268727228013322	0.0006234654029117133	0.0006443370674531105	0.0006405282577458705	0.0006804765445258839	0.0006757855228408853	0.05423101218680742	0.05329827481109841	-7.5142079081673765e-06	-0.00014357271229929747	-7.473373487224683e-06	-0.00014279249586510168
8.348152544546481	0.0005808319317040371	0.0005783976958196467	0.0006099767660190254	0.0006069360857333695	0.0006264985956057506	0.0006230933088295311	0.0006439526269454238	0.00064014608736723	0.0006800707811137191	0.0006753825495808239	0.05423134411585992	0.05329860096916274	-7.4511113821460265e-06	-0.00014322496398826157	-7.410620009092039e-06	-0.0001424466404497532
8.398454363163072	0.0005804856555561529	0.0005780528746841773	0.000609613290510658	0.0006065744233721903	0.0006261253777019175	0.0006227221190895094	0.0006435691229104651	0.0006397648478855424	0.0006796660107366691	0.0006749805623909559	0.05423168203856543	0.05329893301667246	-7.388420843247069e-06	-0.0001428756632518985	-7.348270312488442e-06	-0.00014209924109589989
8.449059275541144	0.0005801402217549895	0.0005777088924290368	0.0006092507025827425	0.0006062136441880874	0.0006257530731508406	0.0006223518377304546	0.0006431865595551497	0.0006393845434821445	0.0006792622379091911	0.000674579565752504	0.05423202606346104	0.053299271060277105	-7.326133747462965e-06	-0.00014252480182115612	-7.286321867229495e-06	-0.0001417502895799394
8.49996910797308	0.000579795634007085	0.0005773657527463609	0.000608889006180393	0.000605853752106884	0.0006253816860351853	0.0006219824688127123	0.0006428049411092406	0.000639005178361073	0.0006788594671711505	0.0006741795641718858	0.054232376301053695	0.053299615208562016	-7.264247565458466e-06	-0.0001421723713594114	-7.224772157749318e-06	-0.00014139977761162825
8.551185697755594	0.0005794518960378239	0.0005770234593470725	0.0006085282052694554	0.0006054947510750372	0.0006250112204594597	0.0006216140164183471	0.0006424242718255454	0.0006386267567492594	0.0006784577030880517	0.0006737805621809419	0.05423273286385524	0.053299965572083136	-7.202759782455256e-06	-0.00014181836346116583	-7.1636186829609e-06	-0.0001410476968322083
8.602710893256043	0.0005791090115915766	0.0005766820159610218	0.0006081683038366697	0.0006051366450598015	0.000624641680550189	0.0006212464846513204	0.0006420445559801105	0.000638249282896724	0.0006780569502512652	0.000673382564337162	0.05423309586642121	0.053300322263404344	-7.141667898266646e-06	-0.00014146276965401605	-7.102858956263905e-06	-0.00014069403881594722
8.654546553979111	0.000578766984431834	0.0005763414263371206	0.0006078093058898287	0.000604779438049387	0.0006242730704560899	0.0006208798776376623	0.0006416657978724087	0.0006378727610767616	0.0006776572132782522	0.0006729855752239073	0.054233465425386096	0.05330068539713158	-7.080969427157059e-06	-0.00014110558139650287	-7.042490505446662e-06	-0.00014033879506866742
8.706694550633951	0.0005784258183413549	0.0005760016942434891	0.0006074512154579509	0.000604423134053129	0.0006239053943482572	0.0006205141995256566	0.0006412880018255435	0.0006374971955861446	0.0006772584968128028	0.0006725895994506449	0.05423384165950203	0.05330105508995374	-7.020661897718002e-06	-0.00014074679007684832	-6.982510872563866e-06	-0.00013998195702677463
8.759156765201672	0.0005780855171223041	0.000575662823467593	0.0006070940365914423	0.0006040677371016527	0.0006235386564203433	0.000620149454486018	0.0006409111721864432	0.0006371225907453145	0.0006768608055252661	0.0006721946416531778	0.05423422468967818	0.05330143146067544	-6.960742852888009e-06	-0.00014038638701434347	-6.9229176139166265e-06	-0.00013962351605750767
8.811935091003267	0.0005777460845963944	0.0005753248178163875	0.0006067377733622658	0.0006037132512470389	0.0006231728608887388	0.000619785646712076	0.0006405353133260603	0.0006367489508985821	0.0006764641441127878	0.0006718007064938775	0.054234614639017006	0.05330181463026057	-6.901209849808666e-06	-0.00014002436345741942	-6.863708299930174e-06	-0.00013926346345766172
8.865031432767935	0.0005774075246050343	0.0005749876811164617	0.0006063824298641124	0.0006033596805629954	0.0006228080119927619	0.0006194227804199583	0.0006401604296395768	0.0006363762804143294	0.0006760685172995501	0.0006714077986619229	0.05423501163285763	0.05330220472186902	-6.842060459755217e-06	-0.00013966071058317542	-6.804880515107886e-06	-0.00013890179045357443
8.918447706701835	0.0005770698410094672	0.0005746514172141816	0.0006060280102125686	0.000603007029145025	0.0006224441139948408	0.0006190608598487754	0.0006397865255466035	0.0006360045836852077	0.0006756739298370109	0.0006710159228735381	0.05423541579881441	0.05330260186089527	-6.783292268093197e-06	-0.00013929541949754543	-6.74643185794889e-06	-0.00013853848820045978
8.972185840557227	0.0005767330376909197	0.0005743160299758337	0.000605674518545289	0.0006026553011105957	0.0006220811711807026	0.0006186998892608066	0.0006394136054913871	0.000635633865128345	0.0006752803865041475	0.0006706250838722311	0.054235827266820656	0.05330300617501408	-6.724902874158736e-06	-0.00013892848123370216	-6.6883599408500485e-06	-0.00013817354778117297
9.02624777370205	0.0005763971185507479	0.0005739815232877753	0.0006053219590221726	0.0006023045005993168	0.0006217191878595642	0.0006183398729416921	0.0006390416739430183	0.0006352641291855499	0.0006748878921077045	0.0006702352864290424	0.05423624616916667	0.053303417794215484	-6.666889891223e-06	-0.00013855988675252895	-6.630662390068667e-06	-0.00013780696020675165
9.080635457189915	0.000576062087510582	0.0005736479010565754	0.0006049703358255316	0.000601954631773107	0.0006213581683643189	0.0006179808152006156	0.0006386707353956372	0.0006348953803235174	0.0006744964514824388	0.0006698465353427836	0.05423667264054729	0.053303836850852465	-6.609250946392441e-06	-0.00013818962694132908	-6.573336845630551e-06	-0.00013743871641522243
9.135350853830497	0.0005757279485124767	0.0005733151672091676	0.0006046196531602716	0.0006016056988163744	0.0006209981170517335	0.0006176227203705021	0.0006383007943686473	0.000634527623034041	0.0006741060694913723	0.0006694588354402911	0.054237106818103085	0.053304263479680994	-6.551983680527264e-06	-0.0001378176926130903	-6.516380961236329e-06	-0.00013706880727079596
9.190395938260405	0.0005753947055190577	0.0005729833256929947	0.000604269915254065	0.0006012577059361884	0.0006206390383026386	0.0006172655928082061	0.0006379318554069245	0.0006341608618342199	0.0006737167510260437	0.0006690721915766732	0.05423754884146556	0.053304697817905124	-6.495085748191992e-06	-0.00013744407450667906	-6.459792404203343e-06	-0.00013669722356336733
9.245772697014415	0.0005750623625136746	0.0005726523804761622	0.000603921126357534	0.0006009106573624622	0.0006202809365221258	0.0006169094368947105	0.0006375639230810359	0.0006337951012666761	0.0006733285010067672	0.0006686866086355667	0.054237998852801846	0.05330514000521988	-6.438554817557451e-06	-0.0001370687632853418	-6.4035688553971265e-06	-0.0001363239560082663
9.301483128597186	0.0005747309235005478	0.0005723223355475852	0.0006035732907444256	0.0006005645573481274	0.0006199238161397443	0.000616554257035317	0.000637197001987452	0.0006334303458997652	0.0006729413243828858	0.0006683020915293883	0.05423845699686243	0.05330559018385825	-6.382388570343525e-06	-0.0001366917495367187	-6.3477080091680835e-06	-0.00013594899524568826
9.357529243555355	0.0005744003925049218	0.0005719931949171406	0.000603226412711794	0.0006002194101693141	0.0006195676816096996	0.0006162000576598478	0.0006368310967487654	0.0006330666003277938	0.0006725552261330352	0.0006679186451995944	0.05423892342102645	0.05330604849863851	-6.326584701752368e-06	-0.00013631302377237198	-6.292207573237001e-06	-0.0001355723318395008
9.413913064550128	0.0005740707735732163	0.0005716649626158197	0.0006028804965801825	0.0005998752201255354	0.0006192125374110513	0.0006158468432228424	0.0006364662120139111	0.0006327038691712385	0.0006721702112654055	0.000667536274616941	0.05423939827535081	0.05330651509700803	-6.271140920344372e-06	-0.00013593257642580125	-6.237065268648208e-06	-0.00013519395627660524
9.47063662643026	0.0005737420707731848	0.000571337642695884	0.0006025355466938116	0.0005995319915398714	0.0006188583880479225	0.0006154946182037619	0.0006361023524583934	0.000632342157076969	0.0006717862848180123	0.0006671549847817521	0.05423988171261959	0.05330699012909263	-6.216054948012147e-06	-0.0001355503978532624	-6.182278829704527e-06	-0.00013481385896714493
9.527701976305488	0.0005734142881940607	0.0005710112392310142	0.0006021915674207577	0.0005991897287591479	0.0006185052380496938	0.0006151433871071856	0.0006357395227845003	0.0006319814687184644	0.0006714034518589573	0.0006667747807241769	0.05424037388838933	0.053307473747747025	-6.161324519929345e-06	-0.0001351664783333234	-6.127846003890075e-06	-0.00013443203024340877
9.585111173620431	0.0005730874299467164	0.000570685756316467	0.000601848563153141	0.0005988484361541253	0.0006181530919712146	0.0006147931544630204	0.0006353777277215366	0.0006316218087960411	0.0006710217174867035	0.0006663956675044627	0.054240874961047604	0.053307966108602875	-6.1069473843849975e-06	-0.00013478080806406112	-6.073764551754041e-06	-0.00013404846035812434
9.642866290228868	0.0005727615001638235	0.0005703611980692362	0.0006015065383073194	0.0005985081181196902	0.0006178019543930116	0.0006144439248267066	0.0006350169720260526	0.0006312631820370826	0.0006706410868303538	0.0006660176502132305	0.054241385091856935	0.05330846737011911	-6.052921302827745e-06	-0.0001343933771653094	-6.020032246928028e-06	-0.00013366313948612318
9.700969410468568	0.0005724365030000009	0.0005700375686281997	0.0006011654973240684	0.000598168779075034	0.0006174518299214889	0.0006140957027794191	0.0006346572604820672	0.0006309055931962587	0.0006702615650499184	0.000665640733971739	0.05424190444501132	0.053308977693634164	-5.999244049707114e-06	-0.00013400417567593914	-5.9666468759890165e-06	-0.00013327605772195383
9.75942263123647	0.0005721124426319808	0.0005697148721542869	0.0006008254446687806	0.0005978304234638525	0.0006171027231891502	0.0006137484929282845	0.0006342985979013073	0.0006305490470557657	0.0006698831573366038	0.0006652649239321714	0.05424243318768625	0.05330949724341956	-5.945913412424078e-06	-0.00013361319355346957	-5.913606238357877e-06	-0.00013288720507856344
9.818228062064373	0.0005717893232587639	0.0005693931128306324	0.0006004863848316517	0.0005974930557545323	0.0006167546388548009	0.0006134022999065896	0.0006339409891234391	0.0006301935484255536	0.0006695058689130904	0.0006648902252779095	0.05424297149009926	0.05331002618673091	-5.892927191282482e-06	-0.0001332204206742349	-5.860908146331466e-06	-0.00013249657148907412
9.877387825195074	0.0005714671491017794	0.0005690722948627363	0.0006001483223278778	0.000597156680440345	0.0006164075816037697	0.0006130571283739898	0.0006335844390163048	0.0006298391021435608	0.0006691297050338186	0.0006645166432238172	0.05424351952555953	0.05331056469386369	-5.840283199384962e-06	-0.00013282584683181609	-5.80855042492303e-06	-0.00013210414680404903
9.936904055658934	0.0005711459244050473	0.0005687524224786267	0.0005998112616978499	0.0005968213020396419	0.0006160615561481193	0.0006127129830167319	0.0006332289524761608	0.0006294857130759536	0.0006687546709852789	0.0006641441830165271	0.05424407747052513	0.05331111293820866	-5.787979262586972e-06	-0.0001324294617368882	-5.7565309117971544e-06	-0.00013170992079097887
9.996778901350961	0.0005708256534353396	0.00056843349992902	0.0005994752075073505	0.0005964869250960499	0.0006157165672268676	0.0006123698685478641	0.0006328745344279193	0.0006291333861173635	0.000668380772086303	0.000663772849934728	0.05424464550466193	0.05331167109630877	-5.736013219425663e-06	-0.00013203125501640156	-5.704847457280171e-06	-0.00013131388313507297
10.05701452310831	0.0005705063404823416	0.0005681155314874837	0.00059914016434775	0.0005961535541786682	0.0006153726196062036	0.0006120277897074555	0.0006325211898253909	0.0006287821261911278	0.0006680080136883565	0.0006634026492894565	0.05424522381090417	0.05331223934791552	-5.684382921014933e-06	-0.00013163121621254104	-5.653497924184951e-06	-0.00013091602343680286
10.117613094788254	0.0005701879898588182	0.0005677985214506005	0.0005988061368362096	0.0005958211938822681	0.000615029718079714	0.000611686751262819	0.0006321689236515297	0.000628431938249535	0.0006676364011758391	0.000663033586424392	0.054245812575508735	0.05331281787604926	-5.633086231027207e-06	-0.00013122933478250387	-5.602480187798763e-06	-0.0001305163312118468
10.178576803346665	0.0005698706059007766	0.0005674824741381326	0.0005984731296158806	0.0005954898488274927	0.0006146878674686	0.0006113467580087305	0.0006318177409186811	0.0006280828272740675	0.0006672659399663833	0.0006626656667161518	0.05424641198811989	0.05331340686705548	-5.582121025586757e-06	-0.00013082560009744504	-5.551792135814748e-06	-0.00013011479589082608
10.239907848916916	0.0005695541929676336	0.0005671673938931884	0.0005981411473561086	0.0005951595236610609	0.0006143470726219094	0.0006110078147676537	0.000631467646668832	0.0006277347982756533	0.0006668966355111605	0.000662298895574596	0.05424702224182926	0.05331400651066916	-5.531485193192506e-06	-0.0001304200014416168	-5.501431668236516e-06	-0.00012971140681786175
10.301608444889292	0.0005692387554423814	0.0005668532850823877	0.0005978101947526357	0.0005948302230559686	0.0006140073384167579	0.000610669926389967	0.0006311186459738615	0.0006273878562949132	0.0006665284932951856	0.0006619332784431278	0.054247643533240034	0.05331461700007417	-5.481176634697209e-06	-0.00013001252801221608	-5.451396697339107e-06	-0.0001293061532503248
10.363680817990868	0.0005689242977317551	0.0005665401520960296	0.0005974802765278093	0.0005945019517116947	0.0006136686697585621	0.0006103330977541888	0.0006307707439357968	0.0006270420064024139	0.0006661615188376286	0.0006615688207990008	0.0542482760625291	0.05331523853196756	-5.431193263178216e-06	-0.00012960316891780232	-5.401685147577058e-06	-0.00012889902435792022
10.426127208365882	0.0005686108242664022	0.0005662279993482624	0.0005971513974307884	0.0005941747143544092	0.0006133310715812691	0.0006099973337672094	0.0006304239456870702	0.0006266972536989253	0.0006657957176921296	0.0006612055281536316	0.05424892003351402	0.05331587130662366	-5.381533003914057e-06	-0.00012919191317818657	-5.352294955508936e-06	-0.00012849000922132703
10.488949869656532	0.0005682983395010533	0.0005659168312772534	0.0005968235622377535	0.0005938485157371815	0.0006129945488475898	0.0006096626393645243	0.0006300782563907789	0.0006263536033156757	0.0006654310954471142	0.0006608434060529117	0.0542495756537201	0.05331651552795749	-5.332193794309846e-06	-0.00012877874972389014	-5.303224069766986e-06	-0.0001280790968328227
10.552151069084381	0.0005679868479146888	0.000565606652345356	0.0005964967757521152	0.0005935233606401868	0.0006126591065492319	0.0006093290195104622	0.0006297336812409424	0.0006260110604146096	0.000665067657726112	0.0006604824600775231	0.05425024313444426	0.05331717140359347	-5.283173583806207e-06	-0.00012836366739447935	-5.254470450977329e-06	-0.00012766627609481218
10.615733087532126	0.0005676763540107148	0.0005652974670392856	0.0005961710428047293	0.0005931992538709225	0.0006123247497071409	0.0006089964791984251	0.0006293902254627719	0.0006256696301886543	0.0006647054101880846	0.0006601226958432598	0.054250922690827784	0.0533178391449324	-5.2344703338098875e-06	-0.00012794665493795487	-5.2060320716402694e-06	-0.0001272515358179266
10.679698219625935	0.0005673668623171348	0.0005649892798702912	0.0005958463682541112	0.0005928762002644205	0.0006119914833717374	0.0006086650234511277	0.0006290478943129359	0.0006253293178619823	0.0006643443585277505	0.0006597641190013537	0.05425161454192551	0.05331851896721905	-5.186082017658196e-06	-0.00012752770101065458	-5.157906916125957e-06	-0.00012683486472182814
10.744048773818252	0.0005670583773867226	0.0005646820953743287	0.0005955227569866501	0.0005925542046834602	0.0006116593126231578	0.0006083346573208328	0.0006287066930798279	0.000624990128690279	0.0006639845084759165	0.0006594067352387982	0.05425231891077633	0.05331921108961616	-5.138006620525326e-06	-0.00012710679417587967	-5.110092980588517e-06	-0.0001264162514340167
10.808787072471103	0.0005667509037971985	0.0005643759181122354	0.000595200213916828	0.0005922332720187881	0.0006113282425714992	0.0006080053858895968	0.0006283666270838399	0.000624652067961011	0.0006636258657998118	0.000659050550278681	0.0542530360244773	0.05331991573526886	-5.09024213938853e-06	-0.00012668392290374197	-5.062588272912276e-06	-0.00012599568448892762
10.87391545193992	0.0005664444461514016	0.0005640707526699051	0.0005948787439874366	0.000591913407189332	0.0006109982783570609	0.000607677214269509	0.000628027701677633	0.0006243151409936996	0.0006632684363034249	0.0006586955698805162	0.054253766114254816	0.05332063313138691	-5.042786582910158e-06	-0.00012625907556924887	-5.015390812598136e-06	-0.00012557315232650246
10.93943626265785	0.0005661390090774721	0.0005637666036584679	0.0005945583521698019	0.000591594615142427	0.0006106694251505987	0.0006073501476029461	0.0006276899222464207	0.0006239793531401965	0.0006629122258278479	0.0006583417998405859	0.05425450941554526	0.05332136350930963	-4.995637971381278e-06	-0.0001258322404516371	-4.968498630728013e-06	-0.0001251486432917448
11.00535186922059	0.0005658345972290255	0.0005634634757144662	0.0005942390434640058	0.0005912769008540333	0.0006103416881535708	0.0006070241910628133	0.0006273532942082443	0.0006236447097849611	0.0006625572402516217	0.0006579892459922796	0.05425526616806567	0.053322107104589	-4.94879433672428e-06	-0.00012540340573521935	-4.921909769942286e-06	-0.00012472214563506723
11.071664650471687	0.0005655312152853308	0.0005631613735000316	0.0005939208228991063	0.0005909602693289601	0.000610015072598387	0.0006066993498527962	0.0006270178230142543	0.0006233112163453371	0.000662203485491081	0.0006576379142064371	0.054256036615898326	0.053322864157059544	-4.902253722328075e-06	-0.00012497255950624786	-4.8756222842845365e-06	-0.00012429364750936311
11.138376999588447	0.0005652288679514958	0.0005628603017030706	0.0005936036955333739	0.0005906447256010944	0.0006096895837486714	0.0006063756292076181	0.0006266835141490014	0.0006229788782718432	0.000661850967500715	0.0006572878103917046	0.05425682100756345	0.05332363491092398	-4.856014183039423e-06	-0.00012453968975317808	-4.82963423920936e-06	-0.00012386313697065887
11.205491324168262	0.0005649275599586396	0.0005625602650374386	0.0005932876664545072	0.0005903302747336226	0.0006093652268995095	0.0006060530343932878	0.0006263503731307167	0.0006226477010484494	0.0006614996922735158	0.000656938940494879	0.05425761959610772	0.053324419614826875	-4.810073785108289e-06	-0.00012410478436626626	-4.783943711485217e-06	-0.00012343060197668454
11.273010046315514	0.0005646272960640837	0.0005622612682431285	0.0005929727407798736	0.0005900169218192665	0.0006090420073777139	0.000605731570707365	0.0006260184055116087	0.0006223176901928736	0.0006611496658413471	0.0006565913105012723	0.05425843263918062	0.05332521852193823	-4.764430606076821e-06	-0.00012366783113559876	-4.73854878913979e-06	-0.00012299603038622153
11.340935602728974	0.0005643280810515273	0.0005619633160864483	0.000592658923656733	0.0005897046719805066	0.0006087199305420812	0.0006054112434792112	0.0006256876168781522	0.0006219888512568665	0.0006608008942753023	0.0006562449264350657	0.054259260399123446	0.05332603189003781	-4.719082734757664e-06	-0.0001232288177510782	-4.693447571392333e-06	-0.0001225594099581312
11.409270444789758	0.0005640299197312372	0.0005616664133602098	0.0005923462202624782	0.0005893935303698218	0.0006083990017836578	0.0006050920580702603	0.0006253580128513878	0.0006216611898265098	0.000660453383686079	0.0006558997943596809	0.05426010314304954	0.05332685998159519	-4.674028271135083e-06	-0.00012278773180085523	-4.648638168580806e-06	-0.00012212072835013354
11.478017038649782	0.0005637328169402294	0.0005613705648839106	0.000592034635804864	0.000589083502169919	0.0006080792265260052	0.0006047740198742753	0.0006250295990872204	0.0006213347115225115	0.0006601071402243485	0.0006555559203781436	0.05426096114293969	0.053327703063860143	-4.629265326315524e-06	-0.0001223445607706486	-4.604118702105503e-06	-0.00012167997311826606
11.547177865320764	0.0005634367775424592	0.0005610757755039249	0.0005917241755222515	0.0005887745925939735	0.0006077606102254691	0.0006044571343176224	0.0006247023812767221	0.0006210094220005081	0.0006597621700811377	0.000655213310633462	0.05426183467572239	0.05332856140894885	-4.584792022479904e-06	-0.00012189929204338423	-4.559887304370069e-06	-0.00012123713171596773
11.616755420763786	0.0005631418064290029	0.0005607820500936845	0.0005914148446838398	0.0005884668068858636	0.0006074431583714465	0.0006041414068595326	0.0006243763651464337	0.0006206853269513612	0.0006594184794882036	0.000654871971308997	0.054262724023369756	0.0533294352939272	-4.540606492796015e-06	-0.00012145191289744672	-4.515942118719918e-06	-0.0001207921914932325
11.686752215979308	0.0005628479085182523	0.0005604893935538744	0.0005911066485899144	0.0005881601503204148	0.0006071268764866643	0.0006038268429923794	0.00062405155645868	0.0006203624321014728	0.0006590760747184268	0.0006545319086288513	0.05426362947298906	0.05333032500091169	-4.496706881360404e-06	-0.00012100241050608251	-4.472281299375443e-06	-0.00012034513969558236
11.75717077709787	0.0005625550887560991	0.0005601978108126157	0.0005907995925720843	0.0005878546282036372	0.0006068117701274495	0.0006035134482419466	0.0006237279610118719	0.0006200407432130844	0.000658734962086195	0.0006541931288582476	0.05426455131691262	0.053331230817153026	-4.453091343155011e-06	-0.00012055077193687258	-4.428903011357427e-06	-0.00011989596346288767
11.82801364547121	0.000562263352116129	0.0005599073068256623	0.0005904936819935309	0.0005875502458729751	0.0006064978448840098	0.0006032012281677114	0.00062340558464083	0.0006197202660845959	0.0006583951479478028	0.0006538556383039256	0.05426548985280146	0.05333215303513335	-4.40975804393267e-06	-0.00012009698414944259	-4.38580543041852e-06	-0.00011944464982802105
11.899283377763982	0.0005619727035998128	0.0005596178865765893	0.0005901889222492552	0.00058724700869755	0.0006061851063807166	0.0006028901883631199	0.0006230844332170973	0.0006194010065508787	0.0006580566387018495	0.0006535194433145325	0.05426644538373386	0.0533330919526631	-4.366705160227524e-06	-0.0001196410339963927	-4.342986743044973e-06	-0.00011899118571787048
11.970982546046038	0.0005616831482366954	0.0005593295550769847	0.0005898853187663222	0.000586944922078407	0.0006058735602763806	0.0006025803344558646	0.0006227645126492569	0.0006190829704835899	0.0006577194407896397	0.0006531845502810212	0.05426741821830975	0.05333404787297603	-4.3239308792387965e-06	-0.00011918290822081345	-4.300445146300513e-06	-0.00011853555794974491
12.043113737885237	0.0005613946910845962	0.0005590423173666495	0.0005895828770041197	0.0005866439914487715	0.0006055632122645477	0.0006022716721081786	0.0006224458288832655	0.0006187661637915027	0.0006573835606955981	0.0006528509656370593	0.05426840867075207	0.05333502110483043	-4.2814333987770126e-06	-0.00011872259345574454	-4.258178847823743e-06	-0.00011807775323195713
12.115679556440844	0.0005611073372297964	0.0005587561785137832	0.0005892816024546021	0.0005863442222742917	0.0006052540680737767	0.0006019642070171101	0.0006221283879027683	0.0006184505924208187	0.0006570490049476743	0.0006525186958594295	0.054269417061005736	0.05333601196260894	-4.239210927234512e-06	-0.00011826007622367518	-4.216186065776097e-06	-0.00011761775816285236
12.188682620557461	0.0005608210917872424	0.0005584711436151898	0.000588981500642555	0.000586045620053303	0.0006049461334679392	0.0006016579449148218	0.0006218121957294408	0.0006181362623555078	0.0006567157801177692	0.0006521877474684499	0.05427044371484649	0.053337020766422334	-4.197261683468352e-06	-0.00011779534293442084	-4.174465028716073e-06	-0.00011715555922858778
12.26212556485955	0.0005605359599007362	0.0005581872177964682	0.0005886825771258448	0.0005857481903170767	0.0006046394142465072	0.0006013528915688769	0.0006214972584233149	0.0006178231796176311	0.0006563838928221509	0.0006518581270283872	0.05427148896398569	0.05333804784221376	-4.155583896788169e-06	-0.00011732837988509548	-4.1330139756217896e-06	-0.00011669114280385418
12.336011039846525	0.0005602519467431384	0.000557904406212214	0.0005883848374956824	0.0005854519386300824	0.0006043339162448537	0.0006010490527825346	0.0006211835820831201	0.0006175113502676791	0.0006560533497218867	0.0006515298411478811	0.054272553146179674	0.05333909352186619	-4.114175806879845e-06	-0.0001168591732588764	-4.09183115576868e-06	-0.00011622449514943345
12.41034171198835	0.0005599690575165644	0.000557622714046217	0.0005880882873768824	0.0005851568705902462	0.0006040296453345468	0.0006007464343950492	0.0006208711728466215	0.0006172007804049083	0.0006557241575232724	0.0006512028964803702	0.05427363660533911	0.05334015814331082	-4.073035663740461e-06	-0.00011638770912374141	-4.050914828687864e-06	-0.00011575560241157412
12.485120263821853	0.0005596872974525861	0.0005573421465116638	0.0005877929324281285	0.000584862991829215	0.0006037266074236565	0.0006004450422819687	0.0006205600368909666	0.0006168914761676832	0.0006553963229782732	0.0006508772997245269	0.05427473969164362	0.053341242050638275	-4.0321617276097704e-06	-0.00011591397343110876	-4.010263264107167e-06	-0.00011528445062097825
12.560349394047481	0.0005594066718124329	0.0005570627088513372	0.0005874987783422371	0.0005845703080126203	0.0006034248084570558	0.0006001448823554385	0.0006202501804330309	0.0006165834437338208	0.0006550698528849632	0.0006505530576246922	0.054275862761656024	0.05334234559421042	-3.991552268917294e-06	-0.00011543795201508777	-3.969874741891269e-06	-0.0001148110256917606
12.63603181762671	0.0005591271858871941	0.000556784406337822	0.0005872058308464277	0.0005842788248403464	0.0006031242544167323	0.0005998459605645068	0.0006199416097297703	0.0006162766893209406	0.0006547447540879776	0.0006502301769713218	0.05427700617843765	0.05334346913077721	-3.95120556824155e-06	-0.00011495963059188208	-3.9297475520061464e-06	-0.00011433531342099068
12.712170265880024	0.0005588488449980215	0.0005565072442737038	0.000586914095702589	0.0005839885480467961	0.0006028249513220915	0.0005995482828954295	0.0006196343310785742	0.0006159712191868109	0.0006544210334789598	0.0006499086646014276	0.05427817031167084	0.05334461302359046	-3.911119916237202e-06	-0.00011447899475833245	-3.889879994413686e-06	-0.00011385729948629186
12.78876748658549	0.0005585716544963355	0.0005562312279917794	0.0005866235787075552	0.0005836994834011656	0.0006025269052302764	0.0005992518553719885	0.0006193283508176256	0.0006156670396297112	0.0006540986979970258	0.0006495885273990378	0.05427935553777673	0.05334577764252655	-3.871293613546146e-06	-0.00011399602998979352	-3.850270379025279e-06	-0.00011337696944520304
12.865826244077915	0.0005582956197640311	0.0005559563628552612	0.0005863342856933791	0.0005834116367077175	0.0006022301222364819	0.0005989566840558005	0.000619023675326264	0.0006153641569887897	0.0006537777546292266	0.000649269772295653	0.054280562240041075	0.053346963364207765	-3.831724970794915e-06	-0.0001135107216409248	-3.810917025680576e-06	-0.00011289430873494266
12.943349319348618	0.0005580207462136811	0.0005556826542579811	0.0005860462225276066	0.0005831250138060537	0.00060193460847427	0.0005986627750466356	0.0006187203110253475	0.0006150625776444213	0.0006534582104110149	0.0006489524062707064	0.054281790808739655	0.053348170572121635	-3.7924123084715107e-06	-0.00011302305494248488	-3.7718182640368927e-06	-0.00011240930266995242
13.0213395101458	0.0005577470392887499	0.0005554101076246042	0.0005857593951135604	0.0005828396205713981	0.0006016403701159014	0.0005983701344827394	0.0006184182643776283	0.0006147623080185824	0.0006531400724267255	0.0006486364363520399	0.0542830416412656	0.053349399656752214	-3.7533539569310423e-06	-0.0001125330150020254	-3.7329724335562024e-06	-0.00011192193644191106
13.099799631075467	0.0005574745044637954	0.000555138728410833	0.0005854738093906148	0.0005825554629148712	0.0006013474133726463	0.0005980787685411514	0.0006181175418881194	0.0006144633545752128	0.0006528233478100504	0.0006483218696163723	0.054284315142261536	0.053350651015705144	-3.71454825630552e-06	-0.00011204058680189255	-3.694377883417966e-06	-0.00011143219511794422
13.178732513703073	0.0005572031472446855	0.000554868522103622	0.0005851894713344863	0.0005822725467837776	0.0006010557444951276	0.0005977886834380371	0.0006178181501044786	0.0006141657238205976	0.0006525080437445313	0.0006480087131897858	0.054285611723750515	0.053351925053840184	-3.6759935564145176e-06	-0.00011154575519713161	-3.656032972456681e-06	-0.00011094006363900066
13.258141006655675	0.0005569329731688052	0.0005545994942213871	0.0005849063869575144	0.0005819908781618898	0.0006007653697736414	0.0005974998854290136	0.0006175200956173864	0.0006138694223037409	0.000652194167464048	0.0006476969742482094	0.05428693180527422	0.05335322218340149	-3.637688216785121e-06	-0.00011104850491651386	-3.617936069140633e-06	-0.00011044552682000497
13.338027975724735	0.000556663987805269	0.0005543316503142174	0.0005846245623089512	0.000581710463069732	0.0006004762955384954	0.0005972123808094816	0.0006172233850609307	0.0006135744566167487	0.0006518817262533176	0.00064738666001791	0.05428827581402779	0.053354542824157795	-3.5996306065161875e-06	-0.00011054882055899773	-3.580085551472146e-06	-0.00010994856934727626
13.418396303969553	0.0005563961967551375	0.0005540649959640934	0.0005843440034752545	0.0005814313075648765	0.0006001885281603482	0.0005969261759149649	0.0006169280251130003	0.0006132808333952182	0.0006515707274484019	0.0006470777777759964	0.05428964418500282	0.053355887403535085	-3.5618191042757416e-06	-0.00011004668659421457	-3.542479806963733e-06	-0.00010944917577826452
13.49924889182131	0.0005561296056516252	0.0005537995367850937	0.0005840647165803752	0.0005811534177422271	0.0005999020740505448	0.0005966412771214432	0.0006166340224956727	0.0006129885593186221	0.0006512611784372128	0.0006467703348509153	0.05429103736112985	0.053357256356762375	-3.5242520982159756e-06	-0.00010954208736034532	-3.505117232561767e-06	-0.00010894733053982975
13.580588657187745	0.0005558642201603239	0.0005535352784236206	0.0005837867077860596	0.0005808767997343224	0.0005996169396614667	0.0005963576908457006	0.0006163413839756174	0.00061269764111071	0.0006509530866600353	0.00064646433862297	0.054292455793423164	0.05335865012701048	-3.4869279859038593e-06	-0.00010903500706256619	-3.4679962345901018e-06	-0.00010844301792689581
13.662418535558457	0.0005556000459794125	0.0005532722265586107	0.0005835099832921429	0.0005806014597116264	0.000599333131486876	0.0005960754235456654	0.0006160501163644958	0.0006124080855399034	0.0006506464596100471	0.0006461597965248327	0.05429389994113057	0.05336006916554294	-3.449845174321141e-06	-0.00010852542977327073	-3.4311152287197152e-06	-0.00010793622210214515
13.744741480110864	0.0005553370888398768	0.0005530103869017531	0.0005832345493368489	0.0005803274038828299	0.0005990506560622641	0.0005957944817207607	0.0006157602265193649	0.0006121198994196964	0.0006503413048338475	0.0006458567160420666	0.05429537027188465	0.05336151393185807	-3.4130020797442165e-06	-0.00010801333942911384	-3.394472639868095e-06	-0.00010742692709314605
13.827560461816718	0.0005550753545057305	0.0005527497651977134	0.0005829604121970978	0.0005800546384951542	0.0005987695199652115	0.0005955148719122585	0.0006154717213430934	0.0006118330896090689	0.0006500376299319981	0.0006455551047136601	0.054296867261854655	0.05336298489384629	-3.3763971277163754e-06	-0.00010749871983044279	-3.358066902179723e-06	-0.0001069151167923943
13.910878469549415	0.0005548148487742299	0.0005524903672243479	0.0005826875781888057	0.0005797831698346511	0.000598489729815739	0.0005952366007036309	0.0006151846077847714	0.0006115476630128927	0.0006497354425595598	0.0006452549701325578	0.05429839139590711	0.053364482527943874	-3.3400287530026967e-06	-0.0001069815546403119	-3.3218964589623243e-06	-0.00010640077495560618
13.9946985101918	0.0005545555774760988	0.0005522321987929296	0.0005824160536671963	0.0005795130042265152	0.0005982112922766728	0.000594959674720912	0.0006148988928401338	0.0006112636265823499	0.0006494347504266479	0.0006449563199462063	0.054299943167763064	0.05336600731928349	-3.3038953995145892e-06	-0.00010646182738256738	-3.285959762623549e-06	-0.0001058838852001226
14.079023608744702	0.0005542975464757479	0.0005519752657483683	0.0005821458450271099	0.0005792441480353894	0.0005979342140540062	0.0005946841006330581	0.0006146145835519815	0.0006109809873153539	0.0006491355612989847	0.0006446591618571028	0.05430152308016107	0.05336755976186306	-3.2679955202672903e-06	-0.00010593952144097307	-3.2502552746306416e-06	-0.00010536443100435389
14.163856808436103	0.0005540407616714974	0.0005517195739694335	0.0005818769587033155	0.0005789766076656765	0.0005976585018972685	0.0005944098851523129	0.0006143316870106115	0.0006106997522569714	0.0006488378829984642	0.0006443635036233494	0.054303131645025336	0.05336914035870394	-3.2323275773061405e-06	-0.00010541462005694835	-3.214781465423703e-06	-0.00010484239570485165
14.24920117083096	0.0005537852289958032	0.0005514651293689822	0.0005816094011708305	0.0005787103895618585	0.0005973841625998988	0.0005941370350345823	0.0006140502103542512	0.0006104199284998565	0.0006485417234037245	0.0006440693530592217	0.054304769383630436	0.053370749622016524	-3.196890041680129e-06	-0.00010488710632963749	-3.179536814402247e-06	-0.00010431776249686386
14.335059775941703	0.0005535309544154772	0.0005512119378941799	0.0005813431789452323	0.0005784455002088079	0.0005971112029996149	0.0005938655570797967	0.0006137701607694925	0.0006101415231846795	0.00064824709045072	0.0006437767180357307	0.05430643682677822	0.05337238807337112	-3.161681393370336e-06	-0.00010435696321348109	-3.144519809855379e-06	-0.00010379051443197562
14.421435722339384	0.0005532779439319188	0.0005509600055267315	0.0005810782985829862	0.0005781819461321126	0.0005968396299787994	0.0005935954581322985	0.0006134915454917395	0.0006098645435005725	0.0006479539921333139	0.0006434856064812089	0.054308134514969617	0.053374056243871246	-3.1267001212274825e-06	-0.00010382417351668949	-3.10972894888243e-06	-0.00010326063441613853
14.50833212726552	0.0005530262035813367	0.000550709338283106	0.000580814766681764	0.0005779197338983954	0.0005965694504648764	0.0005933267450812146	0.0006132143718056532	0.0006095889966855658	0.0006476624365038642	0.0006431960263818888	0.05430986299858598	0.053375754674324524	-3.0919447229407065e-06	-0.00010328871990071542	-3.075162737385586e-06	-0.00010272810520969844
14.595752126744532	0.0005527757394349789	0.0005504599422147669	0.0005805525898807727	0.0005776588701156406	0.0005963006714307006	0.0005930594248608436	0.0006129386470456033	0.0006093148900270429	0.0006473724316738259	0.0006429079857824978	0.0543116228380675	0.0533774839154274	-3.0574137049720757e-06	-0.00010275058487825561	-3.0408196899809822e-06	-0.00010219290942477255
14.683698875697011	0.000552526557599361	0.0005502118234084002	0.0005802917748610818	0.0005773993614335204	0.0005960332998949446	0.0005927935044510421	0.0006126643785961272	0.0006090422308621885	0.0006470839858143584	0.0006426214927868559	0.05431341460410231	0.053379244527942384	-3.023105582491536e-06	-0.0001022097508114328	-3.006698329955336e-06	-0.00010165502952416694
14.772175548053516	0.0005522786642164967	0.000549964987986147	0.0005800323283459573	0.0005771412145437281	0.0005957673429224973	0.0005925289908776173	0.0006123915738923928	0.0006087710265784521	0.0006467971071569407	0.0006423365555584858	0.054315238877813275	0.0533810370828875	-2.9890188793344104e-06	-0.00010166619991081038	-2.9727971892160726e-06	-0.00010111444782005818
14.861185336869132	0.0005520320654641279	0.0005497194421058342	0.0005797742571011943	0.0005768844361803098	0.0005955028076248562	0.0005922658912127205	0.0006121202404206642	0.0006085012846140077	0.0006465118039939944	0.0006420531823212244	0.05431709625094942	0.05338286216172168	-2.9551521279658384e-06	-0.00010111991423429612	-2.939114808243621e-06	-0.00010057114647259169
14.95073145443871	0.0005517867675559553	0.0005494751919612071	0.0005795175679354541	0.000576629033120001	0.0005952397011605317	0.0005920042125752469	0.0006118503857187763	0.0006082330124582239	0.0006462280846795139	0.0006417713813598472	0.05431898732608614	0.05338472035653943	-2.921503869394472e-06	-0.00010057087568458856	-2.9056497360215906e-06	-0.00010002510748774451
15.040817132412794	0.0005515427767418734	0.0005492322437821641	0.0005792622677006068	0.0005763750121825665	0.0005949780307354525	0.0005917439621312406	0.0006115820173766121	0.0006079662176521378	0.0006459459576297076	0.0006414911610207002	0.05432091271681898	0.05338661227026554	-2.8880726531373482e-06	-0.0001000190660083583	-2.872400529992103e-06	-9.947631271632618e-05
15.131445621914246	0.0005513000993082025	0.0005489906038349901	0.0005790083632920713	0.0005761223802311409	0.0005947178036033746	0.0005914851470942985	0.0006113151430365854	0.0006077009077889348	0.0006456654313236425	0.0006412125297123372	0.0543228730479706	0.05338853851685885	-2.8548570371730517e-06	-9.946446679465204e-05	-2.8393657560332394e-06	-9.892474385311822e-05
15.222620193655578	0.0005510587415779223	0.0005487502784225922	0.0005787558616491625	0.0005758711441725741	0.0005944590270662949	0.0005912277747259811	0.0006110497703941296	0.0006074370905144304	0.0006453865143039015	0.0006409354959061657	0.054324868955796995	0.05339049972150976	-2.8218555878731927e-06	-9.890705947299128e-05	-2.8065439883441165e-06	-9.837038243350194e-05
15.31434413805701	0.0005508187099109106	0.0005485112738847381	0.0005785047697554412	0.0005756213109577805	0.0005942017084748695	0.0005909718523362335	0.0006107859071981941	0.0006071747735275638	0.0006451092151772492	0.0006406600681371063	0.054326901088198716	0.05339249652085112	-2.7890668799603405e-06	-9.834682531188743e-05	-2.7739338094405486e-06	-9.781320983300035e-05
15.406620765365147	0.000550580010704177	0.0005482735965982931	0.0005782550946390643	0.0005753728875820884	0.000593945855228836	0.0005907173872837981	0.0006105235612517424	0.000606913964580891	0.000644833542615304	0.0006403862550042547	0.054328970104936015	0.05339452956316877	-2.7564894964694255e-06	-9.77837454179259e-05	-2.741533810117318e-06	-9.725320726677866e-05
15.499453405772549	0.000550342650392099	0.0005480372529774545	0.0005780068433731381	0.0005751258810855907	0.0005936914747774361	0.0005904643869766392	0.0006102627404122551	0.0006066546714810844	0.0006445595053552157	0.0006401140651715515	0.05433107667784717	0.053396599508618775	-2.724122028672279e-06	-9.721780073325414e-05	-2.709342589341489e-06	-9.669035578573071e-05
15.592845409537835	0.0005501066354466644	0.0005478022494739987	0.0005777600230760793	0.0005748802985535078	0.0005934385746198507	0.000590212858872375	0.0006100034525922468	0.0006063969020894439	0.0006442871122003643	0.0006398435073684699	0.0543332214910738	0.0533987070294432	-2.691963076030361e-06	-9.664897203384704e-05	-2.677358754235061e-06	-9.612463627595158e-05
15.686800147106629	0.0005498719723777062	0.0005475685925775144	0.0005775146409119739	0.0005746361471165423	0.000593187162305632	0.0005899628104787059	0.0006097457057597763	0.0006061406643224044	0.0006440163720210526	0.0006395745903907007	0.05433540524128168	0.05340085281019465	-2.6600112461587673e-06	-9.607723992870187e-05	-2.645580920043744e-06	-9.555602945798825e-05
15.781321009233178	0.0005496386677331438	0.0005473362888156476	0.0005772707040909387	0.0005743934339512424	0.0005929372454351431	0.0005897142493538499	0.0006094895079389748	0.000605885966152056	0.0006437472937552191	0.0006393073231008542	0.05433762863790321	0.05340303754796497	-2.6282651547750516e-06	-9.550258485796492e-05	-2.6140077100567267e-06	-9.498451588410561e-05
15.87641140710273	0.0005494067280992232	0.0005471053447543413	0.0005770282198694913	0.0005741521662803676	0.0005926888316599991	0.0005894671831069854	0.0006092348672105701	0.0006056328156066673	0.0006434798864091546	0.0006390417144291671	0.0543398924033623	0.05340526195261686	-2.596723425623334e-06	-9.492498709022523e-05	-2.582637755539456e-06	-9.44100759358163e-05
15.972074772454643	0.0005491761601007613	0.0005468757669980827	0.000576787195550919	0.0005739123513732609	0.0005924419286835208	0.0005892216193986992	0.0006089817917124275	0.0006053812207712186	0.0006432141590582335	0.0006387777733742263	0.054342197273324	0.053407526747018694	-2.56538469044134e-06	-9.43444267217236e-05	-2.551469695731036e-06	-9.383268982399162e-05
16.06831455770623	0.0005489469704013836	0.0005466475621901418	0.0005765476384856507	0.0005736739965462145	0.0005921965442611812	0.000588977565941429	0.0006087302896400831	0.0006051311897879322	0.0006429501208476465	0.000638515509003688	0.05434454399693127	0.05340983266728696	-2.5342475889382834e-06	-9.376088367525626e-05	-2.5205021777843784e-06	-9.325233758668283e-05
16.165134236077357	0.0005487191657037688	0.0005464207370128172	0.0005763095560716316	0.0005734371091628479	0.0005919526862010634	0.0005887350304999226	0.000608480369247295	0.0006048827308568171	0.0006426877809931509	0.0006382549304550205	0.05434693333706103	0.05341218046302969	-2.5033107686747366e-06	-9.317433769608086e-05	-2.4897338566582175e-06	-9.266899908540183e-05
16.262537301715792	0.0005484927527498972	0.000546195298187687	0.000576072955754709	0.0005732016966344902	0.0005917103623643291	0.0005884940208917	0.0006082320388465997	0.0006046358522362231	0.0006424271487818316	0.0006379960469362544	0.05434936607057365	0.053414570897599115	-2.4725728850782426e-06	-9.258476835244389e-05	-2.459163395153105e-06	-9.208265400627302e-05
16.36052726982327	0.000548267738321286	0.000545971252475845	0.0005758378450290035	0.0005729677664205521	0.0005914695806656741	0.0005882545449875064	0.0006079853068098634	0.0006043905622433823	0.0006421682335728604	0.0006377388677267293	0.054351842988576524	0.05341700474833996	-2.4420326013860696e-06	-9.199215503352676e-05	-2.4287894638246738e-06	-9.1493281857008e-05
16.459107676782416	0.0005480441292392432	0.000545748606678157	0.0005756042314373054	0.000572735326028919	0.0005912303490738072	0.0005880166107117903	0.0006077401815688569	0.0006041468692549845	0.0006419110447982829	0.000637483402177873	0.05435436489668394	0.05341948280685807	-2.4116885885454645e-06	-9.139647694562936e-05	-2.398610740897769e-06	-9.09008619635332e-05
16.55828208028434	0.0005478219323651091	0.0005455273676355027	0.0005753721225714573	0.0005725043830163343	0.0005909926756119247	0.0005877802260431735	0.0006074966716158233	0.0006039047817077355	0.0006416555919638021	0.0006372296597139722	0.05435693261528771	0.053422005879277014	-2.3815395252162544e-06	-9.079771311237828e-05	-2.368625912269051e-06	-9.030537347030909e-05
16.658054059457015	0.0005476011546005045	0.0005453075422290279	0.0005751415260727488	0.0005722749449887923	0.00059075656835819	0.0005875453990149287	0.00060725478550406	0.0006036643080989358	0.00064140188464958	0.0006369776498329637	0.05435954697983179	0.053424574786510914	-2.3515840977205403e-06	-9.019584237268674e-05	-2.338833671462325e-06	-8.970679533833181e-05
16.758427214994473	0.0005473818028875748	0.0005450891373803885	0.0005749124496323082	0.0005720470196019294	0.0005905220354462178	0.0005873121377154586	0.0006070145318485013	0.0006034254569870564	0.0006411499325110448	0.00063672738210723	0.05436220884109054	0.05342719036453707	-2.3218209999546595e-06	-8.95908433773962e-05	-2.309232719532265e-06	-8.910510634170532e-05
16.859405169286727	0.0005471638842092439	0.0005448721600520074	0.0005746849009915075	0.0005718206145614287	0.0005902890850655706	0.0005870804502887922	0.0006067759193263179	0.0006031882369923349	0.000640899745279718	0.0006364788661844156	0.05436491906545357	0.053429853464676075	-2.2922489333718384e-06	-8.898269458851304e-05	-2.2798217650535704e-06	-8.850028506685037e-05
16.960991566550526	0.0005469474055894565	0.0005446566172473175	0.0005744588879423584	0.0005715957376234128	0.0005900577254622482	0.0005868503449350678	0.00060653895667751	0.0006029526567973613	0.000640651332764041	0.0006362321117882407	0.054367678535214826	0.05343256495387764	-2.2628666069383907e-06	-8.837137427754327e-05	-2.250599524065023e-06	-8.78923099105755e-05
17.063190072960847	0.0005467323740934307	0.0005444425160110185	0.0005742344183279211	0.0005713723965948534	0.0005898279649391918	0.0005866218299110395	0.0006063036527055192	0.000602718725147685	0.000640404704850223	0.0006359871287193389	0.05437048814886939	0.05343532571500994	-2.2336727370621604e-06	-8.77568605223561e-05	-2.221564720011806e-06	-8.728115907752354e-05
17.166004376783235	0.0005465187968279066	0.0005442298634293258	0.0005740115000427127	0.0005711505993339786	0.0005895998118567906	0.0005863949135305735	0.0006060700162778414	0.0006024864508524219	0.0006401598715030954	0.0006357439268560984	0.05437334882141293	0.053438136647154744	-2.2046660475673677e-06	-8.713913120619865e-05	-2.1927160837212183e-06	-8.666681057892256e-05
17.26943818850684	0.0005463066809413955	0.000544018666630222	0.0005737901410331174	0.0005709303537506816	0.0005893732746333904	0.0005861696041651606	0.0006058380563266473	0.0006022558427848686	0.0006399168427669792	0.0006355025161555165	0.05437626148465035	0.053440998665909366	-2.175845269631726e-06	-8.651816401530898e-05	-2.164052353323745e-06	-8.604924222994914e-05
17.37349524097843	0.0005460960336244319	0.000543808932783712	0.0005735703492978051	0.0005707116678069386	0.0005891483617458134	0.0005859459102444273	0.0006056077818494124	0.0006020269098831283	0.0006396756287665643	0.0006352629066540694	0.05437922708750534	0.05344391270369417	-2.1472091417396033e-06	-8.589393643651522e-05	-2.1355722742326735e-06	-8.542843164806302e-05
17.478179289537028	0.0005458868621098242	0.0005436006691020755	0.0005733521328881501	0.000570494549517225	0.0005889250817298786	0.0005857238402566558	0.0006053792019095551	0.0006017996611507405	0.0006394362397078041	0.0006350251084685902	0.05438224659634183	0.053446879710066175	-2.1187564096494978e-06	-8.526642575575061e-05	-2.1072745990842467e-06	-8.480435625070337e-05
17.583494112149474	0.0005456791736729047	0.0005433938828401188	0.0005731354999086515	0.0005702790069489389	0.0005887034431809298	0.0005855034027493081	0.0006051523256370768	0.0006015741056573168	0.000639198685878816	0.0006347891317971589	0.054385320995286646	0.05344990065203325	-2.0904858263268156e-06	-8.463560905550005e-05	-2.079158087688656e-06	-8.417699325322103e-05
17.689443509546752	0.0005454729756317842	0.0005431885812954328	0.0005729204585173638	0.0005700650482228251	0.000588483454754369	0.0005852846063295563	0.0006049271622292189	0.0006013502525391911	0.0006389629776508021	0.0006345549869200099	0.054388451286560904	0.053452976514387074	-2.062396151919152e-06	-8.400146321324575e-05	-2.051221507000118e-06	-8.354631966728254e-05
17.79603130536116	0.0005452682753475994	0.0005429847718086421	0.0005727070169263206	0.0005698526815134029	0.000588265125166193	0.0005850674596648149	0.0006047037209511154	0.0006011281110000662	0.0006387291254789741	0.0006343226842004425	0.054391638490817025	0.05345610830002565	-2.034486153697744e-06	-8.33639648988721e-05	-2.023463631059194e-06	-8.291231229830276e-05
17.90326134626431	0.0005450650802247711	0.0005427824617636656	0.0005724951834019752	0.0005696419150494021	0.0005880484631935399	0.0005848519714832849	0.0006044820111364682	0.0006009076903116826	0.0006384971399035022	0.0006340922340857571	0.05439488364748173	0.05345929703029838	-2.006754605996322e-06	-8.272309057191785e-05	-1.9958832409294747e-06	-8.227494774257216e-05
18.011137502105942	0.0005448633977112533	0.0005425816585879695	0.0005722849662656333	0.0005694327571141975	0.00058783347767524	0.0005846381505745012	0.0006042620421882188	0.0006006889998144835	0.000638267031550469	0.0006338636471081947	0.05439818781510744	0.053462543745343497	-1.9792002901937618e-06	-8.207881648070181e-05	-1.96847912468023e-06	-8.163420238634089e-05
18.119663666053608	0.000544663235298786	0.0005423823697528215	0.0005720763738938944	0.0005692252160462469	0.0005876201775123675	0.0005844260057898807	0.0006040438235792297	0.0006004720489182914	0.0006380388111328376	0.0006336369338858912	0.05440155207172499	0.05346584950444304	-1.9518219946585737e-06	-8.143111865931141e-05	-1.9412500773404416e-06	-8.099005240327917e-05
18.228843754733095	0.0005444646005231499	0.0005421846027735481	0.0005718694147190977	0.0005690193002395372	0.000587408571668806	0.0005842155460432834	0.0006038273648529822	0.0006002568471029963	0.000637812489451438	0.0006334121051238499	0.054404977515212415	0.05346921538637873	-1.92461851468732e-06	-8.077997292507688e-05	-1.914194900828111e-06	-8.034247375160453e-05
18.338681708369887	0.0005442675009644191	0.0005419883652097912	0.0005716640972297692	0.0005688150181440311	0.0005871986691718148	0.0005840067803115763	0.0006036126756242726	0.000600043403919248	0.0006375880773959637	0.0006331891716149226	0.05440846526366222	0.05347264248979454	-1.8975886524707879e-06	-8.012535487657291e-05	-1.887312403917301e-06	-7.96914421720557e-05
18.44918149093129	0.0005440719442472146	0.0005417936646657638	0.0005714604299710744	0.0005686123782661179	0.0005869904791126034	0.0005837997176352033	0.0006033997655799238	0.0005998317289891589	0.0006373655859459853	0.0006329681442408092	0.054412016455760034	0.05347613193356987	-1.8707312170640651e-06	-7.946723989188387e-05	-1.8606014022047417e-06	-7.903693318593585e-05
18.56034709026951	0.0005438779380409566	0.0005416005087905053	0.0005712584215452735	0.0005684113891690682	0.000586784010646908	0.0005835943671187608	0.0006031886444795011	0.0005996218320070142	0.0006371450261719748	0.0006327490339730666	0.05441563225116803	0.05347968485719595	-1.8440450243167178e-06	-7.880560312537033e-05	-1.834060718057355e-06	-7.837892209294761e-05
18.672182518265565	0.000543685490060119	0.0005414089052781397	0.0005710580806121809	0.0005682120594734928	0.0005865792729955819	0.0005833907379315786	0.0006029793221560395	0.000599413722739992	0.0006369264092363491	0.0006325318518741366	0.05441931383091845	0.053483302421161595	-1.8175288968246515e-06	-7.814041950506001e-05	-1.8076891805511065e-06	-7.771738396761263e-05
18.784691810974078	0.0005434946080644844	0.0005412188618681326	0.0005708594158896319	0.0005680143978578071	0.0005863762754451864	0.0005831888393083137	0.0006027718085167826	0.0005992074110288936	0.0006367097463945273	0.0006323166090983883	0.05442306239781318	0.053486985807346246	-1.7911816639205706e-06	-7.74716637317735e-05	-1.7814856254462844e-06	-7.70522936580087e-05
18.897879028768923	0.0005433052998593934	0.0005410303863455444	0.0005706624361539442	0.0005678184130586933	0.0005861750273485857	0.000582988680549538	0.0006025661135439214	0.0005990029067888772	0.0006364950489959999	0.0006321033168931702	0.054426879176831075	0.053490736219421596	-1.7650021615972164e-06	-7.679931027522457e-05	-1.7554488951519384e-06	-7.638362578363256e-05
19.01174825648978	0.0005431175732960014	0.0005408434865412906	0.0005704671502403938	0.000567624113871575	0.0005859755381255574	0.0005827902710223437	0.0006023622472953528	0.0005988002200102078	0.0006362823284854188	0.0006318919865998852	0.05443076541554337	0.05349455488325663	-1.7389892324722392e-06	-7.612333337207733e-05	-1.7295778386556236e-06	-7.571135473190271e-05
19.126303603589555	0.0005429314362715277	0.0005406581703323943	0.0005702735670436876	0.0005674315091510881	0.0005857778172633983	0.0005825936201609485	0.000602160219905439	0.0005985993607590093	0.0006360715964036983	0.0006316826296550751	0.054434722384534194	0.05349844304733486	-1.7131417257361566e-06	-7.544370702297631e-05	-1.7038713114822003e-06	-7.503545465557815e-05
19.241549204282624	0.0005427468967295152	0.0005404744456422485	0.0005700816955184468	0.0005672406078115642	0.0005855818743175503	0.0005823987374673148	0.0006019600415857878	0.0005984003391780368	0.0006358628643891408	0.0006314752575915278	0.054438751377837075	0.05350240198317967	-1.6874584971263325e-06	-7.476040499090897e-05	-1.6783281756734512e-06	-7.435589947155097e-05
19.357489217694134	0.0005425639626600731	0.0005402923204408637	0.0005698915446796826	0.0005670514188275052	0.0005853877189122143	0.000582205632511762	0.0006017617226260248	0.0005982031654874422	0.0006356561441785636	0.0006312698820393896	0.0544428537133719	0.05350643298578471	-1.661938408878405e-06	-7.407340079826352e-05	-1.652947299726499e-06	-7.367266285722429e-05
19.474127828010037	0.0005423826421001387	0.0005401118027451323	0.0005697031236032924	0.000566863951234078	0.0005851953607409918	0.0005820143149336028	0.000601565273394595	0.0005980078499855672	0.0006354514476084613	0.0006310665147273086	0.05444703073339104	0.053510537374054395	-1.6365803296594997e-06	-7.338266772342894e-05	-1.6277275585474017e-06	-7.298571824809752e-05
19.59146924462811	0.0005422029431337204	0.000539932900619076	0.000569516441426543	0.0005666782141275975	0.0005850048095675167	0.0005818247944417698	0.0006013707043395587	0.0005978144030497305	0.0006352487866161688	0.0006308651674835799	0.054451283804939916	0.053514716491253236	-1.6113831345612901e-06	-7.268817879953204e-05	-1.6026678334316383e-06	-7.229503883586508e-05
19.709517702309874	0.000542024873892155	0.0005397556221741063	0.0005693315073485702	0.0005664942166660264	0.0005848160752261031	0.0005816370808154612	0.0006011780259894073	0.0005976228351370378	0.0006350481732410527	0.0006306658522373195	0.05445561432032198	0.05351897170546398	-1.5863457050149972e-06	-7.19899068101909e-05	-1.5777670119752028e-06	-7.160059756397552e-05
19.828277461333414	0.0005418484425543566	0.0005395799755692787	0.00056914833063088	0.0005663119680694725	0.0005846291676223994	0.0005814511839047898	0.0006009872489538869	0.0005974331567851944	0.0006348496196257167	0.000630468581019652	0.05446002369757069	0.05352330441005326	-1.5614669287952916e-06	-7.128782428859892e-05	-1.553023988083279e-06	-7.090236712717357e-05
19.94775280764713	0.0005416736573470631	0.0005394059690115419	0.0005689669205978459	0.0005661314776206888	0.0005844440967340409	0.0005812671136314322	0.0006007983839248272	0.000597245378613328	0.0006346531380172207	0.0006302733659649092	0.05446451338093792	0.05352771602414764	-1.536745699950038e-06	-7.058190351379168e-05	-1.5284376619073559e-06	-7.020031996776699e-05
20.067948053024427	0.0005415005265450897	0.000539233610755996	0.0005687872866372224	0.0005659527546655831	0.0005842608726113236	0.0005810848799892968	0.0006006114416769893	0.0005970595113228261	0.0006344587407683267	0.0006300802193118589	0.05446908484138343	0.053532207993118065	-1.5121809187296047e-06	-6.987211650656688e-05	-1.504006939777574e-06	-6.949442827193508e-05
20.188867535219305	0.000541329058471577	0.0005390629091061445	0.0005686094382006555	0.0005657758086137303	0.0005840795053778776	0.000580904493045192	0.0006004264330689206	0.0005968755656981844	0.000634266440338759	0.0006298891534049441	0.054473739577081494	0.053536781789075887	-1.4877714916128847e-06	-6.915843502970642e-05	-1.4797307341953524e-06	-6.878466396845195e-05
20.31051561812294	0.0005411592614982342	0.0005388938724141438	0.000568433384804197	0.0005656006489388839	0.0005839000052313403	0.0005807259629395014	0.0006002433690438157	0.0005966935526078571	0.0006340762492964795	0.0006297001806955405	0.05447847911392912	0.05354143891137223	-1.4635163312092837e-06	-6.844083058266115e-05	-1.4556079637787454e-06	-6.807099872513378e-05
20.432896691921076	0.0005409911440455919	0.000538726509081057	0.0005682591360288286	0.0005654272851795003	0.0005837223824440571	0.0005805492998868702	0.0006000622606303999	0.0005965134830051319	0.000633888180318992	0.0006295133137432383	0.05448330500607327	0.053546180887117156	-1.4394143562357353e-06	-6.771927439952474e-05	-1.4316375532251457e-06	-6.735340394638245e-05
20.55601517325261	0.0005408247145832404	0.0005385608275571004	0.00056808670152098	0.0005652557269392565	0.0005835466473637652	0.0005803745141768936	0.0005998831189438086	0.000596335367929002	0.0006337022461946536	0.0006293285652171352	0.05448821883644163	0.05355100927170047	-1.4154644914772356e-06	-6.699373744620263e-05	-1.4078184332544721e-06	-6.663185076959122e-05
20.679875505368887	0.0005406599816300819	0.0005383968363418983	0.0005679160909930668	0.0005650859838875862	0.0005833728104143095	0.0005802016161748207	0.0005997059551864971	0.0005961592185050634	0.0006335184598240223	0.0006291459478971614	0.05449322221728717	0.053555925649325514	-1.3916656677274292e-06	-6.626419041676213e-05	-1.384149540573608e-06	-6.59063100623275e-05
20.804482158294064	0.0005404969537545687	0.0005382345439847271	0.0005677473142240175	0.0005649180657602073	0.000583200882096345	0.0005800306163222597	0.0005995307806491436	0.0005959850459464124	0.0006333368342212093	0.0006289654746754132	0.05449831679074069	0.053560931633554715	-1.368016821769527e-06	-6.553060373135078e-05	-1.3606298178451756e-06	-6.517675241998755e-05
20.92983962898646	0.0005403356395749468	0.0005380739590847625	0.000567580381059814	0.0005647519823596601	0.0005830308729880636	0.000579861525137892	0.0005993576067115761	0.0005958128615545599	0.000633157382515262	0.0006287871585575111	0.05450350422937671	0.053566028867863685	-1.3445168963225305e-06	-6.479294753261589e-05	-1.3372582136428682e-06	-6.444314816259067e-05
21.055952441500814	0.0005401760477594951	0.0005379150902913263	0.0005674153014140314	0.0005645877435558484	0.0005828627937459154	0.0005796943532181955	0.0005991864448437057	0.0005956426767203568	0.0006329801179515639	0.0006286110126639804	0.0545087862367901	0.053571219026208844	-1.321164840010873e-06	-6.405119168316487e-05	-1.3140336824002743e-06	-6.370546733118487e-05
21.18282514715158	0.0005400181870267669	0.0005377579463041308	0.0005672520852683874	0.0005644253592865872	0.0005826966551053486	0.000579529111238177	0.0005990173066064755	0.0005954745029249322	0.0006328050538932593	0.0006284370502316514	0.054514164548181886	0.05357650381360109	-1.2979596072950315e-06	-6.330530576124926e-05	-1.2909551843714138e-06	-6.296367968489092e-05
21.31046232467717	0.000539862066145826	0.0005376025358735213	0.0005670907426732921	0.000564264839558151	0.0005825324678815536	0.0005793658099521105	0.0005988502036528199	0.000595308351740643	0.0006326322038226977	0.000628265284615083	0.054519640930959144	0.05358188496669848	-1.2749001584589498e-06	-6.255525905865533e-05	-1.2680216856003797e-06	-6.221775469829327e-05
21.438868580405217	0.0005397076939364826	0.0005374488678007173	0.0005669312837484028	0.0005641061944458299	0.0005823702429702132	0.0005792044601942839	0.0005986851477286368	0.0005951442348320363	0.0006324615813429017	0.0006280957292880054	0.05452521718534663	0.0535873642544039	-1.2519854595618995e-06	-6.180102057741499e-05	-1.2452321578749342e-06	-6.146766155784578e-05
21.568048548418737	0.0005395550792695274	0.0005372969509380533	0.0005667737186831855	0.0005639494340944887	0.0005822099913482646	0.0005790450728797554	0.0005985221506737724	0.0005949821639568236	0.0006322932001790576	0.0006279283978447872	0.05453089514500574	0.05359294347847628	-1.2292144823886075e-06	-6.104255902600331e-05	-1.2225855786766361e-06	-6.0713369158346686e-05
21.69800689072348	0.0005394042310669659	0.0005371467941892167	0.0005666180577374793	0.0005637945687191325	0.0005820517240746696	0.0005788876590051199	0.000598361224423023	0.0005948221509668708	0.0006321270741800304	0.0006277633040019285	0.054536676677675276	0.0535986244741553	-1.2065862044188976e-06	-6.027984281664622e-05	-1.200080931159156e-06	-5.9954846100551684e-05
21.828748297416116	0.0005392551583022435	0.0005369984065094814	0.0005664643112420622	0.0005636416086054701	0.0005818954522911893	0.0005787322296492758	0.0005982023810071394	0.0005946642078091956	0.0006319632173198989	0.0006276004615995672	0.05454256368581307	0.05360440911080045	-1.184099608780853e-06	-5.9512840061629046e-05	-1.1777172040940663e-06	-5.919206068721872e-05
21.960277486853503	0.0005391078700004788	0.0005368517969059456	0.0005663124895992308	0.0005634905641104944	0.0005817411872231752	0.0005785787959742137	0.0005980456325538606	0.000594508346526986	0.0006318016436995218	0.0006274398846030245	0.05454855810726008	0.053610299292534185	-1.1617536842096175e-06	-5.8741518569799256e-05	-1.155493391824438e-06	-5.842498091926385e-05
22.092599205822967	0.000538962375238688	0.0005367069744377624	0.0005661626032833732	0.0005633414456630549	0.0005815889401803613	0.0005784273692258026	0.0005978909912889475	0.0005943545792606256	0.0006316423675481232	0.0006272815871043612	0.05455466191591403	0.053616296958908266	-1.139547425010965e-06	-5.796584584337461e-05	-1.133408494241421e-06	-5.765357449342978e-05
22.225718229713628	0.0005388186831460074	0.0005365639482163702	0.0005660146628415563	0.000563194263764443	0.0005814387225576717	0.0005782779607345907	0.0005977384695372382	0.000594202918248737	0.0006314854032249047	0.0006271255833239653	0.05456087712241304	0.05362240408557765	-1.1174798310166316e-06	-5.718578907436267e-05	-1.111461516737841e-06	-5.687780879826132e-05
22.359639362688714	0.000538676802903914	0.0005364227274057184	0.000565868678894109	0.0005630490289889773	0.0005812905458360318	0.0005781305819166131	0.0005975880797237132	0.000594053375829235	0.0006313307652206834	0.0006269718876121632	0.054567205774840755	0.053628622684986534	-1.09554990755786e-06	-5.6401315141618724e-05	-1.0896514701687343e-06	-5.609765091092733e-05
22.494367437858962	0.0005385367437464456	0.0005362833212224946	0.0005657246621352179	0.000562905751984596	0.0005811444215831914	0.0005779852442742089	0.0005974398343745777	0.0005939059644403988	0.0006311784681595566	0.0006268205144508571	0.05457364995943566	0.05363495480707403	-1.0737566653955775e-06	-5.561239060571099e-05	-1.0679773708019077e-06	-5.531306759294641e-05
22.629907317457054	0.0005383985149604157	0.0005361457389363475	0.000565582623333524	0.0005627644434734558	0.0005810003614545624	0.0005778419593968508	0.0005972937461183603	0.0005937606966219571	0.0006310285268005945	0.0006266714784551907	0.054580211801324746	0.05364140253998707	-1.0520991207156258e-06	-5.48189817071304e-05	-1.0464382402923522e-06	-5.4524025287341904e-05
22.766263893012997	0.0005382621258856249	0.0005360099898701034	0.0005654425733327219	0.0005626251142525286	0.0005808583771940506	0.0005777007389619771	0.000597149827687019	0.0005936175850161833	0.0006308809560395551	0.0006265247943752343	0.0545868934652629	0.05364796801081218	-1.0305762950702131e-06	-5.402105436176641e-05	-1.0250331056388742e-06	-5.3730490114908824e-05
22.903442085530802	0.000538127585915073	0.0005358760833999878	0.0005653045230521696	0.0005624877751942133	0.0005807184806349185	0.0005775615947358423	0.0005970080919170732	0.0005934766423690148	0.0006307357709106352	0.0006263804770977088	0.0545936971563934	0.05365465338631941	-1.0091872153302102e-06	-5.3218574156660425e-05	-1.0037609991355237e-06	-5.29324278700366e-05
23.041446845665973	0.0005379949044951619	0.000535744028955834	0.0005651684834874966	0.0005623524372469404	0.0005805806837006378	0.0005774245385743685	0.0005968685517507407	0.0005933378815311777	0.0006305929865882405	0.0006262385416477259	0.054600625121020124	0.053661460873725204	-9.879309136656342e-07	-5.241150634718861e-05	-9.82620958342971e-07	-5.2129804017239656e-05
23.180283153904217	0.0005378640911259041	0.0005356138360213005	0.0005650344657112245	0.0005622191114357959	0.000580444998405768	0.0005772895824240156	0.0005967312202371001	0.0005932013154593368	0.0006304526183887949	0.0006260990031905668	0.05460767964739623	0.0536683927214621	-9.668064274931734e-07	-5.159981585274587e-05	-9.61612026047741e-07	-5.132258368774345e-05
23.31995602074116	0.0005377351553611154	0.0005354855141340702	0.0005649024808733816	0.0005620878088631329	0.0005803114368568306	0.0005771567383226506	0.0005965961105332589	0.0005930669572172497	0.0006303146817725676	0.0006259618770334794	0.054614863066530316	0.053675451219974205	-9.45812799445396e-07	-5.078346725313765e-05	-9.407332502236153e-07	-5.0510731675251774e-05
23.460470486863187	0.0005376081068086166	0.0005353590728860623	0.0005647725402021347	0.0005619585407092046	0.0005801800112532068	0.0005770260184004391	0.0005964632359055487	0.0005929348199769501	0.0006301791923455428	0.0006258271786275173	0.05462217775300646	0.05368263870252182	-9.249490773217441e-07	-4.9962424784208426e-05	-9.199836839795909e-07	-4.9694212431575235e-05
23.60183162332936	0.0005374829551304214	0.000535234521923626	0.000564644655004415	0.0005618313182327901	0.0005800507338880351	0.0005768974348807377	0.0005963326097307263	0.000592804917019936	0.0006300461658613085	0.000625694923569396	0.054629626125820785	0.05368995754600475	-9.042143140525379e-07	-4.9136652334066944e-05	-8.993623855412317e-07	-4.887299006364754e-05
23.744044531754422	0.0005373597100429283	0.0005351118709477421	0.000564518836666558	0.0005617061527718332	0.0005799236171491279	0.0005767710000810014	0.0005962042454972016	0.0005926772617383817	0.0006299156182229873	0.0006255651276033922	0.05463721064923557	0.053697410171799506	-8.836075676703532e-07	-4.8306113439477993e-05	-8.788684182073e-07	-4.804702832929275e-05
23.887114344492932	0.000537238381317099	0.0005349911297142105	0.0005643950966549384	0.0005615830557440777	0.0005797986735198878	0.0005766467264136979	0.0005960781568062736	0.0005925518676363624	0.0006297875654851887	0.0006254378066232626	0.054644933833655	0.05370499904662083	-8.631279012640512e-07	-4.74707712814354e-05	-8.585008502972821e-07	-4.721629063239585e-05
24.031046224824397	0.0005371189787786423	0.0005348723080338421	0.0005642734465166199	0.000561462038647718	0.0005796759155802483	0.0005765246263872397	0.0005959543573733909	0.0005924287483310993	0.0006296620238560045	0.0006253129766742059	0.054652798236509016	0.05371272668338991	-8.427743829202312e-07	-4.663058868004111e-05	-8.38258755121897e-07	-4.638074001940551e-05
24.175845367139747	0.000537001512308188	0.0005347554157726419	0.0005641538978800046	0.0005613431130620477	0.000579555356007616	0.0005764047126069178	0.0005958328610294273	0.0005923079175542217	0.0006295390096990311	0.0006251906539548502	0.05466080646316446	0.05372059564212918	-8.225460857210626e-07	-4.578552809193781e-05	-8.181412109492699e-07	-4.554033917511524e-05
24.32151699712871	0.0005368859918414551	0.0005346404628519875	0.0005640364624554867	0.0005612262906481127	0.0005794370075778248	0.0005762869977758546	0.0005957136817219728	0.0005921893891530431	0.0006294185395354259	0.0006250708548192757	0.05466896116784786	0.05372860853087201	-8.024420876861713e-07	-4.4935551605396196e-05	-7.981473009663342e-07	-4.469505041868049e-05
24.468066371968433	0.0005367724273694171	0.0005345274592488021	0.0005639211520361125	0.0005611115831493722	0.000579320883166104	0.000576171494695959	0.0005955968335166469	0.0005920731770918589	0.0006293006300460005	0.0006249535957790704	0.05467726505459362	0.05373676800658956	-7.824614717366445e-07	-4.408062093587406e-05	-7.782761132343798e-07	-4.384483569880304e-05
24.61549878051318	0.0005366608289384619	0.0005344164149957264	0.000563807978498246	0.0005609990023923648	0.0005792069957480555	0.0005760582162689043	0.0005954823305984281	0.0005919592954532622	0.0006291852980733484	0.0006248388935054238	0.054685720878205474	0.053745076776138045	-7.626033256440731e-07	-4.3220697420826015e-05	-7.585267406419981e-07	-4.2989656588901526e-05
24.763819543485244	0.000536551206650549	0.0005343073401812841	0.0005636969538022421	0.000560888560287381	0.0005790953584006491	0.0005759471754971085	0.0005953701872730082	0.0005918477584394813	0.0006290725606240148	0.0006247267648312555	0.05469433144524168	0.053753537597226626	-7.428667420192759e-07	-4.235574201702508e-05	-7.388982808992275e-07	-4.212947428457181e-05
24.91303401366693	0.0005364435706633499	0.0005342002449500339	0.0005635880899931129	0.00056078026882913	0.0005789859843032134	0.0005758383854847257	0.00059526041796815	0.0005917385803737231	0.0006289624348706854	0.0006246172267533711	0.05470309961501667	0.05376215327940176	-7.232508182583065e-07	-4.148571529495604e-05	-7.193898364729352e-07	-4.126424959750852e-05
25.063147576093755	0.0005363379311904005	0.0005340951395027311	0.0005634813992012182	0.0005606741400974308	0.0005788788867384608	0.0005757318594386576	0.0005951530372350892	0.0005916317757015581	0.0006288549381544397	0.0006245102964346726	0.05471202830062853	0.053770926685056564	-7.037546564917126e-07	-4.061057743351415e-05	-7.000005145414972e-07	-4.039394295059229e-05
25.214165648248784	0.0005362342985012312	0.0005339920340964696	0.0005633768936429436	0.0005605701862578896	0.0005787740790935055	0.000575627610669571	0.0005950480597499341	0.0005915273589923037	0.0006287500879870191	0.0006244059912063892	0.05472112047000257	0.05377986073045498	-6.843773635775968e-07	-3.973028821718794e-05	-6.807294269878597e-07	-3.951851437494769e-05
25.366093680258146	0.0005361326829214976	0.0005338909390448238	0.0005632745856213912	0.0005604684195625932	0.0005786715748609037	0.0005755256525929245	0.0005949455003150957	0.0005914253449404393	0.0006286479020531458	0.0006243043285703556	0.05473037914695789	0.05378895838678159	-6.651180510369985e-07	-3.884480702978643e-05	-6.615756903394741e-07	-3.8637923504059035e-05
25.518937155087716	0.000536033094833107	0.0005337918647179846	0.0005631744875270785	0.0005603688523508048	0.0005785713876397042	0.0005754259987300164	0.0005948453738607423	0.0005913257483670417	0.0006285483982128834	0.0006242053262013298	0.05473980741229851	0.05379822268121307	-6.459758350280901e-07	-3.7954092850345234e-05	-6.425384257346869e-07	-3.775212956919072e-05
25.672701588741027	0.0005359355446743306	0.0005336948215428864	0.0005630766118386328	0.0005602714970496631	0.0005784735311365097	0.0005753286627090359	0.0005947476954462642	0.000591228584221235	0.0006284515945040299	0.0006241090019493471	0.05474940840492417	0.053807656698008105	-6.269498363114818e-07	-3.705810424843581e-05	-6.236167588949838e-07	-3.6861091395223866e-05
25.827392530458226	0.0005358400429399145	0.0005335998200033274	0.0005629809711234998	0.0005601763661748881	0.0005783780191665521	0.0005752336582661322	0.0005946524802617698	0.0005911338675816671	0.0006283575091445605	0.0006240153738421166	0.054759185322963914	0.05381726357962265	-6.080391801957952e-07	-3.615679937837846e-05	-6.0480982006666e-07	-3.596476739445298e-05
25.983015562916506	0.0005357466001811843	0.0005335068706400869	0.0005628875780386546	0.0005600834723314934	0.0005782848656547843	0.0005751409992464985	0.0005945597436296009	0.0005910416136580088	0.0006282661605351125	0.0006239244600874646	0.054769141424934775	0.053827046527849906	-5.89242996520533e-07	-3.5250135975092856e-05	-5.861167440060749e-07	-3.5063115563005454e-05
26.139576302431465	0.0005356552270061326	0.0005334159840510267	0.0005627964453313118	0.0005599928282144993	0.0005781940846369763	0.0005750506996054593	0.000594469501005866	0.0005909518377924684	0.0006281775672615066	0.000623836279075811	0.05477928003092647	0.05383700880498007	-5.705604196088072e-07	-3.433807134897715e-05	-5.67536669933465e-07	-3.4156093475276594e-05
26.297080399159835	0.0005355659340795113	0.0005333271708911944	0.0005627075858396519	0.0005599044466096565	0.0005781056902608347	0.0005749627734095837	0.0005943817679820036	0.0005908645554613362	0.0006280917480973239	0.0006237508493826992	0.05478960452380361	0.05384715373498576	-5.519905882289591e-07	-3.3420562380287455e-05	-5.490687414921782e-07	-3.324365827866993e-05
26.455533537303385	0.0005354787321229042	0.0005332404418729105	0.0005626210124935405	0.0005598183403941688	0.0005780196967871275	0.0005748772348378004	0.0005942965602863628	0.0005907797822765463	0.0006280087220065191	0.0006236681897713637	0.054800118350443884	0.053857484704735566	-5.335326455587798e-07	-3.2497565514155724e-05	-5.307121067157135e-07	-3.23257666885457e-05
26.614941435314055	0.0005353936319147992	0.0005331558077658536	0.0005625367383152635	0.0005597345225374275	0.0005779361185908296	0.0005747940981825368	0.0005942138937858114	0.0005906975339872665	0.0006279285081460871	0.0006235883191953495	0.05481082502298994	0.05386800516522715	-5.151857391534186e-07	-3.1569036755690894e-05	-5.124659179936777e-07	-3.140237498330811e-05
26.77530984610034	0.0005353106442906432	0.0005330732793971295	0.0005624547764202557	0.0005596530061017427	0.0005778549701622736	0.00057471337785086	0.0005941337844873634	0.0005906178264815043	0.0006278511258687696	0.0006235112568011696	0.05482172812013987	0.05387871863285053	-4.969490209002798e-07	-3.063493166405307e-05	-4.943293320275495e-07	-3.047343899854893e-05
26.93664455723489	0.0005352297801428982	0.00053299286765134	0.0005623751400178484	0.0005595738042430896	0.0005777762661083258	0.0005746350883656466	0.0005940562485398387	0.0005905406757877488	0.0006277765947258223	0.000623437021931021	0.054832831288453274	0.05388962869067714	-4.788216469802081e-07	-2.969520534681913e-05	-4.763015097949009e-07	-2.9538914121732263e-05
27.098951391163432	0.0005351510504210772	0.0005329145834706362	0.0005622978424120084	0.0005594969302118515	0.0005777000211535667	0.000574559244366751	0.00059398130223554	0.0005904660980766256	0.0006277049344698195	0.0006233656341255418	0.05484413824369474	0.05390073898977414	-4.6080277784363646e-07	-2.87498124554586e-05	-4.583816165205576e-07	-2.859875528715694e-05
27.26223620541477	0.000535074466131776	0.000532838437854762	0.000562222897002091	0.0005594223973535711	0.0005776262501414902	0.0005744858606122015	0.000593908962011959	0.0005903941096625833	0.0006276361650575171	0.0006232971131266193	0.05485565277219734	0.053912053250548514	-4.4289157816136335e-07	-2.7798707178949833e-05	-4.4056882163258024e-07	-2.765291697018335e-05
27.426504892812353	0.0005350000383386927	0.0005327644418610908	0.0005621503172835925	0.0005593502191097064	0.0005775549680357181	0.0005744149519793996	0.0005938392444535087	0.0005903247270056042	0.0006275703066527645	0.0006232314788802508	0.05486737873226377	0.053923575264121296	-4.250872167883401e-07	-2.6841843237895846e-05	-4.228622987271363e-07	-2.670135318129374e-05
27.59176338168682	0.0005349277781626372	0.0005326926066046508	0.0005620801168489128	0.0005592804090183939	0.000577486189921229	0.0005743465334663457	0.0005937721662932812	0.0005902579667129411	0.0006275073796294737	0.0006231687515394576	0.05487932005558671	0.053935308893724415	-4.073888667320124e-07	-2.5879173879361783e-05	-4.052612255294689e-07	-2.5744017460582747e-05
27.758017636089992	0.0005348576967815275	0.0005326229432581354	0.0005620123093881172	0.0005592129807152113	0.0005774199310056008	0.0005742806201928683	0.0005937077444148323	0.0005901938455408782	0.000627447404574636	0.0006231089514672473	0.05489148074870941	0.05394725807613394	-3.897957051137227e-07	-2.4910651870754807e-05	-3.8776478386202094e-07	-2.4780862872081366e-05
27.925273656010095	0.0005347898054303768	0.0005325554630519094	0.0005619469086897079	0.0005591479479339525	0.0005773562066202707	0.000574217227401879	0.0005936459958539958	0.0005901323803965264	0.0006273904022914029	0.0006230520992396371	0.05490386489451301	0.05395942682313271	-3.723069131331483e-07	-2.393622949406482e-05	-3.703721596086569e-07	-2.3811841997886662e-05
28.09353747758831	0.0005347241154012649	0.0005324901772739946	0.0005618839286413954	0.0005590853245073976	0.0005772950322218083	0.0005741563704606316	0.0005935869378007203	0.0005900735883396332	0.0006273363938022142	0.0006229982156487252	0.05491647665373285	0.05397181922300099	-3.549216760221144e-07	-2.2955858539105978e-05	-3.530825426697765e-07	-2.28369069317641e-05
28.2628151733366	0.0005346606380433036	0.0005324270972700548	0.0005618233832308829	0.0005590251243681017	0.0005772364233932108	0.0005740980648620117	0.0005935305876009451	0.0005900174865844382	0.0006272854003519962	0.0006229473217058294	0.05492932026651301	0.05398443944204142	-3.37639183021609e-07	-2.1969490298368033e-05	-3.358951269328246e-07	-2.185600927341602e-05
28.43311285235687	0.0005345993847625779	0.0005323662344433527	0.000561765286546642	0.0005589673615491712	0.0005771803958452024	0.000574042326225825	0.0005934769627584892	0.0005899640925015379	0.0006272374434114048	0.0006228994386446705	0.05494240005398958	0.05399729172613793	-3.204586273338611e-07	-2.0977075560049685e-05	-3.188091102345608e-07	-2.0869100122319906e-05
28.604436660561465	0.0005345403670220881	0.0005323076002547116	0.0005617096527787102	0.0005589120501850635	0.0005771269654175667	0.000573989170300119	0.0005934260809369899	0.0005899134236197985	0.0006271925446801467	0.0006228545879246309	0.05495572041991156	0.05401038040234353	-3.0337920608894745e-07	-1.9978564601896842e-05	-3.018236943200768e-07	-1.987613007108091e-05
28.77679278089485	0.0005344835963416642	0.0005322512062224475	0.0005616564962194765	0.0005588592045123752	0.0005770761480804775	0.000573938612962506	0.0005933779599618535	0.0005898654976282836	0.0006271507260903465	0.0006228127912340595	0.05496928585229473	0.054023709880509356	-2.8640012031595254e-07	-1.8973907185484973e-05	-2.8493808481525745e-07	-1.8877049199853002e-05
28.950187433556945	0.0005344290842978747	0.0005321970639222976	0.0005616058312644839	0.000558808838870645	0.0005770279599358618	0.0005738906702215148	0.0005933326178222476	0.0005898203323782212	0.0006271120098099886	0.0006227740704936492	0.05498310092510985	0.054037284654943375	-2.695205748889755e-07	-1.7963052548364278e-05	-2.6815149117864236e-07	-1.7871807068803314e-05
29.124626876227456	0.0005343768425239175	0.0005321451849873301	0.0005615576724132302	0.0005587609677031595	0.0005769824172187707	0.0005738453582179515	0.0005932900726731236	0.0005897779458849992	0.0006270764182464216	0.0006227384478598747	0.05499717030001216	0.05405110930610539	-2.527397785071807e-07	-1.6945949398647353e-05	-2.5146312667930805e-07	-1.6860352712783078e-05
29.30011740429177	0.0005343268827094933	0.0005320955811078379	0.000561512034269974	0.0005587156055577581	0.0005769395362987713	0.00057380269322628	0.000593250342837266	0.0005897383563301897	0.0006270439740499249	0.0006227059457284929	0.05501149872810259	0.05406518850234409	-2.3605694364904443e-07	-1.592254590779274e-05	-2.348722083489463e-07	-1.5842634633875252e-05
29.476665351068124	0.0005342792166006666	0.00053204826403122	0.0005614689315445468	0.0005586727670876517	0.0005768993336813549	0.0005737626916560216	0.0005932134468073824	0.000589701582063611	0.0006270147001173514	0.000622676586738116	0.05502609105173529	0.054079527001664164	-2.1947128653701e-07	-1.489278970373542e-05	-2.1837795694326645e-07	-1.4818600794386239e-05
29.654277088036206	0.0005342338559997075	0.0005320032455618445	0.0005614283790531694	0.0005586324670522382	0.0005768618260093652	0.0005737253700531719	0.0005931794032482206	0.0005896676416054188	0.000626988619595835	0.000622650393773848	0.05504095220635343	0.054094129653538464	-2.0298202709954048e-07	-1.3856627863892412e-05	-2.0197959691510732e-07	-1.3788198610684144e-05
29.832959025067048	0.0005341908127649167	0.0005319605375608956	0.0005613903917192712	0.0005585947203179264	0.0005768270300644425	0.0005736907451016326	0.0005931482309987239	0.0005896365536482331	0.0006269657558865714	0.000622627389970995	0.05505608722237708	0.05410900140075891	-1.8658838893967702e-07	-1.2814006908681841e-05	-1.8567635637432162e-07	-1.275137494610723e-05
30.0127176106544	0.0005341500988104325	0.000531920151946201	0.0005613549845743136	0.0005585595418589614	0.000576794962768486	0.0005736588336246652	0.0005931199490742172	0.0005896083370592949	0.0006269461326486703	0.0006226075987188431	0.055071501227124064	0.05412414728132331	-1.7028959929210434e-07	-1.1764872793723624e-05	-1.694674670519973e-07	-1.1708076103705833e-05
30.193559332147448	0.00053411172610602	0.0005318821006920465	0.0005613221727586202	0.0005585269467582594	0.0005767656411851383	0.0005736296525863613	0.0005930945766686352	0.0005895830108826666	0.0006269297738030877	0.000622591043664515	0.05508719944677891	0.05413957243036981	-1.5408488898195107e-07	-1.07091709023871e-05	-1.5335216425405376e-07	-1.06582478185957e-05
30.37549071598484	0.0005340757066768419	0.0005318463958289667	0.0005612919715222102	0.0005584969502082412	0.0005767390825212872	0.0005736032190931353	0.0005930721331567811	0.0005895605943414603	0.0006269167035366311	0.0006225777487168979	0.05510318720839919	0.05415528208215187	-1.3797349240614147e-07	-9.646846039809698e-06	-1.373296868425935e-07	-9.601835251824009e-06
30.55851832793038	0.0005340420526032036	0.0005318130494435171	0.0005612643962256298	0.0005584695675116706	0.0005767153041285813	0.0005735795503952278	0.0005930526380966219	0.0005895411068401031	0.0006269069463060409	0.0006225677380506466	0.055119469941974704	0.05417128157205488	-1.2195464748460637e-07	-8.577842424306592e-06	-1.213992771929677e-07	-8.538782982417392e-06
30.742648773309874	0.0005340107760202862	0.0005317820736780293	0.0005612394623407975	0.0005584448140825003	0.0005766943235049757	0.0005735586638882383	0.000593036111231627	0.0005895245679666443	0.0006269005268421589	0.0006225610361102726	0.055136053182523015	0.054187576338660566	-1.06027595606073e-07	-7.502103678821981e-06	-1.0556018113262733e-07	-7.46903499829199e-06
30.92788869724955	0.0005339818891178563	0.0005317534807303464	0.0005612171854518501	0.0005584227054467233	0.0005766761582962937	0.0005735405771146774	0.0005930225724931452	0.000589510997495102	0.0006268974701541805	0.0006225576676143108	0.055152942572239454	0.05420417192585614	-9.019158162351139e-08	-6.419572825336339e-06	-8.98116479441588e-08	-6.392534691326834e-06
31.114244784915854	0.0005339554041399445	0.0005317272828535281	0.0005611975812559834	0.0005584032572432159	0.0005766608262978007	0.000573525307765525	0.000593012042002811	0.0005895004153878355	0.000626897801533979	0.000622557657559561	0.05517014386269051	0.05422107398499156	-7.444585379732215e-08	-5.330192275762591e-06	-7.415293030955603e-08	-5.30922484831553e-06
31.30172376175672	0.0005339313333845164	0.0005317034923555464	0.000561180665564312	0.0005583864852246028	0.0005766483454558133	0.0005735128736818289	0.0005930045400750072	0.0005894928417979761	0.0006269015465605337	0.0006225610312254304	0.05518766291705906	0.05423828827708295	-5.8789663758473595e-08	-4.233903823744334e-06	-5.858328426229867e-08	-4.21904764209835e-06
31.4903323937443	0.0005339096892031066	0.0005316821215989477	0.0005611664543027187	0.0005583724052581093	0.0005766387338693164	0.00057350329285631	0.0005930000872193545	0.0005894882970718826	0.0006269087311044339	0.0006225678141783473	0.05520550571243834	0.054255820675068574	-4.3222266482047245e-08	-3.1306486376336817e-06	-4.310196917195648e-08	-3.1219446253449856e-06
31.68007748761912	0.0005338904840004357	0.0005316631830004972	0.0005611549635127153	0.0005583610333264271	0.0005766320097916094	0.0005734965834349933	0.0005929987041432508	0.0005894868017516469	0.0006269193813324802	0.0006225780322762728	0.055223678342178166	0.05427367716611339	-2.77429202369308e-08	-2.020367251040489e-06	-2.7708247693014956e-08	-2.017856721048261e-06
31.870965891135747	0.0005338737302340007	0.000531646689030797	0.0005611462093523048	0.0005583523855285812	0.0005766281916319715	0.0005734927637188621	0.000593000411754454	0.0005894883765776399	0.0006269335237123792	0.0006225917116733031	0.05524218701828557	0.05429186385396528	-1.2350886557412066e-08	-9.029995553244685e-07	-1.2401385727361935e-08	-9.067242145999188e-07
32.063004493309954	0.0005338594404136373	0.0005316326522138791	0.000561140208096845	0.0005583464780807974	0.0005766272979573477	0.0005734918521655314	0.0005930052311637034	0.0005894930424910997	0.0006269511850175316	0.000622608878824361	0.05526103807387799	0.05431038696136904	2.954569802574372e-09	2.2151520970292715e-07	2.8193476036848103e-09	2.1151325435564416e-07
32.25620022466719	0.0005338476271010591	0.0005316210851267718	0.0005611369761399179	0.0005583433273173766	0.0005766293474940629	0.0005734938673909434	0.0005930131836873917	0.0005895008206367646	0.0006269723923319207	0.0006226295604899891	0.05528023796569252	0.054329252832529866	1.8174180895684858e-08	1.3532384634529215e-06	1.7954679997975176e-08	1.3369167003590698e-06
32.45056005749291	0.0005338383029093618	0.0005316120003990375	0.0005611365299941971	0.0005583429496915688	0.0005766343591295473	0.0005734988281710859	0.0005930242908502775	0.0005895117323655496	0.0006269971730550983	0.0006226537837412357	0.05529979327665494	0.054348467935635476	3.3308675627570505e-08	2.4922322941073327e-06	3.300533602109898e-08	2.4695478016978356e-06
32.64609100608406	0.0005338314805025097	0.0005316054107122878	0.0005611388862923265	0.0005583453617764542	0.0005766423519141007	0.0005735067534437373	0.000593038574388253	0.0005895257992372736	0.0006270255549072814	0.0006226815759646481	0.05531971071850523	0.05436803886543651	4.835877980089581e-08	3.6385594678334243e-06	4.797203713544258e-08	3.6094689085663934e-06
32.84280012700226	0.0005338271725947801	0.0005316013287996622	0.0005611440617877912	0.0005583505802658214	0.000576653345062666	0.0005735176623102276	0.0005930560562511483	0.0005895430430234283	0.0006270575659345444	0.0006227129648673616	0.05533999713448143	0.05438797234588794	6.332521613030065e-08	4.792283436388933e-06	6.285550173249811e-08	4.756743051947954e-06
33.040694519328454	0.0005338253919501849	0.0005315997674452806	0.0005611520733557972	0.0005583586219750522	0.0005766673579566331	0.0005735315740372293	0.0005930767586055932	0.0005895634857099969	0.0006270932345141274	0.0006227479784823011	0.055360659502070794	0.05440827523284561	7.820870430203138e-08	5.9534683479328665e-06	7.7656445179701e-08	5.911433953134648e-06
33.239781324919136	0.0005338261513818574	0.0005316007394836659	0.0005611629379941519	0.0005583695038420083	0.0005766844101456687	0.000573548508058569	0.0005931007038379274	0.000589587149500324	0.0006271325893598542	0.0006227866451734889	0.055381704935821265	0.05442895451683027	9.300996101427317e-08	7.122179056365252e-06	9.237557986228016e-08	7.07360603338647e-06
33.44006772866406	0.0005338294637514085	0.0005316042577991336	0.0005611766728241477	0.0005583832429279208	0.000576704521349569	0.0005735684839770682	0.0005931279145571622	0.000589614056818036	0.0006271756595276653	0.0006228289936414653	0.05540314069021727	0.054450017325854	1.0772969999514777e-07	8.298481129639934e-06	1.0701361520212317e-07	8.243324422091414e-06
33.64156095874556	0.0005338353419682428	0.0005316103353251432	0.0005611932950914424	0.0005583998564182761	0.0005767277114601332	0.0005735915215663974	0.0005931584135979897	0.0005896442303100076	0.0006272224744212645	0.0006228750529288199	0.05542497416262436	0.05447147092831402	1.2236863205128574e-07	9.482440860061891e-06	1.2157125771220315e-07	9.420654967493003e-06
33.84426828689945	0.000533843798988846	0.0005316189850436238	0.0005612128221669463	0.0005584193616237117	0.0005767540005430695	0.0005736176407729729	0.0005931922240238528	0.0005896776928493875	0.0006272730637978897	0.0006229248524258462	0.0554472128963038	0.05449332273594999	1.3692746512008504e-07	1.0674125275292323e-05	1.3604921104038055e-07	1.06056642469321e-05
34.04819702867729	0.0005338548478160334	0.0005316302199842582	0.0005612352715477116	0.0005584417759809092	0.0005767834088399257	0.0005736468617178645	0.0005932293691300668	0.0005897144675386758	0.000627327457774209	0.0006229784218763143	0.05546986458349135	0.05451558030687422	1.514069042903108e-07	1.1873602146827977e-05	1.5044817598328097e-07	1.1798419574840513e-05
34.25335454371064	0.0005338685014981583	0.0005316440532237295	0.0005612606608578145	0.0005584671170534861	0.0005768159567700409	0.0005736792046987339	0.0005932698724469951	0.0005897545777128534	0.0006273856868323363	0.0006230357913833643	0.055492937068559095	0.054538251348674564	1.6580765184351191e-07	1.308094000085358e-05	1.6476885054592626e-07	1.2998989014689766e-05
34.45974823597649	0.0005338847731282848	0.0005316604978849356	0.0005612890078492487	0.0005584954025328956	0.000576851664932531	0.0005737146901918048	0.0005933137577432863	0.0005897980469425733	0.0006274477818259857	0.0006230969914155339	0.05551643835124115	0.054561343721585026	1.8013040730237642e-07	1.4296208128802834e-05	1.7901192997686263e-07	1.4207441388594533e-05
34.66738555406454	0.0005339036758433176	0.0005316795671361565	0.0005613203304028108	0.00055852665023932	0.0005768905541082964	0.0005737533388538513	0.0005933610490291668	0.0005898448990374032	0.0006275137739867528	0.0006231620528129086	0.05554037658994359	0.054584865441734146	1.9437586746564282e-07	1.5519476597961046e-05	1.9317810680155416e-07	1.5423846287873633e-05
34.87627399144595	0.0005339252228230925	0.0005317012741901882	0.0005613546465289937	0.0005585608781225708	0.0005769326452620629	0.0005737951715242233	0.0005934117705597963	0.0005898951580491345	0.0006275836949305395	0.0006232310067934129	0.05556476010512656	0.05460882468447356	2.0854472644236087e-07	1.6750816261693058e-05	2.0726807086401608e-07	1.6648274083444492e-05
35.086421086743854	0.0005339494272894197	0.0005317256323034269	0.0005613919743688697	0.0005585981042629817	0.0005769779595444423	0.000573840209226889	0.00059346594683868	0.0005899488482751433	0.0006276575766641111	0.0006233038849592325	0.055589597382774456	0.0546332297877822	2.226376757074027e-07	1.7990298771669577e-05	2.2128250937365236e-07	1.7880795937424976e-05
35.29783442400536	0.0005339763025050904	0.0005317526547749209	0.0005614323321949892	0.0005586383468723136	0.0005770265182940374	0.0005738884731725209	0.0005935236026211545	0.0005900059942618241	0.0006277354515918128	0.000623380719303388	0.05561489707794048	0.054658089255751365	2.3665540411924382e-07	1.923799658713754e-05	2.3522210692737341e-07	1.9121483812750695e-05
35.51052163297529	0.0005340058617728221	0.0005317823549453593	0.0005614757384122549	0.0005586816242946406	0.0005770783430395509	0.0005739399847605884	0.000593584762917919	0.0005900666208080696	0.0006278173525224137	0.0006234615422164361	0.0556406680183863	0.05468341176215642	2.5059859797287205e-07	2.0493982987576653e-05	2.4908754556510725e-07	2.0370410485762158e-05
35.72449038937153	0.0005340381184341772	0.0005318147461960372	0.0005615222115588246	0.0005587279550072585	0.0005771334555019568	0.0005739947655815094	0.0005936494529986572	0.0005901307529688395	0.0006279033126761277	0.0006235463864933437	0.05566691920829683	0.054709206154113885	2.64467941052263e-07	2.1758332084800824e-05	2.6287950480991494e-07	2.162764955747354e-05
35.93974841516195	0.0005340730858684113	0.0005318498419477497	0.0005615717703069848	0.0005587773576215696	0.0005771918775966715	0.000574052837418802	0.0005937176983957038	0.0005901984160587693	0.0006279933656917702	0.0006236352853404912	0.055693659832098	0.0547354814558234	2.7826411464772736e-07	2.303111883313058e-05	2.765986616981315e-07	2.2893275464286322e-05
36.15630347884324	0.0005341107774912877	0.0005318876556596571	0.0005616244334640449	0.0005588298508839871	0.0005772536314357792	0.0005741142222512922	0.0005937895249077992	0.0005902696356558717	0.0006280875456340952	0.0006237282723828563	0.05572089925835802	0.05476224687240595	2.9198779761033765e-07	2.4312419042438194e-05	2.9024569082620327e-07	2.4167363490743e-05
36.374163395721176	0.0005341512067538233	0.0005319282008280778	0.0005616802199732105	0.0005588854536768169	0.000577318739330271	0.0005741789422553308	0.000593864958603898	0.0005903444376052845	0.0006281858870012783	0.0006238253816713353	0.055748647043787306	0.054789511793830584	3.056396663909597e-07	2.5602309389916034e-05	3.0382126438971944e-07	2.544998978094848e-05
36.59333602819267	0.0005341943871409957	0.000531971490985248	0.0005617391489144709	0.0005589441850191572	0.0005773872237923311	0.0005742470198070625	0.0005939440258270658	0.0005904228480231116	0.00062828842473259	0.0006239266476902557	0.05577691293733571	0.05481728579894191	3.1922039508969213e-07	2.6900867433274356e-05	3.1732605223176724e-07	2.6741231351559702e-05
36.813829286029524	0.0005342403321703796	0.0005320175396980095	0.0005618012395054715	0.0005590060640677797	0.0005774591075376451	0.0005743184774847097	0.0005940267531984381	0.000590504893300318	0.0006283951942162292	0.0006240321053650388	0.05580570688438888	0.05484557865958064	3.327306554799358e-07	2.820817162206557e-05	3.307607218711213e-07	2.8041166103415227e-05
37.03565112666392	0.0005342890553907358	0.0005320663605664521	0.0005618665111023904	0.0005590711101180198	0.0005775344134877457	0.0005743933380709022	0.0005941131676212653	0.000590590600106715	0.0006285062312973471	0.0006241417900700529	0.055835039031070954	0.05487440034481118	3.461711170706268e-07	2.9524301311853463e-05	3.4412593855775477e-07	2.9349872835177093e-05
37.25880955547555	0.0005343405703805321	0.0005321179672224904	0.0005619349832008066	0.0005591393426046542	0.0005776131647723941	0.000574471624555032	0.000594203296285028	0.000590679995395011	0.0006286215722862494	0.000624255737636639	0.05586491972865025	0.05490376102525023	3.595424471363774e-07	3.084933677660606e-05	3.5742236530341386e-07	3.0667431255293476e-05
37.483312626080554	0.0005343948907464064	0.0005321723733283815	0.0005620066754365671	0.0005592107811027811	0.0005776953847319911	0.0005745533601356461	0.0005942971666696375	0.0005907731064049471	0.0006287412539667949	0.0006243739843613254	0.055895359538056334	0.054933671077503535	3.728453107621453e-07	3.218335922193505e-05	3.7065066293127426e-07	3.199392199582096e-05
37.70916844062219	0.0005344520301215619	0.0005322295925751804	0.0005620816075866464	0.0005592854453286926	0.0005777810969200272	0.0005746385682228734	0.0005943948065497163	0.0005908699606675111	0.0006288653136049845	0.0006244965670142334	0.05592636923451031	0.05496414108871374	3.860803709004792e-07	3.3526450800139274e-05	3.8381149012733234e-07	3.332942662685745e-05
37.93638515006311	0.0005345120021641026	0.0005322896386811331	0.0005621597995700088	0.0005593633551407479	0.0005778703251055722	0.0005747272724408914	0.0005944962439989678	0.0005909705860092384	0.0006289937889577622	0.0006246235228476839	0.05595795981226637	0.05499518186122142	3.9924828839645564e-07	3.487869462215354e-05	3.969055034631734e-07	3.4674027667866425e-05
38.164970954479706	0.0005345748205552859	0.0005323525253899908	0.0005622412714484492	0.0005594445305402292	0.000577963093275788	0.0005748194966304147	0.0005946015073946203	0.0005910750105565867	0.0006291267182820081	0.0006247548896049956	0.0559901424894784	0.055026804417343096	4.123497220349503e-07	3.624017477223129e-05	4.0993335744562813e-07	3.6027808602942524e-05
38.39493410335793	0.0005346404989977191	0.000532418266469269	0.0005623260434274443	0.0005595289916722062	0.0005780594256384945	0.0005749152648512387	0.0005947106254219749	0.0005911832627404104	0.0006292641403437605	0.0006248907055295031	0.05602292871318593	0.05505902000426946	4.253853286030878e-07	3.761097632372368e-05	4.2289570458160786e-07	3.7390853896132614e-05
38.626282895891045	0.0005347090512134727	0.0005324868757084251	0.0005624141358569885	0.0005596167588263852	0.0005781593466247646	0.00057501460138481	0.0005948236270790348	0.0005912953713005186	0.0006294060944276497	0.0006250310093737859	0.05605633016442542	0.0550918400990891	4.383557629210333e-07	3.899118535248547e-05	4.3579319539913813e-07	3.8763249004300504e-05
38.859025681279114	0.000534780490942121	0.0005325583669169648	0.0005625055692324238	0.0005597078524379548	0.0005782628808915602	0.0005751175307368362	0.0005949405416812314	0.0005914113652903231	0.0006295526203465615	0.0006251758404091153	0.05609035876347391	0.05512527641393582	4.51261677888613e-07	4.03808889520435e-05	4.4862647850113513e-07	4.014508039251741e-05
39.09317085903034	0.0005348548319387011	0.0005326327539224694	0.0005626003641952606	0.0005598022930884216	0.0005783700533244067	0.000575224077639937	0.0005950613988662434	0.0005915312740815826	0.0006297037584515313	0.0006253252384351318	0.05612502667522373	0.05515934090127197	4.6410372452521283e-07	4.1780175248321005e-05	4.61396200607039e-07	4.153643554878628e-05
39.328726879264174	0.0005349320879715903	0.0005327100505685418	0.0005626985415339897	0.0005599001015064375	0.0005784808890401052	0.0005753342670563307	0.000595186228598916	0.0005916551273692397	0.0006298595496418784	0.0006254792437897532	0.056160346314697344	0.055194045759303055	4.768825520372159e-07	4.318913341683217e-05	4.741030066059398e-07	4.293740300012616e-05
39.56570224301631	0.0005350122728203058	0.0005327902707126781	0.0005628001221848909	0.0005600012985686251	0.0005785954133894975	0.0005754481241805691	0.0005953150611762849	0.0005917829551763663	0.000630020035375595	0.0006256378973593315	0.05619633035270125	0.055229403437534665	4.895988078550823e-07	4.460785369780895e-05	4.867475396044992e-07	4.434807232817084e-05
39.80410550254544	0.0005350954002732064	0.000532873428224043	0.000562905127232823	0.0005601059053003829	0.0005787136519602565	0.000575565674442306	0.0005954479272326969	0.000591914787859198	0.0006301852576799789	0.0006258012405890487	0.056232991721627545	0.05526542664247015	5.022531376693441e-07	4.603642741153602e-05	4.993304409618617e-07	4.576853418425397e-05
40.04394526164196	0.000535181484125111	0.000532959536981163	0.0005630135779120059	0.000560213942876688	0.0005788356305797312	0.0005756869435091103	0.0005955848577450412	0.0005920506561122814	0.000630355259162536	0.0006259693154935738	0.0562703436214071	0.05530212834345708	5.148461854976097e-07	4.747494697604493e-05	5.118523503486357e-07	4.719888030664532e-05
40.28523017593832	0.0005352705381748213	0.0005330486108695268	0.0005631254956067944	0.0005603254326228838	0.00057896137531783	0.0005758119572893236	0.000595725884038089	0.0005921905909737244	0.0006305300830221512	0.0006261421646679825	0.056308399525612826	0.05533952177868653	5.273785937220769e-07	4.892350592335115e-05	5.24313905789827e-07	4.8639203536607334e-05
40.52796895322162	0.0005353625762225477	0.0005331406637790903	0.0005632409018524346	0.0005604403960154576	0.0005790909124899504	0.0005759407419349595	0.0005958710377899453	0.0005923346238305585	0.0006307097730605382	0.0006263198312989478	0.056347173187727986	0.05537762046134731	5.398510031498147e-07	5.0382198917536813e-05	5.367157437236036e-07	5.008959783642242e-05
40.77217035374772	0.0005354576120672386	0.0005332357096016875	0.000563359818335813	0.0005605588546828083	0.0005792242686599561	0.0005760733238446525	0.0005960203510376183	0.0005924827864242154	0.000630894373693979	0.0006265023591762139	0.056386678647574504	0.05541643818594163	5.522640530487583e-07	5.1851121770821185e-05	5.490584990314358e-07	5.155015830472787e-05
41.017843190557436	0.0005355556595037958	0.00053333376222833	0.0005634822668961805	0.0005606808304059888	0.0005793614706431908	0.000576209729666639	0.0005961738561826988	0.0005926351108561103	0.0006310839299653502	0.0006266897927043483	0.056426930237913495	0.05545598903477103	5.646183812097263e-07	5.333037146271202e-05	5.613428051055337e-07	5.302098119601417e-05
41.26499632979458	0.0005356567323201991	0.0005334348355464178	0.0005636082695258772	0.0005608063451194542	0.0005795025455095554	0.0005763499863018079	0.0005963315859971769	0.0005927916295933616	0.0006312784875564716	0.0006268821769148088	0.05646794259122048	0.05549628738458597	5.769146240025818e-07	5.482004615849079e-05	5.735692939034913e-07	5.450216393866614e-05
41.51363869102594	0.0005357608442945047	0.0005335389434368248	0.0005637378483710262	0.0005609354209117734	0.0005796475205866182	0.000576494120906775	0.0005964935736293663	0.0005929523754746146	0.0006314780928007524	0.0006270795574782999	0.056509730646635704	0.05553734791342083	5.891534164176489e-07	5.6320245226976207e-05	5.85738595975608e-07	5.599380515139418e-05
41.763779247563185	0.0005358680091917383	0.0005336460997708845	0.00056387102573222	0.0005610680800263381	0.0005797964234627846	0.0005766421608970196	0.0005966598526099705	0.0005931173817160049	0.0006316827926961728	0.0006272819807174559	0.05655230965710689	0.05557918560760673	6.013353921253441e-07	5.783106926021686e-05	5.97851340544903e-07	5.7496004664620015e-05
42.0154270267867	0.0005359782407606674	0.000533756318407254	0.0005640078240651841	0.0005612043448620514	0.0005799492819905105	0.0005767941339500707	0.0005968304568582758	0.0005932866819172445	0.0006318926349185978	0.000627489493619849	0.05659569519672034	0.05562181576896945	6.134611835316873e-07	5.9352620093031105e-05	6.099081555487485e-07	5.9008863538254075e-05
42.26859111047143	0.0005360915527304488	0.0005338696131886585	0.0005641482659814236	0.0005613442379739943	0.0005801061242895735	0.0005769500680087362	0.0005970054206884798	0.0005934603100678418	0.0006321076678354358	0.00062770214385133	0.056639903168225716	0.055665254022227086	6.255314218253562e-07	6.0885000822241686e-05	6.219096676839727e-07	6.0532484080763616e-05
42.523280635114425	0.0005362079588071492	0.0005339859979385096	0.0005642923742488457	0.0005614877820740746	0.000580266978750386	0.0005771099912843889	0.0005971847788161582	0.0005936383005534576	0.0006323279405196518	0.0006279199797697169	0.05668494981076964	0.055709516322582336	6.375467370496775e-07	6.242831582828345e-05	6.338565024816695e-07	6.206696987108573e-05
42.77950479226489	0.0005363274726701426	0.0005341054864574043	0.0005644401717923707	0.0005616350000316611	0.0005804318740373814	0.0005772739322603095	0.000597368566364887	0.0005938206881624111	0.0006325535027641592	0.0006281430504388524	0.05673085170783639	0.055754618963526174	6.495077581498976e-07	6.398267079536779e-05	6.457492843536024e-07	6.361242577786197e-05
43.03727282885567	0.0005364501079683576	0.0005342280925194763	0.0005645916816945056	0.0005617859148741842	0.0005806008390924302	0.0005774419196950734	0.0005975568188729944	0.0005940075080923141	0.0006327844050965749	0.0006283714056430135	0.05677762579540624	0.05580057858484712	6.614151130230565e-07	6.554817273199398e-05	6.575886366394761e-07	6.516895797997746e-05
43.29659404753705	0.0005365758783163965	0.0005343538298686213	0.0005647469271959066	0.0005619405497877237	0.0005807739031383338	0.0005776139826260006	0.0005977495723004807	0.0005941987959568691	0.0006330206987943815	0.0006286050959017183	0.05682528937033394	0.05584741218086519	6.732694285967004e-07	6.712492999416675e-05	6.693751816797943e-07	6.673667398884864e-05
43.55747780701245	0.0005367047972905021	0.0005344827122145743	0.0005649059316959088	0.000562098928117567	0.0005809510956823624	0.000577790150372659	0.000597946863036087	0.0005943945877928141	0.0006332624359004871	0.0006288441724849194	0.05687386009896339	0.055895137108892094	6.850713308729009e-07	6.871305230639335e-05	6.811095408683354e-07	6.831568267001709e-05
43.81993352237618	0.000536836878424376	0.0005346147532288404	0.0005650687187530323	0.0005622610733687423	0.0005811324465198578	0.0005779704525404269	0.000598148727904527	0.0005945949200670254	0.000633509669239204	0.0006290886874286066	0.05692335602597315	0.05594377109792048	6.96821444999161e-07	7.031265078537297e-05	6.927923347156868e-07	6.990609426570094e-05
44.08397066545326	0.0005369721352048427	0.000534749966540475	0.0005652353120854611	0.0005624270092065274	0.000581317985737895	0.000578154919024114	0.0005983552041738885	0.000594799829683786	0.0006337624524326639	0.0006293386935508321	0.05697379558347351	0.0559933322575578	7.08520395328047e-07	7.192383796267299e-05	7.044241829062738e-07	7.150802041726301e-05
44.349598765141174	0.0005371105810673474	0.000534888365731701	0.0005654057355714876	0.000562596759456925	0.0005815077437190033	0.0005783435800116411	0.0005985663295631996	0.000595009353992219	0.0006340208399176725	0.0006295942444681658	0.05702519760035371	0.05604383908721097	7.201688054776865e-07	7.354672780857108e-05	7.160057043614602e-07	7.312157418874754e-05
44.6168274077539	0.0005372522293912929	0.0005350299643333673	0.0005655800132499329	0.000562770348107112	0.0005817017511449523	0.0005785364659877839	0.0005987821422501784	0.0005952235307938926	0.0006342848869630332	0.0006298553946126049	0.057077581311891105	0.05609531048552071	7.317672984011574e-07	7.518143575653558e-05	7.275375173028658e-07	7.47468700906806e-05
44.88566623736761	0.0005373970934951974	0.000535174775820234	0.0005657581693205265	0.0005629477993058532	0.000581900039000601	0.0005787336077379768	0.0005990026808791569	0.0005954423983506061	0.000634554649687339	0.0006301221992489419	0.057130966369631164	0.05614776576007132	7.43316496450673e-07	7.68280787280251e-05	7.390202393221888e-07	7.638402410513334e-05
45.15612495616904	0.0005375451866316799	0.0005353228136060863	0.0005659402281442595	0.0005631291373638873	0.0005821026385778132	0.0005789350363521878	0.0005992279845692004	0.0005956659953923568	0.0006348301850772667	0.0006303947144926185	0.057185372851545915	0.056201224637363406	7.5481702145044e-07	7.848677515856495e-05	7.50454487443656e-07	7.803315371038289e-05
45.42821332480542	0.0005376965219822545	0.0005354740910386617	0.0005661262142436946	0.0005633143867542706	0.0005823095814794417	0.0005791407832288508	0.0005994580929224126	0.0005958943611254947	0.0006351115510063731	0.0006306729973280692	0.05724082127248102	0.05625570727307917	7.662694947552055e-07	8.015764502274092e-05	7.618408781838708e-07	7.969437790587841e-05
45.701941162736816	0.0005378511126519342	0.0005356286213943923	0.0005663161523032412	0.0005635035721126886	0.0005825208996233756	0.0005793508800788704	0.0005996930460324424	0.0005961275352410725	0.0006353988062544188	0.0006309571056275802	0.057297332594900524	0.05631123426263299	7.776745373317892e-07	8.18408098619966e-05	7.73180027640501e-07	8.136781724020492e-05
45.97731834859046	0.0005380089716636422	0.0005357864178729547	0.0005665100671693938	0.0005636967182377291	0.0005827366252466686	0.0005795653589297008	0.0005999328844932005	0.0005963655579234003	0.0006356920105272456	0.0006312470981706822	0.05735492823993864	0.05636782665203042	7.890327698263037e-07	8.353639281165337e-05	7.844725515434529e-07	8.305359383647959e-05
46.25435482051728	0.0005381701119524045	0.000535947493591609	0.0005667079838509182	0.0005638938500911081	0.0005829567909097276	0.0005797842521294827	0.0006001776494077746	0.0005966084698587953	0.0006359912244772011	0.0006315430346640813	0.057413630098768834	0.05642550594903208	8.003448126352782e-07	8.524451862849947e-05	7.957190653320664e-07	8.475183141999632e-05
46.533060576550575	0.0005383345463593447	0.000536111861579342	0.0005669099275190066	0.0005640949927978623	0.0005831814295005848	0.0005800075923512666	0.0006004273823975796	0.000596856312244559	0.0006362965097241634	0.0006318449757621694	0.05747346054430459	0.056484294134645854	8.116112859900097e-07	8.696531372071048e-05	8.069201842385992e-07	8.646265534779929e-05
46.813445674966815	0.0005385022876254463	0.0005362795347707818	0.0005671159235073754	0.0005643001716464888	0.0005834105742392424	0.0005802354125973036	0.0006006821256117186	0.0005971091267981644	0.000636607928877159	0.0006321529830881123	0.05753444244323641	0.05654421367495151	8.228328100270358e-07	8.869890617639598e-05	8.180765233519773e-07	8.818619263620264e-05
47.09552023464871	0.0005386733483850939	0.0005364505259998979	0.0005673259973123224	0.0005645094120890417	0.0005836442586820941	0.0005804677462034128	0.0006009419217365845	0.0005973669557666742	0.0006369255455566082	0.0006324671192555507	0.0575965991684199	0.05660528753326848	8.340100048644626e-07	9.044542579361714e-05	8.291886976958575e-07	8.992257199064158e-05
47.37929443545016	0.0005388477411593719	0.0005366248479934608	0.0005675401745927263	0.0005647227397411765	0.0005838825167264256	0.0005807046268434281	0.0006012068140056953	0.0005976298419363891	0.0006372494244172147	0.000632787447890925	0.05765995461162827	0.05666753918267834	8.451434906882674e-07	9.220500411198651e-05	8.402573223149305e-07	9.16719238366892e-05
47.66477851856398	0.0005390254783491241	0.0005368025133642684	0.0005677584811699985	0.0005649401803821448	0.0005841253826150019	0.0005809460885337267	0.0006014768462097821	0.0005978978286427436	0.0006375796311715297	0.0006331140336564561	0.05772453319668094	0.0567309926189227	8.562338878390346e-07	9.397777444467015e-05	8.512830123508144e-07	9.343438035100404e-05
47.951982786891236	0.0005392065722277558	0.0005369835346041198	0.000567980943027977	0.000565161759954734	0.0005843728909407343	0.0005811921656378376	0.0006017520627071306	0.0005981709597804471	0.0006379162326142046	0.0006334469422737988	0.0577903598929584	0.05679567237367475	8.672818168876332e-07	9.576387191019553e-05	8.622663831238039e-07	9.521007549287419e-05
48.24091760541319	0.0005393910349337728	0.0005371679240765301	0.0005682075863127595	0.0005653875045651484	0.0005846250766514334	0.0005814428928711349	0.0006020325084341824	0.0005984492798138813	0.0006382592966469613	0.0006337862405483886	0.057857460229319126	0.05686160352820811	8.782878987304097e-07	9.756343346668805e-05	8.732080502237265e-07	9.699914503784324e-05
48.53159340156531	0.0005395788784630509	0.0005373556940091824	0.0005684384373324798	0.0005656174404828345	0.0005848819750546557	0.0005816983053056219	0.000602318228916416	0.0005987328337877694	0.000638608892304312	0.0006341319963945212	0.057925860308432706	0.0569288117274749	8.892527546748401e-07	9.937659794560794e-05	8.841086295912574e-07	9.880172661051734e-05
48.82402066561362	0.000539770114660819	0.000537546856486096	0.0005686735225570151	0.0005658515941402368	0.0005851436218226317	0.0005819584383747954	0.0006026092702795014	0.0005990216673381132	0.0006389650897800406	0.0006344842788611705	0.0579955868215425	0.05699732319460593	9.001770065308196e-07	0.00010120350608733286	8.949687376066072e-07	0.0001006179597194401
49.11820995103327	0.0005399647552133542	0.0005377414234395146	0.0005689128686176306	0.0005660899921324958	0.0005854100529972981	0.0005822233278786113	0.0006029056792607515	0.0005993158267034175	0.000639327960454493	0.0006348431581585919	0.05806666706367241	0.05706716474584306	9.110612767078072e-07	0.00010304430057728187	9.057889911860163e-07	0.00010244798579264747
49.41417187488941	0.0005401628116393682	0.0005379394066414903	0.0005691565023065483	0.0005663326612170706	0.0005856813049954154	0.0005824930099885353	0.0006032075032208691	0.0005996153587362073	0.000639697576922685	0.0006352087056857228	0.058139128949296674	0.0571383638059309	9.219061883087177e-07	0.00010489912608299679	9.165700078760802e-07	0.00010429194821433285
49.71191711822035	0.0005403642952810873	0.0005381408176951666	0.0005694044505764495	0.0005665796283132953	0.0005859574146137929	0.0005827675212526992	0.0006035147901560096	0.0005999203109148495	0.000640074013023278	0.0006355809940584265	0.058213001028483174	0.05721094842397212	9.327123652387755e-07	0.000106768129293347	9.273124059528456e-07	0.00010614999236248368
50.01145642642306	0.000540569217295002	0.0005383456680257377	0.0005696567405398952	0.0005668309205018589	0.0005862384190346105	0.0005830468986011484	0.0006038275887101613	0.0006002307313556867	0.0006404573438684404	0.0006359600971385946	0.05828831250353221	0.057284947289765104	9.434804322925759e-07	0.00010865145895595785	9.380168045038844e-07	0.00010802226564542161
50.3128006096408	0.0005407775886422745	0.0005385539688710709	0.0005699133994686629	0.0005670865650241975	0.0005865243558308397	0.0005833311793511882	0.0006041459481878548	0.0006005466688254901	0.0006408476458746272	0.0006363460900641421	0.05836509324612757	0.057360389750653586	9.542110152699866e-07	0.00011054926591889946	9.486838235562298e-07	0.00010990891754399101
50.61596054315354	0.0005409894200788118	0.0005387657312720026	0.0005701744547930113	0.000567346589281824	0.000586815262971783	0.0005836204012128523	0.0006044699185672269	0.0006008681727542616	0.0006412449967943318	0.0006367390492799514	0.05844337381501388	0.05743730582888229	9.649047410900972e-07	0.00011246170317281978	9.593140841723281e-07	0.00011181009965141597
50.9209471677702	0.0005412047221449594	0.0005389809660622589	0.0005704399341008434	0.0005676110208355506	0.000587111178828714	0.0005839146022944567	0.000604799550513427	0.0006011952932483668	0.0006416494757488161	0.0006371390525697615	0.05852318547422482	0.05751572623950289	9.755622378868458e-07	0.0001143889258918146	9.699082085465327e-07	0.00011372596571358751
51.22777149022361	0.0005414235051548294	0.0005391996838580202	0.0005707098651367841	0.0005678798874046341	0.0005874121421806307	0.0005842138211082779	0.0006051348953923988	0.0006015280811040358	0.0006420611632618804	0.0006375461790890704	0.058604560211880825	0.05759568240883039	9.861841351373885e-07	0.00011633109147884957	9.80466820132606e-07	0.00011565667167381943
51.53644458356769	0.0005416457791852368	0.0005394218950470979	0.0005709842758011638	0.0005681532168658236	0.0005877181922201323	0.0005845180965763412	0.0006054760052850414	0.0006018665878212339	0.0006424801412947035	0.0006379605093990771	0.0586875307595695	0.05767720649348127	9.967710637763744e-07	0.00011828835961058548	9.909905437526824e-07	0.00011760237571638299
51.84697758757708	0.0005418715540642314	0.0005396476097777167	0.0005712631941488952	0.0005684310372523089	0.0005880293685594065	0.0005848274680363258	0.0006058229330017644	0.0006022108656179166	0.0006429064932817934	0.0006383821255017009	0.058772130612346644	0.05776033140001134	1.0073236563208458e-06	0.00012026089228411863	1.0014800057188064e-06	0.0001195632383125117
52.15938170914916	0.000542100839359213	0.0005398768379468858	0.0005715466483882527	0.0005687133767525702	0.0005883457112363503	0.0005851419752475925	0.0006061757320974515	0.0006025609674446834	0.0006433403041680935	0.0006388111108757277	0.05885839404935774	0.05784509080516947	1.0178425469930781e-06	0.00012224885386474815	1.0119358339521958e-06	0.00012153942226675318
52.47366822270851	0.0005423336443646081	0.0005401095891883401	0.0005718346668795336	0.0005690002637091131	0.0005886672607208063	0.0005854616583973316	0.0006065344568868451	0.0006029169469998412	0.0006437816604472863	0.0006392475505141122	0.0589463561551268	0.05793151917680331	1.028328371848841e-06	0.00012425241113490915	1.0223586581071652e-06	0.00012353109276501406
52.789848470613855	0.000542569978089101	0.000540345872860043	0.0005721272781336121	0.0005692917266170987	0.0005889940579209392	0.0005857865581068408	0.0006068991624603709	0.0006032788587448975	0.0006442306502013452	0.0006396915309624985	0.059036052841514815	0.058019651795423975	1.038781768924091e-06	0.0001262717333469221	1.0327491097121815e-06	0.00012553841742574123
53.107933863567155	0.0005428098492423988	0.0005405856980312309	0.0005724245108103716	0.0005695877941228542	0.0005893261441897466	0.00058611671543794	0.0006072699047004194	0.0006036467579204989	0.0006446873631413837	0.0006401431403589991	0.05912752087039353	0.058109524776471	1.0492033783600883e-06	0.00012830699227341091	1.043107822293137e-06	0.00012756156634959048
53.42793588102576	0.0005430532662215035	0.0005408290734689755	0.0005727263937170075	0.000569888495022257	0.0005896635613316996	0.0005864521718995093	0.0006076467402980884	0.0006040207005628196	0.0006451518906498414	0.0006406024684752704	0.059220797877041285	0.05820117509328844	1.0595938425481382e-06	0.00013035836226192588	1.053435431514621e-06	0.00012960071217275881
53.74986607161648	0.0005433002370964926	0.0005410760076242605	0.0005730329558062056	0.000570193858258997	0.0005900063516095379	0.0005867929694541805	0.0006080297267704237	0.0006044007435204352	0.0006456243258240801	0.00064106960675896	0.05931592239430464	0.058294640600852064	1.0699538062939554e-06	0.00013242602029259198	1.0637325753353952e-06	0.00013165603012285643
54.073736053552395	0.0005435507695957744	0.000541326508617543	0.0005733442261741842	0.0005705039129227046	0.0005903545577512118	0.0005871391505251683	0.0006084189224781638	0.0006047869444716869	0.0006461047635214332	0.0006415446483775614	0.059412933877544205	0.05838996006026459	1.08028391695319e-06	0.00013451014603352296	1.0739998941418577e-06	0.0001337276980732799
54.399557515052166	0.000543804871090798	0.0005415805842237794	0.0005736602340585867	0.0005708186882469326	0.0005907082229569655	0.0005874907580032442	0.000608814386644002	0.0006051793619425517	0.0006465933004057592	0.0006420276882637344	0.05951187273039945	0.058487173164057486	1.0905848245940574e-06	0.00013661092190080104	1.084238030907964e-06	0.00013581589660192905
54.727342214761876	0.0005440625485802097	0.0005418382418569068	0.0005739810088362334	0.0005711382136070009	0.0005910673909065928	0.000587847835253875	0.0006092161793714015	0.0006055780553250505	0.0006470900349955819	0.000642518823162161	0.05961278033139945	0.058586320562320306	1.1008571821727623e-06	0.00013872853312128786	1.0944476313570978e-06	0.00013792080905164483
55.057101982179326	0.0005443238086734242	0.0005420994885537477	0.0005743065800207164	0.0005714625185176839	0.0005914321057668483	0.0005882104261245119	0.0006096243616639731	0.0006059830848962046	0.0006475950677138635	0.000643018151677989	0.05971569906145667	0.058687443889703206	1.1111016456925513e-06	0.000140863167794672	1.1046293441263275e-06	0.00014004262159188208
55.38884871808102	0.000544588657573591	0.0005423643309573234	0.0005746369772598302	0.0005717916326307428	0.0005918024121990262	0.0005885785749520498	0.0006100389954454378	0.0006063945118375618	0.0006481085009394839	0.0006435257743269313	0.059820672332274435	0.05879058579330385	1.1213188743821722e-06	0.00014301501695919427	1.1147838209325063e-06	0.00014218152328206168
55.722594394951685	0.0005448571010599338	0.0005426327752995466	0.0005749722303328345	0.0005721255857322861	0.0005921783553667152	0.0005889523265704488	0.0006104601435801976	0.0006068123982553163	0.000648630439060494	0.0006440417935870844	0.05992774461570229	0.058895789961500536	1.1315095308832247e-06	0.00014518427466014838	1.1249117167526834e-06	0.0001443377061381007
56.058351057416104	0.0005451291444694431	0.0005429048273832822	0.0005753123691475438	0.0005724644077399661	0.0005925599809437336	0.0005893317263185386	0.0006108878698945449	0.0006072368072010493	0.0006491609885292221	0.0006445663139525523	0.06003696147408097	0.05900310115374384	1.1416742814355585e-06	0.00014737113801914503	1.1350136900085267e-06	0.00014651136520077435
56.39613082267415	0.0005454047926778878	0.000543180492563735	0.0005756574237372267	0.0005728081286999854	0.0005929473351222471	0.0005897168200479987	0.00061132223919852	0.000607667802693102	0.0006497002579193014	0.0006450994419889253	0.06014836959161034	0.059112565231358404	1.1518137960780678e-06	0.00014957580730744213	1.145090402757793e-06	0.00014870269860654817
56.7359458809379	0.0005456840500801331	0.0005434597757291571	0.0005760074242573229	0.0005731567787839245	0.0005933404646210859	0.0005901076541315311	0.0006117633173084613	0.0006081054497386223	0.00065024835798471	0.0006456412863907189	0.0602620168067798	0.05922422918938775	1.1619287488490518e-06	0.00015179848602024648	1.1551425208860145e-06	0.00015091190765988138
57.07780849587155	0.0005459669205697215	0.0005437426812808294	0.0005763624009819475	0.0005735103882853614	0.0005937394166942494	0.0005905042754712179	0.0006122111710702532	0.0006085498143562924	0.000650805401720892	0.0006461919580408288	0.0603779521459097	0.059338141189527856	1.1720198180034886e-06	0.00015403938095508163	1.1651707143178107e-06	0.00015313919690970734
57.42173100503407	0.0005462534075177098	0.0005440292131123133	0.0005767223843002008	0.0005738689876163003	0.0005941442391396335	0.0005909067315070936	0.0006126658683833276	0.0006090009635997881	0.0006513715044280723	0.000646751570072115	0.06049622585784166	0.0594543505941869	1.182087686225756e-06	0.00015629870229126597	1.1751756572261386e-06	0.00015538477422701036
57.7677258203244	0.0005465435137507075	0.000544319374587913	0.0005770874047122431	0.0005742326073033692	0.000594554980307949	0.000591315070225907	0.0006131274782254117	0.0006094589655819681	0.0006519467837768254	0.0006473202379311708	0.060616889449822985	0.059572908001720604	1.1921330408621927e-06	0.00015857666367370682	1.1851580282528197e-06	0.00015764885088623282
58.115805428429454	0.0005468372415281167	0.0005446131685203562	0.0005774574928251613	0.0005746012779838112	0.0005949716891118868	0.0005917293401701186	0.000613596070678096	0.0006099238894998585	0.0006525313598760322	0.0006478980794444119	0.06073999572463468	0.05969386528288803	1.2021565741690554e-06	0.00016087348230041376	1.1951185107469562e-06	0.00015993164165001295
58.465982391274686	0.0005471345925185135	0.0005449105971476266	0.0005778326793485825	0.0005749750304012297	0.000595394415035493	0.0005921495904471044	0.0006140717169532159	0.0006103958056604315	0.0006531253553432961	0.0006484852148865459	0.060865598819016556	0.05981727561857671	1.212158983541719e-06	0.00016318937900976216	1.2050577929900112e-06	0.0001622333648546026
58.818269346477535	0.000547435567775155	0.0005452116621089395	0.0005782129950900469	0.0005753538954010961	0.0005958232081437889	0.0005925758707385995	0.0006145544894201032	0.0006108747855072295	0.0006537288953779403	0.0006490817670515502	0.06099375424343342	0.059943193538845016	1.2221409717846432e-06	0.00016552457837508416	1.214976568453957e-06	0.00016455424250147455
59.172679007803275	0.0005477401677105759	0.0005455163644198181	0.0005785984709501232	0.0005757379039260026	0.0005962581190926394	0.0005930082313103792	0.0006150444616337384	0.0006113609016478684	0.0006543421078367006	0.0006496878613262592	0.061124518923242784	0.06007167496334593	1.232103247376568e-06	0.00016787930880018953	1.2248755360599667e-06	0.00016689450035077547
59.52922416562417	0.0005480483920702343	0.0005458247044462369	0.0005789891379172526	0.0005761270870106518	0.0005966991991388728	0.0005934467230221905	0.0006155417083638374	0.0006118542278824467	0.0006549651233122241	0.0006503036257666761	0.06125795124132164	0.060202777243171385	1.2420465247498045e-06	0.00017025380261986856	1.2347554004466443e-06	0.0001692543680184705
59.887917687380885	0.0005483602399051754	0.0005461366818777951	0.0005793850270623137	0.0005765214757765666	0.0005971465001506727	0.0005938913973379406	0.0006160463056249125	0.0006123548392329072	0.0006555980752145032	0.0006509291911771287	0.06139411108220237	0.06033655920419144	1.2519715245803672e-06	0.00017264829620343425	1.2446168722459556e-06	0.000171634079076749
60.24877251804685	0.0005486757095436683	0.0005464522956998832	0.0005797861695328922	0.0005769211014265145	0.0005976000746182377	0.0005943423063361515	0.0006165583307073526	0.000612862811973385	0.0006562410998553728	0.000651564691192395	0.061533059877797724	0.06047308119193908	1.2618789740923095e-06	0.0001750630300627748	1.2544606683818167e-06	0.0001740338711593431
60.6118016805955	0.000548994798561784	0.0005467715441648034	0.0005801925965472472	0.0005773259952386316	0.0005980599756647375	0.0005947995027206989	0.0006170778622095588	0.000613378223661588	0.0006568943365362098	0.0006522102623629342	0.06167486065475951	0.060612405118108365	1.2717696073746365e-06	0.00017749824896461097	1.2642875123763811e-06	0.00017645398607092633
60.97701827647021	0.0005493175037528671	0.0005470944247618037	0.0005806043393879602	0.0005777361885602319	0.0005985262570575592	0.0005952630398318367	0.0006176049800711875	0.0006139011531712515	0.0006575579276389787	0.0006528660442433596	0.061819578083554365	0.06075459450873403	1.2816441657060229e-06	0.0001799542020463618	1.2740981346615315e-06	0.0001788946698991628
61.34443548605718	0.0005496438210958567	0.0005474209341859768	0.0005810214293952463	0.0005781517128012878	0.0005989989732198667	0.0005957329716575212	0.0006181397656075388	0.0006144316807257078	0.0006582320187207704	0.0006535321794842995	0.061967278529320616	0.06089971455411889	1.2915033979019747e-06	0.00018243114293804708	1.2838932729110786e-06	0.00018135617313269625
61.71406656916102	0.000549973745722419	0.0005477510683059901	0.0005814438979599243	0.0005785725994275736	0.0005994781792424832	0.0005962093528450516	0.0006186823015451506	0.000614969887932628	0.0006589167586120016	0.0006542088139278029	0.062118030104584894	0.06104783216058271	1.301348060680314e-06	0.00018492932988913025	1.2936736723967055e-06	0.00018383875078492595
62.085924865483435	0.0005503072718828398	0.0005480848221305934	0.0005818717765160272	0.000578998879953452	0.0005999639308961139	0.0005966922387130389	0.0006192326720586457	0.0006155158578199841	0.0006596122995184409	0.0006548960967064556	0.062271902723911594	0.06119901600411773	1.3111789190229772e-06	0.00018744902589820645	1.3034400863362128e-06	0.00018634266251947584
62.46002379510434	0.0005506443929106184	0.0005484221897738489	0.0005823050965330233	0.0005794305859342817	0.0006004562846439031	0.0005971816852637019	0.0006197909628088745	0.000616069674873269	0.0006603187971272209	0.0006555941803463583	0.06242896816057461	0.06135333658601461	1.3209967465769527e-06	0.00018999049885105868	1.3131932762796032e-06	0.00018886817278424006
62.83637685896657	0.0005509851011857392	0.0005487631644190573	0.0005827438895076665	0.0005798677489584562	0.000600955297654379	0.000597677749195536	0.0006203572609824418	0.0006166314250740641	0.0006610364107170626	0.0006563032208741845	0.06258930010532583	0.06151086629055742	1.3308023260669285e-06	0.00019255402166371005	1.3229340125045985e-06	0.00019141555094978613
63.21499763936286	0.0005513293880965309	0.0005491077382812928	0.0005831881869554123	0.0005803104006390159	0.0006014610278147568	0.0005981804879163303	0.0006209316553326367	0.0006172011959399705	0.0006617653032728551	0.00065702337792846	0.06275297422736584	0.06167167944487455	1.3405964497077228e-06	0.00019513987242877895	1.3326630744185533e-06	0.00019398507145172716
63.59589980042612	0.0005516772440000873	0.0005494559025685224	0.0005836380204014223	0.0005807585726048546	0.0006019735337446461	0.0005986899595565799	0.0006215142362218617	0.0006177790765659968	0.0006625056416048391	0.0006577548148752993	0.06292006823759508	0.06183585238102442	1.3503799196692978e-06	0.0001977483345731168	1.342381251004496e-06	0.00019657701394333593
63.979097088622495	0.0005520286581811855	0.0005498076474412418	0.0005840934213711229	0.0005812122964914854	0.0006024928748101782	0.0005992062229832993	0.0006221050956656196	0.0006183651576674641	0.0006632575964725997	0.0006584976989288026	0.06309066195425571	0.062003463500435244	1.3601535485398232e-06	0.00020037969701848513	1.3520893412642416e-06	0.00019919166345085115
64.36460333324754	0.0005523836188096262	0.000550162961970559	0.0005845544213802904	0.0005816716039313424	0.000603019111138551	0.0005997293378142449	0.0006227043273781143	0.0006189595316244761	0.0006640213427140829	0.0006592522012763169	0.0632648373710638	0.06217459334077621	1.3699181598097717e-06	0.00020303425434961553	1.3617881546898036e-06	0.0002018293105369301
64.75243244692527	0.0005527421128959526	0.0005505218340946793	0.0005850210519246595	0.0005821365265436096	0.000603552303633033	0.0006002593644325817	0.0006233120268195566	0.0006195622925280498	0.0006647970593798955	0.0006600184972088138	0.06344267872793748	0.062349324645386096	1.379674588393963e-06	0.00020571230699163723	1.3714785117629937e-06	0.00020449025147199762
65.14259842611021	0.0005531041262454731	0.0005508842505737168	0.0005854933444690247	0.0005826070959235494	0.0006040925139884347	0.0006007963640019995	0.0006239282912452451	0.0006201735362279673	0.000665584929873139	0.0006607967662566261	0.06362427258444102	0.06252774243536009	1.3894236811657495e-06	0.00020841416139368019	1.3811612444699847e-06	0.00020717478841225656
65.53511535159264	0.0005534696434105191	0.0005512501969427696	0.000585971330435814	0.0005830833436313138	0.0006046398047070703	0.0006013403984823083	0.0006245532197565041	0.000620793360382437	0.0006663851420950396	0.0006615871923307955	0.06380970789606195	0.06270993408441801	1.39916629752167e-06	0.00021114013022152656	1.3908371968465554e-06	0.0002098832295861358
65.92999738900669	0.0005538386476408717	0.0005516196574631858	0.000586455041193116	0.0005835653011802112	0.0006051942391152344	0.0006018915306455282	0.0006251869133535648	0.0006214218645096394	0.0006671978885966673	0.0006623899638703157	0.06399907609344221	0.06289598939667264	1.4089033099752655e-06	0.0002138905325592272	1.4005072255485976e-06	0.00021261588948946752
66.32725878934137	0.0005542111208322791	0.0005519926150719496	0.000586944508042133	0.0005840530000244126	0.0006057558813802154	0.000602449824092502	0.0006258294749904834	0.0006220591500412526	0.0006680233667370382	0.0006632052739955546	0.06419247116470572	0.06308600068742728	1.4186356047722571e-06	0.0002166656941189199	1.410172200444525e-06	0.000215373089088422
66.72691388945532	0.0005545870434729862	0.0005523690513291071	0.000587439762204036	0.0005845464715460618	0.0006063247965278676	0.0006030153432700455	0.0006264810096321853	0.0006227053203780442	0.0006688617788479173	0.0006640333206681607	0.06438998974100976	0.06328006286714649	1.4283640825468128e-06	0.0002194659474623467	1.4198330052479042e-06	0.00021815515603398894
67.12897711259382	0.0005549663945882052	0.0005527489463631607	0.0005879408348062046	0.0005850457470417809	0.0006069010504607804	0.0006035881534886778	0.000627141624313748	0.000623360480947636	0.000669713332405664	0.0006648743068577872	0.064591731185472	0.06347827352872949	1.4380896590028601e-06	0.00022229163223104476	1.4294905381730724e-06	0.00022096242488452156
67.53346296890952	0.0005553491516824257	0.0005531322788143344	0.000588447756867806	0.0005855508577085243	0.0006074847099770508	0.0006041683209409336	0.0006278114282020108	0.0006240247392645315	0.0006705782402104565	0.0006657284407159545	0.06479779768562703	0.06368073303824967	1.4478132656330208e-06	0.00022514309538874955	1.4391457126233884e-06	0.0002237952373397717
67.94038605598601	0.0005557352906795028	0.0005535190257756428	0.0005889605592847155	0.0005860618346287772	0.0006080758427897184	0.0006047559127203151	0.0006284905326596489	0.000624698204992533	0.000671456720573298	0.0006665959357574432	0.06500829434956439	0.06388754462930582	1.4575358504713724e-06	0.00022802069147452586	1.4487994579218772e-06	0.00022665394248631843
68.3497610593647	0.0005561247858603981	0.0005539091627316516	0.0005894792728137121	0.0005865787087550455	0.0006086745175468583	0.000605350996840884	0.0006291790513118001	0.0006253809900096401	0.000672348997511164	0.0006674770110495635	0.0652233293059319	0.06409881450115748	1.4672583788845903e-06	0.00023092478286865226	1.4584527200684361e-06	0.00022953889705422392
68.7616027530747	0.0005565176097985129	0.000554302663494857	0.0005900039280559585	0.0005871015108936296	0.0006092808038524032	0.0006059536422575527	0.0006298771001153996	0.0006260732084755773	0.000673255300950747	0.0006683718914097408	0.0654430138079654	0.06431465192082013	1.4769818344126384e-06	0.0002338557400726332	1.4681064625488667e-06	0.0002324504656873727
69.17592600016614	0.0005569137332924891	0.0005546995001395685	0.0005905345554397025	0.0005876302716876369	0.000609894772287698	0.0006065639188870878	0.0006305847974313317	0.0006267749769020546	0.0006741758669412125	0.0006692808076118183	0.06566746234174448	0.0645351693292928	1.4867072196366729e-06	0.00023681394200077144	1.477761667170144e-06	0.00023538902122546834
69.59274575324658	0.0005573131252963859	0.0005550996429332012	0.0005910711852021856	0.000588165021599204	0.0006105164944338431	0.0006071818976298725	0.0006313022640995511	0.0006274864142259137	0.0006751109378764538	0.0006702039966015445	0.06589679273886515	0.06476048245212897	1.4964355571054928e-06	0.00023979977628847682	1.487419334953474e-06	0.00023835494500203114
70.01207705502031	0.0005577157528471215	0.0005555030602648704	0.0005916138473707207	0.0005887057908909003	0.0006111460428948572	0.0006078076503924637	0.000632029623517317	0.0006282076418852924	0.0006760607627273356	0.0006711417017217224	0.06613112629373508	0.06499071041452932	1.5061678903100211e-06	0.00024281363961564661	1.4970804870680088e-06	0.00024134862715606553
70.43393503883172	0.000558121580989068	0.0005559097185711731	0.000592162571742901	0.0005892526096062713	0.0006117834913217088	0.0006084412501109827	0.0006327670017206968	0.0006289387838989655	0.0006770255972844566	0.0006720941729475271	0.06637058788571307	0.06522597586119479	1.5159052847011538e-06	0.00024585593804611616	1.5067461658120488e-06	0.00024437046696046405
70.85833492921113	0.0005585305726956783	0.0005563195822590433	0.0005927173878659045	0.0005898055075494878	0.0006124289144372499	0.0006090827707753849	0.0006335145274695039	0.0006296799669490159	0.000678005704411988	0.0006730616671325341	0.06661530610632116	0.06546640508114601	1.5256488287706009e-06	0.00024892708738516456	1.516417435653227e-06	0.000247420873167023
71.2852920424243	0.0005589426887880299	0.0005567326136255587	0.0005932783250148613	0.0005903645142640652	0.0006130823880621131	0.0006097322874546502	0.0006342723323358476	0.0006304313204670114	0.0006790013543131854	0.0006740444482660286	0.06686541339176927	0.0657121281377547	1.535399635186588e-06	0.0002520275135557831	1.5260953843180235e-06	0.00025050026436924944
71.71482178702524	0.0005593578878501473	0.0005571487727745708	0.0005938454121702349	0.0005909296590106091	0.0006137439891416082	0.000610389876322947	0.0006350405507964733	0.0006311929767238604	0.000680012824808197	0.0006750427877422038	0.06712104616104612	0.0659632790042353	1.5451588419907077e-06	0.00025515765299420623	1.5357811239449229e-06	0.00025360906938448613
72.14693966441222	0.0005597761261409797	0.0005575680175300281	0.0005944186779941844	0.0005915009707435509	0.0006144137957736836	0.0006110556146868159	0.0006358193203290987	0.0006319650709235403	0.000681040401624844	0.0006760569646418925	0.06738234495985174	0.0662199957048566	1.5549276138649175e-06	0.0002583179530677854	1.545475792299805e-06	0.00025674772765665876
72.58166126938723	0.000560197357502889	0.0005579903033458535	0.0005949981508058611	0.0005920784780868262	0.0006150918872380033	0.000611729581013435	0.0006366087815129433	0.0006327477413008988	0.0006820843787030773	0.0006770872660275151	0.06764945461064331	0.06648242046215422	1.5647071434620732e-06	0.000261508872513902	1.5551805540582305e-06	0.0002599166896801175
73.01900229071879	0.0005606215332665024	0.0005584155832122313	0.0005955838585555946	0.0005926622093084562	0.0006157783440261987	0.0006124118549600161	0.0006374090781336805	0.0006335411292237412	0.0006831450585138671	0.000678133987251973	0.06792252436910397	0.06675069985043645	1.5744986528156086e-06	0.00026473088190342997	1.5648966021579837e-06	0.0002631164174464323
73.45897851170821	0.0005610486021517824	0.000558843807558155	0.000596175828797923	0.0005932521922939795	0.0006164732478733636	0.0006131025174044003	0.0006382203572930363	0.0006343453792994251	0.0006842227523933248	0.0006791974322822578	0.06820170808733964	0.06702498495588574	1.584303394826952e-06	0.000267984464130247	1.5746251592298937e-06	0.00026634738491632115
73.90160581075892	0.0005614785101651506	0.0005592749241500773	0.0005967740886634186	0.0005938484545186934	0.0006171766817908599	0.0006138016504769167	0.0006390427695232913	0.0006351606394862086	0.0006853177808929127	0.0006802779140385975	0.06848716438414641	0.06730543154358762	1.594122654837403e-06	0.0002712701149269331	1.584367479109429e-06	0.0002696100785171268
74.34690016194996	0.0005619112004925088	0.0005597088779865038	0.0005973786648292624	0.0005944510230186504	0.0006178887301005047	0.0006145093375935756	0.0006398764689069433	0.0006359870612096054	0.0006864304741466479	0.0006813757547500179	0.06877905682268763	0.06759220023183127	1.6039577522895636e-06	0.0002745883434097651	1.594124848430258e-06	0.0002729049976678971
74.79487763561212	0.0005623466133879725	0.0005601456111883484	0.000597989583488506	0.0005950599243603572	0.0006186094784702188	0.0006152256634906647	0.0006407216132018062	0.0006368247994840057	0.0006875611722562592	0.0006824912863272398	0.06907755409596	0.06788545667403259	1.6138100424847217e-06	0.0002779396726548117	1.6038985883160385e-06	0.00027623265533467667
75.24555439890803	0.000562784686058153	0.0005605850628848889	0.0005986068703179801	0.0005956751846091256	0.0006193390139512203	0.0006159507142608414	0.0006415783639718507	0.0006376740130398679	0.0006887102256953372	0.0006836248507539134	0.06938283022043726	0.06818537174868304	1.623680918444643e-06	0.0002813246403068209	1.6136900561682663e-06	0.0002795935786174125
75.6989467164156	0.0005632253525417883	0.000561027169095123	0.0005992305504447826	0.0005962968292960171	0.0006200774250168498	0.0006166845773907908	0.0006424468867240914	0.000638534864456768	0.0006898779957335599	0.0006847768004972351	0.0696950647383017	0.06849212175770814	1.6335718128721336e-06	0.000284743799222012	1.6235006475502937e-06	0.00028298830936931973
76.15507095071504	0.0005636685435845311	0.0005614718626043339	0.0005998606484112896	0.0005969248833833191	0.0006208248016031183	0.0006174273418005498	0.0006433273510518563	0.0006394075203026345	0.0006910648548821638	0.0006859474989390707	0.07001444292870583	0.06880588863367627	1.6434842002409486e-06	0.00028819771815029316	1.6333317981966815e-06	0.00028641740485409184
76.61394356297929	0.0005641141865086988	0.0005619190728356743	0.0006004971881386387	0.0005975593712285031	0.0006215812351510926	0.0006181790978845947	0.000644219930784804	0.0006402921512795223	0.000692271187361916	0.0006871373208287932	0.07034115602852327	0.06912686015630505	1.6534195990046364e-06	0.0002916869824566709	1.6431849861308625e-06	0.00028988143844024816
77.07558111356816	0.0005645622050777589	0.0005623687257165399	0.0006011401928886084	0.0005982003165465894	0.0006223468186512071	0.0006189399375547882	0.0006451248041460497	0.0006411889323762768	0.000693497389594897	0.0006883466527590987	0.07067540146307455	0.06945523017874741	1.6633795739324532e-06	0.0002952121948848474	1.6530617339133432e-06	0.00029338100033711456
77.54000026262605	0.0005650125193553417	0.0005628207435395299	0.0006017896852238369	0.0005988477423708616	0.0006231216466896338	0.0006197099542853079	0.0006460421539168181	0.0006420980430284863	0.0006947438707215262	0.0006895758936661756	0.07101738308735496	0.06979119886415877	1.6733657385903421e-06	0.00029877397636703107	1.662963611023696e-06	0.00029691669837453305
78.00721777068286	0.000565465045558538	0.0005632750448177505	0.0006024456869663102	0.0005995016710118577	0.0006239058154968188	0.0006204892431596603	0.0006469721676090361	0.0006430196672861288	0.0006960110531443298	0.0006908254553556712	0.07136731143829671	0.0701349729330816	1.6833797579721838e-06	0.0003023729668824582	1.672892236388268e-06	0.0003004891588292563
78.47725049925933	0.0005659196959052539	0.0005637315441342352	0.0006031082191540522	0.0006001621240145744	0.0006246994229983338	0.0006212779009199231	0.0006479150376463396	0.0006439539939893674	0.0006972993731000857	0.000692095763056029	0.07172540399866337	0.07048676592222353	1.6934233512995315e-06	0.0003060098263698713	1.6828492810679182e-06	0.0003040990273033145
78.95011541147531	0.0005663763784553638	0.0005641901519852256	0.0006037773019959463	0.0006008291221138096	0.0006255025688681725	0.0006220760260183422	0.0006488709615539666	0.0006449012169529506	0.0006986092812620576	0.0006933872560008421	0.07209188547317388	0.07084679845521252	1.7034982949756285e-06	0.00030968523569258055	1.6928364710947245e-06	0.0003077469696527724
79.42582957266194	0.0005668349969453927	0.0005646507746170463	0.0006044529548245988	0.0006015026851875566	0.0006263153545846381	0.0006228837186714191	0.0006498401421580504	0.0006458615351597167	0.0006999412433741669	0.0006947003880420006	0.07246698807751814	0.07121529852598397	1.7136064257387016e-06	0.0003133998976665997	1.7028555905036291e-06	0.00031143367297759017
79.90441015097758	0.0005672954506164801	0.0005651133138563225	0.0006051351960471972	0.0006021828322083978	0.0006271378834890049	0.0006237010809166739	0.0006508227877948889	0.0006468351529637574	0.0007012957409190996	0.0006960356282955549	0.0728509518409483	0.07159250179546368	1.7237496440176752e-06	0.0003171545381533275	1.7129084845517607e-06	0.0003151598466728245
80.38587441802741	0.0005677576340353167	0.0005655776669332382	0.0006058240430942544	0.0006028695811927946	0.0006279702608471068	0.0006245282166722182	0.0006518191125307584	0.0006478222803037865	0.0007026732718224468	0.0006973934618223097	0.07324402492318412	0.07197865190226492	1.7339299174746938e-06	0.0003209499072179267	1.7229970631197928e-06	0.00031892622354272315
80.87023974948666	0.0005682214369077648	0.0005660437262975459	0.0006065195123661689	0.0006035629491481947	0.0006288125939140435	0.0006253652317993303	0.0006528293363929007	0.000648823132927329	0.0007040743511951485	0.0006987743903453313	0.07364646394639822	0.07237400078816265	1.744149284800588e-06	0.0003247867803653631	1.7331233043584417e-06	0.0003227335609904264
81.35752362572781	0.0005686867438848692	0.0005665113794270319	0.0006072216191775247	0.0006042629520178881	0.0006296649920022189	0.0006262122341682367	0.0006538536856123798	0.0006498379326263924	0.0007054995121166923	0.0007001789330067256	0.07405853434311749	0.07277880903914154	1.7544098597423608e-06	0.0003286659598549513	1.7432892585548393e-06	0.0003265826422821777
81.8477436324513	0.0005691534343609168	0.0005669805086281027	0.0006079303776990305	0.0006049696046235025	0.0006305275665529066	0.0006270693337272839	0.0006548923928795011	0.0006508669074853001	0.0007069493064616541	0.0007016076271661681	0.07448051072090611	0.07319334624288697	1.7647138353835091e-06	0.0003325882760983889	1.7534970522406837e-06	0.00033047427789167916
82.34091746132043	0.0005696213822632238	0.0005674509908281658	0.0006086458008970132	0.0006056829206050578	0.0006314004312115827	0.0006279366425757349	0.0006559456976125739	0.0006519102921414316	0.0007084243057723887	0.0007030610292438883	0.07491267724476817	0.07361789136361542	1.7750634887153454e-06	0.00033655458915189673	1.7637488925808728e-06	0.00033440930693492965
82.83706291059936	0.000570090455833301	0.0005679226973594637	0.0006093679004703817	0.0006064029123584885	0.0006322837019072769	0.0006288142750404266	0.0006570138462408426	0.0006529683280596716	0.0007099251021808813	0.0007045397156109928	0.07535532803824836	0.0740527331352162	1.785461185506475e-06	0.0003405657903063769	1.7740470720481504e-06	0.0003383885986994323
83.33619788579601	0.0005705605173990367	0.0005683954937339934	0.0006100966867849578	0.0006071295909705378	0.0006331774969362047	0.0006297023477565478	0.0006580970925024624	0.0006540412638214145	0.0007114523093829855	0.0007060442835302332	0.07580876760429286	0.07449817047373229	1.7959093854828974e-06	0.00034462280378225185	1.7843939733993772e-06	0.0003424130542740017
83.83834040030794	0.0005710314231375129	0.0005688692394091347	0.0006108321688050797	0.0006078629661509143	0.00063408193704996	0.0006306009797527998	0.0006591956977584592	0.0006551293554290228	0.0007130065636685123	0.0007075753521505344	0.07627331126697733	0.07495451291026733	1.8064106478682786e-06	0.00034872658854018246	1.7947920749866036e-06	0.0003464836082885947
84.34350857607244	0.0005715030228280797	0.0005693437875436075	0.0006115743540223892	0.0006086030461616328	0.0006349971455485965	0.0006315102925412518	0.0006603099313236969	0.0006562328666267383	0.0007145885250109231	0.000709133563558892	0.07674928563529719	0.0754220810454871	1.8169676372926371e-06	0.00035287814021484065	1.8052439564317842e-06	0.0003506012307732398
84.85172064422062	0.0005719751595952663	0.000569818984743341	0.0006123232483816907	0.0006093498377434176	0.0006359232483789106	0.0006324304102122035	0.000661440070815923	0.0006573520692390707	0.0007161988782206316	0.0007107195838934804	0.077237029090288	0.07590120702694633	1.8275831300896064e-06	0.0003570784931788279	1.8157523046726139e-06	0.00035476692914235275
85.36299494573534	0.0005724476696411135	0.0005702946707968359	0.0006130788562037861	0.000610103346039071	0.0006368603742382923	0.0006333614595343932	0.0006625864025240588	0.00065848724352779	0.0007178383341662496	0.0007123341045221232	0.07773689229681705	0.07639223505056301	1.8382600210386547e-06	0.00036132872275167205	1.8263199204277339e-06	0.00035898175031645607
85.87734993211305	0.0005729203819664902	0.0005707706783995842	0.0006138411801051864	0.0006108635745137037	0.0006378086546845345	0.0006343035700609314	0.0006637492217969867	0.0006596386785687338	0.0007195076310684496	0.0007139778432906163	0.07824923874149266	0.07689552188764252	1.8490013305655969e-06	0.0003656299475625763	1.8369497251115568e-06	0.0003632467829934871
86.39480416602983	0.0005733931180809383	0.0005712468328670933	0.0006146102209145911	0.0006116305248717215	0.000638768224252013	0.0006352568742413613	0.0006649288334541713	0.0006608066726497182	0.0007212075358714754	0.0007156515458457241	0.07877444529821823	0.0774114374389477	1.859810212436093e-06	0.0003699833320777446	1.847644768215623e-06	0.0003675631600765228
86.91537632201124	0.0005738656917005666	0.0005717229518360257	0.0006153859775860294	0.0006124041969704453	0.0006397392205746827	0.0006362215075402602	0.0006661255522195485	0.000661991533690927	0.0007229388456977256	0.0007173559870380417	0.0793129028230274	0.07794036531741079	1.8706899619948258e-06	0.00037439008930838236	1.8584082352114586e-06	0.00037193206127529577
87.43908518710603	0.0005743379084335167	0.0005721988449529866	0.0006161684471085646	0.0006131845887302757	0.0006407217845163884	0.0006371976085628731	0.0006673397031802427	0.0006631935796892974	0.0007247023893912931	0.0007190919724103735	0.07986501677994569	0.07848270346119361	1.8816440249836428e-06	0.00037885148371291644	1.8692434560149424e-06	0.0003763547158940894
87.9659496615646	0.0005748095654524841	0.0005726743135504348	0.0006169576244124535	0.0006139716960412791	0.0006417160603090047	0.0006381853191882639	0.0006685716222717708	0.0006644131391884862	0.0007264990291567926	0.000720860339777682	0.0804312078997425	0.07903886477891063	1.892676006980511e-06	0.0003833688343074515	1.880153914041562e-06	0.00038083240581966715
88.4959887595208	0.000575280451153773	0.0005731491503091942	0.000617753502271655	0.0006147655126660882	0.0006427221956989772	0.000639184784710538	0.0006698216567915254	0.0006656505517761546	0.0007283296623003362	0.0007226619609051869	0.08101191287356257	0.07960927782896186	1.9037896835188105e-06	0.00038794351800354454	1.891143255912625e-06	0.000385366468726292
89.0292216096782	0.0005757503448023379	0.0005736231389070201	0.0006185560712025869	0.0006155660301390094	0.0006437403421028783	0.0006401961539887177	0.0006710901659424734	0.0006669061686104278	0.0007301952230800803	0.0007244977432917141	0.08160758508356894	0.08019438753504793	1.9149890109335837e-06	0.0003925769731913109	1.9022153018618659e-06	0.0003899583015169322
89.56566745600044	0.0005762190161622572	0.0005740960536526574	0.0006193653193590332	0.0006163732376612333	0.0006447706547726455	0.0006412195796059211	0.0006723775214091527	0.0006681803529775463	0.0007320966846743917	0.0007263686320660052	0.08221869537287212	0.08079465594009537	1.926278138001747e-06	0.0003972707035882761	1.913374056901752e-06	0.00039460936401908286
90.1053456584057	0.0005766862251120492	0.0005745676591048031	0.000620181232423101	0.0006171871219920361	0.0006458132929712204	0.0006422552180385225	0.0006736841079682079	0.0006694734808828546	0.0007340350612763382	0.0007282756120043142	0.08284573285717603	0.08141056300095692	1.937661418425162e-06	0.00040202628237506755	1.924623722796546e-06	0.0003993211829554366
90.6482756934654	0.0005771517212442372	0.0005750377096753726	0.0006210037934921325	0.0006180076673358762	0.0006468684201593664	0.0006433032298360492	0.0006750103241358954	0.0006707859416774793	0.0007360114103239668	0.0007302197096783458	0.08348920578076373	0.08204260742644501	1.9491434242469843e-06	0.0004068453566441199	1.935968710930591e-06	0.0004040953562147731
91.19447715510712	0.0005776152434485462	0.0005755059492164472	0.000621832982961491	0.000618834855225287	0.0006479362041945216	0.0006443637798126283	0.0006763565828551758	0.0006721181387232065	0.0007380268348766337	0.0007322019957433527	0.08414964241960453	0.08269130756141117	1.9607289602623394e-06	0.00041172965218654045	1.9474136561296136e-06	0.0004089335574471442
91.74396975532183	0.00057807651947809	0.0005759721105902579	0.0006226687784031294	0.0006196686643994719	0.0006490168175425948	0.0006454370372508615	0.0006777233122252189	0.0006734704900982865	0.0007400824861485356	0.0007342235873770524	0.0848275920345873	0.08335720231980345	1.9724230795094017e-06	0.00041668097864606957	1.9589634315171113e-06	0.0004138375410110279
92.29677332487483	0.0005785352654979017	0.0005764359152215512	0.000623511154439878	0.0006205090706785206	0.0006501104375037092	0.0006465231761190835	0.000679110956276388	0.0006748434293471094	0.0007421795662115751	0.0007362856508809592	0.08552362587809208	0.08404085216982358	1.98423109993857e-06	0.00042170123507213886	1.9706231644987457e-06	0.0004188091473027594
92.85290781402206	0.0005789911856151291	0.0005768970726316512	0.0006243600826153779	0.0006213560468331659	0.0006512172464529774	0.0006476223753030492	0.0006805199757940131	0.0006762374062769422	0.0007443193308807582	0.0007383894044567472	0.086238338257355	0.08474284017456166	1.996158622349074e-06	0.00042679241590713735	1.982398253964294e-06	0.00042385030850286554
93.41239329322968	0.0005794439713902129	0.000577355279953526	0.00062521553125962	0.00062220956245002	0.0006523374320974848	0.0006487348188531741	0.0006819508491945442	0.0006776528878051763	0.000746503092796507	0.0007405361211713749	0.08697234765832924	0.08546377309170544	2.008211549712818e-06	0.0004319566174452588	1.9942943888143867e-06	0.00042896305477369
93.97524995389855	0.0005798933013283377	0.0005778102214271408	0.0006260774653500392	0.0006230695837922336	0.0006534711877507663	0.0006498606962485608	0.0006834040734579686	0.0006790903588608243	0.0007487322247195548	0.0007427271321259457	0.08772629793403199	0.08620428253621255	2.02039610799475e-06	0.0004371960448048273	2.0063175679211048e-06	0.00043414952094907033
94.54149810909283	0.0005803388403504374	0.000578261567874368	0.0006269458463681531	0.000623936073655539	0.0006546187126261721	0.0006510002026791467	0.0006848801651207167	0.0006805503233443249	0.0007510081630555396	0.0007449638298446301	0.08850085956166005	0.08696502621012073	2.032718868601375e-06	0.00044251301945924526	2.0184741216521017e-06	0.00043941195376009934
95.11115819427312	0.0005807802392430226	0.0005787089761527061	0.000627820632151739	0.0006248089912196598	0.0006557802121506409	0.0006521535393474339	0.0006863796613336294	0.0006820333051500558	0.0007533324116279708	0.0007472476719014832	0.08929673097308811	0.08774668920398185	2.0451867726038915e-06	0.0004479099873775372	2.030770735094757e-06	0.00044475271964518337
95.68425076803395	0.0005812171340860789	0.0005791520885870489	0.0006287017767425684	0.0006256882918950832	0.0006569558983005419	0.0006533209137913898	0.0006879031209899678	0.0006835398492563333	0.000755706545719997	0.0007495801848046353	0.09011463996372582	0.08854998537475643	2.05780715689728e-06	0.00045338952783072206	2.0432144731255325e-06	0.0004501743131964664
96.26079651284576	0.0005816491456582893	0.0005795905323787337	0.0006295892302297578	0.0006265739271652262	0.0006581459899614002	0.0006545025402302502	0.0006894511259288718	0.0006850705228881042	0.00075813221640733	0.000751962968159182	0.0909553451850779	0.08937565880538718	2.0705877824474554e-06	0.00045895436292098246	2.0558128074872704e-06	0.0004556793662999492
96.84081623580131	0.0005820758788187954	0.0005800239189910734	0.0006304829385887953	0.0006274658444240331	0.000659350713313462	0.0006556986399351131	0.0006910242822201431	0.0006866259167579635	0.0007606111552067857	0.0007543976991320891	0.09181963772679794	0.09022448535166223	2.0835368648321586e-06	0.00046460736790371326	2.068573646066339e-06	0.00046127065803641676
97.42433086936633	0.0005824969218647514	0.0005804518435106028	0.0006313828435163795	0.0006283639868091132	0.0006605703022452789	0.0006569094416264033	0.00069262322153678	0.000688206646391677	0.0007631451790673069	0.0007568861372447126	0.0927083427944678	0.09109727428243815	2.096663107289823e-06	0.0004703515823770432	2.0815053645579498e-06	0.0004669511254102865
98.01136147213543	0.0005829118458638763	0.0005808738839832215	0.0006322888822612147	0.0006292682930305214	0.0006618049987976618	0.0006581351819004521	0.0006942486026222341	0.0006898133535448965	0.0007657361957329096	0.0007594301295209829	0.09362232148984236	0.09199487001977817	2.1099757364702754e-06	0.0004761902224140746	2.0946168407288968e-06	0.0004727238749837881
98.60192922959182	0.0005833202039612378	0.0005812896007244432	0.0006332009874509591	0.0006301786971953546	0.00066305505364057	0.0006593761056876658	0.0006959011128600073	0.0006914467077183823	0.0007683862095099098	0.000762031616022062	0.09456247270085179	0.09291815398607912	2.123484541180108e-06	0.0004821266937339308	2.1079174915451934e-06	0.00047859219550577814
99.1960554548718	0.000583721530659506	0.0005816985356029635	0.0006341190869156063	0.0006310951286283952	0.0006643207265857909	0.0006606324667450037	0.0006975814699539238	0.0006931074077797308	0.0007710973274740487	0.000764692635801378	0.09552973510923865	0.09386804656585487	2.1371999143661316e-06	0.00048816460600611955	2.1214173133953223e-06	0.0004845595716246043
99.79376158953411	0.0005841153410718989	0.0005821002112967353	0.0006350431035075871	0.0006320175116890497	0.0006656022871384696	0.0006619045281857004	0.0006992904237281412	0.0006947961837003002	0.0007738717661566698	0.0007674153333172925	0.09652508932438253	0.09484550919047001	2.151132898659024e-06	0.0004943077883980407	2.1351269257247106e-06	0.0004906296987929049
100.39506920433367	0.0005845011301471015	0.0005824941305207999	0.0006359729549190169	0.0006329457655849571	0.0006669000150909153	0.0006631925630495155	0.0007010287580568729	0.0006965137984169022	0.0007767118587531821	0.0007702019653445178	0.09754956015256251	0.0958515465548111	2.1652952358087183e-06	0.0005005603064879849	2.149057618393356e-06	0.0004968064994786414
101.00000000000001	0.0005848783718654095	0.0005828797752260871	0.0006369085534965316	0.0006338798041826555	0.0006682142011623822	0.0006644968549170457	0.0007027972929346818	0.0006982610498286671	0.000779620062901439	0.0007730549084295678	0.09860421901170974	0.09688720897565233	2.172456884128877e-06	0.0005037144229811363	2.1561009571243114e-06	0.0004999220732256059
