# Supplementary material for: White matter micro- and macrostructure brain charts for the human lifespan
Source: Nature. 2026 May 13;655(8124):979–89. doi: 10.1038/s41586-026-10454-2 (PMC13391363; doi:10.1038/s41586-026-10454-2)
Supplement: Supplementary file 12 — Centiles trajectories of brain charts. SDT.T9.1–5 contain the brain charts for the global metrics; SDT.T9.6–509 contain the brain charts for the tract-specific metrics (unnormalized); and SDT.T9.510–1157 contain the brain charts for the tract-specific macrostructural metrics (normalized). Included in each table are the male and female centile trajectories for the 2.5th, 25th, 50th, 75th and 97.5th percentiles; the interquartile range normalized by the 50th centile; and the derivatives of the 50th centiles with respect to both age and log(age). Charts are sampled in logarithmically spaced intervals. Age is reported in years, while centile trajectory values are reported in metric-specific units: diffusivities in mm2 s−1, volume in mm3, surface area in mm2, average length in mm, and FA is dimensionless (unitless). [file 41586_2026_10454_MOESM12_ESM.zip › plotted_curves_global/SDT.T9.5-global_wmv_curve_metrics.csv]

ages	male_0.025th_percentile	female_0.025th_percentile	male_0.25th_percentile	female_0.25th_percentile	male_0.5th_percentile	female_0.5th_percentile	male_0.75th_percentile	female_0.75th_percentile	male_0.975th_percentile	female_0.975th_percentile	male_normalized_quantile_range	fwmale_normalized_quantile_range	male_median_centile_d_age	male_median_centile_d_log_age	female_median_centile_d_age	female_median_centile_d_log_age
0.25	139012.0614666418	123435.02399370348	167445.01281372464	148545.9610360037	183502.25874269457	162722.0184421328	200328.1023775368	177573.4745095561	234477.78364010362	207707.97746504613	0.17919719238944393	0.17838712763924558	148497.69416547279	85739.42283784445	131679.32182188265	76028.85092684529
0.25150637576242696	139186.92192140038	123590.26304123315	167651.18900249622	148728.85499010608	183725.95206996173	162920.3769809381	200570.04759038077	177787.94329134878	234756.51081160523	207954.90461881002	0.17917369983392029	0.17836374331887692	148260.7629867345	85859.69646333903	131469.22157800198	76135.50092377886
0.2530218281966045	139362.28977384468	123745.95246764089	167857.95000366302	148912.26768170478	183950.2729826868	163119.29201737026	200812.66462499058	178003.0076167421	235035.99810964236	208202.50524457378	0.17915012621062662	0.17834027830343643	147785.83114326745	86100.34658982605	131048.0727225393	76348.89212603867
0.25454641199404576	139538.16559339943	123902.09277771662	168065.2963686004	149096.19959959778	184175.22201767203	163318.7640273528	201055.95400019	178218.6679457934	235316.24600968894	208450.77976417053	0.1791264713579336	0.17831673243203183	147311.6200544238	86341.20196695626	130627.563012667	76562.46530130878
0.2560801821758082	139714.5499481267	124058.68447503682	168273.22864653164	149280.65123067217	184400.79970910907	163518.79348449392	201299.9162317043	178434.9247358136	235597.2549831095	208699.72859579508	0.17910273511433797	0.17829310554389616	146838.13433165848	86582.261595577	130207.69653761387	76776.21956350654
0.25762319409447826	139891.44340473224	124215.7280619708	168481.74738453512	149465.62305991116	184627.00658858666	163719.38086009346	201544.55183216825	178651.7784413748	235879.0254971683	208949.35215401257	0.1790789173184646	0.17826939747838833	146365.3785449341	86823.52448053658	129788.47734992206	76990.15403006598
0.2591755034361701	140068.84652857695	124373.2240396904	168690.8531275566	149651.1155704047	184853.84318510364	163920.5266231545	201789.86131113954	178869.22951432256	236161.5580150448	209199.65084977206	0.17905501780906558	0.17824560807499665	145893.3572236672	87064.9896312803	129369.90946600586	77204.26782246679
0.2607371662225343	140246.7598836861	124531.1729081783	168900.54641841986	149837.1292433591	185081.3100250802	164122.23124039272	202035.84517511108	179087.27840378598	236444.85299584633	209450.62509041786	0.1790310364250236	0.17822173717333692	145422.07485633343	87306.65606163442	128951.99686594307	77418.5600660108
0.2623082388127803	140425.1840327589	124689.57516623664	169110.82779783694	150023.66455810593	185309.40763236923	164324.49517624706	202282.50392752237	179305.9255561885	236728.91089462166	209702.27527970128	0.17900697300535273	0.1781977846131567	144951.53589007258	87548.52278962731	128534.74349343032	77633.02988990024
0.2638887779057103	140604.1195371783	124848.43131149554	169321.69780441961	150210.7219921123	185538.13652826706	164527.31889288945	202529.83806877196	179525.17141525855	237013.73216237442	209954.60181779283	0.17898282738919838	0.1781737502343337	144481.74473056197	87790.58883745223	128118.15325528383	77847.67642699182
0.26547884054176485	140783.5669570197	125007.74184042108	169533.1569746884	150398.3020209888	185767.4972315244	164730.70285023397	202777.84809622815	179745.01642203922	237299.31724607482	210207.60510129252	0.17895859941584108	0.1781496338768807	144012.7057426721	88032.85323179513	127702.23002193868	78062.4988139756
0.2670784841050822	140963.526851062	125167.50724832462	169745.20584308516	150586.40511850078	185997.49025835888	164934.64750594794	203026.53450424233	179965.46101490004	237585.6665886754	210461.28552324366	0.17893428892469412	0.17812543538094244	143544.42325016856	88275.31500384957	127286.97762750834	78277.49619160593
0.26868776632556873	141143.99977679588	125327.72802937089	169957.84494198268	150775.03175657662	186228.11612246593	165139.15331546182	203275.8977841608	180186.50562954714	237872.78062912254	210715.64347314325	0.17890989575530986	0.17810115458680117	143076.90153522044	88517.97318883985	126872.39986941218	78492.66770438105
0.2703067452809827	141324.98629043446	125488.40467658652	170171.0748016955	150964.1824053176	186459.37533502904	165344.220731979	203525.9384243357	180408.15069903387	238160.659802371	210970.67933695472	0.17888541974737604	0.17807679133487572	142610.14483842254	88760.82682619989	126458.50050801039	78708.01250034943
0.2719354793990299	141506.48694692124	125649.53768186798	170384.89595048985	151153.85753300658	186691.2684047314	165549.85020648447	203776.6569101368	180630.39665377	238449.30453939474	211226.39349711768	0.17886086074071952	0.17805234546572155	142144.15735970438	89003.87496004999	126045.28326749057	78923.52973170578
0.27357402745947257	141688.50229994202	125811.12753599166	170599.30891459621	151344.05760611917	186923.79583776876	165756.04218775773	204028.0537239659	180853.24392153535	238738.71526720433	211482.7863325632	0.17883621857530912	0.17802781682003535	141678.94325699657	89247.11663844436	125632.751835078	79139.21855427325
0.2752224485962505	141871.0329019312	125973.1747286195	170814.31421821658	151534.78308933007	187156.95813785712	165962.7971223789	204280.12934526405	181076.69292748612	239028.8924088547	211739.85821872076	0.1788114930912536	0.17800320523865484	141214.50664692372	89490.55091377348	125220.90986112505	79355.078127563
0.27688080229961526	142054.07930408427	126135.67974831015	171029.91238353823	151726.03444552553	187390.7558062475	166170.11545474187	204532.88425052777	181300.74409416883	239319.83638346335	211997.60952753408	0.17878668412880463	0.17797851056255826	140750.85160508752	89734.17684293538	124809.76095969975	79571.10761516169
0.2785491484182772	142237.64205636556	126298.64308252597	171246.10393074265	151917.8121358109	187625.18934173495	166377.99762706232	204786.31891331865	181525.39784152922	239611.54760622047	212256.04062747094	0.17876179152835842	0.17795373263286873	140287.98216488212	89977.99348661304	124399.30870747566	79787.30618402734
0.28022754716156506	142421.7217075176	126462.0652176409	171462.88937801527	152110.1166195196	187860.25924066905	166586.44407938735	205040.4338042745	181750.65458692206	239904.02648840228	212515.1518835339	0.17873681513045725	0.1779288712908546	139825.9023188725	90221.9999101609	123989.55664501339	80003.67300530523
0.2819160591015993	142606.31880507173	126625.94663895055	171680.26924155824	152302.94835422444	188095.9659969679	166795.45524960774	205295.2293911238	181976.5147451238	240197.27343738638	212774.94365727477	0.17871175477579057	0.17790392637792896	139364.61601819098	90466.19518312067	123580.5082758218	80220.20725368336
0.28361474517547763	142791.4338953559	126790.28783067856	171898.24403559833	152496.30779574433	188332.310102126	167005.03157346405	205550.70613869405	182202.97872834004	240491.2888566617	213035.4163068027	0.17868661030519495	0.17787889773565296	138904.12717171013	90710.57837879658	123172.16706617922	80436.90810732543
0.2853236666874746	142977.06752350452	126955.08927598543	172116.81427239804	152690.19539815435	188569.29204522594	167215.1734845588	205806.86450892471	182430.04694621734	240786.0731458425	213296.57018679747	0.17866138155965788	0.1778537852057383	138444.4396473691	90955.14857501537	122764.53644613922	80653.77474844083
0.2870428853112538	143163.22023346805	127120.35145697731	172335.9804622666	152884.61161379545	188806.9123129504	167425.88141436526	206063.70496087932	182657.71980585353	241081.62670068227	213558.40564852083	0.17863606838031698	0.17782858863004633	137985.5572719723	91199.90485401452	122357.61980890483	80870.80636294559
0.28877246309209376	143349.89256802254	127286.07485471423	172555.74311357024	153079.55689328376	189045.17138959302	167637.15579223816	206321.22795075746	182885.9977118081	241377.94991308663	213820.92303982863	0.178610670608464	0.1778033078505882	137527.48383013904	91444.84630174935	121951.42051071674	81088.00214028731
0.2905124624491269	143537.08506877723	127452.25994921682	172776.1027327408	153275.03168551787	189284.06975706707	167848.9970454213	206579.43393190368	183114.88106611106	241675.043171124	214084.1227051801	0.17858518808554305	0.1777779427095313	137070.2230654359	91689.97200855613	121545.94187114388	81305.36127368733
0.29226294617759224	143724.79827618581	127618.90721947652	172997.0598242884	153471.03643769037	189523.60789491958	168061.40559905962	206838.32335482255	183344.37026827523	241972.9068590417	214348.00498565182	0.1785596206531552	0.17775249304919544	136613.77867964655	91935.28106867522	121141.18717276305	81522.88295980543
0.294023977451102	143913.03272955283	127786.017143461	173218.6148908081	153667.57159529353	189763.78628033755	168274.38187620515	207097.89666718536	183574.465715303	242271.541357274	214612.5702189454	0.1785339681530568	0.17772695871205846	136158.15433319658	92180.77258052677	120737.15966153145	81740.56639909744
0.29579561982392083	144101.78896704566	127953.59019812496	173440.76843299397	153864.63760213187	190004.60538816356	168487.9262978308	207358.1543138464	183805.1678017001	242570.94704245985	214877.81873940275	0.1785082304271628	0.17770133954075315	135703.35364563763	92426.44564694166	120333.86254701763	81958.41079580784
0.29757793723326015	144291.06752570157	128121.62685941633	173663.52094964613	154062.2349003286	190246.0656909033	168702.03928283634	207619.09673685112	184036.4769194833	242871.12428745278	215143.7508780148	0.178482407317549	0.1776756353780738	135249.38019432127	92672.29937432706	119931.29900152236	82176.41535744816
0.29937099400158496	144480.86894143707	128290.1276022846	173886.87293768185	154260.363930335	190488.1676587365	168916.7212480595	207880.72437544796	184268.39345819072	243172.07346133303	215410.36696243286	0.17845649866645152	0.17764984606697393	134796.23751536757	92918.33287312835	119529.47216088325	82394.57929520682
0.3011748548389356	144671.19374905655	128459.09290068853	174110.82489214482	154459.02513093926	190730.91175952725	169131.9726082841	208143.03766609897	184500.9178048915	243473.7949294207	215677.66731697947	0.17843050431626847	0.17762397145056882	134343.92910389602	93164.54525809735	119128.38512414694	82612.90182377398
0.30298958484526295	144862.04248226184	128628.52322760441	174335.3773062157	154658.2189392753	190974.298458836	169347.7937762501	208406.03704249233	184734.05034419603	243776.2890532886	215945.65226266033	0.178404424109564	0.1775980113721367	133892.45841373503	93410.93564797938	118728.04095403105	82831.38216158375
0.30481524951277783	145053.4156736606	128798.41905503388	174560.5306712219	154857.94579083164	191218.32821992852	169564.18516266308	208669.72293555245	184967.79145826623	244079.5561907744	216214.3221171749	0.17837825788906636	0.1775719656751229	133441.82885688543	93657.50316505879	118328.44267635047	83050.01953032613
0.3066519147283146	145245.3138547744	128968.78085401069	174786.2854766459	155058.20611945892	191463.00150378532	169781.1471762019	208934.09577344984	185202.14152682308	244383.59669599123	216483.67719492564	0.17835200549767224	0.1775458342031359	132992.04380438477	93904.24693573266	117929.5932803303	83268.81315518543
0.3084996467757088	145437.73755604782	129139.60909460919	175012.64221013637	155259.0003573795	191708.31876911377	169998.68022352905	209199.1559816134	185437.10092715838	244688.41091934175	216753.7178070308	0.17832566677844575	0.17751961679995448	132543.10658629984	94151.16609051079	117531.49571885169	83487.76226495579
0.31035851233818973	145630.6873068579	129310.90424595216	175239.60135751747	155460.32893519592	191954.28047235738	170216.78470929933	209464.90398274097	185672.6700341436	244993.99920752976	217024.4442613346	0.17829924157462151	0.1774933133095253	132095.02049131691	94398.25976355374	117134.15290831774	83706.86609181762
0.3122285785007863	145824.16363552096	129482.66677621762	175467.16340279757	155662.19228189855	192200.88706770554	170435.46103616874	209731.34019680918	185908.84922023906	245300.36190357144	217295.85686241696	0.1782727297296061	0.17746692357596733	131647.7887668833	94645.52709275484	116737.56772824377	83926.12387106195
0.3141099127527488	146018.16706930182	129654.89715264624	175695.3288281786	155864.5908248739	192448.13900710337	170654.70960480184	209998.4650410843	186145.6388555026	245607.4993468071	217567.95591160402	0.17824613108698104	0.1774404474435708	131201.41461946815	94892.96721992642	116341.74302208424	84145.53484164923
0.31600258298998396	146212.69813442254	129827.59584154973	175924.0981140665	156067.5249899139	192696.0367402622	170874.53081388352	210266.2789301331	186383.03930760064	245915.41187291392	217840.74170697978	0.17821944549050026	0.1774138847568009	130755.90121473372	95140.57929069549	115946.6815970093	84365.09824582934
0.3179066575175057	146407.7573560702	130000.76330831712	176153.47173907948	156270.99520122292	192944.58071466914	171094.9250601245	210534.7822758328	186621.05094181586	246224.09981391692	218114.21454339527	0.1781926727840944	0.17738723536029855	130311.25167726725	95388.36245442927	115552.38622372597	84584.81332914159
0.3198222050518999	146603.34525840526	130174.40001742296	176383.45018005755	156475.00188142702	193193.7713755968	171315.89273827279	210803.97548738206	186859.6741210573	246533.56349820102	218388.3747124796	0.17816581281187374	0.17736049909888016	129867.46909059584	95636.31586398184	115158.85963666439	84804.67934034765
0.32174929472380437	146799.46236456945	130348.50643243348	176614.03391207076	156679.54545158043	193443.609166112	171537.4342411192	211073.8589713098	187098.90920586808	246843.80325052125	218663.22250264874	0.17813886541812823	0.17733367581754256	129424.55649773031	95884.43867616355	114766.10453408211	85024.69553149864
0.32368799608040405	146996.1091966947	130523.08301601514	176845.22340843003	156884.62633117547	193694.09452708758	171759.54995950902	211344.43313148728	187338.75655443672	247154.81939201633	218938.75819911793	0.17811183044732753	0.1773067653614636	128982.51690083742	96132.73005127162	114374.12357828021	85244.86115796864
0.3256383790879404	147193.2862759099	130698.13022994032	177077.019140694	157090.2449381487	193945.2278972088	171982.24028234757	211615.6983691362	187579.21652260335	247466.61224021745	219214.98208390916	0.17808470774412527	0.17727976757600164	128541.35326093435	96381.1891529113	113982.91939489543	85465.17547790706
0.32760051413423674	147390.99412234884	130873.64853509451	177309.42157867804	157296.40168888884	194197.0097129842	172205.50559660917	211887.6550828385	187820.28946386903	247779.18210905982	219491.89443586135	0.17805749715335867	0.1772526823066987	128101.06849901378	96629.81514864415	113592.49457420409	85685.6377530694
0.3295744720312385	147589.23325515963	131049.63839148458	177542.43119046462	157503.0969982461	194449.44040875536	172429.346287347	212160.30366854876	188061.9757294067	248092.5293088957	219769.49553064245	0.17803019852005408	0.17722550939928394	127661.66549547762	96878.60720950365	113202.85167044401	85906.24724828824
0.33156032401756863	147788.00419251068	131226.1002582441	177776.04844241045	157710.331279538	194702.52041670537	172653.76273769932	212433.64451960102	188304.27566806684	248406.65414650325	220047.78564075628	0.1780028116894216	0.1771982486996711	127223.14708992094	97127.56450975686	112813.99320148677	86127.00323108211
0.33355814176109866	147987.30745159867	131403.03459364042	178010.27379915453	157918.1049445572	194956.25016686707	172878.75532889718	212707.67802671922	188547.18962638703	248721.5569250971	220326.76503555287	0.17797533650686484	0.17717090005396444	126785.5160818398	97376.68622727692	112425.92164990306	86347.90497242287
0.33556799736153503	148187.1435486572	131580.4418550824	178245.1077236285	158126.41840358055	195210.6300871338	173104.3244402748	212982.40457802775	188790.71794860178	249037.23794434147	220606.4339812396	0.17794777281797614	0.17714346330845804	126348.77523041517	97625.97154332697	112038.6394623965	86568.95174612477
0.3375899633530214	148387.51299896272	131758.32249912567	178480.550677063	158335.272065374	195465.66060326615	173330.4704492741	213257.8245590592	189034.86097664826	249353.6975003575	220886.7927408876	0.1779201204685417	0.17711593830963848	125912.92725443095	97875.41964237392	111652.14904986322	86790.14282892272
0.3396241127067558	148588.41631684278	131936.67698147977	178716.6031189966	158544.66633720158	195721.34213890208	173557.19373145516	213533.93835276423	189279.61905017603	249670.93588573538	221167.84157444327	0.17789237930454213	0.17708832490418466	125477.97483278811	98125.02971236408	111266.45278780907	87011.47750058398
0.3416705188336247	148789.85401568332	132115.50575701476	178953.2655072841	158754.601624832	195977.6751155649	173784.49466050183	213810.74633952125	189524.99250655502	249988.95338954477	221449.58073873614	0.1778645491721558	0.17706062293897268	125043.92060413212	98374.8009443134	110881.5530160591	87232.95504360646
0.343729255586852	148991.82660793496	132294.80927976698	179190.53829810352	158965.07833254526	196234.6599526713	174012.37360823032	214088.2488971439	189770.9816808828	250307.75029734365	221732.01048748803	0.17783662991775845	0.17703283226107608	124610.76716732979	98624.73253258318	110497.45203921944	87454.5747435242
0.34580039726466444	149194.33460512132	132474.58800294605	179428.42194596547	159176.09686314073	196492.29706754079	174240.83094459632	214366.44640089155	190017.58690599306	250627.32689118935	222015.13107132207	0.1778086213879252	0.1770049527177648	124178.517081514	98874.82367478311	110114.15212661773	87676.33588867262
0.3478840186129729	149397.37851784533	132654.8423789408	179666.91690371992	159387.6576179431	196750.58687540315	174469.86703770264	214645.33922347738	190264.8085124637	250947.6834496489	222298.9427377722	0.1777805234294338	0.17697698415651397	123747.17286580056	99125.07357136905	109731.65551207215	87898.2377699539
0.34998019482807	149600.9588557954	132835.57285932463	179906.02362256302	159599.76099680882	197009.52978940593	174699.48225380486	214924.92773507582	190512.6468286225	251268.82024780585	222583.44573128913	0.17775233588926578	0.17694892642499752	123316.7369999364	99375.4814261496	109349.96439442784	88120.2796811387
0.352089001559344	149805.07612775403	133016.779894863	180145.74255204696	159812.4073981345	197269.12622062437	174929.67695732077	215205.21230333377	190761.10218055767	251590.7375572742	222868.64029325257	0.17772405861460833	0.1769207793710956	122887.21192404628	99626.0464457944	108969.08093747497	88342.46091865003
0.3542105149120084	150009.7308416021	133198.46393551744	180386.0741400845	160025.59721886096	197529.37657806653	175160.45151083465	215486.19329337552	191010.174892122	251913.43564620338	223154.5266619757	0.17769569145285552	0.17689254284289443	122458.60003883392	99876.76784002781	108589.00727017224	88564.78078166395
0.35634481144984936	150214.9235043279	133380.62543045345	180627.01883295894	160239.33085448213	197790.2812686839	175391.80627510743	215767.8710678141	191259.8652849432	252236.91477929134	223441.10507271686	0.1776672342516103	0.17686421668868843	122030.90370556712	100127.64482135326	108209.74548634887	88787.23857171088
0.35849196819798806	150420.65462203065	133563.2648280438	180868.57707532827	160453.60869904875	198051.8406973754	175623.7416090788	216050.2459867558	191510.1736784275	252561.17521778925	223728.3757576837	0.17763868685868645	0.176835800756982	121604.12524654716	100378.67660527676	107831.29764521122	89009.83359298855
0.36065206264566085	150626.92469993007	133746.38257587684	181110.7493102355	160668.4311451776	198314.05526699914	175856.25786987893	216333.31840781253	191761.10038977067	252886.21721951565	224016.33894604567	0.17761004912211245	0.1768072948964911	121178.26694509387	100629.86241031438	107453.66577160358	89232.5651524365
0.3628251727490157	150833.73424237012	133929.97912075976	181353.53597911293	160883.79858405524	198576.92537837615	176089.35541283118	216617.08868610556	192012.64573396186	253212.04103886115	224304.99486393807	0.17758132089012907	0.17677869895614567	120753.33104509115	100881.20145725459	107076.85185522586	89455.43255893141
0.3650113769339257	151041.08375282594	134114.0549087249	181596.93752178995	161099.71140544445	198840.45143029877	176323.0345914595	216901.55717427522	192264.81002379127	253538.64692679825	224594.3437344709	0.17755250201119616	0.17675001278509275	120329.31975201517	101132.69297001511	106700.85785178095	89678.43512413651
0.36721075409881926	151248.97373391	134298.6103850354	181840.95437649963	161316.16999769124	199104.63381953834	176557.2957574955	217186.7242224878	192517.5935698571	253866.03513089023	224884.38577773698	0.1775235923339904	0.1767212362326933	119906.23523248732	101384.33617504686	106325.68568266183	89901.57216211408
0.3694233836175272	151457.40468737777	134483.6459941895	182085.58697988506	161533.17474772915	199369.47294085083	176792.13926088388	217472.5901784431	192770.99668057193	254194.20589529944	225175.12121081853	0.17749459170741091	0.17669236914853204	119484.07961443812	101636.13030131906	105951.33723470569	90124.84298896044
0.37164934534214805	151666.37711413298	134669.16217992618	182330.8357670054	161750.7260410855	199634.9691869844	177027.56544978768	217759.15538738086	193025.0196621683	254523.15946079418	225466.55024779402	0.17746549998057795	0.17666341138241265	119062.85498753935	101888.07458051294	105577.81436084956	90348.24692314863
0.3738887196059291	151875.8915142343	134855.1593852304	182576.7011713429	161968.82426188723	199901.12294868598	177263.57467059538	218046.42019208887	193279.6628187063	254852.89606475827	225758.6730997465	0.17743631700283619	0.17663436278436362	118642.56340295821	102140.16824668646	105205.1188801527	90571.78328552097
0.3761415872261661	152085.9483868997	135041.63805233722	182823.18362480798	162187.46979286565	200167.934614707	177500.16726792627	218334.384932909	193534.9264520783	255183.4159411975	226051.48997476907	0.1774070426237584	0.17660522320463773	118223.20687383413	102392.41053646803	104833.25257762522	90795.45139893144
0.3784080295071193	152296.54823051282	135228.59862273734	183070.28355774604	162406.6630153622	200435.40457181112	177737.34358463538	218623.04994774458	193790.81086201585	255514.7193207486	226345.00107797285	0.1773776766931456	0.17657599249371628	117804.7873750031	102644.80068867654	104462.21720446646	91019.25058826804
0.3806881282429484	152507.69154262717	135416.0415371809	183318.00139894243	162626.40430933295	200703.53320477795	177975.10396181938	218912.41557206569	194047.31634609465	255846.8064306846	226639.20661149197	0.17734821906102793	0.17654667050231004	117387.3068434149	102897.33794444054	104092.014478378	91243.18018062413
0.38298196572066395	152719.37881997201	135603.96723568285	183566.33757562857	162846.69405335432	200972.3208964115	178213.44873882196	219202.48213891697	194304.44319974087	256179.67749492402	226934.1067744917	0.17731866957767073	0.17651725708136076	116970.76717827469	103150.02154729515	103722.64608341455	91467.23950497061
0.3852896247230969	152931.6105584566	135792.37615752648	183815.29251348705	163067.53262462714	201241.76802754396	178452.37825323848	219493.24997892225	194562.19171623595	256513.3327340365	227229.701763173	0.1772890280935713	0.17648775208204462	116555.17024129629	103402.85074300319	103354.11367040128	91691.42789236456
0.38761118853188686	153144.38725317636	135981.26874126887	184064.86663665783	163288.9203989825	201511.87497704392	178691.89284092214	219784.719420293	194820.5621867231	256847.7723652511	227525.99177078038	0.17725929445946723	0.17645815535577314	116140.51785637438	103655.82477929443	102986.41885668784	91915.74467559904
0.3899467409304866	153357.70939841538	136170.64542474324	184315.06036774153	163510.85775088437	201782.64212181803	178931.9928359867	220076.89078883038	195079.55490021032	257182.99660246045	227822.97698760554	0.17722946852633192	0.17642846675419618	115726.81181014329	103908.94290600717	102619.56322670728	92140.18918949366
0.39229636620718694	153571.57748765394	136360.50664506588	184565.87412780777	163733.34505343737	202054.0698368208	179172.67857081455	220369.76440793596	195339.17014357907	257519.00565623157	228120.65760099643	0.17719955014538177	0.17639868612920306	115314.05385219306	104162.20437520742	102253.54833173007	92364.76077052206
0.3946601491581577	153785.99201356975	136550.85283863658	184817.3083363957	163956.38267838708	202326.15849505604	179413.95037605712	220663.3405986121	195599.4082015845	257855.7997338065	228419.0337953585	0.17716953916807698	0.17636881333292467	114902.2456946075	104415.60844048858	101888.37568999827	92589.45875674486
0.3970381750905084	154000.9534680443	136741.6844411449	185069.36341152215	164179.97099612688	202598.9084675835	179655.8085806429	220957.6196794703	195860.269356864	258193.37903911286	228718.10575216365	0.17713943544612137	0.17633884821773885	114491.38901280612	104669.15435759723	101524.04678723961	92814.28248813748
0.39943052982536675	154216.46234216652	136933.00188757307	185322.03976968466	164404.1103757014	202872.3201235236	179898.25351177924	221252.60196673585	196121.75388993957	258531.7437727677	229017.8736499535	0.17710923883146806	0.17630879063626595	114081.48544547707	104922.84138413519	101160.56307648122	93039.23130617291
0.4018372997009759	154432.51912623658	137124.80561219956	185575.33782586624	164628.80118480997	203146.3938300621	180141.28549495843	221548.28777425244	196383.8620792236	258870.89413208354	229318.3376643456	0.17707894917631975	0.17627864044137923	113672.5365947336	105176.66877949983	100797.92597845942	93264.30455405265
0.40425857157581063	154649.12430977044	137317.09604860292	185829.25799354012	164854.04378981146	203421.1299524551	180384.90485396082	221844.67741348784	196646.59420102267	259210.83031107523	229619.497968038	0.17704856633313104	0.17624839748619975	113264.54402597249	105430.63580456376	100436.13688129187	93489.50157628953
0.4066944328317112	154866.27838150228	137509.87362966407	186083.80068467231	165079.83855572622	203696.5288540316	180629.11191085816	222141.77119353652	196909.95052954098	259551.55250046222	229921.35473081292	0.1770180901546106	0.17621806162410383	112857.50926811993	105684.74172166735	100075.19714069366	93714.82171853632
0.4091449713770379	155083.98182938853	137703.13878756986	186338.9663097262	165306.18584624014	203972.5908961986	180873.9069860166	222439.5694211253	197173.93133688383	259893.0608876752	230223.9081195414	0.17698752049372485	0.17618763270872118	112451.4338145256	105938.98579527438	99715.1080808565	93940.26432845742
0.411610275649843	155302.23514061287	137896.8919538174	186594.75527766818	165533.08602370962	204249.31643844704	181119.2903981039	222738.0724006194	197438.53689306462	260235.3556568635	230527.15829819036	0.17695685720369803	0.1761571105939415	112046.31912201643	106193.36729079485	99355.87099376321	94165.82875466347
0.41409043462106226	155521.0388015861	138091.1335592143	186851.16799596685	165760.53944916147	204526.7058383509	181365.26246408737	223037.28043402176	197703.76746600334	260578.43698889393	230831.10542782187	0.1769261001380174	0.1761264951339126	111642.16661161184	106447.88547510654	98997.48713930696	94391.51434676349
0.41658553779772634	155740.39329795295	138285.8640338841	187108.20487060107	165988.54648229884	204804.7594515757	181611.823499241	223337.19382098177	197969.62332153434	260922.3050613608	231135.7496666012	0.17689524915043167	0.17609578618304633	111238.97766897827	106702.53961678594	98639.95774634928	94617.32045613974
0.41909567522619073	155960.29911459246	138481.0838072673	187365.86630606023	166217.10748150278	205083.47763187875	181858.97381714758	223637.81285879613	198236.10472340754	261266.9600485873	231441.09116979886	0.17686430409495693	0.176064983596018	110836.75364402682	106957.32898536325	98283.28401192278	94843.24643499404
0.4216209374953856	156180.75673562236	138676.79330812453	187624.15270534865	166446.22280383512	205362.86073111414	182106.71372970098	223939.1378424135	198503.21193329192	261612.40212163056	231747.13008979455	0.17683326482587725	0.17603408722777047	110435.49585128576	107212.25285159796	97927.46710158885	95069.29163642973
0.42416141574008476	156401.76664440002	138872.99296453802	187883.06446998692	166675.89280504032	205642.90909923395	182355.04354710842	224241.1690644364	198770.94521077754	261958.63144828385	232053.8665760794	0.17680213119774876	0.17600309693351585	110035.2055701688	107467.31048741937	97572.50814989209	95295.45541475713
0.4267172016441951	156623.32932352673	139069.68320391513	188142.60200001672	166906.11783954926	205923.62308429324	182603.96357789467	224543.90681512596	199039.30481338024	262305.6481930825	232361.30077526104	0.1767709030653984	0.17597201256873976	109635.88404507935	107722.50116582215	97218.4082603231	95521.73712521791
0.42928838744406506	156845.44525484872	139266.86445298902	188402.7656940011	167136.89826048008	206205.0030324506	182853.47412890254	224847.35138240305	199308.29099654165	262653.4525173048	232669.43283106468	0.17673958028393055	0.17594083398919916	109237.53248528391	107977.82416050136	96865.16850527376	95748.13612371683
0.43187506593181346	157068.11491945942	139464.53713782135	188663.555949028	167368.2344196406	206487.04928797117	183103.5755052959	225151.50305185173	199577.90401363326	263002.0445789766	232978.26288433681	0.17670816270872697	0.17590956105093136	108840.15206593275	108233.27874658257	96512.78992658854	95974.65176716447
0.4344773304586784	157291.3387977027	139662.70168380425	188924.97316071286	167600.12666753106	206769.7621932312	183354.268010562	225456.362106723	199848.14411595822	263351.42453287455	233287.7910730482	0.17667665019545126	0.17587819361024926	108443.74392732978	108488.86419969797	96161.27353555709	96201.28341323137
0.4370952749383861	157515.11736917315	139861.35851566124	189187.01772319907	167832.5753533447	207053.14208871612	183605.55194651306	225761.92882793426	200119.01155275322	263701.5925305273	233598.01753229508	0.17664504260004868	0.17584673152375055	108048.30917529762	108744.57979608327	95810.62031279504	96428.03042005002
0.4397289938505404	157739.45111271847	140060.50805744907	189449.69002916088	168065.58082496966	207337.1893130256	183857.427613287	226068.2034940734	200390.50657118985	264052.548720219	233908.94239430217	0.17661333977875052	0.1758151746483161	107653.8488818407	109000.42481298	95460.8312087506	96654.89214646071
0.4423785822440318	157964.34050644093	140260.1507325591	189712.99046980447	168299.1434289906	207621.90420287367	184109.8953093505	226375.18638139995	200662.6294163768	264404.293246991	234220.5657884241	0.176581541588077	0.17578352284111334	107260.36408448964	109256.39852772653	95111.90714359283	96881.86795166135
0.4450441357404687	158189.78602769738	140460.2869637174	189976.91943486812	168533.26351068885	207907.28709308917	184362.95533149785	226682.87776384514	200935.38033135977	264756.8262526424	234532.88784114632	0.17654964788483898	0.17575177595959876	106867.85578750074	109512.50021871924	94763.84900768846	97108.9571955353
0.44772575053762753	158415.78815310347	140660.91717298818	190241.47731262672	168767.94141404572	208193.33831662088	184616.60797485555	226991.27791301714	201208.7595571259	265110.1478757359	234845.9086760894	0.17651765852613996	0.17571993386152207	106476.32496139407	109768.72916465253	94416.65766175091	97336.15923846513
0.4504235234129248	158642.3473585314	140862.04178177213	190506.66448988923	169003.1774817408	208480.05820453385	184870.8535328804	227300.38709819826	201482.76733260145	265464.2582515949	235159.62841400743	0.17648557336938078	0.1756879964049279	106085.77254287899	110025.08464425802	94070.33393638581	97563.47344073653
0.4531375517269096	158869.46411911253	141063.66121080844	190772.4813520013	169238.97205515433	208767.44708601333	185125.69229736086	227610.2055863477	201757.40389465418	265819.15751230676	235474.04717279013	0.176453392272259	0.17565596344815634	105696.19943585247	110281.56593698263	93724.87863299996	97790.8991631642
0.4558679334267773	159097.13890923723	141265.7758801751	191038.9282828453	169475.325474367	209055.50528836442	185381.1245584185	227920.73364210228	202032.66947809386	266174.84578672354	235789.16506746435	0.17642111509277597	0.17562383484984828	105307.60651066154	110538.17232198268	93380.29252349585	98018.43576657772
0.45861476704990445	159325.37220255513	141468.3862092885	191306.00566484002	169712.2380781598	209344.23313701112	185637.1506045066	228231.97152777537	202308.56431567174	266531.32320046175	236104.98221019263	0.17638874168923552	0.1755916104689479	104919.99460513145	110794.90307894349	93036.57635068893	98246.08261200786
0.4613781517274047	159554.1644719767	141671.49261690537	191573.71387894277	169949.71020401575	209633.63095549992	185893.77072241256	228543.91950336014	202585.08863808267	266888.58987590496	236421.498710277	0.17635627192024947	0.17555929016470367	104533.36452431977	111051.75748746097	92693.73082851619	98473.83906059712
0.4641581871877068	159783.5161896716	141875.09552112117	191842.0533046472	170187.7421881182	209923.69906549584	186150.9851972563	228856.5778265261	202862.24267396345	267246.64593220176	236738.714674156	0.17632370564473726	0.1755268737966736	104147.71704038233	111308.73482684046	92351.75664167479	98701.70447315276
0.4669549737601532	160013.42782706945	142079.1953393707	192111.02431998425	170426.33436535124	210214.43778678463	186408.7943124896	229169.94675262156	203140.02664989274	267605.49148526695	237056.63020540602	0.17629104272193363	0.17549436122472492	103763.05289359391	111565.83437659591	92010.65444654971	98929.67821063101
0.46976861237862133	160243.89985485957	142283.7924884277	192380.6273015214	170665.4870692997	210505.84743727196	186667.1983498981	229484.02653467158	203418.44079039185	267965.126647781	237375.2454047413	0.1762582830113853	0.17546175230903935	103379.37279188633	111823.05541587621	91670.42487089336	99157.75963374227
0.4725992045851658	160474.93274299032	142488.88738440466	192650.86262436197	170905.20063224796	210797.92833298218	186926.1975895977	229798.8174233782	203697.48531792292	268325.55152918946	237694.56037001286	0.17622542637295902	0.17542904691011504	102996.6774110496	112080.39722340554	91331.06851391122	99385.94810269028
0.4754468525336833	160706.52696066818	142694.48044275175	192921.73066214423	171145.4753851794	211090.68078805733	187185.79231003564	230114.31966711907	203977.16045288858	268686.7662357023	238014.57519620788	0.1761924726668419	0.1753962448887686	102614.96739526838	112337.85907762498	90992.58594693244	99614.24297768623
0.47831165899359906	160938.68297635738	142900.5720782565	193193.2317870404	171386.31165777543	211384.10511475665	187445.98278798937	230430.53351194624	204257.46641363122	269048.77087029244	238335.28997544906	0.17615942175354377	0.1753633461061403	102234.24335705489	112595.44025648385	90654.97771299258	99842.6436182335
0.4811937273535759	161171.40125777808	143107.16270504228	193465.36636975495	171627.70977841414	211678.20162345454	187706.76929856406	230747.459201585	204538.40341643075	269411.5655326948	238656.70479699303	0.1761262734939028	0.17533035042369344	101854.50587762147	112853.14003742486	90318.24432745203	100071.14938349277
0.4840931616252451	161404.68227190655	143314.25273656833	193738.1347795243	171869.6700741697	211972.97062264004	187968.1521151932	231065.09697743284	204819.97167550513	269775.1503194054	238978.81974722992	0.17609302774908508	0.17529725770322188	101475.75550679862	113110.95769710839	89982.3862779066	100299.75963196903
0.4870100664469608	161638.52648497143	143521.84258562658	194011.53738411295	172112.19287080938	212268.4124189131	188230.13150963478	231383.44707855582	205102.1714030058	270139.5253236772	239301.6349096797	0.17605968438059058	0.1752640678068474	101097.99276337773	113368.8925114274	89647.40402431786	100528.47372139245
0.4899445470875755	161872.93436245449	143729.9326643422	194285.57454981367	172355.27849279338	212564.5273169844	188492.70775197085	231702.50974168832	205385.0028090186	270504.6906355209	239625.15036499267	0.1760262432502535	0.1752307805970274	100721.21813566238	113626.94375579804	89313.2979997322	100757.29100919515
0.49289670945023945	162107.90636908775	143938.5233841712	194560.24664144477	172598.92726327258	212861.31561967303	188755.88111060654	232022.2852012303	205668.466101561	270870.64634170156	239949.36619094672	0.17599270422024588	0.175197395936556	100345.4320807457	113885.11070410907	88980.06860943884	100986.21085137129
0.4958666600762229	162343.44296884997	144147.61515589696	194835.55402234534	172843.13950408413	213158.7776279008	189019.65185226346	232342.7736892423	205952.56148657692	271237.39252573287	240274.28246244186	0.1759590671530834	0.1751639136885666	99970.63502568752	114143.39262972027	88647.71623204648	101215.2326033935
0.4988545061487607	162579.54462496794	144357.20838963205	195111.49705437757	173087.91553575368	213456.91364069525	189284.02024198356	232663.9754354478	206237.28916793983	271604.9292678806	240599.89925150404	0.17592533191162424	0.17513033371653608	99596.82736724615	114401.78880476207	88316.24121941999	101444.35561980307
0.5018603554969207	162816.21179990988	144567.30349481152	195388.07609791803	173333.2556774877	213755.7239551802	189548.9865431205	232985.89066722355	206522.64934744366	271973.25664515264	240926.21662727513	0.17589149835907522	0.17509665588428616	99224.00947194546	114660.29850009084	87985.6438965872	101673.57925388962
0.5048843165994948	163053.4449553866	144777.90088019465	195665.2915118599	173579.1602471753	214055.20886657847	189814.5510173418	233308.5196096027	206808.64222480558	272342.3747313011	241253.2346560162	0.17585756635899474	0.17506288005598875	98852.1816766262	114918.92098537832	87655.92456213757	101902.90285788476
0.5079264985889148	163291.24455234525	144989.000953859	195943.14365360545	173825.62956138165	214355.36866820307	190080.71392462097	233631.8624852652	207095.2679976579	272712.2835968136	241580.95340109858	0.17582353577529225	0.175029006096167	98481.34428815544	115177.65552861243	87327.08348823339	102132.32578266412
0.5109870112551897	163529.6110509686	145200.60412319985	196221.63287906497	174072.6639353469	214656.20365145715	190347.47552323833	233955.91951453808	207382.52686154796	273082.983308913	241909.3729230043	0.17578940647223618	0.17499503386970036	98111.49758443236	115436.5013968721	86999.12092126161	102361.84737813473
0.5140659650498691	163768.54491067186	145412.71079492752	196500.7595426534	174320.26368298332	214957.71410582942	190614.83606977548	234280.69091539105	207670.4190099339	273454.47393155284	242238.49327932173	0.17575517831445486	0.17496096324182542	97742.64181369543	115695.45785526186	86672.03708127514	102591.46699249744
0.5171634710900281	164008.0465900971	145625.32137506214	196780.52399728374	174568.42911686952	215259.90031888837	190882.7958191114	234606.17690342967	207958.94463417924	273826.75552540965	242568.31452473905	0.17572085116694097	0.17492679407814196	97374.77719517052	115954.52416725457	86345.83216273785	102821.18397261947
0.5202796411622786	164248.11654711154	145838.43626893248	197060.92659436527	174817.1605482487	215562.76257627943	191151.35502441978	234932.37769189256	208248.1039235503	274199.82814788143	242898.8367110427	0.17568642489505126	0.17489252624461263	97007.90391913801	116213.69959449023	86020.50633428618	103050.99766355753
0.5234145877268029	164488.75523880197	146052.05588117067	197341.967683797	175066.45828702286	215866.3011617185	191420.51393716218	235259.2934916451	208537.89706521036	274573.69185307936	243230.05988711005	0.17565189936451425	0.17485815960757062	96642.02214746177	116472.9833971113	85696.05973940343	103280.90740913898
0.5265684239214125	164729.96312147338	146266.18061571132	197623.64761396596	175316.3226417517	216170.5163569903	191690.27280708821	235586.92451117776	208828.3242442183	274948.3466918271	243561.98409890902	0.17561727444143274	0.17482369403371942	96277.13201325387	116732.37483296543	85372.49249619246	103510.91255123913
0.5297412635656308	164971.74065064074	146480.8108757837	197905.9667317383	175566.75391964376	216475.40844193823	191960.6318822255	235915.27095659485	209119.3856435185	275323.7927116487	243894.60938948678	0.1755825499922832	0.17478912939013685	95913.23362144828	116991.87315800041	85049.80469766632	103741.01242992282
0.5329332211648017	165214.08828102876	146695.9470639123	198188.9253824585	175817.75242655695	216780.97769446453	192231.59140888014	236244.33303161533	209411.08144394186	275700.0299567694	244227.935798971	0.17554772588392373	0.1747544655442782	95550.3270489499	117251.47762603313	84727.99641195312	103971.20638340712
0.5361444119142209	165457.0064665628	146911.58958190793	198472.52390993937	176069.31846698863	217087.22439051917	192503.1516316265	236574.11093756088	209703.41182419503	276077.05846810254	244561.96336455824	0.1755128019835953	0.17471970236398268	95188.41234445572	117511.18748831004	84407.06768219173	104201.49374759942
0.5393749517032939	165700.49566036684	147127.73883086652	198756.7626564594	176321.45234407394	217394.14880409726	192775.31279330538	236904.60487335347	209996.37696085803	276454.8782832476	244896.6921205118	0.17547777815892662	0.17468483971747206	94827.48952954635	117771.00199440867	84087.0185275115	104431.87385692447
0.5426249571197181	165944.5563147583	147344.39521116432	199041.64196275713	176574.15435958048	217701.75120723312	193048.07513501844	237235.81503550874	210289.97702837893	276833.489436483	245232.12209815593	0.17544265427793496	0.17464987747335728	94467.55859781802	118030.92039080709	83767.84894221276	104662.3460431695
0.5458945454536906	166189.18888123953	147561.55912245027	199327.16216802172	176827.42481389994	218010.03186999008	193321.43889611957	237567.7416181258	210584.21219906432	277212.891958755	245568.25332586523	0.1754074302090317	0.17461481550064112	94108.61951578408	118290.94192179292	83449.55889661983	104892.90963611752
0.5491838347021408	166434.39381049701	147779.23096364536	199613.32360989123	177081.26400604684	218318.99106045903	193595.40431421326	237900.38481288558	210879.08264307817	277593.0858776765	245905.08582906437	0.17537210582102553	0.17457965366872083	93750.67222284153	118551.06582888216	83132.14833690971	105123.56396301836
0.5524929435729888	166680.17155239006	147997.41113293267	199900.12662444057	177335.6722336475	218628.62904474564	193869.97162514302	238233.74480903728	211174.5885284295	277974.0712175117	246242.61963021394	0.17533668098312574	0.17454439184739345	93393.71663155407	118811.29135093838	82815.61718554422	105354.30834884942
0.55582199148943	166926.5225559501	148216.10002775653	200187.57154618058	177590.64979293948	218938.94608696914	194145.14106299114	238567.82179339774	211470.73002097203	278355.84799917624	246580.85474881093	0.17530115556494627	0.17450902990685727	93037.75262766331	119071.61772379279	82499.96534120664	105585.14211593568
0.5591710985942444	167173.44726936877	148435.29804481237	200475.65870804415	177846.19697875928	219249.94244924787	194420.91286006503	238902.6159503354	211767.5072843903	278738.41624021984	246919.79120137307	0.17526552943650758	0.17447356771771755	92682.78007055074	119332.04418049753	82185.19267908111	105816.0645839721
0.5625403857541326	167420.94613999673	148655.005580045	200764.38844138532	178102.31408454123	219561.61839169907	194697.28724689706	239238.1274617704	212064.92048019875	279121.77595482627	247259.42900143875	0.17522980246824257	0.1744380051509875	92328.79879345745	119592.5699512288	81871.29905133322	106047.07507027686
0.565929974564078	167669.0196143329	148875.22302863974	201053.76107596685	178359.00140230675	219873.97417242418	194974.26445223248	239574.3565071601	212362.96976772987	279505.92715379765	247599.76815955393	0.17519397453099914	0.17440234207809455	91975.80860312283	119853.19426245987	81558.2842865698	106278.17288883775
0.569339987351735	167917.66813801904	149095.9507850173	201343.77693995417	178616.25922265905	220187.01004750415	195251.8447030241	239911.3032634928	212661.65530412836	279890.86984454875	247940.8086832654	0.17515804549604397	0.1743665783708829	91623.8092808649	120113.91633798182	81246.14819083363	106509.35735125095
0.5727705471818436	168166.892155833	149317.1892428277	201634.436359908	178874.08783477635	220500.7262709903	195530.0282244251	240248.96790527925	212960.97724434343	280276.6040310966	248282.55057711375	0.17512201523506496	0.17433071390161564	91272.80058207363	120374.73539792001	80934.89054716006	106740.62776581198
0.5762217778606706	168416.69211167944	149538.9387949421	201925.73966077328	179132.48752640202	220815.12309489405	195808.8152397789	240587.35060454116	213260.93574111874	280663.12971404893	248624.9938426211	0.17508588362017793	0.17429474854298319	90922.78223653883	120635.65065873414	80624.51111594588	106971.9834376648
0.5796938039404782	168667.06844858325	149761.1998334473	202217.68716587257	179391.45858383918	221130.2007691783	196088.20597061297	240926.45153080297	213561.5309449851	281050.4468905955	248968.13847828464	0.17504965052392663	0.17425868216809975	90573.75394916162	120896.66133381426	80315.00963550806	107203.42366922647
0.5831867507240184	168918.02160868235	149983.97274963863	202510.27919689717	179651.0012919423	221445.95954174997	196368.2006366308	241266.27085108342	213862.76300425295	281438.5555544982	249311.98447956773	0.1750133158192911	0.17422251465051491	90225.71539958939	121157.76663263142	80006.3858216703	107434.94775929302
0.5867007442690553	169169.55203321768	150207.25793401164	202803.51607389635	179911.11593410783	221762.399658447	196648.79945570097	241606.80872988235	214164.63206500048	281827.4556960782	249656.53183888787	0.17497687937968695	0.17418624586421097	89878.66624247283	121418.96576069295	79698.63936818764	107666.5550032705
0.5902359113929144	169421.6601625257	150431.05577625547	203097.3981152687	180171.80279226674	222079.52136303062	196930.0026438504	241948.0653291721	214467.13827106645	282217.14730220556	250001.78054560802	0.17494034107897183	0.17414987568361087	89532.60610791296	121680.25791978091	79391.76994699985	107898.24469323456
0.5937923796770596	169674.346436029	150655.36666524434	203391.92563775193	180433.06214687522	222397.32489717365	197211.81041525368	242290.04080838594	214770.2817640398	282607.63035628735	250347.7305860263	0.17490370079144932	0.17411340398358163	89187.5346015133	121941.64230759442	79085.77720840275	108130.01611769944
0.597370277471697	169927.61129222895	150880.19098903064	203687.09895641383	180694.89427690665	222715.810500451	197494.22298222533	242632.73532440802	215074.06268325046	282998.904838257	250694.3819433659	0.17486695839187097	0.17407683063943583	88843.45130478218	122203.11811795086	78780.66078129783	108361.86856174469
0.6009697339004076	170181.45516869499	151105.52913483608	203982.91838464118	180957.2994598418	223034.97841032883	197777.24055520943	242976.1490315615	215378.48116575897	283390.9707245613	251041.7345977639	0.17483011375544197	0.17404015552693747	88500.35577490181	122464.6845400855	78476.42027290538	108593.80130621791
0.6045908788648067	170435.87850205472	151331.38148904286	204279.38423412788	181220.27797165877	223354.8288621516	198060.863342768	243320.28208159565	215683.5373463451	283783.8279881465	251389.78852625904	0.17479316675782608	0.17400337852230582	88158.24754535034	122726.34075916559	78173.05526946485	108825.81362840533
0.6082338430492322	170690.88172798615	151557.74843718603	204576.4968148668	181483.83008682483	223675.3620891334	198345.09155157395	243665.13462367628	215989.2313574994	284177.4765984483	251738.54370278274	0.17475611727514653	0.1739664995022195	87817.12612589449	122988.08595572412	77870.56533632055	109057.90480170399
0.611898757925461	170946.4652812056	151784.6303639438	204874.25643513585	181747.95607828494	223996.57832234306	198629.92538639792	244010.70680437068	216295.56332940992	284571.9165213758	252088.00009814487	0.1747189651839922	0.17392951834381942	87476.99100282043	123249.9193058163	77568.95001789927	109290.07409530878
0.6155857557574533	171202.62959545924	152012.02765312916	205172.66340148842	182012.65621745275	224318.4777906951	198915.3650500996	244356.99876763782	216602.53338995308	284967.14771930024	252438.15768002355	0.17468171036142258	0.1738924349247148	87137.84163931757	123511.8399809748	77268.20883812755	109522.32077453285
0.6192949696061266	171459.3751035115	152239.94068768003	205471.71801874108	182277.93077419992	224641.06072093552	199201.41074361594	244704.01065481373	216910.14166468132	285363.17015104025	252789.01641295262	0.1746443526849692	0.17385524912298492	86799.67747529224	123773.84714767337	76968.3413003087	109754.6441000849
0.6230265333341571	171716.7022371344	152468.36984964984	205771.42058996097	182543.7800168447	224964.3273376295	199488.06266594905	245051.74260459814	217218.38827681082	285759.9837718469	253140.57625830808	0.17460689203264096	0.17381796081718512	86462.49792799726	124035.9399677664	76669.34688759223	109987.04332861304
0.6267805816108112	171974.61142709758	152697.3155201984	206071.77141645463	182810.2042121426	225288.27786314968	199775.32101415706	245400.1947530428	217527.2733472113	286157.58853339136	253492.83717429676	0.17456932828293018	0.17378056988634993	86126.3023918122	124298.11759776622	76371.2250630632	110219.5177122131
0.6305572499168048	172233.1031031551	152926.77807958046	206372.7707977537	183077.203625273	225612.91251765986	200063.18598333967	245749.3672335349	217836.79699439128	286555.9843837468	253845.79911594125	0.17453166131481498	0.1737430762099975	85791.09023883939	124560.37918936461	76073.97526980191	110452.06649847329
0.634356674549194	172492.1776940364	153156.75790713748	206674.41903160457	183344.77851983026	225938.23151910616	200351.6577666287	246099.26017678593	218146.95933448843	286955.1712673773	254199.46203506886	0.17449389100776178	0.17370547966813457	85456.86081898957	124822.72388907522	75777.59693129733	110684.68893041462
0.6381789926262927	172751.83562743283	153387.25538128568	206976.71641395317	183612.92915781034	226264.23508319905	200640.73655517408	246449.87371081542	218457.76048125478	287355.1491251193	254553.82588029618	0.17445601724173365	0.17366778014125997	85123.61345978081	125085.15083754063	75482.08945119753	110917.3842459619
0.642024342092622	173012.07732998492	153618.27087950511	207279.66323893107	183881.65579959846	226590.9234234005	200930.42253813113	246801.20796093516	218769.2005460429	287755.91789416515	254908.89059701425	0.17441803989719135	0.173629977510368	84791.34746714681	125347.65917040408	75187.45221403241	111150.15167853981
0.6458928617238878	173272.9032272725	153849.80477833032	207583.25979884408	184150.9587039588	226918.29675091067	201220.71590264988	247153.26304973752	219081.27963779544	288157.47750805033	255264.65612737674	0.17437995885510116	0.17359207165695523	84460.06212547794	125610.24801784009	74893.68458520621	111382.99045679718
0.6497846911319898	173534.3137438009	154081.8574533385	207887.50638415743	184420.8381280215	227246.355274653	201511.61683386067	247506.03909707768	219393.99786303006	288559.8278966353	255621.12241028456	0.1743417739969328	0.1735540624630227	84129.7566973865	125872.91650383174	74600.7859107703	111615.89980377257
0.6536999707700591	173796.3093029865	154314.42927913665	208192.403283479	184691.29432726774	227575.09920125644	201803.12551485933	247859.53622005685	219707.3553258235	288962.9689860861	255978.28938136832	0.17430348520467143	0.17351594981108176	83800.43042428419	126135.66374669969	74308.75551802292	111848.87893756479
0.6576388419375281	174058.89032714657	154547.52062935208	208497.95078354835	184962.32755552002	227904.52873504395	202095.24212669628	248213.75453300955	220021.3521278006	289366.9006988614	256336.15697297655	0.17426509236081827	0.17347773358415633	83472.08252676204	126398.48885912448	74017.59271579608	112081.92707125843
0.661601446785229	174322.0572374836	154781.1318766194	208804.14916921942	185233.93806492683	228234.6440780143	202387.96684836125	248568.69414748438	220335.98836811807	289771.622953692	256694.72511415815	0.1742265953483941	0.17343941366579058	83144.71220443025	126661.39094757289	73727.29679430649	112315.04341243953
0.6655879283205246	174585.81045407333	155015.26339256915	209110.99872344677	185506.12610595053	228565.44542982822	202681.2998567699	248924.35517222958	220651.26414345074	290177.135665565	257053.99373064813	0.17418799405094632	0.17340098994005093	82818.31863602251	126924.36911205202	73437.8670252487	112548.22716291994
0.6695984304124688	174850.1503958485	155249.91554781352	209418.49972726763	185778.8919273513	228896.93298778823	202975.24132674697	249280.7377131728	220967.17954797376	290583.4387457019	257413.96274484802	0.1741492883525523	0.17336246229153043	82492.90097995847	127187.42244645208	73149.30266233906	112781.477519162
0.6736330977969988	175115.07748058738	155485.08871193638	209726.6524597894	186052.23577617595	229229.10694682703	203269.79143101533	249637.84187340774	221283.73467335137	290990.5321015451	257774.63207581386	0.1741104781378236	0.17332383060535636	82168.45837463439	127450.55003865808	72861.60294147953	113014.79367221147
0.6776920760821589	175380.59212489772	155720.78325347896	210035.4571981716	186326.1578977423	229561.96749948766	203564.95034017856	249995.6677531744	221600.92960871878	291398.4156367355	258136.00163923684	0.17407156329191148	0.1732850947671916	81844.98993797228	127713.7509694472	72574.76708045974	113248.17480687797
0.6817755117533548	175646.694744202	155956.9995399267	210344.91421760948	186600.6585356243	229895.51483590645	203860.7182227059	250354.21544984085	221918.76444066598	291807.08925109386	258498.0713474264	0.17403254370051105	0.17324625466323884	81522.49476800486	127977.02431289107	72288.79427943751	113481.62010200322
0.6858835521786408	175913.3857527219	156193.73793769543	210655.02379131658	186875.7379316365	230229.74914379485	204157.09524491619	250713.48505788445	222237.2392532215	292216.55284059985	258860.84110929148	0.17399341924986642	0.17320731018024968	81200.97194337472	128240.36913672835	72003.68372133747	113715.12873083353
0.6900163456140378	176180.66556346524	156430.9988121198	210965.78619051055	187151.39632582193	230564.67060842467	204454.08157096454	251073.47666887596	222556.3541278384	292626.8062973762	259224.31083032684	0.17395418982677346	0.1731682612055248	80880.42052316666	128503.78450167924	71719.43457182124	113948.6998604536
0.6941740412088835	176448.53458820787	156668.7825274375	211277.20168439316	187427.63395643386	230900.2794126064	204751.67736282383	251434.19037145821	222876.10914337475	293037.84950966446	259588.4804125916	0.17391485531858827	0.17312910762692083	80560.83954694495	128767.26946116239	71436.04597914964	114182.33265132457
0.6983567890112157	176716.99323747845	156907.0894467752	211589.27054013257	187704.4510599204	231236.5757366724	205049.88278026838	251795.62625132632	223196.50437607648	293449.68236180424	259953.3497546906	0.17387541561322872	0.1730898493328543	80242.22803534567	129030.82306168973	71153.5170747973	114416.02625779063
0.702564739973187	176986.04192054304	157145.91993213556	211901.99302284725	187981.84787091025	231573.559758458	205348.6979808585	252157.7843912103	223517.53989956214	293862.3047342148	260318.91875175817	0.17383587059918115	0.17305048621230767	79924.58498998731	129294.4443422854	70871.84697344527	114649.77982772887
0.7067980459565127	177255.68104538776	157385.27434438097	212215.369395586	188259.82462219463	231911.23165328114	205648.1231199221	252520.66487085266	223839.21578480257	294275.71650337114	260685.18729543666	0.17379622016550322	0.17301101815483183	79607.90939382464	129558.13233471662	70591.03477320448	114883.59250245243
0.7110568597379514	177525.91101870206	157625.15304321973	212529.39991931015	188538.3815447119	232249.5915939249	205948.15835053887	252884.26776699003	224161.53210010496	294689.9175417833	261052.15527385892	0.17375646420183186	0.1729714450505541	79292.20021138713	129821.88606335968	70311.07955578715	115117.4634167105
0.7153413350148182	177796.73224586278	157865.556387191	212844.08485287492	188817.51886753086	232588.6397506166	206248.80382352194	253248.59315333172	224484.48891109397	295104.9077179746	261419.82257162812	0.17371660259838503	0.1729317667901811	78977.45638869703	130085.70454470068	70031.98038658872	115351.39169833809
0.7196516264105322	178068.14513091507	158106.4847336485	213159.4244530093	189097.2368178327	232928.37629100718	206550.0596874	253613.64110053846	224808.08628069222	295520.68689645774	261788.189069797	0.1736766352459694	0.172891983265004	78663.67685364187	130349.58678742498	69753.73631484434	115585.37646818161
0.7239878894801961	178340.15007655584	158347.93843874536	213475.4189742969	189377.5356208945	233268.80138015136	206851.92608839876	253979.41167620098	225132.3242691021	295937.2549377127	262157.2546458482	0.17363656203598318	0.17285209436690332	78350.86051611602	130613.53179223835	69476.34637388587	115819.41684009135
0.7283502807162107	178612.7474841151	158589.9178574179	213792.06866915562	189658.41550007093	233609.9151804858	207154.403170423	254345.90494481823	225457.202933786	296354.61169816257	262527.0191736729	0.17359638286042325	0.17281209998835464	78039.00626840815	130877.53855214268	69199.80958138779	116053.51192096621
0.7327389575539218	178885.93775353904	158832.42334337046	214109.37378781918	189939.87667677755	233951.71785181074	207457.4910750383	254713.1209677768	225782.72232944824	296772.7570301524	262897.48252355197	0.1735560976118875	0.17277200002243434	77728.11298526078	131141.60605195165	68924.12493948266	116287.66081050038
0.7371540783773028	179159.72128337022	159075.45524905785	214427.33457831506	190221.9193704718	234294.20955126555	207761.18994145162	255081.0598033274	226108.8825080139	297191.69078192295	263268.6445621327	0.17351570618358353	0.17273179436282238	77418.17952363938	131405.7332675606	68649.29143459722	116521.86260060966
0.74159580252467	179434.09847072794	159319.01392566806	214745.95128644223	190504.54379863318	234637.39043330675	208065.49990649015	255449.72150655978	226435.6835186072	297611.4127975845	263640.5051524058	0.1734752084693304	0.1726914829038085	77109.20472366735	131669.91916704923	68375.30803809315	116756.11637602746
0.746064290294433	179709.06971129176	159563.09972310727	215065.22415575385	190787.75017674736	234981.26064968918	208370.42110458508	255819.1061293848	226763.12540753506	298031.92291709746	264013.06415368797	0.17343460436356656	0.17265106554030035	76801.18740844727	131934.1627099514	68102.17370639741	116990.42121417075
0.7505597029508803	179984.6353992797	159807.71298998102	215385.15342753267	191071.53871828498	235325.82034944024	208675.9536677495	256189.21372050658	227091.2082182627	298453.22097624245	264386.3214215956	0.17339389376135228	0.17261054216782284	76494.1263839975	132198.46284663677	67829.88738061115	117224.77618405968
0.7550822027299987	180260.79592742887	160052.8540735764	215705.73934076965	191355.9096346824	235671.0696788378	208982.09772555687	256560.04432540014	227419.9319913934	298875.306806596	264760.2768080228	0.17335307655837837	0.17256991268252847	76188.02043987066	132462.81851899624	67558.44798741117	117459.18034745753
0.7596319528453285	180537.55168697654	160298.52331984593	216026.9821321431	191640.86313532322	236017.00878138802	209288.85340512445	256931.59798628814	227749.2967646484	299298.18023550644	265134.9301611206	0.17331215265096905	0.1725291769812002	75882.86834920943	132727.22866001725	67287.85443883762	117693.63275815547
0.7642091174938536	180814.90306763834	160544.72107338783	216348.88203599502	191926.39942751732	236363.63779780126	209596.2208310885	257303.87474211492	228079.30257284394	299721.84108606534	265510.28132527147	0.17327112193608687	0.17248833496125815	75578.6688686125	132991.69219315797	67018.10563218594	117928.13246130198
0.7688138618619275	181092.85045758722	160791.44767742723	216671.4392843069	192212.51871647962	236710.95686596612	209904.20012558377	257676.87462852066	228409.94944786778	300146.28917708003	265886.33014106454	0.17322998431134073	0.1724473865207631	75275.42073888332	133256.20803312212	66749.20045086741	118162.67849452794
0.7734463521312342	181371.39424343524	161038.70347380041	216994.6541066809	192499.2212053128	237058.96612093007	210212.79140822502	258050.5976778206	228741.237418661	300571.5243230515	266263.0764452766	0.17318873967498863	0.1724063315584238	74973.12268482894	133520.775085181	66481.13776409626	118397.26988704503
0.7781067554847866	181650.5348102087	161286.4888029324	217318.52673031154	192786.50709498284	237407.66569486933	210521.99479608142	258425.04391897412	229073.1665111909	300997.54633414105	266640.5200708423	0.1731473879259449	0.1723651699736008	74671.7734153904	133785.39224483073	66213.91642699018	118631.90565939993
0.7827952401129585	181930.2725413288	161534.8040038199	217643.05737996454	193074.37658430007	237757.05571706808	210831.81040365688	258800.21337756203	229405.73674843088	301424.3550161464	267018.6608468326	0.17310592896378516	0.17232390166631437	74371.37162418664	134050.05839827657	65947.53528098017	118866.5848237127
0.7875119752195561	182210.60781858853	161783.649414011	217968.24627795198	193362.82986989673	238107.1363138909	211142.23834286595	259176.10607575907	229738.94815033503	301851.9501704713	267397.4985984288	0.173064362688751	0.17228252653724588	74071.91598917916	134314.77242153138	65681.99315380305	119101.30638337135
0.792257131027923	182491.54102213067	162033.02536958517	218294.09364410702	193651.8671462051	238457.9076087569	211453.27872301213	259552.7220323066	230072.80073381567	302280.3315940973	267777.0331468968	0.17302268900175669	0.17224104448774832	73773.40517341346	134579.5331811309	65417.28885985538	119336.06933318824
0.7970308787870847	182773.07253042562	162282.93220513425	218620.5996957606	193941.48860543658	238809.3697221163	211764.931650765	259930.0612624878	230407.29451271985	302709.49907955696	268157.2643095629	0.1729809078043955	0.17219945541984896	73475.83782485873	134844.33953344077	65153.42120009288	119570.87265880406
0.8018333907779276	183055.2027202473	162533.3702537403	218947.76464771392	194231.6944375574	239161.5227714208	212077.19723013515	260308.12377809684	230742.4294978026	303139.45241490036	268538.19189978525	0.17293901899894315	0.1721577592362542	73179.21257652715	135109.1903244257	64890.38896237686	119805.71533701569
0.8066648403194178	183337.93196665146	162784.33984695698	219275.58871221548	194522.48483026793	239514.3668710988	212390.07556245296	260686.90958741432	231078.20569670535	303570.1913836693	268919.8157269303	0.17289702248836486	0.17211595584035785	72883.52804687247	135374.08438990265	64628.190921619534	120040.59633543342
0.8115254017748545	183621.26064295013	163035.84131478678	219604.07209893237	194813.85996897778	239867.9021325274	212703.56674634223	261066.41869517643	231414.62311392833	304001.7157648642	269302.13559634367	0.17285491817632206	0.17207404513624577	72588.78283995017	135639.02055532485	64366.82583986595	120275.51461238414
0.8164152505581643	183905.18912069	163287.8749856614	219933.21501492691	195105.82003678437	240222.12866400622	213017.6708776978	261446.65110254873	231751.68175080715	304434.0253329161	269685.1513093251	0.1728127059671751	0.17203202702869982	72294.97554542124	135903.9976354316	64106.29246641323	120510.46911670268
0.8213345631402307	184189.71776962554	163540.44118641852	220263.01766462682	195398.3652144473	240577.04657072766	213332.38804965856	261827.6068070948	232089.38160548554	304867.1198576527	270068.86266309867	0.17277038576599338	0.17198990142320764	72002.10473879427	136169.0144340843	63846.58953811228	120745.45878776908
0.8262835170552626	184474.84695769657	163793.54024228148	220593.4802498008	195691.495680366	240932.6559547499	213647.718352585	262209.28580274875	232427.72267289046	305300.9991042697	270453.2694507871	0.17272795747855743	0.17194766822596388	71710.16898168251	136434.06974443793	63587.71577945724	120980.48255539685
0.8312622909072027	184760.57705100192	164047.17247683584	220924.60296952934	195985.21161055425	241288.9569149681	213963.66187403185	262591.688079784	232766.70494470492	305735.66283329716	270838.37146138214	0.1726854210113661	0.17190532734387984	71419.16682201251	136699.16234873235	63329.669902697206	121215.53933952004
0.8362710643761712	185046.90841377567	164301.3382120087	221256.38602017917	196279.5131786173	241645.94954708614	214280.21869872385	262974.8136247858	233106.3284093429	306171.1108005696	271224.1684797181	0.1726427762716443	0.17186287868458736	71129.09679389	136964.29101759195	63072.45060793683	121450.62805001438
0.8413100182249524	185333.84140835836	164556.03776804294	221588.82959537112	196574.4005557233	242003.63394358443	214597.3889085274	263358.66242061555	233446.5930519184	306607.34275718825	271610.66028643824	0.17260002316734535	0.17182032215644508	70839.95741814747	137229.45451071113	62816.056583527476	121685.74758705497
0.8463793343055166	185621.37639517564	164811.2714634781	221921.93388595709	196869.87391058338	242362.0101936948	214915.17258242847	263743.2344463869	233787.49885422425	307044.35844949615	271997.8466579729	0.17255716160716117	0.17177765766854594	70551.74720236287	137494.6515762657	62560.486505974084	121920.89684043825
0.8514791955655843	185909.51373270727	165067.0396151232	222255.69907998582	197165.9334094207	242721.07838336568	215233.56979650035	264128.52967742755	234129.0457946975	307482.1576190364	272385.72736650176	0.17251419150052436	0.17173488513072013	70264.46464099735	137759.88095077127	62305.739040162414	122156.07468966395
0.8566097860552276	186198.25377746462	165323.34253803646	222590.12536267855	197462.57921594902	243080.83859523624	215552.5806238823	264514.5480852539	234471.23384839762	307920.7400025249	272774.3021799313	0.17247111275761817	0.17169200445354443	69978.108215563	138025.14135893434	62051.81283963099	122391.2800039947
0.861771290933513	186487.59688395972	165580.18054549824	222925.2129163946	197759.81149134264	243441.29090860026	215872.2051347475	264901.2896375326	234814.06298697274	308360.1053318111	273163.570861858	0.17242792528937856	0.17164901554834644	69692.67639492452	138290.43151378632	61798.70654647797	122626.51164194942
0.8669638964751838	186777.54340468202	165837.55394898998	223260.96192060682	198057.63039421372	243802.43539938165	216192.44339627886	265288.75429805514	235157.53317863576	308800.2533338487	273553.533171544	0.17238462900750381	0.17160591832721112	69408.16763520241	138555.75011597574	61546.41879171133	122861.76845140755
0.8721877900773816	187068.09369006596	166095.46305816565	223597.372551865	198356.03608058067	244164.2721400941	216513.2954726379	265676.9420266972	235501.64438812996	309241.1837306533	273944.1888638787	0.17234122382445954	0.17156271270298784	69124.58038014919	138821.09585401416	61294.94819531217	123097.04926943034
0.877443160266411	187359.24808846772	166353.90818083115	223934.44498377127	198655.02870384598	244526.80119981838	216834.7614249394	266065.85277939285	235846.39657670472	309682.89623927494	274335.5376893547	0.17229770965348426	0.1715193985892944	68841.9130614996	139086.46740460396	61044.29336645082	123332.35292228311
0.8827301967045416	187651.00694613322	166612.88962291586	224272.17938694463	198954.60841476498	244890.022644163	217156.84131122025	266455.4865080957	236191.7897020823	310125.39057175646	274727.5793940308	0.17225408640859757	0.17147597590052668	68560.16409851238	139351.86343107373	60794.452903497964	123567.67822491378
0.8880490901968541	187943.37060717065	166872.4076884483	224610.57592899146	199254.775361419	245253.93653523416	217479.53518641167	266845.84316074685	236537.82371842838	310568.6664350993	275120.31371950195	0.17221035400460416	0.1714324445518627	68279.33189884946	139617.28258483857	60545.42539430037	123803.02398120612
0.8934000326981257	188236.339413522	167132.46267953058	224949.6347744735	199555.529689188	245618.54293160347	217802.84310230927	267236.9226812408	236884.49857632228	311012.7235312272	275513.7404028664	0.17216651235710193	0.17138880445926785	67999.41485832259	139882.72350427508	60297.20941632986	124038.3889837414
0.8987832173197573	188529.9137049321	167393.05489631172	225289.35608487518	199856.8715407208	245983.8418882721	218126.7651075439	267628.7250093893	237231.8142227256	311457.56155694794	275907.8591766927	0.17212256138248705	0.17134505553950558	67720.41136106476	140148.1848146543	60049.803536728024	124273.77201354504
0.904198838336744	188824.09381891997	167654.1846369613	225629.74001857132	200158.80105590695	246349.83345663847	218451.30124755073	268021.25008088764	237579.77060095064	311903.18020391674	276302.6697689867	0.17207850099796354	0.17130119771013838	67442.31977998465	140413.66512852907	59803.206312511116	124509.17184007168
0.9096470911946843	189118.8800907484	167915.85219764267	225970.7867307946	200461.3183718472	246716.5176844641	218776.45156453954	268414.4978272783	237928.36765062972	312349.57915859786	276698.1719031573	0.1720343311215452	0.1712572308895395	67165.1384764053	140679.16304464638	59557.416290614754	124744.58722081035
0.915128172516836	189414.27285339142	168178.057872485	226312.49637359974	200764.4236228228	247083.89461583554	219102.21609746214	268808.4681759124	238277.60530768102	312796.75810222427	277094.3652979818	0.17199005167206513	0.17121315499689618	66888.86580082402	140944.67714884132	59312.43200832605	124980.01690179855
0.9206422801112097	189710.27243750732	168440.80195355797	226654.86909583412	201068.11694026823	247451.96429113531	219428.59488198513	269203.1610499191	238627.48350427975	313244.7167107638	277491.2496675744	0.1719456625691826	0.17116896995221614	66613.50009273738	141210.20601329207	59068.251993097365	125215.45961677283
0.9261896129777101	190006.87917140292	168704.08473084104	226997.90504309878	201372.39845273775	247820.72674699966	219755.587950453	269598.5763681621	238978.00216882172	313693.45465487347	277888.82472134684	0.17190116373338857	0.1711246756763368	66339.03968072683	141475.74819622934	58824.87476274744	125450.91408721358
0.931770371315315	190304.09338100525	168967.90649219783	227341.60435771782	201677.26828587722	248190.18201628796	220083.19533186103	269994.7140452075	239329.1612258933	314142.9715998656	278287.0901639778	0.1718565550860125	0.17108027209093002	66065.48288293183	141741.30224241316	58582.298825867474	125686.37902265787
0.9373847565293029	190601.9153898272	169232.26752334618	227685.9671787007	201982.7265623915	248560.330128043	220411.4170518201	270391.57399128267	239680.9605962358	314593.2672056633	278686.0456953738	0.17181183654923002	0.1710357591185088	65792.82800681889	142006.86668215692	58340.52268153429	125921.8531198129
0.9430329712385201	190900.34551893634	169497.16810782973	228030.9936417084	202288.77340201393	248931.17110745536	220740.25313252505	270789.1561122396	240033.40019671267	315044.34112676233	279085.69101063476	0.17176700804606707	0.1709911366824343	65521.07334968448	142272.4400318861	58099.54481982812	126157.33506307006
0.9487152192826929	191199.38408692143	169762.60852698883	228376.6838790167	202595.40892147427	249302.70497582658	221069.70359272178	271187.4603095163	240386.47994027563	315496.193012189	279486.02580001805	0.17172206950041197	0.17094640470692496	65250.21719854325	142538.02079345286	57859.36372173205	126392.82352393866
0.9544317057297852	191499.03140985925	170028.58905993073	228723.0380194807	202902.63323446634	249674.93175053	221399.76844767315	271586.48648009705	240740.19973592815	315948.82250545884	279887.04974890006	0.17167702083701625	0.17090156311705698	64980.2578304559	142803.60745433718	57619.97785940394	126628.31716123968
0.9601826368833979	191799.28780128146	170295.10998350065	229070.0561884981	203210.44645161647	250047.85144497483	221730.44770912692	271986.23451647395	241094.5594886935	316402.2292445354	280288.76253774116	0.17163186198150526	0.17085661183877926	64711.1935127005	143069.19848752767	57381.38569629192	126863.81462079287
0.9659682202902156	192100.1535721401	170562.17157225043	229417.73850797187	203518.8486804499	250421.46406856645	222061.74138527972	272386.70430660644	241449.55909957713	316856.41286178696	280691.1638420465	0.17158659286038472	0.17081155079891497	64443.02250276506	143334.7923509702	57143.58568713069	127099.31453507394
0.9717886647474951	192401.62903077307	170829.77409840867	229766.08509627316	203827.84002535781	250795.76962666772	222393.64948074365	272787.8957338814	241805.19846553152	317311.37298394425	281094.253332329	0.1715412134010478	0.17076637992516977	64175.74304848537	143600.38748750836	56906.57627818361	127334.8155232966
0.9776441803106027	192703.7144828693	171097.91783184945	230115.09606820275	204137.42058756328	251170.7681205586	222726.17199651035	273189.8086770709	242161.4774794199	317767.1092320562	281498.03067406954	0.17149572353178	0.1707210991461407	63909.35338854045	143865.98232524842	56670.35590754822	127570.31619159877
0.9835349783005937	193006.41023143526	171366.6030400625	230464.77153495522	204447.59046508954	251546.45954740018	223059.30892991897	273592.4430102948	242518.39602998184	318223.6212214495	281902.49552768195	0.17145012318176883	0.1706757083913204	63643.85175216943	144131.57527668774	56434.92300495878	127805.81513223052
0.9894612713118381	193309.716576756	171635.82998811878	230815.1116040762	204758.34975272202	251922.84390018863	223393.0602746153	273995.79860297404	242875.95400179195	318680.9085616788	282307.6475484681	0.17140441228111078	0.17063020759110542	63379.236359555274	144397.16473894566	56200.27599210292	128041.31092378497
0.9954232732196957	193613.63381636326	171905.59893864242	231166.11637942842	205069.6985419782	252299.9211677213	223727.42602052173	274399.8753197943	243234.15127522845	319138.970856489	282713.486386585	0.1713585907608167	0.1705845966768042	63115.50542185828	144662.7490933314	55966.41328270361	128276.80213087797
1.0014211991882311	193918.16224499396	172175.91015177348	231517.78596114574	205381.6369210669	252677.6913345481	224062.40615379432	274804.6730206562	243592.98772642846	319597.80770376185	283120.0116869972	0.1713126585528208	0.17053887558064354	62852.657141529024	144928.32670562714	55733.3332827203	128512.28730434924
1.0074552656779823	194223.30215455985	172446.76388514135	231870.1204456011	205694.1649748598	253056.15438093897	224398.00065679365	275210.1915606417	243952.46322725835	320057.41869548033	283527.2230894452	0.17126661558998668	0.17049304423577663	62590.689712461084	145193.89592590183	55501.03439052403	128747.76498103887
1.013525690453769	194529.05383410465	172718.1603938265	232223.1199253595	206007.28278484987	253435.31028283449	224734.20950804098	275616.4307899629	244312.57764526777	320517.8034176744	283935.12022839766	0.17122046180611664	0.17044710257628728	62329.60131963715	145459.4550871402	55269.51499663293	128983.23368279636
1.0196326925925556	194835.4175697692	172990.0999303295	232576.78448914044	206320.9904291179	253815.1590118064	225071.03268218413	276023.3905539214	244673.3308436549	320978.9614503781	284343.702733013	0.171174197135956	0.17040105053720156	62069.390139974654	145725.0025068298	55038.77348438278	129218.6919176057
1.0257764924913542	195142.39364475288	173262.5827445373	232931.11422177602	206635.28798229538	254195.7005350157	225408.4701499589	276431.07069286425	245034.72268122615	321440.89236758265	284752.9702270979	0.17112782151520325	0.17035488805449295	61810.054342120886	145990.53648587316	54808.808229744434	129454.13817872852
1.0319573118751795	195449.98233927522	173535.60908368853	233286.10920416945	206950.17551552766	254576.93481516835	225746.5218781511	276839.4710421389	245396.75301235696	321903.59573718806	285162.9223290651	0.17108133488051724	0.1703086150650915	61551.59208659083	146256.05530840904	54579.61760154739	129689.57094471157
1.0381753738050519	195758.1839305377	173809.17919233986	233641.76951325353	207265.65309643766	254958.86181047204	226085.1878295575	277248.59143204807	245759.4216869517	322367.07112095755	285573.55865189154	0.1710347371695219	0.17026223150688657	61294.00152590871	146521.5572417751	54351.199961431324	129924.98867891729
1.0444309026860459	196066.99869268245	174083.2933123297	233998.09522194645	207581.7207890854	255341.48147459165	226424.46796294575	277658.43168780353	246122.72855040178	322831.3180744653	285984.8788030735	0.17098802832081791	0.17021573731874062	61037.28080487996	146787.0405364707	54123.55366430804	130160.38983011991
1.05072412427539	196376.42689675587	174357.9516827453	234355.08639911163	207898.37865393408	255724.7937566061	226764.36223301842	278068.9916294821	246486.67344354847	323296.33614705276	286396.8823845873	0.17094120827398726	0.17016913244049278	60781.42806052789	147052.50342558324	53896.67705818266	130395.77283158898
1.057055265690613	196686.4688106649	174633.15453988445	234712.74310951095	208215.6267478072	256108.79860096055	227104.87059036805	278480.2710719756	246851.25620263684	323762.12488177395	286809.5689928407	0.17089427696960224	0.17012241681296753	60526.44142239913	147317.94412509352	53670.56848426908	130631.13610108197
1.0634245554177415	196997.1246991396	174908.90211722188	235071.0654137643	208533.46512385324	256493.49594742496	227445.99298144097	278892.269824948	247216.47665927836	324228.68381535105	287222.93821863347	0.17084723434923274	0.17007559037798287	60272.31901268661	147583.36083351076	53445.22627740726	130866.47804117948
1.0698322233195456	197308.39482368992	175185.19464537143	235430.0533683027	208851.89383150428	256878.88573104434	227787.72934849455	279304.98769278475	247582.3346404062	324696.0124781198	287636.98964710947	0.17080008035545474	0.17002865307835724	60019.05894620344	147848.75173145533	53220.64876591042	131101.79703867435
1.0762785006438331	197620.27944256607	175462.03235205033	235789.70702532548	209170.91291643758	257264.9678820951	228130.07962955735	279718.42447454657	247948.82996823426	325164.11039398226	288051.7228577143	0.17075281493185532	0.16998160485791755	59766.65933075175	148114.11498194188	52996.834271814674	131337.091464594
1.0827636200317978	197932.7788107153	175739.4154620413	236150.02643275357	209490.52242053463	257651.7423260369	228473.04375838675	280132.579963921	248315.9624602136	325632.97708035336	288467.1374241481	0.1707054380230472	0.16993444566150825	59515.1182670258	148379.4487297088	52773.78111085668	131572.35967373103
1.089287815526412	198245.89317974058	176017.3441971555	236511.01163418507	209810.72238184136	258039.2089834655	228816.62166442673	280547.4539491723	248683.73192898894	326102.6120481099	288883.2329143207	0.170657949574667	0.16988717543499604	59264.43384901434	148644.75110164285	52551.48759278655	131807.60000503808
1.0958513225808764	198559.622797858	176295.81877619508	236872.6626688493	210131.51283452724	258427.36777006654	229160.81327276726	280963.04621309455	249052.1381823562	326573.01480153995	289300.0088903061	0.17061034953339102	0.16983979412528188	59014.60416392237	148910.02020614594	52329.95202144608	132042.8107812479
1.1024543780671139	198873.96790985303	176574.83941491428	237234.97957155918	210452.89380884415	258816.21859656574	229505.61850410054	281379.3565329602	249421.1810232174	327044.18483828864	289717.4649082947	0.17056263784694203	0.16979230168030504	58765.627292238176	149175.2541327253	52109.172694627196	132277.99030816555
1.1090972202843215	199188.92875703663	176854.40632598035	237597.96237266448	210774.86533108325	259205.76136867955	229851.03727467617	281796.3846804686	249790.86024953527	327516.1216493042	290135.6005185458	0.17051481446409203	0.16974469804905512	58517.50130810961	149440.45095250756	51889.14790454507	132513.136875391
1.115780088967567	199504.50557720294	177134.51971893612	237961.61109800581	211097.4274235355	259595.99598706895	230197.06949626145	282214.13042169856	250161.1756542904	327988.82471878733	290554.4152653423	0.1704668793346761	0.16969698318157483	58270.22427935898	149705.60871769488	51669.87593778968	132748.2487557009
1.1225032252964444	199820.69860458278	177415.17980015874	238325.9257688646	211420.58010444677	259986.92234728683	230543.71507609342	282632.59351705457	250532.127025434	328462.2935241346	290973.90868694044	0.1704188324096	0.16964915702897404	58023.79426755011	149970.72546128184	51451.35507539287	132983.32420483977
1.1292668719037753	200137.50806980097	177696.38677282186	238690.90640191725	211744.32338797726	260378.5403397304	230890.97391683795	283051.77372121694	250903.7141458441	328936.52753588604	291394.08031552413	0.1703706736408446	0.16960121954343366	57778.209328155965	150235.7991969213	51233.583593040705	133218.36146154255
1.1360712728843656	200454.9341998282	177978.1408368528	239056.553009183	212068.65728415526	260770.8498495878	231238.84591654167	283471.6707830869	251275.9367932764	329411.5262176672	291814.92967715254	0.17032240298147772	0.16955317067821626	57533.467510771006	150500.82791899145	51016.55976109952	133453.35874714702
1.1429166738038161	200772.97721793802	178260.44218889467	239422.8655979782	212393.58179883653	261163.85075679104	231587.33096858967	283892.28444573784	251648.79474032045	329887.2890261369	292236.45629171474	0.17027402038566125	0.16950501038767152	57289.566859163344	150765.80960228294	50800.28184489533	133688.31426598132
1.1498033217073829	201091.63734365924	178543.29102226373	239789.84417086453	212719.09693365847	261557.5429359606	231936.4289616586	284313.6144463591	252022.28775435156	330363.8154109297	292658.65967287787	0.17022552580865816	0.1694567386272482	57046.5054112412	151030.74220126867	50584.7481044624	133923.22620409727
1.1567314651288954	201410.91479272832	178826.68752690742	240157.48872559768	213045.20268599465	261951.92625635504	232286.1397796685	284735.66051620257	252396.41559748165	330841.1048145975	293081.5393280359	0.170176919206844	0.16940835535350066	56804.28119960427	151295.623651132	50369.956795144826	134158.0927305147
1.1637013540997225	201730.8097770451	179110.63188936512	240525.79925508064	213371.8990489134	262347.00058182067	232636.46330174184	285158.4223805316	252771.17802651518	331319.15667255776	293505.09475826373	0.17012820053771102	0.16935986052409518	56562.89225118235	151560.45186631382	50155.906167319044	134392.91199594736
1.1707132401577995	202051.32250462106	179395.12429272218	240894.77574730694	213699.1860111273	262742.76577073365	232987.39940214934	285581.89975856186	253146.57479289535	331797.9704130291	293929.32545825973	0.17007936975988297	0.16931125409782194	56322.33658756316	151825.22474075854	49942.59446655214	134627.6821328327
1.177767376356704	202372.45317953464	179680.16491657015	241264.41818531347	214027.06355695147	263139.2216759509	233338.94795026848	286006.09236340923	253522.60564266008	332277.54545697797	294354.2309162994	0.17003042683311564	0.16926253603460276	56082.612225372344	152089.94014856964	49730.0199340377	134862.40125602484
1.1848640172747877	202694.20200188187	179965.7539369632	241634.7265471272	214355.5316662563	263536.36814475566	233691.10881053327	286430.9999020349	253899.27031639073	332757.88121806073	294779.8106141822	0.16998137171831215	0.16921370629549617	55843.71717593819	152354.59594242275	49518.18080628477	135097.06746148318
1.1920034190243662	203016.569167726	180251.8915263733	242005.70080571086	214684.5903144192	263934.2050188003	234043.88184238598	286856.62207518605	254276.56854916204	333238.9771025602	295206.06402717775	0.16993220437752818	0.16916476484271256	55605.64944558591	152619.1899540797	49307.075315363705	135331.6788265109
1.1991858392609598	203339.55486904917	180538.57785364744	242377.34092891135	215014.2394722791	264332.7321340541	234397.26690022807	287282.9585773418	254654.50007049236	333720.8325093301	295632.9906239741	0.1698829247739813	0.1691157116396168	55368.407036002725	152883.7199946046	49096.70168916881	135566.2334100008
1.2064115371925936	203663.15929370272	180825.81308396332	242749.64687940662	215344.47910608878	264731.9493207477	234751.26383337306	287710.00909665646	255033.06460429356	334203.446829734	296060.58986662544	0.16983353287206046	0.16906654665073845	55131.98794387281	153148.18385306	48887.05815127678	135800.72925154865
1.2136807735891502	203987.38262535434	181113.59737878284	243122.61861464803	215675.3091774648	265131.8564033137	235105.87248599317	288137.773314898	255412.26186881782	334686.8194475812	296488.86121049494	0.16978402863733494	0.16901726984178334	54896.39016152173	153412.57929761708	48678.14292129688	136035.16437204927
1.2209938107917835	204312.22504344158	181401.93089581057	243496.256086812	216006.72964334322	265532.453200337	235461.0926970749	288566.2509073966	255792.0915766105	335170.94973907364	296917.80410420673	0.16973441203656006	0.1689678811796388	54661.61167661846	153676.9040743485	48469.954214747995	136269.53677284718
1.2283509127223842	204637.6867231146	181690.81378894305	243870.55924273713	216338.7404559252	265933.7395244894	235816.92430036154	288995.441542978	256172.55343445187	335655.83707273385	297347.41798958316	0.169684683037691	0.16891838063238446	54427.6504723914	153941.1559071839	48262.4902432356	136503.84443576634
1.2357523448931043	204963.76783518947	181980.24620822736	244245.52802387503	216671.34156263262	266335.7151824793	236173.36712430883	289425.3448839112	256553.64714331063	336141.4808093516	297777.702301597	0.16963484160988818	0.16886876816930055	54194.50452808291	154205.33249874413	48055.74921480566	136738.0853236392
1.2431983744159416	205290.4685460934	182270.22829981233	244621.1623662317	217004.53290605586	266738.37997499073	236530.4209920301	289855.96058584616	256935.372398288	336627.88030191784	298208.6564683123	0.16958488772352764	0.16881904376087675	53962.17181844637	154469.4315284714	47849.729333491996	136972.2573786229
1.2506892700123766	205617.7890178107	182560.7602059013	244997.46220030935	217338.31442390318	267141.73369662353	236888.08572124332	290287.28829775157	257317.72888856393	337115.03489555937	298640.2799108282	0.16953482135020914	0.16876920737882228	53730.65031430125	154733.4506535083	47644.42879986577	137206.35852324218
1.2582253020230734	205945.72940783104	182851.84206470518	245374.4274510508	217672.68604895053	267545.7761358367	237246.3611242216	290719.32766185666	257700.71629734398	337602.9439274772	299072.5720432225	0.16948464246276723	0.16871925899607315	53499.937982685864	154997.38750876486	47439.84581117891	137440.3866603598
1.2658067424176331	206274.28986909633	183143.47401039625	245752.0580377836	218007.6477089922	267950.50707488914	237605.24700774014	291152.078313591	258084.33430180728	338091.6067268851	299505.53227249807	0.16943435103527765	0.16866919858680368	53270.03278660774	155261.23970562965	47235.97856109403	137674.33967197686
1.2734338648044117	206603.4705499434	183435.65617305657	246130.35387415733	218343.19932678557	268355.9262897761	237964.7431730203	291585.5398815184	258468.58257304676	338581.02261493803	299939.1599985191	0.16938394704306867	0.16861902612643198	53040.93268541247	155525.00483254343	47032.825239960104	137908.21541952342
1.2811069444403917	206933.27159405124	183728.38867863192	246509.31486808858	218679.34082000187	268762.033550173	238324.84941567824	292019.71198727866	258853.46077601842	339071.1909046727	300373.4546139588	0.16933343046272983	0.16856874159163396	52812.63563492894	155788.6804548502	46830.384035082534	138142.01174417883
1.2888262582411194	207263.6931403855	184021.67164888183	246888.9409217005	219016.07210117305	269168.8286193711	238685.56552567077	292454.5942455231	259238.96856948375	339562.1109009391	300808.41550423816	0.169282801272121	0.16851834496034787	52585.13958737627	156052.26411409676	46628.65313058905	138375.72646608204
1.296592084790695	207594.73532314142	184315.50520132962	247269.2319312627	219353.39307763785	269576.31125421764	239046.8912872395	292890.18626385095	259625.1056059533	340053.78190033394	301244.04204746784	0.16923205945038125	0.16846783621178663	52358.44249162823	156315.75332820415	46427.630707530305	138609.357384108
1.3044047043518285	207926.39827168794	184609.88944921212	247650.18778713097	219691.30365148894	269984.4812050525	239408.82647885577	293326.4876427457	260011.87153163037	340546.20319113415	301680.33361438796	0.1691812049779399	0.16841721532644696	52132.54229327291	156579.14559111744	46227.3149441015	138842.90227607638
1.312264398875954	208258.68211051068	184904.82450142992	248031.80837368668	220029.80371951888	270393.3382156463	239771.37087316587	293763.4979755105	260399.2659863539	341039.3740532294	302117.2895683092	0.16913023783652353	0.16836648228611756	51907.43693466857	156842.43837258965	46027.70401573926	139076.35889858752
1.320171452013404	208591.5869591547	185200.31046249563	248414.09356927543	220368.8931731657	270802.88202313625	240134.52423693525	294201.2168482034	260787.2886035409	341533.2937580535	302554.9092650522	0.1690791580091681	0.16831563707388977	51683.1243551895	157105.62911822647	45828.79609506577	139309.72498641163
1.3281261491236485	208925.11293216603	185496.34743248302	248797.04324614513	220708.5718984583	271213.11235796404	240498.28633099023	294639.6438395719	261175.93901012806	342027.9615685169	302993.1920528865	0.1690279654802267	0.16826467967416533	51459.60249118507	157368.71524893492	45630.58935205825	139542.99825249612
1.3361287772855897	209259.26013903302	185792.93550697423	249180.6572703832	221048.83977596016	271624.0289438094	240862.65691016242	295078.77852098626	261565.21682651344	342523.37673893577	303432.137272469	0.16897666023537983	0.16821361007266966	51236.86927607283	157631.69416069984	45433.08195417561	139776.17638793588
1.3441796253079266	209594.02868412758	186090.07477700786	249564.93550185347	221389.69668071406	272035.63149752613	241227.63572323034	295518.62045637297	261955.12166649642	343019.5385149629	303871.7442567821	0.16892524226164615	0.16816242825645655	51014.92264056206	157894.56322473288	45236.272066427395	140009.25706169754
1.352278983739575	209929.41866664542	186387.7653290261	249949.87779413318	221731.14248218582	272447.9197290771	241593.22251286232	295959.16920214775	262345.65313721943	343516.44613351807	304312.01233107207	0.16887371154738978	0.16811113421392151	50793.760512700304	158157.3197869882	45040.15785142593	140242.23792029172
1.3604271448801535	210265.43018054534	186686.00724482085	250335.4839944483	222073.1770442069	272860.89334146737	241959.41701555636	296400.4243071473	262736.8108391067	344014.0988227162	304752.9408127849	0.16882206808233144	0.16805972793481053	50573.38081795722	158419.96116807312	44844.73746958561	140475.11658798903
1.3686244027905345	210602.0633144904	186984.80060148126	250721.75394361	222415.80022491832	273274.5520306787	242326.21896158438	296842.3853125625	263128.59436580556	344512.4958017972	305194.5290115055	0.16877031185755947	0.1680082094102305	50353.78147931211	158682.48466289788	44650.00907902233	140707.8906659782
1.3768710533034536	210939.31815178346	187284.14547133705	251108.68747594714	222759.01187671063	273688.89548560116	242693.62807492737	297285.05175186676	263521.00330412184	345011.6362810515	305636.77622888965	0.16871844286553808	0.16795657863265642	50134.96041734889	158944.88754044473	44455.97083575837	140940.55773260444
1.3851673940341884	211277.1947703084	187584.04192190562	251496.2844192429	223102.81184616778	274103.92338796606	243061.6440732211	297728.42315074895	263914.0372339619	345511.5194617499	306079.6817586038	0.1686664611001178	0.16790483559594438	49916.91555037536	159207.1670436859	44262.6208938472	141173.11534325033
1.3935137243912972	211615.69324246552	187884.49001583573	251884.54459466654	223447.19997400654	274519.63541227725	243430.26666769065	298172.49902704125	264307.6957282677	346012.1445360683	306523.244886257	0.16861436655654466	0.16785298029533977	49699.64479450509	159469.32038921863	44069.95740531199	141405.56102970243
1.4019103455874267	211954.81363510966	188185.48981085166	252273.4678167072	223792.1760950176	274936.0312257424	243799.4955630926	298617.27889064973	264701.9783529556	346513.510687015	306967.46488933696	0.1685621592314719	0.16780101272748937	49483.14606386982	159731.3447675407	43877.97852048837	141637.8923007995
1.410357560650181	212294.55600948798	188487.04135969866	252663.05389310807	224137.740038008	275353.11048820557	244169.33045765333	299062.76224348514	265096.88466685446	347015.61708835827	307412.341037146	0.1685098391229706	0.16774893289044782	49267.41727053188	159993.23734218627	43686.682387841865	141870.10664133728
1.4188556744330574	212634.92042117307	188789.14471008323	253053.30262479515	224483.89162573667	275770.8728520736	244539.77104300502	299508.9485793864	265492.41422163905	347518.4629045471	307857.8725907306	0.168457406230536	0.16769674078369273	49052.456324622035	160254.99524959922	43496.06715412997	142102.20151213557
1.4274049936264492	212975.90692000097	189091.79990461838	253444.21380581122	224830.63067485712	276189.3179622485	244910.81700412466	299955.8373840527	265888.5665617681	348022.04729063995	308304.05880281795	0.16840486055510304	0.16764443640812943	48838.261134471744	160516.61559912562	43306.130964504555	142334.17434996367
1.4360058267687137	213317.51555000324	189395.00698076322	253835.7872232442	225177.9569958531	276608.44545605395	245282.46801926958	300403.4281349659	266285.34122441744	348526.3693922239	308750.89891774487	0.16835220209905014	0.16759201976610455	48624.82960670628	160778.09547275305	43116.87196264416	142566.0225674361
1.4446584842573071	213659.7463493444	189698.76597076768	254228.02265716033	225525.87039297962	277028.25496316573	245654.72375991588	300851.7203013225	266682.7377394177	349031.42834534316	309198.3921713943	0.16829943086621754	0.16753949086141595	48412.15964641236	161039.43192514777	42928.288290834054	142797.74355285615
1.453363278359986	214002.59935025393	190003.07690161178	254620.91988053184	225874.37066419906	277448.7461055388	246027.58389069303	301300.7133439561	267080.75562918716	349537.22327641904	309646.53779112385	0.16824654686191198	0.16748684969932306	48200.24915707484	161300.62198284268	42740.37808990851	143029.3346695006
1.4621205232260774	214346.0745789591	190307.93979494643	255014.47865916617	226223.45760111779	277869.9184973336	246401.04806931881	301750.4067152624	267479.39440866455	350043.7533021719	310095.33499569696	0.16819355009291764	0.1674340962865565	47989.09604061395	161561.66264405847	42553.139499388635	143260.79325576127
1.470930534897817	214690.1720556173	190613.35466703345	255408.69875163393	226573.1309889229	278291.77174484165	246775.11594653444	302200.7998591241	267878.65358524286	350551.01752954215	310544.7829952134	0.16814044056750851	0.1673812306313295	47778.69819777645	161822.55087921768	42366.57065770216	143492.11662520468
1.4797936313217521	215034.8917942501	190919.32152868665	255803.5799091991	226923.39060631985	278714.30544641515	247149.78716603998	302651.8922108378	268278.5326587034	351059.0150556141	310994.8809910407	0.1680872182954586	0.16732825274334692	47569.053528018296	162083.28363012522	42180.66970213875	143723.30206609517
1.48871013236022	215380.2338026719	191225.84038520892	256199.12187574292	227274.23622546555	279137.51919238816	247525.0613644268	303103.68319703295	268679.0311211457	351567.7449675328	311445.6281757413	0.16803388328805166	0.16727516263381753	47360.15992947109	162343.85780946165	41995.43476881273	143954.3468407914
1.4976803598028874	215726.19808242185	191532.91123633162	256595.32438769276	227625.66761190427	279561.4125650032	247900.9381711101	303556.17223559757	269080.14845692023	352077.2063424248	311897.0237330021	0.16798043555809242	0.16722196031546518	47152.01529933885	162604.27030141652	41810.86399300955	144185.24818645418
1.5067046373783677	216072.7846286954	191840.53407615406	256992.18717394857	227977.6845245038	279985.98513833614	248277.41720826467	304009.35873560084	269481.88414256077	352587.39824731986	312349.0668375644	0.16792687511991686	0.16716864580253646	46944.61753371172	162864.5179606229	41626.95550908521	144416.00331413746
1.5157832907659001	216419.99343027078	192148.7088930781	257389.70995580553	228330.28671538553	280411.236478217	248654.4980907532	304463.2420972119	269884.2376467113	353098.3197390642	312801.7566551483	0.16787320198940434	0.16711521911081423	46737.9645277597	163124.59761229157	41443.70745049231	144646.60940861702
1.5249166476071065	216767.8244694409	192457.4356697478	257787.89244688206	228683.47392986162	280837.16614215565	249032.18042606054	304917.8217116244	270287.20843006	353609.9698642434	313255.0923423831	0.16781941618398843	0.16706168025762777	46532.05417581834	163384.50605197996	41261.117950011045	144877.06362850964
1.5341050375178134	217116.27772193964	192766.71438298427	258186.73435304174	229037.24590636496	281263.7736792614	249410.4638142232	305373.09696097317	270690.79594526556	354122.3476590961	313709.07304673165	0.1677655177226638	0.16700802926186298	46326.88437151164	163644.24004548043	41079.18513975665	145107.36310599
1.5433487920999491	217465.35315687166	193076.54500372286	258586.2353723189	229391.6023763838	281691.0586301681	249789.34784776182	305829.0672182584	271094.99963688885	354635.4521494336	314163.6979064184	0.16771150662600398	0.16695426614397457	46122.45300774649	163903.79632826895	40897.907151198015	145337.5049462989
1.5526482449535108	217815.0507366369	193386.92749694682	258986.39519483896	229746.54306439077	282119.02052695083	250168.83211160798	306285.7318472598	271499.8189413176	355149.28235055204	314618.9660503523	0.16765738291616653	0.16690039092599443	45918.75797676854	164163.17160519212	40717.28211525455	145567.48622762412
1.5620037316886017	218165.37041685983	193697.86182162404	259387.21350274349	230102.0676877767	282547.65889304946	250548.9161830365	306743.09020245913	271905.25328669837	355663.837267152	315074.87659805483	0.1676031466169072	0.1668464036315475	45715.79717043601	164422.3625509739	40537.308162502944	145797.30400146544
1.5714155899375468	218516.31214631366	194009.34793064013	259788.68997011043	230458.1759567796	282976.9732431877	250929.59963159356	307201.1416289565	272311.30209286057	356179.11589325045	315531.42865958245	0.16754879775359052	0.16679230428585679	45513.56848008558	164681.36580903828	40357.98342299275	146026.95529137552
1.580884159367074	218867.8758668458	194321.38577073222	260190.82426287502	230814.8675744146	283406.96308329096	251310.88201902303	307659.885462387	272717.9647712439	356695.11721209507	315988.62133545015	0.1674943363532011	0.16673809291575947	45312.06979663111	164940.1779915467	40179.306026490405	146256.43709344417
1.5904097816905756	219220.06151330285	194633.97528242224	260593.61603875074	231172.14223640383	283837.62791040534	251692.76289919682	308119.3210288379	273125.24072482483	357211.8401960781	316446.4537165558	0.16743976244435374	0.1666837695497159	45111.299010861665	165198.79567979276	40001.27410259843	146485.7463762462
1.5999928006804371	219572.86901345488	194947.11639995014	260997.06494714972	231529.99963110586	284268.96721261734	252075.24181804078	308579.44764476543	273533.12934804254	357729.2838066503	316904.9248841031	0.16738507605730576	0.16662933421782222	44911.25401329063	165457.21542319655	39823.88578063436	146714.8800799474
1.6096335621804478	219926.29828791838	195260.8090512052	261401.17062910038	231888.4394394433	284700.9804689681	252458.3183134607	309040.2646169089	273941.63002672244	358247.4469942312	317364.0339095225	0.16733027722397012	0.16657478695181874	44711.932694213465	165715.43373900652	39647.139189826325	146943.83511656523
1.6193324141182788	220280.34925007887	195575.05315765747	261805.93271716722	232247.46133483015	285133.66714937123	252841.99191526938	309501.7712422054	274350.7421380014	358766.3286981211	317823.7798543933	0.1672753659779224	0.16652012778510553	44513.332943953574	165973.44711258262	39471.032459359616	147172.60836954415
1.6290897065180392	220635.02180601278	195889.84863428865	262211.3508353674	232607.06498309935	285567.0267145285	253226.2621451106	309963.96680770384	274760.46505025064	359285.92784641206	318284.161770364	0.16722034235441713	0.16646535675275023	44315.4526529517	166231.25199732184	39295.56371849589	147401.1966939792
1.6389057915129117	220990.3158544112	196205.1953895241	262617.4245990906	232967.2500424311	286001.0586158474	253611.1285163869	310426.8505904806	275170.79812300164	359806.2433559003	318745.1786990757	0.1671652063903965	0.166410473891502	44118.28971162252	166488.84481352568	39120.731096560135	147629.5969158709
1.6487810233578566	221346.23128649726	196521.09332515998	263024.15361501236	233328.01616327572	286435.76229535084	253996.59053418026	310890.4218575485	275581.7407068652	360327.27413199184	319206.82967207755	0.167109958124503	0.16635547923980268	43921.84201048128	166746.22194831818	38946.53272291459	147857.8058316335
1.6587157584424002	221702.7679859481	196837.54233629367	263431.5374810113	233689.3629882809	286871.13718559453	254382.64769517712	311354.67986577057	275993.2921434549	360849.0190686133	319669.1137107483	0.1670545975970906	0.16630037283779733	43726.10744039714	167003.37975617498	38772.96672722325	148085.82020867616
1.6687103553034934	222059.92582881424	197154.5423112526	263839.57578608464	234051.29015221618	287307.182709579	254769.2994875917	311819.6238617712	276405.4517653084	361371.4770481203	320132.02982621465	0.16699912485023602	0.16624515472734588	43531.08389256522	167260.31455818564	38600.03123946302	148313.6367849186
1.6787651746384535	222417.70468343876	197472.09313152207	264248.26811026246	234413.7972818976	287743.89828066353	255156.54539108896	312285.2530818482	276818.2188958092	361894.64694120537	320595.57701926987	0.1669435399277547	0.16618982495203719	43336.76925856434	167517.02264178544	38427.724389936775	148541.25226837397
1.6888805793179813	222776.1044103752	197790.1946716731	264657.61402452266	234776.88399611128	288181.28330247663	255544.38487670574	312751.5667518814	277231.5928491063	362418.5276068045	321059.75428029103	0.16688784287520525	0.1661343835571986	43143.16143032722	167773.50026016682	38256.044309290126	148768.6633367613
1.6990569343992543	223135.12486230404	198108.8467992876	265067.61309070163	235140.54990553495	288619.33716882666	255932.81740677138	313218.5640872409	277645.5729300322	362943.11789200176	321524.560589154	0.16683203373990693	0.16607883058990885	42950.258300418034	168029.74363274872	38084.98912867904	148995.86663773656
1.7092946071391046	223494.76588395177	198428.04937488717	265478.26486140967	235504.79461266325	289058.05926361517	256321.84243483006	313686.2442926994	278060.15843402524	363468.4166319384	321989.9949151535	0.1667761125709524	0.16602316609900977	42758.05776192248	168285.74894419312	37914.55697977543	149222.85878831148
1.7195939670072704	223855.02731200386	198747.8022518558	265889.5688799398	235869.61771172605	289497.4489607422	256711.45940555894	314154.6065623346	278475.3486470437	363994.4226497127	322456.05621691386	0.166720079419214	0.16596739013511697	42566.55770860985	168541.51234465092	37744.745994837955	149449.63637480885
1.7299553856997325	224215.9089750242	199068.105276368	266301.5246801828	236235.01878861338	289937.5056240209	257101.66775468964	314623.65007944347	278891.14284548885	364521.1347562902	322922.7434423097	0.16666393433736312	0.1659115027506367	42375.756035069004	168797.0299495831	37575.55430680141	149676.19595260918
1.7403792371521247	224577.41069336695	199388.958287311	266714.13178653445	236600.9974207933	290378.2286070818	257492.4669089254	315093.3740164432	279307.54029611754	365048.5517504028	323390.05552837584	0.16660767737987667	0.1658555039997712	42185.65063647926	169052.29783851653	37406.980049213395	149902.5340455845
1.7508658975532332	224939.5322790903	199710.36111620843	267127.38971380534	236967.55317723224	290819.617253281	257883.8562858593	315563.7775347779	279724.5402559601	365576.6724184508	323857.991401222	0.16655130860305153	0.1657993939385354	41996.23940906115	169307.31205613166	37239.02135650255	150128.64714654535
1.76141574535857	225302.27353587328	200032.31358714597	267541.2979671331	237334.68561831652	291261.67089561047	258275.8352938944	316034.8597848277	280142.1419722387	366105.4955344108	324326.5499759492	0.16649482806501817	0.16574317262476843	41807.52024986595	169562.0686110109	37071.67636379786	150354.53171613067
1.7720291613040315	225665.6342589236	200354.81551669	267955.8560418858	237702.39429576698	291704.388856599	258668.4033321553	316506.61990580696	280560.34468227776	366635.01985972875	324795.7301565563	0.1664382358257509	0.16568684011814547	41619.491056995466	169816.56347595155	36904.943207221106	150580.18418352306
1.7827065284196406	226029.61423489533	200677.86671381464	268371.0634235762	238070.67875256296	292147.7704482248	259061.55979041266	316979.05702567584	280979.1476134258	367165.2441432306	325265.53083586064	0.1663815319470805	0.16563039648019132	41432.14972965233	170070.79258764535	36738.82002384029	150805.6009457484
1.7934482320433673	226394.21324179522	201001.4669798184	268786.9195877623	238439.53852285436	292591.8149718143	259455.30404899074	317452.1702610367	281398.5499829621	367696.16712101357	325735.9508954007	0.16632471649270975	0.16557384177428933	41245.4941679053	170324.75184515864	36573.304951477796	151030.77836642414
1.8042546598350382	226759.4310488946	201325.61610824597	269203.4239999556	238808.97313187958	293036.52171794715	259849.63547868573	317925.95871703717	281818.5509980129	368227.78751634754	326206.98920535005	0.16626778952822094	0.16551717606569888	41059.5222732462	170578.43711178005	36408.396129263565	151255.71277762204
1.8151262017903238	227125.26741664213	201650.31388481116	269620.57611553	239178.9820958855	293481.88996636454	260244.55344068268	318400.4214872775	282239.1498554678	368760.104039579	326678.6446244311	0.1662107511210933	0.16546039942156543	40874.23194843903	170831.8442137465	36244.09169741906	151480.4004784301
1.8260632502548164	227491.72209656972	201975.56008731347	270038.3753796226	239549.5649220393	293927.91898586747	260640.05728646644	318875.5576537058	282660.3457418871	369293.1153880232	327150.9159998201	0.16615360134071297	0.16540351191093106	40689.62109735049	171084.96893908828	36080.38979713246	151704.83773400635
1.8370661999381863	227858.7948312015	202301.35448555683	270456.82122703857	239920.72110834369	294374.6080342191	261036.1463577338	319351.3662865192	283082.1378334148	369826.820245862	327623.8021670566	0.16609634025838593	0.16534651360475208	40505.68762531504	171337.8070386052	35917.28857092373	151929.02077661455
1.848135447928429	228226.48535396263	202627.6968412694	270875.9130821557	240292.45014355265	294821.9563580483	261432.8199863096	319827.8464440657	283504.5252956906	370361.2172840428	328097.30194995314	0.16603896794735334	0.16528940457590904	40322.42943910137	171590.3542252034	35754.78616258316	152152.94580491632
1.8592713937061955	228594.79338908577	202954.58690801993	271295.6503588262	240664.75150708458	295269.96319274826	261830.07749405538	320304.99717274046	283927.5072837587	370896.3051601726	328571.4141605024	0.1659814844828006	0.16523218489921723	40139.844446923584	171842.6061733961	35592.880717171356	152376.6089834869
1.8704744391592067	228963.718651517	203282.02443113507	271716.0324602788	241037.62466893485	295718.6277623774	262227.9181927827	320782.8175068852	284351.0829419787	371432.0825184129	329046.1375987832	0.1659238899418731	0.16517485465144488	39957.93055854924	172094.5585191995	35431.57038112916	152600.00644280761
1.8817449885967616	229333.2608468218	203610.00914761517	272137.0587790196	241411.06908958842	296167.94927955786	262626.3413841621	321261.3064686851	284775.25140393345	371968.5479893748	329521.47105286794	0.16586618440368892	0.1651174139113227	39776.68568529934	172346.20685970783	35270.853302264586	152823.13427871466
1.8930834487643238	229703.4196710886	203938.5407860494	272558.7286967319	241785.0842199308	296617.92694537365	263025.3463596332	321740.46306806395	285200.0117923368	372505.70019001083	329997.41329872626	0.1658083679493504	0.16505986275955706	39596.10774029605	172597.54675349593	35110.727630002424	153045.9885531217
1.9044902288582053	230074.19481083678	204267.6190665336	272981.04158417974	242159.66950116257	297068.55994927185	263424.9324003178	322220.28630258556	285625.3632189455	373043.5377235131	330473.9631001356	0.16575044066196046	0.16500220127884335	39416.19463820197	172848.5737190917	34951.191515119746	153268.56529220194
1.9159657405403292	230445.58594291293	204597.243700579	273403.9968010994	242534.82436470274	297519.847468952	263825.0987769202	322700.77515733865	286051.304784458	373582.0591791957	330951.11920857563	0.1656924026266304	0.1649444295538805	39236.94429546222	173099.2832353562	34792.2431099657	153490.86048705876
1.9275103979530908	230817.59273440097	204927.41439103146	273827.5936961053	242910.54823210623	297971.7886702701	264225.84474964364	323181.9286048422	286477.8355784302	374121.26313239656	331428.88036314264	0.1656342539305004	0.16488654767138458	39058.35463046096	173349.67074180394	34633.88056863472	153712.87009394914
1.9391246177343011	231190.21484251818	205258.13083198038	274251.831606582	243286.84051496736	298424.3827071292	264627.16956809245	323663.7456049314	286904.9546791731	374661.1481443603	331907.24529044493	0.1655759946627477	0.16482855572009655	38880.42356331274	173599.73163694888	34476.10204676725	153934.59003286064
1.9508088190322228	231563.45191451887	205589.3927086724	274676.70985858265	243663.70061483016	298877.6287213747	265029.07247118035	324146.2251046521	287332.6611536627	375201.71276213124	332386.2127045079	0.16551762491459962	0.1647704537908051	38703.14901619777	173849.46127945185	34318.90570177883	154156.01618815213
1.9625634235206988	231937.30358759535	205921.1996974239	275102.22776672704	244041.1279230972	299331.5258426913	265431.5526870364	324629.3660381574	287760.95405744296	375742.9555184446	332865.7813066777	0.16545914477935242	0.1647122419763512	38526.5289131552	174098.85498656332	34162.28969275579	154377.14440763742
1.9743888554143678	232311.76948877377	206253.55146552855	275528.384634091	244419.1218209328	299786.07318849	265834.6094329082	325113.16732659005	288189.83243452676	376284.87493160815	333345.94978551666	0.1654005543523788	0.16465392037164703	38350.561180304736	174347.90803460032	34006.25218067877	154597.9705029875
1.9862855414839768	232686.84923481735	206586.44767117186	275955.1797521072	244797.68167917433	300241.26986380725	266238.2419150702	325597.6278779823	288619.2953173038	376827.46950539766	333826.71681671054	0.1653418537311458	0.16459548907368657	38175.24374590069	174596.61565871537	33850.79132836498	154818.4902491197
1.9982539110717792	233062.54243212115	206919.88796333713	276382.6124004543	245176.806858234	300697.1149611912	266642.4493287237	326082.74658713903	289049.341726439	377370.73772893875	334308.0810629632	0.16528304301522537	0.16453694818156214	38000.574540251866	174844.97305184603	33695.90530045703	155038.6993835941
2.010294396107033	233438.84867660984	207253.87198171535	276810.68184695096	245556.4967080042	301153.6075605952	267047.2308579018	326568.52233552956	289479.9706707746	377914.6780765938	334790.04117389646	0.16522412230631112	0.16447829779647646	37826.551495891064	175092.97536513954	33541.59226359613	155258.59360700846
2.0224074311215867	233815.7675536347	207588.39935661363	277239.3873474481	245936.75056776352	301610.7467292662	267452.5856753715	327054.953991175	289911.18114723207	378459.28900784784	335272.5957859501	0.1651650917082297	0.16441953802175543	37653.17254759744	175340.61770743132	33387.850386399776	155478.16858236492
2.0345934532655616	234193.2986378686	207923.4697088619	277668.7281457194	246317.56776607808	302068.5315216355	267858.5129425356	327542.0404085359	290342.9721407114	379004.568967193	335755.7435222777	0.16510595132695702	0.1643606689628647	37480.435632407665	175587.89514479786	33234.67783948034	155697.41993472725
2.0468529023231294	234571.4414932003	208259.08264971964	278098.7034733517	246698.94762070558	302526.9609792049	268265.0118093328	328029.78042839846	290775.34262399026	379550.51638401125	336239.48299264396	0.1650467012706312	0.16430169072742	37308.33868971467	175834.80270040035	33082.07279557921	155916.3432512805
2.059186220728381	234950.1956726298	208595.23778078266	278529.3125496358	247080.88943849734	302986.0341304367	268672.0814141399	328518.17287776055	291208.2915576245	380097.1296724593	336723.812793322	0.16498734164956366	0.16424260342520583	37136.87966128066	176081.3353541419	32930.03342947364	156134.93408054858
2.0715938535812968	235329.56071815928	208931.9346938862	278960.5545814522	247463.39251529795	303445.749990638	269079.7208836678	329007.2165697158	291641.81788984255	380644.4072313474	337208.73150698625	0.16492787257626002	0.16418340716818425	36966.0564913284	176327.4880424291	32778.55791817419	156353.18793278188
2.084076248663807	235709.53616068818	209269.1729710126	279392.42876316333	247846.45613584926	303906.10756184923	269487.92933286587	329496.9103033406	292075.92055644793	381192.3474440257	337694.2377026116	0.16486829416542828	0.16412410207051373	36795.86712651886	176573.25565765053	32627.644440842792	156571.10027905554
2.0966338564559543	236090.121519901	209606.95218419086	279824.9342764955	248230.0795736853	304367.10583272605	269896.70586481335	329987.2528635721	292510.59848070954	381740.9486782579	338180.32993536134	0.16480860653399518	0.16406468824856124	36626.309516010806	176818.63304787874	32477.291178843006	156788.66655118018
2.109267130152151	236471.3163041619	209945.27189540397	280258.07029043	248614.26209103686	304828.7437784265	270306.04957062274	330478.2430210967	292945.8505732635	382290.20928610815	338667.0067464869	0.16474880980112122	0.16400516582091562	36457.38161160797	177063.6150170043	32327.4963159021	157005.88214181364
2.1219765256775314	236853.12001040147	210284.13165648797	280691.8359610849	248999.0029387254	305291.0203604927	270715.95952933223	330969.87953222706	293381.67573200364	382840.1276038147	339154.26666321576	0.16468890408821407	0.16394553490840405	36289.081367690116	177308.19632392377	32178.258038014174	157222.7424036935
2.1347625017044103	237235.53212400732	210623.53100903516	281126.2304316019	249384.30135606375	305753.9345267349	271126.4348078051	331462.16113878664	293818.072841979	383390.7019516712	339642.10819864663	0.16462888951894541	0.16388579563410424	36121.40674129315	177552.37168238312	32029.574533542618	157439.2426495254
2.147625519668832	237618.5521187114	210963.46948429407	281561.25283202896	249770.15657075113	306217.4852111116	271537.47446062125	331955.08656798594	294255.04077528534	383941.9306339015	340130.5298516377	0.16456876621925953	0.16382594812336101	35954.355692116544	177796.13576042652	31881.443993190303	157655.37815146148
2.160566043787228	238002.17945647764	211303.94660306984	281996.902279203	250156.56779876986	306681.67133361107	271949.0775299741	332448.654532305	294692.5783909594	384493.811938538	340619.53010669997	0.16450853431739698	0.1637659925038018	35787.92618270405	178039.4831808582	31733.864610224962	157871.1441416368
2.1735845410731627	238386.41358738928	211644.96187562414	282433.177876634	250543.53424428226	307146.4918001336	272361.2430455651	332942.8637293708	295130.684534871	385046.3441372978	341109.1074338857	0.16444819394389984	0.16370592890534533	35622.116178316996	178282.40851994604	31586.834580263123	158086.53581077605
2.1866814813541975	238771.2539495322	211986.5148015718	282870.0787143829	250931.0550995222	307611.9455023667	272773.9700244928	333437.71284183336	295569.3580396127	385599.5254854544	341599.26028867625	0.1643877452316344	0.16364575746022378	35456.9236470256	178524.90630749613	31440.3521014601	158301.5483085066
2.199857337288837	239156.69996888202	212328.604869781	283307.60386894504	251319.12954469255	308078.0313176671	273187.2574711496	333933.20053724473	296008.59772439353	386153.3542217154	342089.9871118734	0.16432718831580156	0.16358547830299328	35292.34655983187	178766.97102677077	31294.415374577045	158516.17674329877
2.213112584383593	239542.75105918656	212671.23155826845	283745.7524031278	251707.75674785537	308544.7481089361	273601.10437711	334429.3254679327	296448.40239492606	386707.8285680932	342581.2863294837	0.16426652333395197	0.16352509157055062	35128.38289060816	179008.59711377323	31149.022602893412	158730.41618152708
2.2264477010101436	239929.40662184954	213014.39433409646	284184.5233659302	252096.9358648264	309012.0947244978	274015.5097210231	334926.0862708777	296888.77084331756	387262.94672977895	343073.156352608	0.1642057504260037	0.16346459740214705	34965.03061620332	179249.77895717323	31004.171992346644	158944.26164773852
2.2398631684225956	240316.6660458122	213358.0926532682	284623.91579242	252486.6660390654	309480.0699979735	274430.4724685013	335423.481567585	297329.7018479567	387818.7068950124	343565.59557732526	0.1641448697342536	0.16340399593940247	34802.287716461346	179490.51089787483	30859.861751470715	159157.70812383294
2.2533594707748548	240704.52870743463	213702.32596062223	285063.92870361067	252876.9464015673	309948.6727481583	274845.99157200946	335921.5099639599	297771.19417340256	388375.10723495384	344058.6023845793	0.16408388140339747	0.1633432873263244	34640.152174258605	179730.7872287035	30716.090091580525	159370.75054951757
2.2669370951380965	241092.9939703771	214047.09368972713	285504.5611063389	253267.7760707531	310417.90177889355	275262.0659707555	336420.1700501787	298213.2465702715	388932.14590355416	344552.17514006345	0.16402278558053746	0.16328247170931828	34478.62197555415	179970.60219414532	30572.85522668436	159583.38382140547
2.2805965315183476	241482.06118547867	214392.39526277402	285945.8119931377	253659.15415235842	310887.75587894215	275678.6945905748	336919.4604005621	298655.8577751222	389489.8210374234	345046.3121941042	0.1639615824152085	0.1632215492372046	34317.69510935992	180209.94998955727	30430.15537346527	159795.6027924493
2.294338272874165	241871.72969063467	214738.2300904678	286387.68034211075	254051.0797393207	311358.2338218571	276095.87634381827	337419.3795734416	299099.0265103414	390048.1307556966	345541.0118815424	0.1639002720593813	0.16316052006123813	34157.36956789903	180448.82476157695	30287.98875151947	160007.40227273107
2.308162815134429	242261.99881067764	215084.5975719219	286830.1651168084	254443.5519116705	311829.3343658584	276513.6101292403	337919.926111036	299542.75148402964	390607.0731599066	346036.2725216196	0.16383885466748865	0.16309938433511503	33997.643346564844	180687.22060728818	30146.35358319059	160218.7770279944
2.3220706572162446	242652.86785724995	215431.4970945448	287273.2652660959	254836.56973641404	312301.05625369784	276931.89483187953	338421.098539313	299987.03138988215	391166.646333843	346532.09241785447	0.16377733039643366	0.16303814221499535	33838.51444395259	180925.13157389313	30005.24809368141	160429.7217799574
2.336062301042938	243044.336128684	215778.92803393368	287716.97972402937	255230.13226742274	312773.3982125339	277350.7293229484	338922.89536786336	300431.86490707606	391726.8483434249	347028.46985792863	0.16371569940560882	0.16297679385951866	33679.98086202517	181162.5516590178	29864.67051123455	160640.231206581
2.3501382515621807	243436.40290987463	216126.88975376223	288161.3074097243	255624.238545318	313246.35895379784	277770.11245971516	339425.3150897652	300877.2507001497	392287.67723656213	347525.40311356465	0.16365396185691042	0.16291533942981254	33522.04060585238	181399.47480887175	29724.619066759944	160850.29993982613
2.3642990167642037	243829.06747215227	216475.381605667	288606.24722722365	256018.8875973527	313719.93717305985	278190.043085382	339928.3561814486	301323.18741888274	392849.13104301656	348022.8904404022	0.16359211791475572	0.16285377908951704	33364.69168394245	181635.89491932094	29585.091994270682	161059.9225672558
2.378545107700138	244222.3290731592	216824.40292913828	289051.79806537024	256414.0784372994	314194.13154989976	278610.5200289753	340432.0171025649	301769.6736981808	393411.20777427027	348520.93007788196	0.16353016774609797	0.16279211300479413	33207.93210822716	181871.8058354631	29446.087530817837	161269.0936314836
2.392877038500453	244616.18695671952	217173.95305140477	289497.9587976727	256809.81006532986	314668.9407477717	279031.5421052206	340936.2962958483	302216.708157952	393973.90542338445	349019.52024911967	0.16346811152044047	0.16273034134434722	33051.75989395566	182107.2013504207	29307.603916337714	161477.80762868375
2.4072953263935135	245010.64035271114	217524.0312873197	289944.7282821723	257206.0814678991	315144.36341386806	279453.1081144254	341441.1921869797	302664.2894029876	394537.2219648604	349518.65916078386	0.16340594940985473	0.162668464279435	32896.173059783876	182342.07520523667	29169.639393894002	161686.0590094775
2.4218004917242455	245405.6884769355	217874.63693924563	290392.1053613091	257602.89161762455	315620.39817898395	279875.2168423587	341946.7031844499	303112.41602283844	395101.15535450017	350018.34500297176	0.16334368158899842	0.1626064819838885	32741.16962792538	182576.42108926177	29032.192209603265	161893.8421780616
2.436393057972914	245801.33053098855	218225.7692969401	290840.0888617886	258000.23947316973	316097.04365738283	280297.8670601292	342452.8276794222	303561.08659169526	395665.703529268	350518.57594908605	0.16328130823512724	0.1625443946341264	32586.7476240471	182810.23263905197	28895.260612692684	162101.15149208158
2.4510735517740176	246197.56570212753	218577.42763743695	291288.67759444413	258398.12397911993	316574.2984466555	280721.05752406426	342959.56404559064	304010.2996682624	396230.8644071449	351019.35015570716	0.1632188295281126	0.16248220240917435	32432.905077351257	183043.50343813747	28758.84285551496	162307.98126215488
2.46584250293529	246594.39316313923	218929.61122492995	291737.8703541002	258796.5440658641	317052.1611275845	281144.7869755855	343466.91063904227	304460.05379563465	396796.63588698895	351520.6657624681	0.16315624565046213	0.16241990549067503	32279.640020584688	183276.2270167172	28622.93719353527	162514.32575141639
2.4807004444568266	246991.8120722062	219282.31931065404	292187.6659194357	259195.49864947025	317530.63026400114	281569.0541410853	343974.8657981137	304910.34750117146	397363.0158483901	352022.52089192654	0.16309355678732831	0.16235750406291083	32126.950490182266	183508.39685183018	28487.54188555479	162720.17917621136
2.4956479125503126	247389.82157277517	219635.55113276854	292638.0630528473	259594.9866315671	318009.70440265146	281993.8577318064	344483.42784325435	305361.1792963751	397930.0021515313	352524.91364944115	0.1630307631265318	0.16229499831281596	31974.834526093677	183740.00636579096	28352.655193468556	162925.5357042849
2.510685446658382	247788.42079341502	219989.30591623133	293089.06050030293	259995.00689921225	318489.38207304437	282419.19644370856	344992.59507687343	305812.54767675494	398497.59263703215	353027.8421230336	0.16296786485857356	0.16223238842999463	31823.290171938017	183971.04892674088	28218.275382395834	163130.3894551322
2.5258135894740787	248187.60884768842	220343.58287268496	293540.65699121036	260395.55832477682	318969.6617873211	282845.0689573501	345502.36578320846	306264.4511217104	399065.7851258156	353531.30438326986	0.16290486217665592	0.16216967460673715	31672.31547513418	184201.51784849167	28084.40072081238	163334.7345000282
2.54103288696045	248587.38483400817	220698.38120032908	293992.8512382674	260796.63976581194	319450.54204010224	283271.4739377549	346012.7382281694	306716.8880943945	399634.5774189504	354035.29848312103	0.16284175527669534	0.16210685703804026	31521.90848668851	184431.4063891843	27951.029480444267	163538.5648612678
2.556343888370238	248987.74783550372	221053.70008380243	294445.64193732635	261198.25006492884	319932.02130834997	283698.41003428976	346523.7106592005	307169.8570415897	400203.96729751135	354539.82245783857	0.16277854435733832	0.16204393592161617	31372.067261431366	184660.70775181055	27818.15993637219	163741.87451206893
2.571747146265715	249388.69691987798	221409.53869405508	294899.0277672449	261600.3880496666	320414.09805121826	284125.87588053074	347035.28130512894	307623.35639357334	400773.95252242364	355044.87432481727	0.16271522961998397	0.16198091145791482	31222.789857937023	184889.41508327425	27685.79036696814	163944.65737573057
2.5872432165386163	249790.23113926983	221765.8961882277	295353.0073897453	262003.05253236738	320896.77070991	284553.8700941367	347547.44837602024	308077.3845639912	401344.53083431785	355550.4520834662	0.16265181126879763	0.1619177838501421	31074.074338618666	185117.52147459984	27553.919054035097	164146.90732610226
2.602832658430207	250192.34953011147	222122.77170952412	295807.5794492678	262406.2423100459	321380.03770752833	284982.39127671754	348060.2100630274	308531.93994972255	401915.69995337696	356056.55371507304	0.16258828951072574	0.16185455330427287	30925.918769668788	185345.019959718	27422.54428276792	164348.61818674952
2.6185160345514573	250595.0511129867	222480.1643870856	296262.74257282395	262809.9561642602	321863.8974489272	285411.43801370356	348573.56453824166	308987.02093074814	402487.45757918473	356563.17718266963	0.1625246645555154	0.16179122002906837	30778.321221163496	185571.90351577103	27291.66434174031	164549.78373048455
2.6342939109033563	250998.3348924867	222838.0733358636	296718.495369848	263214.19286097976	322348.34832056455	285841.0088742112	349087.5099545418	309442.62587001635	403059.80139057216	357070.3204308962	0.16246093661573413	0.16172778423609652	30631.27976713516	185798.16506297886	27161.277523027733	164750.39767955244
2.6501668568973313	251402.19985706874	223196.4976564939	297174.8364320531	263618.9511504571	322833.38869035244	286271.10241091385	349602.0444454452	309898.7531133116	403632.7290454684	357577.9813858687	0.16239710590678066	0.16166424613974636	30484.792485410348	186023.79746305197	27031.382122138515	164950.45370474458
2.666135445375801	251806.6449789055	223555.43643516357	297631.7643332749	264024.22976709006	323319.0169075011	286701.7171599021	350117.16612494894	310355.40098911367	404206.2381807378	358086.1579550352	0.16233317264690827	0.16160060595724765	30338.857457768172	186248.79351969063	26901.976438056678	165149.94542527944
2.6822002526328483	252211.66921374464	223914.88874348524	298089.2776293274	264430.02742929326	323805.2313023726	287132.8516405545	350632.87308738363	310812.5678084661	404780.32641203306	358594.8480270442	0.1622691370572408	0.1615368639086848	30193.472770076245	186473.14597871155	26773.058773351833	165348.86640879512
2.6983618584350144	252617.27150075685	224274.85363836394	298547.37485784705	264836.3428393613	324292.0301863249	287564.5043553977	351149.1634072524	311270.25186483696	405354.99133363215	359104.0494716017	0.1622049993617867	0.16147302021701723	30048.63651210256	186696.8475266695	26644.627434095368	165547.21017062664
2.71462084604223	253023.4507623916	224635.3301618679	299006.0545381444	265243.1746833347	324779.41185155854	287996.6737899734	351666.0351390815	311728.45143398276	405930.230518287	359613.7601393356	0.1621407597874631	0.1614090751080974	29904.346777584404	186919.8907903582	26516.680729892105	165744.97017321736
2.730977802228858	253430.20590422276	224996.3173410921	299465.3151710461	265650.521630862	325267.3745709585	288429.3584126956	352183.48631725705	312187.1647738058	406506.04151705734	360123.9778616494	0.16207641856410726	0.16134502881068533	29760.601664412767	187142.2683376521	26389.21697396785	165942.13982638717
2.747433317304874	253837.5358148038	225357.8141880301	299925.1552387445	266058.38233506563	325755.91659794457	288862.55667471833	352701.5149558737	312646.3901242202	407082.42185915925	360634.70045058767	0.1620119759244987	0.16128088155647086	29617.399274500087	187363.97267611325	26262.23448316194	166138.71248675883
2.763987985137163	254245.43936551124	225719.81969943494	300385.5732046388	266466.7554324011	326245.0361663061	289296.26700979064	353220.1190485703	313106.1257070054	407659.3690517982	361145.92569868773	0.16194743210437276	0.16121663358008656	29474.737713772804	187584.9962523505	26135.731577878818	166334.6814569831
2.780642403170963	254653.915410395	226082.33285668617	300846.56751318026	266875.6395425197	326734.7314900496	289730.48783411994	353739.2965683755	313566.36972566816	408236.88058001146	361657.6513788402	0.16188278734244702	0.16115228511912913	29332.615092331544	187805.3314525336	26009.70658220537	166530.03998595476
2.797397172451417	255062.96278602374	226445.35262565306	301308.1365897138	267285.0332681279	327225.0007632357	290165.2175462281	354259.04546754184	314027.12036529824	408814.9539065036	362169.87524414295	0.16181804188042703	0.16108783641417523	29191.029524423182	188024.9706015736	25884.1578239128	166724.78126829863
2.8142528976452668	255472.58031133097	226808.87795655828	301770.27884032036	267694.93519484793	327715.8421598222	290600.4545268123	354779.36367738957	314488.3757924273	409393.5864714857	362682.59502775857	0.16175319596303636	0.16102328770880137	29049.97912849672	188243.9059630111	25759.083634469658	166918.89844412357
2.831210187062679	255882.76678745882	227172.90778383863	302232.99265165627	268105.34389107494	328207.25383350125	291036.1971385996	355300.2491081402	314950.1341548831	409972.77569250815	363195.8084427667	0.16168824983802704	0.16095863924960288	28909.46202705428	188462.12973760813	25634.482348976657	167112.3845980093
2.848269652679189	256293.5209976004	227537.44102600613	302696.27639079146	268516.257907834	328699.23391753423	291472.44372620265	355821.6996487525	315412.39358164335	410552.5189642955	363709.5131820168	0.16162320375620173	0.16089389128620904	28769.47634684667	188679.63406389952	25510.3523063045	167305.23275943846
2.865431910157798	256704.8417068431	227902.47658550853	303160.12840504997	268927.6757786382	329191.7805245924	291909.1926159763	356343.7131667605	315875.1521826913	411132.81365858205	364223.70691798266	0.16155805797143058	0.16082904407130222	28630.020218919963	188896.41101802886	25386.69184910506	167497.43590240926
2.882697578871184	257116.7276620097	228268.01334858828	303624.54702184536	269339.5960193433	329684.8917465906	292346.442115872	356866.28750810574	316338.40804886894	411713.65712394327	364738.38730261324	0.1614928127406705	0.16076409786063886	28491.09177847579	189112.4526123181	25263.499323728494	167688.98694435507
2.900067281924058	257529.17759149685	228634.05018513944	304089.5305485162	269752.01712800097	330178.5656545205	292784.1905152877	357389.4204969694	316802.15925172647	412295.0466856255	365253.5519671812	0.16142746832398294	0.1606990529130663	28352.68916501105	189327.75079558045	25140.773080330342	167879.87874640524
2.9175416461756507	257942.19020511486	229000.58594856644	304555.07727216254	270164.93758471473	330672.80029828614	293222.4360849244	357913.109935607	317266.4038433763	412876.97964537976	365769.1985221355	0.16136202498455393	0.16063390949054066	28214.81052229181	189542.29745238274	25018.511472861283	168070.1041128412
2.9351213022623317	258355.76419392516	229367.61947563806	305021.1854594773	270578.35585149017	331167.59370653285	293661.17707663286	358437.35360417614	317731.13985634054	413459.45328128716	366285.3245569478	0.16129648298871313	0.16056866785814705	28077.45399843529	189756.08440321684	24896.712859122083	168259.65579095483
2.952806884620376	258769.89823007875	229735.14958634583	305487.85335658403	270992.2703720904	331662.94388648414	294100.4117232697	358962.1492605713	318196.3653034045	414042.4648475941	366801.92763996456	0.1612308426059485	0.16050332828411765	27940.61774585955	189969.1034034267	24775.37560073007	168448.52647043765
2.970599031508854	259184.5909666482	230103.17508375453	305955.0791888622	271406.67957188195	332158.848823765	294540.1382385405	359487.49464024755	318662.07817745936	414626.01157453156	367319.005318248	0.16116510410893284	0.16043789103985034	27804.299921240658	190181.3461424634	24654.49806307163	168636.70878237486
2.9884983850326714	259599.84103746378	230471.69475385672	306422.8611607806	271821.5818576868	332655.3064822347	294980.3548168512	360013.3874560497	319128.2764513524	415210.090668146	367836.5551174257	0.16109926777353561	0.16037235639992908	27668.498685760424	190392.80424498022	24534.07861552108	168824.19530043006
3.006505591165733	260015.647056948	230840.707365426	306891.1974557285	272236.97561763285	333152.31480381556	295421.0596331568	360539.82539804117	319594.9580777345	415794.69931012456	368354.5745415361	0.16103333387884433	0.1603067246421399	27533.21220492199	190603.4692690298	24414.11563133914	169010.97853957862
3.0246212997742656	260432.0076199465	231210.2116698671	307360.0862358413	272652.85922099906	333649.8717083172	295862.2508428065	361066.80613332894	320062.12098890415	416379.8346576197	368873.0610728723	0.16096730270718942	0.16024099604749487	27398.438648555428	190813.3327056393	24294.60748755932	169197.05095491558
3.0428461646402667	260848.92130155786	231580.2064010653	307829.52564182854	273069.23101806233	334147.9750932622	296303.9265813861	361594.3273058857	320529.7630966504	416965.49384306895	369392.01217182295	0.16090117454415556	0.1601751709002481	27264.17619097978	191022.38597929478	24175.5525652105	169382.40494258702
3.0611808434850984	261266.3866569653	231950.69027523644	308299.51379279955	273486.0893399448	334646.62283371337	296746.0849645682	362122.38653637405	320997.88229209854	417551.67397402064	369911.42527671735	0.16083494967860232	0.1601092494879138	27130.423010941595	191230.6204469502	24056.94924926944	169567.03283912688
3.079625997993227	261684.40222126435	232321.66199077477	308770.04878608946	273903.4324984573	335145.812782094	297188.7240879507	362650.9814219713	321466.47644555126	418138.37213295326	370431.2978036655	0.16076862840268952	0.16004323210128937	26997.177291652188	191438.02739784122	23938.795928648673	169750.92692076415
3.0981822938360946	262102.96650929254	232693.12022810153	309241.1286970832	274321.25878594496	335645.54276801425	297631.84202690364	363180.1095361897	321935.54340633284	418725.5853770986	370951.62714640057	0.1607022110118921	0.15997711903447454	26864.437220742926	191644.59805257618	23821.09099620022	169934.0794030279
3.116850400696155	262522.07801545126	233065.0636495073	309712.7515790354	274739.5664751266	336145.8105980867	298075.4368364057	363709.7684286939	322405.0810026242	419313.3107382543	371472.4106761139	0.16063569780502213	0.1599109105848869	26732.20099033788	191850.3235630095	23703.832848743536	170116.4824404046
3.135630992291033	262941.7352135366	233437.49089900128	310184.91546289617	275158.35381894064	336646.6140557521	298519.5065508893	364239.95562512346	322875.08704130864	419901.54522260866	371993.6457412989	0.16056908908424436	0.15984460705328687	26600.466797105968	192055.19501224905	23587.01988713909	170298.1281264946
3.1545247463978408	263361.9365565586	233810.40060215243	310657.6183571279	275577.6190503824	337147.9509010949	298964.0491840776	364770.6686269087	323345.5593078062	420490.28581055347	372515.3296675851	0.16050238515510154	0.15977820874379514	26469.232842192054	192259.20341341197	23470.650516211987	170479.00849281996
3.1735323448776414	263782.6804765675	234183.79136593355	311130.85824752605	275997.3603823462	337649.81887066254	299409.0627288237	365301.9049110884	323816.4955659127	421079.5294565005	373037.4597575756	0.16043558632653285	0.15971171596391026	26338.49733126536	192462.3397096321	23354.723144796677	170659.11550877243
3.192654473700048	264203.965384473	234557.66177856247	311604.63309703686	276417.5760074616	338152.2156772806	299854.5451569471	365833.6619301243	324287.89355763595	421669.27308869554	373560.03329068254	0.16036869291089165	0.15964512902453598	26208.258474566042	192664.59477369487	23239.236185791902	170838.44108150154
3.211891822967991	264625.7896698673	234932.01040934428	312078.9408455751	276838.26409793406	338655.1390098712	300300.4944190727	366365.93711171765	324759.75100303174	422259.51360903453	374083.0475229632	0.1603017052239687	0.1595784482399909	26078.51448689401	192865.95940747857	23124.188056138344	171016.97705527395
3.2312450869426166	265048.15170084295	235306.83580851005	312553.7794098393	277259.42280537955	339158.58653326426	300746.90844446345	366898.7278586218	325232.0656000392	422850.24789287377	374606.49968695256	0.16023462358501253	0.159511673928041	25949.263587603346	193066.424341321	23009.57717678044	171194.71521065384
3.2507149640683446	265471.0498238104	235682.1365070553	313029.14668312494	277681.05026066024	339662.5558880129	301193.7851408554	367432.03154845245	325704.8350243111	423441.47278884024	375130.38699149486	0.160167448316747	0.15944480640990713	25820.50400064513	193265.98023379594	22895.401972799562	171371.64726504683
3.2703021569980693	265894.48236331594	236057.9110165782	313505.0405351397	278103.14457371895	340167.0446902036	301641.12239429314	367965.84553350054	326178.05692904996	424033.18511864415	375654.7066215771	0.1601001797453934	0.15937784601029767	25692.233954576775	193464.6176713407	22781.66087331716	171547.76487149298
3.2900073726185273	266318.4476218582	236434.15782911694	313981.45881181577	278525.7038334146	340672.0505312698	302088.9180689584	368500.1671405435	326651.7289448377	424625.38167688757	376179.45573815965	0.16003281820069226	0.1593107930574179	25564.451682617888	193662.32716791332	22668.352311573923	171723.05961876363
3.3098313220758016	266742.9438797019	236810.87541698452	314458.39933512034	278948.72610735265	341177.5709778	302537.1700070061	369034.99367065297	327125.84867946757	425218.05923087284	376704.6314780064	0.15996536401592432	0.1592436478829998	25437.15542253107	193859.09916379303	22555.4747249363	171897.52303092927
3.329774720800988	267167.9693946906	237188.06223260288	314935.8599028648	279372.209441717	341683.60357134516	302985.8760283908	369570.3223990002	327600.4137177717	425811.2145204077	377230.2309535121	0.15989781752792667	0.15917641082231684	25310.34341675788	194054.9240257889	22443.02655479312	172071.14656607062
3.349838288536016	267593.52240205876	237565.7167083359	315413.83828851295	279796.1518610993	342190.14582822804	303435.03393069585	370106.150574665	328075.4216214499	426404.844257611	377756.2512525295	0.1598301790771216	0.15910908221420966	25184.01391242817	194249.79204708338	22331.00624675583	172243.92161735147
3.370022749359618	268019.60111424484	237943.8372563243	315892.33224099176	280220.55136833125	342697.19523934944	303884.6414889654	370642.47542044165	328550.8699288992	426998.9451267208	378282.68943819986	0.15976244900752934	0.15904166240110207	25058.165161337703	194443.69344618917	22219.412250586785	172415.8395119086
3.390328831713469	268446.2037206997	238322.4222683148	316371.3394844952	280645.405944311	343204.74926999264	304334.69645552814	371179.29413264286	329026.75615503866	427593.5137838962	378809.54254877684	0.15969462766679623	0.1589741517290242	24932.795419907197	194636.61836628616	22108.243020110764	172586.89150980115
3.4107572684284713	268873.32838769304	238701.47011548883	316850.8577182874	281070.71354782773	343712.8053596258	304785.1965598233	371716.60388089926	329503.07779113296	428188.54685701604	379336.8075974482	0.15962671540621243	0.15890655054763764	24807.90294929035	194828.55687544495	21997.497013363987	172757.0688045621
3.431308796751202	269300.9732581236	239080.9791482952	317330.88461651007	281496.4721153926	344221.36092170747	305236.1395082276	372254.40180796536	329979.83230461983	428784.04094548523	379864.48157216416	0.15955871258073245	0.15883885921024876	24683.486015311442	195019.49896562845	21887.172692547552	172926.36252245307
3.4519841583705158	269729.13645132276	239460.9476962744	317811.4178279826	281922.6795610597	344730.4133434841	305687.5229838771	372792.68502951757	330457.01713893045	429379.9926200316	380392.561435457	0.1594906195489996	0.15877107807383622	24559.542888598517	195209.4345530942	21777.268524102867	173094.7637224123
3.47278409944432	270157.81606286357	239841.37406789	318292.4549760072	282349.3337762541	345239.95998579747	306139.3446464945	373331.45063395856	330934.6297133166	429976.3984225104	380921.0441242681	0.15942243667336636	0.158703207499072	24436.071844461374	195398.35347700864	21667.782978590578	173262.26339484006
3.4937093706264992	270587.0101643583	240222.25655034906	318773.9936581644	282776.43262958986	345749.99818287505	306591.6021322038	373870.69568220805	331412.66742266493	430573.254865694	381449.9265497606	0.15935416431991348	0.15863524785034028	24313.071162855253	195586.24549850821	21558.71453074459	173428.85246129334
3.514760727094002	271016.7168032633	240603.59340942957	319256.0314461129	283203.9739666946	346260.5252421323	307044.2930533566	374410.41720750375	331891.12763732055	431170.5584330725	381979.2055971442	0.1592858028584766	0.15856719949575918	24190.539128590375	195773.1003018543	21450.061659598723	173594.5217751935
3.535938928574102	271446.9340026819	240985.38288930457	319738.5658853905	283631.95561003004	346771.53844396956	307497.4149983503	374950.6122151986	332370.0077029074	431768.30557865155	382508.87812549423	0.15921735266266407	0.15849906280720705	24068.474031225778	195958.90749309212	21341.822848352604	173759.26212020218
3.557244739371806	271877.65976116154	241367.623212363	320221.5944952076	284060.3753587111	347283.0350415666	307950.9655314456	375491.27768255357	332849.30494014407	432366.4927267435	383038.94096756756	0.15914881410988216	0.15843083816034018	23946.874165065587	196143.65659928322	21233.99658443872	173923.06421019882
3.578678928397448	272308.8920524931	241750.31257903186	320705.1147682436	284489.2309883245	347795.0122606763	308404.9421925853	376032.4105585315	333329.01664466097	432965.11627176224	383569.3909296199	0.15908018758135456	0.1583625259346141	23825.737829139456	196327.33706805855	21126.58135953732	174085.91868903488
3.600242269194432	272740.6288255066	242133.44916759452	321189.1241704392	284918.52025074454	348307.46729941637	308859.34249720984	376574.00776358735	333809.1400868158	433564.1725780121	384100.22479121963	0.15901147346214517	0.15829412651331062	23705.063327391632	196509.93826839328	21019.575669571757	174247.81612996012
3.6219355399671502	273172.86800387123	242517.03113401344	321673.62014079315	285348.2408739529	348820.3973280672	309314.1639360735	377116.06618946494	334289.672511511	434163.6579794858	384631.4393050674	0.15894267214118188	0.1582256402835562	23584.848968462087	196691.44948837906	20912.978014712222	174408.74703513086
3.643759523609069	273605.6074858835	242901.0566117433	322158.60009114735	285778.39056184934	349333.7994888521	309769.40397505707	377658.5826989792	334770.6111380023	434763.56877964473	385163.0311968026	0.1588737840112804	0.15815706763634366	23465.093065807596	196871.8599356413	20806.786899412982	174568.70183549076
3.6657150077309777	274038.8451442677	243285.5237115523	322644.061405985	286208.9669940702	349847.6708957367	310225.06005498354	378201.55412581156	335251.9531597173	435363.9012512171	385694.9971648233	0.1588048094691592	0.15808840896655751	23345.79393775761	197051.15873721987	20701.000832350925	174727.67088967562
3.6878027846894206	274472.5788259607	243670.43052133312	323130.0014422111	286639.9678257963	350362.0086342097	310681.1295914255	378744.97727429174	335733.6957440606	435964.6516359761	386227.3338800901	0.15873574891547285	0.15801966467299494	23226.949907391332	197229.33493802696	20595.618326518685	174885.6444844082
3.710023651615288	274906.80635190883	244055.77510592164	323616.4175289474	287071.39068756945	350876.8097610733	311137.6099745221	379288.84891918907	336215.8360322309	436565.8161445342	386760.03798594384	0.15866660275482825	0.15795083515839078	23108.559302657843	197406.37750132382	20490.637899197638	175042.61283374578
3.732378410442586	275341.52551685314	244441.5555069065	324103.3069673137	287503.2331850993	351392.0713042266	311594.49856878316	379833.165805492	336698.37113902386	437167.3909561219	387293.1060979092	0.15859737139580704	0.15788192082943633	22990.620456341654	197582.27530781925	20386.05807192065	175198.56607830524
3.7548678679373717	275776.7340891191	244827.76974244384	324590.6670302162	287935.49289907544	351907.79026245157	312051.79271290166	380377.9246481968	337181.2981526449	437769.37221837556	387826.5348035062	0.15852805525099248	0.15781292209680484	22873.13170606084	197757.01715514064	20281.877370534465	175353.4942851588
3.777492835726878	276212.42981040257	245214.4158070657	325078.4949621279	288368.16738497297	352423.9636051936	312509.48971955763	380923.12213208474	337664.61413451255	438371.75604711636	388360.32066205493	0.1584586547369899	0.15774383937517428	22756.09139429964	197930.59175759554	20178.094325223006	175507.38744775206
3.8002541303288	276648.6103955569	245601.49167149267	325566.7879788755	288801.2541728632	352940.58827234607	312967.58687523013	381468.75491150975	338148.31611906923	438974.53852613614	388894.4602044856	0.15838917027445304	0.1576746730832515	22639.49786843639	198102.98774580657	20074.707470487803	175660.2354851514
3.823152573180761	277085.27353237546	245988.9952824403	326055.543267418	289234.7507672172	353457.66117402917	313426.08143999695	382014.8196101728	338632.40111358155	439577.71570697514	389428.94993314054	0.1583196022881015	0.15760542364379196	22523.3494806597	198274.19366538525	19971.715345049277	175812.02824064344
3.8461889906699622	277522.4168813735	246376.92456242623	326544.757985625	289668.65464670974	353975.1791903677	313884.9706473397	382561.31282090157	339116.86609794537	440181.2836086983	389963.7863215769	0.1582499512067508	0.1575360914836294	22407.644588042982	198444.19797720015	19869.116492052563	175962.75548317283
3.8693642141629967	277960.03807557217	246765.2774095779	327034.42926205916	290102.96326402633	354493.1391712706	314344.25170395063	383108.23110543063	339601.7080244897	440785.23821767856	390498.9658143744	0.1581802174633339	0.1574666770336913	22292.381552569568	198612.98905688524	19766.909458947368	176112.40690562874
3.892679080035866	278398.1347202765	247154.05169743646	327524.55419575056	290537.6740456624	355011.5379362071	314803.9217895291	383655.5709941736	340086.9238177766	441389.57548736874	391034.4848269321	0.15811040149492084	0.1573971807290309	22177.558741096407	198780.55519405007	19665.092797474936	176260.97212445736
3.9161344297041563	278836.70439285453	247543.24527476038	328015.129855974	290972.78439172683	355530.3722739815	315263.9780565862	384203.3289860005	340572.51037440245	441994.29133807874	391570.3397452721	0.15804050374274728	0.1573276030088444	22063.1745253969	198946.88459202647	19563.665063794702	176408.44068004936
3.9397311096534064	279275.74464251637	247932.85596532954	328506.15328202356	291408.29167574196	356049.6389425084	315724.41763024323	384751.50154801283	341058.46456279786	442599.38165675174	392106.52692584007	0.1579705246522417	0.15725794431649912	21949.227282120846	199111.9653671384	19462.624818349257	176554.80203530192
3.963469971469652	279715.2529900874	248322.88156774457	328997.62148298573	291844.19324444124	356569.334668583	316185.2376080288	385300.0851153116	341544.7832230233	443204.8422967321	392643.0426953003	0.15790046467303975	0.157188205099554	21835.715392802842	199275.78554795682	19361.970625952817	176700.04557569325
3.987351871870168	280155.2269277844	248713.31985522807	329489.5314375112	292280.486417568	357089.45614765346	316646.43505967804	385849.076090771	342031.4631665681	443810.6690775409	393179.883350336	0.15783032425901594	0.15711838580978676	21722.63724394329	199438.3330757916	19261.701055801474	176844.16060908884
4.01137767273438	280595.66391899023	249104.16857542432	329981.88009358675	292717.1684876735	357610.00004359294	317108.007026928	386398.4708448091	342518.50117614743	444416.85778464633	393717.04515744623	0.15776010386830655	0.15704848690321754	21609.991226945072	199599.5958033055	19161.81468138285	176987.13636428863
4.035548241134971	281036.5613980226	249495.4254501951	330474.66436830215	293154.23671990924	358130.9629884649	317569.95052331	386948.2657151528	343005.89400549297	445023.40416922985	394254.5243527377	0.1576898039633328	0.1569785088401321	21497.775738083757	199759.5614937693	19062.310080594383	177128.96199160814
4.059864449369175	281477.91676990694	249887.08817541783	330967.8811476212	293591.68835182424	358652.34158229176	318032.2625339477	387498.45700660854	343493.63837915007	445630.3039479571	394792.31714172306	0.15761942501082643	0.15690845208510615	21385.989178647287	199918.21782191098	18963.185835750774	177269.62656264007
4.08432717499025	281919.72741014586	250279.15442078107	331461.5272861468	294029.5205931572	359174.1323928236	318494.94001534797	388049.0409908273	343981.7309922698	446237.5528027444	395330.4196991125	0.15754896748185512	0.15683831710703303	21274.629954797216	200075.55237194896	18864.440533474088	177409.11906854063
4.108937300839158	282361.9906644849	250671.62182957688	331955.5996068862	294467.7306256278	359696.3319552977	318957.9798951908	388600.0139060675	344470.1685103979	446845.14638052223	395868.82816860464	0.15747843185184598	0.15676810437914374	21163.69647762552	200231.55263760686	18766.072764762677	177547.4284203276
4.133695715076422	282804.7038486812	251064.48801849582	332450.09490101604	294906.31560272863	360218.93677220657	319421.3790721208	389151.37195696053	344958.94756926777	447453.08029300143	396407.53866267944	0.1574078186006111	0.1566978143790368	21053.18716318626	200386.20602186024	18668.08112499211	177684.54344829917
4.15860331121418	283247.86424826505	251457.75057741537	332945.0099276414	295345.2726495117	360741.9433130566	319885.1344155348	389703.11131426843	345448.0647745851	448061.35011643264	396946.5472623841	0.15733712821237308	0.15662744758869984	20943.100432506762	200539.49983653426	18570.464213989675	177820.4529023394
4.183660988148428	283691.46911830944	251851.40706919544	333440.3414135648	295784.598862383	361265.34801413363	320349.2427653745	390255.22811465303	345937.5167018231	448669.95139137626	397485.8500171298	0.15726636117579004	0.15655700449453655	20833.434711544774	200691.4213012755	18473.22063596081	177955.1454506591
4.208869650191461	284135.5156831869	252245.45502946328	333936.0860530385	296224.2913088836	361789.14727825625	320813.70093190746	390807.71846042667	346427.29989600176	449278.87962245336	398025.44294447073	0.15719551798398074	0.15648648558739	20724.188431154005	200841.95754273236	18376.3489994118	178088.60967862606
4.2342302071045115	284580.00113633164	252639.89196640183	334432.2405075252	296664.3470274776	362313.3374745375	321278.50569551426	391360.57841931307	346917.41087147593	449888.13027810917	398565.3220298941	0.1571245991345506	0.15641589136256992	20615.360027215444	200991.0955952704	18279.847917317413	178220.83408986777
4.259743574130585	285024.92264000047	253034.71536053842	334928.8014054575	297104.76302733744	362837.9149381415	321743.6538064746	391913.80402420653	347407.8461117208	450497.69879037177	399105.4832266066	0.1570536051296187	0.15634522231987866	20506.947940564714	201138.82239969075	18183.716007056646	178351.8071051687
4.285410672027485	285470.27732503007	253429.92266452892	335425.76534199226	297545.5362881278	363362.8759700387	322209.14198474895	392467.3912729246	347898.60206911486	451107.5805546084	399645.9224553177	0.15698253647583896	0.15627447896363655	20398.950616983697	201285.1248025447	18087.95189039409	178481.5170617327
4.311232427101037	285916.06229059317	253825.51130294177	335923.1288787647	297986.6637597863	363888.2168367587	322674.9669197606	393021.336127963	348389.67516471917	451717.7709292795	400186.63560402195	0.15691139368443113	0.15620366180270367	20291.36650720518	201429.98955577612	17992.55419347901	178609.95221286267
4.337209771238533	286362.2746039531	254221.47867204083	336420.88854364044	298428.1423623052	364413.933770144	323141.12527017616	393575.6345162474	348881.061788061	452328.26523569284	400727.6185277811	0.15684017727120608	0.1561327713505127	20184.19406696502	201573.403316617	17897.521546902135	178737.10072785616
4.363343641942354	286808.91130022024	254617.82213956834	336919.0408304711	298869.96898551227	364940.0229671017	323607.6136636865	394130.2823288877	349372.75829691306	452939.05875775975	401268.86704850727	0.15676888775658915	0.1560618081250909	20077.431756959297	201715.35264655948	17802.852585663088	178862.9506912902
4.389634982363801	287255.96938210214	255014.53904452446	337417.5821988414	299312.1404888491	365466.4805893526	324074.42869678367	394685.27542092616	349864.7610170717	453550.146741743	401810.37695474084	0.1566975256656498	0.1559907726490867	19971.078042839654	201855.8240108192	17708.54594911635	178987.49010196328
4.416084741337141	287703.44581965293	255411.62669694438	337916.5090738169	299754.6537011459	365993.3027631795	324541.56693453674	395240.6096110831	350357.06624213146	454161.5243960069	402352.14400142705	0.1566260915281242	0.15591966544979605	19865.13139524497	201994.80377814174	17614.600281081162	179110.706873551
4.442693873413836	288151.33755002735	255809.08237768034	338415.81784569565	300197.50542040163	366520.4855791755	325009.0249103713	395796.280681511	350849.67023326573	454773.18689077016	402894.16390969773	0.15655458587844753	0.1558484870591904	19759.590289849788	202132.27822063863	17521.01422982756	179232.5888339132
4.469463338897009	288599.6414772263	256206.903338176	338915.50486975344	300640.69241355784	367048.0250919916	325476.7991258425	396352.28437753755	351342.56921900023	455385.1293578525	403436.4323666469	0.15648300925577516	0.15577723801394208	19654.453207210638	202268.23351182044	17427.786447948776	179353.12372340262
4.49639410387609	289048.3544718401	256605.08680023917	339415.5664659827	301084.2114162681	367575.9173200745	325944.8860504054	396908.6164074054	351835.75939498184	455997.3468904147	403978.9450251	0.15641136220401353	0.15570591885545135	19549.71863290947	202402.65572741628	17334.91559252143	179472.29919596761
4.523487140261684	289497.47337080084	257003.62995582138	339915.9989188453	301528.0591326779	368104.1582454187	326413.2821211937	397465.2724420246	352329.2369237595	456609.8345427151	404521.6975033979	0.15633964527184346	0.15563453012987283	19445.385057572275	202535.53084503114	17242.400325043127	179590.1028180048
4.550743425820648	289946.9949771204	257402.5299667867	340416.79847700725	301972.2322351901	368632.7438133023	326881.9837427841	398022.2481147088	352822.99793454906	457222.58732984535	405064.685385162	0.1562678590127534	0.15556307238814435	19341.45097672101	202666.8447420895	17150.23931139428	179706.522067599
4.578163944211368	290396.916059635	257801.7839646838	340917.96135308285	302416.7273642369	369161.66993202845	327350.9872869711	398579.5390209171	353317.03852300567	457835.6002274749	405607.90421906946	0.15619600398505923	0.15549154618601224	19237.91489093937	202796.58319707215	17058.431221938692	179821.54433487356
4.605749685019276	290847.23335274594	258201.38905051773	341419.4837233728	302861.5411280495	369690.93247266754	327820.2890925335	399137.1407179952	353811.3547509937	458448.86817159475	406151.3495186237	0.156124080751939	0.15541995208405993	19134.775305748917	202924.73188756406	16966.97473140061	179935.1569204554
4.633501643792551	291297.94355615805	258601.3422945164	341921.3617276012	303306.67010242277	370220.5272687888	328289.8854650006	399695.04872490925	354305.94264635124	459062.3860582535	406695.0167619221	0.15605208988145328	0.15534829064773478	19032.030731669627	203051.2763904333	16875.868518969975	180047.34703598917
4.6614208220780515	291749.04333461873	259001.64073590044	342423.5914686535	303752.1108304849	370750.45011620305	328759.77267642185	400253.2585219879	354800.7982026606	459676.1487433003	407238.901391427	0.15598003194658025	0.1552765624473764	18929.679684244096	203176.20218154788	16785.111268253066	180158.1018030569
4.689508227457455	292200.5293176535	259402.28138264775	342926.16901231	304197.8598224594	371280.6967726926	329229.9469651271	400811.76555065304	355295.9173790099	460290.1510421184	407782.99881372997	0.15590790752523845	0.15520476805824387	18827.720683979802	203299.4946345687	16694.70166727528	180267.40825295448
4.717764873583629	292652.398099303	259803.26121126086	343429.09038698126	304643.91355543165	371811.26295774843	329700.4045354955	401370.5652131579	355791.29609976127	460904.3877293661	408327.30439932237	0.15583571720031772	0.15513290806054533	18726.15225640312	203421.1390210092	16604.638408530504	180375.25332654268
4.746191780217212	293104.6462378534	260204.57716652815	343932.3515834381	305090.2684731092	372342.1443523001	330171.14155771444	401929.65287231596	356286.93025431	461518.85353870725	408871.81348235544	0.1557634615597056	0.15506098303946286	18624.972932020202	203541.12050931156	16514.920188885182	180481.62387277186
4.774789973263409	293557.27025557135	260606.22616128763	344435.94855454355	305536.9209855841	372873.3365984475	330642.1541675413	402489.02385123435	356782.8156968481	462133.54316254763	409416.5213604071	0.1556911411963172	0.15498899358518256	18524.18124628719	203659.42416392267	16425.54570963327	180586.50664883852
4.803560484809025	294010.26663843135	261008.20507618663	344939.87721498	305983.8674690903	373404.83529918705	331113.4384660627	403048.67343304155	357278.94824612315	462748.4512517634	409961.4232942416	0.1556187567081246	0.1549169402929271	18423.77573971171	203776.0349459648	16336.513676552102	180689.8883203566
4.832504353159697	294463.63183584943	261410.5107594446	345444.13344098156	306431.1042657678	373936.6360181458	331584.99051945744	403608.59686061926	357775.32368520123	463363.57241543924	410506.5145075764	0.1555463086981806	0.15484482376297598	18323.75495780073	203890.93771195412	16247.822799815796	180791.75545983016
4.861622622877388	294917.36226040643	261813.14002660834	345948.7130700556	306878.627683414	374468.7342793019	332056.80635874765	404168.78933632665	358271.93776122015	463978.9012205899	411051.790186836	0.15547379777465464	0.1547726446007008	18224.117451032624	204004.1172131896	16159.471794023179	180892.09454659373
4.890916344818065	295371.4542875778	262216.0896603122	346453.611900712	307326.4339952451	375001.1255667149	332528.88197956164	404729.24602172937	358768.78618515196	464594.4321918969	411597.2454809182	0.15540122455085745	0.15470040341659314	18124.861774904653	204115.55809551477	16071.459378242493	180990.891966708
4.9203865761696335	295825.90425545577	262619.3564100317	346958.82569218305	307774.51943964715	375533.8053242454	333001.2133418844	405289.96203731984	359265.86463155295	465210.1598114286	412142.87550094555	0.15532858964527096	0.15462810082629	18025.986489829607	204225.2448977828	15983.784275881015	181088.1340111941
4.950034380490085	296280.7084644722	263022.9369918378	347464.35016414657	308222.88021993043	376066.76895527693	333473.79636981076	405850.9324622422	359763.16873832035	465826.0785183679	412688.6753200245	0.15525589368157958	0.1545557374506078	17927.49016129598	204333.1620530933	15896.44521485176	181183.8068772629
4.979860827745887	296735.86317712365	263426.82808815286	347970.18099644885	308671.5125040838	376600.0118224422	333946.62695130316	406412.1523340151	360260.6941064474	466442.18270874023	413234.6399730036	0.15518313728869518	0.15448331391556902	17829.371359791607	204439.29388733208	15809.440927499905	181277.8966671452
5.009866994350591	297191.3646176882	263831.02634750045	348476.3138288211	309120.41242452385	377133.5292473376	334419.70093793824	406973.616648251	360758.4362997734	467058.4667351326	413780.76445622527	0.15511032110079315	0.154410830852434	17731.628660736606	204543.62461797893	15722.770150545053	181370.38938689977
5.040053963203681	297647.20897194615	264235.5283842566	348982.74426059955	309569.57607784524	377667.31651024293	334893.0141446582	407535.3203583749	361256.3908447343	467674.92490641854	414327.0437272804	0.15503744575733583	0.15433828889772774	17634.260644598864	204646.1383548528	15636.431625186466	181461.2709471807
5.070422823729659	298103.3923868978	264640.33077839983	349489.4678504408	310018.99952457094	378201.36884984	335366.5623495219	408097.25837534363	361754.5532301144	468291.55148747755	414873.472704761	0.15496451190310812	0.15426568869326995	17537.265896786936	204746.81909827888	15550.424097009934	181550.5271616429
5.100974671917351	298559.91097047564	265045.4300752564	349996.48011603433	310468.6787888949	378735.6814629225	335840.34129344724	408659.4255673575	362252.9189067904	468908.34069891105	415420.04626800824	0.1548915201882455	0.15419303088620898	17440.643007722683	204845.6507395655	15464.74631602224	181638.14374696463
5.131710610359471	299016.7607912635	265450.82278525125	350503.7765338219	310918.6098584334	379270.24950411735	336314.34667996306	409221.8167595815	362751.4832874842	469525.2867167682	415966.7592568676	0.15481847126826165	0.1541203161290499	17344.390572858974	204942.6170604378	15379.397036708891	181724.1063229069
5.1626317482924104	299473.93787820684	265856.50538365036	351011.3525387047	311368.78868396755	379805.06808559183	336788.57417495153	409784.4267338545	363250.2417465048	470142.38367225527	416513.60647143377	0.15474536580408368	0.15404754507968074	17248.507192547433	205037.7017313391	15294.375017914921	181808.40041066706
5.193739201636265	299931.4382203232	266262.4743103047	351519.2035237542	311819.2111791844	380340.13227676536	337263.0194063913	410347.25022840075	363749.189619493	470759.6256514539	417060.58267179824	0.15467220446208038	0.15397471840141064	17152.991472195834	205130.8883123845	15209.679022941738	181891.0114333406
5.225034093035115	300389.2577664152	266668.72596939583	352027.3248399259	312269.87322042434	380875.4371040222	337737.67796410265	410910.28193754534	364248.3222031692	471377.0066950372	417607.68257780006	0.1545989879140925	0.15390183676299674	17057.842022200115	205222.16025218368	15125.307819528505	181971.9247153774
5.256517551897525	300847.392424776	267075.256729174	352535.7117957617	312720.7706464176	381410.97755041707	338212.54539948737	411473.5165114184	364747.63475507015	471994.5207979794	418154.90086876595	0.15452571683746555	0.15382890083867196	16963.05745788105	205311.5008866489	15041.26017977763	182051.12548119575
5.288190714437326	301305.8380628961	267482.06292169914	353044.359657098	313171.89925802447	381946.7485553812	338687.617225267	412036.9485556651	365247.1224932927	472612.1619092673	418702.2321832561	0.15445239191508214	0.1537559113081838	16868.636399588548	205398.89343962073	14957.534880244173	182128.59885574877
5.320054723714605	301764.5905071726	267889.14084258204	353553.2636467743	313623.2548179771	382482.74501443177	339162.88891522575	412600.5726311542	365746.7805962353	473229.923931615	419249.67111881124	0.15437901383538744	0.15368286885681814	16774.577472650446	205484.32102169096	14874.130701903254	182204.3298637122
5.352110729676963	302223.645542607	268296.4867507171	354062.41894432955	314074.83305061073	383018.9617788715	339638.3559039442	413164.3832536785	366246.6042023317	473847.8007211662	419797.2122316865	0.15430558329242802	0.1536097741754352	16680.87930734083	205567.76662953198	14791.046430139802	182278.30342893302
5.384359889201005	302682.9989125135	268704.0968680238	354571.820685711	314526.6296416059	383555.3936554941	340114.01358653937	413728.3748936652	366746.58840979455	474465.78608720825	420344.850036601	0.15423210098588283	0.1535366279604992	16587.54053895641	205649.2131460011	14708.28085476067	182350.50437407196
5.41680336613411	303142.64631821605	269111.9673791773	355081.4639629713	314978.6402377184	384092.0354062856	340589.8573183968	414292.54197587154	367246.72827634745	475083.87379187386	420892.5790064714	0.1541585676210855	0.15346343091411196	16494.55980773177	205728.64333878458	14625.83276993502	182420.9174194187
5.44944233133642	303602.5834187482	269520.09443134314	355591.3438239671	315430.86044651316	384628.88174812205	341065.8824149044	414856.8788790905	367747.0188189596	475702.05754984764	421440.39357215125	0.15408498390907108	0.15339018374404323	16401.935758862644	205806.03986020386	14543.700974288397	182489.52718364447
5.482277962723094	304062.8058305531	269928.4741339107	356101.45527205936	315883.2858360989	385165.9273524695	341542.08415118814	415421.37993584975	368247.455013583	476320.33102807146	421988.2881221713	0.154011350566599	0.15331688716376288	16309.667042572051	205881.38524736464	14461.884270863608	182556.3181827888
5.515311445306831	304523.30912717833	270337.1025582224	356611.7932658082	316335.91193485586	385703.1668450828	342018.45776184107	415986.03943210957	368748.0317948825	476938.68784544454	422536.2570024725	0.15393766831618722	0.15324354189247574	16217.752313983627	205954.66192018986	14380.381467067637	182621.2748292461
5.548543971240616	304984.08883896994	270745.97573730355	357122.3527186664	316788.73423116654	386240.5948056955	342494.99844065297	416550.85160695855	369248.7440559671	477557.1215725252	423084.29451614217	0.15386393788614727	0.15317014865515105	16126.190233233385	206025.852182284	14299.19137473777	182684.38143207878
5.581976739860765	305445.14045276836	271155.08966559154	357633.1284986766	317241.7481731446	386778.20576772327	342971.70134034223	417115.8106523125	369749.5866481216	478175.62573123333	423632.3949231488	0.15379016001061283	0.15309670818255564	16034.979465391487	206094.93821948767	14218.312810079195	182745.62219578028
5.615610957730194	305906.45941159676	271564.44029865944	358144.1154281574	317694.9491683583	387315.9942179455	343448.56157227786	417680.9107126045	370250.5543805326	478794.1937945428	424180.5524400714	0.15371633542958044	0.15302322121129078	15944.118680500425	206161.90209972858	14137.74459373951	182804.9812208414
5.649447838681973	306368.04111435695	271974.02355294785	358655.308283402	318148.33258356317	387853.9545962088	343925.5742062149	418246.14588448347	370751.64202002255	479412.81918618846	424728.7612398378	0.15364246488893207	0.15294968848381968	15853.606553580612	206226.72577278316	14057.485550757498	182862.44250252098
5.6834886038631165	306829.88091551245	272383.8353054821	359166.7017943596	318601.89374441816	388392.0812951066	344402.73427000997	418811.5102165005	371252.8442907683	480031.49528035265	425277.0154514477	0.15356854914048002	0.1528761107485055	15763.44176452607	206289.39106827974	13977.53451048676	182917.98992963135
5.717734481778674	307291.97412477795	272793.8713935979	359678.2906443259	319055.62793521286	388930.36865967297	344880.0367493502	419376.9977087994	371754.15587403026	480650.2154013634	425825.3091597047	0.1534945889419909	0.1528024887596417	15673.622998271137	206349.87969736755	13897.890306766145	182971.60728602856
5.75218670833605	307754.31600680744	273204.1276146648	360190.06946963095	319509.5303985901	389468.81098707067	345357.4765874767	419942.60231281	372255.57140787836	481268.97282339074	426373.63640494685	0.15342058505722733	0.15272882327748905	15584.148944683373	206408.17325097322	13818.551777808927	183023.27824901044
5.786846526889619	308216.9017808774	273614.59972580464	360702.0328593239	319963.596335266	390007.40252627525	345835.04868490505	420508.31793093344	372757.0854869129	481887.76077013696	426921.9911827726	0.15334653825597663	0.15265511506830462	15495.0182985086	206464.25319842994	13739.517766142264	183072.9863878861
5.821715188285586	308679.7266205663	274025.2834436079	361214.1753548513	320417.8209037449	390546.13747775706	346312.74789914145	421074.1384162235	373258.6926619837	482506.5724145227	427470.36744376156	0.15327244931408765	0.15258136490438393	15406.22975951247	206518.1008889526	13660.787118758075	183120.7151657045
5.856793950907131	309142.78565344395	274436.1744438587	361726.4914497487	320872.19922004716	391085.0099931722	346790.5690444118	421640.05757208273	373760.38743991876	483125.40087838913	428018.7590932113	0.15319831901350567	0.1525075735640852	15317.782032362185	206569.69754955173	13582.358686980791	183166.4479368478
5.892084080719833	309606.07396074117	274847.2683612406	362238.9755893089	321326.72635741316	391624.01417503366	347268.50689136586	422206.0691519308	374262.16428323166	483744.23923216923	428567.15999084467	0.15312414814230477	0.15243374183187305	15229.67382663954	206619.02428466082	13504.231326507404	183210.16794732213
5.927586851317345	310069.58657703886	275258.56078906206	362751.62217027374	321781.39734603075	392163.14407640113	347746.5561668076	422772.1668589018	374764.0176098521	484363.08049459156	429115.5639505486	0.15304993749472506	0.15235987049834807	15141.90385691356	206666.06207676232	13426.403897455893	183251.85833494365
5.963303543967366	310533.3184899371	275670.0472789627	363264.4255405023	322236.20717274165	392702.3937005545	348224.71155340003	423338.34434551466	375265.94179283397	484981.91763235506	429663.96474008466	0.15297568787120824	0.15228596036028375	15054.47084264271	206710.7917844653	13348.875264249742	183291.50212727487
5.999235447657878	310997.26463973534	276081.7233406293	363777.3799986525	322691.1507807585	393241.757000674	348702.9676893855	423904.5952133571	375767.9311600756	485600.74355981883	430212.3560808143	0.15290140007842953	0.1522120122206599	14967.373508204706	206753.19414249063	13271.644295725971	183329.08224273473
6.035383859143656	311461.41991910327	276493.5844415049	364290.4797938529	323146.2230693736	393781.2278795137	349181.31916829554	424470.9130127619	376269.97999403183	486219.55113868276	430760.73164741555	0.15282707492933764	0.15213802688870107	14880.610582903028	206793.2497613579	13194.709865057841	183364.58148914576
6.071750082993084	311925.7791727565	276905.6260065001	364803.71912537835	323601.4188936727	394320.8001890798	349659.760538664	425037.29124248563	376772.0825314298	486838.33317767235	431309.0850676034	0.15275271324318887	0.15206400517990895	14794.180800982751	206830.93912690878	13118.070849793963	183397.9825638011
6.108335431635222	312390.3371971255	277317.8434177005	365317.0921423217	324056.73306424206	394860.46773030184	350138.2863037373	425603.7233493821	377274.23296298046	487457.082432218	431857.4099218461	0.15267831584557987	0.15198994791610246	14708.082901583984	206866.2425994277	13041.726131845266	183429.26805288345
6.145141225407182	312855.0887400274	277730.2320140753	365830.5929432651	324512.1603468781	395400.2242527067	350616.8909211844	426170.20272808004	377776.42543308967	488075.7916041368	432405.6997430822	0.15260388356849014	0.15191585592544912	14622.315628735349	206899.14041301608	12965.6745974496	183458.4204305783
6.182168792601758	313320.02850033046	278142.78709117946	366344.21557594556	324967.6954622908	395940.06345408544	351095.5688028021	426736.7227206492	378278.65403956524	488694.4533413052	432953.9480164302	0.1525294172503131	0.15184173004250398	14536.877731407061	206929.61267583072	12889.915137211792	183485.42205917835
6.2194194695153895	313785.1511276263	278555.5039008638	366857.9540369291	325423.3330858148	396479.9789801698	351574.3143142264	427303.2766162811	378780.9128333318	489313.0602373457	433502.14817891107	0.15245491773589698	0.1517675711082455	14451.767963441089	206957.6393685937	12814.44664608594	183510.25518849492
6.256894600496366	314250.45122188947	278968.37765097246	367371.8022712711	325879.0678471077	397019.96442429075	352053.1217746339	427869.85765094997	379283.19581813185	489931.60483129264	434050.29361915257	0.15238038587657837	0.1516933799701134	14366.985083584674	206983.20034478605	12739.26802336052	183532.90195515752
6.294595537993358	314715.923333147	279381.4035050504	367885.7541721873	326334.8943298596	397560.0133270559	352531.9854564498	428436.4590070909	379785.49695023906	490550.0796072765	434598.37767710816	0.15230582253022282	0.15161915748204505	14282.527855504304	207006.2753302306	12664.378172668628	183553.3443825096
6.332523642604218	315181.56196113507	279794.57658203883	368399.80358071165	326790.8070714878	398100.1191760058	353010.8995850489	429003.073813258	380287.8101381556	491168.476994189	435146.39364376006	0.15223122856125731	0.15154490450451102	14198.39504770469	207026.84392157197	12589.776001972146	183571.56437975168
6.370680283125076	315647.36155496567	280207.89195597946	368913.9442853652	327246.8005628451	398640.27540528384	353489.858338459	429569.69514379953	380790.12924232474	491786.7893653634	435694.3347608366	0.1521566048407118	0.15147062190455565	14114.585433620028	207044.8855870515	12515.460423564538	183587.54374179244
6.40906683659976	316113.3165127812	280621.3446557083	369428.1700218105	327702.8692479119	399180.4753952962	353968.855847061	430136.3160185163	381292.4480748261	492405.0090382382	436242.1942205133	0.1520819522462575	0.15139631055583205	14031.097791555338	207060.37966534495	12441.43035408575	183601.26414899528
6.447684688369473	316579.4211814177	281034.92966455757	369942.4744725183	328159.00752350263	399720.71247237583	354447.88619329117	430702.9294023321	381794.7603990859	493023.12827403576	436789.9651651281	0.15200727166224312	0.15132197133864142	13947.930904660374	207073.30536469817	12367.684714472853	183612.7071660459
6.486535232122802	317045.6698560551	281448.6419200448	370456.851266418	328615.2097389532	400260.97990843817	354926.94341133547	431269.52820494765	382297.05992956815	493641.13927742053	437337.6406868785	0.15193256397973362	0.15124760513997224	13865.083560979925	207083.641763106	12294.222429968417	183621.85424171388
6.525619869945995	317512.056779879	281862.4763135734	370971.29397856205	329071.4701958254	400801.2709206453	355406.02148683	431836.1052805104	382799.34033148264	494259.03419617686	437885.213827535	0.15185783009654918	0.15117321285353688	13782.554553443566	207091.36780786514	12221.042430192232	183628.6867095381
6.564940012373588	317978.57614373113	282276.4276901229	371485.79612977797	329527.78314759803	401341.57867106015	355885.1143565596	432402.65342727007	383301.5952204798	494876.80512087053	438432.6775781422	0.1517830709173036	0.1510987953798092	13700.342679791152	207096.46231403947	12148.14364901837	183633.1857855618
6.604497078439295	318445.2220857609	282690.4908479397	372000.35118632123	329984.1427993585	401881.8962663022	356364.21590814606	432969.1653872365	383803.818162347	495494.4440845121	438980.0248787194	0.15170828735344433	0.15102435362606856	13618.446742647327	207098.90396507084	12075.525024621747	183635.33256874979
6.644292495727218	318911.9886910798	283104.6605382301	372514.9525595327	330440.5433074995	402422.2167572051	356843.319979749	433535.6338458413	384306.0026727081	496111.94306222646	439527.24861796765	0.1516334803232904	0.15094988850643337	13536.865549550392	207098.6713128388	12003.185499563813	183635.1080418676
6.684327700423376	319378.8699914096	283518.93146485015	373029.59360548813	330896.97877940856	402962.53313847235	357322.4203597585	434102.051431593	384808.14221671823	496729.2939709152	440074.3416329704	0.15155865075207428	0.15087540094190274	13455.59791278746	207095.74277475476	11931.124020612799	183632.49306829274
6.724604137367524	319845.85996472824	283933.2982839893	373544.26762464567	331353.4432731547	403502.83834831987	357801.5107864797	434668.4107157273	385310.2302087535	497346.48866891133	440621.2967088878	0.15148379957197927	0.15080089186039747	13374.642649522051	207090.09663525224	11859.33953885734	183627.46839354932
6.76512326010531	320312.9525349209	284347.75560386316	374058.9678615001	331809.9307971828	404043.1252681401	358280.58494783327	435234.7042118685	385812.2600121111	497963.5189556504	441168.1065786638	0.15140892772218215	0.15072636219679955	13293.99858178012	207081.7110452503	11787.831009706482	183620.01464483142
6.805886530940724	320780.1415714221	284762.2979843948	374573.6875042268	332266.43530999694	404583.3867221408	358759.6364810374	435800.92437567585	386314.2249386952	498580.37657132186	441714.76392271917	0.1513340361488906	0.1506518128929897	13213.664536388591	207070.5640206784	11716.597392807715	183610.11232937872
6.846895420988873	321247.4208888626	285176.91993690195	375088.4196843303	332722.95071984956	405123.6154770019	359238.65897230007	436367.0636044994	386816.11824871175	499197.0531965335	442261.2613686507	0.1512591258053871	0.1505772448978916	13133.639345042408	207056.63344325125	11645.637652133591	183597.74183556437
6.888151410229076	321714.78424670955	285591.6159237786	375603.1574762887	333179.4708844259	405663.8042415183	359717.6459565062	436933.1142370272	387317.93315035675	499813.5404519652	442807.5914909273	0.1511841976520655	0.15050265916750932	13053.92184422817	207039.89705877006	11574.950755918398	183582.88343144953
6.92965598755826	322182.22534891026	286006.3803581785	376117.89389719715	333635.9896105282	406203.9456662479	360196.59091690264	437499.0685529375	387819.6627995063	500429.829898027	443353.7468105856	0.15110925265648048	0.15042805666497333	12974.5108752409	207020.33247701824	11504.53567664139	183565.51726414263
6.971410650844719	322649.7378435306	286421.2076036944	376632.6219064109	334092.5006537585	406744.03234315413	360675.48728478275	438064.91877254244	388321.30029940093	501045.9130345133	443899.7197949218	0.15103429179337902	0.15035343836057352	12895.405284216627	206997.9171719849	11434.391391096637	183545.62336081266
7.01341690698215	323117.3153223957	286836.0919740401	377147.3344051882	334548.99771820277	407284.0568052544	361154.3284391753	438630.65705643967	388822.838700339	501661.78130025964	444445.5028571903	0.15095931604474788	0.1502788052318108	12816.603922097944	206972.62848080695	11364.51688033063	183523.18162699044
7.055676271944047	323584.9513207252	287251.0277327267	377662.02423632826	335005.47445610934	407824.0115262579	361633.1077065213	439196.2755051542	389324.27099935594	502277.4260727927	444991.08835629065	0.15088432639985458	0.1502041582634307	12738.105644614436	206944.4436031133	11294.911129610613	183498.17184606194
7.098190270838397	324052.6393167711	287666.00909274165	378176.6841838108	335461.92446757	408363.88892021007	362111.8183603594	439761.7661587849	389825.590139912	502892.8386679846	445536.46859646204	0.15080932385529122	0.15012949844746967	12659.909312303178	206913.3396011442	11225.57312849816	183470.5736799091
7.1409604379627405	324520.3727314519	288081.0302162237	378691.3069724346	335918.34130019846	408903.6813411312	362590.4536210066	440327.1209966473	390326.78901157586	503508.01033970306	446081.63582697336	0.15073430941501473	0.15005482678329746	12582.01379048638	206879.2933987379	11156.501870791428	183440.3666677028
7.183988316859528	324988.144927986	288496.08521413937	379205.88526745344	336374.71844880877	409443.381082656	363069.00665523775	440892.33193691494	390827.860449707	504122.9322794617	446626.5822418126	0.15065928409038956	0.14998014427765724	12504.417949282564	206842.2817813754	11087.696354543325	183407.5302259624
7.227275460371831	325455.94921152486	288911.16814595566	379720.41167421127	336831.0493550908	409982.9803776716	363547.4705759654	441457.39083626214	391328.7972351381	504737.59561606986	447171.2999793765	0.15058424890023356	0.14990545194471272	12427.120663568377	206802.2813951373	11019.155582011677	183372.04364737868
7.270823430699384	325923.7788287817	289326.27301931276	380234.8787377753	337287.32740728586	410522.4713979526	364025.83844191395	442022.2894895012	391829.5920938533	505351.99141527765	447715.7811221554	0.15050920487085923	0.14983075080608735	12350.1208130382	206759.2687472999	10950.87855973281	183333.8861015737
7.31463379945495	326391.62696766556	289741.3937896986	380749.2789425729	337743.54593986424	411061.8462538014	364504.10325730365	442587.01962922694	392330.2376966734	505966.11067942966	448260.01769642683	0.15043415303611918	0.1497560418909094	12273.417282132432	206713.22020480037	10882.864298459608	183293.03663401306
7.358708147721062	326859.48675690446	290156.5243601145	381263.6047120173	338199.69823319296	411601.0969936759	364982.2579715184	443151.57292544644	392830.7266589281	506579.9443471022	448804.0016719333	0.1503590944374476	0.14968132623585856	12197.008960033767	206664.1119939685	10815.111813157331	183249.4741654843
7.403048066107065	327327.35126567696	290571.65858074935	381777.84840814356	338655.7775132137	412140.21560382785	365460.29547878756	443715.9409852233	393331.0515401389	507193.4832927556	449347.7249615745	0.15028403012390829	0.1496066048852049	12120.894740737975	206611.92020118237	10747.620123037603	183203.17749242485
7.447655154806527	327795.21350323595	290986.79024864547	382292.00233123504	339111.7769511116	412679.1940079343	365938.20861785527	444280.11535230954	393831.20484369464	507806.7183263763	449891.17942108837	0.15020896115223753	0.14953187889085895	12045.073522945866	206556.62077087164	10680.388251485769	183154.12528535724
7.49253102365499	328263.0664185329	291401.91310736537	382806.05871945125	339567.6896629851	413218.02406672563	366415.99017165427	444844.0875067788	394331.1790165252	508419.6401931161	450434.3568487338	0.15013388858688737	0.14945714931241172	11969.544210147113	206498.18950650096	10613.41522615822	183102.29609028995
7.537677292188054	328730.9028998451	291817.02084666153	383320.0097484597	340023.5087095189	413756.6975776217	366893.6328669818	445407.84886466636	394830.9664487825	509032.2395729434	450977.2489849786	0.1500588135000736	0.14938241721718343	11894.305710557848	206436.6020694226	10546.700078873895	183047.6683266461
7.583095589699846	329198.71577439306	292232.10710213764	383833.84753105586	340479.2270956477	414295.2062743542	367371.1293741638	445971.39077759447	395330.5594735073	509644.50708027557	451519.8475121751	0.1499837369718199	0.14930768368026556	11819.356937085278	206371.83397750556	10480.241845632438	182990.22028715909
7.628787555301809	329666.49780796305	292647.16545491264	384347.56411678856	340934.83777022496	414833.541826596	367848.47230672935	446534.7045324053	395829.9503663064	510256.4332636209	452062.1440542424	0.14990866009000667	0.1492329497845714	11744.696807448752	206303.86060754955	10414.03956669243	182929.9301390797
7.674754837981857	330134.241704532	293062.1894312893	384861.1514915922	341390.3336256942	415371.6958395953	368325.65422108176	447097.7813507992	396329.1313450288	510868.0086052266	452604.1301763539	0.14983358395041205	0.14915821662087766	11670.3242440857	206232.65719276667	10348.0922864764	182866.77592228353
7.720999096663877	330601.9401058799	293477.1725024102	385374.60157739883	341845.7074977485	415909.6598537921	368802.66761616216	447660.61238895444	396828.0945694305	511479.2235207073	453145.79738460854	0.14975850965676413	0.1490834852878719	11596.238174063154	206158.19882135093	10282.399053561501	182800.73554868996
7.767522000267617	331069.58559120964	293892.1080839205	385887.9062317653	342300.95216499607	416447.42534444557	369279.504933119	448223.18873715994	397326.83214084804	512090.0683586867	453687.13712571125	0.1496834383207841	0.14900875689220236	11522.437529249117	206080.46043898165	10216.95892073866	182731.78680324554
7.814325227768903	331537.17067676515	294306.98953562975	386401.0572474943	342756.06034862786	416984.9837212627	369756.1585549756	448785.50141944486	397825.3361018703	512700.5334004367	454228.1407866552	0.1496083710622347	0.14893403254851992	11448.921246199869	205999.41684663296	10151.770944970194	182659.90734274685
7.861410468260233	332004.6878154452	294721.810161169	386914.0463522513	343211.0247120757	417522.32632801455	370232.6208062941	449347.5413932021	398323.5984360047	513310.6088595101	454768.79969439446	0.14953330900896944	0.14885931337953046	11375.688266173936	205915.042700693	10086.83418739494	182585.07469592988
7.908779421011744	332472.1293964203	295136.56320765155	387426.8652081883	343665.8378606791	418059.4444421657	370708.88395284314	449909.2995488193	398821.61106734996	513920.28488138143	455309.105115526	0.14945825329697776	0.14878460051604023	11302.73753512092	205827.31251214445	10022.147713301238	182507.26626253128
7.956433795532517	332939.4877447409	295551.24186532566	387939.50541155384	344120.4923413404	418596.3292744859	371184.94020125695	450470.7667092961	399319.3658602563	514529.5515430734	455849.0482559589	0.14938320507043595	0.14870989509700205	11230.068003674038	205736.20064656436	9957.71059213439	182426.45931328833
8.004375311632296	333406.75512095616	295965.83926723566	388451.9584923177	344574.98064219084	419132.97196868	371660.7816987035	451031.933629877	399816.8546190005	515138.39885279944	456388.6202605964	0.14930816548175463	0.14863519826956867	11157.678627184592	205641.68132440746	9893.521897509228	182342.63098999858
8.052605699483543	333873.9237207199	296380.3484888736	388964.2159137812	345029.29519224534	419669.3636010002	372136.4005325433	451592.79099766724	400314.0690874453	515746.81674959045	456927.8122130053	0.14923313569162516	0.1485605111891368	11085.568365654908	205543.72861926258	9829.580707203597	182255.75830507278
8.101126699683881	334340.9856744044	296794.762547837	389476.26907219563	345483.4283610646	420205.4951798684	372611.78872999566	452153.3294312629	400811.00094871107	516354.795102933	457466.6151350953	0.14915811686907723	0.1484858350194022	11013.736183746718	205442.31645821035	9765.886103095487	182165.81814031303
8.149940063318896	334807.9330467047	297209.07440347614	389988.1092963704	345937.37245840766	420741.3576454884	373086.9382577907	452713.5394803619	401307.6418248302	516962.32371239125	458005.0199867832	0.14908311019151863	0.1484111709323995	10942.181050821207	205337.4186220318	9702.437171228696	182072.7872478664
8.199047552025359	335274.75783625466	297623.2769565566	390499.7278472958	346391.11973389704	421276.94186947076	373561.84102184064	453273.4116253982	401803.9832764254	517569.3923072523	458543.0176656798	0.14900811684479118	0.14833652010856374	10870.901940901764	205229.00874446332	9639.233001805376	181976.64224985242
8.248450938054788	335741.4519752262	298037.3630489009	391011.11591774534	346844.66237666603	421812.2386544407	374036.4888668906	453832.93627715105	402300.0168023591	518175.99054614385	459080.5990067482	0.14893313802322114	0.14826188373677118	10799.897832633927	205117.06031106412	9576.272689093836	181877.35963650048
8.298152004337403	336208.0073289397	298451.3254630454	391522.2646318918	347297.9925150193	422347.23873365694	374510.8735761792	454392.10377636884	402795.7338394036	518782.10801666917	459617.75478198286	0.14885817492966819	0.1481872630143955	10729.167709354311	205001.5466605723	9513.555331546348	181774.91576831043
8.348152544546481	336674.4156954692	298865.1569218893	392033.16504491854	347751.102216087	422881.9327706268	374984.98687110096	454950.90439338895	403291.12576190225	519387.7342350381	460154.4757000807	0.14878322877557718	0.14811265914735633	10658.710559010971	204882.44098302722	9451.080031706952	181669.28687384725
8.398454363163072	337140.6688052443	299278.85008834145	392543.80814262526	348203.9834854755	423416.3113587151	375458.8204108557	455509.328327751	403786.18388142675	519992.8586456901	460690.75240610674	0.14870830078102928	0.1480380733501719	10588.525374199264	204759.71632035077	9388.845896215178	181560.44904999435
8.449059275541144	337606.7583206577	299692.3975649727	393054.18484104093	348656.62826692505	423950.3650207623	375932.365792112	456067.3657078202	404280.89944644325	520597.47062092775	461226.57548117073	0.14863339217479699	0.14796350684601078	10518.611152149271	204633.3455658555	9326.852035847493	181448.37826235592
8.49996910797308	338072.6758356632	300105.79189366003	393564.2859860278	349109.0284419583	424484.0842086912	376405.61454865854	456625.0065903986	404775.2636419671	521201.5594605398	461761.93544208986	0.1485585041943951	0.14788896086674266	10448.96689469833	204503.30146363378	9265.097565456294	181333.05034402013
8.551185697755594	338538.41287538013	300519.0255552347	394074.1023528916	349561.1758295337	425017.4593031215	376878.5581510616	457182.24096034194	405269.26758922444	521805.11439142877	462296.82274106226	0.14848363808612805	0.14781443665299113	10379.591608347837	204369.55660957098	9203.581604022533	181214.44099652767
8.602710893256043	339003.96089569613	300932.0909691311	394583.6246459888	350013.0621856987	425550.4806129817	377351.18800632085	457739.05873018014	405762.902345315	522408.1245672421	462831.2277653369	0.14840879510515287	0.1477399354541913	10310.484304169659	204232.0834491253	9142.303274592385	181092.5257883221
8.654546553979111	339469.3112828611	301344.9804930259	395092.8434983269	350464.67920323444	426083.1383751125	377823.495457519	458295.4497397225	406256.1589028607	523010.57906798826	463365.1408368739	0.14833397651552607	0.14766545852863522	10241.64399784198	204090.85427826643	9081.261704288423	180967.28015506268
8.706694550633951	339934.4553530933	301757.6864224897	395601.7494711765	350916.0185113121	426615.4227538833	378295.4717834798	458851.4037556801	406749.0281896732	523612.46689967136	463898.5522120215	0.14825918359025822	0.14759100714353132	10173.06970966002	203945.84124319255	9020.456024327315	180838.67939971387
8.759156765201672	340399.38435217226	302170.2009906253	396110.3330536698	351367.0716751372	427147.32384079427	378767.1081984171	459406.91047127394	407241.50106840493	524213.7769939088	464431.45208117564	0.14818441761137188	0.14751658257505798	10104.760464503895	203797.016339913	8959.885369995143	180706.69869202375
8.811935091003267	340864.0894550407	302582.51636771543	396618.5846624078	351817.8301956011	427678.8316540905	379238.3958515911	459961.9595058511	407733.5683362087	524814.4982075613	464963.8305684528	0.14810967986995396	0.14744218610841645	10036.715291876346	203644.35141465068	8899.548880674876	180571.31306898594
8.865031432767935	341328.5617654007	302994.62466086395	397126.4946410645	352268.28550892917	428209.9361383662	379709.3258269588	460516.54040449724	408225.2207243949	525414.6193223549	465495.6777313539	0.14803497166621027	0.147367819037888	9968.933225817513	203487.81816217303	8839.445699774195	180432.49743327498
8.918447706701835	341792.79231530736	303406.51791363675	397634.0532599846	352718.4289863265	428740.6271641703	380179.88914282323	461070.64263764466	408716.4488980832	526014.1290445019	466026.983560429	0.1479602943095229	0.14729348266688497	9901.413304946851	203327.3881264776	8779.574974759016	180290.22655387223
8.972185840557227	342256.7720647671	303818.1881057041	398141.25071578886	353168.25193362485	429270.8945276143	380650.0767514865	461624.25560068706	409207.2434558616	526613.0160043266	466557.7379789451	0.14788564911850655	0.1472191783080151	9834.15457244264	203163.03270047903	8719.935857153963	180144.4750660658
9.02624777370205	342720.4919013303	304229.6271524807	398648.07713097346	353617.7455909305	429800.7279499759	381119.87953889894	462177.368613588	409697.59492943855	527211.2687558861	467087.9308425494	0.14781103742106422	0.14714490728312757	9767.156076097395	202994.72312679887	8660.527502553537	179995.21747149527
9.080635457189915	343183.94263969	304640.8269047697	399154.5225535153	354066.90113227133	430330.117077311	381589.28832431283	462729.97092049633	410187.493783303	527808.8757765986	467617.5519389399	0.14773646055444314	0.14707067092337972	9700.416868240107	202822.43049639463	8601.349070565775	179842.42813709378
9.135350853830497	343647.11502127105	305051.7791483978	399660.5769564661	354515.70966524014	430859.05148005043	382058.29385992547	463282.05168935104	410676.93041437224	528405.825466858	468146.590987524	0.14766191986529673	0.14699647056928586	9633.936005708296	202646.12574774027	8542.399724834599	179686.08129543066
9.190395938260405	344109.9997138256	305462.47560385714	400166.23023755697	354964.16223064094	431387.5206526077	382526.8868305353	463833.60001149314	411165.89515164937	529002.1061496607	468675.0376390874	0.14758741670973577	0.14692230757077887	9567.712549935095	202465.77966879308	8483.67863305984	179526.1510451734
9.245772697014415	344572.58731102606	305872.9079259445	400671.47221879597	355412.24980213464	431915.51401298604	382995.057853187	464384.60490127694	411654.37825587904	529597.7060702281	469202.8814754584	0.1475129524533943	0.14684818328727264	9501.745566857047	202281.3628948778	8425.184966922738	179362.61134937406
9.301483128597186	345034.8683320536	306283.067703396	401176.29264606483	355859.9632858795	432443.0209023743	383462.79747681884	464935.05529567285	412142.3699191928	530192.6133956212	469730.11200916726	0.14743852847148112	0.14677409908771052	9436.034126948565	202092.8459095955	8366.917902144138	179195.4360370189
9.357529243555355	345496.83322119585	306692.9464585314	401680.681188723	356307.29352018214	432970.0305847597	383930.09618191526	465484.94005388644	412629.86026477325	530786.8162143732	470256.71868312	0.14736414614884732	0.14670005635063352	9370.577305237763	201900.19904495776	8308.876618475653	179024.5988023579
9.413913064550128	345958.47234743275	307102.5356468855	402184.6274392013	356754.2312751348	433496.53224652424	384396.94438015186	466034.2479569575	413116.8393464988	531380.3025361014	470782.69087025354	0.14728980688003682	0.14662605646423615	9305.374181220774	201703.39247982204	8251.060299634933	178850.07320404053
9.47063662643026	346419.77600402915	307511.82665684784	402688.1209125999	357200.7672522611	434022.514996049	384863.3324140427	466582.96770737285	413603.2971485982	531973.0602911315	471308.01787320373	0.14721551206935565	0.14655210082642595	9240.423838956747	201502.3962417692	8193.468133380637	178671.8326664418
9.527701976305488	346880.7344081273	307920.8108093018	403191.15104629035	357646.89208416257	434547.9678633203	385329.25055659225	467131.08792867674	414089.2235853077	532565.0773301234	471832.68892397225	0.14714126313092693	0.1464781908448853	9175.725366988685	201297.18020549417	8136.099311457947	178489.85047861934
9.585111173620431	347341.3377003336	308329.47935725685	403693.70719950815	358092.5963341562	435072.8797995263	385794.68901093735	467678.5971650739	414574.6085005179	533156.3414236848	472356.69318358536	0.14706706148875295	0.14640432793713357	9111.277858329006	201087.71409273148	8078.953029565513	178304.09979374707
9.642866290228868	347801.57594430813	308737.8234854864	404195.7786529505	358537.8704959194	435597.2396766616	386259.63790999615	468225.48388103937	415059.44166742713	533746.8402619959	472880.01974175876	0.14699290857677919	0.14633051353058554	9047.080410524737	200873.96747343242	8022.028487430885	178114.55363065004
9.700969410468568	348261.4391263573	309145.8343101649	404697.35460837604	358982.7049931347	436121.036287131	386724.0873161184	468771.73646092997	415543.71278819704	534336.5614544328	473402.6576165662	0.14691880583895747	0.14625674906261496	8983.1321256035	200655.9097649455	7965.3248887471855	177921.18487265706
9.75942263123647	348720.9171550191	309553.50287850166	405198.4241881983	359427.09017912846	436644.2583433496	387188.0272207278	469317.3432085854	416027.41149360116	534925.4925291837	473924.59575409757	0.1468447547293019	0.1461830359806194	8919.432110053953	200433.5102315843	7908.841441156343	177723.96626722813
9.818228062064373	349179.9998606549	309960.8201683776	405698.9764350841	359871.0163365161	437166.8944773438	387651.4475439711	469862.29234694235	416510.527342679	535513.6209328754	474445.8230281277	0.14677075671196207	0.14610937574207886	8855.979474847205	200206.73798519373	7852.57735629892	177522.87042716146
9.877387825195074	349638.67699503526	310367.7770879794	406199.00031154964	360314.47367684287	437688.9332403551	388114.3381343661	470406.57201763894	416993.0498223877	536100.9340301912	474966.32823977753	0.1466968132612802	0.14603576981462243	8792.77333543403	199975.5619853139	7796.531849768013	177317.8698298186
9.936904055658934	350096.9382309315	310774.36447543633	406698.48469955707	360757.45234022697	438210.3631024411	388576.6887684467	470950.1702806235	417474.9683472562	536687.419103495	475486.10011718195	0.14662292586185646	0.145962219676094	8729.81281170249	199739.95103819668	7740.704141095746	177108.93681667745
9.996778901350961	350554.77316169994	311180.57309845183	407197.41840010963	361199.94239499944	438731.17245207494	389038.4891504092	471493.07511376124	417956.2722590324	537273.0633524498	476005.12731514935	0.14654909600861557	0.1458887268146108	8667.097028009128	199499.87379796803	7685.093453787733	176896.04359464347
10.05701452310831	351012.1713008748	311586.3936539431	407695.7901328506	361641.93383735034	439251.3495957523	389499.7289117637	472035.2744124453	418436.9508263434	537857.8538936456	476523.3984148332	0.14647532520687084	0.1458152927286356	8604.625113153365	199255.29876582325	7629.69901527511	176679.16223469377
10.117613094788254	351469.1220817504	311991.8167676704	408193.5885356548	362083.41659096564	439770.8827575861	389960.3976109734	472576.7559892003	418916.9932443393	538441.7777602132	477040.9019233892	0.14640161497239298	0.14574191892703717	8542.39620037051	199006.19429051876	7574.520056924783	176458.26467256248
10.178576803346665	351925.6148569759	312396.83299387747	408690.8021642316	362524.38050667447	440289.7600789162	390420.48473310965	473117.5075732968	419396.3886343543	539024.8219014573	477557.6262736488	0.14632796683147373	0.1456686069291609	8480.409427354112	198752.52856869996	7519.5558140631765	176233.3227094561
10.239907848916916	352381.63889813813	312801.4328149223	409187.41949171695	362964.81536208844	440807.9696179065	390879.9796894948	473657.5168103548	419875.12604355445	539606.9731824708	478073.55982377904	0.1462543823209927	0.14559535826489278	8418.66393620614	198494.2696440816	7464.805525919888	176004.30801075697
10.301608444889292	352837.18339535187	313205.6066409134	409683.4289082711	363404.71086124505	441325.4993491495	391338.87181735074	474196.7712619555	420353.1944445922	540188.2183837635	478588.6908569517	0.14618086298848879	0.14552217447472657	8357.158873436041	198231.38540789485	7410.268435634207	175771.19210664928
10.363680817990868	353292.23745684687	313609.3448093436	410178.8187206744	363844.0566342489	441842.33716326626	391797.1503794449	474735.25840524735	420830.58273525874	540768.5442008814	479103.0075810062	0.14610741039222452	0.14544905710983339	8295.893389993347	197963.84359960258	7355.943790288642	175533.9463928789
10.426127208365882	353746.790108558	314012.63758472714	410673.57715192804	364282.84223691735	442358.4708665143	392254.8045637427	475272.9656325605	421307.27973814146	541347.9372440374	479616.49812812207	0.14603402610125646	0.14537600773213077	8234.866641231347	197691.61180646718	7301.830840876792	175292.54213048518
10.488949869656532	354200.8302937119	314415.47515823314	411167.6923408475	364721.05715042085	442873.8881803855	392711.82348305197	475809.88025101303	421783.2742002743	541926.3840377307	480129.15055448114	0.14596071169550714	0.1453030279143507	8174.077786884271	197414.65746320784	7247.928842253052	175046.95044454932
10.552151069084381	354654.3468724157	314817.8476473204	411661.15234166157	365158.6907809269	443388.57674121263	393168.1961746699	476345.9894821209	422258.5547927928	542503.8710203728	480640.9528399368	0.14588746876582967	0.14523011924010912	8113.52599111991	197132.94785371423	7194.237053211778	174797.1423267275
10.615733087532126	355107.3286212484	315219.745095376	412153.9451236126	365595.73245924653	443902.5240997754	393623.9116000389	476881.28046141466	422733.1101105928	543080.3845439195	481151.8928876856	0.14581429891408634	0.14515728330397656	8053.210422464646	196846.4501094222	7140.754736432806	174543.08863392472
10.679698219625935	355559.7642328453	315621.15747134615	412646.05857055046	366032.17144047224	444415.71772089903	394078.9586443882	477415.74023804103	423206.9286719793	543655.9108734878	481661.9585239296	0.14574120375320992	0.14508452171155073	7993.13025383465	196555.13121050596	7087.481158462353	174284.76008829474
10.744048773818252	356011.64231549297	316022.0746693773	413137.48048053664	366467.9969036292	444928.14498306654	394533.326116389	477949.35577438487	423679.99891832855	544230.4361869927	482171.1374975531	0.14566818490728406	0.14501183607952436	7933.2846625307575	196258.9579859525	7034.415589749813	174022.12727838755
10.808787072471103	356462.95139271475	316422.48650844936	413628.19856543874	366903.1979513152	445439.79317801737	394987.0027478022	478482.1139456758	424152.3092137421	544803.946574769	482679.4174797876	0.14559524401161564	0.14493922803576462	7873.672830199823	195957.8971133083	6981.55730459746	173755.16065835953
10.87391545193992	356913.6799028627	316822.3827320126	414118.2004505336	367337.76360934746	445950.6495103586	395439.97719312925	479014.001539601	424623.84784470143	545376.4280392022	483186.78606388415	0.14552238271279838	0.14486669921937603	7814.293942864984	195651.91511945426	6928.905581178609	173483.83054858446
10.93943626265785	357363.8161987082	317221.7530076261	414607.47367410595	367771.6828264086	446460.70109716756	395892.23802926333	479545.0052559226	425094.6030197296	545947.8664943588	483693.23076478543	0.14544960266879947	0.14479425128078377	7755.147190921009	195340.97838114202	6876.459701556247	173208.10713663697
11.00535186922059	357813.348547035	317620.58692659595	415096.0056870521	368204.9444736939	446969.93496760604	396343.77375514543	480075.1117060924	425564.5628690483	546518.2477656185	484198.7390187998	0.1453769055490267	0.14472188588180077	7696.231769095641	195025.0531244427	6824.218951626681	172927.96047627926
11.071664650471687	358262.2651282267	318018.87400361	415583.78385247744	368637.5373445556	447478.3380625195	396794.5727914094	480604.3074128621	426033.7154442348	547087.5575893003	484703.29818327003	0.14530429303440445	0.14464960469570667	7637.546876451932	194704.1054250896	6772.182621135376	172643.36048805714
11.138376999588447	358710.5540358645	318416.603676381	416070.79544530396	369069.45015415386	447985.89723405347	397244.6234800426	481132.578809907	426502.04871788516	547655.7816123022	485206.8955362526	0.14523176681745198	0.14457740940732125	7579.091716411058	194378.1012097746	6720.3500036881305	172354.27696028352
11.205491324168262	359158.20327631535	318813.76530528243	416557.0276518694	369500.6715391018	448492.5992452597	397693.91408403486	481659.91224143625	426969.5505832718	548222.9053917286	485709.51827618823	0.14515932860235473	0.144505301713082	7520.865496699233	194047.00625519454	6668.720396705903	172060.67954823375
11.273010046315514	359605.2007683286	319210.3481729889	417042.4675695324	369931.19005711545	448998.43076970713	398142.4327870351	482186.2939618156	427436.2088540054	548788.9143945273	486211.15352157963	0.14508698010505006	0.14443328332112026	7462.86742939055	193710.7861894369	6617.293101475108	171762.53777566552
11.340935602728974	360051.5343426309	319606.3414841193	417527.1022062795	370360.99418666604	449503.37839109567	398590.16769300896	482711.7101351858	427902.0112637002	549353.7939971283	486711.7883106706	0.14501472305329738	0.14436135595133848	7405.096730845515	193369.406491369	6566.0674230824225	171459.82103395462
11.409270444789758	360497.1917415179	320001.7343648732	418010.9184803269	370790.0723266252	450007.4286028635	399037.1068258902	483236.1468350794	428366.9454656315	549917.5294850727	487211.4096011183	0.1449425591867607	0.14428952133548958	7347.55262175994	193022.8324920684	6515.042670445982	171152.4985832125
11.478017038649782	360942.1606184552	320396.5158626782	418493.9032197323	371218.4127959223	450510.56780780875	399483.238129244	483759.5900440473	428830.99903240614	550480.1060526606	487710.00426967884	0.144870490257085	0.14421778121725484	7290.23432714073	192671.0293750018	6464.21815631818	170840.5395528674
11.547177865320764	361386.4285376727	320790.674945829	418976.0431619985	371646.0038331927	451012.78231769765	399928.54946592223	484282.0256532784	429294.1594556241	551041.508802584	488207.5591118844	0.14479851802798296	0.14414613735232623	7233.141076245811	192313.96217495203	6413.593197220005	170523.91294051707
11.616755420763786	361829.9829737608	321184.20050313097	419457.32495368255	372072.8335964307	451514.0583528806	400373.02861772035	484803.43946222006	429756.4141455421	551601.7227455672	488704.0608417207	0.1447266442753069	0.14407459150848081	7176.272102666553	191951.59578078985	6363.167113506235	170202.58761417866
11.686752215979308	362272.81131127436	321577.08134354796	419937.7351500095	372498.89016264764	452014.38204191445	400816.6632850438	485323.81717820984	430217.7504307481	552160.7328000143	489199.4960913182	0.14465487078713615	0.14400314546566956	7119.6266442760825	191583.89493483305	6312.939229339361	169876.53231221437
11.75717077709787	362714.9008443297	321969.3061958451	420417.2602144805	372924.1615275246	452513.7394211758	401259.4410865655	485843.14441609714	430678.15555782494	552718.5237916489	489693.8514106299	0.14458319936385775	0.1439318010160933	7063.203943185508	191210.82423235476	6262.908872642554	169545.71564261615
11.82801364547121	363156.2387762037	322360.8637082343	420895.88651848375	373348.6356050664	453012.1164344803	401701.34955888806	486361.4066978697	431137.6166910187	553275.0804531567	490187.11326711555	0.1445116318182503	0.1438605599642892	7007.003245809581	190832.34812387824	6213.075375142507	169210.1060846895
11.899283377763982	363596.81221894146	322751.7424480252	421373.60034091276	373772.3002272642	453509.49893270805	402142.3761562102	486878.5894522871	431596.12091191474	553830.3874238395	490679.26804543333	0.14444016997556655	0.14378942412721307	6951.023802833166	190448.43091511726	6163.43807235593	168869.67198957503
11.970982546046038	364036.6081929563	323141.9309012714	421850.3878677785	374195.14314375154	454005.8726734226	402582.5082499911	487394.67801450763	432053.65521910676	554384.4292492575	491170.30204712495	0.14436881567361737	0.14371839533432212	6895.264869168401	190059.03676652908	6113.996303556021	168524.38157971203
12.043113737885237	364475.61362663435	323531.41747241985	422326.2351918243	374617.15202146256	454501.2233204942	403021.7331286149	487909.65762572084	432510.20652786916	554937.1903808801	491660.2014903033	0.14429757076286234	0.14364747542766235	6839.725703992415	189664.12969505787	6064.74941179296	168174.20295013487
12.115679556440844	364913.81535594346	323920.1904839636	422801.1283121482	375038.3144442973	454995.5364437272	403460.0379970613	488423.5134327821	432965.7616698359	555488.6551757392	492148.95250934747	0.14422643710648775	0.14357666626195215	6784.40557073243	189263.67357459664	6015.696743884124	167819.10406909883
12.188682620557461	365351.2001240395	324308.2381760936	423275.0531338196	375458.617912782	455488.7975184865	403897.4099765733	488936.2304878481	433420.3073926748	556038.8078960836	492636.54115459364	0.14415541658050016	0.14350596970466994	6729.3037370373495	188857.63213594258	5966.837650388945	167459.0527778715
12.26212556485955	365787.7545808738	324695.54870634986	423747.99546749925	375878.04984373186	455980.99192532484	404333.8361043272	489447.79374801164	433873.8303597653	556587.6327090292	493122.9533920275	0.14408451107381232	0.14343538763614447	6674.41947480198	188445.9689682573	5918.171485638246	167094.01679229736
12.336011039846525	366223.46528280794	325082.11014928075	424219.9410290663	376296.5975699202	456472.1049496159	404769.3033331078	489958.1880749438	434326.3171498803	557135.1136862242	493608.1751029844	0.14401372248832928	0.1433649219496374	6619.752060122788	188028.6475188434	5869.6976076834835	166723.96370235085
12.41034171198835	366658.3186922202	325467.9104960933	424690.87543923507	376714.24833974027	456962.12178118085	405203.79853097623	490467.39823452936	434777.7542568627	557681.2348034984	494092.19208384043	0.14394305273904473	0.14329457455143696	6565.30077334214	187605.63109508157	5821.415378343314	166348.8609740138
12.485120263821853	367092.3011771286	325852.9376543199	425160.7842231941	377130.98931688257	457451.02751393226	405637.3084809557	490975.4088965193	435228.128089318	558225.9799405384	494574.9900457242	0.14387250375412194	0.14322434736094555	6511.064898981247	187176.88286361098	5773.324163154233	165968.67594870925
12.560349394047481	367525.39901079406	326237.1794474658	425629.6528102172	377546.8075799927	457938.80714549555	406069.81988069555	491482.2046341598	435677.42497028486	558769.3328805326	495056.5546142001	0.14380207747499343	0.14315424231077087	6457.043725780211	186742.36585232615	5725.423331364524	165583.37584415078
12.63603181762671	367957.5983713509	326620.6236146821	426097.4665333097	377961.69012235577	458425.44557686354	406501.3193421615	491987.76992385567	436125.631136937	559311.2773098558	495536.8713289912	0.14373177585644778	0.14308426134682065	6403.236546696164	186302.04295130074	5677.7122559808195	165192.9277562946
12.712170265880024	368388.88534141734	327003.2578104197	426564.2106288306	378375.6238515621	458910.9276120227	406931.7933913103	492492.08914480783	436572.7327402609	559851.796817724	496015.9256436711	0.14366160086672566	0.14301440642839078	6349.642658833414	185855.87691177428	5630.190313694067	164797.29865825176
12.78876748658549	368819.2459077206	327385.0696040979	427029.8702361293	378788.5955891862	459395.2379576025	407361.22846777394	492995.146578668	437018.7158447513	560390.8748958709	496493.70292537694	0.1435915544876122	0.14294467952826206	6296.26136349747	185403.83034868538	5582.856884911656	164396.45540201664
12.865826244077915	369248.66596071795	327766.046479768	427494.43039718125	379200.5920704614	459878.36122251506	407789.6109245436	493496.9264091905	437463.5664280999	560928.4949382158	496970.1884545167	0.1435216387145329	0.14287508263279244	6243.091966181062	184945.86574146152	5535.7113537453115	163990.36471904814
12.943349319348618	369677.1312942253	328146.1758357837	427957.8760562289	379611.59994396375	460360.28191760805	408216.9270276567	493997.4127218912	437907.27038089454	561464.6402405452	497445.36742448393	0.14345185555664766	0.14280561774201306	6190.133776537143	184481.94543407857	5488.753108011559	163578.99322140217
13.0213395101458	370104.62760504184	328525.4449844691	428420.1920594178	380021.60577128845	460840.9844553053	408643.1629558867	494496.58950370003	438349.81350631197	561999.2940001835	497919.22494136915	0.14338220703694957	0.14273628686972573	6137.386108374223	184012.0316362381	5441.981539211236	163162.30740192533
13.099799631075467	370531.1404925812	328903.84115179133	428881.36315444415	380430.59602673736	461320.45314926544	409068.3048004311	494994.4406426262	438791.18151981925	562532.4393156789	498391.74602367746	0.14331269519235998	0.14266709204359845	6084.848279680125	183536.0864251107	5395.396042528562	162740.2736352533
13.178732513703073	370956.65545850364	329281.3514770342	429341.3739901969	380838.55709700193	461798.6722140315	409492.3385646072	495490.9499274191	439231.3600488731	563064.0591864834	498862.91560204746	0.1432433220738313	0.14259803530526452	6032.519612561446	183054.0717447102	5348.996016832534	162312.8581788987
13.258141006655675	371381.1579063486	329657.9630124732	429800.20911640656	381245.4752808512	462275.62576468696	409915.2501635449	495986.10104723234	439670.3346326232	563594.1365126375	499332.7185189705	0.14317408974644166	0.14252911871042145	5980.399433282204	182565.94940821826	5302.780864659697	161880.02717399597
13.338027975724735	371804.6331411747	330033.6627230557	430257.852983297	381651.33678882435	462751.29781651654	410337.02542388625	496479.87759129534	440108.09072162013	564122.6540944624	499801.13952851814	0.14310500028949832	0.1424603443289301	5928.487072246615	182071.68109871447	5256.749992218334	161441.74664615095
13.418396303969553	372227.066369196	330408.43748607894	430714.2899412357	382056.1277429193	463225.67228466703	410757.65008348366	496972.26304858155	440544.6136775211	564649.594632248	500268.1632960639	0.14303605579664033	0.14239171424491892	5876.781863980461	181571.22836992145	5210.902809375431	160997.9825064391
13.49924889182131	372648.44269742613	330782.2740908745	431169.50424039207	382459.8341762911	463698.73298381106	411177.10979110387	497463.24080748274	440979.8887728024	565174.9407259494	500733.77439801604	0.142967258375936	0.14232323055688126	5825.2831471343525	181064.55264756083	5165.238729655743	160548.70055246353
13.580588657187745	373068.74713332206	331155.1592384922	431623.48003039515	382862.44203294715	464170.4636278155	411595.3901061317	497952.79415548797	441413.9011904721	565698.6748748838	501197.9573215478	0.14289861014999322	0.14225489537778163	5773.990264470223	180551.61523011327	5119.757170225959	160093.8664689064
13.662418535558457	373487.96458443033	331527.07954138686	432076.2013599932	383263.937167446	464640.8478294094	412012.47649827716	498440.9062788594	441846.63602378516	566220.7794774293	501660.6964643297	0.14283011325605985	0.14218671083516113	5722.902562862262	180032.3772904575	5074.457551911473	159633.44582942128
13.744741480110864	373906.07985804084	331898.02152311156	432527.6521767226	383664.3053446043	465109.8690998605	412428.3543472893	498927.5602623201	442278.0782759657	566741.2368307345	502121.9761342725	0.14276176984612907	0.1421186790712384	5672.01939328108	179506.7998766303	5029.33929915214	159167.40409640968
13.827560461816718	374323.0776608349	332267.97161800455	432977.816326569	384063.5322391951	465577.51084864687	412843.0089426614	499412.73908873386	442708.2128599221	567260.0291304163	502581.7805492596	0.14269358208704794	0.14205080224301922	5621.340110791847	178974.8439131081	4984.40184002649	158695.706622988
13.910878469549415	374738.94259854604	332636.9161708902	433426.67755364336	384461.60343566246	466043.75638314115	413256.4254833558	499896.42563880107	443137.02459797886	567777.1384702808	503040.0938368981	0.14262555216062586	0.14198308252240252	5570.8640745515	178436.47020235658	4939.64460625127	158218.318654418
13.9946985101918	375153.6591756153	333004.8414367729	433874.2194998519	384858.5044278276	466508.58890828956	413668.5890775163	500378.6026907464	443564.4982215992	568292.5468420289	503496.9000342591	0.14255768226374183	0.14191552209629055	5520.590647798497	177891.63942588866	4895.067033148836	157735.2053282112
14.079023608744702	375567.21179485804	333371.73358054063	434320.42570457625	385254.2206186053	466971.99152630154	414079.48474219337	500859.25292001874	443990.6183711175	568806.2361349813	503952.18308763223	0.14248997460845525	0.14184812316669484	5470.519197852816	177340.3121456355	4850.668559667654	157246.33167618513
14.163856808436103	375979.584757126	333737.5786766667	434765.2796043528	385648.73731971957	467433.9472363362	414489.0974030674	501338.35889898805	444415.3695954734	569318.1881357947	504405.9268522761	0.14242243142211428	0.1417808879508514	5420.649096074514	176782.44880464673	4806.44862833526	156751.66262446344
14.24920117083096	376390.7622609766	334102.36270891596	435208.7645325534	386042.03975142137	467894.4389341955	414897.4118941743	501815.90309664805	444838.73635194503	569828.3845281873	504858.11509217153	0.14235505494747347	0.14171381868132893	5370.979717894457	176218.00972901285	4762.4066852889955	156251.16299571097
14.335059775941703	376800.7284023453	334466.0715700551	435650.8637190747	386434.11304221366	468353.44941202103	415304.4129576397	502291.86787832394	445260.7030058916	570336.8068926681	505308.73147978453	0.14228784744280523	0.1416469176061419	5321.510442818049	175646.95513023436	4718.542180286255	155744.79751096666
14.421435722339384	377209.4671742255	334828.6910615674	436091.5602900342	386824.9422285792	468810.961357999	415710.08524341456	502766.23550538684	445681.25383049983	570843.436706274	505757.75959583145	0.1422208111820101	0.1415801869888674	5272.24065438658	175069.24510525167	4674.854566651862	155232.5307894647
14.50833212726552	377616.9624663431	335190.20689336665	436530.8372674579	387214.5122547068	469266.9573560577	416114.41330900847	503238.98813496286	446100.3730065269	571348.2553423025	506205.18292904174	0.1421539484547384	0.1415136291087595	5223.16974014882	174484.8396373242	4631.343301278539	154714.32735015452
14.595752126744532	378023.19806484017	335550.604683514	436968.67756897974	387602.8079722236	469721.41988557676	416517.3816192326	503710.10781965195	446518.04462204856	571851.2440700489	506650.9848759264	0.1420872615665053	0.1414472462608618	5174.297091713175	173893.69859954715	4588.00784464879	154190.15161383152
14.683698875697011	378428.1576519648	335909.86995794513	437405.0640075483	387989.81413993373	470174.3313211028	416918.9745459451	504179.57650725386	446934.25267221854	572352.3840545595	507095.14874055644	0.14202075283880666	0.14138104075613148	5125.622104725335	173295.7817557752	4544.847660824191	153659.9679045081
14.772175548053516	378831.82480576116	336267.98815019487	437839.9792911306	388375.51542355877	470625.67393206427	417319.17636780074	504647.3760404938	447348.9810590247	572851.6563563781	507537.65773434035	0.1419544246092425	0.14131501492155288	5077.14417882869	172691.04876118898	4501.862217417918	153123.7404499799
14.861185336869132	379234.1829997627	336624.944601125	438273.40602242254	388759.89639547764	471075.42988248926	417717.97126999893	505113.4881567513	447762.21359104797	573349.0419312975	507978.4949758019	0.14188827923163427	0.1412491711002618	5028.862717677373	172079.45916458964	4459.050985593349	152581.43338365853
14.95073145443871	379635.21560269286	336980.7245586591	438705.3266985638	389142.94153447676	471523.5812307327	418115.343344043	505577.8944877974	448173.93398322945	573844.5216301202	508417.6434903695	0.1418223190761493	0.1411835116516628	4980.777128931135	171460.97241020203	4416.413440068718	152033.0107461512
15.040817132412794	380034.9058781671	337335.31317751826	439135.7237108574	389524.63522549946	471970.1099292034	418511.2765874972	506040.5765595332	448584.12585663865	574338.0761984198	508855.0862101621	0.14175654652942254	0.14111803895155442	4932.886824255809	170835.54783935845	4373.949059119914	151478.43648709357
15.131445621914246	380433.2369844026	337688.69551896496	439564.57934449456	389904.9617594031	472414.9978241	418905.7549037548	506501.5157917365	448992.77273825026	574829.6862763125	509290.80597378954	0.14169096399468115	0.14105275539225476	4885.191219288856	170203.1446916759	4331.6573245367035	150917.67446568608
15.222620193655578	380830.1919739259	338040.8565505418	439991.8757782784	390283.9053327133	472858.22665514454	419298.7621017979	506960.6934978059	449399.85806071386	575319.3323982223	509724.7855261416	0.14162557389187155	0.14098766338272264	4837.689733667765	169563.72210760415	4289.53772165766	150350.6884532869
15.31434413805701	381225.75379329483	338391.78114582726	440417.5950843629	390661.45004739414	473299.7780553315	419690.2818959794	507418.0908845213	449805.3651621452	575806.9949926673	510157.00751820003	0.1415603786577852	0.14092276534868609	4790.381790995598	168917.23912988603	4247.589739342686	149777.44213464856
15.406620765365147	381619.905282814	338741.45408418204	440841.7192279837	391037.5799106072	473739.6335506682	420080.29790578934	507873.6890517952	450209.2772859033	576292.6543820339	510587.4545068367	0.14149538074618837	0.14085806373277335	4743.266818835866	168263.6547048837	4205.812869954389	149197.89910891652
15.499453405772549	382012.62917626405	339089.8600505097	441264.23006720503	391412.27883448906	474177.77455993247	420468.7936556413	508327.4689924416	450611.5775803858	576776.2907823696	511016.1089546311	0.14143058262795125	0.1407935609946364	4696.344248737674	167602.92768588662	4164.206609402783	148612.02289311588
15.592845409537835	382403.90810063266	339436.9836350175	441685.10935266607	391785.5306359259	474614.1823944288	420855.7525746582	508779.4115919435	451012.2490988239	577257.8843031754	511442.9532296859	0.14136598679117987	0.14072925961108584	4649.613516182639	166935.01683345437	4122.770457070321	148019.7769214958
15.686800147106629	382793.7245758449	339782.8093329791	442104.3387273295	392157.3190363304	475048.8382577486	421241.15799645416	509229.49762822274	451411.2747990772	577737.4149471987	511867.9696054421	0.14130159574134765	0.14066516207622232	4603.0740605928	166259.88081796467	4081.503915843088	147421.12454873323
15.781321009233178	383182.0610145097	340127.32154450804	442521.8997262439	392527.62766143074	475481.72324553883	421624.99315893743	509677.7077714249	451808.6375434433	578214.8626102438	512291.1402605125	0.1412374120014319	0.14060127090157046	4556.725325349253	165577.47822234035	4040.406492122449	146816.02905209363
15.87641140710273	383568.89972166246	340470.5045743305	442937.7737763028	392896.44004105864	475912.8183452775	422007.24120410363	510124.0225836999	452204.3200984632	578690.2070809768	512712.4472785068	0.14117343811204738	0.14053758861621132	4510.566757751629	164887.76754313707	3999.4776957705617	146204.4536317736
15.972074772454643	383954.22289451485	340812.3426315635	443351.9421960132	393263.7396089422	476342.1044360476	422387.88517784036	510568.422518992	452598.3051347354	579163.4280407396	513131.87264786835	0.14110967663158383	0.1404741177669224	4464.597809014376	164190.70719264448	3958.717040131334	145586.36141362786
16.06831455770623	384338.0126222123	341152.8198295	443764.38619526866	393629.5097025054	476769.562288323	422766.90802973474	511010.88792283536	452990.57522673294	579634.5050633715	513549.39826171426	0.1410461301363443	0.14041086091831112	4418.817934298888	163486.255502522	3918.1240420402028	144961.71545171738
16.165134236077357	384720.2508855974	341491.92018539883	444175.0868751311	393993.733562676	477195.1725637623	423144.29261289106	511451.3990321595	453381.11285263405	580103.4176150388	513965.00591768516	0.14098280122068704	0.1403478206529609	4373.226592651568	162774.3707240224	3877.6982217878103	144330.47872927785
16.262537301715792	385100.9195569726	341829.62762027513	444584.0252276106	394356.3943336878	477618.9158149952	423520.02168374375	511889.93597508915	453769.90039414156	580570.1450540605	514378.6773177898	0.14091969249716518	0.14028499957156637	4327.823247013614	162055.0110308379	3837.439103119541	143692.61416056752
16.36052726982327	385480.0003998774	342165.9259587017	444991.1821354598	394717.47506290075	478040.7724854311	423894.07790188433	512326.4787707625	454156.9201363233	581034.666630752	514790.3940682672	0.14085680659666922	0.14022240029307648	4282.60736424895	161328.13452261686	3797.346213249024	143048.0845941007
16.459107676782416	385857.4750688654	342500.7989286129	445396.5383719691	395076.9587006185	478460.72290906485	424266.44382989156	512761.00732915034	454542.15426745114	581496.9614872681	515200.13767944655	0.1407941461685757	0.14016002545484146	4237.578415085096	160593.69922550023	3757.4190828190185	142396.85281315446
16.55828208028434	386233.32510928833	342834.230161112	445800.074600768	395434.82809991157	478878.747310287	424637.10193316085	513193.5014508774	454925.5848788432	581957.0086574527	515607.88956561376	0.1407317138808881	0.14009787771275736	4192.7358741359785	159851.66309554875	3717.657245918177	141738.88153895736
16.658054059457015	386607.53195708786	343166.2031902873	446201.77137563593	395791.06601645093	479294.8258037078	425006.0345797509	513623.94082705886	455307.1939647176	582414.787066699	516013.63104488776	0.14066951242038914	0.1400359597414109	4148.079219885636	159101.9840208292	3678.0602400703356	141074.1334324926
16.758427214994473	386980.07693859085	343496.701453031	446601.6091403134	396145.6551083402	479708.93839397875	425373.224040223	514052.3050391334	455686.9634220459	582870.2755318093	516417.343339096	0.14060754449278912	0.13997427423423234	4103.607934684493	158344.61982412636	3638.6276062317193	140402.57109703124
16.859405169286727	387350.94127031596	343825.7082888672	446999.56822832907	396498.5779359621	480121.06497562997	425738.6524875005	514478.57355871366	456064.87505041994	583323.4527608723	516819.0075736655	0.14054581282287562	0.13991282390364276	4059.3215047414415	157579.5282653123	3599.3588887776714	139724.15708003938
16.960991566550526	387720.1060587805	344153.20693978056	447395.6288628232	396849.8169618217	480531.18533290486	426102.3019967179	514902.7257474341	456440.91055191535	583774.2973531351	517218.6047775084	0.14048432015467002	0.13985161148120873	4015.219420108944	156806.6670435816	3560.2536354749463	139038.85387451947
17.063190072960847	388087.55230031663	344479.1805500545	447789.7711563831	397199.3545504015	480939.2791396089	426464.15454508783	515324.7408568074	456815.0515309675	584222.7877988885	517616.11588292214	0.14042306925157588	0.13979063971779407	3971.3011746765114	156025.9938004166	3521.3113975150045	138346.62392306328
17.166004376783235	388453.26088089537	344803.61216611427	448181.9751108851	397547.1729680203	481345.3259589595	426824.1920117712	515744.5980280933	457187.2794942517	584668.9024793614	518011.5217254925	0.1403620628965424	0.139729911383717	3927.566266181413	155237.46612277627	3482.5317295000423	137647.42962001264
17.26943818850684	388817.2125759581	345126.4847363782	448572.220617345	397893.2543827021	481749.3052434515	427182.39617775445	516162.2762921722	457557.5758505733	585112.6196666206	518404.8030440081	0.14030130389221968	0.13966942926890727	3884.0141961765476	154441.04154458642	3443.9141893973574	136941.23331189156
17.37349524097843	389179.38805024896	345447.78111110843	448960.4874557685	398237.58086404135	482151.19633471547	427538.7487257239	516577.7545694173	457925.92191075307	585553.9175234706	518795.9404803687	0.14024079506111606	0.139609196183065	3840.6444700253196	153636.67755015194	3405.4583385726437	136227.99730199575
17.478179289537028	389539.76785766234	345767.4840422776	449346.75529501814	398580.13438308757	482550.9784633999	427893.2312399651	516991.01166958903	458292.29888753523	585992.7741033753	519184.91457951686	0.1401805392457649	0.1395492149558232	3797.4565969179384	152824.33157756925	3367.1637417795137	135507.68385244906
17.583494112149474	389898.3324410928	346085.5761834336	449731.0036926826	398920.89681222726	482948.63074904826	428245.825206249	517402.0262917252	458656.6878954873	586429.167350374	519571.7057893637	0.14012053930888174	0.13948948843690528	3754.4500898290426	152003.96102020144	3329.029967117589	134780.25518535078
17.689443509546752	390255.062132293	346402.04008957505	450113.2120949514	399259.8499250748	483344.1321999886	428596.5120117368	517810.7770240438	459019.0699509172	586863.0750990137	519956.29446072713	0.14006079813353728	0.1394300194962995	3711.624465543311	151175.52323120832	3291.0565860748757	134045.67348749936
17.79603130536116	390609.9371517417	346716.85821703426	450493.3598365051	399596.97539637325	483737.4617132338	428945.27294489066	518217.2423438548	459379.42597179144	587294.4750742869	520338.6608472778	0.14000131862331835	0.13937081102441434	3668.9792446205392	150338.97552505136	3253.2431734860875	133303.90091142058
17.90326134626431	390962.93760851334	347030.0129233618	450871.42614040215	399932.25480189576	484128.5980743796	429292.0891953846	518621.400617473	459737.73677766084	587723.3448915717	520718.78510548617	0.13994210370250015	0.13931186593225503	3626.513951386325	149494.27518095076	3215.5893075319473	132554.89957854152
18.011137502105942	391314.04350016365	347341.4864672244	451247.3901179835	400265.6696183601	484517.51995752275	429636.94185403106	519023.23010014725	460093.9830895968	588149.6620565908	521096.6472945848	0.1398831563162166	0.13925318715159116	3584.2281139716506	148641.37944731116	3178.094569750363	131798.63158248365
18.119663666053608	391663.234712618	347651.26100830693	451621.2307687821	400597.20122334873	484904.2059251821	429979.8119127093	519422.7089359956	460448.1455301319	588573.4039653734	521472.2273765346	0.13982447943063392	0.13919477763512664	3542.1212642434984	147780.24554303288	3140.7585450012702	131035.05899082124
18.228843754733095	392010.49102006614	347959.3186072189	451992.9269804361	400926.8308952316	485288.6344282231	430320.6802643011	519819.81515794236	460800.2046232071	588994.54790422	521845.5052159948	0.1397660760331247	0.13913664035667903	3500.1929378160276	146910.8306608051	3103.5808214745484	130264.14384843409
18.338681708369887	392355.7920848706	348265.6412254136	452362.4575286168	401254.5398131031	485670.7838057971	430659.52770263655	520214.52668767236	461150.14079412975	589413.071049686	522216.4605803067	0.1397079491324461	0.13907877831135226	3458.442674053833	146033.0919713378	3066.560990676051	129485.84818013012
18.44918149093129	392699.1174574792	348570.21072510956	452729.801076961	401580.309056721	486050.63228528725	430996.33492244367	520606.82133558794	461497.9343695343	589828.9504685667	522585.0731394804	0.13965010175891832	0.13902119451571507	3416.8700160714798	145146.98662680387	3029.6986474345904	128700.1339943111
18.56034709026951	393040.44657634845	348873.00886922464	453094.9361770149	401904.1196064585	486428.1579822657	431331.0825193132	520996.6768007795	461843.5655773578	590242.1631178965	522951.3224661954	0.13959253696460588	0.1389638920079807	3375.4745107120834	144252.47176362574	2992.9933899021707	127906.96328601241
18.672182518265565	393379.7587678767	349174.0173213151	453457.84126818675	402225.95234326	486803.3389004541	431663.750989664	521384.07067100296	462187.0145468197	590652.685844956	523315.18803580414	0.13953525782350146	0.13890687384819445	3334.255708511919	143349.50450474024	2956.444819489727	127106.29803779721
18.784691810974078	393717.03324633744	349473.2176455173	453818.49467769964	402545.788048601	487176.1529316931	431994.32073071244	521768.98042265815	462528.2613084011	591060.4953872774	523676.64922633953	0.13947826743171035	0.13885014311841087	3293.2131637413986	142438.0419653207	2920.0525409157854	126298.10022506118
18.897879028768923	394052.24911383557	349770.5913065097	454176.87462056905	402863.60740446846	487546.5778559321	432322.77204046573	522151.3834207936	462867.2857938516	591465.5683726803	524035.6853185441	0.13942156890763918	0.13879370292288637	3252.3464343734086	141518.04125511646	2883.8161621980835	125482.33181911707
19.01174825648978	394385.3853602612	350066.1196694706	454532.95919957676	403179.39099333587	487914.59134121117	432649.0851177073	522531.25691910455	463204.067836185	591867.8813192982	524392.2754958951	0.13936516539218408	0.13873755638826485	3211.655082056299	140589.45948134363	2847.7352946111932	124658.95478895307
19.126303603589555	394716.4208632588	350359.78400005226	454886.7264052589	403493.1192981547	488280.17094366625	432973.24006199953	522908.57805995026	463538.58716969535	592267.4106356247	524746.3988446441	0.13930906004892668	0.1386817066637708	3171.138672151137	139652.25375442207	2811.8095527091064	123827.93110588193
19.241549204282624	395045.33438820374	350651.5654643592	455238.1541159052	403804.7727023529	488643.29410754	433295.2168736925	523283.323874376	463870.8234299781	592664.1326205676	525098.0343538652	0.13925325606432143	0.1386261569214015	3130.796773681417	138706.38118974864	2776.038554300554	122989.22274588048
19.357489217694134	395372.1045881879	350941.44512893615	455587.22009756346	404114.3314898385	489003.93816519756	433614.99545394006	523655.4712821469	464200.75615395734	593058.0234635082	525447.1609155082	0.139197756647899	0.13857091035612357	3090.628959329799	137751.7989117056	2740.4219204415567	122142.79169303179
19.474127828010037	395696.71000401594	351229.4039607652	455933.90200405725	404421.7758450172	489362.0803371575	433932.55560472613	524024.9970917917	464528.3647799258	593449.0592443795	525793.7573244652	0.13914256503246328	0.13851597018606807	3050.634805453941	136788.46405865252	2704.9592754477635	121288.59994381666
19.59146924462811	396019.12906421284	351515.4228272713	456278.1773770141	404727.0858528146	489717.6977321336	434247.8770289028	524391.8780006559	464853.62864759314	593837.2159337463	526137.8022786458	0.13908768447428818	0.13846133965273622	3010.813892054837	135816.33378578722	2669.650246858597	120426.60950943828
19.709517702309874	396339.34008503804	351799.4824963366	456620.0236459004	405030.24149870983	490070.7673470812	434560.93933022936	524756.0905949663	465176.5269981409	594222.4693929015	526479.2743790578	0.1390331182533279	0.13840702202119692	2971.165802778909	134835.36526961625	2634.494465453783	119556.7824202776
19.828277461333414	396657.3212705143	352081.5636363245	456959.4181280711	405331.22266877803	490421.2660672619	434871.72201343294	525117.6113499065	465497.03897429135	594604.7953739717	526818.1521299036	0.13897886967341957	0.13835302058029617	2931.690124898916	133845.51571147144	2599.491565224249	118679.08072853088
19.94775280764713	396973.0507124607	352361.64681611076	457296.33802882466	405630.0091497398	490769.1706663084	435180.204484262	525476.4166296984	465815.1436203781	594984.1695200286	527154.4139386774	0.13892494206249112	0.13829933864286065	2892.386449306039	132846.74234174192	2564.641183370957	117793.46651226282
20.067948053024427	397286.50639054365	352639.71250512765	457630.760441474	405926.58062902436	491114.4578063113	435486.36604956776	525832.4826877012	466130.81988243567	595360.5673652202	527488.0381162824	0.13887133877277355	0.1382459795459102	2853.2543705224525	131839.00242495537	2529.942960313987	116899.90187977254
20.188867535219305	397597.666172335	352915.74107341515	457962.6623474258	406220.91669483966	491457.10403791035	435790.18591738044	526185.7856665187	466444.04660829256	595733.9643349069	527819.0028771508	0.1388180631810142	0.13819294665086912	2814.293486665236	130822.25326275826	2495.396539658075	115998.34897208214
20.31051561812294	397906.50781337847	353189.7127916822	458292.0206162696	406512.99683625135	491797.08580039715	436091.6431970041	526536.3015981155	466754.8025476757	596104.3357458117	528147.286339375	0.13876511868869384	0.13814024334378297	2775.503399446141	129796.45219868422	2461.0015682075173	115088.76996798813
20.432896691921076	398213.0089572722	353461.60783137765	458618.81200588105	406802.8004432746	492134.37942183047	436390.71689911827	526884.0064039477	467063.06635232584	596471.6568061784	528472.8665248522	0.13871250872224375	0.1380878730355343	2736.883714170195	128761.55662280321	2426.757695937995	114171.12708684802
20.55601517325261	398517.1471357617	353731.40626477374	458943.0131625358	407090.3068069747	492468.9611191645	436687.3859358886	527228.8758951052	467368.81657612347	596835.9026159489	528795.7213594365	0.13866023673326697	0.13803583916206466	2698.4340397019405	127717.52397502959	2392.6645759905223	113245.38259260356
20.679875505368887	398818.8997688359	353999.088065052	459264.6006210279	407375.4951195729	492800.80699838017	436981.6291210886	527570.8857724571	467672.03167521826	597197.0481669377	529115.8286730966	0.13860830619876352	0.13798414518459548	2660.1539884908125	126664.31175133586	2358.7218646837864	112311.4987988919
20.804482158294064	399118.244164853	354264.633106414	459583.55080481723	407658.344474577	493129.89305464644	437273.42517023714	527910.0116268292	467972.6900081859	597555.0683430426	529433.166200101	0.13855672062135624	0.13793279458985563	2622.043176541105	125601.87750719488	2324.9292214855086	111369.43807195127
20.92983962898646	399415.157520656	354528.02116418397	459899.8400261657	407938.8338669012	493456.1951724696	437562.75270073535	528246.2289391668	468270.76983617287	597909.9379204379	529747.7115791901	0.13850548352952194	0.1378817908903111	2584.1012233933434	124530.17886188626	2291.286309002433	110419.16283470392
21.055952441500814	399709.6169217184	354789.2319149395	460213.4444863078	408216.9421930191	493779.6891258767	437849.5902320259	528579.5130807342	468566.24932307214	598261.6315678074	530059.4423537813	0.13845459847782068	0.13783113762438984	2546.3277521405835	123449.17350447178	2257.7927929924335	109460.63557206094
21.18282514715158	400001.5993422923	355048.2449366407	460524.34027561644	408492.6482511092	494100.3505785964	438133.91618575674	528909.8393133095	468859.106535698	598610.1238465704	530368.3359721708	0.13840406904713382	0.1377808383567254	2508.7223893944174	122358.81919714808	2224.448342330521	108493.81883367896
21.31046232467717	400291.08164557104	355305.0397087767	460832.50337379106	408765.9307412225	494418.15508425987	438415.7088859554	529237.1827894005	469149.3194439748	598955.3892111306	530674.3697877527	0.13835389884489924	0.1377308966783847	2471.2847652889322	121259.0737812072	2191.252629010938	107518.67523907125
21.438868580405217	400578.0405838666	355559.595612522	461137.9096500553	409036.76826545864	494733.07808661234	438694.9465592192	529561.5185524722	469436.86592114135	599297.4020091358	530977.5210592503	0.13830409150535536	0.1376813162071137	2434.01451346674	120149.89518135786	2158.2053281520493	106535.1674823314
21.568048548418737	400862.452798797	355811.89193090267	461440.53486336785	409305.13932815107	495045.0949197367	438971.60733491415	529882.8215371852	469721.7237439607	599636.1364817496	531277.7669509558	0.1382546506897804	0.1376321005875779	2396.911271059187	119031.24141035974	2125.3061179609504	105543.25833548605
21.69800689072348	401144.2948214865	356061.9078489747	461740.3546626429	409571.022336064	495354.18080828985	439245.66924538265	530201.0665696479	470003.8705929428	599971.5667639342	531575.0845329816	0.13820558008674688	0.1375832534916087	2359.974678702187	117903.07057541609	2092.5546797430143	104542.91065379977
21.828748297416116	401423.54307278414	356309.6224540172	462037.3445869941	409834.3955986085	495660.3108677589	439517.1102261704	530516.2283676855	470283.2840525858	600303.6668847572	531869.4507815314	0.13815688341236057	0.13753477861845015	2323.2043804957066	116765.34088176489	2059.950697883498	103534.0873798728
21.960277486853503	401700.17386348575	356555.0147357298	462331.48006597516	410095.23732805613	495963.46010471636	439785.9081162548	530828.2815411144	470559.9416116165	600632.4107676932	532160.8425791683	0.13810856441052544	0.13748667969501402	2286.6000240102876	115618.01063872874	2027.493859845912	102516.75154861808
22.092599205822967	401974.1633945816	356798.06358645245	462622.73641985387	410353.52563978086	496263.60341710807	440052.0406582985	531137.2005920429	470833.8206632582	600957.7722309623	532449.236715114	0.13806062685319037	0.13743896047613252	2250.1612602791283	114461.03826510906	1995.1838561627083	101490.86629199982
22.225718229713628	402245.48775750684	357038.7478013871	462911.08885988203	410609.2385525002	496560.7155945369	440315.4854989022	531442.959915171	471104.89850549726	601279.7249878617	532734.6098855437	0.1380130745406131	0.13739162474481695	2213.8877437708434	113294.38229370117	1963.020380412927	100456.3948430419
22.359639362688714	402514.1229344133	357277.0460788395	463196.5124885922	410862.3539885367	496854.77131857356	440576.22018887923	531745.5337981179	471373.1523413714	601598.242647127	533016.9386939047	0.1379659113016214	0.13734467631251898	2177.7791323952843	112118.00137758255	1931.0031292238273	99413.3005412817
22.494367437858962	402780.04479845037	357512.9370204678	463478.98230009864	411112.84977408656	497145.7451630734	440834.22218353674	532044.8964217516	471638.5592792646	601913.2987132964	533296.1996512403	0.13791914099387897	0.13729811901939587	2141.835087488871	110931.85429543257	1899.1318022650667	98361.5468378067
22.629907317457054	403043.229114066	357746.3991315503	463758.47318042413	411360.703639508	497433.61159451515	441089.46884297644	532341.0218605469	471901.09633322136	602224.8665871016	533572.3691765358	0.13787276750415509	0.13725195673457613	2106.055273796199	109735.89995670319	1867.4061022342648	97301.09729997814
22.766263893012997	403303.6515373158	357977.41082125873	464034.9599078298	411605.89321961434	497718.34497234423	441341.93743240053	532633.8840829447	472160.7404232677	602532.9195658613	533845.423597068	0.13782679474859744	0.1372061933564345	2070.43935946282	108530.09740741551	1835.8257348316256	96231.91561558843
22.903442085530802	403561.28761619027	358205.9504029493	464308.4171531657	411848.3960539854	497999.9195493426	441591.6051224347	532923.4569517317	472417.46837574727	602837.4308438972	534115.339148772	0.1377812266730046	0.1371608328128625	2034.9870160436258	107314.40583701432	1804.3904087834526	95153.96559977531
23.041446845665973	403816.1127909601	358431.9960944685	464578.81948023965	412088.1895872939	498278.3094720069	441838.44898946886	533209.7142244423	472671.2569236765	603138.3735129678	534382.0919766278	0.1377360672531106	0.13711587906154954	1999.697918444639	106088.78458173573	1773.0998358032666	94067.21119856834
23.180283153904217	404068.10239452607	358655.5260184644	464846.14134618937	412325.2511696362	498553.48878093634	442082.44601599994	533492.6295537577	472922.08270710096	603435.7205627039	534645.6581350453	0.13769132049486374	0.13707133609026317	1964.5717449646909	104853.19313323498	1741.9537305929698	92971.61649483442
23.31995602074116	404317.231652801	358876.51820272434	465110.35710188857	412559.55805689155	498825.4314112558	442323.57309100305	533772.1764879465	473169.9222734825	603729.4448810837	534906.0135882848	0.1376469904347155	0.13702720791713502	1929.6081772537436	103607.59114290774	1710.9518108363263	91867.14571361244
23.460470486863187	404563.47568508785	359094.9505805105	465371.44099234644	412791.08741107734	499094.1111930262	442561.8070103019	534048.3284712918	473414.75207808026	604019.5192548938	535163.1342108664	0.13760308113991024	0.1369834985909476	1894.8069002996199	102351.93842804432	1680.0937971763778	90753.76322701573
23.60183162332936	404806.80950449215	359310.8009909264	465629.36715714546	413019.81630073703	499359.50185169984	442797.1244769661	534321.0588445603	473656.54848436697	604305.9163702361	535416.995788019	0.13755959670877543	0.1369402121914281	1860.1676024382468	101086.19497898221	1649.3794132238254	89631.43356049061
23.744044531754422	405047.20801833575	359524.04717928375	465884.10963087686	413245.7217013255	499621.577008568	443029.5021017138	534590.3408454704	473895.28776444244	604588.6088130284	535667.574016124	0.13751654127102547	0.1368973528295472	1825.6899753091857	99810.32096356153	1618.8083855186123	88500.12139700353
23.887114344492932	405284.6460285946	359734.66679749015	466135.64234360185	413468.78049562016	499880.31018123974	443258.91640333086	534856.1476091833	474130.94609946903	604867.5690695322	535914.8445031833	0.13747391898805886	0.13685492464781251	1791.3737138845026	98524.27673585713	1588.380443556467	87359.79158450663
24.031046224824397	405519.0982323545	359942.6374044542	466383.939121332	413688.9694741445	500135.67478413426	443485.34380911285	535118.4521688139	474363.4995801268	605142.7695269007	536158.7827693044	0.13743173405326203	0.13681293182057916	1757.2185164226685	97228.02284033597	1558.0953197481576	86210.409139961
24.175845367139747	405750.5392222745	360147.93646649533	466628.9736865141	413906.2653355997	500387.6441289827	443708.7606553047	535377.2274559482	474592.92420706945	605414.1824737294	536399.3642471886	0.13738999069232263	0.13677137855435353	1723.2240844604094	95921.5200189799	1527.9527494069189	85051.93925516307
24.32151699712871	405978.9434870769	360350.5413577803	466870.7196585451	414120.6446873213	500636.19142535655	443929.14318757365	535632.4463011898	474819.1958914094	605681.7801006403	536636.5642826495	0.13734869316354031	0.1367302690881033	1689.390122830402	94604.72921912372	1497.9524707789533	83884.3473046124
24.468066371968433	406204.28541205137	360550.4293607681	467109.1505542995	414332.084045746	500881.28978121106	444146.4675614893	535884.0814347174	475042.29045521497	605945.5345008754	536870.3581351391	0.13730784575814234	0.13668960769357916	1655.7163396140095	93277.61159840226	1468.0942249798682	82707.59884862602
24.61549878051318	406426.5392795723	360747.57766667067	467344.23978866974	414540.5598368917	501122.9122034389	444360.7098430133	536132.1054868576	475262.1836320143	606205.4176709064	537100.7209782859	0.13726745280060615	0.13664939867562714	1622.202446133364	91940.12853173912	1438.3777560063172	81521.65964056551
24.763819543485244	406645.679269638	360941.9633759303	467575.96067512897	414746.04839685594	501361.03159845027	444571.84600901697	536376.490988681	475478.8510673256	606461.4015110654	537327.6279004572	0.13722751864898763	0.13660964637251877	1588.848156962078	90592.24161922932	1408.8028107390273	80326.49563360214
24.91303401366693	406861.6794604285	361133.5634987142	467804.28642631357	414948.525972333	501595.62077276804	444779.8519478062	536617.2103726129	475692.2683191999	606713.4578261948	537551.0539053332	0.13718804769524268	0.13657035515627416	1555.6531898931134	89233.91269217432	1379.3691389020532	79122.07298521698
25.063147576093755	407074.5138288764	361322.3549554215	468029.1901546164	415147.9687211399	501826.652433639	444984.7034596628	536854.2359730621	475902.41085877555	606961.5583263112	537770.9739124957	0.1371490443655682	0.13653152943299535	1522.617265936453	87865.10382066667	1350.076493081171	77908.35806514323
25.214165648248784	407284.1562512643	361508.31457721244	468250.6448728084	415344.35271276796	502054.09918966837	445186.3762574105	537087.5400270742	476109.2540708599	607205.6746272966	537987.3627580408	0.13711051312073885	0.1364931736432051	1489.7401092811488	86485.77731919289	1320.924628688721	76685.31746023893
25.366093680258146	407490.5805038281	361691.41910654376	468468.62349466543	415537.6539289376	502277.93355146056	445384.845966982	537317.0946749878	476312.77325451106	607445.778251591	538200.195195194	0.13707245845644656	0.13645529226218647	1457.0214473127853	85095.8957555294	1291.913303958485	75452.91798123717
25.518937155087716	407693.7602633933	361871.6451977332	468683.09883562935	415727.84826418565	502498.1279323002	445580.0881280201	537542.8719611308	476512.94362365326	607681.8406289282	538409.4458949598	0.13703488490364812	0.1364178898003256	1424.4610105976462	83695.42195788026	1263.0422799510416	74211.12667018175
25.672701588741027	407893.6691080205	362048.96941753186	468894.0436134755	415914.9115264573	502714.6546488301	445772.0781944836	537764.8438345203	476709.74030769954	607913.8330970695	538615.0894467755	0.1369977970289215	0.13638097080346603	1392.0585328494199	82284.31902107596	1234.3113205167465	72959.91080544889
25.827392530458226	408090.2805176738	362223.36824571673	469101.4304490072	416098.81943772093	502927.4859217644	445960.7915352743	537982.9821495869	476903.13835219305	608141.7269025706	538817.1003591873	0.13696119943481264	0.13634453985325898	1359.81375092105	80862.55031432211	1205.720192285953	71699.23790848255
25.983015562916506	408283.56787490554	362394.8180756984	469305.2318667613	416279.5476345957	503136.593876607	446146.2034348786	538197.2586669159	477093.11271946447	608365.4932015558	539015.4530605404	0.13692509676020553	0.13630860156752483	1327.7264047982171	79430.07948923111	1177.2686646773946	70429.07575176656
26.139576302431465	408473.50446556765	362563.29521515185	469505.42029574723	416457.07166900433	503341.950544407	446328.2890940358	538407.6450540178	477279.6382893137	608585.1030605303	539210.1218996949	0.1368894936806816	0.13627316060061526	1295.7962375981733	77986.8704880327	1148.9565098749008	69149.39236475527
26.297080399159835	408660.06347953447	362728.7758866576	469701.96807018993	416631.36700883455	503543.52786251955	446507.0236304106	538614.112886104	477462.68985970085	608800.5274571923	539401.0811467497	0.13685439490889237	0.13623822164378427	1264.022995524574	76532.88754954934	1120.7835028043482	67860.15604029596
26.455533537303385	408843.2180114525	362891.23622836574	469894.84743030596	416802.40903862595	503741.29767539253	446682.3820792949	538816.6336468966	477642.24214746064	609011.7372812823	539588.3049937916	0.13681980519493428	0.13620378942555747	1232.406427875394	75068.09521833062	1092.749421142973	66561.33534263074
26.614941435314055	409022.9410615062	363050.652294677	470084.0305230932	416970.1730602692	503935.23173537524	446854.3393943223	539015.1787294501	477818.2697890338	609218.7033354412	539771.7675556602	0.13678572932672786	0.1361698687121169	1200.9462870201096	73592.45835198462	1064.854045275133	65252.899112686515
26.77530984610034	409199.2055362049	363207.00005693844	470269.48940313933	417134.6342937267	504125.3017035432	447022.87044819724	539209.7194369935	477990.7473412119	609421.3963360948	539951.4428707279	0.1367521721304027	0.13613646430767445	1169.6423283850309	72105.94212909043	1037.097158308141	63934.8164767921
26.93664455723489	409371.98424919386	363360.2554041648	470451.19603345986	417295.7678777712	504311.4791505484	447187.9500334552	539400.2269838029	478159.6492819115	609619.7869143619	540127.3049017064	0.13671913847069136	0.13610358105487166	1138.49431045237	70608.51205830276	1009.4785460608546	62607.05685399473
27.098951391163432	409541.2499220858	363510.39414377394	470629.12228635163	417453.5488707463	504493.73555749113	447349.5528632297	539586.6724960861	478324.950010959	609813.8456169802	540299.3275364689	0.13668663325131855	0.13607122383516324	1107.5019947239198	69100.13398508728	981.9979970150162	61269.589961111546
27.26223620541477	409706.9751853058	363657.3920023384	470803.2399442623	417607.95225133514	504672.04231680545	447507.6535720391	539769.0270128873	478486.62385089224	610003.5429072487	540467.4845888828	0.13665466141540697	0.13603939756922379	1076.6651457143016	67580.77410043776	954.6553023457527	59922.385822713375
27.426504892812353	409869.1325789738	363801.22462636593	470973.5207006973	417758.9529193658	504846.3707331771	447662.22671660566	539947.2614870261	478644.6450477937	610188.8491660083	540631.7497996822	0.1366232279458794	0.1360081072173459	1045.9835309449118	66050.39895001054	927.4502558822278	58565.41477702558
27.59176338168682	410027.69455379073	363941.86758308613	471139.93616112805	417906.525696617	505016.692024476	447813.24677667336	540121.3467860412	478798.9877721266	610369.7346926226	540792.0968373342	0.13659233786587371	0.13597735777985362	1015.4569209166802	64508.975441619754	900.3826540866867	57198.64748291671
27.758017636089992	410182.63347196113	364079.2963612697	471302.45784394117	418050.6453276586	505182.9773227134	447960.6881558629	540291.2536931719	478949.62611960457	610546.169706001	540948.4992989474	0.13656199623915738	0.13594715429751467	985.0850891103037	62956.470854878426	873.4522960798349	55822.054929956794
27.925273656010095	410333.921608134	364213.48637206096	471461.05718140106	418191.28648070665	505345.19767502515	448104.5251825425	540456.9529083562	479096.534112078	610718.1243456367	541100.9307111923	0.13653220817055173	0.13591750185196333	954.8678119408432	61392.852848008275	846.658983578207	54435.60844299197
28.09353747758831	410481.53115035687	364344.4129498258	471615.70552062953	418328.42374849034	505503.32404466346	448244.73211070633	540618.415049241	479239.68569842936	610885.5686726555	541249.3645312304	0.1365029788063566	0.13588840556612566	924.8048687663395	59818.08946812153	820.0025209060404	53039.279691547155
28.2628151733366	410625.4342010716	364472.0513530333	471766.37412462395	418462.0316491573	505657.3273120346	448381.2831208947	540775.6106522385	479379.05475550937	611048.4726709151	541393.7741476886	0.1364743133347889	0.13585987060465085	894.8960418833885	58232.14916075766	793.4827149952762	51633.0406986773
28.43311285235687	410765.6027781165	364596.3767651452	471913.03417328413	418592.0846271816	505807.17827574036	448514.1523211188	540928.5101735848	479514.61508907547	611206.8062481018	541534.1328816323	0.13644621698642034	0.13583190217435034	865.1411164714955	56635.0007763356	767.099375337828	50216.86384655535
28.604436660561465	410902.0088157586	364717.3642955316	472055.6567644694	418718.55705430306	505952.84765364917	448643.31374780956	541077.0839904306	479646.34043476026	611360.5392368637	541670.4139875693	0.1364186950346209	0.13580450552464	835.5398806028534	55026.61358088255	740.8523139872123	48790.72188575566
28.77679278089485	411034.6241657514	364834.9889804078	472194.2129150779	418841.4232304835	506094.30608399323	448768.7413667911	541221.302401957	479774.2044590588	611509.6413959659	541802.5906544736	0.13639175279601562	0.13577768594799094	806.0921252307016	53406.95726540685	714.7413455476053	47354.58794339001
28.950187433556945	411163.42059841234	364949.2257837917	472328.6735621498	418960.65738488524	506231.5241264897	448890.40907427226	541361.1356305117	479898.1807603372	611654.0824114684	541930.6360068306	0.13636539563093872	0.13575144878038461	776.7976441588253	51776.00195451081	688.7662871577777	45908.435531407595
29.124626876227456	411288.3698037284	365060.0495984825	472459.0095639968	419076.2336768722	506364.472263481	449008.29069786303	541496.5538227721	480018.242869865	611793.8318979315	542054.5231057047	0.13633962894389717	0.13572579940177662	747.6562340231612	50133.71821525693	662.9269584694412	44452.23855432868
29.30011740429177	411409.4433924826	365167.4352470601	472585.19170134934	419188.1261970286	506493.1209011042	449122.35999760655	541627.5270509297	480134.36425286246	611928.8593996398	542174.2249498246	0.13631445818404575	0.13570074323656173	718.6676942876074	48480.07706768811	637.2231816300191	42985.971317499876
29.476665351068124	411526.61289740726	365271.3574829094	472707.190678539	419296.30896820594	506617.4403704847	449232.59066703846	541754.025313904	480246.5183095798	612059.1343918585	542289.714476698	0.13628988884565785	0.13567628575405133	689.8318272146862	46815.04999357462	611.6547812819481	41509.60853651166
29.654277088036206	411639.8497743639	365371.79099126376	472824.9771246964	419400.75594658626	506737.400928952	449338.9563342684	541876.0185385783	480354.67837639054	612184.6262821107	542400.9645637419	0.13626592646861543	0.13565243246895325	661.1484378569294	45138.60894656181	586.2215845382307	40023.1253451854
29.832959025067048	411749.12540354463	365468.7103902732	472938.5215949805	419501.44102277106	506852.9727612862	449441.4305630809	541993.4765810601	480458.81772691174	612305.3044114816	542507.9480294415	0.13624257663889164	0.13562918894186163	632.6173340352252	43450.72636157274	560.9234209617134	38526.4973038286
30.0127176106544	411854.4110907007	365562.09023209265	473047.7945718285	419598.33802289155	506964.1259809827	449539.98685405956	542106.3692279705	480558.90957314335	612421.138055946	542610.6376345244	0.1362198449890565	0.13560656077974723	604.2383263118099	41751.3751642853	535.7601225506514	37019.70040804148
30.193559332147448	411955.67806839774	365651.9050039943	473152.7664662351	419691.420709741	507070.83063154836	449634.59864573466	542214.6661977523	480654.92706663336	612532.0964277234	542709.0060831637	0.13619773719876924	0.1355845536364635	576.0112279958557	40040.52878239751	510.73152373661287	35502.71109864116
30.37549071598484	412052.89749729965	365738.129129508	473253.4076190602	419780.6627839363	507173.0566878247	449725.23931575805	542318.3371420202	480746.8432996691	612638.1486766674	542803.0260242083	0.13617625899530167	0.13556317321325084	547.9358551010955	38318.16115407646	485.83746135327965	33975.50626911223
30.55851832793038	412146.04046746815	365820.7369695719	473349.6883023516	419866.03788508935	507270.77405732876	449811.882182091	542417.3516469123	480834.6313064797	612739.2638916603	542892.6700524215	0.13615541615404603	0.13554242525925378	520.0120263262652	36584.24673834443	461.07777461293153	32438.063274741173
30.742648773309874	412235.0779997031	365899.70282372256	473441.57872070884	419947.5195930169	507363.9525816294	449894.5005042256	542511.6792344905	480918.26406447816	612835.4111020585	542977.9107097605	0.13613521449904153	0.13552231557204514	492.23956306814216	34838.76052698493	436.4523051199503	30890.359943166375
30.92788869724955	412319.9810469026	365975.0009312997	473529.04901266703	420025.0814289682	507452.5620377513	449973.0674844282	542601.2893641627	480997.71449551784	612926.5592791553	543058.7204866721	0.13611565990351063	0.1355028499981495	464.6182893649675	33081.6780526489	411.96089682285674	29332.374581828713
31.114244784915854	412400.7204954448	366046.60547267296	473612.0692521004	420098.696856869	507536.57213959337	450047.55626899947	542686.151434118	481072.9554671702	613012.6773376603	543135.0718234087	0.13609675829039453	0.13548403443358797	437.1480318987742	31312.975400686264	387.60339601454325	27764.085988134146
31.30172376175672	412477.2671666116	366114.49057050317	473690.60944967164	420168.3392846072	507615.95253939397	450117.9399495709	542766.2347828133	481143.9597940393	613093.7341372299	543206.9371113795	0.13607851563290072	0.13546587482441497	409.8286199681461	29532.62921912968	363.3796513029374	26185.473458111286
31.4903323937443	412549.591818023	366178.63029101485	473764.63955428643	420233.982065322	507690.67282920185	450184.19156441046	542841.5086904623	481210.70023908414	613169.698483998	543274.2886945122	0.13606093795505841	0.13544837716727742	382.6598854698241	27740.6167293936	339.28951360750943	24596.516796723008
31.68007748761912	412617.66514511546	366238.99864530744	473834.1294545978	420295.5984987388	507760.7025423973	450246.2840997724	542911.9423805757	481273.1495149831	613240.5391321632	543337.0988706573	0.13604403133227905	0.1354315475099668	355.6416628824081	25936.91573740542	315.33283613366075	22997.19632706046
31.870965891135747	412681.45778263366	366295.5695906778	473899.04898051807	420353.16183250956	507826.01115522074	450304.1904912506	542977.50502151	481331.2802855079	613306.2247855777	543395.3398929979	0.13602780189193095	0.13541539195199462	328.77378924167715	24121.504643827677	291.50947435130365	21387.492899298668
32.063004493309954	412740.94030616456	366348.31703198067	473959.3679047782	420406.64526359475	507886.56808834756	450357.8836251761	543038.1657280592	481385.0651669349	613366.7240993871	543448.9839715027	0.13601225581390977	0.13539991664516146	302.05610412266105	22294.362455636263	267.81928599253297	19767.387901887298
32.25620022466719	412796.0832336893	366397.21482300485	474015.0559444999	420456.0219396592	507942.34270847676	450407.33634002815	543093.8935630661	481434.47672947386	613422.0056816825	543498.0032743928	0.13599739933123203	0.13538512779414388	275.4884496142622	20455.46879634261	244.26213100575842	18136.863269239664
32.45056005749291	412846.8570271687	366442.2367678797	474066.08276280685	420501.2649604989	507993.3043299599	450452.52142787183	543144.6575390678	481479.48749872454	613472.0380951923	543542.3699296372	0.1359832387306269	0.13537103165708378	249.07067030551843	18604.80391792953	220.8378715638537	16495.901493489742
32.64609100608406	412893.2320941612	366483.3566225082	474112.4179704619	420542.3473794938	508039.4222164512	450493.41163583065	543190.4266199663	481520.0699571636	613516.7898589983	543582.0560264796	0.1359697803531348	0.13535763454619149	222.80261326231994	16742.34871186316	197.54637203761376	14844.4856338799
32.84280012700226	412935.1787894625	366520.54809602373	474154.03112753184	420579.24220508477	508080.66558259417	450529.9796675731	543231.1697227343	481556.1965456507	613556.2294502842	543617.0336169843	0.1359570305947278	0.13534494282835127	196.6841280076187	14868.084720641375	174.38749896688387	13182.599326178432
33.040694519328454	412972.66741678346	366553.78485227504	474190.89174508554	420611.9224022781	508117.003595732	450562.19818483456	543266.8557191453	481587.83966496686	613590.3253061123	543647.2747176134	0.13594499590692294	0.13533296292574135	170.71506649185903	12981.994148418307	151.3611210566014	11510.226793974638
33.239781324919136	413005.66823045205	366583.0405113378	474222.96928692074	420640.36089417664	508148.40537765005	450590.0398089625	543297.4534375361	481614.97167737514	613619.0458252314	543672.7513108287	0.13593368279741042	0.13532170131645613	144.8952830727212	11084.059872969985	128.46710914326832	9827.35285769403
33.44006772866406	413034.1514371475	366608.28865105053	474250.2331713166	420664.5305635353	508174.840006348	450613.4771224856	543322.9316645971	481637.56490820966	613642.359369912	543693.4353467198	0.13592309783069478	0.13531116453514486	119.22463451046497	9174.26545843482	105.70533618773334	8133.962946087122
33.64156095874556	413058.0871976682	366629.50280858396	474272.65277282754	420684.4042543506	508196.2765178491	450632.48267071863	543343.2591472027	481655.5916474961	613660.2342678211	543709.2987446655	0.1359132476287422	0.13530135917365224	93.70297992881387	7252.595165848732	83.07567724795081	6430.043105855584
33.84426828689945	413077.44562872424	366646.6564820294	474290.1974240946	420699.9547734669	508212.6839080276	450647.0289633825	543358.4045942561	481669.02415159054	613672.6388139161	543720.313395012	0.13590413887163216	0.13529229188167508	68.33018078608438	5319.033964589238	60.57800945802592	4715.58001229167
34.04819702867729	413092.196804768	366659.7231320227	474302.83641769976	420711.15489222144	508224.0311344771	450657.08847626357	543368.3366785808	481677.83464485407	613679.54127238	543726.4511607902	0.13589577829822497	0.13528396936741802	43.10610087029636	3373.5675455480814	38.2122120144777	2990.5609802007675
34.25335454371064	413102.31075984944	366668.6761833888	474310.5390080402	420717.9773481059	508230.28711840726	450662.63365289196	543373.0240388337	481681.99532134994	613680.9098785799	543727.6838794512	0.13588817270684092	0.135276398398274	18.03060626750812	1416.1823327839375	15.978166154120117	1254.973974570632
34.45974823597649	413107.75748951075	366673.48902682273	474313.27441324847	420720.3948464688	508231.4207465728	450663.6369062556	543372.4352814556	481681.4783465744	613676.7128410668	543723.98336464	0.1358813289559348	0.13526958580149737	-6.896434662397951	-553.1345046907663	-6.124244874576107	-491.1923792511225
34.66738555406454	413108.5069527041	366674.1350205895	474311.01181712723	420718.38006223185	508227.40087323124	450660.0706205317	543366.5389826489	481676.25585920754	613666.9183435966	543715.3214079856	0.1358752539648022	0.13526353846490188	-31.675151302712038	-2534.395039945841	-28.095135821728036	-2247.9487839639187
34.87627399144595	413104.52907375304	366670.5874922634	474303.72037113487	420711.9056416496	508218.1963221404	450651.9071528617	543355.3036903945	481666.2999729031	613651.4945471975	543701.6697809354	0.1358699547142748	0.13525826333755572	-56.30567081621848	-4527.610576882958	-49.93461946235038	-4015.3052595853806
35.086421086743854	413095.79374433064	366662.8197404822	474291.3691963824	420700.9442040814	508203.7758885745	450639.1188351387	543338.6979264861	481651.582778094	613630.4095922482	543683.0002365969	0.1358654382474376	0.13525376743049847	-80.78811815963127	-6532.791636824608	-71.6428066175431	-5793.271132707596
35.29783442400536	413082.27082548913	366650.8050367475	474273.92738568585	420685.4683438105	508184.1083413909	450621.677975838	543316.6901886205	481632.076343842	613603.6316006165	543659.2845116347	0.13586171167035524	0.1352500578174568	-105.12261610548012	-8549.947946041822	-93.21980617474765	-7581.855024933815
35.51052163297529	413063.9301497064	366634.5166272384	474251.36400563177	420665.45063187595	508159.16242511256	450599.5568618655	543289.2489524971	481607.75271970255	613571.1286778074	543630.4943281737	0.1358587821528053	0.13524714163558063	-129.3092852756381	-10579.088423475623	-114.66572511312552	-9381.064842000604
35.72449038937153	413040.74152297614	366613.9277346659	474223.6480986891	420640.86361794535	508128.906862058	450572.72776044445	543256.3426739684	481578.58393762924	613532.8689151587	543596.6013957465	0.1358566569290254	0.1352450260861829	-153.34824416250922	-12620.22116805613	-135.9806685182266	-11190.907762110233
35.93974841516195	413012.6747269252	366589.0115601499	474190.7486853449	420611.679832209	508093.31035448995	450541.16292102495	543217.9397912108	481544.54201390146	613488.8203920615	543557.5774132618	0.13585534329847127	0.13524371843549693	-177.23960914788768	-14673.353445127606	-157.16473961202428	-13011.390224933624
36.15630347884324	412979.6995209712	366559.7412851327	474152.63476628537	420577.87178731215	508052.34158681665	450504.83457722835	543174.0087269412	481505.5989510861	613438.9511782252	543513.394071012	0.13585484862657868	0.13524322601543437	-200.98349454300478	-16738.491674542427	-178.2180397772463	-14842.517920255661
36.374163395721176	412941.7856445053	366526.09007331403	474109.27532459435	420539.4119803067	508005.96922780207	450463.71494881547	543124.5178906532	481461.7267400232	613383.2293359597	543464.0230526978	0.1358551803455498	0.13524355622436512	-224.58001260249875	-18815.641417086124	-199.14066856598947	-16684.29577535391
36.59333602819267	412898.90281912097	366488.0310726287	474060.6393280052	420496.2728946477	507954.1619328385	450417.77624369704	543069.4356809058	481412.89736185485	613321.6229225151	543409.4360375014	0.13585634595513943	0.13524471652790285	-248.02927354094572	-20904.807360187173	-219.93272373115178	-18536.727944150567
36.813829286029524	412851.02075086714	366445.53741724277	474006.69573117123	420448.4270022054	507896.8883462309	450366.99065995903	543008.730487629	481359.08279006847	613254.0999924341	543349.6047021729	0.1358583530234573	0.13524671445970268	-271.33138559013605	-23005.99330727756	-240.59430126473308	-20399.81779642403
37.03565112666392	412798.10913254024	366398.5822295872	473947.41347797867	420395.8467653162	507834.11710352526	450311.3303879288	542942.3706944726	481300.25499258016	613180.6285999503	543284.5007231556	0.13586120918778058	0.13524955762227156	-294.48645499977283	-25119.202162608504	-261.12549539713655	-22273.567904174328
37.25880955547555	412740.13764601154	366347.13862242183	473882.76150389144	420338.50463886454	507765.81683387235	450250.7676122715	542870.3246811902	481236.3859338485	613101.1768014214	543214.0957787437	0.13586492215538346	0.1352532536877883	-317.49458606983535	-27244.43591786921	-281.5263986318605	-24157.980030551553
37.483312626080554	412677.07596459176	366291.17970093084	473812.70873833605	420276.37307239365	507691.95616242563	450185.2745141143	542792.5608260576	481167.4475770184	613015.7126577968	543138.3615512702	0.13586949970436962	0.13525781039893986	-340.35588117851876	-29381.695639163256	-301.79710177110974	-26053.055118128657
37.70916844062219	412608.89375542686	366230.67856484826	473737.22410711437	420209.4245122489	507612.5037127728	450114.8232732042	542709.0475083231	481093.41188609565	612924.2042371172	543057.2697293244	0.13587494968452493	0.13526323556976544	-363.07044081855565	-31530.981453627348	-321.93769393733237	-27958.79327635467
37.93638515006311	412535.56068193197	366165.6083106162	473656.2765348577	420137.63140375057	507527.42810940376	450039.3860700973	542619.7531106987	481014.2508281532	612826.6196170549	542970.7920100013	0.1358812800181807	0.13526953708651765	-385.6383636062965	-33692.292534798384	-341.948262601858	-29875.1937700361
38.164970954479706	412457.04640626366	366095.94203357643	473569.83494751574	420060.9661934038	507436.69798021915	449958.9350883768	542524.6460218849	480929.9363755704	612722.9268874897	542878.9001011864	0.13588849870108746	0.13527672290852782	-408.0597463287413	-35865.62708979845	-361.8288936011959	-31802.255006074905
38.39493410335793	412373.3205918246	366021.6528301918	473477.8682748799	419979.40133113373	507340.2819590637	449873.4425169114	542423.6946391289	480840.440508304	612613.0941531174	542781.5657238696	0.13589661380330154	0.1352848010690971	-430.3346839605365	-38050.98234498501	-381.5796711660223	-33739.97452175617
38.626282895891045	412284.352905809	365942.7138003034	473380.34545314603	419892.9092725596	507238.14868831105	449782.88055213494	542316.8673708282	480745.73521619244	612497.0895361007	542678.7606144949	0.13590563347009302	0.1352937796763905	-452.4632697016932	-40248.354532405734	-401.20067796332296	-35688.34897366166
38.859025681279114	412190.11302177596	365859.0980494122	473277.2354275045	419801.4624812909	507130.26682146685	449687.22140036186	542204.1326391505	480645.79250128276	612374.8811787447	542570.456527331	0.13591556592285073	0.13530366691434492	-474.4455949929543	-42457.73887477815	-420.69199509033933	-37647.37412247062
39.09317085903034	412090.57062227844	365770.77869101043	473168.50715478754	419705.03343127447	507016.6050258326	449586.43728014664	542085.4588827246	480540.584380214	612246.4372462333	542456.6252368994	0.13592641946002096	0.13531447104359962	-496.2817495537456	-44679.12957198918	-440.0537021193886	-39617.04482206702
39.328726879264174	411985.6954015066	365677.7288489249	473054.12960612867	419603.5946091532	506897.131985179	449480.5004246562	541960.8145593298	480430.08288660395	612111.7259293734	542337.2385404067	0.13593820245804003	0.13532620040242818	-517.9718214173336	-46912.51978741586	-459.2858771305764	-41597.35500749946
39.56570224301631	411875.4570679856	365579.92165971076	472934.0717696763	419497.11851667275	506771.81640248065	449369.3830840917	541830.168148651	480314.26007348916	611970.7154473998	542212.2682602303	0.1359509233722996	0.13533886340769133	-539.5158969529439	-49157.901632890105	-478.3885967277456	-43588.29768136144
39.80410550254544	411759.82534730196	365477.33027506707	472808.30265333765	419385.57767311286	506640.6270026687	449253.05752813246	541693.488155054	480193.0880157893	611823.3740508014	542081.6862464264	0.13596459073810824	0.13535246855580638	-560.9140608946327	-51415.26615409553	-497.3619360588491	-45589.864900410175
40.04394526164196	411638.7699848777	365369.9278642977	472676.7912875673	419268.94461776287	506503.5325354411	449131.49604842736	541550.7431104165	480066.53881281446	611669.6700242043	541945.4643792843	0.13597921317168685	0.13536702442372492	-582.1663963742321	-53684.60331660509	-516.2059688580921	-47602.04776415229
40.28523017593832	411512.26074876654	365257.6876167909	472539.50672818074	419147.191912413	506360.50177808857	449004.67096109816	541401.9015769709	479934.58459078765	611509.5716892675	541803.5745718934	0.1359947993711583	0.13538253966992983	-603.2729849583702	-55965.90199139714	-534.9207674724748	-49624.83640170097
40.52796895322162	411380.2674325085	365140.5827445501	472396.4180592224	419020.2921439012	506211.5035383801	448872.55460930016	541246.9321502151	479797.1975054241	611343.0474076435	541655.9887727702	0.13601135811757115	0.13539902303544318	-624.2339066658169	-58259.14993940294	-553.5064028659835	-51658.21995688975
40.77217035374772	411242.7598580079	365018.58648474613	472247.4943958595	418888.2179266771	506056.5066574695	448735.11936580203	541085.8034618377	479654.3497445278	611170.0655839589	541502.6789684992	0.13602889827592368	0.1354164833448551	-645.0492400150979	-60564.333797976375	-571.9629446839681	-53702.186578303576
41.017843190557436	411099.70787845453	364891.6721023076	472092.70488731837	418750.94190540566	505895.48001285177	448592.33763559966	540918.4841826938	479506.01353062526	610990.5946688394	541343.6171864147	0.13604742879621487	0.13543492950736072	-665.7190620437032	-62881.439065009356	-590.2904612555867	-55756.72340400517
41.26499632979458	410951.0813812887	364759.8128925497	471932.0187198626	418608.43675760867	505728.3925213526	448444.1818585752	540744.9430258162	479352.16112364264	610804.6031619773	541178.7754973226	0.13606695871450053	0.1354543705178242	-686.243448352674	-65210.45008532703	-608.4890196255874	-57821.81654848158
41.51363869102594	410796.850291197	364622.98218383046	471765.40511980327	418460.67519633414	505555.2131421553	448290.62451217865	540565.1487494651	479192.7648236021	610612.0596152298	541008.1260182443	0.1360874971539781	0.1354748154578416	-706.6224731234834	-67551.3500340879	-626.5586855923757	-59897.451090335846
41.763779247563185	410636.98457315855	364481.15334025293	471592.83335655875	418307.62997286924	505375.9108798773	448131.63811415184	540379.0701602217	479027.7969733707	610412.9326357715	540831.6409152139	0.13610905332607492	0.13549627349683874	-726.8562091612257	-69904.12090282142	-644.4995237322291	-61983.611058443785
42.0154270267867	410471.4542355175	364334.29976438836	471414.27274574054	418149.2738794765	505190.45478766976	447967.19522528176	540186.6761161094	478857.2299614258	610207.1908892645	540649.2924060883	0.13613163653156052	0.13551875389317167	-746.9447279255837	-72268.74348413944	-662.3115974215325	-64080.27941805124
42.26859111047143	410300.2293331111	364182.3949000503	471229.6926522942	417985.5797521787	504998.8139703737	447797.2684521974	539987.9355297745	478681.03622467385	609994.8031030942	540461.0527634162	0.13615525616167906	0.13554226599525235	-766.888099561329	-74645.19735634327	-679.9949688768247	-66187.43805803359
42.523280635114425	410123.27997042163	364025.41223509004	471039.0624936628	417816.52047356474	504800.9575877006	447621.8304501889	539782.8173716817	478499.18825128634	609775.7380696195	540266.8943173189	0.1361799216992884	0.13556681924268735	-786.6863929482643	-77033.4608695507	-697.5496991884429	-68305.0677779764
42.77950479226489	409940.5763047794	363863.32530423586	470842.35174300324	417642.0689756413	504596.8548574601	447440.85392607294	539571.2906733659	478311.6585835832	609549.9646494794	540066.7894584235	0.13620564272002336	0.13559242316743358	-806.3396757114679	-79433.51112830639	-714.9758483370533	-70433.1482732743
43.03727282885567	409752.08854960505	363696.1076919685	470639.5299324395	417462.19824271713	504386.47505883157	447254.3116410887	539353.3245307261	478118.41982094944	609317.4517749377	539860.7106408266	0.13623242889348253	0.13561908739497525	-825.8480142634362	-81845.32397674024	-732.2734752261313	-72571.65812149644
43.29659404753705	409557.78697768966	363523.7330354297	470430.5666563537	417276.8813143225	504169.7875356694	447062.1764138346	539128.888107346	477919.4446227865	609078.1684532651	539648.6303850943	0.1362602899844172	0.13564682164551672	-845.2114738483215	-84268.87398435175	-749.4426377252676	-74720.57477009296
43.55747780701245	409357.64192451525	363346.17502736644	470215.4315747182	417086.09128816286	503946.7616998492	446864.4211232286	538897.9506378672	477714.70571149554	608832.0837701596	539430.521281294	0.13628923585395775	0.13567563573519217	-864.430118575925	-86704.13443011045	-766.4833926962456	-76879.87452213466
43.81993352237618	409151.62379161845	363163.4074191128	469994.0944164689	416889.80132310983	503717.36703465506	446661.01871151925	538660.4814313937	477504.1758755019	608579.1668932118	539206.3559920675	0.13631927646084233	0.1357055395772974	-883.5040114459116	-89151.07728590071	-783.3957960124826	-79049.53252126276
44.08397066545326	408939.703049997	362975.4040236119	469766.52498292254	416687.9846422319	503481.5730982126	446451.94218732446	538416.4498749466	477287.82797231665	608319.387075414	538976.107255741	0.1363504218626741	0.13573654318353928	-902.433214390534	-91609.67320166528	-800.1799026065273	-81229.52273954451
44.349598765141174	408721.8502435507	362782.1387184662	469532.6931512255	416480.61453585385	503239.34952695394	446237.1646287061	538165.8254369502	477065.6349316255	608052.7136586996	538739.7478894646	0.13638268221719937	0.13576865666529978	-921.2177883096738	-94079.89148956537	-816.8357664955547	-83419.81796269119
44.6168274077539	408498.0359925731	362583.5854490334	469292.56887785695	416267.66436466016	502990.66603913344	446016.65918628563	537908.5776707667	476837.56975842715	607779.1160775376	538497.2507923985	0.13641606778359455	0.13580189023493192	-939.8577931172913	-96561.7001092583	-833.3634408197831	-85620.38977706432
44.88566623736761	408268.23099727434	362379.71823155024	469046.122202157	416049.10756282625	502735.49243836896	445790.39908638684	537644.6762182626	476603.60553619155	607498.5638625517	538248.5889489213	0.13645058892378728	0.1358362542070603	-958.3532877623802	-99055.06565055251	-849.7629778620321	-87831.20855407417
45.15612495616904	408032.4060413584	362170.51115630503	468793.3232499156	415824.9176411995	502473.7986172488	445558.3576342326	537374.0908134314	476363.7154300751	607211.0266442025	537993.7354318957	0.1364862561037856	0.13587175899991333	-976.7043302686652	-101559.95331782103	-866.0344290881185	-90052.24343700707
45.42821332480542	407790.53199562954	361955.9383908347	468534.1422369844	415595.0681905016	502205.55456095346	445320.5082171564	537096.7912860404	476117.87269015214	606916.4741564896	537732.6634059498	0.1365230798950363	0.13590841513667087	-994.9109777950216	-104076.32691642642	-882.1778451940045	-92283.46232838929
45.701941162736816	407542.5798216457	361735.9741831651	468268.5494729367	415359.53288457624	501930.7303509342	445076.824307865	536812.7475653272	475866.05065469403	606614.8762407046	537465.3461308067	0.13656107097580286	0.13594623324683539	-1012.9732866402483	-106604.14883358777	-898.1932761128992	-94524.83187325299
45.97731834859046	407288.52057542244	361510.5928650939	467996.5153647799	415118.28548367776	501649.29616863444	444827.27946773765	536521.9296837446	475608.2227534897	606306.2028492361	537191.7569646544	0.13660024013255895	0.13598522406762403	-1030.8913122996455	-109143.38002413511	-914.0807710693916	-96776.31744685769
46.25435482051728	407028.32541116123	361279.7688554985	467718.01042068825	414871.29983778356	501361.22229924233	444571.84735015227	536224.3077807307	475344.3625111878	605990.4240493944	536911.8693675408	0.1366405982614143	0.1360253984453825	-1048.6651095079724	-111693.97999502718	-929.8403786096023	-99037.88314029574
46.533060576550575	406761.9655850366	361043.47666369204	467433.00525379623	414618.549889957	501066.47913549317	444310.50170386006	535919.8521065343	475074.4435506888	605667.5100272973	536625.6569048155	0.13668215636955144	0.13606676733701556	-1066.2947322679684	-114255.90678828955	-945.4721466272604	-101309.49174527824
46.813445674966815	406489.41245901946	360801.6908928144	467141.47058602655	414360.0096797411	500765.037181511	444043.2163763911	535608.5330260806	474798.43959657324	605337.4310917913	536333.0932506098	0.13672492557669705	0.1361093418114551	-1083.7802338895854	-116829.11696490645	-960.9761224098038	-103591.1047411412
47.09552023464871	406210.63750474004	360554.386243258	466843.37725195766	414095.6533465891	500456.8670566951	443769.9653174967	535290.3210228707	474516.32447855844	605000.1576784132	536034.1521913458	0.13676891711660524	0.13615313305113189	-1101.1216670415597	-119413.56558993459	-976.3523526721401	-105882.68228036165
47.37929443545016	405925.61230739654	360301.5375161324	466538.69620273594	413825.4551333332	500141.939499639	443490.7225826304	534965.1867029276	474228.0721350001	604655.6603533925	535728.8076292876	0.13681414233856912	0.1361981523534864	-1118.3190837845905	-122009.20621585846	-991.6008835840039	-108184.18317356706
47.66477851856398	405634.30856970855	360043.1196167709	466227.39851003274	413549.3893896927	499820.2253721046	443205.4623364691	534633.1007987914	473933.6566164302	604303.9098177053	535417.0335861343	0.13686061270896388	0.13624441113249522	-1135.3725356041687	-124615.99086540937	-1006.7217608151259	-110495.56487596035
47.951982786891236	405336.6981159094	359779.10755826905	465909.45537003834	413267.4305758168	499491.6956630296	442914.1588564641	534294.0341735428	473633.0520891291	603944.8769111598	535098.8042066424	0.13690833981279735	0.1362919209202231	-1152.2820734686684	-127233.87001737952	-1021.7150295705069	-112816.78347317874
48.24091760541319	405032.75289578194	359509.47646506503	465584.8381075016	412979.55326586444	499156.32149257674	442616.78653643664	533947.9578248782	473326.2328387366	603578.5326165288	534774.0937622904	0.13695733535529953	0.13634069336840296	-1169.0477478527464	-129862.79258848727	-1036.580734616029	-115147.7936655432
48.53159340156531	404722.4449887424	359234.20157655934	465253.51817981387	412685.73215162853	498814.07411623513	442313.3198902109	533594.84288923	473013.17327390506	603204.8480637312	534442.8766549851	0.13700761116353552	0.1363907402500353	-1185.669608791708	-132502.7059187293	-1051.3189203332877	-117488.54875577986
48.82402066561362	404405.74660795595	358953.2582507643	464915.46718112525	412385.9420461835	498464.9249289465	442003.73355527356	533234.6606459123	472693.84792997706	602823.7945340367	534105.1274207906	0.13705917918803528	0.13644207346101955	-1202.1477059222525	-135153.55575476587	-1065.929630743456	-119839.00063318014
49.11820995103327	404082.6301045107	358666.6219680054	464570.6568465189	412080.15788758866	498108.8454692929	441688.00229648966	532867.3825213317	472368.23147271946	602435.3434643405	533760.8207337188	0.1371120515044599	0.13649470502180752	-1218.4820885166992	-137815.28623309731	-1080.4129095493117	-122199.09975972772
49.41417187488941	403753.0679716185	358374.2683346457	464219.0590562122	411768.3547426115	497745.80742371065	441366.1010098341	532492.980093221	472036.2987020738	602039.4664514539	533409.9314095313	0.13716624031529	0.136548647079082	-1234.672805534443	-140487.83986461163	-1094.7688001756324	-124568.79515592754
49.71191711822035	403417.0328488736	358076.1730868626	463860.6458398128	411450.5078105042	497375.7826307588	441038.004726182	532111.4250949286	471698.02455596393	601636.1352564582	533052.4344096022	0.13722175795154004	0.1366039119074656	-1250.719905658858	-143171.1575178802	-1108.9973457993474	-126948.03438571095
50.01145642642306	403074.49752654304	357772.31209445075	463495.38938060874	411126.59242680366	496998.74308542046	440703.68861511874	531722.6894197409	471353.38411412644	601225.321809087	532688.3048448022	0.1372786168745014	0.1366605119112603	-1266.623437350965	-145865.17840394378	-1123.0985894012265	-129336.76354329288
50.3128006096408	402725.4349499055	357462.6613646707	463123.2620199024	410796.58406718	496614.66094345023	440363.12798879866	531326.7451252512	471002.35260198516	600806.9982121576	532317.5179794283	0.1373368296775177	0.1367184596262033	-1282.3834488803986	-148569.84005877376	-1137.0725737945177	-131734.9272378981
50.61596054315354	402369.81822363404	357147.197046134	462744.23626139195	410460.4583513177	496223.5085257675	440016.2983058354	530923.5644377711	470644.90539456264	600381.1367460457	531940.0492351705	0.13739640908777861	0.1367777677212617	-1297.9999883798882	-151285.07832811773	-1150.919341667788	-134142.46857966483
50.9209471677702	402007.62061621685	356825.89543272316	462358.28477558744	410118.1910468315	495825.2583228823	439663.17517523316	530513.1197567814	470281.01802042703	599947.709873197	531555.8741951123	0.137457367968155	0.1368384490004579	-1313.4731038829777	-154010.82735058665	-1164.638935619616	-136559.32916471362
51.22777149022361	401638.81556442997	356498.7329675582	461965.38040427864	409769.758073231	495419.88299937744	439303.73436035606	530095.383659432	469910.6661656821	599506.690242692	531164.9686077784	0.1375197193190547	0.13690051640471187	-1328.8028433708241	-156747.01954171062	-1178.2313982100459	-138985.4490623027
51.53644458356769	401263.3766778408	356165.6862469887	461565.49616503244	409415.1355059055	495007.3553984175	438937.9517829258	529670.3289050702	469533.8256779814	599058.0506948372	530767.3083912038	0.13758347628031123	0.1369639830137251	-1343.9892548240023	-159493.58557862043	-1191.69677199109	-141420.7667992562
51.84697758757708	400881.27774336794	355826.73202463775	461158.6052557477	409054.29958016524	494587.64854631084	438565.80352707236	529237.92843983	469150.4725705998	598601.7642658168	530362.8696370604	0.1376486521331065	0.13702886204789305	-1359.0323862622026	-162250.45438309014	-1205.0350995503832	-143865.21934603155
52.15938170914916	400492.4927298707	355481.84721547103	460744.6810592359	408687.2266953016	494160.7356571066	438187.2658434042	528798.1554012417	468760.5830265193	598137.8041923684	529951.6286148017	0.13771526030191825	0.13709516687024448	-1373.932285792078	-165017.55310568213	-1218.2464235542575	-146318.742102772
52.47366822270851	400096.9957927931	355131.00889991416	460323.6971478584	408313.8934186998	493726.5901372402	437802.3151531322	528350.983122903	468364.1334025712	597666.1439165176	529533.5617758592	0.13778331435650498	0.13716291098841574	-1388.6890016461257	-167794.8071089089	-1231.3307867798721	-148781.26888407767
52.789848470613855	399694.7612788463	354774.1943280054	459895.62728820014	407934.2764899829	493285.1855902177	437410.92805221904	527896.3851391847	467961.10023360775	597186.757090348	529108.645757874	0.1378528280139233	0.13723210805665723	-1403.302582248929	-170582.13995338976	-1244.288232173305	-151252.73190654814
53.107933863567155	399285.7637307268	354411.38092357846	459460.4454457777	407548.3528251867	492836.4958213338	437013.08131556795	527434.3351899664	467551.46023670374	596699.6175808037	528676.857388953	0.13792381514057153	0.13730277187787135	-1417.7730762448628	-173379.47337958217	-1257.1188028748147	-153733.06177277863
53.42793588102576	398869.9778918923	354042.5462884974	459018.12578980444	407156.09952098585	492380.4948424515	436608.7519012562	526964.8072254378	467135.19031541276	596204.6994745549	528238.1736919843	0.13799628975427733	0.13737491640568816	-1432.100532552693	-176186.7272926718	-1269.8225422708783	-156222.18745835125
53.74986607161648	398447.37871136377	353667.6682069138	458568.64269798243	406757.49385894026	491917.15687679837	436197.91695479065	526487.7754109168	466712.267564037	595701.9770828817	527792.5718889661	0.13807026602640904	0.13744855574656653	-1446.2850004207576	-179003.81974759698	-1282.399494038662	-158720.03629805148
54.073736053552395	398017.9413485832	353286.724649575	458111.9707613467	406352.5133097949	491446.45636382536	435780.5538134145	526003.2141317279	466282.6692719565	595191.4249466204	527340.0294053939	0.1381457582840323	0.1375237041619382	-1460.3265294630546	-181830.6669317335	-1294.8497021785006	-161226.5339705497
54.399557515052166	397581.6411783047	352899.6937781605	457648.08478914347	405941.1355378014	490968.3679640927	435356.6400104419	525511.0979981088	465846.3729279789	594673.0178411363	526880.5238746668	0.13822278101209276	0.13760037607038839	-1474.225169720943	-184667.18315067887	-1307.1732110672165	-163741.6044856459
54.727342214761876	397138.4537955319	352506.55394965905	457176.95981375413	405523.3384050868	490482.86656420294	434926.15327963134	525011.401850165	465403.3562247313	594146.7307813446	526414.0331425421	0.1383013488556414	0.1376785860498605	-1487.9809716978343	-187513.28081083298	-1319.370065495721	-166265.1701695025
55.057101982179326	396688.3550204986	352107.28372078616	456698.57109566027	405099.099976055	489989.92728177813	434489.07155959756	524504.1007628656	464953.5970630912	593612.5390267746	525940.5352716243	0.13838147662209488	0.13775834883991125	-1501.5939864208922	-190368.87040518224	-1331.4403107179096	-168797.15165166557
55.38884871808102	396231.3209036853	351701.861852431	456212.894128444	404668.39852182113	489489.52547046676	434045.3729982527	523989.1700510724	464497.073556646	593070.418086667	525460.008545884	0.13846317928353222	0.13783967934399735	-1515.0642654888798	-193233.86049760878	-1343.3839924919885	-171337.46785067022
55.722594394951685	395767.32773088553	351290.26731414866	455719.90464383824	404231.212524689	488981.6367250026	433595.03595729277	523466.5852746193	464033.7640361968	592520.3437251219	524972.4314752227	0.1385464719790305	0.13792259263179876	-1528.3918611133704	-196108.15770617127	-1355.2011571204057	-173886.03595982492
56.058351057416104	395296.35202830704	350872.47928868374	455219.5786168089	403787.52068265935	488466.2368862994	433138.03901671374	522936.3222434261	463563.64705429244	591962.2919662808	524477.7828000673	0.13863137001704307	0.13800710394158308	-1541.5768261838239	-198991.66668966413	-1366.8918515071273	-176442.77143515646
56.39613082267415	394818.3705677156	350448.4771765309	454711.89227068017	403337.3019139721	487943.3020465797	432674.3609793607	522398.35702264885	463086.7013897967	591396.2390995466	523976.0414959994	0.1387178888778091	0.1380932286826091	-1554.6192143094959	-201884.29013103247	-1378.456123194308	-179007.58798077703
56.7359458809379	394333.3603716237	350018.2406005352	454196.8220823032	402880.535361692	487412.80855455546	432203.98087551957	521852.66593788133	462602.9060525	590822.1616848548	523467.1867784268	0.13880604421581494	0.13818098243756996	-1567.5190798686817	-204785.92872199416	-1389.8940204053652	-181580.39753493667
57.07780849587155	393841.2987185156	349581.7494105248	453674.3447872599	402417.2003983209	486874.73302063806	431726.87796754006	521299.22558038443	462112.2402877577	590240.036557974	522951.19810728455	0.13889585186228592	0.13827038096508099	-1580.2764780680882	-207696.4811488986	-1401.2055920959683	-184161.11025744677
57.42173100503407	393342.16314811434	349138.98368798185	453144.4373851076	401947.27663044987	486329.05232219206	431243.0317544924	520738.0128123591	461614.6835811653	589649.8408358484	522428.0551917728	0.13898732782772527	0.13836144020220192	-1592.8914649896324	-210615.84407700598	-1412.390888000722	-186749.63451643288
57.7677258203244	392835.93146669155	348689.9237507494	452607.07714466576	401470.7439034457	485775.7436088276	430752.4219768597	520169.00477226434	461110.21566327085	589051.5519219872	521897.7379951322	0.13908048830450256	0.1384541762670089	-1605.364097648533	-213543.9121364057	-1423.4499586810125	-189345.87687523663
58.115805428429454	392322.5817524097	348234.5501577691	452062.2416093336	400987.582306168	485214.7843077273	430255.02862126287	519592.17888015695	460598.81651431514	588445.1475118765	521360.2267394452	0.1391753496694678	0.1385486054612058	-1617.6944340347545	-216480.57790577412	-1434.382855561329	-191949.74207802117
58.465982391274686	391802.09236071835	347772.84371386486	451509.9086024609	400497.7721757293	484646.15212902386	429750.8319252282	519007.5128430943	460080.46636901936	587830.6055984545	520815.5019104897	0.1392719284866291	0.1386447442727855	-1629.8825331811095	-219425.7318994999	-1445.1896309899166	-194561.1330384761
58.818269346477535	391274.44192977034	347304.7854745462	450950.05623273767	400001.29410227574	484069.8250711935	429239.8123819709	518414.98466054804	459555.1457213841	587207.9044775966	520263.5442626012	0.13937024150986507	0.13874260937872349	-1641.9284552067984	-222379.26255205274	-1455.870338278939	-197179.95082601905
59.172679007803275	390739.6093858987	346830.35675086285	450382.6628996422	399498.1289338183	483485.78142651584	428721.9507452353	517814.57262988115	459022.8353295499	586577.0227536672	519704.33482359705	0.13947030568568605	0.13884221764773527	-1653.8322613689816	-225341.05620336533	-1466.4250317508122	-199806.09465292096
59.52922416562417	390197.5739491129	346349.5391142798	449807.70729890943	398988.25778107974	482893.9997865433	428197.2280341453	517206.2553518407	458483.51622066373	585937.9393450845	519137.85489970935	0.13957213815604225	0.13894358614306518	-1665.5940141307656	-228310.99708616734	-1476.8537667948985	-202439.4618627727
59.887917687380885	389648.31513864617	345862.3144015946	449225.1684280462	398471.66202238767	482294.4590476266	427665.62553810386	516590.0117361004	457937.16969579656	585290.6334899386	518564.08608056617	0.13967575626118053	0.1390467321253311	-1677.2137772027636	-231288.9673103094	-1487.1565999075538	-205079.94791682065
60.24877251804685	389091.8127785358	345368.6647198848	448635.02559188125	397948.3233085938	481687.1384164667	427127.12482171645	515965.8210068358	457383.7773348857	584635.0847516408	517983.0102442009	0.13978117754254907	0.13915167305541717	-1688.6916156018851	-234274.84684941173	-1497.3335887419526	-207727.44638183713
60.6118016805955	388528.04700324405	344868.57245149335	448037.2584081521	397418.22356802964	481072.0174157098	426581.7077297523	515333.6627083371	456823.32100171206	583971.273024612	517394.60956209555	0.13988841974575306	0.1392584265974121	-1700.027595707099	-237268.5135269612	-1507.384792160592	-210381.84891833365
60.97701827647021	387956.99826331186	344362.02025903977	447431.846813126	396881.3450114887	480449.0758895715	426029.3563921303	514693.51671065466	456255.7828489051	583299.1785400024	516798.86650425266	0.13999750082355944	0.13936701062160217	-1711.2217853182228	-240269.84300334752	-1517.310270284419	-213043.04526855052
61.34443548605718	387378.64733105357	343848.99109046994	446818.7710672566	396337.6701372439	479818.29400949966	425470.05322894274	514045.3632152797	455681.14532298263	582618.7818714523	516195.7638443012	0.14010843893895414	0.13947744320751607	-1722.2742537044687	-243278.7087612599	-1527.1100845366018	-215710.92324364185
61.71406656916102	386792.97530628776	343329.4681841375	446198.0117608794	395787.18173609854	479179.6522798748	424903.78095550765	513389.1827608663	455099.3911694221	581930.0639408872	515585.2846646376	0.14022125246825481	0.13958974264701637	-1733.1850716680055	-246294.9820935279	-1536.7842977009714	-218385.3687131405
62.085924865483435	386199.96362210077	342803.43507391366	445569.54981993674	395229.8628964602	478533.13154373626	424330.5225874478	512724.95622897847	454510.5034377567	581233.0060243434	514967.41236158856	0.14033596000427392	0.1397039274474526	-1743.9543115962297	-249318.5320894122	-1546.33297396556	-221066.26559242606
62.46002379510434	385599.594050652	342270.8755943348	444933.3665117429	394665.6970094556	477878.7129885542	423750.26144580846	512052.66484987916	453914.4654867107	580527.5897578372	514342.1306506161	0.14045258035953545	0.13982001633486235	-1754.5820475199725	-252349.2256218493	-1555.756178974756	-223753.49583156407
62.83637685896657	384991.8487090065	341731.7738857733	444289.44345077476	394094.6677740635	477216.37815202284	423162.9811621951	511372.29020834534	453311.260989354	579813.797143256	513709.42357154045	0.14057113256955434	0.13993802825723373	-1765.0683551714756	-255386.92733503878	-1565.0539798823884	-226446.9394044131
63.21499763936286	384376.710065009	341186.11439964623	443637.7626045042	393516.75920228707	476546.1089278958	422568.66568394663	510683.81424952217	452700.8739382932	579091.6105542928	513069.27549380227	0.1406916358961656	0.1400579823878184	-1775.41331204155	-258431.4996317923	-1574.2264454012038	-229146.47429732978
63.59589980042612	383754.1609431874	340633.8819036491	442978.30629925703	392931.9556243489	475867.8875718469	421967.29927933356	509987.2192848037	452083.2886508876	578361.0127424076	512421.67112174764	0.14081410983091316	0.14017989812850823	-1785.6169974387158	-261482.80266147852	-1583.2736458557192	-231851.9764984697
63.979097088622495	383124.1845306927	340075.06148702273	442311.05722610577	392340.2416939164	475181.6967073677	421358.8665427861	509282.48799775	451458.48977449426	577621.9868428238	511766.59549994534	0.14093857409850405	0.14030379511326793	-1795.6794925428694	-264540.6943073571	-1592.1956532293698	-234563.3199865669
64.36460333324754	382486.76438327087	339509.63856584823	441635.99844679504	391741.6023933568	474487.5193316945	420743.35240015143	508569.60345003323	450826.462291741	576874.516380556	511104.03401853074	0.14106504866031616	0.1404296932116257	-1805.6008804682642	-267605.03017541766	-1600.9925412191078	-237280.3767207861
64.75243244692527	381841.88443126803	338937.59888837044	440953.11339969863	391136.02303901786	473785.338821764	420120.74211397435	507848.5490874141	450187.1915258275	576118.5852764694	510433.97241857945	0.14119355371796605	0.1405576125322317	-1815.3812463176437	-270675.66358217597	-1609.6643852868583	-240003.01663039625
65.14259842611021	381189.5289856667	338358.92854035087	440262.3859058032	390523.4892865346	473075.138940204	419491.02128880855	507119.3087457501	449540.66314585047	575354.177853369	509756.3967975045	0.14132410971695036	0.14068757342647412	-1825.0206772525562	-273752.4455449134	-1618.211262718658	-242731.10760578513
65.53511535159264	380529.68274414894	337773.6139504432	439563.80017472035	389903.98713616066	472356.90384134016	418854.17587654426	506381.8666570242	448886.8631721508	574581.2788421112	509071.2936144772	0.1414567373503391	0.1408195964921575	-1834.519262539805	-276835.2247688621	-1626.6332526673796	-245464.51548704505
65.92999738900669	379862.33079720155	337181.641895606	438857.3408107371	389277.5029381331	471630.61807725346	418210.1921817788	505636.2074554189	448225.7779816996	573799.8733877642	508378.64969588735	0.1415914575625439	0.14095370257725365	-1843.8770936133806	-279923.84763641655	-1634.9304362080875	-248203.10405488312
66.32725878934137	379187.4586342387	336582.9995065314	438142.9928188833	388644.02339805156	470896.26660384325	417559.05686719227	504882.31618339964	447557.3943134925	573009.9470557735	507678.45224081114	0.14172829155314368	0.14108991278371144	-1853.09426414466	-283018.15819872916	-1643.1028963964782	-250946.73502208292
66.72691388945532	378505.05214976106	335977.6742731056	437420.74161103246	388003.53558229073	470153.83478692896	416900.7569589622	504120.17829783726	446881.69927397836	572211.4858381711	506970.6888265161	0.1418672607807881	0.14122824847133422	-1862.1708700861782	-286117.9981621653	-1651.1507183134672	-253695.26802280545
67.12897711259382	377815.09764954535	335365.6540498971	436690.57301203336	387356.0269234337	469403.3084083825	416235.2798521945	503349.77967615746	446198.680342512	571404.4761598107	506255.34741398925	0.1420083869671629	0.1413687312617358	-1871.107009745785	-289223.2068811357	-1659.0739891293342	-256448.5606057793
67.53346296890952	377117.5818568498	334746.9270616581	435952.47326585185	386701.4852257215	468644.67367226933	415562.6133163749	502571.1066225002	445508.32537681604	570588.9048846136	505532.4163534754	0.14215169210103057	0.1415113830423525	-1879.9027838439215	-292333.62134729326	-1666.8727981499978	-259206.46822407842
67.94038605598601	376412.4919186649	334121.48190886714	435206.4290417611	386039.8986705393	467877.9172110355	414882.74550085247	501784.14587392885	444810.62261848734	569764.7593218659	504801.88439006	0.14229719844234068	0.14165622597054295	-1888.5582955720602	-295449.07618023455	-1674.547236873128	-261968.8442275226
68.3497610593647	375699.81541197316	333489.30757327826	434452.4274405347	385371.25582191057	467103.02609169815	414195.66494033055	500988.8846066387	444105.560698502	568932.0272325147	504063.740669253	0.14244492852641477	0.14180328247774576	-1897.0736506531248	-298569.4036179632	-1682.0973990412895	-264735.5398540795
68.7616027530747	374979.5403500495	332850.3934235074	433690.45600068173	384695.54563202383	466319.9878220825	413501.3605603957	500185.3104422105	443393.12864275917	568090.6968355117	503317.9747426111	0.14259490516820592	0.14195257527372032	-1905.448957405053	-301694.43350857496	-1689.5233806981123	-267506.4042226523
69.17592600016614	374251.6551887725	332204.72922062816	432920.50270468637	384012.7574467663	465528.79035705485	412799.82168304594	499373.41145386494	442673.3158776297	567240.7568141568	502564.5765733646	0.1427471514666365	0.1421041273508685	-1913.6843268080847	-304823.9933027029	-1696.8252802472562	-270281.2843261063
69.59274575324658	373516.1488329705	331552.30512379843	432142.55598528625	383322.88101129147	464729.4221047996	412091.03803225607	498553.17617275694	441946.1122355354	566382.1963224838	501803.5365420777	0.14290169080901155	0.1422579619886207	-1921.7798725549364	-307957.90804344416	-1704.0031984975212	-273060.025022462
70.01207705502031	372773.01064278645	330893.1116959026	431356.60473176214	382625.9064755953	463921.871933105	411374.9997395519	497724.59359427996	441211.5079605405	565515.0049916564	501034.8454523196	0.14305854687551295	0.14241410275791344	-1929.7357111204183	-311096.00036007166	-1711.0572387229186	-275842.46902906895
70.43393503883172	372022.2304400667	330227.13990921696	430562.63829625223	381921.82440011663	463106.12917567266	410651.6973496065	496887.6531843966	440469.493713964	564639.1729363899	500258.49453636	0.1432177436437792	0.14257257352574165	-1937.5519618247636	-314238.09046025574	-1717.9875067222165	-278628.45691631734
70.85833492921113	371263.7985147671	329554.3811510886	429760.64650008077	381210.62576134753	462282.18363844324	409921.1218258458	496042.34488597896	439720.06058000354	563754.6907613869	499474.47546087287	0.14337930539356014	0.1427333984597984	-1945.2287468910217	-317383.99612273276	-1724.7941108662053	-281417.82710039616
71.2852920424243	370497.7056313883	328874.82722964085	428950.6196401145	380492.3019574705	461450.0256059457	409183.2645560842	495188.6591251802	438963.20007138303	562861.5495678012	498682.78033266927	0.14354325671146365	0.1428966020331907	-1952.766191513976	-320533.5326912552	-1731.4771621603286	-284210.4158383459
71.71482178702524	369723.9430354176	328188.4703794864	428132.548495122	379766.8448139982	460609.6458476534	408438.1173581553	494326.5868178056	438198.9041350054	561959.7409597054	497883.40170443116	0.14370962249578523	0.14306220902925346	-1960.1644239185844	-323686.5130676925	-1738.0367742985254	-287006.0572221279
72.14693966441222	368942.50245980656	327495.3032674668	427306.4243321678	379034.2465894414	459761.0356243696	407685.67248557846	493456.11937571905	437427.16515763017	561049.2570505933	497076.332580477	0.14387842796142555	0.14323024454643887	-1967.4235754244728	-326842.74770632386	-1744.4730637167231	-289804.5831730366
72.58166126938723	368153.37613144825	326795.3189983986	426472.2389130034	378294.499980977	458904.1866946138	406925.92263321875	492577.2487132462	436647.97597155307	560130.0904698784	496261.5664225237	0.1440496986449016	0.14340073400330602	-1974.5437805101974	-330002.04460833967	-1750.7861496526748	-292605.8234372735
73.01900229071879	367356.5567776874	326088.5111208432	425629.98450048774	377547.59813014267	458039.0913210352	406158.86094297643	491689.9672536063	435861.3298603092	559202.2343694265	495439.0971554779	0.14422346040944736	0.1435737031435924	-1981.5251768745948	-333164.2093166262	-1756.9761541972402	-295409.60558079183
73.45897851170821	366552.03763283376	325374.8736328825	424779.65386501106	376793.5346285305	457165.74227682664	405384.4810094741	490794.2679353448	435067.2205643774	558265.6824300844	494608.91917322675	0.14439973945020582	0.1437491780413888	-1988.3679055028479	-336329.04491119087	-1763.043202357483	-298215.75498600304
73.90160581075892	365739.8124446999	324654.4009879137	423921.2402909373	376032.3035235016	456284.13285216223	404602.7768857633	489890.14421878784	434265.6422869025	557320.428868236	493771.02734444785	0.14457856229952382	0.1439271851064005	-1995.072110729292	-339496.3520049155	-1768.9874221081845	-301024.0948473364
74.34690016194996	364919.87548114406	323927.0881004524	423054.7375830526	375263.899323903	455394.2568606332	403813.7430890349	488977.590092498	433456.58969942166	556366.468442359	492925.4170184246	0.14475995583233744	0.1441077510893135	-2001.6379403026658	-342665.92873987556	-1774.8089444526122	-303834.446168378
74.79487763561212	364092.221536632	323192.9303519483	422180.14007302665	374488.3170057986	454496.10864570393	403017.37460633996	488056.6000797449	432640.0579476011	555403.7964595959	492072.0840308739	0.14494394727166146	0.1442909030872528	-2008.0655454455991	-345837.57078307867	-1780.5079034733935	-306646.6277578622
75.24555439890803	363256.8459388104	322451.9235966131	421297.44262588635	373705.55201820744	453589.6830871715	402213.666900322	487127.1692449868	431816.0426569831	554432.4087823414	491211.0247097824	0.14513056419417983	0.14447666854934788	-2014.3550809267326	-349011.0713250488	-1786.084436395031	-309460.4562281519
75.6989467164156	362413.7445550823	321704.0641672514	420406.64064648596	372915.60028884275	452674.97560762806	401402.6159149452	486189.2932003468	430984.53993873036	553452.3018348198	490342.23588124313	0.14531983453593927	0.14466507528239944	-2020.5067051180522	-352186.22107598186	-1791.538683640305	-312275.7459926903
76.15507095071504	361562.9137992034	320949.3488811079	419507.7300859983	372118.45822986716	451751.982178941	400584.21808124025	485242.9681121121	430145.5463953886	552463.4726096916	489465.7148753097	0.14551178659815098	0.14485615145665398	-2026.5205800606054	-355362.8082640618	-1796.8707888843492	-315092.3092639297
76.61394356297929	360704.35063787823	320187.7750457147	418600.707448399	371314.12274364225	450820.69932872354	399758.47032304294	484288.19070722297	429299.05912663863	551465.9186746468	488581.4595318444	0.1457064490531009	0.14504992561168004	-2032.3968715332448	-358540.61863461137	-1802.080899114313	-317909.9560522884
77.07558111356816	359838.05259736633	319419.3404647494	417685.56979696214	370502.59122848994	449881.12414681993	398925.37006274617	483324.95827977324	428445.0757350646	550459.6381790161	487689.4682063793	0.1459038509501668	0.14524642666236287	-2038.1357491138624	-361719.43544864655	-1807.1691646858235	-320728.4941651076
77.54000026262605	358964.0177700909	318644.04344389343	416762.31476075365	369683.8615844473	448933.25429178315	398084.915227043	482353.26869750756	427583.5943319127	549444.629860373	486789.73977596953	0.1461040217219534	0.14544568390501045	-2043.7373862444074	-364899.0394821018	-1812.135739383055	-323547.72920669615
78.00721777068286	358082.24482125835	317861.8827967007	415830.9405411314	368857.9322190342	447977.0879973645	397237.1042526796	481373.1204083269	426714.61354285915	548420.8930511517	485882.2736450613	0.14630699119054294	0.14564772702356313	-2049.201960293576	-368079.2090257704	-1816.980780469079	-326367.4645770192
78.47725049925933	357192.73299547296	317072.8578504615	414891.44591823936	368024.80205300875	447012.62407899153	396381.93609220436	480384.5124467828	425838.1325137723	547388.4276852516	484967.0697513493	0.1465127895738581	0.1458525860959398	-2054.529652627418	-371259.7198867053	-1821.7044487516396	-329187.50147369504
78.95011541147531	356295.4821233582	316276.968452073	413943.83025750454	367184.47052613035	446039.8619402496	395519.41021971	479387.4444405778	424954.1509164746	546347.2343046503	484044.1285716371	0.1467214474921525	0.14606029160048892	-2059.7206486706855	-374440.3453886956	-1826.3069086385658	-332007.6388925165
79.42582957266194	355390.4926281767	315474.2149739088	412988.09351612936	366336.9376029154	445058.8015793586	394649.52663658105	478381.9166170586	424062.6689545001	545297.3140660095	483113.45112769696	0.14693299597462037	0.14627087442256664	-2064.7751379692927	-377620.856373325	-1830.788328188355	-334827.6736276597
79.90441015097758	354477.7655324517	314664.5983196875	412024.23624958174	365482.2037783937	444069.443595648	393772.2858772346	477367.9298097067	423163.6873688522	544238.6687472824	482175.03899212676	0.147147466466133	0.14648436586124228	-2069.693314256612	-380801.02120265365	-1835.148879175831	-337647.4002750665
80.38587441802741	353557.3024645815	313848.1199303378	411052.259618077	364620.2700838545	443071.78919601993	392887.6890148494	476345.4854646185	422257.20744374837	543171.300754308	481228.89429419785	0.1473648908341014	0.14670079763612914	-2074.4753755254787	-383980.6057627797	-1839.388737150759	-340466.61123487353
80.87023974948666	352629.1056654528	313024.7817898617	410072.16539305187	363751.13809258793	442065.84020140575	391995.7376670946	475314.5856469793	421343.2310123609	542095.2131274033	480275.01972569915	0.14758530137547585	0.14692020189434682	-2079.1215240822057	-387159.37346571684	-1843.5080814860412	-343285.0967129767
81.35752362572781	351693.1779950522	312194.58643119485	409083.9559636373	362874.80992562557	441051.59905321925	391096.43400185066	474275.2330475333	420421.7604625559	541010.4095479532	479313.4185467807	0.147808730823873	0.14714261121761607	-2083.631966617075	-390337.0852538049	-1847.5070954423863	-346102.64472541213
81.8477436324513	350749.52293906343	311357.5369420557	408087.6343431099	361991.2882574596	440029.06881979	390189.7807429149	473227.4309890321	419492.798742609	539916.8943449775	478344.0945917755	0.14803521235684455	0.14736805862948915	-2088.0069142729044	-393513.49960522354	-1851.3859662294853	-348919.04110330343
82.34091746132043	349798.14461546176	310513.6369707916	407083.20417533774	361100.57632175996	438998.25320278766	389275.78117569664	472171.1834326755	418556.34936692	538814.6725016952	477367.05227502104	0.1482647796032835	0.14759657760272485	-2092.2465827001142	-396688.3725370765	-1855.144885052403	-351734.0694950968
82.83706291059936	348839.04778110055	309662.8907322181	406070.6697412188	360202.6779170824	437959.15654364025	388354.43915291165	471106.49498454604	417612.4164217167	537703.7496620812	476382.2965966717	0.14849746665097247	0.14782820206679714	-2096.3511921271565	-399861.4576123059	-1858.7840471753152	-354547.51137302816
83.33619788579601	347872.2378382809	308805.30301344185	405050.03596509097	359297.59741255327	436911.78382992145	387425.7591002432	470033.37090201286	416661.0045707336	536584.1321373953	475389.8331484878	0.14873330805428273	0.14806296641555527	-2100.3209674312384	-403032.50594709814	-1862.3036519833258	-357359.1460393518
83.83834040030794	346897.7208413098	307940.87917967635	404021.3084211343	358385.33975354664	435856.1407017297	386489.7460220031	468951.81710012653	415702.1190608845	535455.826912703	474389.6681196185	0.14897233884201772	0.14830090551503222	-2104.1561381909414	-406201.2662155628	-1865.7039030302549	-360168.75063094497
84.34350857607244	345915.5035030509	307069.6251800471	402984.49333975767	357465.9104673467	434792.23345805245	385546.4055067705	467861.84015799785	414735.7657279174	534318.8416533826	473381.80830236926	0.1492145945254088	0.1485420547114009	-2107.8569387585158	-409367.48465904593	-1868.9850081048207	-362976.1001276672
84.85172064422062	344925.59320144716	306191.54755337577	401939.5976139546	356539.31566878426	433720.0690630961	384595.74373300764	466763.4473251451	413761.9510020436	533173.1847116014	472366.26109794556	0.14946011110627244	0.14878644983909184	-2111.423608322919	-412530.9050938785	-1872.147179279942	-365780.96735818684
85.36299494573534	343927.99798603926	305306.65343395784	400886.6288056511	355605.5620658665	432639.6551526093	383637.7674746694	465656.64652783226	412780.6819135587	532018.865132785	471343.0345221885	0.14970892508532116	0.14903412722905945	-2114.856390971632	-415691.2689201832	-1875.190632973914	-368583.12300896645
85.87734993211305	342922.7265844526	304414.95055731316	399825.5951520171	354664.6569653725	431551.00004016765	382672.48410677176	464541.44637536904	411791.96609842853	530855.8926620496	470312.1372112782	0.1499610734706405	0.14928512371722183	-2118.155535759055	-418848.3151321709	-1878.115590009431	-371382.33563292027
86.39480416602983	341909.7884088731	303516.44726592634	398756.5055717634	353716.60827843694	430454.11272344325	381699.9016109559	463417.85616639594	410795.8118038641	529684.2777506225	469273.57842742524	0.15021659378632995	0.1495394766530608	-2121.3212967676227	-422001.78032797575	-1880.922275664634	-374178.37165781856
86.91537632201124	340889.19356249203	302611.15251496097	397679.3696714026	352761.42452610243	429349.0028904371	380720.0285810132	462285.88589513075	409792.2278938595	528504.0315622238	468227.36806453124	0.15047552408131404	0.14979722390838576	-2124.353933173523	-425151.3987211287	-1883.6109197376063	-376970.99539731443
87.43908518710603	339860.952845933	301699.07587795606	396594.1977514882	351799.114844852	428235.68092569045	379732.8742283917	461145.5462575963	408781.2238547149	527315.1659794315	467173.5166538307	0.150737902938334	0.15005840388628242	-2127.253709305136	-428296.9021512568	-1886.1817565914826	-379759.9690594822
87.9659496615646	338825.0777636519	300780.22755249974	395501.0008128225	350829.6889921138	427114.15791645984	378738.44838767673	459996.84865781025	407762.809800527	526117.6936100132	466112.0353695054	0.15100376948310534	0.1503230555302282	-2130.0208947145147	-431438.0200983733	-1888.6350252213306	-382545.0527597815
88.4959887595208	337781.58053030143	299854.6183658705	394399.790562622	349853.1573517285	425984.44565885444	377736.76152202865	458839.8052139361	406736.99647864175	524911.6277932145	465042.93603426113	0.15127316339367056	0.15059121833339462	-2132.6557642359985	-434574.4796949327	-1890.9709693058394	-385326.00453205407
89.0292216096782	336730.4740770778	298922.25978066435	393290.5794206662	348869.5309394006	424846.5566639484	376727.8247286079	457674.42876441154	405703.79527509055	523696.98260603566	463966.23112489126	0.15154612490992284	0.15086293234812947	-2135.1585980466916	-437706.00573945045	-1893.1898372606956	-388102.58034032583
89.56566745600044	335671.772058026	297983.1639003826	392173.3805253922	347878.82140810386	423700.50416384684	375711.6497439498	456500.7328740271	404663.21821997996	522473.7728694517	462881.93377779255	0.15182269484333502	0.15113823819563504	-2137.5296817375347	-440832.3207131177	-1895.2918823033106	-390874.5340939462
90.1053456584057	334605.48885631375	297037.3434749946	391048.2077399587	346881.04105345934	422546.3021177119	374688.24894931115	455318.7318399686	403615.27799285064	521242.0141546029	461790.0577944541	0.1521029145868742	0.15141717707583208	-2139.7693063662155	-443953.1447931081	-1897.2773624956608	-393641.617658481
90.6482756934654	333531.6395904768	296084.8119064731	389915.07565827627	345876.2028190803	421383.9652177588	373657.6353759878	454128.4406978251	402559.98792800494	520001.7227889536	460690.61764691863	0.15238682612511198	0.15169979077742474	-2141.877768524224	-447068.19587005675	-1899.146540806978	-396403.58087199926
91.19447715510712	332450.24012061465	295125.5832542863	388773.9996109788	344864.32030187	420213.5088951908	372619.8227105767	452929.8752275398	401497.36201978486	518752.9158623925	459583.6284831892	0.15267447204454979	0.15198612168817222	-2143.8553704024525	-450177.1895659417	-1900.8996851696866	-399160.1715604216
91.74396975532183	331361.3070545581	294159.6722408647	387624.9956713661	343845.4077572888	419034.9493261019	371574.82530021307	451723.05195932667	400427.4149278184	517495.6112333031	458469.10613261454	0.1529658955441401	0.15227621280535977	-2145.7024198440486	-453279.83925005794	-1902.5370685312082	-401911.1355525702
92.29677332487483	330264.85775399	293187.0942570266	386468.0806612911	342819.48010457726	417848.30343732936	370522.65815775434	450507.9881795334	399350.16198221873	516229.827534582	457347.0671112227	0.1532611404460262	0.15257010774648194	-2147.4192304119933	-456375.8560593128	-1904.0589689075132	-404656.2166970521
92.85290781402206	329160.91034052294	292207.86536736577	385303.27215700096	341786.55293193355	416653.58891224937	369463.3369669291	449284.70193645504	398265.61918874166	514955.5841796111	456217.52862701763	0.15356025120649827	0.1528678507601516	-2149.006121450162	-459464.9489174932	-1905.4656694384175	-407395.15687941015
93.41239329322968	328049.4837017334	291222.00231559906	384130.58849492675	340746.6425016491	415450.82419652847	368396.87808743044	448053.21204609633	397173.80323389324	513672.9013681783	455080.50858522824	0.1538632729271734	0.15316948673721514	-2150.4634181393194	-462546.8245550543	-1906.7574584436952	-410127.6960410774
93.97524995389855	326930.59749714675	290229.52252987237	382950.0487774209	339699.7657551948	414240.0285038182	367323.2985599677	446813.5380978778	396074.73148999276	512381.80009234685	453936.0255935131	0.15417025136639656	0.15347506122210863	-2151.7914515617304	-465621.187531054	-1907.9346294722636	-412853.57219713926
94.54149810909283	325804.2721641753	289230.4441280225	381761.6728784383	338645.9403182598	413021.22182139015	366242.61611126637	445565.700460289	394968.4220201839	511082.3021422716	452784.09896711697	0.15448123295088836	0.15378462042443744	-2152.9905587593094	-468687.7402549535	-1908.9974813560257	-415572.5214561075
95.11115819427312	324670.5289240025	288224.7859227942	380565.4814491618	337585.1845057404	411794.4249157175	365154.8491590164	444309.7202864782	393854.89358339366	509774.43011195725	451624.748733976	0.1547962647876134	0.15409821123078965	-2154.061082792119	-471746.1830095351	-1909.946318265691	-418284.27804106474
95.68425076803395	323529.3897874123	287212.56742700614	379361.49592356285	336517.51732666965	410559.65933799057	364060.016816762	443045.61951978115	392734.16563923465	508458.20740495436	450457.99563976895	0.1551153946759069	0.15441588121680458	-2155.0033727997215	-474796.213975206	-1910.7814497607178	-420988.57431030273
96.26079651284576	322380.87756056833	286193.8088586725	378149.7385239086	335442.9584891017	409316.94742957136	362958.13889874244	441773.4208991901	391606.2583528567	507133.65824000206	449283.86115291965	0.1554386711198389	0.15473767865947582	-2155.817784057639	-477837.5292543173	-1911.503190840187	-423685.1407790482
96.84081623580131	321225.015850728	285168.5311460689	376930.23226619605	334361.52840493	408066.3123273819	361849.23592466826	440493.1479647529	390471.1925997327	505800.807656599	448102.36746953725	0.15576614334084468	0.15506365254971524	-2156.504678034107	-480869.82289649546	-1912.1118619949557	-426373.7061422169
97.42433086936633	320061.8290719042	284136.7559327489	375703.0009655264	333273.24819465494	406807.77796922793	360733.3291244435	439204.8250629085	389328.9899703933	504459.681520517	446913.5375183044	0.1560978612906108	0.1553938526051764	-2157.0644224505522	-483892.7869260162	-1912.6077892588219	-429053.99729831517
98.01136147213543	318891.34245045617	283098.5055825	374468.06924140576	332178.1396920811	405541.36909904284	359610.4404428174	437908.4773517445	388179.6727750871	503110.30652923795	445717.39496529725	0.15643387566422373	0.15572832928334013	-2157.4973913396243	-486906.1113693118	-1912.9913042625994	-431725.7393742502
98.60192922959182	317713.58203062107	282053.80318424583	373225.46252297395	331076.2254489573	404267.11127206794	358480.5925439758	436604.1308061867	387023.26404838514	501752.7102173236	444513.9642187483	0.1567742379136044	0.15606713379487808	-2157.8039650939754	-489909.48428191245	-1913.262744275853	-434388.65574894845
99.1960554548718	316528.574679982	281002.67255689186	371975.2070541678	329967.5287395526	402985.03085995716	357343.8088160717	435291.8122231162	385859.78755371855	500386.9209617201	443303.27043374797	0.15711900026120773	0.1564103181172903	-2157.9845305310446	-492902.59177957475	-1913.4224522630684	-437042.46808061004
99.79376158953411	315336.34809485695	279945.1382541019	370717.32989879604	328852.0735651585	401695.1550557937	356200.113375673	433971.54922639846	384689.26778783853	499012.9679869723	442085.3395168694	0.15746821571401995	0.15675793500882543	-2158.039480945852	-495885.11806821823	-1913.470776933129	-439686.8963339776
100.39506920433367	314136.93080562504	278881.225569018	369451.8589455428	327729.8846585252	400397.51187903894	355049.53107215144	432643.3702718411	383511.7299852133	497630.8813703724	440860.19813073194	0.15782193807784864	0.15711003802270176	-2157.969216160651	-498856.7454739213	-1913.408072781749	-442321.6588063985
101.00000000000001	312930.35218197724	277810.9605389132	368178.8229128915	326600.9874882281	399092.1301803925	353892.0874919938	431307.30465206597	382327.20012235065	496240.69204702583	439627.87369849434	0.15818022197190393	0.15746668152161863	-2157.9025369481337	-500339.7946303624	-1913.3487474095125	-443636.5882812558
