# Supplementary material for: White matter micro- and macrostructure brain charts for the human lifespan
Source: Nature. 2026 May 13;655(8124):979–89. doi: 10.1038/s41586-026-10454-2 (PMC13391363; doi:10.1038/s41586-026-10454-2)
Supplement: Supplementary file 12 — Centiles trajectories of brain charts. SDT.T9.1–5 contain the brain charts for the global metrics; SDT.T9.6–509 contain the brain charts for the tract-specific metrics (unnormalized); and SDT.T9.510–1157 contain the brain charts for the tract-specific macrostructural metrics (normalized). Included in each table are the male and female centile trajectories for the 2.5th, 25th, 50th, 75th and 97.5th percentiles; the interquartile range normalized by the 50th centile; and the derivatives of the 50th centiles with respect to both age and log(age). Charts are sampled in logarithmically spaced intervals. Age is reported in years, while centile trajectory values are reported in metric-specific units: diffusivities in mm2 s−1, volume in mm3, surface area in mm2, average length in mm, and FA is dimensionless (unitless). [file 41586_2026_10454_MOESM12_ESM.zip › plotted_curves/SDT.T9.10-AF_left_rd-mean_curve_metrics.csv]

ages	male_0.025th_percentile	female_0.025th_percentile	male_0.25th_percentile	female_0.25th_percentile	male_0.5th_percentile	female_0.5th_percentile	male_0.75th_percentile	female_0.75th_percentile	male_0.975th_percentile	female_0.975th_percentile	male_normalized_quantile_range	fwmale_normalized_quantile_range	male_median_centile_d_age	male_median_centile_d_log_age	female_median_centile_d_age	female_median_centile_d_log_age
0.25	0.000897069320192054	0.0009003808581287263	0.000990309180636821	0.000990687695643189	0.0010458359011322315	0.001044235309662283	0.0011066518898073122	0.0011026936901714233	0.0012397435108052852	0.0012299691813493902	0.11124375157186467	0.1072612594995072	-0.0006102774160403644	-0.00035236125191254295	-0.0006090922333443016	-0.00035167695253073174
0.25150637576242696	0.000896359737927335	0.0008996663838803109	0.0009894706949778542	0.0009898481292821807	0.0010449165940243517	0.0010433177878848906	0.0011056407296513257	0.0011016879757521564	0.0012385197506428866	0.0012287608084155493	0.11117637076281715	0.10719633822855429	-0.0006087020110859265	-0.00035250498560621124	-0.0006075201709446199	-0.0003518205719988676
0.2530218281966045	0.000895649456105637	0.0008989512086162451	0.0009886314733433678	0.0009890078270341455	0.0010439965369168308	0.0010423995167038837	0.0011046288110288579	0.0011006815035531372	0.0012372952397225602	0.0012275516834716906	0.1111089295641322	0.10713135868683932	-0.000605547162258524	-0.0003527909851011868	-0.0006043720137724473	-0.0003521063461203455
0.25454641199404576	0.0008949384803971902	0.0008982353380533558	0.000987791522620432	0.0009881667957974182	0.001043075737469103	0.0010414805037626377	0.0011036161424835317	0.0010996742820665653	0.0012360699886513977	0.0012263418169763743	0.11104142844328267	0.10706632132459072	-0.0006024032587763073	-0.000353074048174834	-0.00060123477467805	-0.0003523891899713527
0.2560801821758082	0.0008942268164788067	0.0008975187779149871	0.0009869508497008903	0.0009873250424750778	0.0010421542033439237	0.0010405607567078722	0.001102602732560368	0.001098666319786152	0.0012348440080324288	0.0012251312193845237	0.11097386786752832	0.10700122659183885	-0.0005992703106349473	-0.0003533541736048529	-0.0005981084636652034	-0.0003526691023204853
0.25762319409447826	0.0008935144700336788	0.000896801533930798	0.0009861094614811172	0.000986482573974708	0.0010412319422071054	0.0010396402831893876	0.0011015885898054889	0.0010976576252068179	0.0012336173084642522	0.0012239199011470593	0.11090624830389845	0.10693607493839057	-0.0005961483273414503	-0.00035363136027530273	-0.000594993090250906	-0.00035294608204269884
0.2591755034361701	0.0008928014467511653	0.0008960836118365465	0.0009852673648617606	0.0009856393972081368	0.0010403089617272265	0.0010387190908597744	0.0011005737227658013	0.001096648206824382	0.001232389900540654	0.0012227078727105234	0.11083857021917548	0.10687086681381819	-0.000593037317919598	-0.00035390560717704633	-0.0005918886634685427	-0.00035322012811900283
0.2607371662225343	0.0008920877523265924	0.0008953650173738883	0.0009844245667474999	0.0009847955190911942	0.0010393852695753647	0.0010377971873741496	0.0010995581399887012	0.0010956380731352686	0.0012311617948502463	0.0012214951445167212	0.1107708340798774	0.10680560266744403	-0.0005899372909051737	-0.0003541769134040862	-0.0005887951918653878	-0.0003534912396335188
0.2623082388127803	0.000891373392461046	0.0008946457562901685	0.0009835810740467966	0.0009839509465434655	0.0010384608734248266	0.0010368745803898832	0.0010985418500217674	0.0010946272326362006	0.001229933001976094	0.0012202817270023562	0.11070304035223984	0.10674028294831844	-0.0005868482543524012	-0.00035444527815453597	-0.000585712683508044	-0.0003537594157743129
0.2638887779057103	0.0008906583728611722	0.0008939258343382189	0.0009827368936716526	0.0009831056864880454	0.0010375357809508734	0.0010359512775663287	0.0010975248614124675	0.001093615693823906	0.0012287035324953586	0.0012190676305986715	0.11063518950220186	0.10667490810520759	-0.0005837702158382752	-0.00035471070073164745	-0.0005826411459862735	-0.0003540246558340898
0.26547884054176485	0.0008899426992389668	0.0008932052572761473	0.0009818920325373598	0.0009822597458512881	0.0010366099998304476	0.0010350272865645466	0.0010965071827078498	0.0010926034651948158	0.0012274733969789217	0.0012178528657310868	0.11056728199538583	0.10660947858657863	-0.0005807031824598408	-0.00035497318054042437	-0.0005795805864133308	-0.00035428695920830533
0.2670784841050822	0.0008892263773115811	0.0008924840308671414	0.0009810464975622635	0.000981413131562572	0.0010356835377419154	0.001034102615047045	0.0010954888224542568	0.0010915905552447741	0.00122624260599104	0.0012166374428188489	0.11049931829708338	0.10654399484057947	-0.0005776471608399669	-0.00035523271708851056	-0.0005765310114270727	-0.00035454632539363984
0.26868776632556873	0.0008885094128011173	0.0008917621608792623	0.0009802002956675175	0.0009805658505540537	0.0010347564023647877	0.0010331772706775107	0.0010944697891970244	0.0010905769724687427	0.0012250111700889796	0.0012154213722746774	0.11043129887223732	0.10647845731502464	-0.0005746021571317317	-0.00035548930998741124	-0.0005734924271966202	-0.0003548027539904408
0.2703067452809827	0.0008877918114344227	0.0008910396530852372	0.0009793534337768379	0.0009797179097604206	0.0010338286013794585	0.0010322512611205374	0.001093450091480185	0.0010895627253605042	0.0012237790998226572	0.0012142046645044068	0.11036322418542642	0.10641286645738167	-0.0005715681770156467	-0.00035574295894824637	-0.0005704648394209144	-0.0003550562446992256
0.2719354793990299	0.0008870735789429013	0.0008903165132622693	0.000978505918816276	0.0009788693161186636	0.0010329001424669458	0.0010313245940413742	0.0010924297378461882	0.0010885478224123837	0.0012225464057343028	0.0012129873299066528	0.11029509470084897	0.1063472227147528	-0.0005685452257050416	-0.0003559936637831662	-0.0005674482533317704	-0.0003553067973209312
0.27357402745947257	0.000886354721062306	0.0008895927471918291	0.0009776577577139684	0.0009780200765678278	0.0010319710333086239	0.0010303972771056537	0.0010914087368356	0.0010875322721149501	0.001221313098358095	0.0012117693788724537	0.11022691088230663	0.10628152653386067	-0.0005655333079515601	-0.0003562414244063783	-0.0005644426737003716	-0.000355554411758191
0.2752224485962505	0.0008856352435325402	0.0008888683606594534	0.0009768089573999033	0.0009771701980487773	0.0010310412815859582	0.0010294693179791331	0.0010903870969868152	0.0010865160829567314	0.0012200791882198178	0.0012105508217849297	0.11015867319318669	0.10621577836103167	-0.0005625324280420507	-0.00035648624083048364	-0.0005614481048344944	-0.00035579908801217086
0.27688080229961526	0.0008849151520974684	0.0008881433594545548	0.0009759595248056888	0.0009763196875039633	0.0010301108949802578	0.0010285407243274388	0.0010893648268357795	0.0010854992634239358	0.0012188446858365227	0.00120933166901895	0.11009038209644813	0.10614997864218252	-0.0005595425898033413	-0.00035672811316669883	-0.0005584645505830044	-0.0003560408261826242
0.2785491484182772	0.0008841944525047144	0.00088741774937022	0.0009751094668643142	0.000975468551877187	0.0010291798811724073	0.001027611503815808	0.0010883419349157018	0.0010844818220001671	0.0012176096017161811	0.0012081119309407908	0.11002203805460804	0.1060841278228041	-0.0005565637966086223	-0.0003569670416269932	-0.0005554920143410191	-0.00035627962646903044
0.28022754716156506	0.0008834731505054628	0.0008866915362030066	0.0009742587905099137	0.0009746167981133599	0.0010282482478426096	0.0010266816641088254	0.0010873184297567626	0.0010834637671661353	0.0012163739463573414	0.0012068916179077923	0.10995364152971994	0.1060182263479461	-0.0005535960513758931	-0.0003572030265205084	-0.0005525304990505742	-0.00035651548916862397
0.2819160591015993	0.0008827512518542707	0.0008859647257527567	0.0009734075026775397	0.0009737644331582793	0.0010273160026701368	0.0010257512128701775	0.0010862943198858472	0.0010824451073993884	0.0012151377302488	0.0012056707402680364	0.10988519298336541	0.10595227466220321	-0.0005506393565695156	-0.0003574360682528088	-0.0005495800072014001	-0.0003567484146752009
0.28361474517547763	0.0008820287623088718	0.0008852373238223965	0.0009725556103029323	0.0009729114639583935	0.001026383153333075	0.0010248201577623946	0.0010852696138262587	0.0010814258511740288	0.0012139009638692637	0.0012044493083600133	0.1098166928766311	0.10588627320969857	-0.0005476937142077642	-0.00035766616732757495	-0.0005466405408368624	-0.0003569784034796464
0.2853236666874746	0.000881305687629984	0.0008845093362177438	0.0009717031203222837	0.0009720578974605728	0.0010254497075080685	0.0010238885064466014	0.0010842443200974434	0.0010804060069604412	0.001212663657687018	0.0012032273325122916	0.10974814167010155	0.10582022243407135	-0.0005447591258627149	-0.00035789332434485455	-0.0005437121015555157	-0.00035720545616921284
0.2870428853112538	0.000880582033581114	0.000883780768747313	0.0009708500396720154	0.0009712037406118789	0.0010245156728700723	0.0010229562665822639	0.0010832184472147149	0.0010793855832250147	0.0012114258221595981	0.0012020048230431937	0.10967953982383813	0.10575412277846	-0.0005418355926618545	-0.00035811753999931417	-0.0005407946905128802	-0.00035742957342618786
0.28877246309209376	0.0008798578059283747	0.0008830516272221278	0.0009699963752885505	0.0009703490003593426	0.0010235810570921058	0.001022023445826947	0.0010821920036889836	0.001078364588429879	0.0012101874677334676	0.0012007817902604796	0.10961088779736697	0.10568797468549089	-0.000538923115293799	-0.00035833881508154364	-0.0005378883084258268	-0.0003576507560280606
0.2905124624491269	0.0008791330104402857	0.0008823219174555222	0.0009691421341080855	0.0009694936836497316	0.0010226458678449985	0.0010210900518360592	0.001081164998026482	0.0010773430310326239	0.0012089486048436873	0.0011995582444610164	0.10954218604966345	0.10562177859725927	-0.0005360216940095697	-0.0003585571504767515	-0.0005349929555744093	-0.00035786900484652273
0.29226294617759224	0.0008784076528875924	0.0008815916452629574	0.0009682873230663687	0.0009686377974293297	0.0010217101127971513	0.0010201560922626172	0.0010801374387284968	0.0010763209194860409	0.001207709243913601	0.0011983341959304708	0.10947343503913685	0.10555553495532184	-0.000533131328624481	-0.00035877254716307205	-0.0005321086318049728	-0.0003580843208471074
0.294023977451102	0.0008776817390430725	0.0008808608164618279	0.0009674319490984765	0.000967781348643714	0.0010207737996142897	0.0010192215747569918	0.001079109334291104	0.0010752982622378505	0.0012064693953545151	0.0011971096549429898	0.10940463522361771	0.1054892442006747	-0.000530252018523858	-0.000358985006213286	-0.0005292353365342062	-0.00035829670508891187
0.29579561982392083	0.0008769552746813502	0.0008801294368712736	0.0009665760191385892	0.0009669243442375277	0.0010198369359592165	0.0010182865069666726	0.0010780806932048964	0.0010742750677304401	0.0012052290695653812	0.0011958846317608879	0.10933578706034072	0.10542290677374747	-0.0005273837626622591	-0.0003591945287912679	-0.0005263730687479207	-0.00035850615872190517
0.29757793723326015	0.0008762282655787164	0.0008793975123119988	0.0009657195401197788	0.0009660667911542715	0.0010188995294915847	0.0010173508965360307	0.001077051523954733	0.001073251344400608	0.0012039882769324924	0.0011946591366343467	0.10926689100593373	0.10535652311438293	-0.0005245265595680282	-0.0003594011161527355	-0.0005235218270082109	-0.0003587126829883436
0.29937099400158496	0.0008755007175129357	0.0008786650486060779	0.000964862518973783	0.0009652086963360731	0.001017961587867644	0.0010164147511060727	0.0010760218350194656	0.0010722271006792954	0.001202747027829165	0.0011934331798010994	0.10919794751640036	0.10529009366182839	-0.0005216804073496784	-0.0003596047696471094	-0.0005206816094571742	-0.00035891627922349234
0.3011748548389356	0.0008747726362630628	0.0008779320515767703	0.0009640049626307861	0.0009643500667234709	0.001017023118740007	0.001015478078314203	0.0010749916348716808	0.0010712023449913268	0.0012015053326154298	0.0011922067714861253	0.10912895704710862	0.10522361885471868	-0.0005188453036911178	-0.0003598054907113235	-0.0005178524138140239	-0.00035911694885054635
0.30298958484526295	0.0008740440276092707	0.0008771985270483466	0.0009631468780192154	0.0009634909092552075	0.0010160841297574249	0.0010145408857940017	0.0010739609319774539	0.0010701770857551665	0.0012002632016377452	0.0011909799219013647	0.10905992005277525	0.10515709913106566	-0.0005160212458620306	-0.00036000328087432143	-0.0005150342373833605	-0.0003593146933837943
0.30481524951277783	0.0008733148973326507	0.0008764644808458904	0.0009622882720655087	0.0009626312308680002	0.0010151446285645324	0.0010136031811749718	0.0010729297347960745	0.001069151331382646	0.0011990206452286679	0.0011897526412453976	0.10899083698745327	0.10509053492824232	-0.0005132082307170438	-0.0003601981417539757	-0.0005122270770573922	-0.00035950951442720314
0.3066519147283146	0.0008725852512150512	0.0008757299187951313	0.0009614291516939206	0.0009617710384963442	0.001014204622801639	0.0010126649720823238	0.0010718980517798143	0.0010681250902787303	0.0011977776737065852	0.0011885249397031725	0.10892170830451788	0.10502392668297028	-0.0005104062546987254	-0.0003603900750562272	-0.0005094309293157684	-0.0003597014136721699
0.3084996467757088	0.0008718550950388819	0.0008749948467222508	0.0009605695238262952	0.0009609103390722847	0.0010132641201044776	0.0010117262661367354	0.0010708658913736572	0.0010670983708412538	0.0011965342973753938	0.0011872968274456947	0.10885253445665226	0.10495727483131065	-0.0005076153138437456	-0.00036057908257655646	-0.0005066457902326849	-0.0003598903928989927
0.31035851233818973	0.0008711244345869449	0.0008742592704537121	0.0009597093953818639	0.0009600491395252188	0.0010123231281039889	0.001010787070954127	0.0010698332620150614	0.0010660711814606785	0.0011952905265242223	0.0011860683146297454	0.10878331589583647	0.10489057980864439	-0.0005048354037813785	-0.00036076516619654164	-0.0005038716554771061	-0.00036007645397484467
0.3122285785007863	0.0008703932756422523	0.0008735231958160749	0.0009588487732770353	0.0009591874467816786	0.0010113816544260878	0.0010098473941454339	0.0010688001721337072	0.0010650435305198467	0.001194046371427135	0.0011848394113975927	0.1087140530733319	0.10482384204966631	-0.0005020665197388308	-0.0003609483278846637	-0.0005011085203160959	-0.0003602595988530799
0.3141099127527488	0.000869661623987854	0.0008727866286358238	0.00095798766442519	0.0009583252677651311	0.0010104397066914436	0.0010089072433163836	0.0010677666301512556	0.001064015426393739	0.0011928018423428487	0.00118361012787671	0.10864474643966916	0.10475706198836807	-0.0004993086565454052	-0.00036112856969586216	-0.0004983563796197021	-0.00036043982957364995
0.31600258298998396	0.0008689294854066562	0.0008720495747391834	0.000957126075736468	0.0009574626093957624	0.0010094972925152482	0.001007966626067267	0.001066732644481097	0.0010629868774492247	0.0011915569495144405	0.001182380474179487	0.10857539644463539	0.10469024005802759	-0.0004965618086333334	-0.0003613058937701197	-0.0004956152278614012	-0.00036061714826124414
0.3179066575175057	0.0008681968656812561	0.0008713120399519546	0.0009562640141175766	0.0009565994785902871	0.001008554419507005	0.0010070255499927251	0.0010656982235281252	0.0010619578920448352	0.0011903117031690793	0.0011811504604029629	0.10850600353726222	0.1046233766911964	-0.0004938259700425496	-0.0003614803023326285	-0.0004928850591238709	-0.00036079155712578914
0.3198222050518999	0.0008674637705937558	0.0008705740300993241	0.000955401486471571	0.0009557358822617268	0.0010076110952702945	0.0010060840226815174	0.0010646633756884762	0.0010609284785305071	0.00118906611351773	0.001179920096628533	0.10843656816581144	0.10455647231968795	-0.0004911011344231886	-0.00036165179769245825	-0.0004901658670997677	-0.0003609630584604784
0.32174929472380437	0.0008667302059256064	0.0008698355510057113	0.0009545384996976728	0.0009548718273192308	0.0010066673274025718	0.0010051420517163193	0.0010636281093493166	0.0010598986452473689	0.0011878201907548978	0.0011786893929216986	0.1083670907777642	0.10448952737456425	-0.0004883872950370849	-0.00036182038224105706	-0.00048745764509533496	-0.0003611316546415222
0.32368799608040405	0.0008659961774574223	0.0008690966084945769	0.0009536750606910532	0.000954007320667857	0.0010057231234949385	0.001004199644673491	0.0010625924328885872	0.0010588684005274863	0.0011865739450583363	0.0011774583593317728	0.10829757181980729	0.10442254228612506	-0.00048568444476460026	-0.00036198605845441656	-0.00048476038603589844	-0.0003612973481292858
0.3256383790879404	0.0008652616909688191	0.0008683572083882636	0.0009528111763426437	0.0009531423692083812	0.0010047784911319303	0.0010032568091228697	0.001061556354674781	0.0010578377526936425	0.0011853273865887874	0.0011762270058916272	0.10822801173782166	0.1043555174838979	-0.0004829925761043463	-0.00036214882888901956	-0.0004820740824644787	-0.0003614601414637375
0.32760051413423674	0.0008645267522382467	0.0008676173565078251	0.0009519468535389404	0.0009522769798371061	0.001003833437891309	0.0010023135526275623	0.0010605198830667142	0.001056806710059108	0.001184080525489717	0.0011749953426174284	0.10815841097687122	0.10428845339662175	-0.00048031168117723677	-0.0003623086961830613	-0.0004793987265485078	-0.000361620037267224
0.3295744720312385	0.0008637913670428147	0.0008668770586728528	0.0009510820991618028	0.0009514111594456531	0.0010028879713438442	0.0010013698827437227	0.001059483026413288	0.001055775280927406	0.0011828333718870401	0.001173763379508364	0.10808876998118812	0.10422135045224094	-0.00047764175173176104	-0.0003624656630562273	-0.00047673431008377065	-0.0003617770382436103
0.33156032401756863	0.00086305554115813	0.0008661363207013112	0.000950216920088263	0.0009505449149207782	0.0010019420990531062	0.001000425807020349	0.0010584457930532703	0.0010547434735920912	0.0011815859358888655	0.0011725311265463928	0.10801908919416589	0.10415420907788872	-0.00047498277914359566	-0.0003626197323072511	-0.00047408082449351685	-0.0003619311471751985
0.33355814176109866	0.0008623192803581329	0.0008653951484093723	0.0009493513231903364	0.0009496782531441772	0.0010009958285752615	0.000999481332999077	0.0010574081913150685	0.001053711296336529	0.0011803382275852384	0.001171298593695987	0.10794936905834232	0.10408702969988125	-0.0004723347544205725	-0.00036277090681383073	-0.0004714382608333456	-0.00036208236692295004
0.33556799736153503	0.0008615825904149335	0.0008646535476112522	0.000948485315334831	0.0009488111809922966	0.0010000491674588643	0.0009985364682139767	0.0010563702295165104	0.0010526787574336716	0.0011790902570478848	0.001170065790903879	0.10787961001539167	0.1040198127437016	-0.00046969766820645353	-0.000362919189532962	-0.0004688066097968402	-0.00036223070042779026
0.3375899633530214	0.0008608454770986416	0.0008639115241190398	0.0009476189033831511	0.0009479437053361382	0.0009991021232446514	0.0009975912201913375	0.0010553319159646141	0.0010516458651458349	0.0011778420343299496	0.0011688327280988046	0.10780981250611078	0.1039525586339931	-0.0004670715107836232	-0.00036306458349932846	-0.0004661858617160952	-0.00036237615070780493
0.3396241127067558	0.0008601079461772159	0.0008631690837425429	0.0009467520941911206	0.0009470758330410798	0.0009981547034653422	0.0009966455964494816	0.0010542932589553853	0.0010506126277244874	0.0011765935694657602	0.0011675994151912634	0.1077399769704123	0.10388526779454418	-0.0004644562720758916	-0.00036320709182485755	-0.0004635760065647976	-0.0003625187208576297
0.3416705188336247	0.0008593700034162941	0.0008624262322891208	0.00094588489460879	0.0009462075709666839	0.0009972069156454356	0.0009956996044985507	0.0010532542667735863	0.0010495790534100324	0.0011753448724705685	0.0011663658620732684	0.10767010384730656	0.1038179406482821	-0.00046185194165104804	-0.0003633467176971661	-0.00046097703396252854	-0.0003626584140485334
0.343729255586852	0.0008586316545790415	0.0008616829755635283	0.0009450173114802553	0.0009453389259665169	0.000996258767301018	0.0009947532518403191	0.0010522149476925341	0.0010485451504315966	0.0011740959533403138	0.0011651320786181067	0.1076001935748981	0.10375057761725884	-0.0004592585087268286	-0.0003634834643809759	-0.00045838893317842744	-0.0003627952335278628
0.34580039726466444	0.0008578929054259829	0.0008609393193677501	0.0009441493516434716	0.0009444699048879588	0.0009953102659395528	0.0009938065459679842	0.0010511753099738778	0.0010475109270068137	0.0011728468220513714	0.0011638980746800933	0.10753024659036933	0.10368317912264428	-0.00045667596217113804	-0.00036361733521539374	-0.00045581169313330117	-0.00036292918261790486
0.3478840186129729	0.0008571537617148571	0.0008601952695008517	0.0009432810219300795	0.0009436005145720348	0.0009943614190597036	0.0009928594943659846	0.0010501353618674008	0.001046476391341626	0.0011715974885603282	0.0011626638600943466	0.10746026332997294	0.10361574558471151	-0.00045410429050576906	-0.0003637483336132452	-0.0004532453024020111	-0.00036306026471433217
0.34998019482807	0.0008564142292004517	0.0008594508317588135	0.000942412329165216	0.0009427307618532216	0.000993412234151125	0.000991912104509799	0.0010490951116108017	0.0010454415516300657	0.0011703479628037328	0.001161429444676539	0.1073902442290199	0.10354827742283026	-0.00045154348191128735	-0.0003638764630617686	-0.00045068974921885774	-0.0003631884832868415
0.352089001559344	0.0008556743136344559	0.000858706011934385	0.0009415432801673472	0.0009418606535592813	0.000992462718694285	0.0009909643838657612	0.0010480545674295008	0.0010444064160540618	0.001169098254697875	0.0011601948382226825	0.10732018972187006	0.10348077505545503	-0.0004489935242293075	-0.0003640017271214768	-0.0004481450214801064	-0.0003633138418785986
0.3542105149120084	0.000854934020765299	0.0008579608158169184	0.0009406738817480799	0.0009409901965110735	0.0009915128801602593	0.0009900163398908618	0.0010470137375364237	0.0010433709927832266	0.001167848374138542	0.0011589600505088821	0.10725010024192122	0.10341323890011692	-0.0004464544049656016	-0.00036412412942460337	-0.0004456111067464019	-0.00036343634410443415
0.35634481144984936	0.0008541933563380079	0.000857215249192229	0.0009398041407119994	0.000940119397522392	0.0009905627260105624	0.0009890679800325726	0.0010459726301318137	0.0010423352899746672	0.0011665983310008067	0.0011577250912911288	0.10717997622159901	0.10334566937341258	-0.0004439261112917092	-0.0003642436736741028	-0.0004430879922456554	-0.0003635559936498445
0.35849196819798806	0.000853452326094049	0.0008564693178424346	0.0009389340638564879	0.0009392482633997847	0.0009896122636969488	0.000988119311728653	0.0010449312534030252	0.0010412993157727789	0.001165348135138792	0.0011564899703050639	0.10710981809234835	0.10327806689099342	-0.000441408630052903	-0.0003643603636457604	-0.0004405756648784842	-0.00036367279427229615
0.36065206264566085	0.0008527109357711796	0.0008557230275458049	0.0009380636579715548	0.0009383768009423805	0.0009886615006612306	0.000987170342406969	0.0010438896155243252	0.0010402630783090503	0.0011640977963854515	0.0011552546972657617	0.1070396262846207	0.10321043186755935	-0.0004389019477665512	-0.0003644742031841397	-0.00043807411122012696	-0.000363786749799172
0.3628251727490157	0.0008519691911033017	0.0008549763840766171	0.0009371929298396676	0.000937505016941723	0.0009877104443351014	0.0009862210794853083	0.001042847724656705	0.0010392265857018719	0.0011628473245523542	0.0011540192818675155	0.10696940122786819	0.10314276471684782	-0.00043640605062703064	-0.00036458519620322094	-0.0004355833175223589	-0.0003638978641263835
0.3650113769339257	0.0008512270978203135	0.0008542293932050039	0.0009363218862355845	0.0009366329181816022	0.0009867591021399508	0.0009852715303712081	0.0010418055889476843	0.0010381898460563438	0.0011615967294294652	0.0011527837337836227	0.10689914335053087	0.10307506585162295	-0.0004339209245091402	-0.00036469334668529085	-0.0004331032697178494	-0.0003640061412180373
0.36721075409881926	0.0008504846616479665	0.0008534820606968111	0.0009354505339261899	0.0009357605114378878	0.0009858074814866923	0.0009843217024617717	0.001040763216531124	0.0010371528674640884	0.0011603460207849398	0.0011515480626661738	0.10682885308002787	0.10300733568366928	-0.00043144655497304174	-0.00036479865868224715	-0.0004306339534258241	-0.00036411158510815667
0.3694233836175272	0.0008497418883077109	0.000852734392313442	0.0009345788796703177	0.0009348878034783564	0.000984855589775573	0.0009833716031434868	0.0010397206155270283	0.0010361156580030522	0.0011590952083648982	0.0011503122781458344	0.10675853084275029	0.10293957462378074	-0.00042898292726453735	-0.00036490113631193477	-0.0004281753539512878	-0.0003642141998964066
0.37164934534214805	0.0008489987835165662	0.0008519863938117275	0.0009337069302186052	0.0009340148010625414	0.0009839034343960193	0.0009824212397920647	0.0010386777940413745	0.0010350782257373381	0.0011578443018932377	0.0011490763898316567	0.10668817706404989	0.1028717830817536	-0.00042653002631931614	-0.00036500078375889533	-0.0004257274562898816	-0.0003643139897489267
0.3738887196059291	0.0008482553529869667	0.0008512380709437701	0.0009328346923133164	0.0009331415109415582	0.000982951022726444	0.0009814706197722543	0.0010376347601659143	0.001034040578717006	0.0011565933110714124	0.0011478404073108604	0.10661779216823083	0.1028039614663767	-0.00042408783676775585	-0.00036509760527400625	-0.0004232902451321019	-0.000364410958898026
0.3761415872261661	0.0008475116024266294	0.0008504894294568109	0.0009319621726881922	0.0009322679398579526	0.000981998362134092	0.0009805197504376825	0.0010365915219780033	0.0010330027249779012	0.001155342245578242	0.001146604340148642	0.10654737657854042	0.10273611018542232	-0.0004216563429356446	-0.00036519160517251015	-0.0004208637048654096	-0.00036450511164115573
0.3784080295071193	0.0008467675375384059	0.0008497404750930819	0.0009310893780682829	0.000931394094545536	0.0009810454599748595	0.0009795686391306745	0.0010355480875404116	0.0010319646725414696	0.001154091115069704	0.00114536819788797	0.10647693071716126	0.1026682296456384	-0.0004192355288500649	-0.00036528278783493073	-0.0004184478195780328	-0.0003645964523399381
0.3806881282429484	0.0008460231640201531	0.0008489912135896752	0.000930216315169801	0.000930519981729234	0.0009800923235931337	0.0009786172931820984	0.0010345044649011567	0.001030926429414589	0.00115283992917875	0.0011441319900494	0.106406455005201	0.10260032025274228	-0.0004168253782406983	-0.0003653711577052965	-0.000416042573061437	-0.0003646849854195555
0.38298196572066395	0.0008452784875645861	0.0008482416506783947	0.0009293429906999539	0.0009296456081249238	0.0009791389603216222	0.0009776657199111888	0.0010334606620933176	0.0010298880035893828	0.0011515886975150974	0.0011428957261308689	0.1063359498626872	0.10253238241140848	-0.000414425874543628	-0.00036545671929014145	-0.0004136479488150713	-0.0003647707153685009
0.3852896247230969	0.0008445335138591507	0.0008474917920856283	0.0009284694113568026	0.0009287709804392873	0.0009781853774811972	0.0009767139266253927	0.0010324166871348705	0.0010288494030430582	0.0011503374296650516	0.001141659415607519	0.10626541570855362	0.1024644165252646	-0.000412037000904919	-0.0003655394771586995	-0.0004112639300476728	-0.00036485364673685683
0.38761118853188686	0.0008437882485858828	0.0008467416435322073	0.0009275955838290992	0.0009278961053696541	0.0009772315823807238	0.0009757619206202026	0.0010313725480285126	0.0010278106357377288	0.001149086135191312	0.0011404230679315033	0.10619485296063878	0.10239642299688045	-0.0004096587401838381	-0.0003656194359420162	-0.0004088904996818743	-0.0003649337841366562
0.3899467409304866	0.0008430426974212793	0.0008459912107332752	0.0009267215147961442	0.0009270209896038546	0.0009762775823169099	0.0009748097091790001	0.0010303282527614963	0.001026771709620251	0.0011478348236327917	0.0011391866925318053	0.10612426203567195	0.10232840222776192	-0.00040729107495565686	-0.0003656966003315054	-0.00040652764035728484	-0.0003650111322406613
0.39229636620718694	0.0008422968660361605	0.0008452404993981507	0.0009258472109276317	0.0009261456398200661	0.0009753233845741405	0.0009738572995728954	0.001029283809305459	0.0010257326326220523	0.0011465835045044287	0.0011379502988140555	0.10605364334926842	0.10226035461834299	-0.0004049339875148994	-0.000365770975078783	-0.00040417533443340425	-0.0003650856957816695
0.3946601491581577	0.0008415507600955453	0.0008444895152302009	0.0009249726788835062	0.0009252700626866704	0.00097436899642433	0.0009729046990605741	0.0010282392256162629	0.0010246934126589735	0.0011453321872970156	0.0011367138961603548	0.1059829973159213	0.10219228056797879	-0.00040258745987933886	-0.00036584256499519463	-0.0004018335639930093	-0.00036515747955201405
0.3970381750905084	0.0008408043852585155	0.000843738263926707	0.000924097925313814	0.0009243942648621036	0.0009734144251267576	0.0009719519148881404	0.0010271945096338273	0.0010236540576310997	0.0011440808814770138	0.0011354774939290981	0.10591232434899255	0.10212418047493596	-0.00040025147379338377	-0.0003659113749513998	-0.00039950231084529	-0.0003652264884025924
0.39943052982536675	0.0008400577471780919	0.0008429867511787369	0.000923222956858561	0.0009235182529947159	0.000972459677927923	0.000970998954288968	0.0010261496692819737	0.001022614575422608	0.001142829596486389	0.001134241101454802	0.10584162486070849	0.10205605473638975	-0.0003979260107287441	-0.0003659774098744295	-0.0003971815565290415	-0.0003652927272421169
0.4018372997009759	0.0008393108515011049	0.0008422349826710178	0.00092234778014757	0.0009226420337226265	0.000971504762061396	0.0009700458244835472	0.001025104712468262	0.0010215749739016034	0.0011415783417424341	0.0011330047280479348	0.10577089926214685	0.10198790374841195	-0.00039561105189137025	-0.0003660406747502398	-0.00039487128231632806	-0.0003653562010370037
0.40425857157581063	0.0008385637038680677	0.0008414829640818073	0.0009214724018003381	0.000921765613673582	0.0009705496847476596	0.0009690925326793374	0.001024059647083839	0.0010205352609199644	0.0011403271266376017	0.001131768382994746	0.10570014796323712	0.10191972790596691	-0.0003933065782226741	-0.0003661011746209919	-0.0003925714692149529	-0.000365416914809652
0.4066944328317112	0.000837816309913054	0.000840730701082771	0.0009205968284259002	0.0009208889994648204	0.0009695944531939738	0.000968139086070622	0.0010230144810032822	0.0010194954443131926	0.0011390759605393425	0.0011305320755571069	0.10562937137274712	0.10185152760290402	-0.00039101257040155546	-0.0003661589145839417	-0.00039028209797214997	-0.0003654748736387492
0.4091449713770379	0.0008370686752635738	0.0008399781993388572	0.0009197210666226912	0.0009200121977029307	0.0009686390745942248	0.0009671854918383603	0.0010219692220844495	0.0010184555319002594	0.00113782485278994	0.001129295814972346	0.1055585698982786	0.10178330323195225	-0.0003887290088509521	-0.00036621389979274444	-0.0003880031490780811	-0.0003655300826579666
0.411610275649843	0.000836320805540448	0.0008392254645081722	0.0009188451229784049	0.0009191352149837166	0.0009676835561287801	0.0009662317571500473	0.0010209238781683243	0.0010174155314834517	0.001136573812706347	0.001128059610453085	0.10548774394626036	0.1017150551847087	-0.00038645587373783985	-0.00036626613545467923	-0.0003857346027679731	-0.00036558254705520987
0.41409043462106226	0.0008355727063576944	0.0008384725022418641	0.0009179690040698691	0.0009182580578920656	0.0009667279049643547	0.0009652778891595727	0.0010198784570788766	0.001016375450848235	0.0011353228495800387	0.0011268234711870925	0.1054168939219408	0.10164678385163889	-0.0003841931449783953	-0.000366315626831315	-0.0003834764390268919	-0.0003656322720727023
0.41658553779772634	0.0008348243833223995	0.0008377193181839953	0.0009170927164629028	0.0009173807330018089	0.0009657721282538612	0.0009643238950070777	0.001018832966622907	0.0010153352977630963	0.0011340719726768457	0.0011255874063371184	0.10534602022938168	0.1015784896220668	-0.00038194080224085436	-0.0003663623792377335	-0.0003812286375917129	-0.00036567926300554165
0.41909567522619073	0.0008340758420346062	0.0008369659179714282	0.0009162162667121896	0.0009165032468755977	0.000964816233136281	0.000963369781818822	0.0010177874145899108	0.0010142950799794078	0.0011328211912368094	0.0011243514250407478	0.10527512327145329	0.10151017288416618	-0.0003796988249472888	-0.00036640639804028097	-0.00037899117795461845	-0.0003657235252010338
0.4216209374953856	0.0008333270880871947	0.000836212307233708	0.0009153396613611508	0.0009156256060647698	0.0009638602267365249	0.0009624155567070446	0.001016741808751934	0.0010132548052312865	0.0011315705144740325	0.001123115536410255	0.10520420344982433	0.10144183402496128	-0.00037746719227854664	-0.00036644768865765065	-0.00037676403936603986	-0.0003657650640579435
0.42416141574008476	0.0008325781270657671	0.0008354584915929441	0.0009144629069418134	0.0009147478171092221	0.0009629041161652996	0.0009614612267698348	0.0010156961568634345	0.0010122144812354504	0.0011303199515765331	0.0011218797495324538	0.10513326116495966	0.10137347343031325	-0.00037524588317655594	-0.00036648625655938405	-0.00037454720083812676	-0.0003658038850259948
0.4267172016441951	0.000831828964548533	0.000834704476663697	0.0009135860099746853	0.0009138698865372856	0.0009619479085189764	0.000960506799090995	0.0010146504666611433	0.0010111741156910868	0.0011290695117060973	0.0011206440734685542	0.10506229681611107	0.10130509148492027	-0.00037303487634812726	-0.0003665221072656488	-0.00037234064114796683	-0.00036583999360523256
0.42928838744406506	0.000831079606106195	0.0008339502680528624	0.0009127089769686303	0.0009129918208655984	0.0009609916108794573	0.0009595522807399151	0.0010136047458639311	0.0010101337162797123	0.0011278192039981417	0.0011194085172540219	0.1049913108013144	0.10123668857230719	-0.00037083415026786803	-0.00036655524634640613	-0.00037014433884136055	-0.0003658733953461335
0.43187506593181346	0.0008303300573018361	0.0008331958713595586	0.0009118318144207431	0.0009121136265989817	0.0009600352303140498	0.0009585976787714355	0.0010125590021726717	0.0010090932906650406	0.0011265690375615706	0.0011181730898984386	0.1049203035173807	0.10116826507482335	-0.0003686436831802087	-0.0003665856794198008	-0.00036795827223465305	-0.0003659040958473858
0.4344773304586784	0.0008295803236908107	0.0008324412921750175	0.0009109545288162315	0.0009112353102303211	0.0009590787738753408	0.0009576430002257324	0.0010115132432701147	0.0010080528464928558	0.001125319021478645	0.0011169378003853688	0.10484927535989194	0.10109982137363634	-0.0003664634531044819	-0.000366613412152883	-0.00036578241941800926	-0.00036593210075525073
0.4370952749383861	0.0008288304108206343	0.000831686536082472	0.0009100771266282923	0.0009103568782404441	0.0009581222486010671	0.0009566882521281838	0.0010104674768207536	0.0010070123913908772	0.0011240691648048472	0.001115702657672224	0.10477822672319634	0.10103135784872432	-0.0003642934378363383	-0.0003666384502596931	-0.0003636167582595773	-0.00036595741576431196
0.4397289938505404	0.0008280803242308757	0.0008309316086570504	0.0009091996143179982	0.0009094783370980049	0.0009571656615139997	0.0009557334414892517	0.0010094217104707032	0.00100597193296864	0.0011228194765687503	0.001114467670690137	0.10470715800040131	0.10096287487887423	-0.00036213361495196494	-0.0003666607995014559	-0.0003614612664082639	-0.00036598004661603234
0.4423785822440318	0.0008273300694530487	0.0008301765154656647	0.0009083219983341741	0.0009085996932593633	0.0009562090196218135	0.0009547785753043552	0.0010083759518475675	0.0010049314788173626	0.0011215699657718893	0.0011132328483438264	0.10463606958336924	0.1008943728416734	-0.0003599839618109446	-0.0003666804656856093	-0.00035931592129581635	-0.00036599999909736614
0.4450441357404687	0.0008265796520105069	0.0008294212620669082	0.0009074442851132881	0.0009077209531684717	0.0009552523299169766	0.0009538236605537605	0.0010073302085603223	0.00100389103650983	0.0011203206413886372	0.001111998199511477	0.10456496186271069	0.10082585211350795	-0.00035784445555900324	-0.00036669745466480497	-0.00035718070014117975	-0.00036601727904103654
0.44772575053762753	0.00082582907741834	0.0008286658540109486	0.0009065664810793336	0.0009068421232567613	0.0009542955993766246	0.0009528687042024513	0.0010062844881991912	0.0010028506136002672	0.0011190715123660815	0.0011107637330446147	0.10449383522778108	0.10075731306955323	-0.00035571507313222894	-0.0003667117723375468	-0.00035505557995371695	-0.00036603189232523037
0.4504235234129248	0.0008250783511832676	0.0008279102968394232	0.0009056885926437178	0.0009059632099430286	0.0009533388349624477	0.0009519137132000215	0.001005238798335528	0.0010018102176242254	0.001117822587623902	0.001109529457767985	0.10442269006667654	0.1006887560837742	-0.00035359579125790463	-0.00036672342464483254	-0.00035294053753456844	-0.00036604384487112784
0.4531375517269096	0.0008243274788035408	0.0008271545960853393	0.0009048106262051536	0.0009050842196333266	0.0009523820436205809	0.0009509586944805583	0.0010041931465216993	0.0010007698560984624	0.0011165738760542557	0.0011082953824794368	0.10435152676622558	0.1006201815289171	-0.0003514865864600869	-0.0003667324175722908	-0.00035083554948167617	-0.0003660531426441793
0.4558679334267773	0.0008235764657688393	0.0008263987572729709	0.0009039325881495489	0.0009042051587208543	0.0009514252322814819	0.000950003654962528	0.0010031475402909693	0.0009997295365208282	0.0011153253865216612	0.0011070615159498073	0.10428034571198695	0.10055158977650641	-0.00034938743506107706	-0.0003667387571480163	-0.00034874059219155984	-0.00036605979165194036
0.45861476704990445	0.0008228253175601725	0.00082564278591776	0.0009030544848498982	0.000903326033585851	0.0009504684078598313	0.0009490486015486705	0.0010021019871573871	0.0009986892663701537	0.0011140771278628854	0.0011058278669228078	0.10420914728824501	0.10048298119684035	-0.0003472983131848628	-0.00036674244944182033	-0.000346655641863175	-0.0003660637979447101
0.4613781517274047	0.0008220740396497792	0.0008248866875262159	0.0009021763226661778	0.0009024468505954867	0.0009495115772544144	0.0009480935411258821	0.0010010564946156737	0.0009976490531061347	0.0011128291088868308	0.001104594444114912	0.10413793187800348	0.10041435615898538	-0.0003452191967605045	-0.0003667435005655084	-0.0003445806744997171	-0.0003660651676131166
0.4641581871877068	0.000821322637501037	0.0008241304675958235	0.000901298107945245	0.0009015676161037662	0.0009485547473480207	0.0009471384805651212	0.001000011070141121	0.0009966089041692344	0.0011115813383744378	0.0011033612562152547	0.10406669986298504	0.1003457150307743	-0.0003431500615255767	-0.00036674191667201983	-0.0003425156659142281	-0.0003660639067903093
0.4669549737601532	0.0008205711165683525	0.0008233741316149343	0.0009004198470207235	0.0009006883364514092	0.0009475979250073295	0.0009461834267212819	0.0009989657211894676	0.000995568826980556	0.0011103338250785587	0.0011021283118855113	0.1039954516236218	0.10027705817880038	-0.00034109088302733404	-0.00036673770395345695	-0.0003404605917293191	-0.00036606002164793483
0.46976861237862133	0.0008198194822970859	0.0008226176850626893	0.0008995415462129191	0.0008998090179657726	0.0009466411170828201	0.0009452283864331189	0.0009979204551968143	0.000994528828941762	0.0011090865777238816	0.0011008956197598155	0.10392418753905465	0.10020838596841206	-0.0003390416366269855	-0.0003667308686411963	-0.0003384154273818052	-0.00036605351839713585
0.4725992045851658	0.0008190677401234408	0.0008218611334089099	0.0008986632118287064	0.0008989296669607293	0.0009456843304086564	0.0009442733665231168	0.0009968752795795055	0.0009934889174349525	0.0011078396050068094	0.0010996631884446402	0.10385290798712815	0.1001396987637142	-0.00033700229750383004	-0.00036672141700677674	-0.0003363801481268136	-0.00036604440328905086
0.4754468525336833	0.0008183158954743812	0.0008211044821140143	0.000897784850161437	0.000898050289736584	0.000944727571802593	0.0009433183737974119	0.0009958302017340354	0.0009924490998225726	0.0011065929155953714	0.0010984310265187102	0.10378161334438703	0.10007099692755674	-0.00033497284065595045	-0.0003667093553589018	-0.0003343547290386162	-0.0003660326826118998
0.47831165899359906	0.0008175639537675364	0.0008203477366289211	0.0008969064674908391	0.0008971708925799676	0.0009437708480658754	0.0009423634150456771	0.0009947852290369456	0.0009914093834473099	0.0011053465181291248	0.0010971991425328999	0.10371030398607378	0.10000228082153897	-0.0003329532409049596	-0.0003666946900440504	-0.00033233914501537565	-0.0003660183626922331
0.4811937273535759	0.0008168119204111134	0.0008195909023949626	0.0008960280700829262	0.0008962914817637472	0.0009428141659831419	0.0009414084970410368	0.0009937403688447283	0.0009903697756319984	0.0011041004212190625	0.001095967545010144	0.10363898028612062	0.09993355080600066	-0.0003309434728976379	-0.0003666774274453388	-0.0003303333707800338	-0.0003660014498921005
0.4840931616252451	0.0008160598008038083	0.0008188339848437959	0.0008951496641899014	0.0008954120635469322	0.0009418575323223313	0.0009404536265399669	0.0009926956284937321	0.000989330283679524	0.0011028546334475244	0.0010947362424453448	0.10356764261715082	0.09986480724002021	-0.00032894351110937525	-0.00036665757398157695	-0.0003283373808850021	-0.0003659819506102169
0.4870100664469608	0.0008153076003347195	0.0008180769893973154	0.0008942712560500668	0.0008945326441745818	0.0009409009538345888	0.0009394988102822035	0.0009916510153000688	0.00098829091487273	0.0011016091633681078	0.0010935052433052857	0.10349629135047246	0.09979605048141088	-0.00032695332984800096	-0.00036663513610810106	-0.0003263511497152427	-0.00036595987128149043
0.4899445470875755	0.0008145553243832575	0.0008173199214675622	0.0008933928518877282	0.0008936532298777089	0.0009399444372541692	0.0009385440549906449	0.0009906065365595175	0.0009872516764743216	0.0011003640195055787	0.001092274556028538	0.10342492685607739	0.09972728088671948	-0.00032497290325544936	-0.0003666101203146921	-0.00032437465148985045	-0.00036593521837516296
0.49289670945023945	0.0008138029783190658	0.0008165627864566449	0.0008925144579131131	0.0008927738268732012	0.0009389879892983544	0.0009375893673712712	0.0009895621995474385	0.0009862125757267837	0.0010991192103557933	0.0010910441890253845	0.10335354950263313	0.09965849881122016	-0.00032300220531128465	-0.00036658253312538136	-0.00032240786026582757	-0.0003659079983948932
0.4958666600762229	0.0008130505675019323	0.0008158055897566518	0.0008916360803222758	0.0008918944413637228	0.0009380316166673564	0.0009366347541130445	0.0009885180115186845	0.0009851736198522847	0.0010978747443856124	0.001089814150677733	0.10328215965748724	0.09958970460891514	-0.0003210412098353099	-0.0003665523810976734	-0.00032045074994088707	-0.0003658782178780351
0.4988545061487607	0.0008122980972817102	0.0008150483367495703	0.0008907577252970164	0.000891015079537636	0.0009370753260442404	0.0009356802218878335	0.0009874739797075137	0.0009841348160525962	0.0010966306300328257	0.0010885844493390387	0.10321075768665708	0.09952089863252775	-0.00031908989049048153	-0.0003665196708221019	-0.0003185032942549515	-0.00036584588339344526
0.5018603554969207	0.0008115455729982353	0.0008142910328072047	0.0008898793990047942	0.0008901357475689141	0.0009361191240948295	0.0009347257773503234	0.0009864301113275081	0.0009830961715090064	0.0010953868757060752	0.0010873550933342268	0.1031393439548334	0.09945208123350154	-0.0003171482207858789	-0.0003664844089213415	-0.0003165654667958706	-0.0003658110015444249
0.5048843165994948	0.0008107929999812475	0.0008135336832910974	0.0008890011075986462	0.0008892564516170573	0.0009351630174676314	0.0009337714271379279	0.0009853864135714891	0.000982057693382241	0.0010941434897847816	0.001086126090959619	0.10306791882537109	0.09938325276200179	-0.00031521617407956337	-0.0003664466020500412	-0.0003146372410000875	-0.00036577357896516727
0.5079264985889148	0.0008100403835503073	0.0008127762935524453	0.0008881228572171006	0.00088837719782701	0.0009342070127937456	0.0009328171778707145	0.0009843428936114344	0.0009810193888123736	0.0010929004806190673	0.0010848974504828555	0.10299648266029165	0.09931441356690324	-0.00031329372358193663	-0.0003664062568944637	-0.00031271859015560843	-0.0003657336223206187
0.5109870112551897	0.0008092877290147237	0.0008120188689320269	0.0008872446539841019	0.0008874979923290837	0.0009332511166867912	0.0009318630361513197	0.000983299558598404	0.0009799812649187577	0.0010916578565296929	0.0010836691801428303	0.10292503582027768	0.09924556399579755	-0.0003113808423568787	-0.00036636338017012604	-0.00031080948740558334	-0.00036569113830656197
0.5140659650498691	0.0008085350416734734	0.0008112614147601225	0.0008863665040089283	0.0008866188412388741	0.000932295335742826	0.0009309090085648721	0.0009822564156624608	0.0009789433287999407	0.0010904156258079861	0.0010824412881496198	0.10285357866467296	0.09917670439498479	-0.000309477503326161	-0.0003663179786227433	-0.0003089099057499711	-0.0003656461336477568
0.5171634710900281	0.0008077823268151305	0.0008105039363564436	0.000885488413386119	0.0008857397506571915	0.0009313396765402701	0.0009299551016789188	0.0009812134719125985	0.000977905587533599	0.0010891737967157827	0.001081213782684422	0.10278211155147804	0.09910783510947306	-0.0003075836792723885	-0.0003662700590282286	-0.00030701981805006384	-0.0003655986150994939
0.5202796411622786	0.0008070295897177834	0.0008097464390300479	0.0008846103881953891	0.0008848607266699704	0.0009303841456398247	0.0009290013220433395	0.0009801707344366587	0.0009768680481764501	0.00108793237748535	0.0010799866718994794	0.10271063483734749	0.0990389564829784	-0.0003056993428401378	-0.00036621962819013976	-0.00030513919702995773	-0.00036554858944515267
0.5234145877268029	0.0008062768356489731	0.0008089889280792809	0.0008837324345015671	0.0008839817753482137	0.0009294287495844092	0.0009280476761902855	0.0009791282103012752	0.0009758307177641956	0.0010866913763193458	0.0010787599639180364	0.10263914887759171	0.09897006885791644	-0.00030382446653945405	-0.00036616669293937365	-0.00030326801527855163	-0.000365496063495091
0.5265684239214125	0.0008055240698656128	0.0008082314087916912	0.0008828545583545134	0.0008831029027479036	0.0009284734948990812	0.0009270941706341005	0.0009780859065517896	0.0009747936033114431	0.001085450801390743	0.0010775336668342645	0.10256765402616821	0.09890117257540962	-0.00030195902275031994	-0.0003661112601361649	-0.0003014062452551536	-0.00036544104408900435
0.5297412635656308	0.0008047712976139188	0.0008074738864439653	0.0008819767657890485	0.0008822241149099365	0.0009275183880909637	0.0009261408118712462	0.0009770438302121901	0.0009737567118116371	0.00108421066084278	0.0010763077887132098	0.10249615063568768	0.09883226797527803	-0.0003001029837222946	-0.00036605333666572815	-0.0002995538592887037	-0.0003653835380915682
0.5329332211648017	0.0008040185241293464	0.0008067163663018612	0.0008810990628248907	0.0008813454178600575	0.000926563435649187	0.0009251876063802466	0.0009760019882850482	0.0009727200502370014	0.0010829709627889106	0.0010750823375907444	0.10242463905740547	0.09876335539603999	-0.0002982563215791212	-0.00036599292943986783	-0.00029771082958210404	-0.00036532355239371483
0.5361444119142209	0.0008032657546365133	0.0008059588536201312	0.0008802214554665765	0.0008804668176087816	0.0009256086440448089	0.0009242345606216066	0.000974960387751446	0.0009716836255384619	0.001081731715312744	0.0010738573214735003	0.10235311964122412	0.09869443517490979	-0.0002964190083224738	-0.0003659300453975056	-0.0002958771282170758	-0.0003652610939143264
0.5393749517032939	0.0008025129943491351	0.0008052013536424598	0.0008793439497033984	0.0008795883201513302	0.0009246540197307524	0.0009232816810377477	0.0009739190355709165	0.0009706474446455912	0.001080492926467997	0.001072632748338827	0.10228159273568853	0.09862550764779893	-0.0002945910158310694	-0.00036586469149987866	-0.0002940527271522164	-0.00036519616959454493
0.5426249571197181	0.0008017602484699662	0.000804443871601402	0.0008784665515093433	0.0008787099314675719	0.0009236995691417514	0.000922328974052956	0.0009728779386813911	0.0009696115144665513	0.0010792546042784547	0.0010714086261347463	0.10221005868798813	0.0985565731493113	-0.00029277231586655184	-0.0003657968747343143	-0.00029223759822838424	-0.0003651287864002428
0.5458945454536906	0.0008010075221907239	0.0008036864127183089	0.0008775892668430193	0.0008778316575219476	0.0009227452986942696	0.0009213764460733051	0.0009718371039991272	0.0009685758418880241	0.0010780167567379137	0.0010701849627798954	0.10213851784395245	0.09848763201274283	-0.0002909628800756847	-0.00036572660211209307	-0.0002904317131725842	-0.000365058951322661
0.5491838347021408	0.0008002548206920316	0.0008029289822032703	0.0008767121016475972	0.0008769535042634134	0.0009217912147864557	0.0009204241034866012	0.0009707965384186584	0.0009675404337751608	0.0010767793918101446	0.0010689617661634894	0.10206697054805085	0.09841868457008093	-0.0002891626799913505	-0.00036565388066683857	-0.0002886350435976348	-0.00036498667137493945
0.5524929435729888	0.000799502149143353	0.0008021715852550499	0.0008758350618507478	0.0008760754776253759	0.0009208373237980726	0.0009194719526623234	0.0009697562488127364	0.0009665052969715217	0.0010755425174288485	0.001067739044145275	0.1019954171433914	0.09834973115200196	-0.000287371687036464	-0.0003655787174552394	-0.00028684756100702535	-0.0003649119535937828
0.55582199148943	0.0007987495127029322	0.0008014142270610223	0.000874958153364581	0.000875197583525632	0.0009198836320904471	0.0009185199999515603	0.0009687162420322766	0.0009654704382990247	0.0010743061414976184	0.0010665168045554925	0.10192385797171882	0.09828077208787338	-0.00028558987252638723	-0.0003655011195558	-0.0002850692367957486	-0.00036483480503679555
0.5591710985942444	0.0007979969165177333	0.0008006569127971174	0.0008740813820855873	0.0008743198278663135	0.0009189301460064064	0.0009175682516869648	0.0009676765249063082	0.0009644358645578929	0.001073070271889905	0.0010652950551948372	0.1018522933734164	0.09821180770574776	-0.00028381720767101104	-0.00036542109406856316	-0.0002833000422538534	-0.000364755232783176
0.5625403857541326	0.0007972443657233811	0.0007998996476277569	0.0008732047538945812	0.0008734422165338262	0.0009179768718702295	0.0009166167141826861	0.0009666371042419217	0.0009634015825266015	0.001071834916448977	0.0010640738038344229	0.10178072368750118	0.09814283833236534	-0.00028205366357875183	-0.00036533864811544303	-0.000281539948570525	-0.0003646732439351319
0.565929974564078	0.0007964918654440959	0.0007991424367057919	0.0008723282746566358	0.0008725647553987874	0.0009170238159875819	0.0009156653937343181	0.0009655979868242125	0.0009623675989618235	0.0010706000829878832	0.001062853058215738	0.10170914925162618	0.09807386429315307	-0.00028029921125688473	-0.00036525378883744963	-0.00027978892683327983	-0.00036458884561310634
0.569339987351735	0.0007957394207926502	0.000798385285172457	0.0008714519502210429	0.0008716874503159832	0.0009160709846454808	0.0009147142966188557	0.0009645591794162477	0.0009613339205983931	0.0010693657792894358	0.001061632826050631	0.10163757040207679	0.09800488591222259	-0.00027855382161470765	-0.00036516652339460554	-0.00027804694803204577	-0.0003645020449569436
0.5727705471818436	0.0007949870368703031	0.0007976281981573071	0.0008705757864212483	0.0008708103071243076	0.0009151183841122307	0.0009137634290946374	0.0009635206887590115	0.0009603005541492545	0.0010681320131061707	0.0010604131150212673	0.10156598747377406	0.09793590351237229	-0.0002768174654686206	-0.00036507685896897124	-0.0002763139830632144	-0.00036441284912766547
0.5762217778606706	0.0007942347187667421	0.000796871180778159	0.0008696997890747978	0.0008699333316467072	0.000914166020637373	0.0009128127974012917	0.0009624825215713556	0.0009592675063054081	0.0010668987921603169	0.0010591939327800972	0.10149440080027039	0.09786691741508054	-0.00027509011354093227	-0.00036498480275917733	-0.00027459000273008516	-0.00036432126530414055
0.5796938039404782	0.000793482471560039	0.0007961142381410461	0.0008688239639832946	0.0008690565296901359	0.0009132139004516498	0.000911862407759698	0.000961444684549969	0.0009582347837358819	0.0010656661241437812	0.0010579752869498413	0.10142281071375155	0.09779792794051341	-0.00027337173646352353	-0.00036489036198142366	-0.0002728749777453354	-0.00036422730068255693
0.5831867507240184	0.0007927303003165915	0.0007953573753401599	0.0008679483169323437	0.0008681799070455028	0.0009122620297669488	0.0009109122663719354	0.0009604071843693276	0.0009572023930876832	0.0010644340167181192	0.0010567571851234573	0.10135121754503355	0.09772893540751983	-0.00027166230478201103	-0.000364793543871228	-0.0002711688787346289	-0.00036413096247719934
0.5867007442690553	0.000791978210091071	0.0007946005974578003	0.0008670728536915027	0.000867303469487623	0.0009113104147762571	0.0009099623794212387	0.0009593700276816582	0.0009561703409857567	0.0010632024775145124	0.0010555396348641177	0.10127962162356728	0.09765994013363001	-0.00026996178895638545	-0.0003646943556804838	-0.00026947167623878054	-0.0003640322579201438
0.5902359113929144	0.0007912262059263733	0.0007938439095643233	0.0008661975800142368	0.0008664272227751697	0.0009103590616536223	0.000909012753071951	0.0009583332211168985	0.0009551386340329487	0.001061971514133752	0.0010543226437051908	0.10120802327743275	0.09759094243505861	-0.00026827015936362053	-0.00036459280467709965	-0.00026778334071592136	-0.00036393119425950915
0.5937923796770596	0.0007904742928535671	0.0007930873167180929	0.0008653225016378703	0.0008655511726506289	0.0009094079765541073	0.0009080633934694861	0.000957296771282661	0.0009541072788099697	0.0010607411341462167	0.0010531062191502176	0.10113642283334252	0.09752194262670338	-0.00026658738630025436	-0.00036448889814494345	-0.0002661038425429141	-0.00036382777875842987
0.597370277471697	0.0007897224758918516	0.0007923308239654346	0.0008644476242835472	0.0008646753248402585	0.0009084571656137532	0.0009071143067402882	0.0009562606847642034	0.000953076281875363	0.0010595113450918654	0.001051890368672903	0.10106482061664104	0.09745294102214414	-0.0002649134399852482	-0.0003643826433836206	-0.0002644331520193499	-0.00036372201869624976
0.6009697339004076	0.0007889707600485003	0.0007915744363405834	0.0008635729536561805	0.000863799685054037	0.0009075066349495331	0.0009061654989917879	0.0009552249681243863	0.0009520456497654632	0.0010582821544802134	0.0010506750997170897	0.10099321695130377	0.09738393793364446	-0.0002632482905620265	-0.0003642740477078077	-0.0002627712393695747	-0.00036361392136755044
0.6045908788648067	0.00078821915031882	0.0007908181588656411	0.0008626984954444131	0.0008629242589856281	0.0009065563906593206	0.000905216976312366	0.000954189627903647	0.0009510153889943708	0.0010570535697903248	0.0010494604196967497	0.10092161215993874	0.09731493367215069	-0.00026159190810025323	-0.00036416311844578164	-0.0002611180747441738	-0.0003635034940807913
0.6082338430492322	0.0007874676516861039	0.0007900619965505286	0.000861824255320579	0.0008620490523123357	0.0009056064388218502	0.0009042687447713178	0.000953154670619969	0.0009499855060539172	0.0010558255984708025	0.0010482463359959729	0.10085000656378545	0.09724592854729251	-0.0002599442625991072	-0.00036404986294027997	-0.00025947362822295594	-0.00036339074415842054
0.611898757925461	0.000786716269121586	0.0007893059543929427	0.0008609502389406575	0.000861174070695065	0.0009046567854966806	0.000903320810418816	0.0009521201027688485	0.0009489560074136368	0.0010545982479397758	0.001047032855968952	0.10077840048271607	0.09717692286738372	-0.00025830532398911366	-0.0003639342885472796	-0.00025783786981702084	-0.00036327567893601476
0.6155857557574533	0.0007859650075844012	0.0007885500373783142	0.0008600764519442423	0.0008602993197782869	0.0009037074367241637	0.0009023731792858788	0.0009510859308232759	0.0009479268995207425	0.0010533715255849016	0.0010458199869399832	0.10070679423523679	0.09710791693942236	-0.00025667506213411517	-0.0003638164026348867	-0.0002562107694712157	-0.00036315830576208463
0.6192949696061266	0.0007852138720215391	0.0007877942504797632	0.0008592028999544975	0.0008594248051899966	0.000902758398525411	0.0009014258573843346	0.0009500521612337006	0.000946898188800094	0.0010521454387633499	0.0010446077362034501	0.10063518813848603	0.09703891106909081	-0.0002550534468341026	-0.0003636962125841414	-0.0002545922970660641	-0.0003630386319971868
0.6230265333341571	0.0007844628673678041	0.0007870385986580592	0.0008583295885781251	0.0008585505325416791	0.0009018096769022606	0.0009004788507067942	0.0009490188004280118	0.0009458698816541757	0.0010509199948018062	0.001043396111023823	0.10056358250823666	0.09696990556075674	-0.0002534404478274077	-0.0003635737257875471	-0.00025298242242090263	-0.00036291666501439557
0.6267805816108112	0.000783711998545777	0.0007862830868615814	0.000857456523405329	0.0008576765074282754	0.0009008612778372497	0.0008995321652266136	0.0009479858548115149	0.0009448419844630744	0.0010496952009964703	0.0010421851186356557	0.10049197765889657	0.09690090071747452	-0.00025183603479239647	-0.0003634489496487925	-0.00025138111529467155	-0.00036279241219722147
0.6305572499168048	0.0007829612704657722	0.0007855277200262789	0.0008565837100097817	0.000856802735428149	0.0008999132072935848	0.0008985858068978767	0.0009469533307669098	0.0009438145035844561	0.0010484710646130532	0.0010409747662435847	0.10042037390350932	0.09683189684098352	-0.0002502401773508134	-0.00036332189158305717	-0.0002497883453894817	-0.0003626658809403327
0.634356674549194	0.0007822106880257989	0.0007847725030756294	0.0008557111539485878	0.0008559292221030468	0.00089896547121511	0.0008976397816553537	0.0009459212346542664	0.0009427874453535409	0.001047247592886777	0.0010397650610223224	0.10034877155375473	0.09676289423171199	-0.00024865284506833674	-0.0003631925590145413	-0.00024820408235197433	-0.00036253707864863927
0.6381789926262927	0.0007814602561115319	0.000784017440920611	0.0008548388607622623	0.0008550559729980818	0.0008980180755262928	0.0008966940954144904	0.0009448895728110169	0.0009417608160830975	0.0010460247930223912	0.0010385560101166737	0.10027717091995002	0.09669389318877696	-0.0002470740074577704	-0.0003630609593774925	-0.00024662829577569434	-0.0003624060127366824
0.642024342092622	0.0007807099795962628	0.0007832625384596554	0.0008539668359746885	0.000854182993641688	0.0008970710261321855	0.000895748754071368	0.0009438583515519256	0.0009407346220634081	0.00104480267219416	0.0010373476206415224	0.10020557231105061	0.0966248940099828	-0.00024550363398198605	-0.0003629271001165113	-0.000245060955203949	-0.0003622726906289675
0.6458928617238878	0.0007799598633408745	0.000782507800578619	0.0008530950850930971	0.0008533102895455997	0.0008961243289184101	0.000894803763502691	0.0009428275771690815	0.0009397088695622648	0.0010435812375458816	0.0010361398996818474	0.10013397603465178	0.09655589699182719	-0.0002439416940540895	-0.00036279098868358117	-0.0002435020301302937	-0.0003621371197575496
0.6497846911319898	0.0007792099121938031	0.0007817532321507482	0.0008522236136080362	0.0008524378662048236	0.0008951779897511346	0.0008938591295657606	0.0009417972559318828	0.0009386835648249492	0.0010423604961908941	0.0010349328542927272	0.10006238239698972	0.09648690242949581	-0.00024238815704119565	-0.0003626526325397894	-0.00024195149000248717	-0.00036199930756403154
0.6536999707700591	0.0007784601309910024	0.0007809988380366431	0.000851352426993342	0.000851565729097608	0.0008942320144770488	0.000892914858098451	0.0009407673940870187	0.0009376587140742196	0.0010411404552120816	0.0010337264914993434	0.09999079170294181	0.09641791061687002	-0.00024084299226614925	-0.0003625120391540504	-0.00024040930422360163	-0.000361859261497427
0.6576388419375281	0.0007777105245559158	0.0007802446230842292	0.0008504815307061176	0.0008506938836854214	0.0008932864089233482	0.0008919709549191948	0.0009397379978584645	0.0009366343235103006	0.0010399211216618924	0.0010325208182969995	0.09991920425602935	0.09634892184652431	-0.00023930616900876	-0.0003623692160020786	-0.0002388754421538547	-0.00036171698901366067
0.661601446785229	0.0007769610976994412	0.000779490592128723	0.0008496109301867043	0.0008498223354129259	0.0008923411788977144	0.0008910274258269613	0.0009387090734474671	0.0009356103993108692	0.0010387025025623466	0.001031315841651123	0.09984762035841868	0.09627993640972782	-0.00023777765650871696	-0.0003622241705663609	-0.00023734987311369027	-0.00036157249757631793
0.6655879283205246	0.0007762118552199031	0.0007787367499926033	0.0008487406308586617	0.0008489510897079545	0.0008913963301882995	0.0008900842766012381	0.0009376806270325362	0.0009345869476310479	0.0010374846049050546	0.0010301115684972848	0.09977604031092067	0.09621095459644732	-0.00023625742396797544	-0.0003620769103366839	-0.00023583256638502748	-0.0003614257946550903
0.6695984304124688	0.00077546280190302	0.0007779831014855811	0.0008478706381287424	0.0008480801519814889	0.0008904518685637036	0.0008891415130020177	0.0009366526647694381	0.000933563974603395	0.001036267435651232	0.0010289080057412116	0.0997044644129962	0.09614197669534769	-0.00023474544055182567	-0.00036192744280821865	-0.00023432349121306484	-0.00036127688772516486
0.6736330977969988	0.0007747139425218789	0.0007772296514045724	0.0008470009573868741	0.0008472095276276397	0.0008895077997729692	0.0008881991407697824	0.0009356251927911892	0.0009325414863378995	0.0010350510017317197	0.0010277051602588026	0.09963289296275406	0.09607300299379307	-0.0002332416753914185	-0.000361775775481632	-0.00023282261680956928	-0.0003611257842685289
0.6776920760821589	0.0007739652818369035	0.0007764764045336667	0.0008461315940061342	0.0008463392220236215	0.0008885641295455581	0.0008872571656254843	0.0009345982172080465	0.000931519488921971	0.0010338353100469975	0.001026503038896145	0.09956132625695475	0.09600403377785116	-0.00023174609758587483	-0.00036162191586269765	-0.000231329912353459	-0.00036097249177108326
0.6817755117533548	0.0007732168245958326	0.000775723365644107	0.0008452625533427393	0.0008454692405297433	0.0008876208635913474	0.0008863155932705437	0.0009335717441075128	0.0009304979884204421	0.0010326203674672157	0.0010253016484695367	0.09948976459101153	0.09593506933228939	-0.00023025867620372897	-0.00036146587146149156	-0.00022984534699302395	-0.00036081701772311403
0.6858835521786408	0.0007724685755336886	0.0007749705394942578	0.0008443938407360177	0.0008445995884893805	0.0008866780076006118	0.000885374429386829	0.0009325457795543241	0.000929476990875559	0.001031406180832206	0.001024100995765504	0.09941820825899274	0.09586610994058271	-0.00022877938028534328	-0.00036130764979230845	-0.00022836888984893722	-0.0003606593696202365
0.6900163456140378	0.0007717205393727575	0.000774217930829584	0.0008435254615084007	0.0008437302712289654	0.0008857355672440188	0.0008844336796366483	0.0009315203295904555	0.0009284565023069846	0.0010301927569515141	0.001022901087540825	0.09934665755362214	0.09579715588491296	-0.00022730817884453192	-0.00036114725837288475	-0.0002269005100149768	-0.00036049955496106345
0.6941740412088835	0.0007709727208225616	0.0007734655443826274	0.0008426574209654024	0.0008428612940579699	0.0008847935481726161	0.0008834933496627425	0.0009304954002351196	0.0009274365287117961	0.001028980102604424	0.0010217019305225556	0.09927511276628422	0.09572820744616957	-0.00022584504087148904	-0.00036098470472523125	-0.00022544017656042636	-0.00036033758124742743
0.6983567890112157	0.0007702251245798349	0.0007727133848729786	0.000841789724395604	0.0008419926622688858	0.0008838519560178211	0.0008825534450882754	0.0009294709974847622	0.0009264170760644817	0.001027768224539977	0.0010205035314080457	0.09920357418702176	0.09565926490395316	-0.00022438993533313578	-0.00036081999637305184	-0.0002239878585320737	-0.00036017345598413075
0.702564739973187	0.0007694777553285065	0.000771961457007263	0.0008409223770706451	0.0008411243811372216	0.0008829107963914228	0.0008816139715168274	0.0009284471273130758	0.0009253981503169519	0.0010265571294770142	0.001019305896864979	0.09913204210454359	0.09559032853657747	-0.00022294283117590963	-0.00036065314084288147	-0.00022254352495607033	-0.0003600071866788068
0.7067980459565127	0.0007687306177396717	0.0007712097654791118	0.000840055384245205	0.0008402564559214776	0.0008819700748855659	0.0008806749345323883	0.0009274237956709905	0.0009243797573985318	0.0010253468241041913	0.0010181090335313865	0.09906051680622086	0.0955213986210714	-0.00022150369732756858	-0.0003604841456630037	-0.00022110714483945804	-0.0003598387808405046
0.7110568597379514	0.0007679837164715777	0.0007704583149691466	0.0008391887511569965	0.0008393888918631447	0.0008810297970727563	0.0008797363396993563	0.0009264010084866896	0.000923361903215973	0.0010241373150800212	0.0010169129480156872	0.09898899857809361	0.09545247543317975	-0.00022007250269862055	-0.0003603130183630343	-0.00021967868717219508	-0.00035966824597977176
0.7153413350148182	0.0007672370561696018	0.0007697071101449604	0.0008383224830267528	0.0008385216941866903	0.0008800899685058499	0.000878798192562531	0.0009253787716656105	0.0009223445936534587	0.0010229286090329024	0.0010157176468967143	0.09891748770487097	0.09538355924736838	-0.00021864921618508504	-0.00036013976647433776	-0.00021825812092919616	-0.0003594955896085994
0.7196516264105322	0.0007664906414662298	0.0007689561556610948	0.0008374565850582163	0.0008376548680995459	0.0008791505947180535	0.0008778604986471135	0.0009243570910904515	0.0009213278345726051	0.001021720712561151	0.0010145231367237443	0.09884598446993542	0.09531465033682364	-0.00021723380666921477	-0.00035996439752847276	-0.00021684541507199784	-0.00035932081923970016
0.7239878894801961	0.0007657444769810416	0.0007682054561590249	0.0008365910624381337	0.0008367884187921032	0.000878211681222924	0.0008769232634587018	0.000923335972621182	0.0009203116318124737	0.0010205136322330394	0.0010133294240165342	0.09877448915534194	0.09524574897345504	-0.00021582624302153575	-0.0003597869190566094	-0.0002154405385504099	-0.000359143942385981
0.7283502807162107	0.0007649985673206941	0.0007674550162671457	0.0008357259203362466	0.0008359223514377049	0.0008772732335143704	0.0008759864924832953	0.0009223154220950545	0.0009192959911895827	0.0010193073745868335	0.0010121365152653574	0.09870300204182564	0.09517685542790222	-0.00021442649410365056	-0.0003596073385912779	-0.00021404346030451382	-0.00035896496656026566
0.7327389575539218	0.0007642529170789005	0.0007667048406007482	0.0008348611639052827	0.0008350566711926366	0.0008763352570666452	0.00087505019118729	0.0009212954453266068	0.0009182809184979081	0.001018101946130824	0.0010109444169310317	0.09863152340879831	0.09510796996952918	-0.00021303452876841877	-0.00035942566366314876	-0.00021265414926596726	-0.0003587838992745729
0.7371540783773028	0.0007635075308364212	0.000765954933762013	0.0008339967982809558	0.0008341913831961248	0.0008753977573343622	0.0008741143650174875	0.0009202760481076863	0.0009172664195089062	0.0010168973533433768	0.0010097531354449681	0.09856005353435662	0.09503909286643447	-0.0002116503158626909	-0.0003592419018022541	-0.00021127257436037716	-0.00035860074804036635
0.74159580252467	0.0007627624131610433	0.0007652053003399896	0.0008331328285819542	0.0008333264925703282	0.0008744607397524823	0.0008731790194010895	0.0009192572362074509	0.0009162524999715177	0.0010156936026729628	0.0010085626772091986	0.09848859269528133	0.09497022438545102	-0.00021027382422919572	-0.00035905606053801553	-0.00020989870450897896	-0.00035841552036827706
0.746064290294433	0.0007620175686075703	0.000764455944910585	0.0008322692599099422	0.0008324620044203375	0.0008735242097363316	0.0008722441597457071	0.0009182390153723916	0.000915239165612185	0.0010144907005382058	0.0010073730485964216	0.09841714116704207	0.09490136479214739	-0.0002089050227073036	-0.0003588681473969402	-0.00020853250862941375	-0.00035822822376604946
0.7505597029508803	0.0007612730017178085	0.000763706872036554	0.000831406097349556	0.0008315979238341722	0.0008725881726815971	0.0008713097914393666	0.0009172213913263449	0.0009142264221348667	0.001013288653327926	0.0010061842559500435	0.09834569922379922	0.09483251435083237	-0.0002075438801352053	-0.0003586781699036756	-0.00020717395563810137	-0.00035803886573967936
0.7550822027299987	0.0007605287170205555	0.0007629580862674835	0.0008305433459684027	0.0008307342558827792	0.0008716526339643418	0.0008703759198505134	0.0009162043697705091	0.0009132142752210539	0.001012087467401183	0.0010049963055842198	0.09827426713840542	0.09476367332455682	-0.00020619036535218793	-0.0003584861355810376	-0.00020582301445264128	-0.0003578474537938303
0.7596319528453285	0.0007597847190315831	0.0007622095921397794	0.0008296810108170522	0.0008298710056200253	0.0008707175989409987	0.0008694425503280144	0.0009151879563834574	0.0009122027305297806	0.0010108871490873152	0.001003809203783892	0.0982028451824129	0.09469484197511847	-0.00020484444719925943	-0.0003582920519481503	-0.00020447965399186807	-0.0003576539954287805
0.7642091174938536	0.0007590410122536388	0.0007614613941766668	0.0008288190969290533	0.000829008178082713	0.0008697830729483962	0.0008685096882011783	0.0009141721568211694	0.0009111917936976556	0.001009687704686003	0.0010026229568048483	0.09813143362607162	0.09462602056306123	-0.00020350609452110535	-0.00035809592652075173	-0.0002031438431781274	-0.00035745849814161623
0.7688138618619275	0.0007582976011764228	0.0007607134968881675	0.000827957609320917	0.0008281457782905639	0.0008688490613037499	0.0008675773387797526	0.0009131569767170347	0.0009101814703388658	0.0010084891404672988	0.0010014375708737515	0.09806003273833534	0.09455720934768194	-0.00020217527616833708	-0.0003578977668117489	-0.00020181555093984338	-0.00035726096942706453
0.7734463521312342	0.0007575544902765876	0.0007599659047711011	0.000827096552992129	0.000827283811246234	0.0008679155693046868	0.0008666455073539388	0.0009121424216818845	0.0009091717660452074	0.0010072914626716883	0.0010002530521881993	0.09798864278686498	0.09448840858703059	-0.00020085196099819957	-0.0003576975803293303	-0.00020049474621194885	-0.0003570614167753283
0.7781067554847866	0.0007568116840177254	0.0007592186223090706	0.0008262359329251486	0.0008264222819353075	0.0008669826022292444	0.0008657141991944008	0.0009111284973040076	0.0009081626863861001	0.0010060946775101338	0.0009990694069167635	0.09791726403802971	0.0944196185379158	-0.00019953611787654202	-0.00035749537457724356	-0.00019918139793739797	-0.0003568598476713092
0.7827952401129585	0.0007560691868503657	0.0007584716539724623	0.0008253757540854171	0.0008255611953263081	0.0008660501653358953	0.0008647834195522838	0.0009101152091491788	0.0009071542369086156	0.0010048987911641335	0.000997886641199049	0.09784589675691105	0.09435083945590667	-0.0001982277156792056	-0.0003572911570542403	-0.0001978754750694145	-0.0003566562695958564
0.7875119752195561	0.000755327003211961	0.0007577250042184319	0.0008245160214213532	0.0008247005563706981	0.0008651182638635486	0.0008638531736592167	0.0009091025627606743	0.0009061464231374934	0.0010037038097857644	0.0009967047611457334	0.09777454120730782	0.09428207159533457	-0.00019692672329400807	-0.00035708493525457574	-0.00019657694657301827	-0.0003564506900252118
0.792257131027923	0.0007545851375268887	0.0007569786774909057	0.0008236567398643689	0.0008238403700028876	0.0008641869030315726	0.0008629234667273338	0.0009080905636593056	0.0009051392505751721	0.0010025097394977462	0.000995523772838628	0.09770319765173763	0.09421331520930024	-0.00019563310962170122	-0.00035687671666628784	-0.00019528578142562203	-0.0003562431164290114
0.7970308787870847	0.0007538435942064422	0.0007562326782205723	0.0008227979143288695	0.0008229806411402392	0.0008632560880398033	0.0008619943039492878	0.0009070792173434396	0.0009041327247018099	0.0010013165863934901	0.0009943436823307264	0.09763186635144128	0.0941445705496739	-0.00019434684357805265	-0.00035666650877230754	-0.0001940019486197514	-0.00035603355627214506
0.8018333907779276	0.0007531023776488241	0.0007554870108248772	0.0008219395497122605	0.0008221213746830746	0.0008623258240685631	0.0008610656904982613	0.000906068529289025	0.0009031268509753112	0.0010001243565371557	0.000993164495646257	0.09756054756638662	0.09407583786709967	-0.0001930678940950531	-0.00035645431904945957	-0.00019272541716407188	-0.00035582201701345184
0.8066648403194178	0.0007523614922391456	0.0007547416797080214	0.0008210816508949566	0.0008212625755146824	0.0008613961162786747	0.0008601376315279864	0.0009050585049496202	0.0009021216348313514	0.0009989330559637074	0.000991986218780738	0.09748924155527053	0.09400711741099788	-0.00019179623012138824	-0.00035624015496604766	-0.0001914561560838468	-0.00035560850610377726
0.8115254017748545	0.0007516209423494281	0.0007539966892609649	0.0008202242227403978	0.0008204042485013349	0.0008604669698114909	0.0008592101321727684	0.00090404914975643	0.0009011170816834165	0.0009977426906789815	0.0009908088577010431	0.09741794857552334	0.09393840942957135	-0.00019053182062558904	-0.00035602402398496324	-0.000190194134423588	-0.0003553930309876385
0.8164152505581643	0.0007508807323385916	0.0007532520438614135	0.0008193672700950467	0.0008195463984922863	0.0008595383897888926	0.0008582831975474932	0.0009030404691183239	0.0009001131969228168	0.0009965532666597328	0.000989632418345445	0.09734666888331511	0.0938697141698063	-0.0001892746345973917	-0.00035580593356310253	-0.00018893932124913748	-0.00035517559910414054
0.8213345631402307	0.0007501408665524571	0.0007525077478738235	0.0008185107977884047	0.0008186890303197874	0.0008586103813133235	0.0008573568327476494	0.0009020324684218689	0.0008991099859187227	0.000995364789853699	0.0009884569066236774	0.09727540273355428	0.09380103187747733	-0.0001880246410471409	-0.00035558589114723094	-0.00018769168564705674	-0.00035495621788284026
0.8262835170552626	0.0007494013493237505	0.0007517638056494053	0.0008176548106330285	0.0008178321487991041	0.0008576829494678067	0.0008564310428493551	0.0009010251530313694	0.0008981074540182012	0.0009941772661796714	0.0009872823284170027	0.09720415037989544	0.09373236279714975	-0.00018678180900924546	-0.00035536390417753583	-0.0001864511967270971	-0.00035473489474549535
0.8312622909072027	0.0007486621849720958	0.0007510202215261165	0.000816799313424533	0.0008169757587285201	0.0008567560993159634	0.0008555058329093727	0.0009000185282888903	0.00089710560654624	0.0009929907015275435	0.000986108689578262	0.09713291207474313	0.09366370717218529	-0.00018554610754280276	-0.00035513998008576686	-0.0001852178236242119	-0.0003545116371069801
0.8362710643761712	0.0007479233778040189	0.0007502769998286669	0.0008159443109416108	0.0008161198648893537	0.0008558298359020382	0.0008545812079651298	0.0008990125995142924	0.0008961044488057821	0.000991805101758383	0.0009849359959319386	0.0970616880692507	0.09359506524474392	-0.0001843175057328339	-0.0003549141262949307	-0.0001839915354987509	-0.0003542864523726208
0.8413100182249524	0.00074718493211295	0.0007495341448685219	0.0008150898079460436	0.0008152644720459752	0.0008549041642509189	0.0008536571730347476	0.0008980073720052722	0.0008951039860777636	0.0009906204727044962	0.0009837642532742258	0.09699047861333365	0.09352643725578876	-0.00018309597269208777	-0.0003546863502195685	-0.00018277230153843083	-0.00035405934793894533
0.8463793343055166	0.0007464468521792224	0.0007487916609438997	0.0008142358091827157	0.0008144095849458146	0.0008539790893681616	0.0008527337331170591	0.0008970028510373886	0.0008941042236211409	0.0009894368201694883	0.0009825934673730829	0.09691928395566482	0.09345782344508956	-0.00018188147756176276	-0.0003544566592643683	-0.0001815600909595011	-0.00035383033119334995
0.8514791955655843	0.0007457091422700795	0.0007480495523397815	0.0008133823193796345	0.0008135552083193853	0.0008530546162400161	0.000851810893191638	0.0008959990418641059	0.0008931051666729343	0.000988254149928337	0.0009814236439683046	0.09684810434368053	0.09338922405122624	-0.00018067398951310265	-0.00035422506082438687	-0.00018035487300828434	-0.00035359940951407154
0.8566097860552276	0.0007449718066396748	0.0007473078233279093	0.0008125293432479394	0.0008127013468802928	0.0008521307498334512	0.0008508886582188176	0.0008949959497168272	0.0008921068204482566	0.0009870724677274536	0.0009802547887715828	0.09677694002358898	0.09332063931159318	-0.00017947347774915912	-0.0003539915622856882	-0.0001791566169623282	-0.0003533665902696326
0.861771290933513	0.0007442348495290761	0.0007465664781667925	0.0008116768854819219	0.0008118480053252547	0.0008512074950961765	0.0008499670331397231	0.000893993579804931	0.0008911091901403545	0.0009858917792847542	0.0009790869074665736	0.09670579124036993	0.09325206946240507	-0.00017827991150540234	-0.0003537561710235393	-0.00017796529213148782	-0.00035313188081789737
0.8669638964751838	0.0007434982751662741	0.0007458255211017156	0.000810824950759047	0.0008109951883341222	0.0008502848569566771	0.0008490460228762945	0.0008929919373158151	0.0008901122809206469	0.0009847120902897306	0.0009779200057089667	0.09663465823777992	0.09318351473869632	-0.0001770932600510533	-0.00035351889440254913	-0.00017678086785931357	-0.00035289528850659946
0.8721877900773816	0.0007427620877661821	0.0007450849563647402	0.0008099735437399643	0.0008101429005698911	0.0008493628403242339	0.0008481256323313169	0.0008919910274149291	0.0008891160979387602	0.0009835334064035152	0.0009767540891265484	0.09656354125835749	0.0931149753743305	-0.00017591349269095724	-0.00035327973977739013	-0.00017560331352460545	-0.00035265682067298076
0.877443160266411	0.000742026291530646	0.0007443447881747128	0.000809122669068531	0.0008092911466787272	0.0008484414500889556	0.0008472058663884442	0.000890990855245819	0.00088812064632257	0.0009823557332589575	0.0009755891633192737	0.09649244054342757	0.09304645160199991	-0.00017474057876593063	-0.0003530387144906333	-0.00017443259854213466	-0.00035241648464287567
0.8827301967045416	0.0007412908906484507	0.0007436050207372746	0.0008082723313718343	0.0008084399312899839	0.0008475206911218096	0.0008462867299122358	0.0008899914259301679	0.0008871259311782436	0.000981179076460695	0.0009744252338593367	0.0964213563331028	0.09297794365323414	-0.00017357448765450978	-0.00035279582587388614	-0.00017326869236394815	-0.000352174287730711
0.8880490901968541	0.0007405558892953273	0.0007428656582448668	0.0008074225352602074	0.0008075892590162245	0.0008466005682746483	0.0008453682277481792	0.0008889927445678382	0.0008861319575902779	0.0009800034415852242	0.0009732623062912396	0.09635028886629372	0.09290945175839972	-0.00017241518877406103	-0.00035255108124693235	-0.00017211156448106169	-0.0003519302372395061
0.8934000326981257	0.0007398212916339607	0.0007421267048767401	0.000806573285327254	0.0008067391344532426	0.0008456810863802449	0.0008444503647227261	0.0008879948162369134	0.0008851387306215435	0.0009788288341809768	0.0009721003861318655	0.0962792383807076	0.09284097614670726	-0.00017126265158212695	-0.00035230448791795377	-0.00017096118442420927	-0.00035168434046078945
0.8987832173197573	0.000739087101813997	0.0007413881647989617	0.0008057245861498679	0.0008058895621800809	0.0008447622502523176	0.000843533145643318	0.0008869976459937396	0.0008841462553133246	0.000977655259768391	0.0009709394788705466	0.09620820511285474	0.09277251704621692	-0.00017011684557753648	-0.0003520560531831973	-0.0001698175217652309	-0.00035143660467382154
0.904198838336744	0.0007383533239720542	0.000740650042164428	0.0008048764422882557	0.0008050405467590599	0.0008438440646855679	0.0008426165752984226	0.0008860012388729727	0.0008831545366853658	0.0009764827238399886	0.0009697795899691418	0.09613718929805551	0.09270407468383927	-0.0001689777403010989	-0.00035180578432580933	-0.00016868054611768324	-0.00035118703714484556
0.9096470911946843	0.000737619962231732	0.0007399123411128726	0.0008040288582859622	0.0008041920927357981	0.0008429265344557114	0.0008417006584575668	0.000885005599887622	0.0008821635797359139	0.0009753112318604521	0.0009686207248621084	0.09606619117044116	0.0926356492853411	-0.0001678453053368667	-0.0003515536886152526	-0.00016755022713846324	-0.00035093564512725384
0.915128172516836	0.000736887020703625	0.0007391750657708818	0.0008031818386698966	0.0008033442046392393	0.0008420096643195165	0.0008407853998713702	0.0008840107340290996	0.0008811733894417686	0.0009741407892667044	0.000967462888956581	0.09599521096295989	0.09256724107535201	-0.00016671951031385635	-0.0003512997733091938	-0.0001664265345289878	-0.00035068243586192094
0.9206422801112097	0.0007361545034853275	0.0007384382202518996	0.0008023353879503497	0.0008024968869816724	0.0008410934590148292	0.0008398708042715766	0.0008830166462672609	0.0008801839707583195	0.0009729714014679791	0.0009663060876324399	0.09592424890738409	0.09249885027736547	-0.00016560032490707532	-0.00035104404565225455	-0.00016530943803635956	-0.00035042741657695387
0.9261896129777101	0.0007354224146614501	0.0007377018086562442	0.000801489510621026	0.0008016501442587603	0.0008401779232606155	0.00083895687637109	0.0008820233415504542	0.0008791953286195992	0.0009718030738459054	0.0009651503262423917	0.09585330523430964	0.09243047711374726	-0.00016448771883779967	-0.00035078651287456797	-0.00016419890745388022	-0.00035017059448599896
0.931770371315315	0.0007346907583036304	0.0007369658350711193	0.0008006442111590663	0.0008008039809495656	0.0008392630617569945	0.000838043620864013	0.0008810308248055704	0.0008782074679383265	0.0009706358117545846	0.0009639956101120451	0.09578238017316637	0.0923621218057347	-0.00016338166187501724	-0.0003505271821921674	-0.0001630949126223552	-0.00034991197678874153
0.9373847565293029	0.0007339595384705481	0.0007362303035706309	0.0007997994940250795	0.0007999584015165812	0.0008383488791852794	0.0008371310424256823	0.0008800391009380936	0.000877220393605962	0.0009694696205206757	0.0009628419445399944	0.09571147395221923	0.09229378457344674	-0.0001622821238370098	-0.0003502660608075414	-0.00016199742343157852	-0.00034965157067137764
0.9430329712385201	0.0007332287592079335	0.0007354952182157944	0.0007989553636631615	0.0007991134104057486	0.0008374353802080066	0.0008362191457127026	0.0008790481748321423	0.0008762341104927452	0.0009683045054434659	0.0009616893347978866	0.09564058679857411	0.09222546563588575	-0.0001611890745917277	-0.00035000315590838493	-0.00016090640982104054	-0.000349389383305726
0.9487152192826929	0.0007324984245485884	0.0007347605830545572	0.0007981118245009322	0.0007982690120464969	0.0008365225694689839	0.0008353079353629884	0.00087805805135053	0.0008752486234477552	0.000967140471794965	0.0009605377861305129	0.09556971893818343	0.09215716521094262	-0.00016010248405821936	-0.0003497384746679877	-0.00015982184178077452	-0.00034912542184875606
0.9544317057297852	0.0007317685385123936	0.0007340264021218074	0.0007972688809495576	0.0007974252108517635	0.0008356104515933181	0.0008343974159957996	0.0008770687353348063	0.0008742639372989528	0.0009659775248199768	0.0009593873037558798	0.0954988705958484	0.09208888351540158	-0.00015902232220776913	-0.00034947202424523427	-0.00015874368935289707	-0.0003488596934429211
0.9601826368833979	0.0007310391051063273	0.000733292679439391	0.0007964265374037805	0.0007965820112180261	0.000834699031187462	0.0008334875922117816	0.000876080231605315	0.0008732800568532334	0.0009648156697361869	0.0009582378928652928	0.09542804199522954	0.09202062076494484	-0.000157948559063828	-0.0003492038117821339	-0.0001576719226317469	-0.000348592205214715
0.9659682202902156	0.0007303101283244867	0.0007325594190161346	0.0007955847982419572	0.0007957394175253383	0.0008337883128392547	0.0008325784685930079	0.0008750925449612485	0.000872296986896487	0.000963654911734253	0.0009570895586234454	0.09535723335884594	0.09195237717415995	-0.0001568811647043311	-0.0003489338444064849	-0.0001566065117656612	-0.0003483229642759489
0.9717886647474951	0.0007295816121480927	0.0007318266248478518	0.0007947436678260768	0.0007948974341373506	0.0008328783011179575	0.0008316700497030151	0.0008741056801806907	0.000871314732193634	0.0009624952559778765	0.0009559423061684871	0.09528644490808284	0.09188415295653811	-0.00015582010926239176	-0.0003486621292309311	-0.00015554742695803037	-0.00034805197772333485
0.9776441803106027	0.0007288535605455143	0.0007310943009173666	0.0007939031505017982	0.0007940560654013471	0.0008319690005742954	0.0008307623400868457	0.0008731196420206775	0.000870333297488691	0.000961336707603896	0.0009547961406121155	0.0952156768631973	0.09181594832448714	-0.0001547653629264678	-0.00034838867335110213	-0.0001544946384672563	-0.00034777925263673737
0.9835349783005937	0.0007281259774722861	0.0007303624511945326	0.0007930632505984859	0.0007932153156482795	0.0008310604157405043	0.0008298553442710943	0.000872134435217254	0.0008693526875048215	0.0009601792717223749	0.0009536510670396614	0.09514492944332208	0.09174776348933131	-0.0001537168959420132	-0.000348113483846918	-0.00015344811660851498	-0.00034750479608000595
0.9894612713118381	0.000727398866871123	0.0007296310796362473	0.0007922239724292333	0.0007923751891927948	0.0008301525511303668	0.0008289490667639438	0.0008711500644855204	0.0008683729069443863	0.0009590229534166811	0.0009525070905101665	0.0950742028664713	0.09167959866131685	-0.00015267467861207473	-0.00034783656778161753	-0.00015240783175463068	-0.00034722861510133596
0.9954232732196957	0.0007266722326719422	0.0007289001901864746	0.0007913853202909044	0.0007915356903332711	0.0008292454112392631	0.0008280435120552118	0.0008701665345196963	0.0008673939604890033	0.0009578677577435806	0.0009513642160564736	0.09500349734954529	0.09161145404962016	-0.00015163868129842994	-0.00034755793220220266	-0.00015137375433668665	-0.00034695071673204736
1.0014211991882311	0.0007259460787918783	0.0007281697867762622	0.0007905472984641607	0.0007906968233518517	0.0008283390005442043	0.000827138684616392	0.0008691838499931704	0.0008664158527995982	0.0009567136897333227	0.0009502224486853095	0.09493281310833715	0.09154332986234748	-0.00015060887442269744	-0.0003472775841393272	-0.0001503458548451908	-0.0003466711079868623
1.0074552656779823	0.0007252204091353054	0.0007274398733237616	0.0007897099112134974	0.0007898585925144759	0.0008274333235038851	0.000826234588900699	0.00086820201555856	0.0008654385885164627	0.000955560754389727	0.0009490817933773707	0.09486215035753752	0.09147522630654525	-0.0001495852284662258	-0.0003469955306051875	-0.000149324103830617	-0.00034638979586304464
1.013525690453769	0.0007244952275938571	0.0007267104537342506	0.0007888731627872809	0.0007890210020709191	0.0008265283845587268	0.0008253312293431148	0.0008672210358477682	0.0008644621722593125	0.000954408956690275	0.0009479422550874132	0.09479150931073739	0.09140714358820205	-0.00014856771397195323	-0.0003467117785954932	-0.00014830847190436258	-0.00034610678734056655
1.0196326925925556	0.0007237705380464478	0.0007259815319001546	0.000788037057417781	0.0007881840562548253	0.0008256241881309208	0.0008244286103604332	0.0008662409154720431	0.0008634866086273437	0.000953258301586203	0.0009468038387443391	0.0947208901804378	0.09133908191225536	-0.00014755630154505983	-0.0003464263350886898	-0.0001472989297400945	-0.00034582208938285786
1.0257764924913542	0.000723046344359289	0.0007252531117010634	0.0007872015993212055	0.000787347759283741	0.0008247207386244751	0.0008235267363513008	0.0008652616590220323	0.0008625119021992871	0.000952108794002582	0.0009456665492512802	0.09465029317805287	0.09127104148259556	-0.000146550961853259	-0.00034613920704451573	-0.0001462954480738049	-0.00034553570893464114
1.0319573118751795	0.0007223226503859203	0.0007245251970037617	0.0007863667926977431	0.0007865121153591576	0.0008238180404252654	0.0008226256116962742	0.0008642832710678491	0.0008615380575334742	0.0009509604388384237	0.0009445303914856954	0.09457971851391425	0.09120302250207267	-0.00014555166562843502	-0.00034585040140580614	-0.00014529799770524043	-0.00034524765292334725
1.0381753738050519	0.0007215994599672182	0.0007237977916622408	0.000785532641731588	0.0007856771286665393	0.0008229160979010715	0.0008217252407578523	0.0008633057561591201	0.0008605650791678849	0.0009498132409667547	0.0009433953702994478	0.0945091663972792	0.09113502517250019	-0.0001445583836670733	-0.00034555992509721634	-0.00014430654949841581	-0.00034495792825828264
1.0444309026860459	0.0007208767769314321	0.0007230708995177334	0.0007846991505909912	0.0007848428033753712	0.000822014915401637	0.0008208256278805394	0.00086232911882506	0.00085959297162022	0.0009486672052347257	0.0009422614905189073	0.09443863703633502	0.09106704969466145	-0.00014357108683051012	-0.0003452677850237784	-0.00014332107438227992	-0.0003446665418298245
1.05072412427539	0.0007201546050941978	0.0007223445243987281	0.0007838663234282895	0.0007840091436391899	0.0008211144972587112	0.0008199267773908804	0.0008613533635745218	0.00085862173938795	0.0009475223364636919	0.0009411287569450315	0.09436813063820279	0.09099909626831275	-0.0001425897460466813	-0.00034497398807317725	-0.0001423415433521591	-0.00034437350051119697
1.057055265690613	0.0007194329482585662	0.0007216186701209978	0.0007830341643799464	0.0007831761535956235	0.0008202148477860977	0.0008190286935975159	0.0008603784948960616	0.0008576513869483837	0.0009463786394493117	0.0009399971743534614	0.09429764740894526	0.09093116509219455	-0.00014161433231028864	-0.00034467854111383533	-0.00014136792746942406	-0.0003440788111551685
1.0634245554177415	0.0007187118102150248	0.0007208933404876242	0.0007822026775665914	0.0007823438373664346	0.0008193159712797068	0.0008181313807912324	0.0008594045172580026	0.0008566819187587245	0.00094523611896164	0.0009388667474946117	0.09422718755357351	0.09086325636402792	-0.0001406448166836327	-0.0003443814509952736	-0.00014040019786330793	-0.0003437824805967993
1.0698322233195456	0.000717991194741522	0.0007201685392890199	0.0007813718670930585	0.0007815121990575533	0.0008184178720176016	0.0008172348432450052	0.0008584314351084926	0.000855713339256133	0.0009440947797452199	0.0009377374810937599	0.09415675127604843	0.09079537028052827	-0.00013968117029744542	-0.00034408272454747313	-0.00013943832573105885	-0.000343484515651693
1.0762785006438331	0.0007172711056034963	0.0007194442703029591	0.0007805417370484286	0.0007806812427591247	0.0008175205542600532	0.0008163390852140579	0.0008574592528755736	0.0008547456528577945	0.0009429546265191842	0.000936609379851147	0.09408633877929089	0.09072750703740812	-0.00013872336435165333	-0.00034378236858156885	-0.00013848228233871718	-0.00034318492311588567
1.0827636200317978	0.0007165515465538932	0.0007187205372945965	0.000779712291506065	0.0007798509725455422	0.0008166240222495845	0.0008154441109359037	0.0008564879749672364	0.0008537788639609705	0.0009418156639773399	0.0009354824484420574	0.09401595026518395	0.09065966682937918	-0.00013777137011598828	-0.00034348038988885055	-0.00013753203902211464	-0.0003428837097664006
1.089287815526412	0.0007158325213332008	0.0007179973440165011	0.0007788835345236601	0.0007790213924754955	0.0008157282802110298	0.0008145499246304042	0.0008555176057714948	0.0008528129769430744	0.0009406778967882758	0.0009343566915169266	0.09394558593458274	0.09059184985016262	-0.00013682515893066738	-0.0003431767952407905	-0.00013658756718734621	-0.00034258088236036044
1.0958513225808764	0.0007151140336694667	0.0007172746942086757	0.0007780554701432713	0.0007781925065920047	0.0008148333323515784	0.0008136565304998131	0.0008545481496564399	0.0008518479961617249	0.0009395413295954483	0.0009332321137014229	0.09387524598731578	0.09052405629249372	-0.0001358847022071355	-0.0003428715913889324	-0.00013564883831124197	-0.0003422764476345985
1.1024543780671139	0.0007143960872783348	0.0007165525915985928	0.0007772281023913702	0.000777364318922472	0.0008139391828608358	0.0008127639327288404	0.000853579610970315	0.0008508839259548206	0.0009384059670172887	0.0009321087195965529	0.09380493062219256	0.09045628634812553	-0.00013494997142884935	-0.00034256478506480836	-0.00013471582394253973	-0.000341970412306436
1.1090972202843215	0.0007136786858630613	0.0007158310399012121	0.0007764014352788742	0.0007765368334787129	0.0008130458359108656	0.0008118721354846887	0.0008526119940415705	0.0008499207706405916	0.0009372718136472895	0.000930986513778745	0.09373464003701178	0.09038854020783506	-0.00013402093815180482	-0.0003422563829797165	-0.00013378849570241935	-0.0003416627830731267
1.115780088967567	0.0007129618331145519	0.0007151100428190175	0.0007755754728012006	0.0007757100542570088	0.0008121532956562543	0.0008109811429171215	0.0008516453031789403	0.0008489585345176781	0.0009361388740541122	0.0009298655007999553	0.09366437442856416	0.0903208180614317	-0.0001330975740048146	-0.0003419463918233334	-0.00013286682528442645	-0.0003413535666101364
1.1225032252964444	0.0007122455327113851	0.0007143896040420418	0.0007747502189383036	0.0007748839852381464	0.0008112615662341586	0.0008100909591585092	0.0008506795426715016	0.000847997221865188	0.0009350071527816791	0.0009287456851877584	0.09359413399263897	0.09025312009775888	-0.00013217985069121502	-0.00034163481826643416	-0.00013195078445624175	-0.00034104276957364066
1.1292668719037753	0.0007115297883198402	0.0007136697272478956	0.0007739256776547178	0.0007740586303874609	0.0008103706517643571	0.0008092015883238834	0.0008497147167887424	0.0008470368369427651	0.0009338766543492737	0.0009276270714454432	0.09352391892403189	0.09018544650470295	-0.00013126773998844293	-0.00034132166895795013	-0.00013104034505986156	-0.00034073039859913723
1.1360712728843656	0.0007108146035939273	0.000712950416101795	0.0007731018528996037	0.0007732339936548791	0.0008094805563493128	0.0008083130345109904	0.0008487508297806291	0.0008460773839906537	0.0009327473832516396	0.0009265096640521085	0.09345372941654798	0.09011779746919842	-0.00013036121374887522	-0.00034100695052555197	-0.000130135479011681	-0.00034041646030041894
1.1429166738038161	0.0007100999821754177	0.0007122316742565974	0.0007722787486067943	0.000772410078974971	0.0008085912840742211	0.0008074253018003521	0.0008477878858776779	0.0008451188672297707	0.0009316193439590811	0.0009253934674627664	0.09338356566301118	0.09005017317723091	-0.00012946024390080718	-0.0003406906695760381	-0.00012923615830357643	-0.0003401009612696848
1.1498033217073829	0.0007093859276938727	0.0007115135053528268	0.0007714563686948376	0.0007715868902669878	0.0008077028390070705	0.0008065383942553158	0.0008468258892910192	0.0008441612908617697	0.0009304925409175644	0.0009242784861084355	0.09331342785526829	0.08998257381384864	-0.00012856480244880647	-0.00034037283269505725	-0.00012834235500393948	-0.0003397839080795939
1.1567314651288954	0.000708672443766671	0.0007107959130187028	0.0007706347170670402	0.0007707644314349085	0.0008068152251986931	0.0008056523159221077	0.0008458648442124648	0.0008432046590691064	0.000929366978548812	0.0009231647243962356	0.0932433161841955	0.08991499956316347	-0.00012767486147426121	-0.000340053446446581	-0.0001274540412573577	-0.00033946530728010127
1.1637013540997225	0.0007079595339990435	0.0007100789008701776	0.000769813797611518	0.0007699427063674897	0.0008059284466828262	0.0008047670708298974	0.0008449047548145814	0.0008422489760151119	0.0009282426612504096	0.0009220521867094933	0.0931732308397045	0.0898474506083581	-0.0001267903931358519	-0.0003397325173726262	-0.0001265711892853849	-0.0003391451653991795
1.1707132401577995	0.0007072472019841018	0.000709362472510963	0.0007689936142012397	0.0007691217189383104	0.0008050425074761664	0.0008038826629908491	0.0008439456252507583	0.0008412942458440597	0.000927119593395906	0.0009209408774078366	0.09310317201074948	0.08977992713169243	-0.00012591136967014804	-0.00033941005199306096	-0.00012569377138762355	-0.0003388234889436237
1.177767376356704	0.0007065354513028705	0.0007086466315325646	0.000768174170694075	0.0007683014730058167	0.0008041574115784299	0.0008029990964001788	0.0008429874596552762	0.0008403404726812346	0.0009259977793349132	0.0009198308008272958	0.09303313988533027	0.08971242931451184	-0.00012503776339242018	-0.0003390860568063536	-0.0001248217599419052	-0.00033850028439849633
1.1848640172747877	0.0007058242855243172	0.0007079313815143114	0.0007673554709328388	0.0007674819724133719	0.0008032731629724048	0.0008021163750362126	0.0008420302621433795	0.0008393876606330009	0.0009248772233932088	0.0009187219612804009	0.09296313465050499	0.08964495733724764	-0.000124169546697174	-0.0003387605382893233	-0.00012395512740485254	-0.00033817555822679424
1.1920034190243662	0.0007051137082053838	0.0007072167260233895	0.0007665375187453398	0.0007666632209893014	0.0008023897656240112	0.0008012345028604427	0.0008410740368113427	0.0008384358137868734	0.0009237579298728367	0.000917614363056282	0.09289315649238938	0.08957751137942843	-0.0001233066920580117	-0.00033843350289522456	-0.00012309384631229575	-0.00033784931686881015
1.1991858392609598	0.0007044037228910236	0.0007065026686148768	0.0007657203179444313	0.000765845222546944	0.0008015072234823645	0.0008003534838175895	0.0008401187877365482	0.0008374849362115894	0.0009226399030522142	0.0009165080104207725	0.09282320559616755	0.08951009161968357	-0.00012244917202874211	-0.0003381049570552186	-0.00012223788927966106	-0.0003375215667420217
1.2064115371925936	0.000703694333114229	0.0007057892128317744	0.0007649038723280562	0.0007650279808846983	0.0008006255404798265	0.0007994733218356591	0.0008391645189775519	0.0008365350319571783	0.0009215231471862306	0.0009154029076165071	0.0927532821460957	0.08944269823575071	-0.00012159695924381098	-0.0003377749071782066	-0.00012138722900290749	-0.000337192314242063
1.2136807735891502	0.0007029855423960681	0.0007050763622050418	0.0007640881856792983	0.0007642114997860728	0.0007997447205320717	0.0007985940208259998	0.0008382112345741604	0.0008355861050550326	0.0009204076665063545	0.0009142990588630248	0.09268338632551128	0.08937533140447992	-0.00012075002641860622	-0.00033744335964999705	-0.00012054183825894321	-0.0003368615657422247
1.2209938107917835	0.0007022773542457141	0.0007043641202536276	0.0007632732617664259	0.0007633957830197323	0.0007988647675381409	0.0007977155846833619	0.0008372589385474962	0.0008346381595179784	0.000919293465220731	0.0009131964683568662	0.09261351831683827	0.08930799130184278	-0.00011990834635001307	-0.00033711032083336145	-0.00011970168990552144	-0.0003365293275918724
1.2283509127223842	0.0007015697721604852	0.0007036524904845096	0.0007624591043429517	0.0007625808343395525	0.000797985685380507	0.0007968380172859623	0.0008363076349000789	0.0008336911993403501	0.0009181805475142954	0.000912095140271682	0.09254367830158976	0.0892406781029351	-0.00011907189191693451	-0.00033677579706842264	-0.00011886675688242004	-0.00033619560611833355
1.2357523448931043	0.0007008627996258712	0.0007029414763927231	0.0007616457171476689	0.0007617666574846639	0.0007971074779251292	0.0007959613224955363	0.0008353573276158899	0.0008327452284980595	0.0009170689175488673	0.0009109950787583276	0.09247386646038298	0.08917339198198748	-0.00011824063608061736	-0.00033643979467171126	-0.00011803701221138607	-0.000335860407625177
1.2431983744159416	0.000700156440115576	0.0007022310814614017	0.0007608331039047135	0.0007609532561795082	0.0007962301490215202	0.0007950855041574083	0.0008344080206604524	0.0008318002509486714	0.0009159585794632636	0.0009098962879449721	0.09240408297293744	0.08910613311236663	-0.00011741455188530453	-0.0003361023199368318	-0.00011721242899681572	-0.00033552373839293437
1.2506892700123766	0.0006994506970915445	0.0007015213091618084	0.0007600212683236074	0.0007601406341338829	0.0007953537025027994	0.0007942105661005421	0.0008334597179808999	0.0008308562706314729	0.000914849537373397	0.0009087987719371948	0.09233432801808582	0.08903890166658635	-0.000116593612458471	-0.00033576337913382437	-0.00011639298042618457	-0.00033518560467887815
1.2582253020230734	0.0006987455740040053	0.000700812162953375	0.0007592102140993127	0.0007593287950429986	0.0007944781421857625	0.0007933365121376119	0.000832512423506055	0.0008299132914675515	0.0009137417953723875	0.0009077025348180944	0.09226460177378046	0.08897169781630991	-0.00011577779101093477	-0.000335422978508193	-0.00011557863977033206	-0.000334846012716411
1.2658067424176331	0.0006980410742915017	0.0007001036462837356	0.0007583999449122824	0.0007585177425875254	0.0007936034718709403	0.0007924633460650554	0.0008315661411465005	0.0008289713173598652	0.0009126353575306627	0.0009066075806483881	0.09219490441709749	0.08890452173236045	-0.00011496706083807123	-0.0003350811242828211	-0.00011476938038400275	-0.0003345049687155377
1.2734338648044117	0.0006973372013809281	0.0006993957625887645	0.00075759046442851	0.0007577074804336474	0.0007927296953426573	0.0007915910716631432	0.0008306208747946552	0.0008280303521933176	0.000911530227896067	0.0009055139134665161	0.09212523612424767	0.08883737358472332	-0.00011416139531975067	-0.0003347378226568054	-0.000113965175706221	-0.0003341624788626152
1.2811069444403917	0.0006966339586875663	0.0006986885152926107	0.0007567817762995836	0.0007568980122331121	0.0007918568163690977	0.0007907196926960331	0.0008296766283248473	0.0008270903998348308	0.0009104264104939641	0.000904421537288745	0.09205559707057721	0.08877025354255583	-0.00011336076792056726	-0.00033439307980473454	-0.00011316599926066567	-0.0003338185493199364
1.2888262582411194	0.0006959313496151224	0.0006979819078077387	0.0007559738841627353	0.0007560893416232859	0.0007909848387023671	0.0007898492129118404	0.0008287334055933924	0.0008261514641334219	0.0009093239093273469	0.0009033304561092731	0.09198598743058235	0.08870316177419049	-0.0001125651521901791	-0.0003340469018764669	-0.0001123718246556632	-0.00033347318622486966
1.296592084790695	0.0006952293775557673	0.000697275943534965	0.0007551667916409013	0.0007552814722272072	0.0007901137660785597	0.0007889796360426985	0.0008277912104386702	0.000825213548920281	0.0009082227283769465	0.0009022406739003375	0.0919164073779066	0.08863609844714562	-0.00011177452176412694	-0.0003336992949983797	-0.00011158262558541576	-0.00033312639569202385
1.3044047043518285	0.0006945280458901649	0.0006965706258634922	0.0007543605023427626	0.0007544744076536339	0.0007892436022178139	0.0007881109658048173	0.0008268500466811946	0.0008242766580088382	0.0009071228716013308	0.0009011521946123103	0.0918468570853571	0.08856906372812909	-0.00011098885036411182	-0.0003333502652730913	-0.0001107983758297515	-0.00033277818381133306
1.312264398875954	0.0006938273579875179	0.0006958659581709507	0.0007535550198628088	0.0007536681514971023	0.0007883743508243806	0.0007872432058985519	0.0008259099181236948	0.0008233407951948453	0.0009060243429370181	0.0009000650221738128	0.09177733672490299	0.08850205778304472	-0.00011020811179775214	-0.0003329998187772132	-0.00011001904925424244	-0.0003324285566473628
1.320171452013404	0.0006931273172056041	0.0006951619438234388	0.0007527503477813884	0.0007528627073379817	0.0007875060155866906	0.0007863763600084683	0.0008249708285511944	0.0008224059642564533	0.0009049271462985876	0.0008989791604918174	0.0917078464676894	0.08843508077699941	-0.00010943227995972166	-0.0003326479615641531	-0.00010924461981125233	-0.0003320775202412807
1.3281261491236485	0.0006924279268908079	0.0006944585861755532	0.0007519464896647561	0.0007520580787425195	0.000786638600177408	0.0007855104318033986	0.000824032781731078	0.0008214721689542793	0.0009038312855787734	0.000897894613451747	0.09163838648404052	0.0883681328743107	-0.00010866132883150664	-0.000332294699661867	-0.00010847506153977698	-0.00033172508060930195
1.3361287772855897	0.0006917291903781694	0.000693755888570439	0.0007511434490651401	0.0007512542692629077	0.0007857721082535098	0.0007846454249365166	0.0008230957814131813	0.000820539413031496	0.0009027367646485907	0.0008968113849175934	0.09156895694346473	0.08830121423851281	-0.0001078952324816626	-0.0003319400390729421	-0.00010771034856571493	-0.00033137124374227334
1.3441796253079266	0.0006910311109914147	0.0006930538543398216	0.0007503412295207852	0.0007504512824373298	0.0007849065434563394	0.000783781343045394	0.0008221598313298605	0.0008196077002138982	0.0009016435873574315	0.000895729478732013	0.09149955801466729	0.08823432503236192	-0.0001071339650670286	-0.0003315839857766789	-0.00010695045510269313	-0.00033101601560731053
1.352278983739575	0.000690333692042996	0.0006923524868040453	0.0007495398345560092	0.000749649121790014	0.0007840419094116731	0.0007829181897520681	0.0008212249351960682	0.0008186770342099825	0.0009005517575331729	0.0008946488987164326	0.0914301898655518	0.08816746541784658	-0.00010637750083185987	-0.00033122654572595445	-0.00010619535545163677	-0.00033065940214552225
1.3604271448801535	0.0006896369368341357	0.00069165178927212	0.000748739267681265	0.0007488477908312959	0.0007831782097297926	0.0007820559686631103	0.0008202910967094402	0.0008177474187110272	0.0008994612789822952	0.0008935696486711642	0.0913608526632292	0.08810063555618927	-0.0001056258141085703	-0.00033086772484849925	-0.00010544502400155337	-0.0003303014092731482
1.3686244027905345	0.0006889408486548601	0.0006909517650417552	0.0007479395323931863	0.0007480472930576679	0.0007823154480055438	0.0007811946833696871	0.0008193583195503655	0.000816818857391168	0.0008983721554899803	0.000892491732375504	0.09129154657402744	0.08803383560785848	-0.00010487887931837775	-0.00033050752904736913	-0.00010469943522976172	-0.0003299420428815869
1.3768710533034536	0.0006882454307840439	0.0006902524173994036	0.0007471406321746518	0.0007472476319518374	0.0007814536278184055	0.0007803343374476287	0.0008184266073820701	0.0008158913539074748	0.0008972843908202282	0.0008914151535878431	0.09122227176349328	0.0879670657325706	-0.000104136670971193	-0.00033014596420025133	-0.00010395856370214868	-0.000329581308837007
1.3851673940341884	0.0006875506864894452	0.000689553749620298	0.0007463425704948327	0.00074644881098278	0.0007805927527325548	0.0007794749344574919	0.0008174959638506905	0.0008149649119000305	0.0008961979887159596	0.0008903399160457701	0.09115302839640406	0.08790032608930154	-0.00010339916366575164	-0.00032978303615860405	-0.00010322238407315526	-0.0003292192129794591
1.3935137243912972	0.0006868566190277521	0.0006888557649684991	0.0007455453508092571	0.000745650833605802	0.0007797328262969373	0.0007786164779446336	0.0008165663925853594	0.0008140395349920122	0.0008951129528991325	0.0008892660234661856	0.09108381663677212	0.08783361683628942	-0.00010266633209030096	-0.0003294187507491553	-0.000102490871086304	-0.00032885576112393067
1.4019103455874267	0.0006861632316446165	0.000688158466696928	0.0007447489765598592	0.0007448537032625883	0.0007788738520453261	0.0007777589714392682	0.0008156378971982782	0.0008131152267897637	0.0008940292870708446	0.0008881934795454011	0.091014636647853	0.08776693813104494	-0.00010193815102246123	-0.000329053113772404	-0.00010176399957450427	-0.0003284909590598184
1.410357560650181	0.0006854705275747027	0.0006874618580474174	0.000743953451175042	0.0007440574233812694	0.0007780158334964009	0.0007769024184565438	0.0008147104812848039	0.0008121919908828819	0.0008929469949114512	0.0008871222879592557	0.09094548859215368	0.08770029013035391	-0.00010121459532969057	-0.00032868613100317523	-0.00010104174446019104	-0.0003281248125511227
1.4188556744330574	0.000684778510041719	0.0006867659422507416	0.0007431587780697277	0.0007432619973764651	0.0007771587741538005	0.0007760468224965982	0.0008137841484235186	0.0008112698308442868	0.0008918660800806644	0.0008860524523632121	0.09087637263143611	0.08763367299029151	-0.00010049563996957639	-0.0003283178081911753	-0.00010032408075556776	-0.00032775732733603125
1.4274049936264492	0.0006840871822584684	0.000686070722526671	0.0007423649606454216	0.0007424674286493569	0.0007763026775062039	0.0007751921870446378	0.0008128589021763216	0.0008103487502303102	0.0008907865462176742	0.0008849839763924778	0.09080728892672997	0.08756708686622053	-9.978125998946069e-05	-0.00032794815105841035	-9.961098356232184e-05	-0.00032738850912536477
1.4360058267687137	0.0006833965474268867	0.0006853762020840069	0.0007415720022902664	0.0007416737205877358	0.000775447547027392	0.0007743385155710014	0.000811934746088502	0.0008094287525807707	0.0008897083969412546	0.0008839168636621054	0.09073823763833519	0.08750053191280545	-9.907143052760581e-05	-0.000327577165302545	-9.890242807282512e-05	-0.0003270183636056023
1.4446584842573071	0.0006827066087380796	0.0006846823841206226	0.0007407799063790965	0.0007408808765660603	0.0007745933861763134	0.000773485811531223	0.0008110116836888176	0.0008085098414190491	0.0008886316358498678	0.0008828511177670982	0.09066921892583132	0.0874340082840148	-9.836612681282664e-05	-0.00032720485659495924	-9.819838956991872e-05	-0.0003266468964376046
1.453363278359986	0.000682017369372372	0.0006839892718235107	0.0007399886762735006	0.0007400888999455189	0.0007737401983971562	0.0007726340783661041	0.0008100897184895811	0.0008075920202521762	0.000887556266521784	0.0008817867422825263	0.09060023294808582	0.08736751613313092	-9.76653241642686e-05	-0.000326831230579111	-9.749884342642734e-05	-0.00032627411325417133
1.4621205232260774	0.0006813288324993499	0.0006832968683688277	0.000739198315321882	0.0007392977940740881	0.0007728879871194215	0.0007717833195017864	0.0008091688539867411	0.0008066752925709114	0.0008864822925151919	0.0008807237407636333	0.09053127986325875	0.08730105561275643	-9.696899799252479e-05	-0.00032645629287364475	-9.680376510624866e-05	-0.0003259000196626505
1.470930534897817	0.000680641001277896	0.0006826051769219296	0.0007384088268595086	0.0007385075622865858	0.0007720367557579791	0.0007709335383498119	0.0008082490936599559	0.0008057596618498175	0.0008854097173683003	0.0008796621167459387	0.09046235982881251	0.08723462687482152	-9.62771237994764e-05	-0.00032608004907117016	-9.611313016431866e-05	-0.00032552462124482706
1.4797936313217521	0.0006799538788562398	0.000681914200637421	0.0007376202142085774	0.0007377182079047336	0.0007711865077131483	0.0007700847383071974	0.0008073304409726826	0.0008048451315473463	0.0008843385445994577	0.0008786018737453541	0.09039347300152026	0.08716823007059098	-9.558967717787636e-05	-0.00032570250473626383	-9.542691424650057e-05	-0.00032514792355534117
1.48871013236022	0.0006792674683719986	0.0006812239426591992	0.0007368324806782749	0.0007369297342372189	0.0007703372463707629	0.0007692369227565004	0.0008064128993722552	0.0008039317051059197	0.0008832687777072623	0.0008775430152582903	0.09032461953746847	0.08710186535067058	-9.490663381243186e-05	-0.000325323665408328	-9.474509308998041e-05	-0.00032476993212254834
1.4976803598028874	0.0006785817729522182	0.0006805344061204934	0.0007360456295648293	0.0007361421445797461	0.0007694889751022379	0.0007683900950658912	0.0008054964722899645	0.0008030193859520063	0.0008822004201706681	0.0008764855447617623	0.09025579959207036	0.08703553286501607	-9.422796947922141e-05	-0.00032494353659917596	-9.406764252317679e-05	-0.0003243906524475204
1.5067046373783677	0.0006778967957134216	0.0006798455941439159	0.000735259664151578	0.000735355442215105	0.0007686416972646463	0.0007675442585892226	0.0008045811631411462	0.0008021081774962091	0.0008811334754491058	0.0008754294657135068	0.09018701332007044	0.08696923276293976	-9.355366004619448e-05	-0.0003245621237941976	-9.339453846631679e-05	-0.0003240100900057663
1.5157832907659001	0.0006772125397616465	0.0006791575098414983	0.000734474587709019	0.0007345696304132236	0.0007677954162007806	0.0007666994166660939	0.0008036669753252537	0.0008011980831333385	0.0008800679469825822	0.0008743747815520817	0.09011826087555168	0.08690296519311465	-9.288368147331721e-05	-0.0003241794324519709	-9.272575693120011e-05	-0.00032362825024531694
1.5249166476071065	0.0006765290081924972	0.0006784701563147454	0.0007336904034948803	0.0007337847124312331	0.000766950135239231	0.0007658555726219297	0.0008027539122259517	0.0008002891062425051	0.0008790038381918055	0.0008733214956969872	0.09004954241194416	0.08683673030359002	-9.221800981254469e-05	-0.00032379546800415104	-9.206127402136555e-05	-0.0003232451385875301
1.5341050375178134	0.0006758462040911792	0.00067778353665467	0.000732907114754168	0.0007330006915135226	0.0007661058576944478	0.0007650127297680416	0.0008018419772111864	0.0007993812501871882	0.0008779411524782836	0.0008722696115487628	0.08998085808203321	0.08677052824178853	-9.155662120825109e-05	-0.00032341023585583106	-9.140106593256286e-05	-0.0003228607604273126
1.5433487920999491	0.0006751641305325509	0.0006770976539418451	0.0007321247247192357	0.0007322175708918037	0.0007652625868668171	0.000764170891401703	0.0008009311736332773	0.0007984745183153269	0.0008768798932244456	0.0008712191324891056	0.08991220803796642	0.08670435915452032	-9.089949189678564e-05	-0.00032302374138432066	-9.074510895229482e-05	-0.00032247512113176
1.5526482449535108	0.0006744827905811678	0.0006764125112464482	0.0007313432366098428	0.0007314353537851705	0.0007644203260427313	0.0007633300608062205	0.0008000215048289981	0.0007975689139594032	0.000875820063793752	0.0008701700618809811	0.08984359243126165	0.08663822318799175	-9.0246598207111e-05	-0.0003226359899401454	-9.009337946046247e-05	-0.00032208822604179455
1.5620037316886017	0.0006738021872913221	0.0006757281116283029	0.000730562653633211	0.0007306540434001578	0.0007635790784946571	0.0007624902412509987	0.0007991129741196546	0.000796664440436515	0.0008747616675308011	0.0008691224030687248	0.08977501141281369	0.08657212048780541	-8.95979165607616e-05	-0.00032224698684682473	-8.944585392912235e-05	-0.0003217000804704162
1.5714155899375468	0.0006731223237070944	0.0006750444581369297	0.0007297829789840912	0.0007298736429308058	0.0007627388474812085	0.0007616514359916206	0.0007982055848111754	0.0007957611010484692	0.0008737047077614506	0.0008680761593781619	0.08970646513290371	0.08650605119897414	-8.895342347171875e-05	-0.0003218567374002057	-8.880250892269459e-05	-0.0003213106897038409
1.580884159367074	0.0006724432028623938	0.0006743615538115879	0.000729004215844819	0.0007290941555587164	0.0007618996362472192	0.0007608136482699079	0.000797299340194189	0.0007948588990818561	0.0008726491877929217	0.0008670313341167113	0.08963795374120612	0.0864400154659277	-8.831309554689637e-05	-0.0003214652468693513	-8.816332109828906e-05	-0.00032092005900150045
1.5904097816905756	0.000671764827781005	0.000673679401681322	0.0007282263673853777	0.000728315584453118	0.0007610614480238092	0.0007599768813139996	0.0007963942435441094	0.0007939578378081362	0.0008715951109139138	0.0008659879305734971	0.08956947738679728	0.08637401343251763	-8.767690948587037e-05	-0.00032107252049565216	-8.75282672051364e-05	-0.0003205281935943216
1.5999928006804371	0.0006710872014766363	0.0006729980047650125	0.0007274494367634625	0.0007275379327709278	0.0007602242860284626	0.0007591411383384227	0.0007954902981212222	0.0007930579204837243	0.0008705424803947217	0.000864945952019462	0.08950103621816183	0.08630804524202708	-8.704484208097579e-05	-0.0003206785634925491	-8.689732408545536e-05	-0.0003201350986869467
1.6096335621804478	0.0006704103269529621	0.0006723173660714154	0.0007266734271245374	0.0007267612036568098	0.0007593881534650957	0.0007583064225441589	0.0007945875071707643	0.0007921591503500687	0.0008694912994873412	0.000863905401707474	0.08943263038320293	0.08624211103717852	-8.641687021768152e-05	-0.000320283381046671	-8.627046867398097e-05	-0.00031974077945592927
1.6193324141182788	0.0006697342072036707	0.0006716374885992151	0.0007258983416018999	0.0007259854002432401	0.0007585530535241288	0.0007574727371187232	0.0007936858739230102	0.0007912615306337381	0.0008684415714255869	0.000862866282872439	0.08936426002924795	0.0861762109601404	-8.579297087440985e-05	-0.0003198869783171687	-8.564767799823514e-05	-0.00031934524105076134
1.6290897065180392	0.0006690588452125088	0.0006709583753370656	0.0007251241833167396	0.0007252105256505646	0.0007577189893825584	0.000756640085236228	0.0007927854015933539	0.0007903650645464997	0.0008673932994251995	0.0008618285987314099	0.08929592530305906	0.08611034515253492	-8.51731211224463e-05	-0.00031948936043449394	-8.502892917851279e-05	-0.0003189484885929017
1.6389057915129117	0.0006683842439533319	0.0006702800292636433	0.0007243509553782066	0.0007244365829870674	0.0007568859642040338	0.0007558084700574645	0.0007918860933823974	0.0007894697552854104	0.0008663464866839675	0.0008607923524837007	0.08922762635083742	0.08604451375544712	-8.45572981263143e-05	-0.0003190905325022031	-8.441419942784717e-05	-0.00031855052717588705
1.6487810233578566	0.0006677104063901459	0.0006696024533476897	0.0007235786608834661	0.000723663575349029	0.0007560539811389209	0.0007549778947299669	0.0007909879524760301	0.0007885756060328945	0.0008653011363818296	0.000859757547310993	0.08915936331823619	0.08597871690943028	-8.394547914371275e-05	-0.00031869049959604157	-8.380346605248862e-05	-0.0003181513618669418
1.6587157584424002	0.0006670373354771571	0.0006689256505480607	0.0007228073029177661	0.0007228915058207877	0.0007552230433243843	0.0007541483623880859	0.0007900909820455155	0.0007876826199568287	0.0008642572516809945	0.0008587241863774496	0.08909113635036374	0.08591295475451728	-8.333764152541195e-05	-0.00031828926676380487	-8.319670645130783e-05	-0.0003177509977042581
1.6687103553034934	0.0006663650341588175	0.0006682496238137734	0.0007220368845544958	0.0007221203774748052	0.0007543931538844507	0.0007533198761530665	0.0007891951852475752	0.0007867908002106274	0.0008632148357260518	0.0008576922728298237	0.08902294559179671	0.08584722743022617	-8.273376271555888e-05	-0.000317886839025755	-8.259389811623996e-05	-0.0003173494396985499
1.6787651746384535	0.0006656935053698721	0.0006675743760840535	0.0007212674088552516	0.0007213501933717283	0.0007535643159300886	0.0007524924391331136	0.0007883005652244742	0.0007859001499333233	0.0008621738916440841	0.0008566618097975717	0.08895479118658484	0.0857815350755655	-8.213382025114985e-05	-0.00031748322137312157	-8.199501863213887e-05	-0.0003169466928326925
1.6888805793179813	0.00066502275203541	0.0006668999102883875	0.0007204988788699022	0.0007205809565604536	0.0007527365325592811	0.0007516660544234719	0.0007874071251041078	0.0007850106722496597	0.0008611344225447842	0.0008556328003929646	0.08888667327825799	0.08571587782904964	-8.153779176268278e-05	-0.00031707841876985055	-8.140004567679104e-05	-0.0003165427620610006
1.6990569343992543	0.0006643527770709048	0.0006662262293465628	0.0007197312976366436	0.000719812670078187	0.0007519098068570945	0.0007508407251064942	0.0007865148680000805	0.000784122370270163	0.000860096431520562	0.0008546052477111957	0.08881859200983881	0.0856502558286976	-8.094565497396983e-05	-0.00031667243615232654	-8.080895702119312e-05	-0.00031613765231094937
1.7092946071391046	0.0006636835833822681	0.0006655533361687229	0.0007189646681820687	0.0007190453369505099	0.0007510841418957544	0.000750016454251714	0.0007856237970117979	0.000783235247091238	0.0008590599216466631	0.0008535791548304964	0.0887505475238499	0.08558466921205064	-8.035738770186679e-05	-0.0003162652784278741	-8.022173052919107e-05	-0.00031573136848131456
1.7195939670072704	0.0006630151738658946	0.0006648812336554127	0.0007181989935212293	0.0007182789601914426	0.0007502595407347202	0.0007491932449159226	0.0007847339152245469	0.0007823493057952454	0.0008580248959812782	0.0008525545248122437	0.0886825399623185	0.08551911811617177	-7.977296785652982e-05	-0.00031585695047592344	-7.963834415766063e-05	-0.00031532391544267235
1.7299553856997325	0.0006623475514087119	0.0006642099246976286	0.0007174342766577001	0.0007175135428035079	0.0007494360064207573	0.0007483711001432386	0.0007838452257095856	0.0007814645494505909	0.0008569913575656613	0.0008515313607010748	0.08861456946678951	0.08545360267765914	-7.91923734415334e-05	-0.00031544745714839895	-7.90587759565628e-05	-0.00031491529803803764
1.7403792371521247	0.0006616807188882231	0.0006635394121768619	0.0007166705205836374	0.0007167490877777903	0.0007486135419880073	0.0007475500229651827	0.0007829577315242206	0.0007805809811118025	0.0008559593094242333	0.000850509665524991	0.0885466361783302	0.08538812303265114	-7.861558255355117e-05	-0.00031503680326830374	-7.848300406877035e-05	-0.000314505521081726
1.7508658975532332	0.0006610146791725645	0.0006628696989651575	0.000715907728279851	0.0007159855980940083	0.0007477921504580696	0.0007467300164007524	0.0007820714357119033	0.0007796986038196268	0.0008549287545647087	0.0008494894422954813	0.08847874023754168	0.08532267931683792	-7.804257338223791e-05	-0.0003146249936296919	-7.791100673005397e-05	-0.0003140945893597147
1.76141574535857	0.0006603494351205468	0.0006622007879251548	0.0007151459027158629	0.0007152230767205731	0.0007469718348400704	0.0007459110834564955	0.0007811863413023089	0.0007788174206011056	0.0008538996959781992	0.0008484706940076243	0.08841088178456621	0.08525727166546596	-7.747332421081249e-05	-0.0003142120329994724	-7.73427622692141e-05	-0.00031368250762989214
1.7720291613040315	0.0006596849895817051	0.0006615326819101386	0.000714385046849971	0.0007144615266146517	0.0007461525981307355	0.000745093227126583	0.0007803024513114218	0.0007779374344696631	0.0008528721366393298	0.0008474534236402011	0.08834306095909522	0.08519190021335074	-7.690781341553043e-05	-0.00031379792611582746	-7.67782491078936e-05	-0.00031326928062144765
1.7827065284196406	0.0006590213453963492	0.0006608653837640916	0.0007136251636293159	0.0007137009507222366	0.0007453344433144674	0.0007442764503928854	0.0007794197687416254	0.000777058648425191	0.0008518460795063539	0.0008464376341558112	0.08827527790037985	0.08512656509487765	-7.634601946555214e-05	-0.0003133826776876014	-7.621744576079281e-05	-0.00031285491303603696
1.7934482320433673	0.0006583585053956113	0.0006601988963217398	0.0007128662559899441	0.0007129413519782031	0.0007445173733634213	0.0007434607562250405	0.000778538296581784	0.0007761810654541349	0.0008508215275212641	0.0008454233285009787	0.08820753274723572	0.0850612664440213	-7.578792092344938e-05	-0.00031296629239643825	-7.56603308354406e-05	-0.0003124394095468941
1.8042546598350382	0.0006576964724014934	0.000659533222408603	0.0007121083268568694	0.0007121827333063799	0.0007437013912375708	0.0007426461475805347	0.000777658037807329	0.0007753046885295762	0.0008497984836099059	0.0008444105096062647	0.08813982563805654	0.08499600439434202	-7.523349644464328e-05	-0.00031254877489467203	-7.51068830318058e-05	-0.00031202277479699947
1.8151262017903238	0.000657035249226923	0.0006588683648410497	0.0007113513791441459	0.0007114250976196137	0.0007428864998847955	0.0007418326274047782	0.0007767789953803524	0.0007744295206113264	0.0008487769506820989	0.0008433991803863863	0.08807215671082023	0.08493077907900452	-7.468272477737653e-05	-0.0003121301298053547	-7.455708114289389e-05	-0.00031160501340227187
1.8260632502548164	0.0006563748386757935	0.0006582043264263383	0.0007105954157549226	0.0007106684478198285	0.0007420727022409457	0.000741020198631172	0.000775901172249681	0.0007735555646459989	0.0008477569316317358	0.0008423893437403158	0.08800452610309603	0.08486559063077732	-7.413558476321302e-05	-0.00031171036172458755	-7.401090405450422e-05	-0.0003111861299503471
1.8370661999381863	0.0006557152435430184	0.0006575411099626733	0.000709840439581514	0.0007099127867980966	0.0007412600012299189	0.0007402088641811876	0.0007750245713509713	0.0007726828235671069	0.0008467384293369086	0.0008413810025514017	0.08793693395205739	0.08480043918204895	-7.359205533639945e-05	-0.0003112894752189399	-7.346833074495934e-05	-0.00031076612899991196
1.848135447928429	0.0006550564666145811	0.000656878718239253	0.0007090864535054633	0.0007091581174346989	0.0007404483997637371	0.0007393986269644393	0.0007741491956067933	0.0007718113002951415	0.0008457214466600154	0.0008403741596874759	0.08786938039448836	0.08473532486483211	-7.30521155238098e-05	-0.0003108674748256435	-7.292934028499398e-05	-0.00031034501508026
1.8592713937061955	0.0006543985106675849	0.0006562171540363223	0.0007083334603976101	0.0007084044425991953	0.0007396379007426225	0.0007385894898787647	0.000773275047926718	0.0007709409977376637	0.0008447059864478795	0.0008393688180009695	0.08780186556679179	0.08467024781077427	-7.251574444522985e-05	-0.0003104443650538691	-7.239391183792854e-05	-0.00030992279269242973
1.8704744391592067	0.0006537413784702996	0.0006555564201252195	0.000707581463118151	0.0007076517651504863	0.0007388285070550684	0.0007377814558102919	0.0007724021312074017	0.0007700719187893846	0.000843692051531857	0.0008383649803290199	0.08773438960500105	0.08460520815116374	-7.19829213131698e-05	-0.0003100201503841993	-7.186202465968988e-05	-0.0003094994663094264
1.8817449885967616	0.0006530850727822152	0.0006548965192684304	0.0007068304645167093	0.000706900087936878	0.0007380202215779176	0.0007369745276335183	0.0007715304483326752	0.0007692040663322552	0.0008426796447279546	0.0008373626494935845	0.08766695264478626	0.0845402060169434	-7.145362543249656e-05	-0.00030959483526754594	-7.133365809831177e-05	-0.00030907504037452904
1.8930834487643238	0.0006524295963540892	0.0006542374542196354	0.0007060804674323972	0.0007061494137961513	0.0007372130471764381	0.000736168708211387	0.0007706600021736281	0.0007683374432355502	0.0008416687688369406	0.0008363618283015527	0.08759955482146389	0.08447524153871247	-7.092783620078758e-05	-0.00030916842412687107	-7.080879159417075e-05	-0.00030864951930262285
1.9044902288582053	0.000651774951927999	0.0006535792277237642	0.0007053314746938828	0.0007053997455556241	0.0007364069867043943	0.0007353640003953587	0.0007697907955886973	0.0007674720523559549	0.0008406594266444613	0.0008353625195448573	0.08753219627000827	0.0844103148467405	-7.040553310789371e-05	-0.00030874092135563247	-7.028740467993067e-05	-0.00030822290748014347
1.9159657405403292	0.0006511211422373912	0.0006529218425170433	0.0007045834891194559	0.0007046510860322186	0.000735602043004129	0.0007345604070254883	0.0007689228314237544	0.0007666078965376522	0.0008396516209211531	0.0008343647260005872	0.08746487712505895	0.0843454260709749	-6.98866957359115e-05	-0.0003083123313180336	-6.97694769800708e-05	-0.00030779520926355053
1.9275103979530908	0.0006504681700071319	0.0006522653013270506	0.0007038365135170946	0.0007039034380325281	0.0007347982189066343	0.0007337579309305043	0.0007680561125121909	0.0007657449786124086	0.0008386453544227559	0.0008333684504310976	0.08739759752092732	0.08428057534104892	-6.937130375929412e-05	-0.0003078826583499672	-6.925498821119813e-05	-0.00030736642898102073
1.9391246177343011	0.0006498160379535583	0.0006516096068727628	0.0007030905506845285	0.0007031568043528816	0.0007339955172316284	0.0007329565749278772	0.0007671906416750059	0.0007648833013996611	0.0008376406298902278	0.0008323736955841231	0.08733035759161076	0.08421576278629246	-6.88593369446433e-05	-0.0003074519067585435	-6.874391818188774e-05	-0.00030693657093228133
1.9508088190322228	0.0006491647487845265	0.0006509547618646085	0.0007023456034093059	0.0007024111877794083	0.0007331939407876288	0.0007321563418239	0.0007663264217208927	0.0007640228677065998	0.0008366374500498569	0.0008313804641928867	0.08726315747079941	0.08415098853573873	-6.835077515028598e-05	-0.0003070200808205914	-6.823624679228035e-05	-0.0003065056393869725
1.9625634235206988	0.0006485143051994688	0.0006503007690045222	0.0007016016744688628	0.0007016665910881104	0.0007323934923720378	0.0007313572344137642	0.0007654634554463292	0.0007631636803282619	0.0008356358176133793	0.0008303887589762179	0.08719599729188501	0.0840862527181342	-6.78455983266664e-05	-0.00030658718478471236	-6.773195403446744e-05	-0.0003060736385871732
1.9743888554143678	0.0006478647098894346	0.0006496476309859882	0.0007008587666305819	0.0007009230170449185	0.0007315941747712031	0.0007305592554816273	0.0007646017456356576	0.0007623057420476078	0.0008346357352780843	0.0008293985826386547	0.08712887718797171	0.08402155546194844	-6.734378651608586e-05	-0.00030615322287094737	-6.723101999187367e-05	-0.0003056405727448752
1.9862855414839768	0.0006472159655371515	0.0006489953504941027	0.0007001168826518672	0.00070018046840577	0.0007307959907605075	0.0007297624078007033	0.0007637412950611804	0.0007614490556356203	0.000833637205726939	0.0008284099378705657	0.0870617972918846	0.08395689689538331	-6.684531985211295e-05	-0.00030571819926825117	-6.673342483915629e-05	-0.00030520644604203895
1.9982539110717792	0.0006465680748170717	0.0006483439302056175	0.0006993760252802066	0.000699438947916669	0.0007299989431044404	0.0007289666941333278	0.0007628821064832445	0.0007605936238513809	0.0008326402316286949	0.0008274228273482567	0.08699475773617961	0.08389227714637766	-6.635017856029476e-05	-0.0003052821181386278	-6.623914884274287e-05	-0.0003047712626337573
2.010294396107033	0.0006459210403954211	0.0006476933727889939	0.0006986361972532346	0.0006986984583137505	0.0007292030345566677	0.0007281721172310339	0.000762024182650323	0.0007597394494421605	0.0008316448156380004	0.0008264372537340795	0.08692775865315244	0.08382769634262573	-6.585834295733117e-05	-0.0003048449836135503	-6.574817235989461e-05	-0.00030433502664431455
2.0224074311215867	0.0006452748649302572	0.0006470436809044581	0.0006978974012988079	0.0006979590023233565	0.0007284082678601204	0.0007273786798346367	0.0007611675262991148	0.0007588865351435096	0.0008306509603955227	0.0008254532196765531	0.08686080017485051	0.08376315461157657	-6.536979345113034e-05	-0.00030440679979507057	-6.526047583900116e-05	-0.0003038977421692124
2.0345934532655616	0.0006446295510715128	0.000646394857204047	0.0006971596401350619	0.0006972205826620909	0.0007276146457470605	0.0007265863846742992	0.0007603121401546179	0.0007580348836793369	0.0008296586685280495	0.0008244707278104637	0.08679388243307798	0.0836986520804498	-6.488451054102382e-05	-0.0003039675707570688	-6.477603981957028e-05	-0.0003034594132756141
2.0468529023231294	0.0006439851014610533	0.0006457469043316661	0.000696422916470485	0.0006964832020368963	0.000726822170939161	0.0007257952344696139	0.0007594580269302279	0.0007571844977620043	0.0008286679426486133	0.0008234897807569856	0.08672700555940968	0.08363418887624188	-6.440247481705186e-05	-0.0003035273005431993	-6.429484493151658e-05	-0.0003030200439998465
2.059186220728381	0.0006433415187327274	0.0006450998249231395	0.0006956872330039822	0.0006957468631451153	0.000726030846147585	0.0007250052319296822	0.0007586051893278213	0.0007563353800924112	0.0008276787853566007	0.0008225103811237898	0.08666016968520013	0.08356976512573965	-6.392366696013341e-05	-0.00030308599316739016	-6.381687189556048e-05	-0.00030257963834973145
2.0715938535812968	0.0006426988055124174	0.000644453621606262	0.0006949525924249434	0.0006950115686745622	0.0007252406740730599	0.0007242163797531842	0.0007577536300378446	0.00075548753336008	0.0008266911992378663	0.0008215325315051558	0.08659337494159174	0.08350538095552074	-6.344806774209732e-05	-0.00030264365261548076	-6.334210152303052e-05	-0.00030213820030439154
2.084076248663807	0.0006420569644180911	0.0006438082970008518	0.000694218997413308	0.000694277321303584	0.0007244516574059513	0.0007234286806284582	0.0007569033517393993	0.0007546409602432444	0.0008257051868648434	0.0008205562344820826	0.08652662145952644	0.08344103649197487	-6.297565802526953e-05	-0.0003022002828436121	-6.287051471550245e-05	-0.00030169573381313985
2.0966338564559543	0.0006414159980598536	0.0006431638537188023	0.000693486450639633	0.0006935441237011316	0.0007236637988263438	0.0007226421372335768	0.0007560543571003305	0.0007537956634089363	0.0008247207507966628	0.0008195814926224001	0.08645990936975381	0.08337673186130554	-6.25064187621989e-05	-0.0003017558877773663	-6.240209246457379e-05	-0.0003012522427951192
2.109267130152151	0.0006407759090400035	0.0006425202943641383	0.0006927549547651637	0.0006928119785268293	0.0007228771010041187	0.0007218567522364283	0.0007552066487773206	0.0007529516455130749	0.0008237378935792648	0.0008186083084808855	0.0863932388028447	0.08331246718954036	-6.204033099576137e-05	-0.0003013104713136261	-6.193681585197133e-05	-0.0003008077311407453
2.1219765256775314	0.0006401366999530792	0.000641877621533064	0.0006920245124418963	0.0006920808884310377	0.0007220915665990273	0.0007210725282947852	0.0007543602294159678	0.0007521089092005508	0.0008227566177455107	0.0008176366845993702	0.0863266098891945	0.08324824260254271	-6.157737585910095e-05	-0.00030086403732046407	-6.147466604955118e-05	-0.00030036220271209557
2.1347625017044103	0.0006394983733859136	0.000641235837814018	0.0006912951263126453	0.0006913508560549215	0.0007213071982607674	0.0007202894680563834	0.0007535151016508797	0.0007512674571053152	0.0008217769258152964	0.0008166666235068502	0.08626002275904171	0.08318405822602355	-6.111753457509542e-05	-0.0003004165896355049	-6.101562431847299e-05	-0.00029991566134002223
2.147625519668832	0.0006388609319176887	0.0006405949457877282	0.0006905667990111166	0.0006906218840305222	0.0007205239986290651	0.0007195075741590063	0.0007526712681057621	0.0007504272918504685	0.0008207988202956704	0.0008156981277196053	0.08619347754247068	0.08311991418554511	-6.066078845632858e-05	-0.00029996813206678574	-6.055967200960591e-05	-0.0002994681108267061
2.160566043787228	0.0006382243781199838	0.000639954948027261	0.0006898395331619676	0.0006898939749808194	0.0007197419703337486	0.0007187268492305502	0.0007518287313935031	0.0007495884160483452	0.0008198223036809422	0.0008147311997413031	0.08612697436942679	0.08305581060653723	-6.0207118905097196e-05	-0.0002995186683932005	-6.010679056328572e-05	-0.0002990195549452679
2.1735845410731627	0.0006375887145568321	0.000639315847098078	0.0006891133313808799	0.0006891671315198032	0.0007189611159948252	0.0007179472958891103	0.0007509874941162655	0.0007487508323006022	0.0008188473784527985	0.0008137658420631152	0.08606051336972584	0.08299174761430117	-5.975650741307792e-05	-0.00029906820236411114	-5.965696150886726e-05	-0.00029856999743849144
2.1866814813541975	0.0006369539437847695	0.0006386776455580858	0.0006883881962746247	0.0006884413562525377	0.0007181814382225595	0.0007171689167430531	0.0007501475588655699	0.0007479145431983059	0.0008178740470804151	0.000812802057163826	0.08599409467306006	0.08292772533402508	-5.930893556124403e-05	-0.00029861673769943087	-5.921016646481467e-05	-0.0002981194420200173
2.199857337288837	0.000636320068352892	0.0006380403459576932	0.000687664130441131	0.0006877166517752351	0.0007174029396175482	0.000716391714391096	0.0007493089282223887	0.0007470795513220235	0.0008169023120205735	0.0008118398475099488	0.0859277184090169	0.08286374389079088	-5.886438501946645e-05	-0.0002981642780887639	-5.876638713838908e-05	-0.00029766789237378743
2.213112584383593	0.0006356870908029029	0.0006374039508398609	0.0006869411364695541	0.0006869930206753167	0.0007166256227708035	0.0007156156914223827	0.0007484716047572289	0.0007462458592419047	0.0008159321757177693	0.0008108792155558309	0.08586138470708003	0.08279980340958566	-5.842283754656577e-05	-0.00029771082719237674	-5.832560532557582e-05	-0.00029721535215451733
2.2264477010101436	0.0006350550136691698	0.0006367684627401571	0.0006862192169403413	0.0006862704655314851	0.0007158494902638227	0.0007148408504165609	0.000747635591030224	0.000745413469517773	0.0008149636406043309	0.0008099201637437718	0.08579509369664841	0.08273590401531099	-5.7984274990086765e-05	-0.00029725638864122605	-5.788780291079987e-05	-0.00029676182498702963
2.2398631684225956	0.0006344238394787764	0.0006361338841868106	0.0006854983744253039	0.0006855489889137926	0.0007150745446686721	0.0007140671939438594	0.0007468008895912215	0.0007445823846992126	0.0008139967091005296	0.0008089626945041316	0.08572884550704002	0.0826720458327922	-5.754867928600346e-05	-0.00029680096603604267	-5.745296186668997e-05	-0.0002963073144661432
2.2533594707748548	0.0006337935707515763	0.0006355002177007654	0.0006847786114876813	0.0006848285933837069	0.0007143007885480606	0.0007132947245651683	0.0007459675029798713	0.0007437526073256577	0.000813031383614696	0.0008080068102554436	0.08566264026750836	0.08260822898679292	-5.711603245858732e-05	-0.00029634456294785894	-5.702106425408207e-05	-0.0002958518241576724
2.2669370951380965	0.0006331642100002445	0.0006348674657957323	0.0006840599306822113	0.0006841092814941821	0.0007135282244554206	0.0007125234448321106	0.0007451354337257131	0.0007429241399264781	0.0008120676665433294	0.0008070525134045252	0.08559647810724776	0.08254445360202052	-5.668631662027537e-05	-0.0002958871829183696	-5.659209222167241e-05	-0.00029539535759753877
2.2805965315183476	0.0006325357597303309	0.0006342356309782437	0.0006833423345551966	0.0006833910557897236	0.0007127568549349806	0.0007117533572871255	0.0007443046843482642	0.0007420969850210664	0.0008111055602712141	0.0008060998063465897	0.08553035915540766	0.0824807198031388	-5.625951397145168e-05	-0.00029542882945943205	-5.6166028005850965e-05	-0.00029493791829179883
2.294338272874165	0.0006319082224403153	0.0006336047157477086	0.0006826258256445754	0.0006826739188064611	0.0007119866825218479	0.0007109844644635414	0.0007434752573571121	0.0007412711451189293	0.0008101450671715336	0.0008051486914653588	0.08546428354110341	0.08241702771477787	-5.583560680010036e-05	-0.0002949695060528168	-5.574285393050715e-05	-0.0002944795097169217
2.308162815134429	0.0006312816006216579	0.0006329747225964641	0.0006819104064799867	0.0006819578730722117	0.000711217709742084	0.0007102167688856581	0.0007426471552519976	0.0007404466227197713	0.0008091861896059792	0.0008041991711331723	0.08539825139342562	0.08235337746154521	-5.5414577481691096e-05	-0.0002945092161501517	-5.5322552406821685e-05	-0.0002940201353194283
2.3220706572162446	0.0006306558967588569	0.000632345654009833	0.0006811960795828422	0.0006812429211065537	0.0007104499391127848	0.0007094502730688191	0.0007418203805229087	0.0007396234203135877	0.0008082289299248711	0.0008032512477111046	0.0853322628414531	0.08228976916803696	-5.499640847916182e-05	-0.0002940479631741988	-5.490510593312084e-05	-0.00029355979851641845
2.336062301042938	0.0006300311133294969	0.0006317175124661739	0.0006804828474663905	0.0006805290654208912	0.0007096833731421521	0.0007086849795194943	0.0007409949356501637	0.0007388015403807477	0.0008072732904672635	0.0008023049235490684	0.08526631801426242	0.0822262029588474	-5.458108234240519e-05	-0.0002935857505171613	-5.449049709449483e-05	-0.00029309850269462756
2.3501382515621807	0.0006294072528043076	0.0006310903004369388	0.0006797707126357915	0.0006798163085185252	0.0007089180143295817	0.0007079208907353555	0.0007401708231045055	0.0007379809853920866	0.0008063192735610651	0.0008013602009859346	0.08520041704093795	0.08216267895858058	-5.416858170827557e-05	-0.0002931225815416272	-5.407870856295738e-05	-0.0002926362512120084
2.3642990167642037	0.0006287843176472119	0.0006304640203867235	0.0006790596775881768	0.0006791046528947201	0.0007081538651657293	0.0007071580092053505	0.0007393480453471839	0.0007371617578089877	0.0008053668815231459	0.0008004170823496364	0.08513456005058702	0.08209919729185802	-5.3758889300248996e-05	-0.00029265845958012515	-5.366972309674839e-05	-0.0002921730473957329
2.378545107700138	0.0006281623103153856	0.0006298386747733274	0.0006783497448127268	0.0006783941010367763	0.0007073909281326015	0.0007063963374097903	0.0007385266048300515	0.0007363438600834799	0.0008044161166594565	0.0007994755699572886	0.08506874717234779	0.08203575808333521	-5.335198792823931e-05	-0.00029219338793515237	-5.326352354037556e-05	-0.00029170889454288584
2.392877038500453	0.000627541233259307	0.0006292142660478024	0.0006776409167907349	0.0006776846554240944	0.0007066292057036217	0.0007056358778204184	0.0007377065039956472	0.0007355272946583172	0.0008034669812651378	0.0007985356661152924	0.08500297853540081	0.08197236145770861	-5.2947860488542636e-05	-0.0002917273698799794	-5.286009282459356e-05	-0.0002912437959219083
2.4072953263935135	0.0006269210889228112	0.0006285907966545098	0.0006769331959956743	0.000676976318528246	0.0007058687003437167	0.000704876632900491	0.0007368877452772862	0.0007347120639670701	0.0008025194776246348	0.00079759737311945	0.08493725426898438	0.08190900753972759	-5.254648996321984e-05	-0.0002912604086566517	-5.245941396575873e-05	-0.0002907777547702939
2.4218004917242455	0.0006263018797431468	0.0006279682690311767	0.0006762265848932732	0.000676269092813046	0.0007051094145093933	0.0007041186051048588	0.0007360703310991505	0.0007338981704342172	0.0008015736080118117	0.0007966606932550778	0.08487157450239959	0.08184569645420585	-5.2147859420339365e-05	-0.0002907925074782103	-5.20614700658846e-05	-0.00029031077429583774
2.436393057972914	0.0006256836081510264	0.0006273466856089463	0.0006755210859415773	0.0006755629807346165	0.0007043513506488118	0.0007033617968800396	0.000735254263876377	0.0007330856164752273	0.000800629374690063	0.0007957256287971145	0.08480593936502936	0.08178242832603187	-5.175195201351235e-05	-0.00029032366952766453	-5.166624431242328e-05	-0.0002898428576767198
2.4510735517740176	0.0006250662765706829	0.0006267260488124357	0.0006748167015910232	0.0006748579847414571	0.0007035945112018708	0.0007026062106643002	0.0007344395460151433	0.0007322744044966518	0.0007996867799124271	0.0007947921820102343	0.08474034898634038	0.08171920328018255	-5.1358750981694845e-05	-0.0002898538979580756	-5.1273719977932425e-05	-0.00028937400806106073
2.46584250293529	0.0006244498874199215	0.0006261063610597891	0.0006741134342845028	0.0006741541072745153	0.0007028388986002782	0.0007018518488877318	0.000733626179912761	0.0007314645368962104	0.0007987458259217001	0.0007938603551489581	0.08467480349590692	0.08165602144173087	-5.0968239648854774e-05	-0.0002893831958915294	-5.088388041985317e-05	-0.0002889042285667831
2.4807004444568266	0.0006238344431101778	0.0006254876247627351	0.0006734112864574387	0.0006734513507672589	0.0007020845152676408	0.0007010987139723321	0.0007328141679577652	0.000730656016062884	0.0007978065149505509	0.0007929301504577674	0.08460930302341403	0.08159288293585795	-5.0580401423874766e-05	-0.00028891156642060767	-5.04967090803575e-05	-0.0002884335222818335
2.4956479125503126	0.0006232199460465672	0.0006248698423266374	0.0006727102605378471	0.000672749717645737	0.0007013313636195302	0.0007003468083320789	0.0007320035125299973	0.0007298488443769984	0.0007968688492216305	0.0007920015701712123	0.08454384769867014	0.0815297878878703	-5.019521980038563e-05	-0.00028843901260816596	-5.011218948598739e-05	-0.0002879618922640437
2.510685446658382	0.0006226063986279436	0.0006242530161505542	0.0006720103589464123	0.0006720492103286587	0.0007005794460635712	0.0006995961343730148	0.0007311942160007028	0.0007290430242103167	0.0007959328309476896	0.0007910746165140259	0.0844784376516237	0.08146673642320286	-4.981267835647493e-05	-0.000287965537487056	-4.973030524772423e-05	-0.00028748934154204653
2.5258135894740787	0.0006219938032469484	0.0006236371486272873	0.0006713115840965485	0.0006713498312274522	0.0006998287649995096	0.000698846694493314	0.0007303862807326103	0.0007282385579261205	0.000794998462331686	0.0007901492917012313	0.08441307301237205	0.08140372866743605	-4.9432760754225535e-05	-0.0002874911440591543	-4.935104006034349e-05	-0.000287015873113583
2.54103288696045	0.0006213821622900727	0.0006230222421434455	0.0006706139383944799	0.0006706515827463462	0.0006990793228193067	0.0006980984910833768	0.0007295797090800315	0.000727435447879311	0.0007940657455669068	0.0007892255979382619	0.08434775391117198	0.08134076474630701	-4.9055450739691336e-05	-0.0002870158352963337	-4.8974377702279415e-05	-0.00028654148994566864
2.556343888370238	0.0006207714781377049	0.0006224082990794924	0.0006699174242393005	0.0006699544672824311	0.0006983311219072013	0.0006973515265258959	0.000728774503388943	0.0007266336964164865	0.0007931346828370726	0.0007883035374210639	0.08428248047845677	0.08127784478571816	-4.868073214286603e-05	-0.0002865396141413512	-4.8600302035756854e-05	-0.00028606619497675845
2.571747146265715	0.0006201617531641872	0.0006217953218098036	0.0006692220440230479	0.0006692584872257283	0.0006975841646397992	0.0006966058031959385	0.0007279706659970766	0.0007258333058760352	0.000792205276316455	0.0007873831123362124	0.08421725284484316	0.08121496891175581	-4.83085888769684e-05	-0.0002860624835059056	-4.82287970061529e-05	-0.00028558999111477634
2.5872432165386163	0.0006195529897378704	0.0006211833127027223	0.0006685278001307704	0.0006685636449592639	0.0006968384533861461	0.0006958613234610238	0.0007271681992340093	0.0007250342785882214	0.0007912775281699894	0.0007864643248610203	0.08415207114114863	0.08115213725069252	-4.793900493846662e-05	-0.00028558444627133084	-4.78598466417679e-05	-0.00028511288123669876
2.602832658430207	0.0006189451902211723	0.000620572274120618	0.0006678346949406024	0.0006678699428591394	0.0006960939905078132	0.0006951180896812071	0.0007263671054212571	0.0007242366168752831	0.0007903514405533908	0.0007855471771636572	0.0840869354984005	0.08108934992900914	-4.7571964406838835e-05	-0.00028510550528909606	-4.7493435053815036e-05	-0.0002846348681901645
2.6185160345514573	0.000618338356970624	0.0006199622084199332	0.0006671427308238238	0.000667177383294593	0.0006953507783589672	0.0006943761042091488	0.0007255673868723543	0.0007234403230515059	0.00078942701561326	0.000784631671403248	0.08402184604785108	0.08102660707339988	-4.720745144439972e-05	-0.0002846256633809996	-4.712954643596584e-05	-0.0002841559547922812
2.6342939109033563	0.0006177324923369333	0.000619353117951248	0.0006664519101449394	0.0006664859686280806	0.0006946088192864549	0.0006936353693902045	0.0007247690458929533	0.0007226453994233268	0.0007885042554872053	0.0007837178097299984	0.08395680292098914	0.08096390881078866	-4.6845450295693314e-05	-0.00028414492333730945	-4.676816506413162e-05	-0.0002836761438295421
2.6501668568973313	0.0006171275986650347	0.0006187450050593301	0.000665762235261745	0.0006657957012153377	0.0006938681156298839	0.0006928958875624947	0.0007239720847809076	0.0007218518482894123	0.0007875831623039501	0.0007828055942852968	0.08389180624955007	0.08090125526833737	-4.648594528762484e-05	-0.0002836632879186507	-4.640927529644262e-05	-0.0002831954380594637
2.666135445375801	0.0006165236782941447	0.000618137872083192	0.000665073708525394	0.000665106583405452	0.0006931286697216957	0.0006921576610569863	0.000723176505826363	0.0007210596719407535	0.0007866637381834481	0.0007818950272018296	0.0838268561655346	0.08083864657346437	-4.612892082920053e-05	-0.00028318075985617197	-4.605286157269989e-05	-0.0002827138402084761
2.6822002526328483	0.0006159207335578177	0.0006175317213561451	0.0006643863322804711	0.0006644186175409326	0.0006923904838872473	0.0006914206921975733	0.0007223823113118473	0.0007202688726607506	0.000785745985236996	0.0007809861106036927	0.08376195280121812	0.08077608285385063	-4.57743614109031e-05	-0.00028269734184932505	-4.5698908414156664e-05	-0.0002822313529724507
2.6983618584350144	0.0006153187667840018	0.000616926555205858	0.0006637001088650628	0.0006637318059577817	0.0006916535604448942	0.0006906849833011558	0.0007215895035123606	0.0007194794527253071	0.0007848299055673478	0.0007800788466065028	0.08369709628916164	0.08071356423745789	-4.542225160479932e-05	-0.00028221303656786323	-4.534740042345248e-05	-0.0002817479790175048
2.71462084604223	0.0006147177802950916	0.0006163223759544105	0.0006630150406108243	0.0006630461509855637	0.0006909179017060627	0.0006899505366777159	0.0007207980846954642	0.0007186914144029132	0.0007839155012688275	0.0007791732373175103	0.08363228676223042	0.08065109085253458	-4.507257606413406e-05	-0.00028172784665098094	-4.499832228420722e-05	-0.00028126372097930785
2.730977802228858	0.0006141177764079866	0.0006157191859183489	0.0006623311298430512	0.0006623616549474754	0.0006901835099753369	0.0006892173546304007	0.0007200080571213712	0.0007179047599547408	0.0007830027744274439	0.0007782692848357094	0.08356752435360419	0.08058866282763731	-4.472531952312564e-05	-0.00028124177470784106	-4.465165876085461e-05	-0.00028077858146358103
2.747433317304874	0.0006135187574341398	0.0006151169874087405	0.0006616483788807467	0.0006616783201604132	0.0006894503875505289	0.000688485439455596	0.0007192194230430325	0.0007171194916347252	0.0007820917271209985	0.0007773669912519479	0.08350280919679151	0.08052628029163672	-4.438046679675761e-05	-0.0002807548233174084	-4.43073946983126e-05	-0.0002802925630452924
2.763987985137163	0.0006129207256796215	0.000614515782731234	0.000660966790036698	0.00066099614893505	0.0006887185367227657	0.0006877547934430126	0.0007184321847062313	0.000716335611689662	0.0007811823614192066	0.0007764663586490446	0.08343814142563906	0.08046394337373304	-4.4038002780220215e-05	-0.0002802669950270342	-4.3965515021629487e-05	-0.0002798056682686567
2.780642403170963	0.0006123236834451687	0.0006139155741861112	0.0006602863656175402	0.0006603151435758995	0.0006879879597765669	0.0006870254188757608	0.0007176463443496718	0.000715553122359292	0.0007802746793838061	0.0007755673891018959	0.08337352117435308	0.08040165220347045	-4.369791244913934e-05	-0.00027977829235523166	-4.362600473604289e-05	-0.00027931789964849574
2.797397172451417	0.0006117276330262417	0.0006133163640683431	0.000659607107923828	0.0006596353063813887	0.0006872586589899185	0.0006862973180304287	0.0007168619042050657	0.0007147720258763897	0.0007793686830686703	0.0007746700846775891	0.0833089485775073	0.08033940691074709	-4.3360180858834085e-05	-0.0002792887177887893	-4.3288848926389956e-05	-0.0002788292596687669
2.8142528976452668	0.0006111325767130802	0.0006127181546676482	0.0006589290192501094	0.0006589566396439281	0.000686530636634364	0.0006855704931771657	0.0007160788664972268	0.0007139923244668563	0.0007784643745199249	0.0007737744474355157	0.08324442377005618	0.0802772076258331	-4.30247931442751e-05	-0.0002787982737841588	-4.295403275694082e-05	-0.0002783397507826746
2.831210187062679	0.000610538516790758	0.0006121209482685463	0.0006582521018849908	0.0006582791456499842	0.0006858038949750716	0.000684844946579759	0.0007152972334441576	0.0007132140203498067	0.0007775617557760577	0.0007728804794274819	0.08317994688735378	0.08021505447937864	-4.269173452004643e-05	-0.00027830696276862077	-4.262154147125982e-05	-0.00027784937541361354
2.848269652679189	0.0006099454555392376	0.0006115247471504152	0.0006575763581112105	0.0006576028266801454	0.0006850784362709193	0.000684120680495713	0.0007145170072571407	0.000712437115737657	0.0007766608288680337	0.0007719881826978181	0.08311551806516437	0.08015294760242989	-4.236099027953369e-05	-0.0002778147871370651	-4.2291360391726734e-05	-0.0002773581359538091
2.865431910157798	0.00060935339523343	0.0006109295535875485	0.0006569017902057106	0.0006569276850091978	0.0006843542627745787	0.0006833976971763319	0.0007137381901408296	0.0007116616128362202	0.0007757615958194112	0.0007710975592834974	0.08305113743967499	0.08009088712644555	-4.203254579510096e-05	-0.0002773217492548774	-4.196347491944308e-05	-0.00027686603476548277
2.882697578871184	0.0006087623381432424	0.0006103353698492073	0.0006562284004397016	0.0006562537229061907	0.0006836313767325854	0.0006826759988667946	0.0007129607842933359	0.0007108875138447879	0.0007748640586464487	0.0007702086112142396	0.08298680514751473	0.08002887318330558	-4.17063865176745e-05	-0.00027682785145660693	-4.1637870533968446e-05	-0.00027637307418060253
2.900067281924058	0.0006081722865336421	0.0006097421981996821	0.0006555561910787406	0.0006555809426345132	0.0006829097803854293	0.0006819555878062366	0.000712184791906324	0.000710114820956228	0.0007739682193582268	0.0007693213405126302	0.08292252132576375	0.0799669059053292	-4.1382497976548416e-05	-0.00027633309604685463	-4.131453279288336e-05	-0.0002758792565001611
2.9175416461756507	0.0006075832426647046	0.0006091500408983431	0.0006548851643827933	0.000654909346451958	0.0006821894759676207	0.0006812364662278305	0.0007114102151650947	0.0007093435363570634	0.0007730740799567535	0.0007684357491942244	0.08285828611197207	0.07990498542528203	-4.106086577891979e-05	-0.0002758374852987744	-4.0993447331629657e-05	-0.00027538458399450905
2.9351213022623317	0.0006069952087916762	0.0006085589001997021	0.000654215322606314	0.0006542389366107982	0.0006814704657077883	0.0006805186363588651	0.0007106370562486835	0.0007085736622275756	0.0007721816424370845	0.0007675518392676688	0.08279409964416988	0.07984311187640208	-4.0741475609701316e-05	-0.0002753410214544616	-4.067459986324684e-05	-0.0002748890589036046
2.952806884620376	0.0006064081871650254	0.000607968778353466	0.0006535466679983095	0.0006535697153578564	0.000680752751828743	0.0006798021004208253	0.0007098653173299459	0.0007078052007418847	0.0007712909087874358	0.0007666696127348071	0.08272996206088709	0.07978128539240224	-4.042431323153864e-05	-0.00027484370672709035	-4.0357976178132665e-05	-0.0002743926834370414
2.970599031508854	0.0006058221800304985	0.000607379677604591	0.0006528792028024107	0.0006529016849345727	0.0006800363365475653	0.0006790868606294697	0.0007090950005756478	0.0007070381540680396	0.0007704018809892919	0.000765789071590792	0.08266587350116558	0.07971950610748949	-4.0109364484064436e-05	-0.0002743455432977493	-4.0043562143720485e-05	-0.00027389545977388186
2.9884983850326714	0.0006052371896291767	0.0006067916001933426	0.0006522129292569459	0.0006522348475770782	0.0006793212220756851	0.0006783729191949132	0.0007083261081465566	0.0007062725243681115	0.000769514561017526	0.0007649102178241994	0.08260183410457177	0.07965777415638103	-3.9796615283874126e-05	-0.0002738465333169682	-3.973134370405598e-05	-0.0002733973900614639
3.006505591165733	0.0006046532181975345	0.000606204548355353	0.000651547849595012	0.0006515692055162696	0.0006786074106189616	0.0006776602783217097	0.0007075586421975353	0.0007055083137982856	0.0007686289508405137	0.0007640330534171434	0.0825378440112164	0.07959608967431486	-3.94860516243177e-05	-0.0002733466789052452	-3.9421306879880436e-05	-0.0002728984764179543
3.0246212997742656	0.0006040702679674872	0.0006056185243216696	0.0006508839660445384	0.0006509047609778696	0.0006778949043777602	0.0006769489402089216	0.0007067926048776234	0.0007047455245089407	0.000767745052420239	0.0007631575803453797	0.08247390336176597	0.07953445279706721	-3.9177659575055646e-05	-0.00027284598215165934	-3.911343776805132e-05	-0.0002723987209301004
3.0428461646402667	0.0006034883411664588	0.0006050335303188235	0.0006502212808283695	0.0006502415161825112	0.0006771837055470389	0.0006762389070502139	0.0007060279983301419	0.0007039841586447547	0.0007668628677124199	0.0007622838005784293	0.08241001229746196	0.07947286366096779	-3.887142528178136e-05	-0.0002723444451142587	-3.8807722541264744e-05	-0.0002718981256533415
3.0611808434850984	0.0006029074400174273	0.0006044495685688765	0.0006495597961643267	0.0006495794733458001	0.0006764738163164245	0.0006755301810339239	0.0007052648246927719	0.0007032242183447812	0.0007659823986666141	0.0007614117160796831	0.08234617096013196	0.07941132240290996	-3.856733496621079e-05	-0.00027184206982144854	-3.850414744812139e-05	-0.00027139669261391774
3.079625997993227	0.0006023275667389859	0.0006038666412894806	0.0006488995142652812	0.0006489186346783867	0.0006757652388702906	0.0006748227643431436	0.000704503086097648	0.0007024657057425462	0.0007651036472263341	0.0007605413288065151	0.0822823794922065	0.07934982916037356	-3.826537492549256e-05	-0.0002713388582702425	-3.820269881237709e-05	-0.0002708944238060118
3.0981822938360946	0.0006017487235453982	0.0006032847506939365	0.000648240437339228	0.0006482590023860422	0.0006750579753878441	0.000674116659155805	0.0007037427846714534	0.0007017086229661379	0.0007642266153291644	0.0007596726407103984	0.0822186380367366	0.07928838407143139	-3.7965531531999885e-05	-0.0002708348124261517	-3.7903363032970594e-05	-0.0002703913211933584
3.116850400696155	0.0006011709126466538	0.0006027038989912474	0.0006475825675893546	0.0006476005786697241	0.0006743520280432021	0.0006734118676447533	0.0007029839225355073	0.0007009529721382947	0.0007633513049068733	0.000758805653737014	0.08215494673740857	0.07922698727477086	-3.76677912331605e-05	-0.00027032993422460017	-3.7606126583680094e-05	-0.00026988738670907786
3.135630992291033	0.0006005941362485257	0.0006021240883861788	0.0006469259072141136	0.0006469433657256528	0.0006736473990054726	0.0006727083919778333	0.0007022265018058575	0.0007001987553765002	0.0007624777178855288	0.0007579403698263674	0.08209130573855987	0.07916563890970806	-3.7372140551078514e-05	-0.0002698242255697314	-3.731097601279709e-05	-0.00026938262225514875
3.1545247463978408	0.0006000183965526244	0.0006015453210793119	0.0006462704584072929	0.0006462873657453787	0.0006729440904388371	0.0006720062343179657	0.00070147052459337	0.0006994459747930681	0.0007616058561856104	0.0007570767909128969	0.08202771518519504	0.07910433911620077	-3.70785660822881e-05	-0.0002693176883348525	-3.701789794289395e-05	-0.0002688770297030463
3.1735323448776414	0.0005994436957564562	0.0006009675992671041	0.0006456162233580889	0.0006456325809158582	0.0006722421045026285	0.0006713053968232301	0.0007007159930038205	0.0006986946324952379	0.0007607357217221281	0.0007562149189255912	0.08196417522299991	0.07904308803486662	-3.678705449754183e-05	-0.0002688103243627671	-3.672687907050817e-05	-0.00026837061089299286
3.192654473700048	0.0005988700360534764	0.0006003909251419417	0.0006449632042511735	0.0006449790134195198	0.0006715414433514127	0.0006706058816469449	0.000699962909137986	0.0006979447305852587	0.0007598673164047288	0.0007553547557880966	0.08190068599836439	0.07898188580699601	-3.649759254139087e-05	-0.00026830213546488735	-3.643790616594464e-05	-0.00026786336763495733
3.211891822967991	0.0005982974196331493	0.0005998153008921995	0.0006443114032667721	0.0006443266654343405	0.0006708421091350708	0.0006699076909377456	0.0006992112750917364	0.000697196271160489	0.0007590006421378209	0.0007544963034188346	0.0818372476583912	0.07892073257457444	-3.6210167031903995e-05	-0.0002677931234211228	-3.615096607281071e-05	-0.0002673553017069341
3.2312450869426166	0.0005977258486810032	0.000599240728702299	0.0006436608225807316	0.0006436755391339169	0.0006701441039988809	0.0006692108268396727	0.000698461092956126	0.0006964492563134815	0.0007581357008206825	0.0007536395637311155	0.0817738603509163	0.07885962848029054	-3.592476486059468e-05	-0.0002672832899815458	-3.58660457079607e-05	-0.00026684641485691385
3.2507149640683446	0.0005971553253786824	0.000598667210752759	0.0006430114643645878	0.0006430256366875319	0.0006694474300835925	0.0006685152914922407	0.0006977123648174812	0.0006957036881320704	0.0007572724943475735	0.0007527845386332431	0.08171052422452804	0.0787985736675553	-3.564137299182438e-05	-0.00026677263686386565	-3.5583132061027534e-05	-0.0002663367088013846
3.2703021569980693	0.0005965858519040135	0.0005980947492202638	0.0006423633307856494	0.0006423769602602366	0.0006687520895255208	0.0006678210870305339	0.0006969650927575009	0.0006949595686994767	0.0007564110246078629	0.0007519312300286435	0.08164723942857728	0.0787375682805235	-3.5359978462785185e-05	-0.00026626116575539927	-3.530221219418331e-05	-0.0002658261852253596
3.2900073726185273	0.0005960174304310507	0.0005975233462777074	0.0006417164240070539	0.0006417295120129106	0.0006680580844566106	0.000667128215585274	0.0006962192788533372	0.0006942169000943808	0.0007555512934861277	0.0007510796398159613	0.08158400611320371	0.07867661246410142	-3.508056838317716e-05	-0.000265748878312988	-3.5023273242038716e-05	-0.00026531484578420916
3.3098313220758016	0.0005954500631301388	0.0005969530040942602	0.000641070746187853	0.0006410832941023433	0.0006673654170045318	0.0006664366792829079	0.0006954749251776948	0.0006934756843910267	0.0007546933028622795	0.0007502297698891843	0.08152082442934314	0.07861570636396872	-3.4803129934639354e-05	-0.0002652357761606383	-3.4746302411049756e-05	-0.00026480269210088503
3.329774720800988	0.0005948837521679698	0.0005963837248354221	0.0006404262994830766	0.0006404383086813013	0.0006666740892927553	0.0006657464802456887	0.0006947320337989208	0.0006927359236593096	0.0007538370546116748	0.0007493816221377543	0.08145769452875347	0.07855485012659508	-3.4527650370885093e-05	-0.000264721860892575	-3.447128697942059e-05	-0.0002642897257675858
3.349838288536016	0.0005943184997076349	0.0005958155106630785	0.0006397830860438067	0.0006397945578986001	0.0006659841034406321	0.0006650576205917551	0.0006939906067810938	0.0006919976199648644	0.0007529825506052308	0.0007485351984466775	0.08139461656402629	0.07849404389925643	-3.4254117017153835e-05	-0.00026420713407149243	-3.419821429685374e-05	-0.00026377594834567364
3.370022749359618	0.0005937543079086861	0.0005952483637355619	0.0006391411080172509	0.0006391520438991795	0.0006652954615634795	0.0006643701024352132	0.000693250646184121	0.000691260775369161	0.0007521297927095418	0.0007476905006966434	0.081331590688609	0.07843328783005096	-3.3982517269978696e-05	-0.00026369159722880453	-3.392707178413723e-05	-0.0002632613613651469
3.390328831713469	0.0005931911789271895	0.0005946822862077037	0.0006385003675468127	0.0006385107688241722	0.0006646081657726574	0.0006636839278862181	0.000692512154063825	0.0006905253919295927	0.0007512787827869927	0.0007468475307641335	0.08126861705681797	0.07837258206791758	-3.3712838596856864e-05	-0.00026317525186406177	-3.365784693290519e-05	-0.0002627459663244458
3.4107572684284713	0.0005926291149157848	0.0005941172802308975	0.0006378608667721651	0.0006378707348109811	0.0006639222181756582	0.0006629990990510571	0.0006917751324720419	0.000689791471699573	0.0007504295226958786	0.0007460062905215412	0.0812056958238628	0.07831192676265393	-3.3445068536051836e-05	-0.0002626580994461447	-3.339052730538458e-05	-0.0002622297646910632
3.431308796751202	0.000592068118023738	0.0005935533479531505	0.0006372226078293214	0.0006372319439933457	0.0006632376208761775	0.0006623156180322278	0.0006910395834567059	0.0006890590167286188	0.000749582014290514	0.0007451667818372789	0.08114282714585605	0.07825132206493021	-3.317919469638525e-05	-0.00026214014141318076	-3.312510053417317e-05	-0.00026171275790184967
3.4519841583705158	0.0005915081903970007	0.000592990491519143	0.0006365855928507072	0.000636594398501417	0.000662554375974203	0.0006616334869285203	0.0006903055090619475	0.0006883280290624483	0.0007487362594213534	0.0007443290065758968	0.08108001117984011	0.07819076812631218	-3.291520475661586e-05	-0.0002616213791704902	-3.286155432172255e-05	-0.00026119494736120963
3.47278409944432	0.0005909493341782683	0.0005924287130702893	0.0006359498239652366	0.0006359581004618337	0.0006618724855660985	0.0006609527078351041	0.0006895729113281866	0.0006875985107430752	0.0007478922599351086	0.0007434929665981981	0.08101724808380015	0.0781302650992768	-3.265308646548462e-05	-0.00026110181409280675	-3.2599876440268793e-05	-0.00026067633444268323
3.4937093706264992	0.0005903915515070326	0.0005918680147447894	0.0006353153032983777	0.0006353230519977888	0.0006611919517446774	0.000660273282843602	0.0006888417922922194	0.0006868704638088915	0.0007470500176748581	0.0007426586637613488	0.08095453801668652	0.07806981313722584	-3.2392827641329613e-05	-0.0002605814475235835	-3.234005473152536e-05	-0.0002601569204888632
3.514760727094002	0.0005898348445196429	0.0005913083986776901	0.0006346820329722323	0.0006346892552291056	0.0006605127765992936	0.0006595952140421778	0.000688112153987316	0.0006861438902947694	0.0007462095344801705	0.0007418260999189959	0.08089188113842895	0.07800941239451378	-3.2134416171709576e-05	-0.00026006028077432686	-3.208207710622343e-05	-0.0002596367068100347
3.535938928574102	0.0005892792153493599	0.0005907498670009419	0.0006340500151056051	0.0006340567122723104	0.0006598349622159174	0.0006589185035156173	0.000687383998443313	0.0006854187922321476	0.000745370812187217	0.0007409952769213826	0.08082927760996014	0.0779490630264565	-3.187784001322351e-05	-0.00025953831512512404	-3.182593154405465e-05	-0.0002591156946857853
3.557244739371806	0.0005887246661264137	0.0005901924218434558	0.000633419251814075	0.0006334254252407057	0.0006591585106772227	0.0006582431533454074	0.0006866573276867033	0.0006846951716491266	0.0007445338526288885	0.0007401661966154604	0.08076672759323286	0.07788876518935481	-3.16230871912071e-05	-0.0002590155518250037	-3.157160609324437e-05	-0.000258593885364089
3.578678928397448	0.0005881711989780599	0.0005896360653311606	0.00063278974521007	0.0006327953962444399	0.000658483424062663	0.0006575691656098225	0.0006859321437407308	0.0006839730305705563	0.0007436986576349107	0.000739338860845004	0.08070423125123893	0.07782851904051007	-3.13701457993875e-05	-0.00025849199209093676	-3.1319088870255044e-05	-0.00025807128006088975
3.600242269194432	0.0005876188160286391	0.000589080799587063	0.0006321614974029403	0.0006321666273905855	0.0006578097044485617	0.000656896542384004	0.0006852084486254862	0.0006832523710181374	0.0007428652290319658	0.0007385132714507315	0.0806417887480314	0.07776832473824855	-3.111900399957457e-05	-0.00025796763710789206	-3.106836805961098e-05	-0.00025754787996135065
3.6219355399671502	0.0005870675193996303	0.0005885266267313012	0.0006315345104990294	0.000631539120783206	0.0006571373539081893	0.0006562252857400427	0.0006844862443579942	0.0006825331950105051	0.0007420335686438033	0.0007376894302704131	0.0805794002487383	0.07770818244193638	-3.0869650021582776e-05	-0.0002574424880303905	-3.081943191351154e-05	-0.0002570236862186326
3.643759523609069	0.0005865173112097093	0.0005879735488812055	0.0006309087866017471	0.000630912878523435	0.0006564663745118448	0.0006555553977470625	0.0006837655329523127	0.000681815504563326	0.0007412036782913598	0.0007368673391389896	0.08051706591959182	0.07764809231199585	-3.062207216267786e-05	-0.00025691654598047897	-3.057226875152752e-05	-0.00025649869995397756
3.6657150077309777	0.0005859681935748081	0.0005874215681513562	0.0006302843278116459	0.0006302879027095462	0.000655796768326944	0.0006548868804713035	0.0006830463164196237	0.0006810993016893918	0.0007403755597928786	0.0007360469998886898	0.08045478592793784	0.0775880545099301	-3.0376258787327e-05	-0.0002563898120477581	-3.0326866960375676e-05	-0.0002559729222571805
3.6878027846894206	0.000585420168608169	0.0005868706866536407	0.0006296611362264908	0.0006296641954370275	0.0006551285374181001	0.0006542197359762037	0.0006823285967683284	0.0006803845883987123	0.0007395492149640243	0.0007352284143491449	0.08039256044226546	0.07752806919834292	-3.0132198327113835e-05	-0.0002558622872912697	-3.0083214993701854e-05	-0.0002554463541869223
3.710023651615288	0.000584873238420401	0.0005863209064973082	0.00062903921394133	0.0006290417587986518	0.0006544616838472031	0.0006535539663224783	0.0006816123760041364	0.0006796713666986033	0.0007387246456179975	0.0007344115843475001	0.08033038963222276	0.07746813654095348	-2.988987928030651e-05	-0.00025533397273805325	-2.9841301371593548e-05	-0.0002549189967692156
3.732378410442586	0.0005843274051195407	0.000585772229789033	0.0006284185630485762	0.000628420594884556	0.0006537962096735072	0.0006528895735682117	0.0006808976561301661	0.0006789596385937877	0.0007379018535656596	0.0007335965117085376	0.08026827366863581	0.07740825670261918	-2.964929021150378e-05	-0.0002548048693827021	-2.960111468043071e-05	-0.0002543908509985565
3.7548678679373717	0.0005837826708111071	0.0005852246586329695	0.0006277991856380724	0.0006278007057823097	0.0006531321169537125	0.00065222655976893	0.0006801844391470345	0.0006782494060864851	0.0007370808406156465	0.0007327831982547909	0.08020621272353491	0.07734842984935826	-2.9410419751465036e-05	-0.00025427497818822364	-2.9362643572613395e-05	-0.00025386191783800804
3.777492835726878	0.0005832390375981574	0.0005846781951308086	0.0006271810837971691	0.00062718209357699	0.0006524694077420484	0.0006515649269776927	0.000679472727052952	0.0006775406711765029	0.0007362616085744849	0.0007319716458066561	0.08014420697016997	0.07728865614836407	-2.9173256596768532e-05	-0.0002537443000855816	-2.9125876766152373e-05	-0.0002533321982179648
3.8002541303288	0.0005826965075813492	0.0005841328413818401	0.0006265642596107977	0.000626564760351258	0.000651808084090357	0.0006509046772451706	0.0006787625218438199	0.0006768334358613367	0.0007354441592467171	0.0007311618561825184	0.08008225658303761	0.07722893576803165	-2.8937789509559872e-05	-0.0002532128359739455	-2.8890803044575447e-05	-0.0002528016930378324
3.823152573180761	0.0005821550828589905	0.0005835885994830047	0.0006259487151615413	0.0006259487081854273	0.0006511481480481759	0.0006502458126197303	0.0006780538255133186	0.0006761277021362574	0.0007346284944350107	0.0007303538311988583	0.08002036173789784	0.07716926887797632	-2.870400731724669e-05	-0.0002526805867205939	-2.8657411256471227e-05	-0.00025227040316475047
3.8461889906699622	0.0005816147655271041	0.0005830454715289569	0.0006253344525297117	0.0006253339391575424	0.0006504896016628219	0.0006495883351475179	0.0006773466400530064	0.0006754234719944072	0.0007338146159402845	0.0007295475726703756	0.07995852261179563	0.07710965564905004	-2.8471898912134364e-05	-0.0002521475531600814	-2.842569031517861e-05	-0.00025173832943298224
3.8693642141629967	0.0005810755576794807	0.000582503459612122	0.0006247214737934221	0.0006247204553434522	0.0006498324469794778	0.0006489322468725467	0.0006766409674524165	0.0006747207474268984	0.000733002525561825	0.0007287430824101057	0.07989673938308914	0.07705009625337128	-2.8241453251242124e-05	-0.00025161373609505766	-2.8195629198635858e-05	-0.00025120547264530224
3.892679080035866	0.0005805374614077384	0.0005819625658227527	0.0006241097810286621	0.0006241082588168819	0.0006491766860412723	0.0006482775498367741	0.0006759368096991466	0.0006740195304229006	0.0007321922250974059	0.0007279403622295356	0.0798350122314614	0.0769905908643381	-2.801265935602551e-05	-0.0002510791362964754	-2.7967216949137744e-05	-0.0002506718335732322
3.9161344297041563	0.0005800004788013777	0.0005814227922489876	0.0006234993763093675	0.0006234973516495077	0.0006485223208893653	0.0006476242460801875	0.0006752341687789567	0.0006733198229697391	0.0007313837163434042	0.0007271394139387211	0.07977334133795357	0.07693113965665602	-2.778550631205197e-05	-0.00025054375450316024	-2.7740442672844617e-05	-0.0002501374129553341
3.9397311096534064	0.0005794646119478407	0.0005808841409769097	0.0006228902617074982	0.0006228877359110322	0.0006478693535630303	0.0006469723376408907	0.0006745330466758628	0.0006726216270529883	0.0007305770010949241	0.0007263402393464053	0.07971172688497963	0.07687174280635384	-2.7559983268640037e-05	-0.0002500075914209504	-2.7515295539600262e-05	-0.00024960221149777917
3.963469971469652	0.0005789298629325691	0.0005803466140906054	0.0006222824392931129	0.0006222794136692595	0.0006472177860997442	0.0006463218265551861	0.0006738334453722355	0.0006719249446565691	0.0007297720811459154	0.0007255428402601388	0.07965016905635218	0.07681240049081114	-2.733607943859913e-05	-0.0002494706477231684	-2.729176478263179e-05	-0.0002490662298745283
3.987351871870168	0.0005783962338390614	0.0005798102136722226	0.0006216759111344416	0.0006216723869901674	0.0006465676205352671	0.0006456727148576608	0.0006731353668488937	0.0006712297777628398	0.0007289689582892936	0.0007247472184863967	0.0795886680373058	0.07675311288877573	-2.711378409811678e-05	-0.00024893292405181455	-2.7069839698336262e-05	-0.00024852946872758186
4.01137767273438	0.000577863726748928	0.0005792749418020262	0.000621070679297958	0.0006210666579379821	0.0006459188589037259	0.0006450250045812674	0.0006724388130851969	0.0006705361283526935	0.0007281676343170579	0.0007239533758306934	0.07952722401451864	0.0766938801803903	-2.6893086586278134e-05	-0.0002483944210160127	-2.6849509645932024e-05	-0.0002479919286667853
4.035548241134971	0.0005773323437419522	0.0005787408005584597	0.0006204667458484592	0.0006204622285752544	0.0006452715032377024	0.0006443786977574107	0.000671743786059147	0.0006698439984056521	0.0007273681110204142	0.000723161314097708	0.07946583717613591	0.07663470254721	-2.6673976304831745e-05	-0.0002478551391923989	-2.663076404712736e-05	-0.00024745361026903834
4.059864449369175	0.0005768020868961451	0.0005782077920182015	0.000619864112849135	0.000619859100962934	0.0006446255555683146	0.000643733796416033	0.0006710502877474793	0.000669153389899964	0.0007265703901898947	0.0007223710350913979	0.07940450771179494	0.07657558017223008	-2.6456442717905093e-05	-0.0002473150791249129	-2.6413592385907125e-05	-0.00024691451407887754
4.08432717499025	0.0005762729582878061	0.0005776759182562262	0.0006192627823616456	0.0006192572771604441	0.0006439810179253058	0.0006430903025856978	0.0006703583201257648	0.000668464304812699	0.0007257744736154816	0.0007215825406151226	0.07934323581265194	0.07651651323990777	-2.6240475351735695e-05	-0.0002467742413250068	-2.6197984208256933e-05	-0.00024637464060868475
4.108937300839158	0.0005757449599915779	0.0005771451813458584	0.0006186627564461966	0.0006186567592257557	0.0006433378923371258	0.0006424482182936742	0.0006696678851684984	0.0006677767451198406	0.0007249803630867225	0.0007207958324717584	0.07928202167139536	0.07645750193618148	-2.6026063794343246e-05	-0.0002462326262712561	-2.5983929121764157e-05	-0.00024583399033746567
4.133695715076422	0.0005752180940805059	0.000576615583358836	0.0006180640371616118	0.0006180575492154649	0.0006426961808310203	0.0006418075455660255	0.0006689789848492036	0.0006670907127963885	0.000724188060392859	0.000720010912463824	0.07922086548228381	0.07639854644849976	-2.5813197695363083e-05	-0.0002456902344103451	-2.5771416795532937e-05	-0.00024529256371279284
4.15860331121418	0.0005746923626260933	0.0005760871263653626	0.0006174666265654076	0.0006174596491848628	0.0006420558854331082	0.0006411682864276857	0.0006682916211405204	0.0006664062098164463	0.0007233975673229398	0.0007192277823935924	0.07915976744115981	0.07633964696584215	-2.5601866765661077e-05	-0.0002451470661559846	-2.5560436959759167e-05	-0.00024475036114915416
4.183660988148428	0.0005741677676983633	0.0005755598124341728	0.0006168705267138722	0.0006168630611880186	0.0006414170081684768	0.0006405304429025556	0.0006676057960143129	0.0006657232381533265	0.0007226088856659523	0.0007184464440632204	0.07909872774548311	0.07628080367874267	-2.5392060776943323e-05	-0.0002446031218880651	-2.535097940536274e-05	-0.0002442073830273561
4.208869650191461	0.0005736443113659136	0.0005750336436325874	0.0006162757396621382	0.0006162677872778487	0.0006407795510612624	0.0006398940170135817	0.0006669215114417582	0.0006650417997796425	0.0007218220172109392	0.0007176668992748634	0.07903774659434781	0.07622201677931699	-2.518376956172491e-05	-0.00024405840195476647	-2.5143033983937232e-05	-0.00024366362969654998
4.2342302071045115	0.0005731219956959745	0.0005745086220265706	0.0006156822674642554	0.0006156738295061942	0.0006401435161347359	0.0006392590107828434	0.0006662387693934459	0.000664361896667404	0.0007210369637471199	0.0007168891498307974	0.07897682418851441	0.07616328646128258	-2.4976983012920534e-05	-0.00024351290667143366	-2.493659060733705e-05	-0.0002431191014729689
4.259743574130585	0.0005726008227544664	0.0005739847496807901	0.0006150901121732697	0.0006150811899238958	0.0006395089054113879	0.0006386254262316367	0.0006655575718394756	0.0006636835307881163	0.0007202537270640171	0.0007161131975335393	0.07891596073043089	0.0761046129199872	-2.477169108349407e-05	-0.00024296663631978577	-2.4731639247351292e-05	-0.0002425737986394283
4.285410672027485	0.0005720807946060606	0.0005734620286586771	0.0006144992758412985	0.0006144898705808724	0.0006388757209130192	0.0006379932653805653	0.0006648779207495576	0.000663006704112878	0.0007194723089515786	0.0007153390441859716	0.07885515642426168	0.07604599635243026	-2.4567883786196648e-05	-0.00024241959114820744	-2.45281699354713e-05	-0.00024202772144574225
4.311232427101037	0.0005715619133142346	0.0005729404610224831	0.0006139097605196047	0.0006138998735261932	0.0006382439646608245	0.0006373625302496219	0.0006641998180931072	0.0006623314186124776	0.0007186927112003006	0.0007145666915914618	0.07879441147591215	0.0759874369572938	-2.4365551193415713e-05	-0.00024187177137277582	-2.4326172762661677e-05	-0.00024148087010920916
4.337209771238533	0.0005710441809413302	0.000572420048833339	0.0006133215682586734	0.0006133112008081553	0.0006376136386754771	0.0006367332228582763	0.000663523265839343	0.0006616576762574887	0.0007179149356013519	0.0007137961415539839	0.07873372609305256	0.07592893493495982	-2.4164683436814216e-05	-0.00024132317717653895	-2.412563787900293e-05	-0.00024093324481379297
4.363343641942354	0.000570527599548611	0.000571900794151313	0.0006127347011082859	0.000612723854474359	0.0006369847449772165	0.0006361053452255613	0.0006628482659573873	0.0006609854790183707	0.0007171389839466951	0.0007130273958782408	0.07867310048515185	0.07587049048754367	-2.3965270706992337e-05	-0.00024077380870880793	-2.3926555493445148e-05	-0.00024038484571026197
4.389634982363801	0.0005700121711963237	0.000571382699035473	0.0006121491611175994	0.0006121378365717874	0.0006363572855859369	0.0006354788993701598	0.0006621748204163636	0.0006603148288655668	0.0007163648580292177	0.0007122604563697903	0.07861253486349612	0.07581210381891344	-2.376730325322901e-05	-0.0002402236660854068	-2.37289158734888e-05	-0.00023983567291595287
4.416084741337141	0.0005694978979437516	0.0005708657655439401	0.0006115649503352195	0.0006115531491468759	0.0006357312625212734	0.0006348538873104924	0.000661502931185496	0.0006596457277695992	0.0007155925596428486	0.0007114953248351628	0.07855202944122239	0.0757537751347222	-2.3570771383317132e-05	-0.00023967274938971328	-2.3532709345009534e-05	-0.00023928572651565894
4.442693873413836	0.0005689847818492753	0.0005703499957339505	0.0006109820708092769	0.0006109697942455949	0.0006351066778026853	0.0006342303110647996	0.0006608326002342055	0.0006589781777011702	0.0007148220905826882	0.0007107320030819875	0.07849158443334174	0.07569550464242995	-2.3375665463128137e-05	-0.0002391210586710768	-2.3337926291857464e-05	-0.00023873500656032554
4.469463338897009	0.0005684728249704313	0.0005698353916619156	0.0006104005245875068	0.0006103877739135243	0.0006344835334495501	0.0006336081726512364	0.0006601638295322141	0.0006583121806312607	0.0007140534526451341	0.0007099704929191184	0.07843120005676904	0.07563729255133192	-2.3181975916389957e-05	-0.00023856859394520702	-2.3144557155605622e-05	-0.00023818351306720276
4.49639410387609	0.0005679620293639677	0.0005693219553834771	0.00060982031371732	0.0006098070901959282	0.000633861831481245	0.0006329874740879529	0.0006594966210496394	0.0006576477385312271	0.0007132866476280036	0.0007092107961567519	0.078370876530352	0.07557913907258694	-2.2989693224414673e-05	-0.00023801535519428485	-2.295259243533139e-05	-0.00023763124602044217
4.523487140261684	0.0005674523970859057	0.0005688096889535707	0.000609241440245887	0.000609227745137836	0.0006332415739172407	0.000632368217393187	0.0006588309767570997	0.000656984853372904	0.000712521677330664	0.0007084529146065593	0.07831061407489588	0.07552104441924236	-2.279880792589728e-05	-0.00023746134236767025	-2.2762022687304248e-05	-0.00023707820537080537
4.550743425820648	0.0005669439301915926	0.0005682985944264788	0.0006086639062202042	0.0006086497407841117	0.0006326227627771784	0.0006317504045853456	0.000658166898625806	0.0006563235271286968	0.0007117585435541528	0.0007076968500818012	0.07825041291319719	0.07546300880626446	-2.2609310616520176e-05	-0.00023690655538051442	-2.2572838524687402e-05	-0.0002365243910350534
4.578163944211368	0.0005664366307357675	0.0005677886738558975	0.000608087713687182	0.0006080730791795421	0.0006320054000809717	0.0006311340376831011	0.0006575043886276712	0.0006556637617716902	0.0007109972481013129	0.0007069426043974644	0.07819027327006696	0.0754050324505614	-2.2421191948658256e-05	-0.00023635099411375982	-2.2385030617277576e-05	-0.00023596980289640468
4.605749685019276	0.000565930500772611	0.0005672799292949871	0.0006075128646937131	0.0006074977623689023	0.0006313894878488832	0.0006305191187054698	0.0006568434487354033	0.0006550055592757405	0.0007102377927769112	0.0007061901793703764	0.0781301953723642	0.07534711557101914	-2.2234442631260953e-05	-0.00023579465841537528	-2.219858969126909e-05	-0.0002354144408045905
4.633501643792551	0.0005654255423558112	0.0005667723627964387	0.0006069393612867546	0.0006069237923970423	0.0006307750281016194	0.0006299056496719079	0.0006561840809226117	0.0006543489216155794	0.0007094801793877733	0.0007054395768193399	0.07807017944902488	0.07528925838852052	-2.2049053429378657e-05	-0.00023523754809838537	-2.201350652886354e-05	-0.00023485830457474488
4.6614208220780515	0.0005649217575386181	0.0005662659764125294	0.0006063672055134043	0.0006063511713089593	0.0006301620228604188	0.0006292936326023965	0.000655526287163905	0.0006536938507669149	0.0007087244097429079	0.0007046907985652532	0.07801022573108864	0.0752314611259827	-2.1865015164067303e-05	-0.00023467966294295206	-2.1829771968165726e-05	-0.00023430139398908367
4.689508227457455	0.0005644191483739003	0.0005657607721951806	0.0006057963994209742	0.0006057799011498755	0.000629550474147135	0.0006286830695175282	0.0006548700694349905	0.000653040348706528	0.0007079704856536335	0.0007039438464312377	0.07795033445173312	0.07517372400838099	-2.168231871202582e-05	-0.00023412100269477876	-2.1647376902777724e-05	-0.00023374370879544748
4.717764873583629	0.0005639177169142076	0.0005652567521960202	0.0006052269450570741	0.0006052099839653183	0.0006289403839843334	0.0006280739624386002	0.0006542154297127813	0.0006523884174123771	0.0007072184089337118	0.0007031987222427678	0.07789050584630208	0.075116047262779	-2.150095500530469e-05	-0.00023356156706540177	-2.1466312281545608e-05	-0.00023318524870738488
4.746191780217212	0.0005634174652118251	0.0005647539184664381	0.0006046588444696831	0.0006046414218011939	0.0006283317543953727	0.0006274663133876992	0.000653562369975491	0.0006517380588636965	0.0007064681813994712	0.0007024554278277927	0.07783074015233642	0.07505843111836115	-2.132091503101452e-05	-0.0002330013557316074	-2.1286569108287107e-05	-0.00023262601340415245
4.774789973263409	0.0005629183953188373	0.0005642522730576516	0.0006040920997072351	0.0006040742167038736	0.0006277245874045049	0.0006268601243877963	0.000652910892202744	0.0006510892750411036	0.0007057198048699446	0.0007017139650168731	0.07777103760960408	0.07500087580645809	-2.114218983115604e-05	-0.0002324403683366394	-2.11081384415817e-05	-0.0002320660025313115
4.803560484809025	0.0005624205092871788	0.0005637518180207559	0.0006035267128186855	0.0006035083707202599	0.00062711888503695	0.0006262553974628277	0.0006522609983756679	0.0006504420679266897	0.0007049732811669877	0.0007009743356432974	0.0777113984601356	0.07494338156058054	-2.0964770502313046e-05	-0.00023187860448962982	-2.0931011394468776e-05	-0.00023150521570020066
4.832504353159697	0.0005619238091687009	0.0005632525554067926	0.0006029626858536027	0.0006029438858978772	0.000626514649319	0.0006256521346377924	0.0006516126904770069	0.0006497964395041337	0.0007042286121154221	0.0007002365415432212	0.07765182294825046	0.0748859486164477	-2.0788648195239554e-05	-0.0002313160637640449	-2.0755179134100687e-05	-0.0002309436524872005
4.861622622877388	0.0005614282970152231	0.0005627544872668015	0.0006024000208622347	0.0006023807642849401	0.0006259118822781006	0.0006250503379388372	0.000650965970491215	0.0006491523917587957	0.0007034857995431564	0.0006995005845557899	0.0775923113205924	0.07482857721202014	-2.0613814114826823e-05	-0.00023075274570015514	-2.058063288157795e-05	-0.00023038131243476034
4.890916344818065	0.0005609339748785957	0.0005622576156518841	0.0006018387198955925	0.0006018190079304368	0.0006253105859429421	0.0006244500093933486	0.0006503208404045648	0.0006485099266778239	0.0007027448452813211	0.0006987664665232695	0.07753286382616287	0.07477126758753232	-2.0440259519643664e-05	-0.00023018864980293985	-2.0407363911591897e-05	-0.00022981819505027423
4.9203865761696335	0.0005604408448107584	0.0005617619426132625	0.0006012787850055297	0.0006012586188842099	0.0006247107623435533	0.0006238511510300436	0.0006496773022052495	0.0006478690462502563	0.0007020057511644022	0.0006980341892911774	0.07747348071635043	0.0747140199855169	-2.0267975721702247e-05	-0.0002296237755423508	-2.023536355224946e-05	-0.0002292542998070246
4.950034380490085	0.0005599489088637969	0.0005612674702023385	0.0006007202182448196	0.00060069959919703	0.0006241124135113906	0.0006232537648790573	0.0006490353578834868	0.0006472297524671231	0.0007012685190303709	0.0006973037547084128	0.07741416224496458	0.0746568346508462	-2.009695408630892e-05	-0.00022905812235461676	-2.006462318471583e-05	-0.0002286896261433774
4.979860827745887	0.0005594581690900009	0.0005607742004707513	0.0006001630216672307	0.0006001419509206768	0.0006235155414794246	0.0006226578529720372	0.0006483950094316218	0.0006465920473215497	0.000700533150720815	0.0006965751646273844	0.07735490866827519	0.07459971183075857	-1.9927186031651334e-05	-0.0002284916896404393	-1.989513424301842e-05	-0.00022812417346307345
5.009866994350591	0.0005589686275419259	0.0005602821354704396	0.0005996071973276127	0.0005995856761080206	0.0006229201482822385	0.0006220634173422296	0.0006477562588442321	0.0006459559328088618	0.0006997996480810755	0.0006958484209041457	0.0772957202450345	0.07454265177489201	-1.9758663028543455e-05	-0.00022792447676513172	-1.9726888213689522e-05	-0.00022755794113452077
5.040053963203681	0.0005584802862724517	0.000559791277253702	0.000599052747281971	0.0005990307768131005	0.0006223262359561149	0.0006214704600245778	0.0006471191081182354	0.0006453214109266915	0.0006990680129603808	0.0006951235253985268	0.077236597236524	0.07448565473531969	-1.9591376600281568e-05	-0.00022735648305989564	-1.9559876635585893e-05	-0.00022699092849130798
5.070422823729659	0.0005579931473348349	0.0005593016278732507	0.0005984996735875438	0.0005984772550911998	0.0006217338065391266	0.0006208789830558053	0.0006464835592529872	0.0006446884836750731	0.0006983382472119734	0.00069440047997426	0.07717753990658022	0.07442872096657807	-1.9425318322243562e-05	-0.00022678770782029456	-1.9394091099621605e-05	-0.0002264231348325929
5.100974671917351	0.0005575072127827764	0.0005588131893822784	0.0005979479783028876	0.0005979251129989324	0.000621142862071232	0.0006202889884745125	0.000645849614250395	0.0006440571530565582	0.0006976103526932546	0.000693679286499121	0.07711854852163473	0.07437185072570626	-1.9260479821659945e-05	-0.00022621815030640646	-1.9229523248422836e-05	-0.0002258545594215483
5.131710610359471	0.0005570224846704743	0.000558325963834514	0.0005973976634879531	0.0005973743525943182	0.000620553404594365	0.0006197004783212676	0.0006452172751150175	0.0006434274210763152	0.0006968843312659132	0.0006929599468450575	0.0770596233507452	0.07431504427227821	-1.90968527774317e-05	-0.00022564780974382304	-1.9066164776143993e-05	-0.00022528520148652753
5.1626317482924104	0.0005565389650526831	0.0005578399532842806	0.0005968487312041627	0.0005968249759368623	0.0006199654361525247	0.0006191134546386974	0.0006445865438541708	0.0006427992897422318	0.0006961601847960611	0.0006922424628883217	0.07700076466563467	0.07425830186843423	-1.89344289197365e-05	-0.00022507668532195657	-1.8904007428132905e-05	-0.00022471506022016252
5.193739201636265	0.0005560566559847766	0.0005573551597865613	0.0005963011835144975	0.0005962769850876412	0.0006193789587918745	0.0006185279194715829	0.000643957422478041	0.0006421727610650289	0.0006954379151543744	0.00069152683650961	0.07694197274072571	0.0742016237789187	-1.8773200029829212e-05	-0.00022450477619491427	-1.8743043000776435e-05	-0.00022414413478033524
5.225034093035115	0.0005555755595228003	0.0005568715853970516	0.0005957550224835685	0.0005957303821093747	0.0006187939745608275	0.000617943874866945	0.0006433299129997821	0.0006415478370583584	0.0006947175242162238	0.0006908130695941904	0.07688324785317861	0.07414501027111742	-1.8613157939816397e-05	-0.0002239320814813872	-1.8583263341122314e-05	-0.00022357242428881763
5.256517551897525	0.000555095677723536	0.0005563892321722249	0.0005952102501777045	0.0005951851690665141	0.0006182104855101458	0.0006173613228741474	0.0006427040174356303	0.000640924519738914	0.0006939990138618172	0.0006901011640320443	0.0768245902829262	0.07408846161508588	-1.845429453228853e-05	-0.0002233586002639426	-1.8424660346648414e-05	-0.00022299992783170186
5.288190714437326	0.0005546170126445569	0.0005559081021693886	0.0005946668686650279	0.0005946413480253174	0.0006176284936930294	0.0006167802655449799	0.0006420797378050064	0.0006403028111265361	0.0006932823859763337	0.0006893911217179971	0.0767660003127112	0.07403197808359317	-1.8296601740229804e-05	-0.00022278433159034217	-1.826722596508061e-05	-0.00022242664445992766
5.320054723714605	0.0005541395663442878	0.0005554281974467453	0.0005941248800155354	0.0005940989210539315	0.0006170480011652095	0.0006162007049337582	0.000641457076130626	0.0006396827132443181	0.0006925676424500629	0.0006886829445518581	0.07670747822812866	0.07397555995215371	-1.8140071546546288e-05	-0.00022220927447139105	-1.8110952194035426e-05	-0.00022185257318832474
5.352110729676963	0.0005536633408820638	0.0005549495200634519	0.0005935842863011818	0.0005935578902224751	0.0006164690099850475	0.0006156226430974126	0.0006408360344386058	0.0006390642281187163	0.0006918547851785451	0.0006879766344385548	0.07664902431765397	0.07391920749906603	-1.7984695983935817e-05	-0.00022163342788195095	-1.7955831080768495e-05	-0.00022127771299522425
5.384359889201005	0.0005531883383181904	0.0005544720720796832	0.0005930450895959594	0.0005930182576031205	0.0006158915222136236	0.0006150460820955899	0.0006402166147585773	0.0006384473577796572	0.0006911438160627124	0.0006872721932882744	0.07659063887269468	0.07386292100544777	-1.783046713461911e-05	-0.0002210567907612454	-1.7801854721976804e-05	-0.0002207020628236106
5.41680336613411	0.000552714560714	0.0005539958555566848	0.0005925072919759771	0.0005924800252701696	0.0006153155399148348	0.000614471023990736	0.0006395988191237856	0.0006378321042606409	0.0006904347370090217	0.0006865696230165955	0.07653232218761523	0.07380670075527442	-1.7677377130102118e-05	-0.00022047936201252671	-1.764901526354716e-05	-0.0002201256215806774
5.44944233133642	0.0005522420101319115	0.0005535208725568378	0.000591970895519543	0.0005919431953001401	0.0006147410651554837	0.0006138974708482	0.0006389826495712079	0.0006372184695988555	0.000689727549929602	0.0006858689255446309	0.0764740745597895	0.0737505470354197	-1.7525418150818664e-05	-0.00021990114050193799	-1.7497304900153735e-05	-0.00021954838813594002
5.482277962723094	0.0005517706886354922	0.0005530471251437206	0.0005914359023072498	0.0005914077697718487	0.0006141681000053838	0.0006133254247363265	0.0006383681081416606	0.0006366064558352844	0.0006890222567423973	0.0006851701027991696	0.07641589628963044	0.07369446013568903	-1.73745824259032e-05	-0.0002193221250589572	-1.7346715875183466e-05	-0.00021897036132378922
5.515311445306831	0.0005513005982895127	0.0005525746153821628	0.0005909023144220493	0.0005908737507664889	0.0006135966465374454	0.0006127548877265466	0.0006377551968799064	0.0006359960650148128	0.0006883188593713005	0.000684473156712809	0.07635778768063699	0.07363844034886022	-1.7224862233124888e-05	-0.00021874231447828463	-1.7197240480404732e-05	-0.00021839153994192284
5.548543971240616	0.0005508317411600064	0.0005521033453383087	0.0005903701339493378	0.0005903411403677123	0.0006130267068277714	0.0006121858618934787	0.000637143917834766	0.0006353872991863384	0.0006876173597463011	0.0006837780892241001	0.07629974903943167	0.07358248797072708	-1.7076249898349827e-05	-0.00021816170751648434	-1.704887105570714e-05	-0.00021781192275141525
5.581976739860765	0.0005503641193143318	0.0005516333170796781	0.0005898393629770408	0.000589809940661717	0.0006124582829557604	0.0006116183493150187	0.000636534273059231	0.0006347801604028844	0.0006869177598036291	0.0006830849022776887	0.07624178067580006	0.07352660330013275	-1.692873779539361e-05	-0.00021758030289310837	-1.6901599988818766e-05	-0.00021723150847628714
5.615610957730194	0.0005498977348212284	0.0005511645326752255	0.0005893100035956909	0.0005892801537373255	0.0006118913770041963	0.0006110523520724428	0.0006359262646105735	0.0006341746507217071	0.000686220061485898	0.0006823935978244568	0.07618388290273756	0.0734707866390133	-1.67823183459051e-05	-0.00021699809929234815	-1.6755419715134418e-05	-0.0002166502958044353
5.649447838681973	0.0005494325897508742	0.0005506969941953963	0.0005887820578985094	0.000588751781686065	0.000611325991059344	0.0006104878722504935	0.0006353198945504541	0.000633570772204403	0.0006855242667422438	0.0006817041778216602	0.0761260560364872	0.0734150382924364	-1.6636984018865084e-05	-0.0002164150953596483	-1.661032271735481e-05	-0.0002160682833858285
5.6834886038631165	0.0005489686861749535	0.0005502307037121972	0.0005882555279814978	0.0005882248266022617	0.0006107621272110551	0.0006099249119374912	0.0006347151649450454	0.0006329685269170331	0.0006848303775284843	0.0006810166442330829	0.07606830039658459	0.07335935856864464	-1.649272733054291e-05	-0.00021583128970457943	-1.646630152537555e-05	-0.00021548546983468642
5.717734481778674	0.0005485060261667007	0.0005497656632992411	0.0005877304159435064	0.0005876992905831059	0.0006101997875528499	0.00060936347322541	0.0006341120778651261	0.0006323679169302148	0.0006841383958072446	0.0006803309990291639	0.07601061630589724	0.07330374777909528	-1.6349540844179042e-05	-0.00021524668089938082	-1.6323348715936714e-05	-0.00021490185372756432
5.75218670833605	0.0005480446118009754	0.000549301875031822	0.000587206723886331	0.0005871751757287527	0.00060963897418203	0.0006088035582099972	0.000633510635386212	0.0006317689443192526	0.0006834483235481228	0.0006796472441871583	0.0759530040906722	0.07324820623850217	-1.620741716962769e-05	-0.00021466126747796133	-1.6181456912282843e-05	-0.00021431743360258992
5.786846526889619	0.0005475844451543112	0.0005488393409869662	0.0005866844539147884	0.0005866524841423951	0.0006090796891997657	0.0006082451689908552	0.0006329108395886587	0.0006311716111642402	0.0006827601627278265	0.0006789653816912715	0.0758954640805777	0.07319273426488068	-1.606634896332039e-05	-0.0002140750479382031	-1.6040618784216726e-05	-0.00021373220796275239
5.821715188285586	0.0005471255283049769	0.0005483780632434932	0.0005861636081367983	0.0005861312179303502	0.0006085219347111966	0.0006076883076715426	0.0006323126925577769	0.0006305759195501738	0.0006820739153303209	0.0006782854135328071	0.07583799660875139	0.0731373321795852	-1.5926328927806307e-05	-0.0002134880207390888	-1.5900827047497443e-05	-0.00021314617527148916
5.856793950907131	0.0005466678633330394	0.0005479180438820822	0.0005856441886634762	0.000585611379202148	0.000607965712825534	0.0006071329763596794	0.0006317161963839511	0.0006299818715670726	0.0006813895833469847	0.000677607341710319	0.07578060201183762	0.07308200030735691	-1.5787349811634266e-05	-0.00021290018430271396	-1.5762074463821288e-05	-0.00021255933395564197
5.892084080719833	0.0005462114523204165	0.0005474592849853218	0.0005851261976092058	0.0005850929700706037	0.0006074110256561511	0.0006065791771670335	0.0006311213531627467	0.0006293894693100814	0.0006807071687767491	0.0006769311682297468	0.07572328063003944	0.07302673897636919	-1.5649404409096013e-05	-0.00021231153701341265	-1.5624353840545946e-05	-0.00021197168240458253
5.927586851317345	0.0005457562973509404	0.0005470017886377798	0.00058460963709173	0.0005845759926519155	0.0006068578753206897	0.0006060269122096285	0.000630528164995032	0.0006287987148795952	0.0006800266736262559	0.000676256895104575	0.07566603280716533	0.07297154851826576	-1.5512485559882744e-05	-0.00021172207721678604	-1.548765803030712e-05	-0.0002113832189685333
5.963303543967366	0.0005453024005104166	0.0005465455569260586	0.0005840945092322352	0.0005840604490657416	0.0006063062639411554	0.000605476183607841	0.0006299366339870904	0.0006282096103813686	0.0006793480999100061	0.0006755845243559756	0.07560885889066835	0.07291642926821026	-1.537658614894459e-05	-0.00021113180322075709	-1.5351979930940465e-05	-0.00021079394196063528
5.999235447657878	0.0005448497638866819	0.0005460905919388574	0.000583580816155433	0.0005835463414352869	0.0006057561936440195	0.0006049269934864966	0.0006293467622507372	0.0006276221579266332	0.0006786714496505115	0.0006749140580129608	0.07555175923170018	0.07286138156493123	-1.524169910623735e-05	-0.0002105407132954873	-1.521731248520751e-05	-0.00021020384965644845
6.035383859143656	0.0005443983895696613	0.0005456368957670271	0.0005830685599896438	0.0005830336718873845	0.0006052076665603136	0.00060437934397497	0.0006287585519034342	0.0006270363596322084	0.0006779967248784431	0.0006742454981125253	0.0754947341851576	0.07280640575076675	-1.5107817406417173e-05	-0.00020994880567223873	-1.5083648680414008e-05	-0.00020961294029160638
6.071750082993084	0.0005439482796514329	0.000545184470503641	0.0005825577428668871	0.00058252244255259	0.0006046606848257385	0.0006038332372072932	0.0006281720050684109	0.0006264522176206264	0.0006773239276327929	0.0006735788466998093	0.07543778410972721	0.07275150217170888	-1.497493406860291e-05	-0.00020935607854347116	-1.4950981548323208e-05	-0.00020902121206443913
6.108335431635222	0.0005434994362262805	0.0005447333182440446	0.000582048366922962	0.0005820126555652561	0.0006041152505807574	0.0006032886753222421	0.0006275871238747786	0.0006258697340202402	0.0006766530599610195	0.0006729141058282392	0.07538090936793691	0.07269667117745619	-1.4843042156235595e-05	-0.0002087625300640078	-1.4819304164916461e-05	-0.00020842866313526554
6.145141225407182	0.0005430518613907572	0.0005442834410859208	0.0005815404342975328	0.0005815043130636242	0.0006035713659706991	0.0006027456604634481	0.0006270039104576476	0.0006252889109653455	0.0006759841239192065	0.0006722512775596854	0.07532411032620442	0.07264191312145737	-1.4712134776715888e-05	-0.00020816815834920344	-1.4688609649976883e-05	-0.00020783529162406167
6.182168792601758	0.0005426055572437432	0.0005438348411293512	0.0005810339471342173	0.0005809974171899119	0.000603029033145861	0.0006022041947794967	0.000626422366958251	0.0006247097505962973	0.0006753171215722192	0.000671590363964615	0.0752673873548889	0.07258722836095674	-1.4582205081214994e-05	-0.00020757296147555504	-1.4558891167061605e-05	-0.00020724109561341686
6.2194194695153895	0.0005421605258865028	0.0005433875204768718	0.0005805289075806692	0.0005804919700903926	0.0006024882542616086	0.0006016642804240248	0.0006258424955240552	0.0006241322550596267	0.0006746520549938579	0.0006709313671222424	0.07521074082833523	0.07253261725704992	-1.4453246264456085e-05	-0.0002069769374809377	-1.4430141923147885e-05	-0.00020664607314661854
6.256894600496366	0.0005417167694227469	0.0005429414812335382	0.0005800253177886669	0.0005799879739154886	0.0006019490314784777	0.0006011259195558278	0.0006252642983088877	0.0006235564265081616	0.0006739889262670177	0.0006702742891206889	0.07515417112493245	0.07247808017472568	-1.4325251564388172e-05	-0.0002063800843631336	-1.4302355168359024e-05	-0.0002060502222269167
6.294595537993358	0.0005412742899586919	0.0005424967255069845	0.0005795231799142	0.0005794854308198557	0.0006014113669622812	0.0006005891143389615	0.0006246877774730546	0.0006229822671011457	0.0006733277374838477	0.0006696191320571369	0.07509767862716035	0.07242361748291884	-1.4198214262101105e-05	-0.00020578240008178872	-1.417552419589671e-05	-0.00020545354082002198
6.332523642604218	0.0005408330896031122	0.0005420532554074789	0.0005790224961175492	0.0005789843429624647	0.0006008752628842016	0.0006000538669428362	0.0006241129351834551	0.0006224097790043537	0.0006726684907459028	0.000668965898037981	0.07504126372164467	0.07236922955456256	-1.407212768146475e-05	-0.00020518388255659492	-1.4049642341621218e-05	-0.00020485602685114956
6.370680283125076	0.0005403931704674105	0.000541611073047993	0.0005785232685633853	0.0005784847125066989	0.0006003407214209067	0.0005995201795423339	0.0006235397736137146	0.0006218389643902202	0.0006720111881643152	0.0006683145891789956	0.07498492679920614	0.07231491676663394	-1.3946985188865307e-05	-0.00020458452966687357	-1.3924702983864057e-05	-0.00020425767820574092
6.40906683659976	0.0005399545346656667	0.0005411701805442534	0.000578025499420843	0.0005779865416204312	0.0005998077447546447	0.0005989880543178989	0.0006229682949442944	0.0006212698254379523	0.0006713558318599443	0.000667665207605483	0.07492866825491803	0.07226067950021173	-1.3822780193114247e-05	-0.00020398433925319925	-1.380069954329266e-05	-0.00020365849273049075
6.447684688369473	0.0005395171843147026	0.0005407305800148071	0.0005775291908636178	0.0005774898324761175	0.0005992763350733514	0.0005984574934556487	0.0006223985013626218	0.000620702364333655	0.0006707024239635463	0.0006670177554524393	0.07487248848815632	0.07220651814052355	-1.3699506145124773e-05	-0.000203383309116123	-1.3677625482528752e-05	-0.00020305846823129303
6.486535232122802	0.0005390811215341382	0.0005402922735810797	0.000577034345070048	0.0005769945872508831	0.0005987464945707513	0.0005979284991474766	0.0006218303950632082	0.0006201365832704509	0.0006700509666159301	0.0006663722348647097	0.07481638790265505	0.07215243307699745	-1.3577156537629073e-05	-0.00020278143701542295	-1.355547430602344e-05	-0.00020245760247457334
6.525619869945995	0.0005386463484464535	0.0005398552633674373	0.0005765409642232052	0.0005765008081266122	0.0005982182254464697	0.0005974010735911547	0.0006212639782477776	0.0006195724844486065	0.0006694014619681281	0.0006657286479971553	0.07476036690656516	0.07209842470332	-1.3455724905047338e-05	-0.00020217872067122833	-1.3434239559819566e-05	-0.00020185589318706676
6.564940012373588	0.0005382128671770438	0.0005394195515012443	0.0005760490505109807	0.0005760084972900315	0.0005976915299061279	0.0005968752189904385	0.000620699253125384	0.0006190100700756494	0.0006687539121815533	0.0006650869970148067	0.07470442591250359	0.07204449341748734	-1.3335204823216283e-05	-0.00020157515776333956	-1.3313914831224703e-05	-0.0002012533380541942
6.604497078439295	0.0005377806798542815	0.0005389851401129257	0.0005755586061261734	0.0005755176569328042	0.0005971664101614575	0.0005963509375551772	0.0006201362219125412	0.0006184493423664972	0.00066810831942817	0.0006644472840930347	0.07464856533761693	0.07199063962185992	-1.3215589909122867e-05	-0.0002009707459306176	-1.3194493748687995e-05	-0.00020064993472153347
6.644292495727218	0.0005373497886095735	0.0005385520313360262	0.0005750696332665802	0.0005750282892516158	0.0005966428684304003	0.0005958282315014118	0.0006195748868333441	0.0006178903035435773	0.0006674646858906582	0.000663809511417708	0.07459278560363031	0.07193686372321532	-1.3096873820732553e-05	-0.00020036548277163613	-1.3075969981516528e-05	-0.00020004568079384777
6.684327700423376	0.0005369201955774223	0.000538120227307273	0.0005745821341350832	0.0005745403964482652	0.0005961209069372186	0.0005953071030514895	0.0006190152501196004	0.0006173329558369574	0.0006668230137625832	0.0006631736811853642	0.07453708713691659	0.07188316613281023	-1.2979050256701347e-05	-0.00019975936584352982	-1.295833723967757e-05	-0.0001994405738354882
6.724604137367524	0.0005364919028954813	0.000537689730166631	0.0005740961109397381	0.0005740539807297508	0.0005956005279126006	0.0005947875544341609	0.0006184573140109482	0.0006167773014844635	0.0006661833052485586	0.000662539795603368	0.07448147036854152	0.07182954726642965	-1.2862112956208392e-05	-0.00019915239266299345	-1.2841589273540968e-05	-0.00019883461136956104
6.76512326010531	0.0005360649127046177	0.000537260542057369	0.0005736115658938654	0.0005735690443083644	0.0005950817335937671	0.0005942695878846975	0.0006179010807549915	0.0006162233427318125	0.000665545562564424	0.0006619078568900847	0.07442593573433445	0.07177600754444809	-1.2746055698688828e-05	-0.00019854456070526882	-1.2725719873639754e-05	-0.00019822779087763642
6.805886530940724	0.0005356392271489673	0.0005368326651261143	0.0005731285012161378	0.0005730855894017773	0.0005945645262245801	0.0005937532056449907	0.0006173465526074211	0.0006156710818327331	0.0006649097879374069	0.0006612778672750425	0.07437048367493958	0.07172254739188395	-1.2630872303624752e-05	-0.0001979358674043391	-1.2610722870524428e-05	-0.00019762010980098332
6.846895420988873	0.0005352148483759963	0.0005364061015229173	0.0005726469191306709	0.0005726036182331325	0.0005940489080556497	0.0005932384099636638	0.000616793731832147	0.0006151205210490984	0.0006642759836063006	0.0006606498289991055	0.07431511463588196	0.07166916723846335	-1.2516556630304959e-05	-0.00019732631015259572	-1.2496592134439433e-05	-0.00019701156553871002
6.888151410229076	0.0005347917785365591	0.0005359808534013089	0.0005721668218671131	0.0005721231330311343	0.0005935348813444444	0.0005927252030961792	0.0006162426207014254	0.0006145716626510491	0.0006636441518216338	0.0006600237443146399	0.07425982906762622	0.0716158675186735	-1.2403102577611576e-05	-0.0001967158863006857	-1.2383321575167895e-05	-0.00019640215544858286
6.92965598755826	0.0005343700197849565	0.0005355569229183619	0.0005716882116607359	0.0005716441360301398	0.0005930224483553987	0.0005922135873049475	0.0006156932214959885	0.0006140245089171248	0.000663014294845845	0.0006593996154856876	0.07420462742563895	0.07156264867182485	-1.2290504083789337e-05	-0.00019610459315742845	-1.2270905141750603e-05	-0.0001957918768463185
6.971410650844719	0.0005339495742789958	0.0005351343122347514	0.0005712110907525251	0.0005711666294702494	0.0005925116113600238	0.0005917035648594379	0.0006151455365051758	0.0006134790621343935	0.0006623864149534583	0.0006587774447881373	0.07414951017045142	0.07150951114211336	-1.2178755126230484e-05	-0.0001954924279894965	-1.2159336822351562e-05	-0.00019518072700626388
7.01341690698215	0.0005335304441800473	0.000534713023514813	0.0005707354613892698	0.000570690615597397	0.0005920023726370163	0.0005911951380362831	0.0006145995680270625	0.000612935324598578	0.0006617605144312568	0.0006581572345098949	0.07409447776772302	0.07145645537867809	-1.2067849721256185e-05	-0.00019487938802151272	-1.2048610643932735e-05	-0.00019456870315996688
7.055676271944047	0.0005331126316531053	0.0005342930589266061	0.0005702613258236548	0.0005702160966634438	0.0005914947344723692	0.0005906883091193981	0.0006140553183685933	0.0006123932986141905	0.0006611365955784631	0.0006575389869510626	0.07403953068830613	0.07140348183566518	-1.1957781923877149e-05	-0.00019426547043555065	-1.1938720672081439e-05	-0.00019395580249668976
7.098190270838397	0.0005326961388668448	0.0005338744206419702	0.0005697886863143526	0.0005697430749262685	0.0005909886991594833	0.000590183080400082	0.0006135127898457139	0.0006118529864946602	0.000660514660706914	0.0006569227044241094	0.07398466940830958	0.07135059097228894	-1.1848545827591525e-05	-0.00019365067237110678	-1.1829661010855086e-05	-0.00019334202216406138
7.1409604379627405	0.0005322809679936802	0.0005334571108365873	0.0005693175451261124	0.0005692715526498595	0.0005904842689992778	0.0005896794541771334	0.0006129719847835026	0.0006113143905624673	0.000659894712141242	0.0006563083892540485	0.07392989440916604	0.07129778325289697	-1.1740135564164596e-05	-0.0001930349909249618	-1.1721425802422962e-05	-0.0001927273592659262
7.183988316859528	0.0005318671212098253	0.0005330411316900415	0.0005688479045298555	0.0005688015321044072	0.0005899814463003019	0.0005891774327569635	0.0006124329055163056	0.000610777513149275	0.0006592767522190558	0.0006556960437786175	0.07387520617769609	0.07124505914703454	-1.1632545303402395e-05	-0.00019241842315095847	-1.1614009226956074e-05	-0.00019211181086367657
7.227275460371831	0.0005314546006953497	0.0005326264853858782	0.0005683797668027649	0.0005683330155663977	0.0005894802333788481	0.0005886770184537045	0.0006118955543878705	0.0006102423565960618	0.0006586607832911205	0.000655085670348453	0.07382060520617793	0.07119241912950598	-1.1525769252929662e-05	-0.00019180096605957153	-1.1507405502398163e-05	-0.00019149537397593341
7.270823430699384	0.0005310434086342389	0.0005322131741116655	0.0005679131342283791	0.0005678660053187048	0.0005889806325590649	0.0005881782135893243	0.0006113599337514819	0.0006097089232532577	0.000658046807721543	0.0006544772713272741	0.07376609199241492	0.07113986368044632	-1.1419801657999024e-05	-0.00019118261661831004	-1.1401608884233257e-05	-0.00019087804557819943
7.31463379945495	0.0005306335472144504	0.0005318012000590512	0.0005674480090966835	0.0005674005036506825	0.0005884826461730682	0.000587681020493737	0.0006108260459700954	0.0006091772154808749	0.000657434827887953	0.0006538708490920593	0.0737116670398039	0.07108739328538118	-1.1314636801243796e-05	-0.00019056337175084315	-1.1296613665203771e-05	-0.00019025982260144347
7.358708147721062	0.0005302250186279754	0.0005313905654238269	0.0005669843937042067	0.0005669365128582627	0.0005879862765610589	0.0005871854415049246	0.000610293893416477	0.0006086472356486479	0.0006568248461816922	0.0006532664060332341	0.0736573308574029	0.07103500843529578	-1.1210269002471553e-05	-0.00018994322833702781	-1.1192414175215104e-05	-0.00018964070193380755
7.403048066107065	0.0005298178250708929	0.0005309812724059829	0.0005665222903541091	0.0005664740352440424	0.0005874915260714334	0.0005866914789690388	0.0006097634784733369	0.0006081189861361655	0.0006562168650079969	0.0006526639445548483	0.07360308396000613	0.07098270962670801	-1.1106692618473302e-05	-0.00018932218321308925	-1.1089004781098845e-05	-0.0001890206804201905
7.447655154806527	0.0005294119687434303	0.0005305733232097712	0.0005660617013562801	0.0005660130731173837	0.0005869983970609014	0.0005861991352405248	0.00060923480353347	0.0006075924693330099	0.0006556108867861888	0.0006520634670747652	0.07354892686821192	0.07093049736172959	-1.1003902042814456e-05	-0.00018870023317138496	-1.098637988631787e-05	-0.00018839975486052707
7.49253102365499	0.0005290074518500201	0.0005301667200437634	0.0005656026290274303	0.0005655536287945031	0.0005865068918945967	0.0005857084126822321	0.000608707870999893	0.0006070676876388925	0.0006550069139498626	0.0006514649760248449	0.07349486010849686	0.07087837214814308	-1.0901891705546868e-05	-0.0001880773749591419	-1.0884533930809355e-05	-0.0001877779220107456
7.537677292188054	0.0005286042765993606	0.0005297614651209126	0.0005651450756911884	0.0005650957045985733	0.0005860170129462018	0.0005852193136655338	0.0006081826832859868	0.000606544643463796	0.0006544049489470798	0.0006508684738511345	0.0734408842132871	0.07082633449946545	-1.0800656073068314e-05	-0.00018745360527920585	-1.078346139078007e-05	-0.0001871551785821296
7.583095589699846	0.0005282024452044708	0.0005293575606586115	0.0005646890436781938	0.0005646393028598129	0.0005855287625980551	0.0005847318405704395	0.0006076592428156343	0.0006060233392281103	0.0006538049942405571	0.0006502739630140556	0.07338699972103341	0.07077438493502398	-1.070018964794816e-05	-0.0001868289207906243	-1.0683156778518166e-05	-0.0001865315212421642
7.628787555301809	0.0005278019598827473	0.0005289550088787487	0.0005642345353261886	0.00056418442591558	0.0005850421432412721	0.0005842459957857113	0.0006071375520233593	0.0006055037773627701	0.0006532070523078588	0.0006496814459885887	0.07333320717628622	0.07072252398002782	-1.0600486968630717e-05	-0.00018620331810674517	-1.0583614642126031e-05	-0.0001859069466128016
7.674754837981857	0.0005274028228560255	0.0005285538120077737	0.000563781552980118	0.0005637310761104747	0.0005845571572758626	0.0005837617817089857	0.0006066176133544734	0.0006049859603094015	0.0006526111256415951	0.0006490909252644726	0.07327950712977119	0.07067075216563759	-1.0501542609234887e-05	-0.00018557679379535563	-1.0484829565323393e-05	-0.00018528145127068296
7.720999096663877	0.0005270050363506362	0.000528153972276754	0.0005633300989922248	0.0005632792557964299	0.0005840738071108512	0.0005832792007468873	0.0006060994292652165	0.00060446989052046	0.0006520172167496175	0.0006485024033463941	0.07322590013846403	0.07061907002904536	-1.0403351179414516e-05	-0.0001849493443795147	-1.0386796167304209e-05	-0.00018465503174795728
7.767522000267617	0.0005266086025974613	0.0005277554919214325	0.0005628801757221424	0.00056282896733281	0.0005835920951643908	0.0005827982553151483	0.0006055830022228997	0.0006039555704593748	0.0006514253281552144	0.0006479158827541796	0.0731723867656714	0.07056747811354648	-1.0305907324151958e-05	-0.0001843209663373313	-1.0289509102466045e-05	-0.00018402768453092133
7.814325227768903	0.0005262135238319907	0.0005273583731822879	0.0005624317855369907	0.000562380213086505	0.0005831120238638827	0.0005823189478387275	0.0006050683347060487	0.0006034430026006859	0.0006508354623973085	0.0006473313660229906	0.07311896758110897	0.07051597696861005	-1.020920572342935e-05	-0.0001836916560997437	-1.0192963060211453e-05	-0.0001833994060600891
7.861410468260233	0.0005258198022943841	0.0005269626183045954	0.0005619849308114784	0.000561932995432031	0.0005826335956461031	0.0005818412807519303	0.0006045554292045538	0.0006029321894301975	0.0006502476220306628	0.0006467488557035246	0.0730656431609775	0.0704645671499658	-1.011324109214274e-05	-0.00018306141005208776	-1.0097152764788377e-05	-0.0001827701927304276
7.908779421011744	0.0005254274402295228	0.000526568229538482	0.0005615396139279923	0.0005614873167516237	0.0005821568129573148	0.0005813652564985268	0.0006040442882198091	0.0006024231334451148	0.0006496618096260767	0.0006461683543622079	0.0730124140880463	0.07041324921967514	-1.001800817988091e-05	-0.00018243022453393043	-1.0002072975005653e-05	-0.00018214004089003866
7.956433795532517	0.000525036439887072	0.0005261752091389915	0.0005610958372767007	0.0005610431794353426	0.000581681678253394	0.0005808908775318777	0.0006035349142648664	0.0006019158371541969	0.000649078027770594	0.0006455898645814012	0.07295928095173422	0.07036202374620937	-9.923501770692927e-06	-0.00018179809583804274	-9.907718484111587e-06	-0.00018150894684115793
8.004375311632296	0.0005246468035215324	0.0005257835593661358	0.0005606536032556459	0.0005606005858811592	0.0005812081939999477	0.000580418146315048	0.0006030273098645782	0.0006014103030778948	0.0006484962790677037	0.0006450133889595943	0.07290624434819334	0.07031089130453261	-9.829716682920736e-06	-0.0001811650202107884	-9.814084119600525e-06	-0.00018087690684007174
8.052605699483543	0.0005242585333923004	0.000525393282484958	0.0005602129142708437	0.0005601595384950635	0.0005807363626724385	0.0005799470653209332	0.0006025214775557464	0.0006009065337485055	0.0006479165661375468	0.0006444389301116116	0.0728533048803879	0.07025985247617945	-9.736647768936353e-06	-0.00018053099385108295	-9.721164742890198e-06	-0.00018024391709493826
8.101126699683881	0.0005238716317637253	0.0005250043807655922	0.0005597737727363844	0.0005597200396911604	0.0005802661867563073	0.0005794776370323838	0.0006020174198872767	0.0006004045317103191	0.0006473388916171288	0.0006438664906688189	0.07280046315818371	0.07020890784933795	-9.644289915003088e-06	-0.00017989601291086565	-9.628955249245397e-06	-0.00017960997376746668
8.149940063318896	0.0005234861009051637	0.0005246168564833186	0.0005593361810745263	0.0005592820918917665	0.000579797668747096	0.0005790098639423234	0.0006015151394203246	0.0005999042995197661	0.0006467632581605237	0.0006432960732793242	0.07274771979843292	0.07015805801893239	-9.552638041069976e-06	-0.0001792600734951133	-9.537450567567198e-06	-0.00017897507297261195
8.199047552025359	0.0005231019430910366	0.0005242307119186231	0.000558900141715797	0.0005588456975275118	0.0005793308111505695	0.0005785437485538751	0.0006010146387284475	0.000599405839745568	0.0006461896684390875	0.0006427276806081877	0.07269507542505775	0.070107303586704	-9.461687100531524e-06	-0.000178623171660508	-9.446645660103267e-06	-0.0001783392107767151
8.248450938054788	0.0005227191606008883	0.0005238459493572582	0.0005584656570990944	0.0005584108590374404	0.0005788656164828459	0.0005780792933804877	0.0006005159203977597	0.0005989091549688914	0.0006456181251416722	0.0006421613153376316	0.07264253066913916	0.07005664516129838	-9.371432080080254e-06	-0.000177985303416478	-9.356535522376738e-06	-0.0001777023831995017
8.298152004337403	0.000522337755719437	0.0005234625710902949	0.0005580327296717807	0.0005579775788691055	0.000578402087270513	0.0005776165009460534	0.0006000189870270811	0.0005984142477834937	0.0006450486309748361	0.0006415969801672455	0.07259008616900764	0.0700060833583506	-9.2818679994916e-06	-0.00017734646472410132	-9.267115182900847e-06	-0.00017706458621212506
8.348152544546481	0.0005219577307366374	0.0005230805794141888	0.000557601361889788	0.0005575458594786762	0.0005779402260507635	0.0005771553737850436	0.0005995238412280972	0.0005979211207958829	0.000644481188663065	0.0006410346778142052	0.07253774257033099	0.06995561880056955	-9.192989911391454e-06	-0.00017670665149578657	-9.17837970298551e-06	-0.0001764258157371107
8.398454363163072	0.0005215790879477316	0.0005226999766308305	0.000557171556217714	0.000557115703331033	0.0005774800353715144	0.0005766959144426267	0.0005990304856255103	0.000597429776625467	0.0006439158009489857	0.0006404744110134808	0.07248550052620753	0.06990525211782933	-9.104792901133002e-06	-0.00017606585959586973	-9.090324176614165e-06	-0.0001757860676493278
8.449059275541144	0.0005212018296533081	0.0005223207650476095	0.0005567433151289269	0.0005566871128998732	0.0005770215177915385	0.0005762381254747988	0.0005985389228571973	0.0005969402179047115	0.0006433524705935891	0.000639916182518056	0.07243336069725202	0.06985498394725494	-9.017272086533044e-06	-0.00017542408483935124	-9.002943730171409e-06	-0.00017514533777431007
8.49996910797308	0.0005208259581593545	0.0005219429469774674	0.0005563166411056605	0.000556260090667809	0.0005765646758805898	0.0005757820094485106	0.0005980491555743661	0.0005964524472792924	0.0006427912003764473	0.000639359995099142	0.07238132375169774	0.0698048149333113	-8.930422617734954e-06	-0.00017478132299247884	-8.91623352230076e-06	-0.0001745036218889634
8.551185697755594	0.0005204514757773153	0.0005215665247389573	0.0005558915366391205	0.0005558346391264704	0.0005761095122195326	0.0005753275689417944	0.0005975611864417157	0.0005959664674082558	0.0006422319930959403	0.0006388058515463984	0.07232939036548415	0.06975474572789941	-8.844239676988365e-06	-0.00017413756977205375	-8.83018874368608e-06	-0.00017386091572059448
8.602710893256043	0.000520078384824146	0.0005211915006563013	0.0005554680042295836	0.000555410760776608	0.0005756560294004706	0.0005748748065438955	0.0005970750181375935	0.0005954822809641741	0.0006416748515694788	0.0006382537546681525	0.07227756122235425	0.0697047769904425	-8.758718478434936e-06	-0.00017349282084491713	-8.744804616868558e-06	-0.00017321721494720221
8.654546553979111	0.000519706687622369	0.0005208178770594478	0.0005550460463865002	0.0005549884581281964	0.0005752042300268786	0.0005744237248553985	0.000596590653354157	0.0005949998906333061	0.0006411197786337329	0.000637703707291623	0.07222583701395154	0.06965490938798168	-8.673854267975643e-06	-0.00017284707182832482	-8.660076396072372e-06	-0.00017257251519711692
8.706694550633951	0.0005193363865001267	0.0005204456562841267	0.0005546256656285954	0.0005545677337005331	0.0005747541167137293	0.00057397432648836	0.0005961080947975348	0.0005945192991157554	0.0006405667771448566	0.0006371557122631418	0.07217421843991889	0.06960514359527287	-8.589642323066082e-06	-0.0001722003182899473	-8.575999366989585e-06	-0.00017192681204844518
8.759156765201672	0.0005189674837912375	0.0005200748406719083	0.0005542068644839723	0.0005541485900223468	0.0005743056920876253	0.0005735266140664377	0.0005956273451879878	0.0005940405091256325	0.0006400158499787215	0.0006366097724483817	0.07212270620799592	0.06955548029487708	-8.506077952466669e-06	-0.00017155255574589912	-8.492568846609275e-06	-0.00017128010102906988
8.811935091003267	0.0005185999818352512	0.0005197054325702599	0.0005537896454902155	0.0005537310296318983	0.0005738589587869361	0.0005730805902250238	0.000595148407260076	0.0005935635233912163	0.0006394670000311487	0.0006360658907325848	0.07207130103412104	0.06950592017726077	-8.423156496105595e-06	-0.000170903779661849	-8.409780183019772e-06	-0.00017063237761623384
8.865031432767935	0.0005182338829775011	0.0005193374343326006	0.0005533740111944943	0.0005533150550770849	0.0005734139194619243	0.0005726362576113757	0.0005946712837628195	0.0005930883446551178	0.0006389202302181417	0.0006355240700207891	0.07202000364253011	0.0694564639408938	-8.34087332494439e-06	-0.00017025398545357506	-8.327628755242997e-06	-0.00016998363723662313
8.918447706701835	0.0005178691895691589	0.0005189708483183595	0.0005529599641536657	0.0005529006689155441	0.00057297057677488	0.000572193618884749	0.0005941959774598658	0.0005926149756744426	0.0006383755434761235	0.0006349843132380627	0.07196881476586149	0.06940711229234756	-8.259223840669135e-06	-0.00016960316848431412	-8.246109973003742e-06	-0.00016933387526517352
8.972185840557227	0.0005175059039672898	0.0005186056768930302	0.0005525475069343788	0.000552487873714761	0.0005725289334002602	0.0005717526767165346	0.0005937224911296576	0.0005921434192209586	0.0006378329427621741	0.0006344466233297367	0.07191773514526123	0.06935786594639443	-8.178203475605467e-06	-0.00016895132406631597	-8.16521927662732e-06	-0.0001686830870263889
9.02624777370205	0.0005171440285349039	0.0005182419224282282	0.0005521366421131787	0.0005520766720521698	0.0005720889920248156	0.0005713134337903848	0.0005932508275655994	0.00059167367808126	0.0006372924310542702	0.0006339110032616394	0.0718667655304882	0.06930872562611298	-8.097807692507807e-06	-0.0001682984474603022	-8.084952136760276e-06	-0.00016803126779237065
9.080635457189915	0.0005167835656410114	0.0005178795873017463	0.000551727372276613	0.0005516670665152626	0.0005716507553477324	0.0005708758928023606	0.0005927809895762266	0.0005912057550569365	0.0006367540113515288	0.0006333774560203357	0.07181590668001642	0.06925969206298628	-8.018031984357264e-06	-0.00016764453387468903	-8.005304054239416e-06	-0.00016737841278330334
9.135350853830497	0.0005164245176606741	0.0005175186738976075	0.0005513197000213341	0.000551259059701692	0.0005712142260807643	0.0005704400564610551	0.0005923129799853765	0.0005907396529647406	0.0006362176866744497	0.0006328459846133628	0.07176515936115072	0.06921076599701245	-7.938871874169084e-06	-0.00016698957846490725	-7.926270559917466e-06	-0.00016672451716751024
9.190395938260405	0.0005160668869750615	0.0005171591846061273	0.0005509136279542089	0.0005508526542193835	0.0005707794069483759	0.0005700059274877411	0.0005918468016323615	0.0005902753746367602	0.0006356834600651654	0.0006323165920694787	0.07171452435013101	0.06916194817680127	-7.860322914864278e-06	-0.00016633357633441537	-7.847847214450566e-06	-0.00016606957606031536
9.245772697014415	0.0005157106759714985	0.0005168011218239587	0.00055050915869242	0.0005504478526866337	0.000570346300687871	0.0005695735086164997	0.0005913824573721356	0.0005898129229205846	0.0006351513345876819	0.0006317892814388957	0.07166400243224161	0.06911323935969052	-7.782380689084871e-06	-0.00016567652253433873	-7.770029608155163e-06	-0.00016541358452484833
9.301483128597186	0.0005153558870435209	0.0005164444879541553	0.0005501062948635742	0.000550044657732223	0.0005699149100495374	0.0005691428025943643	0.0005909199500754749	0.0005893523006794802	0.0006346213133281373	0.0006312640557935344	0.07161359440193123	0.06906464031184859	-7.705040808912884e-06	-0.00016501841206086054	-7.692813360779885e-06	-0.0001647565375703236
9.357529243555355	0.000515002522590929	0.0005160892854062229	0.000549705039105812	0.0005496430719955241	0.0005694852377967888	0.0005687138121814578	0.0005904592826291517	0.0005888935107925651	0.0006340933993950518	0.0006307409182272683	0.07156330106291929	0.06901615180838531	-7.628298915821757e-06	-0.0001643592398578031	-7.616194121388455e-06	-0.0001640984301533449
9.413913064550128	0.0005146505850198348	0.0005157355165961727	0.000549305394067908	0.0005492430981266039	0.000569057286706296	0.0005682865401511299	0.0005900004579361057	0.0005884365561549786	0.0006335675959195796	0.0006302198718561711	0.07151312322831464	0.06896777463346512	-7.552150680441294e-06	-0.00016369900081504574	-7.540167568121162e-06	-0.00016343925717612895
9.47063662643026	0.0005143000767427183	0.0005153831839465784	0.0005489073624093862	0.0005488447387863398	0.000568631059568137	0.0005678609892901037	0.0005895434789156287	0.0005879814396780631	0.0006330439060557721	0.0006297009198187754	0.07146306172073114	0.0689195095804151	-7.47659180234863e-06	-0.00016303768976766442	-7.464729408033534e-06	-0.00016277901348665802
9.527701976305488	0.0005139510001784755	0.000515032289886627	0.0005485109468006219	0.000548447996646521	0.0005682065591859334	0.000567437162398612	0.000589088348503538	0.0005875281642895365	0.0006325223329808315	0.0006291840652763192	0.07141311737240601	0.06887135745184514	-7.40161800997282e-06	-0.00016237530149711132	-7.389875376993121e-06	-0.0001621176938798874
9.585111173620431	0.00051360335775247	0.000514682836852173	0.0005481161499229512	0.0005480528743899616	0.0005677837883769932	0.0005670150622905377	0.0005886350696523572	0.0005870767329336714	0.0006320028798953757	0.0006286693114130062	0.07136329102531995	0.06882331905975718	-7.327225060339837e-06	-0.0001617118307294385	-7.3156012394062775e-06	-0.0001614552930951224
9.642866290228868	0.0005132571518965851	0.0005143348272857937	0.0005477229744687826	0.0005476593747106101	0.0005673627499724576	0.0005665946917935637	0.0005881836453315014	0.0005866271485714766	0.0006314855500237031	0.0006281566614362668	0.07131358353131732	0.06877539522566543	-7.2534087389398635e-06	-0.00016104727213576975	-7.241902788061166e-06	-0.00016079180581640706
9.700969410468568	0.0005129123850492724	0.0005139882636368401	0.0005473314231417027	0.0005472675003136577	0.0005669434468174406	0.0005661760537493117	0.0005877340785274556	0.000586179414180876	0.0006309703466140568	0.0006276461185770144	0.07126399575223026	0.06872758678071454	-7.180164859547748e-06	-0.00016038162033177317	-7.168775844004598e-06	-0.00016012722667313461
9.75942263123647	0.0005125690596556024	0.0005136431483614898	0.0005469414986565867	0.0005468772539156493	0.0005665258817711783	0.0005657591510134883	0.000587286372243961	0.0005857335327568918	0.0006304572729388954	0.0006271376860899116	0.07121452856000272	0.06867989456579932	-7.1074892640486664e-06	-0.00015971486987739758	-7.096216256338196e-06	-0.000159461550238868
9.818228062064373	0.0005122271781673144	0.0005132994839228009	0.0005465532037397096	0.0005464886382445954	0.0005661100577071713	0.00056534398645603	0.0005868405295021997	0.0005852895073118275	0.000629946332295164	0.000626631367253636	0.07116518283681385	0.06863231943168438	-7.035377822256841e-06	-0.00015904701527641452	-7.024219902053604e-06	-0.00015879477103147854
9.877387825195074	0.000511886743042865	0.0005129572727907617	0.0005461665411288534	0.0005461016560400807	0.0005656959775133347	0.0005649305629612492	0.0005863965533409821	0.0005848473408754529	0.0006294375280045673	0.0006261271653711476	0.07111595947521192	0.06858486223913135	-6.963826431759419e-06	-0.00015837805097621005	-6.952782685839057e-06	-0.00015812688351204973
9.936904055658934	0.0005115477567474778	0.0005126165174423446	0.0005457815135734209	0.0005457163100533785	0.0005652836440921423	0.0005645188834279843	0.0005859544468169339	0.0005844070364951899	0.0006289308634138473	0.0006256250837699601	0.07106685937823576	0.06853752385901753	-6.892831017757742e-06	-0.00015770797136795134	-6.881900539942344e-06	-0.00015745788208551548
9.996778901350961	0.0005112102217531909	0.000512277220361556	0.0005453981238345447	0.0005453326030475598	0.0005648730603607765	0.0005641089507697428	0.0005855142130046856	0.0005839685972363008	0.0006284263418950608	0.0006251251258024124	0.0710178834595498	0.06849030517246897	-6.8223875328470365e-06	-0.0001570367707847825	-6.811569424000803e-06	-0.0001567877610999524
10.05701452310831	0.0005108741405389065	0.0005119393840394885	0.0005450163746851999	0.0005449505377976093	0.0005644642292512803	0.0005637007679148545	0.0005850758549970659	0.0005835320261820767	0.0006279239668458631	0.0006246272948459479	0.07096903264357758	0.06844320707098102	-6.752491956884578e-06	-0.00015636444350269896	-6.74178532482448e-06	-0.00015611651484556677
10.117613094788254	0.0005105395155904377	0.0005116030109743701	0.0005446362689103151	0.000544570117090534	0.0005640571537107037	0.0005632943378066207	0.0005846393759052909	0.0005830973264340278	0.0006274237416897896	0.0006241315943033879	0.07092030786563312	0.0683962304565544	-6.683140296850042e-06	-0.0001556909837405196	-6.672544256287709e-06	-0.00015544413755537445
10.178576803346665	0.0005102063494005551	0.0005112681036716162	0.0005442578093068843	0.000544191343725479	0.0005636518367012562	0.0005628896634034631	0.0005842047788591594	0.0005826645011120751	0.000626925669876544	0.0006236380276032156	0.07087171007205917	0.06834937624182241	-6.614328586619124e-06	-0.0001550163856582215	-6.60384225915564e-06	-0.00015477062340471526
10.239907848916916	0.000509874644469036	0.0005109346646438787	0.000543880998684082	0.0005438142205138424	0.0005632482812004607	0.0005624867476790759	0.0005837720670072499	0.0005822335533547455	0.0006264297548822898	0.0006231465981998612	0.07082324022036493	0.06830264535018532	-6.546052886827365e-06	-0.00015434064335764774	-6.535675400862195e-06	-0.00015409596650990676
10.301608444889292	0.0005095444033027088	0.0005106026964110958	0.000543505839863373	0.0005434387502793862	0.0005628464902013031	0.000562085593622582	0.0005833412435171143	0.0005818044863193639	0.0006259360002099393	0.0006226573095739824	0.07077489927936494	0.06825603871594471	-6.478309284739178e-06	-0.00015366375088222972	-6.468039775424199e-06	-0.00015342016092921573
10.363680817990868	0.0005092156284154988	0.0005102722015005392	0.0005431323356786271	0.0005430649358583513	0.0005624464667123878	0.0005616862042386792	0.0005829123115754763	0.0005813773031822486	0.000625444409389449	0.000622170165232757	0.0707266882293192	0.06820955728443902	-6.411093894000651e-06	-0.00015298570221547458	-6.400931503227139e-06	-0.00015274320066181735
10.426127208365882	0.0005088883223284764	0.0005099431824468675	0.0005427604889762344	0.0005426927800995758	0.0005620482137580944	0.0005612885825478026	0.000582485274388436	0.0005809520071389145	0.0006249549859781214	0.0006216851687101759	0.07067860806208197	0.0681632020121848	-6.344402854535462e-06	-0.00015230649128125662	-6.334346730851696e-06	-0.00015206507964678206
10.488949869656532	0.0005085624875698994	0.0005096156417921697	0.000542390302615219	0.0005423222858646069	0.0005616517343787323	0.0005608927315862758	0.0005820601351816643	0.0005805286014042653	0.0006244677335609009	0.0006212023235673333	0.07063065978123577	0.06811697386701047	-6.278232332388757e-06	-0.00015162611194433073	-6.2682816309731285e-06	-0.00015138579176451894
10.552151069084381	0.0005082381266752587	0.0005092895820860145	0.0005420217794673506	0.0005419534560278168	0.0005612570316306954	0.0005604986544064662	0.0005816368972006113	0.000580107089212799	0.0006239826557506806	0.0006207216333927259	0.07058284440225458	0.06807087382820667	-6.212578519537194e-06	-0.000150944558008681	-6.20273240212188e-06	-0.00015070533083430537
10.615733087532126	0.0005079152421873243	0.0005089650058855003	0.0005416549224172663	0.0005415862934765221	0.0005608641085866229	0.0005601063540769478	0.0005812155637107093	0.0005796874738188093	0.000623499756188609	0.0006202431018025557	0.0705351629526372	0.06802490288666298	-6.147437633727618e-06	-0.00015026182321746517	-6.1376952685890385e-06	-0.00015002369061557774
10.679698219625935	0.0005075938366561852	0.0005086419157552988	0.0005412897343625789	0.0005412208011110971	0.0005604729683355571	0.0005597158336826513	0.0005807961379975788	0.0005792697584965887	0.0006230190385443985	0.0006197667324410274	0.07048761647207093	0.06797906204501737	-6.082805918342614e-06	-0.0001495779012531534	-6.073166480252863e-06	-0.0001493408648072514
10.744048773818252	0.0005072739126392957	0.0005083203142677022	0.0005409262182139983	0.0005408569818450908	0.0005600836139831023	0.0005593270963250296	0.0005803786233672341	0.0005788539465406323	0.0006225405065166378	0.0006192925289806579	0.07044020601257253	0.06793335231780204	-6.018679642223572e-06	-0.00014889278573675113	-6.009142312355005e-06	-0.00014865684704572224
10.808787072471103	0.0005069554727015159	0.0005080002040026709	0.0005405643768954443	0.0005404948386053487	0.0005596960486515858	0.0005589401451222187	0.0005799630231462966	0.0005784400412658493	0.0006220641638331088	0.0006188204951225849	0.07039293263865466	0.0678877747315922	-5.955055099505016e-06	-0.00014820647022714684	-5.945619065429383e-06	-0.0001479716309065876
10.87391545193992	0.0005066385194151562	0.0005076815875478774	0.0005402042133441665	0.0005401343743321258	0.0005593102754802217	0.0005585549832091939	0.0005795493406822036	0.0005780280460077681	0.000621590014251106	0.0006183506345968785	0.07034579742747538	0.06784233032515993	-5.891928609472359e-06	-0.00014751894822127853	-5.882593065118305e-06	-0.00014728520990368865
10.93943626265785	0.000506323055360016	0.0005073644674987517	0.0005398457305108592	0.0005397755919792072	0.0005589262976252702	0.0005581716137379357	0.0005791375793434218	0.000577617964122748	0.0006211180615577565	0.0006178829511628541	0.07029880146900097	0.06779702014962721	-5.829296516396236e-06	-0.00014683021315330114	-5.820060661972971e-06	-0.00014659757748758384
11.00535186922059	0.0005060090831234277	0.0005070488464585267	0.0005394889313597814	0.0005394184945140287	0.0005585441182602057	0.0005577900398775943	0.0005787277425196629	0.0005772097989881925	0.0006206483095703499	0.0006174174486093968	0.07025194586616618	0.06775184526861934	-5.767155189395461e-06	-0.00014614025839482236	-5.758018231368477e-06	-0.00014590872704683955
11.071664650471687	0.0005056966053002923	0.0005067347270382792	0.0005391338188688702	0.0005390630849177906	0.0005581637405758753	0.0005574102648146486	0.000578319833622095	0.0005768035540027586	0.0006201807621366592	0.0006169541307552726	0.07020523173503765	0.06770680675842515	-5.705501022242737e-06	-0.00014544907725351497	-5.696462173291304e-06	-0.00014521865190648964
11.138376999588447	0.0005053856244931261	0.0005064221118569784	0.0005387803960298669	0.0005387093661855855	0.000557785167780674	0.0005570322917530788	0.0005779138560835688	0.00057639923258658	0.0006197154231352824	0.0006164930014494648	0.0701586602049798	0.06766190570815535	-5.6443304332371574e-06	-0.0001447566629732	-5.6353889121962125e-06	-0.00014452734532746647
11.205491324168262	0.0005050761433120928	0.0005061110035415226	0.0005384286658484298	0.0005383573413265108	0.0005574084031007022	0.0005566561239145276	0.0005775098133588299	0.0005759968381814762	0.0006192522964759691	0.0006160340645714911	0.07011223241882066	0.06761714321990425	-5.583639865078434e-06	-0.0001440630087343603	-5.574794896912559e-06	-0.0001438348005079887
11.273010046315514	0.0005047681643750449	0.0005058014047267851	0.000538078631344254	0.0005380070133637931	0.0005570334497799393	0.0005562817645384673	0.0005771077089247429	0.0005755963742511753	0.0006187913860999639	0.0006155773240317398	0.07006594953302654	0.06757252040891394	-5.523425784633579e-06	-0.00014336810765157304	-5.5146766003667455e-06	-0.000143141010579953
11.340935602728974	0.0005044616903075651	0.0005054933180556577	0.0005377302955511965	0.0005376583853349118	0.0005566603110804135	0.0005559092168823781	0.000576707546280519	0.0005751978442815394	0.0006183326959803501	0.0006151227837718083	0.07001981271787112	0.06752803840374244	-5.463684682864914e-06	-0.00014267195277511968	-5.455030519555329e-06	-0.00014244596861161252
11.409270444789758	0.0005041567237429962	0.0005051867461790856	0.0005373836615173902	0.0005373114602917136	0.0005562889902823677	0.0005555384842219019	0.0005763093289479342	0.0005748012517807771	0.000617876230122391	0.0006146704477648316	0.06997382315761028	0.06748369834642959	-5.4044130746479235e-06	-0.00014197453708990337	-5.395853175374152e-06	-0.00014174966760666097
11.478017038649782	0.0005038532673224825	0.0005048816917561121	0.0005370387323053669	0.0005369662413005406	0.0005559194906844349	0.0005551695698510255	0.0005759130604715609	0.0005744066002796756	0.0006174219925638811	0.0006142203200158303	0.06992798205066127	0.06743950139266788	-5.345607498616865e-06	-0.0001412758535146441	-5.337141112365072e-06	-0.0001410521005011378
11.547177865320764	0.0005035513236950043	0.0005045781574539181	0.0005366955109921796	0.0005366227314423504	0.0005555518156038078	0.0005548024770822505	0.0005755187444189955	0.0005740138933318261	0.000616969987375501	0.0006137724045620543	0.06988229060977956	0.06739544871197893	-5.2872645170121135e-06	-0.0001405758949015734	-5.27889089868127e-06	-0.0001403532601660512
11.616755420763786	0.0005032508955174136	0.0005042761459478599	0.0005363540006695233	0.0005362809338128392	0.0005551859683764164	0.0005544372092467627	0.0005751263843810914	0.0005736231345138496	0.0006165202186611718	0.0006133267054733303	0.06983675006224296	0.06735154148788478	-5.229380715537912e-06	-0.00013987465403622612	-5.2210991259068334e-06	-0.0001396531394059486
11.686752215979308	0.0005029519854544677	0.0005039756599215085	0.0005360142044438574	0.0005359408515225657	0.0005548219523570984	0.000554073769694609	0.00057473598397219	0.0005732343274256303	0.0006160726905584173	0.0006128832268524158	0.06979136165003481	0.0673077809180892	-5.171952703231404e-06	-0.00013917212363719067	-5.163762408883291e-06	-0.00013895173095802849
11.75717077709787	0.0005026545961788615	0.0005036767020666857	0.0005356761254365262	0.000535602487697074	0.0005544597709197781	0.0005537121617948731	0.0005743475468303549	0.000572847475690544	0.0006156274072387255	0.0006124419728353515	0.06974612663003074	0.06726416821465389	-5.11497711228482e-06	-0.00013846829635502655	-5.106877385579068e-06	-0.00013824902749180745
11.82801364547121	0.0005023587303712627	0.0005033792750835026	0.0005353397667838837	0.0005352658454770175	0.0005540994274576423	0.0005533523889358516	0.0005739610766176117	0.0005724625829556953	0.0006151843729079202	0.0006120029475918246	0.06970104627419121	0.06722070460418633	-5.058450597925784e-06	-0.0001377631647725558	-5.050440716964158e-06	-0.00013754502160959192
11.899283377763982	0.0005020643907203409	0.0005030833816803941	0.0005350051316374155	0.0005349309280182849	0.000553740925383318	0.0005529944545252295	0.0005735765770201836	0.0005720796528921513	0.0006147435918065294	0.0006115661553255284	0.0696561218697493	0.06717739132802021	-5.002369838236469e-06	-0.0001370567214033641	-4.994449086826672e-06	-0.00013683970584471572
11.970982546046038	0.0005017715799228028	0.0005027890245741569	0.0005346722231638661	0.0005345977384921256	0.0005533842681290559	0.0005526383619902643	0.0005731940517487364	0.0005716986891951834	0.0006143050682101654	0.0006111316002745346	0.06961135471940554	0.06713422964240658	-4.946731534059487e-06	-0.00013634895869270303	-4.9388992016505436e-06	-0.00013613307266174823
12.043113737885237	0.0005014803006834169	0.0005024962064899799	0.0005343410445453559	0.0005342662800852717	0.0005530294591469038	0.0005522841147779606	0.0005728135045386173	0.0005713196955845013	0.0006138688064299004	0.0006106992867116576	0.06956674614153195	0.06709122081870203	-4.891532408810538e-06	-0.000135639869015991	-4.883787790472844e-06	-0.00013542511445627237
12.115679556440844	0.0005011905557150478	0.0005022049301614828	0.0005340115989795137	0.0005339365560000693	0.0005526765019088971	0.0005519317163552557	0.0005724349391501034	0.0005709426758045019	0.0006134348108126546	0.0006102692189448357	0.0695222974703625	0.06704836614356359	-4.836769208343104e-06	-0.00013492944467835555	-4.8291116047280945e-06	-0.0001347158235536633
12.188682620557461	0.0005009023477386817	0.0005019151983307449	0.0005336838896795957	0.0005336085694546016	0.0005523253999072354	0.0005515811702092002	0.0005720583593686478	0.0005705676336245094	0.0006130030857415814	0.0006098414013175069	0.06947801005620449	0.06700566691914123	-4.7824387008330894e-06	-0.00013421767791500783	-4.774867418119461e-06	-0.00013400519220932439
12.26212556485955	0.0005006156794834559	0.0005016270137483403	0.0005333579198746156	0.0005332823236828163	0.0005519761566544706	0.0005512324798471427	0.000571683769005129	0.0005701945728390228	0.0006125736356364619	0.000609415838208993	0.06943388526563626	0.06696312446327976	-4.7285376766075145e-06	-0.00013350456089000762	-4.721052026473473e-06	-0.0001332932126080072
12.336011039846525	0.0005003305536866836	0.0005013403791733666	0.0005330336928094653	0.0005329578219346529	0.0005516287756836899	0.0005508856487969135	0.0005713111718961035	0.0005698234972679654	0.0006121464649541014	0.0006089925340348863	0.06938992448172593	0.0669207401097197	-4.6750629480031385e-06	-0.00013279008569558326	-4.667662247582593e-06	-0.00013257987686277062
12.41034171198835	0.0005000469730938817	0.0005010552973734777	0.0005327112117450473	0.0005326350674761728	0.0005512832605487079	0.0005505406806070149	0.0005709405719040593	0.0005694544107569342	0.00061172157818873	0.0006085714932474438	0.06934612910423073	0.06687851520829503	-4.622011349254135e-06	-0.00013207424435275616	-4.614694921106777e-06	-0.00013186517701588296
12.485120263821853	0.0004997649404587916	0.000500771771124909	0.0005323904799583941	0.0005323140635896816	0.0005509396148242463	0.000550197578846801	0.00057057197291767	0.0005690873171774526	0.0006112989798724074	0.0006081527203359766	0.06930250054982176	0.06683645112515176	-4.569379736328594e-06	-0.0001313570288097171	-4.562146908385686e-06	-0.00013114910503664312
12.560349394047481	0.0004994844585434092	0.0005004898032125125	0.0005320715007428029	0.0005319948135738668	0.0005505978421061334	0.0005498563471066778	0.0005702053788520583	0.0005687222204272285	0.0006108786745754357	0.0006077362198272589	0.06925904025229494	0.06679454924294277	-4.517164986781504e-06	-0.00013063843094146543	-4.51001509231292e-06	-0.00013043165282147773
12.63603181762671	0.0004992055301180012	0.0005002093964297777	0.0005317542774079572	0.0005316773207439191	0.0005502579460114873	0.0005495169889982836	0.0005698407936490517	0.0005683591244304082	0.0006104606669067715	0.0006073219962859259	0.06921574966279427	0.06675281096105234	-4.465363999656743e-06	-0.0001299184425501837	-4.458296377246249e-06	-0.00012971281219464892
12.712170265880024	0.0004989281579611305	0.000499930553578862	0.000531438813280059	0.000531361588431665	0.0005499199301789123	0.0005491795081546853	0.0005694782212774498	0.0005679980331378384	0.0006100449615144464	0.0006069100543148851	0.06917263025003466	0.06671123769580667	-4.413973695303192e-06	-0.00012919705536360016	-4.406987688799439e-06	-0.00012899257490592286
12.78876748658549	0.0004986523448596755	0.0004996532774706148	0.0005311251117019532	0.0005310476199856981	0.0005495837982686908	0.000548843908230571	0.0005691176657332858	0.0005676389505273279	0.0006096315630859906	0.0006065003985557306	0.0691296835005281	0.06666983088069138	-4.362991015274126e-06	-0.0001284742610353773	-4.356085973743814e-06	-0.00012827093263088896
12.865826244077915	0.0004983780936088494	0.0004993775709246021	0.0005308131760332601	0.0005307354187715071	0.0005492495539629784	0.0005485101929024441	0.0005687591310400986	0.0005672818806039119	0.0006092204763488625	0.0006060930336891602	0.06908691091881386	0.06662859196657597	-4.312412922161113e-06	-0.00012775005114368243	-4.305588199877714e-06	-0.0001275478769707239
12.943349319348618	0.0004981054070122187	0.0004991034367691304	0.0005305030096505015	0.0005304249881716083	0.0005489172009660025	0.0005481783658688174	0.0005684026212492	0.0005669268274001185	0.0006088117060708799	0.0006056879644353991	0.06904431402769205	0.06658752242193622	-4.2622363994808225e-06	-0.00012702441719142366	-4.255491355870805e-06	-0.0001268233994510537
13.0213395101458	0.0004978342878817206	0.0004988308778412681	0.000530194615947234	0.0005301163315856758	0.0005485867430042561	0.0005478484308504137	0.0005680481404399492	0.0005665737949762397	0.000608405257060663	0.0006052851955546279	0.06900189436845643	0.06654662373308574	-4.212458451541019e-06	-0.00012629735060561142	-4.2057924511344075e-06	-0.00012609749152146799
13.099799631075467	0.0004975647390376789	0.0004985598969868682	0.0005298879983341751	0.000529809452430677	0.0005482581838267005	0.0005475203915903614	0.0005676956927200292	0.0005662227874206014	0.0006080011341680739	0.0006048847318474145	0.06895965350114093	0.06650589740439795	-4.163076103302649e-06	-0.00012556884273667857	-4.1564885157221836e-06	-0.00012537014455604734
13.178732513703073	0.0004972967633088163	0.0004982904970605849	0.000529583160239335	0.0005295043541409978	0.0005479315272049621	0.0005471942518543934	0.0005673452822257214	0.0005658738088498367	0.0006075993422846657	0.000604486578155151	0.06891759300475694	0.06646534495855175	-4.114086400232829e-06	-0.00012483888485761985	-4.107576600143655e-06	-0.0001246413498512816
13.258141006655675	0.0004970303635322727	0.0004980226809258981	0.0005292801051081494	0.0005292010401685831	0.0005476067769335392	0.0005468700154310529	0.0005669969131221905	0.0005655268634091675	0.0006071998863441404	0.000604090739360499	0.06887571447754136	0.06642496793676242	-4.06548640819078e-06	-0.00012410746816390872	-4.0590537752687936e-06	-0.00012391109862641692
13.338027975724735	0.0004967655425536124	0.0004977564514551243	0.0005289788364036077	0.0005288995139830631	0.0005472839368300002	0.0005465476861318904	0.0005666505896037628	0.0005651819552726783	0.000606802771322802	0.0006036972203878331	0.06883401953720575	0.0663847678990259	-4.017273213283417e-06	-0.00012337458377253974	-4.01091713218317e-06	-0.00012317938202266454
13.418396303969553	0.0004965023032268385	0.0004974918115294396	0.0005286793576063886	0.0005285997790718934	0.0005469630107351948	0.0005462272677916741	0.0005663063158942187	0.000564839088643602	0.0006064080022400269	0.0006033060262036981	0.06879250982119282	0.06634474642435823	-3.969443921749121e-06	-0.00012264022272183428	-3.9631637820669585e-06	-0.00012244619110285404
13.49924889182131	0.0004962406484143992	0.0004972287640388892	0.0005283816722149861	0.0005283018389404825	0.0005466440025134532	0.0005459087642685886	0.0005659640962470732	0.0005644982677546024	0.0006060155841587283	0.0006029171618172634	0.06875118698693153	0.06630490511105105	-3.92199565983067e-06	-0.00012190437597113524	-3.915790856050955e-06	-0.00012171151685043402
13.580588657187745	0.0004959805809871996	0.0004969673118824052	0.0005280857837458495	0.0005280056971123314	0.0005463269160527992	0.0005455921794444502	0.0005656239349458742	0.0005641594968680626	0.0006056255221858366	0.0006025306322807887	0.06871005271209596	0.06626524557691575	-3.8749255736160795e-06	-0.00012116703439916943	-3.868795505113359e-06	-0.00012097535016969418
13.662418535558457	0.0004957221038246036	0.0004967074579678155	0.0005277916957335085	0.0005277113571291642	0.0005460117552651575	0.0005452775172249049	0.0005652858363044912	0.0005638227802763736	0.0006052378214727754	0.0006021464426900901	0.0686691086948752	0.06622576945954468	-3.828230828937119e-06	-0.00012042818880436679	-3.822174899918013e-06	-0.00012023768188414163
13.744741480110864	0.000495465219814445	0.0004964492052118602	0.0005274994117307137	0.0005274188225510679	0.0005456985240865655	0.0005449647815396516	0.0005649498046674174	0.0005634881223022306	0.0006048524872159539	0.0006017645981850186	0.06862835665423715	0.06618647841656591	-3.7819086112444132e-06	-0.00011968782990424975	-3.7759262307042463e-06	-0.00011949850273645923
13.827560461816718	0.0004952099318530247	0.0004961925565401944	0.0005272089353085635	0.0005271280969566229	0.0005453872264773837	0.0005446539763426407	0.0005646158444100624	0.0005631555272989225	0.0006044695246572529	0.0006013851039499347	0.06858779833020176	0.066147374125907	-3.7359561254495834e-06	-0.00011894594833410099	-3.7300467071650113e-06	-0.0001187578033880754
13.910878469549415	0.0004949562428451198	0.0004959375148874037	0.0005269202700566451	0.0005268391839430451	0.0005450778664225147	0.0005443451056122999	0.0005642839599390642	0.0005628249996506378	0.0006040889390845302	0.0006010079652141997	0.06854743548411998	0.06610845828606195	-3.6903705958363404e-06	-0.0001182025346472132	-3.6845335583124417e-06	-0.00011801557441826205
13.9946985101918	0.0004947041557039777	0.0004956840831970044	0.0005266334195831614	0.0005265520871263159	0.0005447704479316113	0.0005440381733517367	0.0005639541556925846	0.0005624965437727588	0.0006037107358321179	0.0006006331872526611	0.06850726989895072	0.06606973261636133	-3.6451492659217086e-06	-0.00011745757931409806	-3.6393840323624936e-06	-0.00011727180632388479
14.079023608744702	0.00049445367335132	0.0004954322644214541	0.0005263483875150728	0.0005262668101413243	0.000544464975039301	0.0005437331835889658	0.0005636264361406257	0.0005621701641121699	0.0006033349202813385	0.0006002607753861544	0.06846730337954621	0.06603119885724441	-3.6002893983094406e-06	-0.00011671107272136216	-3.594595396590964e-06	-0.00011652648951830658
14.163856808436103	0.0004942047987173368	0.0004951820615221519	0.0005260651774982264	0.000525983356642	0.000544161451805399	0.0005434301403771175	0.0005633008057853362	0.0005618458651475637	0.0006029614978610176	0.0005998907349820035	0.06842753775294219	0.06599285877054326	-3.5557882746024144e-06	-0.00011596300517165148	-3.5501649372363456e-06	-0.00011577961433129058
14.24920117083096	0.0004939575347406841	0.0004949334774694417	0.0005257837931974956	0.0005257017303014547	0.0005438598823151336	0.000543129047794666	0.0005629772691613285	0.0005615236513897498	0.0006025904740480083	0.0005995230714545305	0.0683879748686475	0.06595471413975618	-3.5116431952408704e-06	-0.00011521336688245787	-3.506089959338498e-06	-0.00011503117100750138
14.335059775941703	0.0004937118843684782	0.0004946865152426149	0.0005255042382969141	0.0005254219348121192	0.0005435602706793648	0.0005428299099456444	0.000562655830835996	0.0005612035273819708	0.0006022218543677215	0.0005991577902655732	0.06834861659894369	0.06591676677033982	-3.467851479420879e-06	-0.0001144621479864244	-3.4623677866675237e-06	-0.00011428114970739311
14.421435722339384	0.0004934678505562857	0.0004944411778299046	0.000525226516499812	0.0005251439738858789	0.0005432626210348085	0.0005425327309598696	0.000562336495409833	0.0005608854977002144	0.0006018556443946584	0.0005987948969250015	0.06830946483918544	0.06587901849000008	-3.424410464933879e-06	-0.00011370933852956899	-3.418995761543791e-06	-0.00011352954050462827
14.50833212726552	0.000493225436268117	0.0004941974682284886	0.0005249506315289537	0.0005248678512542181	0.0005429669375442646	0.0005422375149931703	0.0005620192675167598	0.0005605695669535371	0.0006014918497529568	0.0005984343969912522	0.0682705215081058	0.0658414711489829	-3.3813175080656295e-06	-0.00011295492847131217	-3.375971244768978e-06	-0.00011277633338725723
14.595752126744532	0.000492984644476413	0.0004939553894444797	0.0005246765871266741	0.0005245935706683536	0.0005426732243968404	0.0005419442662276052	0.0005617041518244494	0.0005602557397843831	0.0006011304761169367	0.0005980762960718577	0.0682317885481267	0.0658041266203787	-3.3385699834773824e-06	-0.00011219890768390806	-3.333291615485994e-06	-0.00011202151825635831
14.683698875697011	0.0004927454781620309	0.0004937149444929219	0.0005244043870550139	0.000524321135899378	0.0005423814858081824	0.0005416529888716993	0.0005613911530346566	0.000559944020868911	0.0006007715292116571	0.000597720599823989	0.0681932679256743	0.06576698680041984	-3.296165284082282e-06	-0.00011144126595158399	-3.290954271033264e-06	-0.00011126508492455278
14.772175548053516	0.0004925079403142311	0.0004934761363977818	0.0005241340350958598	0.0005240505507383982	0.0005420917260207033	0.0005413636871606686	0.000561080275883554	0.0005596344149173237	0.0006004150148134784	0.0005973673139550039	0.06815496163149917	0.06573005360879472	-3.254100820911359e-06	-0.00011068199296954129	-3.2489566268649288e-06	-0.00011050702311665717
14.861185336869132	0.0004922720339306598	0.0004932389681919392	0.0005238655350510811	0.0005237818189966757	0.0005418039493038198	0.000541076365356654	0.0005607715251420677	0.0005593269266741984	0.0006000609387506335	0.0005970164442230008	0.06811687168099861	0.06569332898895505	-3.212374023014216e-06	-0.00010992107834373321	-3.2072961164090336e-06	-0.0001097473224681983
14.95073145443871	0.0004920377620173281	0.0004930034429171739	0.0005235988907426687	0.0005235149445057681	0.0005415181599541808	0.0005407910277489532	0.0005604649056162189	0.0005590215609188253	0.0005997093069038032	0.0005966679964373804	0.06807900011454762	0.06565681490843849	-3.1709823373276234e-06	-0.00010915851158981027	-3.16597019096301e-06	-0.000108985972525108
15.040817132412794	0.0004918051275885929	0.0004927695636241532	0.0005233341060128734	0.0005232499311176693	0.0005412343622959101	0.0005405076786542558	0.0005601604221474664	0.0005587183224655431	0.0005993601252067006	0.0005963219764594137	0.0680413489978282	0.06562051335918523	-3.1299232285666653e-06	-0.00010839428213288427	-3.1249763195648726e-06	-0.00010822296274295984
15.131445621914246	0.000491574133667132	0.0004925373333724144	0.0005230711847243436	0.0005229867827049513	0.0005409525606808361	0.0005402263224168805	0.0005598580796130567	0.0005584172161640842	0.000599013399646663	0.0005959783902028177	0.06800392042217814	0.06558442635787008	-3.089194179124559e-06	-0.000107628379307112	-3.0843119888795956e-06	-0.00010745828248596989
15.222620193655578	0.000491344783283918	0.0004923067552303476	0.0005228101307602644	0.0005227255031609052	0.0005406727594887367	0.0005399469634090142	0.0005595578829263698	0.0005581182468999166	0.000598669136265249	0.0005956372436343367	0.06796671650492302	0.06554855594622733	-3.04879268890482e-06	-0.00010686079235350254	-3.043974703092426e-06	-0.00010669192102692737
15.31434413805701	0.0004911170794781929	0.0004920778322751766	0.0005225509480244997	0.0005224660963996842	0.0005403949631275805	0.0005396696060309497	0.0005592598370372829	0.000557821419594599	0.000598327341158849	0.0005952985427743354	0.0679297393897372	0.06551290419139738	-3.0087162752618496e-06	-0.00010609151042079157	-3.00396198377878e-06	-0.00010592386754564032
15.406620765365147	0.0004908910252974358	0.0004918505675929351	0.0005222936404417284	0.0005222085663564456	0.0005401191760337672	0.0005393942547113336	0.0005589639469325196	0.0005575267392061286	0.0005979880204792962	0.0005949622936973952	0.06789299124698855	0.06547747318625811	-2.968962472858685e-06	-0.00010532052256408131	-2.964271369804497e-06	-0.00010515411112907436
15.499453405772549	0.0004906666237973316	0.0004916249642784421	0.0005220382119575859	0.0005219529169874926	0.0005398454026723759	0.000539120913907403	0.000558670217636017	0.0005572342107293004	0.0005976511804344895	0.0005946285025329167	0.06785647427410352	0.06544226504977993	-2.9295288335325596e-06	-0.00010454781774334176	-2.9249004171935655e-06	-0.00010438264076989556
15.592845409537835	0.0004904438780417353	0.0004914010254352775	0.0005217846665388048	0.0005216991522704191	0.0005395736475374125	0.0005388495881052402	0.000558378654209292	0.0005569438391960667	0.0005973168272890261	0.0005942971754657381	0.06782019069593251	0.06540728192737173	-2.890412926242862e-06	-0.0001037733848246597	-2.885846699034883e-06	-0.00010360944536629002
15.686800147106629	0.0004902227911026352	0.000491178754175749	0.0005215330081733537	0.0005214472762042502	0.0005393039151520526	0.0005385802818200113	0.0005580892617518069	0.0005566556296758999	0.000596984967364836	0.0005939683187367497	0.06778414276511673	0.06537252599124313	-2.8516123369111065e-06	-0.00010299721257796268	-2.84710780537557e-06	-0.0001028345137215475
15.781321009233178	0.0004900033660601138	0.000490958153620865	0.0005212832408705802	0.0005211972928095885	0.0005390362100689009	0.0005383129995962231	0.0005578020454013483	0.0005563695872761636	0.0005966556070418328	0.000593641938643529	0.06774833276246911	0.06533799944076607	-2.8131246682942986e-06	-0.00010221928967583949	-2.8086813430587727e-06	-0.00010205783454153572
15.87641140710273	0.0004897856060023049	0.0004907392269002983	0.0005210353686613497	0.0005209492061287569	0.000538770536870239	0.0005380477460079741	0.0005575170103344018	0.0005560857171424808	0.0005963287527585671	0.0005933180415409738	0.06771276299735489	0.06530370450284012	-2.7749475399229187e-06	-0.00010143960469428948	-2.7705649356776947e-06	-0.00010127939643624073
15.972074772454643	0.0004895695140253477	0.0004905219771523489	0.000520789395598186	0.0005207030202259406	0.0005385069001682815	0.0005377845256592039	0.000557234161766533	0.0005558040244591117	0.0005960044110128907	0.0005929966338419485	0.06767743580808003	0.06526964343227458	-2.737078587949568e-06	-0.00010065814611077972	-2.7327562234186024e-06	-0.00010049918791742163
16.06831455770623	0.0004893550932333423	0.000490306407523909	0.0005205453257554176	0.000520458739187337	0.0005382453046054348	0.0005375233431839567	0.0005569535049527769	0.000555524514449334	0.0005956825883626303	0.00059267772201794	0.06764235356228247	0.06523581851215796	-2.6995154650743744e-06	-9.987490230453644e-05	-2.695252862970187e-06	-9.971719739837459e-05
16.165134236077357	0.0004891423467382934	0.000490092521170415	0.00052030316322931	0.0005202163671212919	0.0005379857548545502	0.000537264203246631	0.0005566750451880213	0.0005552471923758214	0.0005953632914262648	0.0005923613125997143	0.06760751865733831	0.06520223205425164	-2.662255840398843e-06	-9.908986155456045e-05	-2.6580525274320574e-06	-9.893341319400228e-05
16.262537301715792	0.0004889312776600641	0.0004898803212558101	0.0005200629121382177	0.0005199759081584522	0.0005377282556191941	0.0005370071105422437	0.0005563987878074078	0.0005549720635410386	0.0005950465268836232	0.0005920474121779954	0.06757293352076015	0.06516888639937926	-2.6252973993217722e-06	-9.830301203901659e-05	-2.621152906154712e-06	-9.814782351796891e-05
16.36052726982327	0.0004887218891263148	0.0004896698109524924	0.0005198245766227183	0.0005197373664519066	0.0005374728116339041	0.0005367520697966942	0.0005561247381867266	0.0005546991332876282	0.0005947323014765779	0.0005917360274041398	0.06753860061061812	0.06513578391782272	-2.588637843463793e-06	-9.751434183551122e-05	-2.5845517046662464e-06	-9.736041648332472e-05
16.459107676782416	0.0004885141842724475	0.0004894609934412686	0.00051958816084576	0.000519500746177333	0.0005372194276644571	0.0005364990857670254	0.0005558529017428193	0.0005544284069988094	0.0005944206220097585	0.0005914271649908283	0.06750452241595033	0.06510292700972779	-2.5522748905376993e-06	-9.672383891962122e-05	-2.5482466445860517e-06	-9.657118010242272e-05
16.55828208028434	0.0004883081662415389	0.000489253871911297	0.0005193536689927973	0.0005192660515331397	0.0005369681085081342	0.0005362481632416878	0.0005555832839339844	0.0005541598900987743	0.0005941114953512659	0.0005911208317127608	0.06747070145719515	0.06507031810551472	-2.5162062742153067e-06	-9.593149116303434e-05	-2.5122354634565455e-06	-9.578010228383782e-05
16.658054059457015	0.00048810383818428314	0.0004890484495600387	0.0005191211052719433	0.0005190332867406194	0.0005367188589939975	0.0005359993070408173	0.000555315890260396	0.0005538935880531014	0.0005938049284334081	0.0005908170344073718	0.06743714028661983	0.06503795966629355	-2.48042974406934e-06	-9.513728633447904e-05	-2.4765159146950336e-06	-9.498717083367136e-05
16.758427214994473	0.0004879012032589141	0.0004888447295931895	0.0005188904739140994	0.0005188024560440837	0.0005364716839831505	0.0005357525220164917	0.0005550507262645073	0.0005536295063691525	0.0005935009282534287	0.0005905157799755356	0.06740384148875894	0.06500585418428824	-2.444943065446365e-06	-9.434121209825341e-05	-2.441085767467075e-06	-9.419237345395515e-05
16.859405169286727	0.0004877002646311418	0.0004886427152246277	0.0005186617791731092	0.0005185735637110201	0.0005362265883690229	0.0005355078130530176	0.0005547877975314839	0.0005533676505964976	0.0005931995018742651	0.0005902170753823049	0.06737080768086305	0.0649740041832644	-2.4097440193540307e-06	-9.354325601283742e-05	-2.405942806567654e-06	-9.339569774138856e-05
16.960991566550526	0.0004875010254740711	0.0004884424096763421	0.0005184350253258932	0.0005183466140322287	0.0005359835770776377	0.0005352651850671931	0.00055452710968962	0.0005531080263273243	0.000592900656425299	0.0005899209276576388	0.06733804151334809	0.06494241221896743	-2.374830402350047e-06	-9.274340553011573e-05	-2.3710848323344434e-06	-9.259713118706103e-05
17.063190072960847	0.0004873034889681301	0.0004882438161783694	0.0005182102166725987	0.0005181216113219768	0.0005357426550679006	0.0005350246430085959	0.0005542686684107752	0.0005528506391968694	0.000592604399103134	0.0005896273438971575	0.06730554567025554	0.06491108087956723	-2.340200026452414e-06	-9.194164799472548e-05	-2.336509660519001e-06	-9.179666117452301e-05
17.166004376783235	0.00048710765830098363	0.0004880469379687193	0.0005179873575367357	0.0005178985599181402	0.0005355038273318699	0.0005347861918598564	0.0005540124794108049	0.0005525954948838398	0.0005923107371723684	0.000589336331262893	0.06727332286972282	0.06488001278610438	-2.305850719061791e-06	-9.11379706443477e-05	-2.3022151222342954e-06	-9.099427498104884e-05
17.26943818850684	0.0004869135366674475	0.0004878517782932988	0.0005177664522653229	0.0005176774641823485	0.0005352670988950448	0.0005345498366369394	0.0005537585484500003	0.0005523425991108449	0.0005920196779663872	0.0005890478969840582	0.06724137586445367	0.06484921059295085	-2.271780322797134e-06	-9.033236060655703e-05	-2.2681990638055184e-06	-9.01899597751249e-05
17.37349524097843	0.00048672112726940326	0.00048765834040583793	0.000517547505229031	0.0005174583285001365	0.0005350324748166519	0.0005343155823894301	0.0005535068813335354	0.0005520919576448383	0.0005917312288881674	0.0005887620483578271	0.06720970744220191	0.06481867698827364	-2.237986695445386e-06	-8.952480489972381e-05	-2.234459346684217e-06	-8.938370261563078e-05
17.478179289537028	0.0004865304333157011	0.00048746662756780245	0.0005173305208223228	0.0005172411572810851	0.0005347999601899281	0.0005340834342008193	0.0005532574839119137	0.0005518435762975543	0.0005914453974110841	0.0005884787927501195	0.06717832042626166	0.06478841469450716	-2.204467709833978e-06	-8.871529043107118e-05	-2.200993847332501e-06	-8.857549045093727e-05
17.583494112149474	0.00048634145802206884	0.00048727664304831525	0.000517115503463602	0.0005170259549589746	0.0005345695601424178	0.0005338533971887958	0.0005530103620814278	0.0005515974609259609	0.0005911621910797434	0.0005881981375964074	0.06714721767596124	0.06475842646883118	-2.171221253730645e-06	-8.790380399611997e-05	-2.167800457148015e-06	-8.776531011875366e-05
17.689443509546752	0.00048615420461100504	0.0004870883901240597	0.0005169024575953469	0.0005168127259919239	0.0005343412798362588	0.0005336254765055307	0.0005527655217846131	0.0005513536174327061	0.0005908816175108087	0.0005879200904025177	0.06711640208717534	0.06472871510366167	-2.1382452297662342e-06	-8.709033227827234e-05	-2.134877082355085e-06	-8.695314834478163e-05
17.79603130536116	0.0004859686763116798	0.0004869018720791918	0.000516691387684261	0.0005166014748625433	0.0005341151244684811	0.0005333996773379779	0.0005525229690107191	0.000551112051766579	0.0005906036843938563	0.000587644658745462	0.0670858765928328	0.06469928342714155	-2.1055375552980933e-06	-8.627486184678568e-05	-2.102221643879385e-06	-8.613899174113315e-05
17.90326134626431	0.0004857848763598242	0.00048671709220524134	0.0005164822982214127	0.0005163922060780782	0.000533891099271304	0.0005331760049081663	0.0005522827097961766	0.0005508727699229711	0.0005903283994922306	0.0005873718502742661	0.06705564416343902	0.0646701343036467	-2.0730961623337436e-06	-8.545737915639784e-05	-2.069832077282452e-06	-8.532282680627501e-05
18.011137502105942	0.0004856028079976182	0.00048653405380101155	0.0005162751937223784	0.0005161849241705572	0.0005336692095124362	0.0005329544644735005	0.0005520447502250761	0.0005506357779443454	0.0005900557706439182	0.0005871016727108188	0.06702570780760805	0.06464127063429669	-2.0409189974337355e-06	-8.46378705467582e-05	-2.0377063326536965e-06	-8.45046399240712e-05
18.119663666053608	0.00048542247447357117	0.0004863527601724719	0.0005160700787273822	0.0005159796336969358	0.0005334494604953766	0.0005327350613270582	0.0005518090964296461	0.0005504010819207049	0.0005897858057624287	0.0005868341338507258	0.06699607057260033	0.0646126953574714	-2.009004021609733e-06	-8.381632224099822e-05	-2.005842374501552e-06	-8.368441736207599e-05
18.228843754733095	0.0004852438790424045	0.000486173214632652	0.0005158669578014432	0.0005157763392392475	0.0005332318575597214	0.0005325178007978995	0.0005515757545907442	0.0005501686879900787	0.0005895185128376966	0.0005865692415641835	0.06696673554486869	0.06458441144934376	-1.9773492102169617e-06	-8.299272034459348e-05	-1.9742381816602317e-06	-8.286214527106206e-05
18.338681708369887	0.00048506702496492325	0.0004859954205015255	0.0005156658355345131	0.0005155750454047452	0.0005330164060814707	0.0005323026882513674	0.0005513447309383492	0.0005499386023390002	0.0005892538999369887	0.0005863070037968605	0.06693770585061992	0.06455642192441392	-1.9459525528674713e-06	-8.216705084473919e-05	-1.942891747205161e-06	-8.203780968428498e-05
18.44918149093129	0.0004848919155078859	0.00048581938110589306	0.0005154667165416205	0.0005153757568260518	0.0005328031114733393	0.0005320897290893998	0.0005511160317520589	0.000549710831202999	0.0005889919752058275	0.0005860474285707915	0.06690898465637474	0.0645287298360506	-1.914812053327355e-06	-8.133929960889297e-05	-1.9118010783341494e-06	-8.121139651552645e-05
18.56034709026951	0.0004847185539438696	0.0004856450997792608	0.0005152696054630133	0.0005151784781613054	0.0005325919791850708	0.0005318789287508415	0.0005508896633615956	0.0005494853808670985	0.0005887327468689287	0.0005857905239852877	0.06688057516954203	0.06450133827705028	-1.8839257294278426e-06	-8.050945238433083e-05	-1.8809641963019041e-06	-8.038289155962164e-05
18.672182518265565	0.00048454694355112957	0.00048547257986170957	0.0005150745069642962	0.0005149832140943008	0.0005323830147037502	0.0005316702927117528	0.0005506656321473164	0.0005492622576663133	0.0005884762232311497	0.0005855362982178543	0.06685248063900986	0.06447425038020146	-1.853291612972062e-06	-7.967749479696751e-05	-1.8503791362929622e-06	-7.955228048980856e-05
18.784691810974078	0.00048437708761345444	0.00048530182469976783	0.0005148814257365781	0.0005147899693346427	0.0005321762235541248	0.000531463826485735	0.000550443944540731	0.0005490414679861607	0.0005882224126784561	0.0005852847595251303	0.0668247043557293	0.06444746931884991	-1.8229077496231469e-06	-7.884341234980219e-05	-1.820043947338857e-06	-7.871954885742272e-05
18.897879028768923	0.00048420898942001773	0.00048513283764627275	0.0005146903664966075	0.0005145987486178876	0.0005319716112989249	0.0005312595356242414	0.0005502246070250257	0.0005488230182631725	0.0005879713236789006	0.0005850359162438345	0.0667972496533294	0.06442099830748561	-1.7927721988183695e-06	-7.80071904221552e-05	-1.7899566922361526e-06	-7.788468209120325e-05
19.01174825648978	0.0004840426522652196	0.00048496562206022746	0.000514501333986917	0.0005144095567056869	0.000531769183539188	0.0005310574257169061	0.0005500076261355898	0.0005486069149854144	0.0005877229647836132	0.0005847897767917262	0.06677011990871827	0.06439484060233668	-1.7628830336845723e-06	-7.716881426877986e-05	-1.7601154474302175e-06	-7.704766549533615e-05
19.126303603589555	0.0004838780794485299	0.00048480018130665694	0.0005143143329759616	0.0005142223983859382	0.0005315689459145849	0.0005308575023918644	0.0005497930084605562	0.0005483931646930137	0.0005874773446278128	0.0005845463496685863	0.0667433185427192	0.06436899950196338	-1.7332383409384214e-06	-7.632826901884937e-05	-1.7305183029514733e-06	-7.620848424964854e-05
19.241549204282624	0.00048371527427431914	0.0004846365187564535	0.0005141293682582588	0.0005140372784729232	0.0005313709041037488	0.000530659771316082	0.0005495807606413378	0.0005481817739786884	0.000587234471931826	0.0005843056434572027	0.06671684902069305	0.06434347834787622	-1.7038362207927316e-06	-7.548553967465232e-05	-1.7011633622974337e-06	-7.536712340736051e-05
19.357489217694134	0.0004835542400516887	0.000484474637786221	0.0005139464446545286	0.0005138542018074568	0.0005311750638246083	0.0005304642381956863	0.0005493708893731817	0.000547972749488289	0.0005869943555021285	0.0005840676668243808	0.0666907148531922	0.06431828052515387	-1.6746747868619238e-06	-7.464061111023268e-05	-1.6720487423485704e-06	-7.452356789447445e-05
19.474127828010037	0.0004833949800942943	0.00048431454177811175	0.0005137655670118332	0.0005136731732570294	0.0005309814308347234	0.0005302709087762988	0.0005491634014057229	0.0005477660979213413	0.000586757004232398	0.0005838324285219612	0.06666491959660978	0.06429340946307584	-1.6457521660748556e-06	-7.37934680708624e-05	-1.6431725732737705e-06	-7.367780250842892e-05
19.59146924462811	0.0004832374977201593	0.0004841562341196596	0.0005135867402037118	0.0005134941977159537	0.0005307900109316218	0.0005300797888433735	0.0005489583035435454	0.0005475618260316009	0.0005865224271045809	0.0005835999373878595	0.06663946685385215	0.06426886863576188	-1.6170664985833139e-06	-7.294409517144551e-05	-1.6145329984540088e-06	-7.28298119175852e-05
19.709517702309874	0.00048308179625149226	0.00048399971820360183	0.0005134099691303262	0.0005133172801055012	0.0005306008099531424	0.0005298908842225321	0.0005487556026467547	0.0005473599406276084	0.000586290633189984	0.0005833702023471111	0.06661436027500586	0.06424466156283366	-1.5886159376570647e-06	-7.209247689506093e-05	-1.5861281743704582e-06	-7.197958065915944e-05
19.828277461333414	0.00048292787901448774	0.0004838449974277065	0.0005132352587185919	0.0005131424253740542	0.00053041383377778	0.000529704200779913	0.0005485553056315548	0.0005471604485732603	0.0005860616316503742	0.0005831432324129499	0.06658960355804079	0.06422079181006969	-1.5603986496227039e-06	-7.123859759290696e-05	-1.5579562705346668e-06	-7.112709313913945e-05
19.94775280764713	0.00048277574933912364	0.0004836920751945784	0.0005130626139223161	0.0005129696384972399	0.0005302290883250287	0.0005295197444225074	0.0005483574194708275	0.0005469633567883749	0.0005858354317390946	0.0005829190366878795	0.06656520044950046	0.06419726299008627	-1.532412813751334e-06	-7.038244148221962e-05	-1.5300154693771023e-06	-7.02723336298422e-05
20.067948053024427	0.00048262541055895926	0.00048354095491147576	0.0005128920397223392	0.0005127989244780809	0.0005300465795557374	0.0005293375210985203	0.0005481619511947306	0.0005467686722492803	0.0005856120428022088	0.0005826976243647863	0.06654115474521734	0.06417407876302239	-1.5046566221787669e-06	-6.952399264535669e-05	-1.502303966182967e-06	-6.941528626999705e-05
20.188867535219305	0.00048247686601091307	0.0004833916399901017	0.0005127235411266601	0.0005126302883471246	0.0005298663134724583	0.0005291575367977067	0.0005479689078912863	0.0005465764019893901	0.0005853914742796442	0.0005824790047280427	0.06651747029103824	0.0641512428372401	-1.4771282798066443e-06	-6.866323502836835e-05	-1.4748199689989562e-06	-6.855593506345514e-05
20.31051561812294	0.0004823301190350507	0.0004832441338464106	0.0005125571231705835	0.0005124637351625977	0.0005296882961198093	0.0005289797975517392	0.0005477782967070008	0.0005463865530998104	0.0005851737357063753	0.0005822631871546558	0.06649415098356394	0.06412875897003364	-1.4498260042230746e-06	-6.780015243984527e-05	-1.447561698506624e-06	-6.769426387601141e-05
20.432896691921076	0.0004821851729743516	0.0004830984399003904	0.0005123927909168471	0.0005122992700105381	0.0005295125335848289	0.0005288043094345609	0.0005475901248474679	0.0005461991327299323	0.0005849588367136072	0.0005820501811154101	0.06647120077089197	0.06410663096834929	-1.4227480256254373e-06	-6.693472855047455e-05	-1.4205273879980967e-06	-6.683025643708373e-05
20.55601517325261	0.00048204203117447475	0.0004829545615758444	0.0005122305494557545	0.0005121368980049344	0.0005293390319973415	0.0005286310785627439	0.0005474043995779936	0.0005460141480880451	0.0005847467870299842	0.0005818399961760391	0.06644862365338619	0.06408486268952845	-1.3958925867136977e-06	-6.606694689065273e-05	-1.3937152832516064e-06	-6.596389633688193e-05
20.679875505368887	0.00048190069698351897	0.0004828125023001695	0.0005120704039053114	0.000511976624287867	0.0005291677975303232	0.0005284601110958571	0.0005472211282242274	0.0005458316064419537	0.0005845375964828203	0.0005816326419984153	0.06642642368444905	0.06406345804205038	-1.3692579426093088e-06	-6.519679084963925e-05	-1.3671236424382498e-06	-6.50951670247979e-05
20.804482158294064	0.0004817611737517733	0.0004826722655041239	0.0005119123594113578	0.0005118184540296478	0.0005289988364002734	0.0005282914132368336	0.0005470403181728014	0.0005456515151196034	0.0005843312749993474	0.0005814281283417569	0.06640460497131159	0.06404242098629043	-1.342842360767607e-06	-6.432424367409928e-05	-1.3407507360643084e-06	-6.42240518094056e-05
20.92983962898646	0.0004816234648314582	0.00048253385462158503	0.0005117564211476949	0.0005116623924289533	0.0005288321548675865	0.0005281249912323378	0.0005468619768719715	0.0005454738815097116	0.0005841278326079764	0.0005812264650638502	0.06638317167583471	0.06402175553529818	-1.316644120906256e-06	-6.344928846738207e-05	-1.3145948468606602e-06	-6.335053385590761e-05
21.055952441500814	0.0004814875735764642	0.0004823972730893074	0.0005116025943162198	0.0005115084447129643	0.0005286677592369282	0.0005279608513731462	0.0005466861118322777	0.0005452987130624121	0.000583927279439591	0.0005810276621222986	0.06636212801532847	0.06400146575558481	-1.2906615149067997e-06	-6.257190818786951e-05	-1.2886542697068855e-06	-6.247459618544116e-05
21.18282514715158	0.00048135350334207636	0.0004822625243466644	0.0005114508841470507	0.0005113566161374991	0.000528505655857616	0.0005277989999945188	0.0005465127306272032	0.0005451260172899011	0.0005837296257288495	0.0005808317295757834	0.06634147826338212	0.06398155576792053	-1.264892846742239e-06	-6.16920856479769e-05	-1.26292731156925e-06	-6.159622167482837e-05
21.31046232467717	0.00048122125748469453	0.0004821296118353875	0.000511301295898656	0.0005112069119871481	0.0005283458511239999	0.0005276394434765806	0.0005463418408938465	0.0005449558017670972	0.0005835348818155148	0.0005806386775853501	0.06632122675070787	0.0639620297481553	-1.2393364323664419e-06	-6.080980351153009e-05	-1.2374122913706015e-06	-6.0715393052787614e-05
21.438868580405217	0.0004810908393615499	0.00048199853899930133	0.000511153834857986	0.0005110593375754128	0.0005281883514758573	0.0005274821882447127	0.0005461734503336085	0.0005447880741323112	0.0005833430581458101	0.0005804485164157175	0.06630137786600385	0.06394289192804127	-1.2139905996555976e-06	-5.9925044293668295e-05	-1.2121075399387608e-06	-5.983209290037761e-05
21.568048548418737	0.0004809622523303984	0.0004818693092840367	0.0005110085063405898	0.0005109138982448295	0.0005280331633987737	0.0005273272407699317	0.0005460075667128709	0.000544622842087914	0.0005831541652737782	0.000580261256436595	0.06628193605682613	0.06392414659608181	-1.188853688327985e-06	-5.9037790359761644e-05	-1.1870113999262917e-06	-5.894630364966513e-05
21.69800689072348	0.0004808354997492238	0.00048174192613675284	0.0005108653156907482	0.0005107705993671087	0.000527880293424544	0.000527174607569288	0.0005458441978637068	0.0005444601134010295	0.000582968213862688	0.0005800769081240403	0.0662629058304837	0.06390579809838988	-1.1639240498346852e-06	-5.814802392242746e-05	-1.1621222257159579e-06	-5.8058007581726634e-05
21.828748297416116	0.00048071058497591647	0.0004816163930058364	0.000510724268281591	0.0005106294463432594	0.0005277297481315677	0.0005270242952062551	0.0005456833516845808	0.0005442998959042206	0.0005827852146864417	0.0005798954820618198	0.06624429175494233	0.06388785083955956	-1.1392000473006009e-06	-5.725572704144699e-05	-1.1374383833261809e-06	-5.7167186824733096e-05
21.960277486853503	0.00048058751136795643	0.0004814927133406044	0.0005105853695152257	0.000510490444603726	0.0005275815341452513	0.0005268763102911383	0.0005455250361410734	0.0005441421974962008	0.0005826051786310228	0.0005797169889428092	0.06622609845974668	0.06387030928355789	-1.1146800554476949e-06	-5.636088162254416e-05	-1.1129582503707075e-06	-5.627382335444964e-05
22.092599205822967	0.0004804662822820708	0.00048137089059098194	0.0005104486248228472	0.0005103535996085041	0.0005274356581384101	0.0005267306594814612	0.0005453692592665999	0.0005439870261425329	0.000582428116695948	0.0005795414395703961	0.06620833063696438	0.06385317795462901	-1.0903624604844016e-06	-5.54634694143602e-05	-1.0886802159376131e-06	-5.5377898990877084e-05
22.225718229713628	0.0004803469010739024	0.0004812509282071929	0.0005103140396648712	0.0005102189168472826	0.0005272921268316858	0.0005265873494823919	0.0005452160291631588	0.000543834389876367	0.0005822540399957679	0.0005793688448599312	0.06619099304213297	0.06383646143821471	-1.0662456600453452e-06	-5.456347200827327e-05	-1.06460268051254e-06	-5.447939539700297e-05
22.359639362688714	0.0004802293710976481	0.0004811328296394177	0.0005101816195310397	0.000510086401839555	0.0005271509469939495	0.0005264463870471364	0.0005450653540020703	0.0005436842967991586	0.0005820829597615688	0.0005791992158401776	0.06617409049524295	0.06382016438189624	-1.0423280631219507e-06	-5.366087083709392e-05	-1.0407240559309923e-06	-5.35782940789542e-05
22.494367437858962	0.0004801136957057019	0.00048101659833746	0.0005100513699405445	0.0005099560601347529	0.0005270121254427261	0.0005263077789773634	0.0005449172420247388	0.0005435367550814178	0.0005819148873425153	0.000579032563654803	0.06615762788172011	0.06380429149634376	-1.01860808994882e-06	-5.275564717219239e-05	-1.017042765260592e-06	-5.267457638248596e-05
22.629907317457054	0.0004799998782482808	0.00048090223775039284	0.0005099232964421393	0.0005098278973123632	0.0005268756690446122	0.0005261715321236161	0.0005447717015434206	0.0005433917729634582	0.0005817498342074119	0.0005788688995638874	0.06614161015343935	0.0637888475562939	-9.95084171968386e-07	-5.184778212399821e-05	-9.935572427596621e-07	-5.1768223493606214e-05
22.766263893012997	0.00047988792207303806	0.0004807897513261961	0.0005097974046142486	0.0005097019189820482	0.0005267415847156984	0.0005260376533857344	0.0005446287409419978	0.000543249358756154	0.0005815878119462879	0.0005787082349454539	0.06612604232974875	0.06377383740153296	-9.717547517103502e-07	-5.0937256638378114e-05	-9.70265933749291e-07	-5.0859216434315235e-05
22.903442085530802	0.0004797778305246786	0.0004806791425113925	0.0005096737000650888	0.000509578130783772	0.0005266098794220054	0.0005259061497132887	0.0005444883686767771	0.0005431095208417246	0.0005814288322720224	0.0005785505812970397	0.06611092949851247	0.06375926593791152	-9.486182827160052e-07	-5.0024051495303756e-05	-9.471672945638929e-07	-4.994753606275826e-05
23.041446845665973	0.0004796696069445464	0.00048057041475066045	0.0005095521884327682	0.000509456538387911	0.0005264805601799133	0.0005257770281060004	0.0005443505932772843	0.0005429722676745065	0.0005812729070219805	0.0005783959502372742	0.06609627681718094	0.0637451381383641	-9.256732295063585e-07	-4.910814730947621e-05	-9.242597925041528e-07	-4.9033163072961794e-05
23.180283153904217	0.0004795632546702089	0.00048046357148644024	0.0005094328753853963	0.000509337147495369	0.0005263536340565949	0.000525650295614178	0.0005442154233470748	0.0005428376077817487	0.0005811200481596835	0.0005782443535074926	0.06608208951386955	0.06373145904395848	-9.029180674702438e-07	-4.8189524527147976e-05	-9.015419057041042e-07	-4.8116077990656425e-05
23.31995602074116	0.0004794587770350329	0.0004803586161585355	0.0005093157666211914	0.0005092199638376973	0.0005262291081704616	0.0005255259593391594	0.0005440828675645609	0.0005427055497644225	0.0005809702677765124	0.0005780958029733818	0.0660683728884631	0.06371823376495576	-8.803512827598031e-07	-4.726816342283391e-05	-8.790121230658598e-07	-4.719626117219433e-05
23.460470486863187	0.00047935617736774626	0.0004802555522036978	0.0005092008678685861	0.0005091049931772041	0.0005261069896916134	0.0005254040264337533	0.0005439529346838482	0.0005425761022980364	0.0005808235780934386	0.0005779503106266492	0.06605513231373829	0.06370546748189514	-8.579713722581782e-07	-4.6344044100185555e-05	-8.566689442123399e-07	-4.627369280431337e-05
23.60183162332936	0.00047925545899198113	0.000480154383055196	0.000509088184886321	0.0005089922413070618	0.0005259872858422803	0.000525284504102683	0.0005438256335355764	0.0005424492741334593	0.0005806799914627751	0.0005778078885867144	0.06604237323651124	0.06369316544669533	-8.357768435129399e-07	-4.541714649074213e-05	-8.34510879399019e-07	-4.5348352901972144e-05
23.744044531754422	0.00047915662522581297	0.00048005511214238025	0.0005089777234635478	0.0005088817140514161	0.0005258700038972791	0.0005251673996030384	0.0005437009730277817	0.0005423250740977646	0.0005805395203699685	0.0005776685491024391	0.06603010117880101	0.06368133298378298	-8.137662146111887e-07	-4.448745034969781e-05	-8.12536449427189e-07	-4.4420221306157304e-05
23.887114344492932	0.0004790596793812853	0.00047995774289023196	0.0005088694894199276	0.0005087734172654937	0.0005257551511844771	0.0005250527202447322	0.0005435789621467686	0.0005422035110950797	0.0005804021774354208	0.0005775323045538845	0.06601832173901451	0.06366997549123052	-7.919380141112493e-07	-4.355493525436127e-05	-7.907441855591751e-07	-4.3489277681482696e-05
24.031046224824397	0.0004789646247639222	0.0004798622787189031	0.0005087634886057251	0.0005086673568357085	0.0005256427350852559	0.0005249404733909639	0.0005434596099579969	0.0005420845941074538	0.0005802679754163427	0.0005773991674541003	0.06600704059315944	0.06365909844192355	-7.702907810151326e-07	-4.261958060537696e-05	-7.691326294721485e-07	-4.2555501516369776e-05
24.175845367139747	0.000478871464672218	0.00047976872304323286	0.0005086597269018943	0.0005085635386797541	0.0005255327630349702	0.0005248306664586757	0.0005433429256069692	0.0005419683321957264	0.000580136927208629	0.0005772691504509333	0.06599626349607234	0.06364870738475145	-7.488230646705233e-07	-4.1681365623227884e-05	-7.477003331778954e-07	-4.1618872120452455e-05
24.32151699712871	0.00047878020239712797	0.00047967707927226483	0.0005085582102201737	0.0005084619687467097	0.0005254252425234286	0.0005247233069190287	0.0005432289183201491	0.000541854734500421	0.0005800090458487829	0.0005771422663288856	0.06598599628267648	0.06363880794581184	-7.275334246582398e-07	-4.074026934469677e-05	-7.264458589250223e-07	-4.067936862205135e-05
24.468066371968433	0.000478690841221537	0.0004795873508087438	0.0005084589445031728	0.0005083626530171365	0.0005253201810953714	0.000524618402297873	0.0005431175974058833	0.0005417438102426484	0.0005798843445158662	0.0005770185280109942	0.06597624486925678	0.06362940582964605	-7.064204307549379e-07	-3.979627062290769e-05	-7.053677791456128e-07	-3.973696996713294e-05
24.61549878051318	0.00047860338441971386	0.00047949954104859756	0.000508361935724452	0.0005082655975031678	0.0005252175863509512	0.0005245159601762292	0.0005430089722553354	0.0005416355687250171	0.0005797628365334828	0.0005768979485607444	0.06596701525476378	0.06362050682049325	-6.854826628749974e-07	-3.884934812631302e-05	-6.844646763821526e-07	-3.879165491776915e-05
24.763819543485244	0.00047851783525675056	0.00047941365338040635	0.0005082671898886045	0.0005081708082486023	0.000525117465946216	0.0005244159881907669	0.0005429030523434366	0.0005415300193325635	0.0005796445353717983	0.0005767805411840193	0.0659583135221399	0.06361211678356771	-6.647187109694742e-07	-3.789948033533497e-05	-6.637351432194419e-07	-3.7843402050360964e-05
24.91303401366693	0.0004784341969879905	0.0004793296911848577	0.0005081747130313347	0.0005080782913289901	0.0005250198275936071	0.0005243184940342944	0.000542799847229853	0.0005414271715336926	0.0005795294546495986	0.0005766663192310815	0.06595014583967274	0.06360424166636613	-6.441271749495561e-07	-3.694664554032556e-05	-6.431777821785598e-07	-3.689218975200248e-05
25.063147576093755	0.0004783524728584388	0.00047924765783419177	0.0005080845112195342	0.0005079880528517245	0.0005249246790624529	0.0005242234854562569	0.0005426993665599621	0.000541327034881139	0.0005794176081363837	0.0005765552961985994	0.06594251846236707	0.06359688749999043	-6.237066646293168e-07	-3.5990821840373166e-05	-6.227912056858565e-07	-3.5937996220911095e-05
25.214165648248784	0.00047827266610215707	0.0004791675566916178	0.0005079965905513512	0.0005079000989561145	0.0005248320281794734	0.0005241309702632242	0.0005426016200658505	0.0005412296190129275	0.0005793090097544999	0.0005764474857316902	0.0659354377333573	0.06359006040050355	-6.034557996500382e-07	-3.503198714104039e-05	-6.025740359840489e-07	-3.498079946344379e-05
25.366093680258146	0.00047819477994164245	0.0004790893911107319	0.0005079109571562609	0.0005078144358134745	0.0005247418828292854	0.0005240409563194037	0.0005425066175673193	0.0005411349336533685	0.0005792036735813084	0.0005763429016260232	0.06592891008532942	0.06358376657030806	-5.83373209417544e-07	-3.407011915319835e-05	-5.825249050528565e-07	-3.40205772918073e-05
25.518937155087716	0.0004781188175871869	0.0004790131644349043	0.0005078276171951255	0.0005077310696271907	0.0005246542509549129	0.0005239534515471408	0.0005424143689729082	0.0005410429886140473	0.0005791016138513934	0.0005762415578299413	0.06592294204198672	0.06357801229955158	-5.634575330132948e-07	-3.310519538975154e-05	-5.626424545619475e-07	-3.305730732335033e-05
25.672701588741027	0.000478044782236226	0.0004789388799966602	0.0005077465768602605	0.0005076500066328001	0.0005245691405583101	0.0005238684639274351	0.0005423248842809359	0.0005409537937948451	0.0005790028449588141	0.0005761434684466331	0.06591754021952743	0.06357280396755885	-5.437074191278184e-07	-3.213719316395858e-05	-5.429253357744444e-07	-3.2090966977232904e-05
25.827392530458226	0.0004779726770726653	0.0004788665411170385	0.0005076678423754892	0.0005075712530980566	0.0005244865597008798	0.0005237860015004584	0.0005422381735805568	0.0005408673591849664	0.0005789073814593954	0.0005760486477363399	0.06591271132816724	0.06356814804429374	-5.2412152600715e-07	-3.11660895883914e-05	-5.233722094840406e-07	-3.112153347263613e-05
25.983015562916506	0.00047790250526619086	0.00047879615110493854	0.0005075914199961977	0.0005074948153230014	0.0005244065165040027	0.0005237060723660803	0.000542154247052832	0.0005407836948639867	0.0005788152380730597	0.0005759571101186062	0.06590846217367789	0.06356405109184177	-5.046985213552537e-07	-3.019186157099396e-05	-5.039817459518998e-07	-3.0148983827082976e-05
26.139576302431465	0.00047783426997156345	0.00047872771325644146	0.0005075173160093861	0.0005074206996400181	0.0005243290191495753	0.0005236286846843945	0.0005420731149718203	0.0005407028110029107	0.0005787264296862082	0.0005758688701745655	0.06590479965896467	0.06356051976593419	-4.854370822897879e-07	-2.921448581480468e-05	-4.847526248489761e-07	-2.9173294855397436e-05
26.297080399159835	0.00047776797432788447	0.00047866123085411736	0.0005074455367337072	0.0005073489124138919	0.0005242540758805413	0.0005235538466762505	0.0005419947877056745	0.0005406247178652492	0.0005786409713541302	0.0005757839426492698	0.06590173078566555	0.06355756081749135	-4.663358952685954e-07	-2.823393881531966e-05	-4.656835351590869e-07	-2.8194443165485694e-05
26.455533537303385	0.00047770362145786017	0.00047859670716632124	0.0005073760885195161	0.0005072794600418697	0.0005241816950014433	0.0005234815666238016	0.000541919275717777	0.0005405494258081201	0.0005785588783034812	0.0005757023424540737	0.06589926265579694	0.06355518109419828	-4.4739365599451124e-07	-2.7250196856759556e-05	-4.4677317510995705e-07	-2.721240515636547e-05
26.614941435314055	0.00047764121446703165	0.00047853414544645856	0.0005073089777489046	0.0005072123489537053	0.0005241118848789735	0.0005234118528710466	0.0005418465895678719	0.0005404769452833561	0.0005784801659347896	0.0005756240846690469	0.0658974024734101	0.0635533875421163	-4.286090693811015e-07	-2.6263236012055713e-05	-4.2802025214849944e-07	-2.6227157018748892e-05
26.77530984610034	0.00047758075644298585	0.0004784735489322336	0.0005072442108357291	0.0005071475856117023	0.0005240446539425258	0.0005233447138243752	0.0005417767399132219	0.0005404072868386286	0.0005784048498250099	0.0005755491845454356	0.06589615754629982	0.06355218720731685	-4.099808494730829e-07	-2.527303213976928e-05	-4.094234828241547e-07	-2.5238674729685662e-05
26.93664455723489	0.0004775222504545576	0.00047841492084488817	0.0005071817942256457	0.0005070851765107623	0.0005239800106847615	0.0005232801579531375	0.0005417097375097922	0.0005403404611186053	0.0005783329457301411	0.0005754776575081823	0.06589553528773688	0.06355158723755998	-3.915077193532984e-07	-2.4279560880316464e-05	-3.909815927288264e-07	-2.4246934050869973e-05
27.098951391163432	0.00047746569955099986	0.0004783582643884089	0.0005071217343961312	0.0005070251281784191	0.0005239179636621824	0.0005232181937901985	0.0005416455932134419	0.0005402764788661086	0.0005782644695878779	0.0005754095191584789	0.06589554321823446	0.06355159488399346	-3.7318841112797194e-07	-2.328279765692609e-05	-3.7269331647302867e-07	-2.3251910529029085e-05
27.26223620541477	0.0004774111067611274	0.0004783035827487105	0.0005070640378564929	0.0005069674471748632	0.0005238585214956911	0.0005231588299325047	0.000541584317981131	0.0005402153509232931	0.0005781994375203106	0.0005753447852763655	0.06589618896735283	0.06355221750289358	-3.550216658137345e-07	-2.2282717670518704e-05	-3.545573975603355e-07	-2.225357949005302e-05
27.426504892812353	0.00047735847509246124	0.0004782508790928186	0.0005070087111478952	0.0005069121400929823	0.0005238016928711905	0.0005231020750416702	0.0005415259228721718	0.0005401570882328621	0.0005781378658367015	0.0005752834718234035	0.06589748027554534	0.0635534625574396	-3.370062332688859e-07	-2.1279295897055905e-05	-3.3657258835138523e-07	-2.1251916038425578e-05
27.59176338168682	0.0004773078075303228	0.00047820015656800327	0.0005069557608433574	0.0005068592135583727	0.0005237474865401581	0.0005230479378445458	0.0005414704190494652	0.0005401017018392762	0.000578079771036281	0.0005752255949453663	0.06589942499602128	0.0635553376195194	-3.1914087217257796e-07	-2.027250708809547e-05	-3.1873765000294853e-07	-2.0246895055281433e-05
27.758017636089992	0.0004772591070369229	0.00047815141830090944	0.0005069051935477581	0.0005068086742293597	0.0005236959113202426	0.0005229964271338155	0.0005414178177807853	0.0005400492028900004	0.0005780251698111221	0.0005751711709750052	0.06590203109667321	0.0635578503715775	-3.0142434991270797e-07	-1.926232576535125e-05	-3.0105135238184255e-07	-1.9238491194728535e-05
27.925273656010095	0.0004772123765504216	0.00047810466739665875	0.0005068570158978328	0.0005067605287970104	0.0005236469760958668	0.0005229475517685843	0.0005413681304400718	0.0005399996026367648	0.0005779740790490611	0.0005751202164348617	0.06590530666202267	0.06356100860849509	-2.8385544253994865e-07	-1.824872621961071e-05	-2.8351247401115463e-07	-1.8226678882196645e-05
28.09353747758831	0.00047716761898396274	0.00047805990693792404	0.0005068112345621641	0.0005067147839851375	0.0005236006898188296	0.0005229013206749838	0.000541321368508746	0.0005399529124368447	0.0005779265158366761	0.0005750727480401311	0.06590925989521267	0.06356482023950914	-2.664329346981423e-07	-1.7231682507792834e-05	-2.661198020056238e-07	-1.7211432311814434e-05
28.2628151733366	0.00047712483722468476	0.0004780171399839858	0.0005067678562411651	0.0005066714465503002	0.0005235570615089242	0.0005228577428467737	0.0005412775435770501	0.0005399091437543657	0.0005778824974623247	0.0005750287827015856	0.06591389912004227	0.0635692932901751	-2.491556195616338e-07	-1.6211168450588898e-05	-2.4887213201200964e-07	-1.6192725444452716e-05
28.43311285235687	0.0004770840341327044	0.00047797636956975714	0.0005067268876670577	0.0005066305232817974	0.0005235161002545527	0.0005228168273459572	0.0005412366673454052	0.0005398683081616244	0.000577842041419239	0.0005749883375285518	0.06591923278303691	0.06357443590436096	-2.3202229876458091e-07	-1.5187157629548143e-05	-2.3176826812127196e-07	-1.5170532003547232e-05
28.604436660561465	0.00047704521254007804	0.00047793759870479196	0.0005066883356038468	0.0005065920210016585	0.0005234778152133593	0.0005227785833034046	0.0005411987516257987	0.0005398304173404384	0.0005778051654086869	0.0005749514298319518	0.06592526945556634	0.06358025634628837	-2.1503178233785343e-07	-1.4159623384399356e-05	-2.1480702282129956e-07	-1.4144825473599854e-05
28.77679278089485	0.0004770083752497318	0.0004779008303722587	0.0005066522068472833	0.0005065559465646232	0.0005234422156128588	0.0005227430199194764	0.0005411638083431876	0.0005397954830835132	0.0005777718873431909	0.0005749180771273974	0.06593201783600366	0.06358676300261305	-1.9818288866002738e-07	-1.3128538811510437e-05	-1.9798721695159054e-07	-1.3115579098846308e-05
28.950187433556945	0.00047697352503436326	0.0004778660675278898	0.0005066185082248202	0.0005065223068581136	0.0005234093107510782	0.0005227101464646541	0.0005411318495369267	0.0005397635172958304	0.0005777422253498098	0.0005748882971383459	0.06593948675192807	0.06359396438455124	-1.8147444436436046e-07	-1.2093876759031175e-05	-1.813076796000363e-07	-1.2082765877913237e-05
29.124626876227456	0.0004769406646353223	0.000477833313098909	0.000506587246595569	0.0005064911088022099	0.0005233791099972097	0.0005226799722801908	0.0005411028873622265	0.0005397345319960677	0.0005777161977734941	0.0005748621077993275	0.06594768516237008	0.06360186913004022	-1.6490528428718398e-07	-1.1055609825158519e-05	-1.6476724804871147e-07	-1.1046358561708769e-05
29.30011740429177	0.0004769097967614566	0.00047780256998292484	0.0005065584288502415	0.0005064623593496066	0.0005233516227922629	0.000522652506778753	0.000541076934091633	0.0005397085393180354	0.0005776938231805025	0.0005748395272592293	0.06595662216011337	0.0636104860059582	-1.4847425142128223e-07	-1.0013710356263084e-05	-1.4836476774698557e-07	-1.0006329653131085e-05
29.476665351068124	0.0004768809240879238	0.0004777738410467924	0.0005065320619110827	0.0005064360654855655	0.0005233268586497259	0.0005226277594450735	0.0005410540021165252	0.0005396855515121361	0.0005776751203618821	0.0005748205738846399	0.06596630697402976	0.06361982391037732	-1.3218019683522778e-07	-8.968150442864586e-06	-1.3209909221134283e-07	-8.96265140175323e-06
29.654277088036206	0.0004768540492549846	0.0004777471291254562	0.0005065081527318032	0.0005064122342278668	0.0005233048271562393	0.0005226057398366199	0.0005410341039486523	0.0005396655809468559	0.000577660108337033	0.0005748052662632759	0.06597674897147648	0.06362989187486708	-1.1602197960659463e-07	-7.91890191655098e-06	-1.1596908296228163e-07	-7.915295800769995e-06
29.832959025067048	0.00047682917486675553	0.0004777224370207541	0.0005064867082974989	0.0005063908726267466	0.0005232855379722736	0.0005225864575842638	0.0005410172522216875	0.0005396486401102781	0.0005776488063573334	0.0005747936232074675	0.06598795766073368	0.06364069906685049	-9.999846676774816e-08	-6.865936347549839e-06	-9.997360948116318e-08	-6.864234585665652e-06
30.0127176106544	0.00047680630348993265	0.00047769976750019214	0.0005064677356245627	0.0005063719877648266	0.0005232690008328153	0.0005225699223929566	0.0005410034596928121	0.0005396347416116214	0.0005776412339098452	0.0005747856637577157	0.06599994269349731	0.06365225479200513	-8.410853324534659e-08	-5.8092250416891256e-06	-8.411154914515946e-08	-5.80943923091104e-06
30.193559332147448	0.00047678543765248123	0.00047767912329568855	0.0005064512417605877	0.0005063555867570379	0.0005232552255480606	0.0005225561440424156	0.000540992739244325	0.0005396238981828047	0.0005776374107210899	0.0005747814071863246	0.0660127138674216	0.06366456849671345	-6.835106179030152e-08	-4.748739036941618e-06	-6.838178714615485e-08	-4.750880945578184e-06
30.37549071598484	0.00047676657984229586	0.0004776605071022871	0.0005064372337842639	0.0005063416767505389	0.0005232442220041193	0.0005225451323878226	0.000540985103885287	0.0005396161226800453	0.0005776373567609119	0.0005747808730011088	0.0660262811287215	0.06367764977056721	-5.272494291879738e-08	-3.684449100593845e-06	-5.2783216448028594e-08	-3.6885306717859834e-06
30.55851832793038	0.0004767497325058178	0.00047764392157682915	0.0005064257188052608	0.000506330264924615	0.0005232360001637234	0.0005225368973605185	0.0005409805667531823	0.0005396114280854726	0.0005776410922464065	0.0005747840809491701	0.06604065457481734	0.06369150834892259	-3.722907486046652e-08	-2.6163257264566475e-06	-3.7314737738082526e-08	-2.6223590823132303e-06
30.742648773309874	0.00047673489804662527	0.00047762936933660056	0.0005064167039641051	0.0005063213584905778	0.0005232305700669451	0.000522531448968714	0.0005409791411156228	0.0005396098275087841	0.0005776486376459459	0.0005747910510207621	0.06605584445705377	0.0637061541155188	-2.186236347360461e-08	-1.5443391302855103e-06	-2.197525932187347e-08	-1.5523365744229967e-06
30.92788869724955	0.00047672207882398565	0.0004776168529579415	0.00050641019643205	0.0005063149646916577	0.0005232279418319304	0.0005225287972982162	0.000540980840372075	0.0005396113341889232	0.0005776600136832816	0.0005748018034532315	0.06607186118345666	0.06372159710513083	-6.623722201802573e-09	-4.6845924760174906e-07	-6.763697087434559e-09	-4.784332684470982e-07
31.114244784915854	0.000476711277151366	0.0004776063749748143	0.0005064062034109281	0.0005063110908028756	0.0005232281256556272	0.0005225289525131478	0.0005409856780556188	0.0005396159614957876	0.00057767524134173	0.000574816358735036	0.06608871532156485	0.0637378475063045	8.487927987636118e-09	6.113442695410143e-07	8.321025536791801e-09	5.993809940874062e-07
31.30172376175672	0.00047670249529491	0.00047759793787734096	0.0005064047321330003	0.0005063097441309147	0.0005232311318145366	0.0005225319248566819	0.0005409936678347395	0.0005396237229319678	0.0005776943418684514	0.0005748347376098545	0.06610641760131258	0.06375491566412968	2.3473658672433853e-08	1.6951020567756991e-06	2.3279977664353302e-08	1.6811366555929963e-06
31.4903323937443	0.0004766957354718725	0.0004775915441102974	0.0005064057898607887	0.0005063109320139753	0.0005232369706654626	0.0005225377246517891	0.0005410048235151496	0.0005396346321345178	0.0005777173367788158	0.0005748569610807774	0.06612497891797905	0.06377281208308723	3.833453402868163e-08	2.782845040114057e-06	3.8114221017574584e-08	2.7668644459327707e-06
31.68007748761912	0.00047669099984901716	0.0004775871960715741	0.0005064093838869043	0.000506314661821626	0.0005232456526462774	0.0005225463623019905	0.0005410191590416481	0.0005396487028767595	0.0005777442478608652	0.0005748830504145895	0.06614441033519787	0.06379154742994654	5.3071610894806984e-08	3.874604439818574e-06	5.2824809969841124e-08	3.856595384904571e-06
31.870965891135747	0.000476688290540971	0.00047758489611059293	0.0005064155215338597	0.0005063209409546384	0.000523257188276692	0.0005225578482921174	0.0005410366885000114	0.0005396659490701174	0.0005777750971798678	0.0005749130271461435	0.06616472308803613	0.06381113253673418	6.768593883554191e-08	4.970411774316008e-06	6.741279161542185e-08	4.950360786112884e-06
32.063004493309954	0.00047668760960853547	0.0004775846465266825	0.0005064242101538686	0.0005063297768448132	0.0005232715881590412	0.0005225721931890846	0.0005410574261189153	0.0005396863847659851	0.0005778099070829699	0.0005749469130828227	0.06618592858613298	0.06383157840375614	8.21785601983014e-08	6.070298863500301e-06	8.187920582519714e-08	6.048192260604823e-06
32.25620022466719	0.0004766889590569575	0.00047758644956741536	0.0005064354571286397	0.0005063411769547925	0.0005232888629790713	0.0005225894076426692	0.0005410813862719027	0.0005397100241576327	0.0005778487002039517	0.0005749847303091049	0.06620803841691669	0.06385289620270453	9.655051017888605e-08	7.174297832923671e-06	9.622508530889202e-08	7.150121720422842e-06
32.45056005749291	0.00047669234083415536	0.0004775903074269007	0.0005064492698691527	0.0005063551487778678	0.0005233090235067479	0.0005226095023863026	0.0005411085834793781	0.0005397368815821437	0.000577891499468084	0.0005750265011912222	0.06623106434888079	0.06387509727980563	1.1080281686766912e-07	8.282441116641559e-06	1.1045145567882726e-07	8.256181382768069e-06
32.64609100608406	0.0004766977568288943	0.0004775962222440286	0.0005064656558154228	0.000506371699837764	0.0005233320805970574	0.0005226324882378705	0.0005411390324106431	0.0005397669715223891	0.0005779383280970863	0.0005750722483819196	0.06625501833493998	0.06389819315906303	1.2493650131378126e-07	9.394761461209433e-06	1.245593354956727e-07	9.366403772637089e-06
32.84280012700226	0.00047670520886892016	0.00047760419610067207	0.0005064846224362498	0.0005063908376884159	0.0005233580451908362	0.0005226583761005191	0.0005411727478859682	0.0005398003086090364	0.0005779892096141973	0.0005751219948253156	0.06627991251585687	0.06392219554555673	1.389525776031731e-07	1.0511291931220024e-05	1.3854973633176462e-07	1.0480821727110179e-05
33.040694519328454	0.00047671469871904653	0.000477614231019846	0.0005065061772289619	0.0005064125699137394	0.0005233869283156015	0.0005226871769634773	0.0005412097448787106	0.0005398369076226026	0.0005780441678493586	0.0005751757637618779	0.06630575922374315	0.06394711632881474	1.5285205289829705e-07	1.1632065911829081e-05	1.52423662847e-07	1.159946840048609e-05
33.239781324919136	0.00047672622807918685	0.00047762632896381326	0.0005065303277191355	0.0005064369041273778	0.0005234187410863924	0.0005227189019028899	0.0005412500385174641	0.0005398767834955406	0.000578103226944508	0.0005752335787334978	0.06633257098564223	0.06397296758626735	1.6663592749535314e-07	1.2757117112516259e-05	1.6618211282331402e-07	1.2722377266322082e-05
33.44006772866406	0.0004767397985823383	0.00047764049183213935	0.0005065570814603048	0.0005064638479724364	0.0005234534947066217	0.0005227535620826501	0.0005412936440882517	0.0005399199513143628	0.0005781664113589883	0.0005752954635886764	0.06636036052718605	0.06399976158677396	1.8030519489584639e-07	1.3886479572386423e-05	1.798260772373217e-07	1.3849582122693604e-05
33.64156095874556	0.00047675541179251956	0.00047765672145970846	0.000506586446033662	0.0005064934091212127	0.0005234912004689439	0.0005227911687552605	0.0005413405770367675	0.0005399664263218153	0.0005782337458750873	0.000575361442487839	0.06638914077633536	0.06402751079422435	1.9386084186708528e-07	1.5020187664416262e-05	1.9335654031886473e-07	1.4981117096204977e-05
33.84426828689945	0.00047677306920264497	0.0004776750196146729	0.0005066184290477299	0.0005065255952748988	0.0005235318697561292	0.0005228317332626863	0.0005413908529706516	0.0005400162239190828	0.000578305255603686	0.0005754315399087474	0.06641892486720881	0.06405622787122846	2.0730384847947834e-07	1.615827609816045e-05	2.0677447959698177e-07	1.6117016645347815e-05
34.04819702867729	0.000476792772232352	0.00047769538799636023	0.0005066530381380302	0.0005065604141632752	0.000523575514041946	0.0005228752670372337	0.0005414444876618144	0.0005400693596680397	0.0005783809659900435	0.0005755057806520474	0.06644972614398645	0.0640859256828807	2.2063518818936714e-07	1.7300779926024412e-05	2.2008086597059828e-07	1.7257315565621933e-05
34.25335454371064	0.0004768145222257693	0.0004777178282331205	0.0005066902809667297	0.0005065978735443885	0.0005236221448920673	0.0005229217816024302	0.0005415014970488075	0.0005401258492935484	0.0005784609028197097	0.0005755841898469344	0.06648155816491179	0.06411661730061702	2.3385582790234373e-07	1.8447734548149297e-05	2.3327666377509666e-07	1.8402048994753395e-05
34.45974823597649	0.000476838320449234	0.0004777423418801255	0.0005067301652222764	0.0005066379812042195	0.0005236717739649787	0.00052297128857393	0.0005415618972392449	0.0005401857086858024	0.0005785450922245766	0.0005756667929569549	0.06651443470638133	0.06414831600614801	2.469667279951515e-07	1.9599175714105077e-05	2.463628308152759e-07	1.9551252414845566e-05
34.66738555406454	0.00047686416808893385	0.00047776893041709514	0.0005067726986190036	0.0005066807449563149	0.0005237244130128937	0.0005230237996604054	0.0005416257045122542	0.0005402489539027046	0.0005786335606890512	0.0005757536157859203	0.06654836976712124	0.0641810352954975	2.5996884240090355e-07	2.075513952967678e-05	2.593403184280186e-07	2.0704961657735943e-05
34.87627399144595	0.0004768920662485071	0.0004777975952459811	0.0005068178888967335	0.0005067261726414244	0.0005237800738826972	0.0005230793266644806	0.0005416929353209991	0.0005403156011723052	0.0005787263350563882	0.0005758446844839743	0.0665833775724658	0.06421478888311354	2.728631186754357e-07	2.1915662462193564e-05	2.722100715653406e-07	2.1863212911213403e-05
35.086421086743854	0.00047692201594657117	0.00047782833768858344	0.0005068657438203529	0.0005067742721271088	0.0005238387685168887	0.0005231378814836552	0.0005417636062952403	0.0005403856668952836	0.0005788234425351585	0.0005759400255537911	0.0666194725787316	0.06424959070608789	2.8565049804197586e-07	2.3080781344456125e-05	2.849730288262669e-07	2.3026042721890905e-05
35.29783442400536	0.00047695401811418753	0.0004778611589841038	0.0005069162711793727	0.0005068250513073324	0.0005239005089545458	0.0005231994761112525	0.0005418377342439479	0.0005404591676474787	0.0005789249107058651	0.0005760396658569142	0.06665666947768692	0.06428545492846462	2.9833191544318544e-07	2.425053337896943e-05	2.976301225214497e-07	2.4193488000479046e-05
35.51052163297529	0.00047698807359226105	0.00047789606028663507	0.0005069694787874643	0.0005068785181020306	0.00052396530733229	0.0005232641226373718	0.000541915336157967	0.0005405361201824659	0.000579030767527715	0.0005761436326202394	0.06669498320113135	0.06432239594565212	3.1090829961423483e-07	2.5424956144576294e-05	3.1018227873648614e-07	2.536558602724004e-05
35.72449038937153	0.00047702418312888027	0.00047793304266259367	0.0005070253744819858	0.000506934680456675	0.0005240331758852846	0.0005233318332498642	0.0005419964292127469	0.0005406165414342002	0.0005791410413455543	0.0005762519534426591	0.06673442892557739	0.06436042838892973	3.233805731428681e-07	2.6604087601328485e-05	3.226304173908987e-07	2.6542374457011464e-05
35.93974841516195	0.00047706234737657373	0.00047797210708807166	0.0005070839661234747	0.0005069935463417957	0.0005241041269482256	0.0005234026202353108	0.0005420810307711069	0.0005407004485196939	0.0005792557608969496	0.0005763646563018437	0.06677502207703369	0.06439956713006964	3.3574965250496476e-07	2.7787966094150462e-05	3.3497545227629925e-07	2.7723891322717353e-05
36.15630347884324	0.0004771025668895094	0.0004780132544461299	0.0005071452615951267	0.0005070551237525018	0.0005241781729563599	0.0005234764959800182	0.0005421691583860775	0.0005407878587417609	0.0005793749553194499	0.0005764817695611929	0.06681677833591644	0.06443982728605015	3.480164481452046e-07	2.8976630360222355e-05	3.4721829113445145e-07	2.891017504251525e-05
36.374163395721176	0.00047714484212061324	0.0004780564855240174	0.0005072092688022543	0.0005071194207079718	0.0005242553264465131	0.0005235534729710323	0.0005422608298037891	0.0005408787895918161	0.0005794986541580139	0.0005766033219769483	0.06685971364205275	0.06448122422389546	3.6018186452780807e-07	3.017011953354576e-05	3.593598357082284e-07	3.0101264424195473e-05
36.59333602819267	0.00047718917341861734	0.00047810180101031703	0.0005072759956717174	0.0005071864452509226	0.0005243356000581324	0.0005236335637971583	0.0005423560629664253	0.000540973258752728	0.0005796268873726119	0.0005767293427054694	0.06690384419981887	0.06452377356561809	3.722468001994203e-07	3.1368473151077714e-05	3.7140098180080995e-07	3.1297198670870996e-05
36.813829286029524	0.00047723556102502977	0.0004781492014920205	0.0005073454501513356	0.0005072562054470613	0.0005244190065343468	0.0005237167811500031	0.0005424548760152373	0.000541071284101735	0.0005797596853460115	0.0005768598613106863	0.06694918648338928	0.0645674911932762	3.842121478350811e-07	3.25717311575463e-05	3.833426193272909e-07	3.249801738632041e-05
37.03565112666392	0.00047728400507102495	0.0004781986874515204	0.00050741764020927	0.0005073287093845065	0.0005245055587230342	0.0005238031378250236	0.0005425572872936184	0.0005411728837134183	0.0005798970788917454	0.0005769949077717247	0.06699575724211532	0.06461239325415709	3.9607879430978224e-07	3.377993391229239e-05	3.9518563237756453e-07	3.3703760580705566e-05
37.25880955547555	0.00047733450557425547	0.00047825025926353083	0.0005074925738333905	0.0005074039651731925	0.0005245952695779177	0.0005238926467225991	0.0005426633153502481	0.0005412780758627409	0.0005800390992622734	0.0005771345124907168	0.06704357350602004	0.06465849616607562	4.0784762075723145e-07	3.499312219537587e-05	4.0693089927443596e-07	3.4914468676594534e-05
37.483312626080554	0.00047738706243557956	0.0004783039171919227	0.0005075702590306074	0.0005074819809442438	0.0005246881521596649	0.0005239853208491106	0.0005427729789422991	0.0005413868790281473	0.0005801857781573397	0.0005772787063007982	0.0670926525914375	0.06470581662280377	4.1951950261256976e-07	3.621133721223857e-05	4.185792926241459e-07	3.613018251419353e-05
37.70916844062219	0.0004774416754357032	0.0004783596613864764	0.000507650703826183	0.0005075627648493263	0.0005247842196370083	0.0005240811733180407	0.0005428862970387145	0.00054149931189473	0.0005803371477325316	0.0005774275204742945	0.06714301210677383	0.06475437159962465	4.310953096880489e-07	3.743462060172564e-05	4.3013167939031337e-07	3.735094335906297e-05
37.93638515006311	0.00047749834423173776	0.00047841749187955474	0.0005077339162630161	0.0005076463250599781	0.0005248834852878857	0.0005241802173510932	0.0005430032888235574	0.0005416153933574675	0.0005804932406080502	0.0005775809867311129	0.06719466995841361	0.06480417835901868	4.425759062270246e-07	3.8663014441595034e-05	4.41588920929931e-07	3.8576792905739565e-05
38.164970954479706	0.0004775570683536597	0.00047847740858267637	0.000507819904400891	0.0005077326697668966	0.000524985962500591	0.0005242824662793125	0.0005431239736994224	0.0005417351425245188	0.000580654089877685	0.0005777391372473252	0.06724764435676045	0.0648552544564924	4.539621509588171e-07	3.989656125530372e-05	4.529518730586341e-07	3.980777328553564e-05
38.39493410335793	0.0004776178472006912	0.0004785394112830158	0.0005079086763157121	0.0005078218071792211	0.0005250916647749484	0.0005243879335442423	0.0005432483712909388	0.0005418585787206073	0.0005808197291180252	0.0005779020046639774	0.0673019538224304	0.06490761774653715	4.6525489716918444e-07	4.113530401916865e-05	4.6422138613266654e-07	4.1043927074421727e-05
38.626282895891045	0.00047768068003757597	0.00047860349963979994	0.0005080002400986973	0.0005079137455237709	0.0005252006057235014	0.0005244966326990877	0.0005433765014483365	0.0005419857214904653	0.0005809901923978834	0.0005780696220961027	0.06735761719258836	0.06496128638873844	4.764549927350169e-07	4.237928616754316e-05	4.753983050627582e-07	4.2285297295996394e-05
38.859025681279114	0.0004777455659907542	0.00047866967318060645	0.0005080946038555401	0.0005080084930442513	0.0005253127990727137	0.0005246085774098889	0.0005435083842510861	0.000542116590602348	0.0005811655142879536	0.0005782420231419526	0.06741465362743626	0.06501627885402887	4.875632802097719e-07	4.362855160169876e-05	4.864834694106191e-07	4.353192743160317e-05
39.09317085903034	0.00047781250404445525	0.00047873793129758204	0.0005081917757055532	0.0005081060580004479	0.000525428258664205	0.0005247237814567355	0.0005436440400116403	0.0005422512060516473	0.0005813457298707237	0.0005784192418924773	0.06747308261686812	0.0650726139310969	4.985805968774678e-07	4.4883144696930555e-05	4.974777134333919e-07	4.478386142608981e-05
39.328726879264174	0.0004778814930366681	0.00047880827324354183	0.000508291763780766	0.0005082064486673697	0.0005255469984559882	0.0005248422587349712	0.0005437834892792349	0.000542389588064559	0.0005815308747506176	0.0005786013129410174	0.06753292398727528	0.06513031073294469	5.095077747975692e-07	4.614311030823326e-05	5.083818661283206e-07	4.6041143693345554e-05
39.56570224301631	0.0004779525316550161	0.00047888069812797486	0.0005083945762249946	0.0005083096733343687	0.0005256690325237358	0.0005249640232564366	0.0005439267528437867	0.0005425317571018458	0.0005817209850643999	0.0005787882713932509	0.06759419790852467	0.06518938870361436	5.203456408845678e-07	4.7408493779863004e-05	5.191967513201376e-07	4.730381912634862e-05
39.80410550254544	0.00047802561843252576	0.00047895520491294776	0.0005085002211928807	0.0005084157403042308	0.0005257943750620659	0.0005250890891507259	0.0005440738517398794	0.0005426777338626844	0.0005819160974918493	0.0005789801528773922	0.0676569249011071	0.06524986762507021	5.310950169608915e-07	4.867934095224846e-05	5.299231877003117e-07	4.857193310267571e-05
40.04394526164196	0.0004781007517432766	0.00047903179240889115	0.0005086087068488893	0.0005085246578922227	0.0005259230403858455	0.0005252174706664592	0.0005442248072508332	0.0005428275392885908	0.0005821162492666887	0.0005791769935546386	0.06772112584345792	0.0653117676242577	5.417567198063439e-07	4.995569816869383e-05	5.405619888890646e-07	4.984553149230131e-05
40.28523017593832	0.0004781779297979407	0.00047911045927027934	0.0005087200413662709	0.0005086364344251091	0.0005260550429315113	0.0005253491821725789	0.0005443796409128697	0.0005429811945674385	0.0005823214781878027	0.0005793788301298853	0.06778682197946606	0.06537510918033007	5.523315612381181e-07	5.123761228571777e-05	5.511139635002056e-07	5.112466066597987e-05
40.52796895322162	0.00047825715063920917	0.0004791912039911992	0.0005088342329259949	0.0005087510782401369	0.0005261903972584265	0.0005254842381596672	0.0005445383745193754	0.0005431387211375716	0.0005825318226307432	0.0005795856998627198	0.06785403492615467	0.06543991313205877	5.628203481593697e-07	5.252513067957598e-05	5.615799151944753e-07	5.2409367502351256e-05
40.77217035374772	0.00047833841213708577	0.00047927402490079103	0.0005089512897156271	0.0005088685976839715	0.0005263291180502365	0.0005256226532412783	0.0005447010301252531	0.000543300140691999	0.0005827473215595203	0.0005797976405786829	0.06792278668157159	0.06550620068542257	5.732238826186304e-07	5.3818301255087464e-05	5.719606427439464e-07	5.369969939671149e-05
41.017843190557436	0.0004784217119840718	0.0004793589201585809	0.0005090712199281864	0.0005089890011116062	0.0005264712201162707	0.0005257644421553021	0.0005448676300513852	0.0005434654751827016	0.0005829680145387105	0.0005800146906808357	0.06799309963285968	0.06557399342139539	5.835429618995802e-07	5.511717245669512e-05	5.822569400996784e-07	5.499570426990841e-05
41.26499632979458	0.0004785070476902145	0.0004794458877496822	0.0005091940317609526	0.000509112296885228	0.0005266167183929567	0.0005259096197653429	0.0005450381968891964	0.0005436347468250276	0.0005831939417458729	0.0005802368891616138	0.06806499656453598	0.06564331330391565	5.9377837853254e-07	5.642179327254582e-05	5.924695964322664e-07	5.629743057504466e-05
41.51363869102594	0.0004785944165780196	0.00047953492547986407	0.0005093197334142204	0.0005092384933730327	0.000526765627945243	0.0005260582010621177	0.0005452127535053102	0.0005438079781021831	0.0005834251439842789	0.0005804642756149865	0.0681385006669815	0.06571418268806417	6.039309203953024e-07	5.773221324735511e-05	6.025993962088198e-07	5.760492730758071e-05
41.763779247563185	0.0004786838157772448	0.0004796260309705031	0.0005094483330900339	0.0005093675989480161	0.0005269179639680808	0.0005262102011648885	0.0005453913230463397	0.0005439851917698476	0.000583661662695997	0.0005806968902489459	0.06821363554513986	0.06578662432844781	6.140013707866404e-07	5.904848249298211e-05	6.126471192560625e-07	5.8918244014799503e-05
42.0154270267867	0.0004787752422195414	0.0004797192016533877	0.0005095798389908576	0.0005094996219867079	0.0005270737417879013	0.000526365635322909	0.0005455739289437688	0.0005441664108608798	0.0005839035399753025	0.0005809347738983116	0.06829042522743536	0.06586066138779172	6.239905084445222e-07	6.0370651693397726e-05	6.226135408147603e-07	6.023743080389721e-05
42.26859111047143	0.0004788686926329568	0.0004798144347653866	0.0005097142593182045	0.000509634570867863	0.0005272329768641234	0.0005265245189168994	0.000545760594918958	0.0005443516586901381	0.0005841508185824465	0.0005811779680378723	0.06836889417492426	0.06593631744574936	6.338991076501946e-07	6.169877211847918e-05	6.324994316067242e-07	6.156253835212788e-05
42.523280635114425	0.0004789641635362979	0.00047991172734298165	0.0005098516022712253	0.0005097724539711132	0.0005273956847907037	0.0005266868674605464	0.0005459513449882729	0.0005445409588594231	0.0005844035419577987	0.0005814265147958837	0.06844906729066957	0.0660136165079422	6.437279382743698e-07	6.303289563255876e-05	6.423055578866355e-07	6.289361791531056e-05
42.77950479226489	0.0004790616512333315	0.0004800110762166406	0.0005099918760452347	0.0005099132796755605	0.0005275618812976883	0.0005268526966020222	0.0005461462034683249	0.0005447343352625226	0.0005846617542363512	0.00058168045696791	0.06853096992936329	0.06609258301522082	6.53477765850518e-07	6.437307470548437e-05	6.52032681524228e-07	6.423072133981966e-05
43.03727282885567	0.0004791611518068455	0.00048011247800505615	0.0005101350888302033	0.0005100570563583336	0.0005277315822528203	0.0005270220221255468	0.0005463451949813527	0.0005449318120903956	0.000584925500262629	0.0005819398380310513	0.06861462790718915	0.06617324185317272	6.63149351635365e-07	6.571936242287524e-05	6.616815600571976e-07	6.557390107135574e-05
43.29659404753705	0.0004792626611125357	0.0004802159291092136	0.0005102812488091791	0.0005102037923930826	0.0005279048036631456	0.0005271948599529531	0.000546548344460718	0.0005451334138364645	0.0005851948256059852	0.0005822047021585359	0.06870006751194631	0.06625561836186922	6.727434526730778e-07	6.707181249678007e-05	6.712529467523508e-07	6.692321016535385e-05
43.55747780701245	0.000479366174772745	0.00048032142570631403	0.0005104303641566755	0.00051035349614843	0.0005280815616766758	0.0005273712261453032	0.0005467556771565513	0.0005453391653020469	0.0005854697765763233	0.0005824750942347197	0.06878731551342525	0.06633973834586407	6.822608218824341e-07	6.843047927906909e-05	6.807475906836676e-07	6.827870229905719e-05
43.81993352237618	0.0004794716881700241	0.0004804289637435228	0.0005105824430369884	0.0005105061759863642	0.0005282618725840636	0.000527551136904517	0.0005469672186415237	0.0005455490916019157	0.00058575040024024	0.000582751059870481	0.068876399174058	0.06642562808445618	6.917022080902158e-07	6.979541776949705e-05	6.901662367808734e-07	6.964043178063484e-05
44.08397066545326	0.0004795791964405187	0.00048053853893155214	0.0005107374936024585	0.0005106618402605751	0.0005284457528203085	0.0005277346085750356	0.0005471829948167632	0.000545763218169988	0.0005860367444376031	0.0005830326454190347	0.06896734625984867	0.066513314342207	7.010683561272692e-07	7.116668363053857e-05	6.995096259107547e-07	7.10084535623795e-05
44.349598765141174	0.00047968869446719206	0.0004806501467380788	0.0005108955239916858	0.000510820497314741	0.0005286332189665088	0.0005279216576455187	0.000547403031917926	0.0005459815707651713	0.0005863288577986003	0.0005833198979921873	0.06906018505158132	0.06660282437974877	7.103600069007128e-07	7.254433319979492e-05	7.08778494941777e-07	7.238282325176815e-05
44.6168274077539	0.00047980017687285274	0.00048076378238097234	0.0005110565423276725	0.000510982155480747	0.0005288242877516325	0.0005281123007505662	0.0005476273565214107	0.0005462041754773381	0.0005866267897612435	0.0005836128654770281	0.06915494435632648	0.0666941859648652	7.1957789743015e-07	7.392842349918105e-05	7.179735767982951e-07	7.376359712225888e-05
44.88566623736761	0.00047991363801299367	0.00048087944082134246	0.0005112205567159005	0.0005111468230768453	0.0005290189760543171	0.0005283065546724716	0.0005478559955507228	0.0005464310587334502	0.0005869305905893562	0.0005839115965530769	0.0692516535192505	0.06678742738385993	7.287227609519692e-07	7.531901225130144e-05	7.270956005452295e-07	7.515083212725204e-05
45.15612495616904	0.0004800290719684542	0.0004809971167564097	0.0005113875752423625	0.0005113145084057623	0.0005292173009047263	0.0005285044363430168	0.0005480889762830189	0.0005466622473038528	0.0005872403113910796	0.0005842161407099254	0.06935034243573164	0.06688257745323575	7.377953269969723e-07	7.671615789341113e-05	7.361452914592982e-07	7.654458591301039e-05
45.42821332480542	0.00048014647253786884	0.00048111680461216755	0.0005115576059715101	0.000511485219752728	0.0005294192794864218	0.000528705962845292	0.0005483263263558004	0.000546897768308709	0.0005875560041378786	0.0005845265482653506	0.06945104156380327	0.06697966553167736	7.467963214216004e-07	7.811991958682485e-05	7.451233710793238e-07	7.794491682951155e-05
45.701941162736816	0.00048026583322991156	0.0004812384985358497	0.0005117306569441339	0.0005116589653834429	0.0005296249291382699	0.0005289111514155484	0.0005485680737737756	0.0005471376492246	0.0005878777216840805	0.0005848428703839379	0.06955378193692338	0.067078721532348	7.557264665191722e-07	7.95303572348749e-05	7.540305572963308e-07	7.935188394581072e-05
45.97731834859046	0.0004803871472553457	0.0004813621923882013	0.0005119067361751887	0.0005118357535419853	0.0005298342673564068	0.0005291200194450973	0.000548814246915917	0.0005473819178913065	0.0005882055177869847	0.0005851651590962406	0.06965859517708663	0.06717977593552292	7.645864810923095e-07	8.09475314971636e-05	7.628675644287888e-07	8.07655470644042e-05
46.25435482051728	0.00048051040751884237	0.000481487879735528	0.0005120858516515292	0.000512015592448637	0.0005300473117962197	0.0005293325844822383	0.0005490648745426787	0.0005476306025187474	0.0005885394471275217	0.000585493467318464	0.06976551350828536	0.06728285980154959	7.733770805050865e-07	8.237150380209501e-05	7.716351032716192e-07	8.218596673262302e-05
46.533060576550575	0.00048063560661058173	0.0004816155538415315	0.0005122680113295775	0.000512198490297638	0.0005302640802743767	0.0005295488642342174	0.0005493199858034121	0.000547883731694106	0.0005888795653315091	0.0005858278488727146	0.06987456977033528	0.06738800478417137	7.820989767813678e-07	8.380233636461065e-05	7.803338811910622e-07	8.361320425954999e-05
46.813445674966815	0.00048076273679763113	0.00048174520765892624	0.0005124532231329166	0.0005123844552548723	0.0005304845907709013	0.0005297688765692439	0.0005495796102439747	0.0005481413343891389	0.0005892259289915195	0.0005861683585078288	0.06998579743307148	0.06749524314419218	7.907528786794005e-07	8.524009220142736e-05	7.889646021995954e-07	8.504732173114649e-05
47.09552023464871	0.0004808917900150819	0.00048187683382082234	0.0005126414949497999	0.0005125734954554707	0.0005307088614312818	0.000529992639518527	0.0005498437778145356	0.0005484034399676768	0.0005895785956893741	0.0005865150519207959	0.07009923061093037	0.06760460776352649	7.993394917676011e-07	8.668483514721881e-05	7.975279670267323e-07	8.648838202497677e-05
47.37929443545016	0.0004810227578569503	0.00048201042463187545	0.0005128328346305832	0.000512765619001338	0.0005309369105686298	0.0005302201712783699	0.0005501125188775886	0.0005486700781933199	0.0005899376240192868	0.0005868679857787986	0.0702149040779235	0.0677161321596189	8.078595185104231e-07	8.813662987185167e-05	8.0602467319329e-07	8.793644882597318e-05
47.66477851856398	0.00048115563156682356	0.00048214597205918885	0.000513027249985065	0.0005129608339585916	0.0005311687566658797	0.0005304514902122888	0.0005503858642161744	0.0005489412792373346	0.00059030307361168	0.0005872272177418868	0.07033285328302753	0.06782985050026634	8.163136583437102e-07	8.959554189717778e-05	8.144554150953066e-07	8.9391586643367e-05
47.951982786891236	0.00048129040202825665	0.00048228346772297154	0.0005132247487797499	0.0005131591483549233	0.0005314044183780348	0.0005306866148531947	0.000550663845042328	0.000549217073686763	0.0005906750051576997	0.0005875928064863176	0.07045311436598627	0.06794579761883486	8.247026077672862e-07	9.10616376157275e-05	8.228208840941383e-07	9.08538608287296e-05
48.24091760541319	0.00048142705975490413	0.0004824229028869371	0.0005134253387350145	0.0005133605701768699	0.0005316439145344645	0.0005309255639056068	0.0005509464930057481	0.0005494974925527504	0.0005910534804344468	0.0005879648117285733	0.07057572417355526	0.06806400902990836	8.330270604160793e-07	9.253498430782103e-05	8.311217685742474e-07	9.232333759096045e-05
48.53159340156531	0.00048156559488037493	0.00048256426844843156	0.0005136290275221804	0.0005135651073669877	0.0005318872641412394	0.0005311683562479132	0.0005512338402026971	0.0005497825672790816	0.0005914385623309485	0.0005883432942500793	0.0707007202761879	0.06818452094535182	8.412877071722284e-07	9.401565016325941e-05	8.393587540505383e-07	9.380008401675688e-05
48.82402066561362	0.00048170599714782473	0.0004827075549283041	0.0005138358227605042	0.0005137727678209516	0.0005321344863835421	0.00053141501093469	0.0005515259191851556	0.0005500723297509738	0.0005918303148749142	0.0005887283159226659	0.0708281409851829	0.06830737029083161	8.494852362349054e-07	9.550370429915744e-05	8.475325232453357e-07	9.528416808879392e-05
49.11820995103327	0.0004818482558992426	0.0004828527524604799	0.0005140457320140507	0.000513983559384537	0.0005323856006280949	0.0005316655471990577	0.0005518227629702098	0.0005503668123040797	0.000592228803260268	0.000589119939734767	0.07095802537031565	0.0684325947227885	8.576203332017395e-07	9.699921677898404e-05	8.556437561625446e-07	9.677565870315485e-05
49.41417187488941	0.00048199236006445404	0.00048299985078125335	0.0005142587627884781	0.000514197489850515	0.0005326406264256704	0.0005319199844550909	0.0005521244050497061	0.0005506660477337525	0.0005926340938755174	0.0005895182298184081	0.07109041327795176	0.06856023264588686	8.65693681193283e-07	9.850225863737572e-05	8.636931301940097e-07	9.827462569152179e-05
49.71191711822035	0.00048213829814982363	0.00048314883921828897	0.0005144749225277182	0.0005144145669554482	0.000532899583513648	0.0005321783423002901	0.0005524308794001747	0.0005509700693045658	0.0005930462543329792	0.0005899232514770101	0.071225345349673	0.06869032323094904	8.737059609164374e-07	0.00010001290189830259	8.716813202029996e-07	9.97811398407572e-05
50.01145642642306	0.00048228605822663153	0.0004832997066793026	0.0005146942186105385	0.0005146347983763714	0.0005331624918186201	0.0005324406405180947	0.0005527422204930156	0.0005512789107600815	0.0005934653534988711	0.0005903350712140072	0.07136286304142503	0.06882290643338806	8.816578507754753e-07	0.0001015312195990492	8.796089986074732e-07	0.00010129527291317941
50.3128006096408	0.00048243562791914514	0.00048345244164044437	0.0005149166583470081	0.0005148581917273733	0.0005334293714590732	0.0005327068990804597	0.0005530584633049864	0.0005515926063329081	0.0005938914615243402	0.0005907537567623581	0.07150300864320648	0.06895802301217507	8.895500269698363e-07	0.00010305728581336271	8.874768354924034e-07	0.00010281709767054337
50.61596054315354	0.00048258699439234767	0.000483607032134345	0.000515142248974838	0.0005150847545560623	0.0005337002427481152	0.0005329771381504937	0.0005533796433289693	0.0005519111907550255	0.0005943246498774195	0.0005911793771149311	0.07164582529931086	0.06909571454932587	8.973831635939811e-07	0.00010459117567533649	8.952854986864298e-07	0.00010434668789444101
50.9209471677702	0.0004827401443393328	0.0004837634657378343	0.0005153709976556085	0.0005153144943399158	0.0005339751261962809	0.0005332513780851425	0.0005537057965850493	0.0005522346992684037	0.0005947649913759769	0.0005916120025558294	0.07179135702914645	0.06923602346995332	9.051579327342112e-07	0.0001061329654033355	9.030356538655086e-07	0.00010588411841021272
51.22777149022361	0.00048289506396834327	0.00048392172955931395	0.0005156029114708711	0.0005155474184825122	0.0005342540425143839	0.0005335296394379522	0.000554036959631904	0.0005525631676359197	0.0005952125602216706	0.0005920517046926713	0.07193964874865345	0.06937899306288187	9.128750045819681e-07	0.00010768273232657222	9.107279646671873e-07	0.0001074294651128016
51.53644458356769	0.00048305173898945884	0.0004840818102257845	0.0005158379974181342	0.0005157835343096479	0.0005345370126164613	0.0005338119429618869	0.0005543731695785247	0.0005528966321525935	0.0005956674320349711	0.0005924985564898771	0.07209074629232466	0.06952466750185736	9.205350475442048e-07	0.00010924055491176587	9.183630927698605e-07	0.00010898280498895796
51.84697758757708	0.000483210154600898	0.000484243693869492	0.0005160762624067043	0.0005160228490653078	0.000534824057622765	0.0005340983096122078	0.0005547144640962618	0.0005532351296571253	0.0005961296838912542	0.0005929526323029692	0.0722446964358712	0.06967309186736831	9.281387283387958e-07	0.00011080651278881637	9.259416980165851e-07	0.00011054421614516141
52.15938170914916	0.00048337029547495066	0.00048440736611421887	0.0005163177132534086	0.0005162653699075317	0.000535115198862839	0.0005343887605494375	0.0005550608814312314	0.0005535786975437852	0.0005965993943580431	0.0005934140079139608	0.07240154691953257	0.06982431216908343	9.356867121254001e-07	0.00011238068678118274	9.334644385127671e-07	0.00011211377783336418
52.47366822270851	0.0004835321457435109	0.00048457281206117596	0.0005165623566781735	0.0005165111039041241	0.0005354104578786705	0.000534683317142372	0.0005554124604170727	0.0005539273737746328	0.00059707664353341	0.0005938827605678411	0.0725613464720613	0.06997837536895836	9.431796626118219e-07	0.00011396315893388853	9.409319707360999e-07	0.00011369157047827483
52.789848470613855	0.0004836956889832023	0.0004847400162744999	0.0005168101992994576	0.0005167600580282368	0.0005357098564279131	0.0005349820009711888	0.0005557692404880799	0.000554281196892093	0.0005975615130855949	0.0005943589690102092	0.07272414483541376	0.07013532940499219	9.5061824218097e-07	0.00011555401254510766	9.483449496654759e-07	0.00011527767570813918
53.107933863567155	0.00048386090820009615	0.00048490896276634954	0.0005170612476295513	0.0005170122391538102	0.0005360134164872016	0.0005352848338306182	0.0005561312616927286	0.0005546402060319094	0.0005980540862938923	0.0005948427135261109	0.07288999279015294	0.07029522321569445	9.580031120084943e-07	0.00011715333219665391	9.557040288726013e-07	0.00011687217638121916
53.42793588102576	0.0004840277858139848	0.00048507963498156594	0.0005173155080697076	0.0005172676540508581	0.0005363211602555367	0.0005355918377331906	0.0005564985647075843	0.0005550044409364618	0.0005985544480908277	0.0005953340759800912	0.07305894218159782	0.07045810676525388	9.65334932174892e-07	0.00011876120378524757	9.630098606522091e-07	0.00011847515661791985
53.74986607161648	0.0004841963036422214	0.00048525201578190777	0.0005175729869051294	0.0005175263093806032	0.0005366331101577601	0.0005359030349125751	0.0005568711908516375	0.0005553739419684852	0.0005990626851056997	0.0005958331398575375	0.07323104594674577	0.07062403106945692	9.726143618230421e-07	0.00012037771455944424	9.702630961507539e-07	0.00012008670183320802
54.073736053552395	0.00048436644288310884	0.0004854260874298439	0.0005178336902997985	0.000517788211690464	0.0005369492888481339	0.0005362184478269957	0.0005572491821010664	0.0005557487501252058	0.0005995788857095316	0.0005963399903073595	0.07340635814198058	0.07079304822237158	9.798420592785524e-07	0.00012200295315312193	9.77464385488059e-07	0.00012170689876908614
54.399557515052166	0.000484538184098808	0.00048560183157187435	0.0005180976242911301	0.0005180533674088694	0.0005372697192139898	0.0005365380991627396	0.0005576325811044394	0.0005561289070528816	0.0006001031400614697	0.0005968547141860323	0.07358493397161445	0.0709652114238087	9.870186821741168e-07	0.00012363700962034208	9.846143778803737e-07	0.00012333583552791294
54.727342214761876	0.0004847115071977679	0.00048577922922138367	0.000518364794784461	0.0005183217828399103	0.0005375944243794902	0.0005368620118377471	0.0005580214311983726	0.0005565144550617917	0.0006006355401567022	0.0005973774001030747	0.07376682981726351	0.07114057500761324	9.941448876122543e-07	0.00012527997547569225	9.917137217799101e-07	0.00012497360160869386
55.057101982179326	0.00048488639141666386	0.00048595826074100733	0.0005186352075473656	0.0005185934641578208	0.000537923427709488	0.0005371902090053095	0.0005584157764236781	0.0005569054371416776	0.0006011761798759505	0.0005979081384680182	0.07395210326811878	0.07131919447079514	1.0012213322956303e-06	0.00012693194373129824	9.987630650116694e-07	0.0001266202879436351
55.38884871808102	0.00048506281530181063	0.0004861389058244884	0.0005189088682037822	0.0005188684174012771	0.0005382567528134812	0.0005375227140578497	0.0005588156615419876	0.0005573018969776488	0.0006017251550365858	0.0005984470215389054	0.07414081315210928	0.07150112650353116	1.008248672675809e-06	0.0001285930089374443	1.0057630549067985e-06	0.00012827598693521125
55.722594394951685	0.00048524075669005687	0.0004863211434780193	0.000519185782227958	0.0005191466484675162	0.0005385944235496845	0.0005378595506308133	0.000559221132052899	0.0005577038789665792	0.0006022825634454406	0.0005989941434723948	0.07433301956801239	0.07168642902007089	1.0152275651201118e-06	0.0001302632672261772	1.012714338460884e-06	0.00012994079249747936
56.058351057416104	0.00048542019268913675	0.00048650495200105483	0.0005194659549382034	0.0005194281631062664	0.0005389364640292104	0.0005382007426066647	0.0005596322342116549	0.0005581114282340106	0.0006028485049533894	0.0005995496003755289	0.07452878391853343	0.07187516119058052	1.0221586660608042e-06	0.00013194281635360572	1.0196175624729463e-06	0.00013161480009546422
56.39613082267415	0.0004856010996574522	0.0004866903089665626	0.0005197493914904373	0.0005197129669134776	0.0005392828986203636	0.0005385463141189846	0.0005600490150473582	0.0005585245906515678	0.0006034230815117384	0.0006001134903592172	0.07472816894438629	0.07206738347394069	1.029042632156858e-06	0.00013363175574516994	1.0264733737022158e-06	0.00013329810678824883
56.7359458809379	0.00048578345318328744	0.000486877191200719	0.0005200360968715379	0.0005200010653248582	0.0005396337519530567	0.0005388962895566896	0.0005604715223817732	0.0005589434128549322	0.0006040063972305298	0.0006006859135935231	0.07493123875941858	0.07226315765155665	1.0358801204698098e-06	0.00013533018654347806	1.0332824190305463e-06	0.00013499081127348045
57.07780849587155	0.00048596722806342363	0.0004870655747620118	0.0005203260758924736	0.0005202924636091938	0.0005399890489233544	0.0005392506935683627	0.0005608998048487055	0.0005593679422623618	0.0006045985584388085	0.0006012669723648012	0.07513805888680325	0.07246254686219393	1.0426717886378827e-06	0.0001370382116571145	1.0400453456224429e-06	0.00013669301393264
57.42173100503407	0.00048615239828114407	0.0004872554349197476	0.0005206193331812208	0.0005205871668614612	0.0005403488146981441	0.0005396095510667092	0.0005613339119140042	0.0005597982270938052	0.0006051996737469464	0.0006018567711347787	0.07534869629635033	0.07266561563788283	1.0494182950535795e-06	0.00013875593581119672	1.046762801095607e-06	0.0001384048168788371
57.7677258203244	0.0004863389369836063	0.0004874467461319337	0.0005209158731754532	0.0005208851799957149	0.0005407130747199445	0.0005399728872331366	0.0005617738938961955	0.000560234316390616	0.0006058098541110921	0.0006024554166016413	0.07556321944296268	0.07287242994093505	1.0561202990484308e-06	0.00014048346559995817	1.0534354336992884e-06	0.00014012632400697833
58.115805428429454	0.0004865268164585651	0.00048763948202252356	0.0005212157001149977	0.0005211865077377481	0.0005410818547118496	0.0005403407275224715	0.0005622198019877787	0.0005606762600358951	0.0006064292128998394	0.0006030630177632119	0.07578169830628963	0.07308305720209617	1.0627784610902106e-06	0.00014222090954230104	1.0600638924926353e-06	0.00014185764104458765
58.465982391274686	0.00048671600811042584	0.00048783361535800377	0.000521518818034052	0.0005214911546175161	0.0005414551806826274	0.0005407130976678055	0.000562671688277208	0.0005611241087754872	0.0006070578659632008	0.000603679685982302	0.07600420443160862	0.07329756635989639	1.069393442984165e-06	0.00014396837813919483	1.0666488275323707e-06	0.00014359887560570772
58.818269346477535	0.0004869064824356113	0.0004880291180233039	0.000521825230753159	0.0005217991249613218	0.0005418330789319642	0.0005410900236854937	0.0005631296057715882	0.0005615779142396541	0.0006076959317039827	0.0006043055350543287	0.07623081097198116	0.0735160279012159	1.0759659080722883e-06	0.00014572598393229608	1.0731908900677312e-06	0.00014535013724674417
59.172679007803275	0.00048709820899720907	0.0004882259609970011	0.0005221349418709138	0.0005221104228837409	0.0005422155760558678	0.0005414715318802904	0.0005635936084201051	0.0005620377289654434	0.0006083435311516424	0.0006049406812772719	0.07646159273174331	0.07373851390312733	1.0824965214556925e-06	0.0001474938415668009	1.0796907327392021e-06	0.00014711153752396122
59.52922416562417	0.0004872911563988975	0.0004884241143258114	0.0005224479547554217	0.0005224250522792988	0.000542602698952241	0.0005418576488506493	0.0005640637511382306	0.000562503606419799	0.0006090007880387567	0.0006055852435240914	0.07669662621134837	0.07396509807605756	1.0889859502086294e-06	0.00014927206785506075	1.0861490097866834e-06	0.0001488831900541554
59.887917687380885	0.00048748529225810613	0.0004886235470983315	0.0005227642725354726	0.0005227430168138708	0.0005429944748266165	0.0005422484014941751	0.000564540089832715	0.0005629756010234151	0.0006096678288801769	0.0006062393433176776	0.07693598965363667	0.07419585580830246	1.0954348636124612e-06	0.00015106078184441707	1.0925663772650297e-06	0.0001506652105775358
60.24877251804685	0.00048768058317840974	0.0004888242274180218	0.0005230838980914433	0.0005230643199158172	0.0005433909311980835	0.0005426438170132514	0.0005650226814274247	0.0005634537681753914	0.0006103447830550112	0.0006069031049084643	0.0771797630915805	0.07443086421196214	1.1018439333963532e-06	0.0001528601048871453	1.0989434932681544e-06	0.00015245771702318556
60.6118016805955	0.0004878769947211112	0.0004890261223753932	0.0005234068340459071	0.000523388964766822	0.0005437920959053886	0.0005430439229208348	0.000565511583890023	0.0005639381642786939	0.0006110317828915209	0.0006075766553547873	0.07742802839753203	0.07467020217033736	1.1082138339711363e-06	0.00015467016071191164	1.1052810181556285e-06	0.0001542608295766329
60.97701827647021	0.00048807449137600273	0.0004892291980193846	0.0005237330827539397	0.0005237169542924473	0.000544197997113235	0.0005434487470464347	0.0005660068562595564	0.0005644288467664721	0.0006117289637550751	0.0006082601246061244	0.07768086933407156	0.07491395038683606	1.1145452427041526e-06	0.00015649107550191887	1.1115796148002035e-06	0.00015607467075194614
61.34443548605718	0.0004882730365312817	0.0004894334193279052	0.0005240626462931334	0.0005240482911523826	0.0005446086633187907	0.0005438583175422835	0.0005665085586749768	0.0005649258741292624	0.0006124364641392846	0.0006089536455893277	0.07793837160647102	0.07516219143545907	1.1208388401748011e-06	0.00015832297797302441	1.1178399488290464e-06	0.00015789936546477257
61.71406656916102	0.0004884725924425793	0.0004896387501775051	0.0005243955264532749	0.0005243829777303795	0.0005450241233583956	0.0005442726628896983	0.0005670167524046176	0.0005654293059431039	0.0006131544257604387	0.0006096573542979664	0.07820062291686106	0.07541500981290834	1.1270953104456976e-06	0.00016016599945525845	1.1240626888800453e-06	0.0001597350411091658
62.085924865483435	0.000488673120201092	0.0004898451533121594	0.0005247317247257039	0.0005247210161238619	0.0005454444064144954	0.0005446918119056511	0.000567531499876685	0.0005659392028986075	0.0006138829936553932	0.0006103713898849172	0.07846771302015441	0.07567249199238049	1.1333153413586611e-06	0.00016202027398039276	1.1302485068814252e-06	0.00016158182763956197
62.46002379510434	0.0004888745797007847	0.000490052590311138	0.000525071242292339	0.0005250624081332137	0.0005458695420228053	0.0005451157937495587	0.000568052864710801	0.0005664556268310334	0.0006146223162830632	0.0006110958947583492	0.07873973378178764	0.07593472647911728	1.139499624835472e-06	0.00016388593837216026	1.1363980783231234e-06	0.0001634398576540741
62.83637685896657	0.0004890769296046303	0.0004902610215559246	0.0005254140800143491	0.0005254071552507114	0.0005462995600797144	0.0005455446379302876	0.0005685809117506286	0.0005669786407513855	0.0006153725456296582	0.0006118310146812273	0.07901677923734877	0.07620180386776415	1.1456488571699557e-06	0.00016576313233734874	1.1425120825377067e-06	0.00016530926648039568
63.21499763936286	0.0004892801273098538	0.0004904704061961534	0.0005257602384204566	0.0005257552586491013	0.0005467344908499253	0.0005459783743133917	0.0005691157070976254	0.0005675083088785834	0.0006161338373178174	0.0006125768988744869	0.07929894565417053	0.07647381690161198	1.1517637393653867e-06	0.0001676519985659708	1.148591203014573e-06	0.0001671901922693786
63.59589980042612	0.0004894841289121766	0.0004906807021145607	0.0005261097176948919	0.0005261067191698282	0.0005471743649743808	0.0005464170331286062	0.0005696573181460003	0.00056804469667277	0.0006169063507198504	0.0006133337001240685	0.07958633159495215	0.07675086053379152	1.1578449774750366e-06	0.0001695526828342231	1.154636127711009e-06	0.0001690827760900543
63.979097088622495	0.0004896888891689932	0.0004908918658908783	0.0005264625176649455	0.000526461537310866	0.000547619213478441	0.0005468606449775805	0.000570205813618874	0.000568587870869765	0.0006176902490752088	0.0006141015748919304	0.07987903798348125	0.07703303199049193	1.1638932829296025e-06	0.0001714653341080702	1.1606475493678011e-06	0.00017098716202801345
64.36460333324754	0.0004898943614614693	0.0004911038527646689	0.0005268186377881285	0.0005268197132141679	0.0005480690677803502	0.0005473092408418854	0.0005707612636057311	0.0005691378995167396	0.0006184856996124052	0.0006148806834312445	0.08017716817255877	0.07732043083627949	1.1699093729204734e-06	0.0001733901046577918	1.1666261658591082e-06	0.00017290349729097432
64.75243244692527	0.0004901004977555345	0.0004913166165970617	0.0005271780771389394	0.0005271812466527189	0.0005485239597000118	0.0005477628520912975	0.000571323739601211	0.0005696948520091592	0.0006192928736755796	0.0006156711899059568	0.08048082801417618	0.0776131590415964	1.1758939707659727e-06	0.0001753271501725301	1.1725726805368033e-06	0.00017483193231622451
65.14259842611021	0.0004903072485617103	0.0004915301098313442	0.0005275408343951883	0.0005275461370171622	0.0005489839214680532	0.0005482215104923665	0.0005718933145452708	0.0005702587991290309	0.000620111946855885	0.0006164732625148798	0.08079012593206418	0.07791132105252083	1.1818478063105623e-06	0.00017727662988330228	1.1784878026046327e-06	0.000176772620885432
65.53511535159264	0.0004905145628937703	0.0004917442834523943	0.0005279069078239123	0.0005279143833020113	0.0005494489857352419	0.0005486852482172985	0.0005724700628648165	0.0005708298130845377	0.0006209430991279498	0.0006172870736205541	0.08110517299667466	0.07821502386288016	1.1877716163416095e-06	0.00017923870669095399	1.1843722475007217e-06	0.000178725720243314
65.92999738900669	0.0004907223882261675	0.0004919590869448986	0.0005282762952668251	0.0005282859840914099	0.0005499191855822191	0.0005491540978531437	0.0005730540605168265	0.0005714079675510903	0.0006217865149916067	0.0006181127998830531	0.08142608300271163	0.0785243770888006	1.1936661449963963e-06	0.00018121354729638828	1.1902267372840931e-06	0.0001806913912202196
66.32725878934137	0.0004909306704502033	0.0004921744682503211	0.0005286489941253094	0.0005286609375444335	0.0005503945545295941	0.0005496280924113172	0.0005736453850330484	0.0005719933377138626	0.0006226423836191325	0.0006189506223989676	0.08175297254929448	0.07883949304578323	1.1995321442311458e-06	0.00018320132234327102	1.196052001067806e-06	0.00018266979836435715
66.72691388945532	0.0004911393538289148	0.0004923903737226092	0.0005290250013449461	0.0005290392413799396	0.0005508751265484236	0.0005501072653374788	0.0005742441155663515	0.0005725860003119056	0.0006235108990082794	0.0006198007268458244	0.08208596112286173	0.07916048682842064	1.2053703742828919e-06	0.00018520220656366437	1.2018487754486247e-06	0.0001846611100775608
67.12897711259382	0.0004913483809506112	0.0004926067480825575	0.0005294043133995386	0.0005294208928609103	0.0005513609360710654	0.0005505916505217613	0.0005748503329387723	0.000573186033683852	0.0006243922601413068	0.0006206633036321394	0.08242517118292207	0.0794874763928371	1.2111816041441431e-06	0.000187216378928573	1.2076178049507834e-06	0.00018666549875594185
67.53346296890952	0.0004915576926810383	0.0004928235343708195	0.0005297869262746362	0.0005298058887783062	0.0005518520180024434	0.0005510812823093838	0.0005754641196913497	0.0005737935178153277	0.000625286671150329	0.0006215385480533955	0.08277072825075965	0.07982058264197454	1.2169666120809145e-06	0.00018924402280987018	1.2133598425065036e-06	0.0001886831409405737
67.94038605598601	0.0004917672281141287	0.0004930406738995128	0.0005301728354505399	0.000530194225434404	0.0005523484077317464	0.0005515761955116672	0.0005760855601358281	0.0005744085343881186	0.0006261943414892552	0.0006224266604542062	0.08312276100121603	0.08015992951381702	1.2227261861622518e-06	0.00019128532614749727	1.2190756499507165e-06	0.00019071421747320072
68.3497610593647	0.0004919769245212856	0.000493258106202376	0.0005305620358847641	0.0005305858986255961	0.0005528501411445653	0.0005520764254174595	0.0005767147404082933	0.0005750311668311793	0.0006271154861126235	0.0006233278463969448	0.08348140135766134	0.08050564407269407	1.2284611248063442e-06	0.00019334048162400475	1.224765998529987e-06	0.0001927589136593716
68.7616027530747	0.0004921867172991618	0.0004934757689834324	0.0005309545219939488	0.0005309809036246451	0.0005533572546355028	0.000552582007805002	0.0005773517485248472	0.000575661500373559	0.000628050325661651	0.0006242423168371414	0.08384678459029211	0.08085785660375869	1.234172237373583e-06	0.00019540968685069493	1.2304316694519875e-06	0.00019481741944110675
69.17592600016614	0.0004923965399158929	0.0004936935980641218	0.0005313502876352025	0.0005313792351623728	0.0005538697851212816	0.0005530929789542567	0.0005779966744393977	0.000576299622099338	0.0006289990866578493	0.0006251702883059708	0.08421904941787159	0.08121670071078663	1.2398603447572347e-06	0.00019749314455826117	1.2360734544317187e-06	0.00019688992957407614
69.59274575324658	0.0004926063238557178	0.0004939115273288322	0.0005317493260868412	0.0005317808874087534	0.0005543877700543492	0.0005536093756596964	0.0005786496101036523	0.0005769456210046424	0.0006299620017045306	0.0006261119831001357	0.08459833811307417	0.08158231341741537	1.2455262800269151e-06	0.00019959106280076355	1.2416921563013737e-06	0.00019897664381934854
70.01207705502031	0.0004928159985619725	0.0004941294886688201	0.0005321516300285465	0.0005321858539534253	0.0005549112474370504	0.0005541312352436321	0.000579310649529445	0.0005775995880568676	0.0006309393096966265	0.0006270676294795409	0.08498479661154863	0.08195483527196475	1.251170889084315e-06	0.00020170365516673783	1.2472885896106607e-06	0.00020107776713826353
70.43393503883172	0.0004930254913783628	0.0004943474119244189	0.0005325571915208631	0.0005325941277855502	0.0005554402558363337	0.0005546585955700211	0.000579979888853448	0.0005782616162561581	0.0006319312560391546	0.0006280374618730634	0.08537857462488005	0.08233441045599514	1.256795031354921e-06	0.00020383114100197552	1.252863581267783e-06	0.0002031935098995019
70.85833492921113	0.0004932347274885118	0.0004945652248255374	0.0005329660019840842	0.0005330057012730625	0.0005559748343990859	0.0005551914950588743	0.0005806574264044416	0.000578931800699302	0.0006329380928748109	0.0006290217210928757	0.08577982575758805	0.08272118689672882	1.262399580529176e-06	0.00020597374564544635	1.2584179712379906e-06	0.00020532408810025604
71.2852920424243	0.000493443629853693	0.0004947828529303542	0.0005333780521764507	0.000533420566141237	0.0005565150228680701	0.000555729972701218	0.0005813433627731997	0.0005796102386460998	0.0006339600793210791	0.0006300206545576713	0.08618870762832918	0.08311531638351295	1.2679854253023386e-06	0.00020813170067178477	1.2639526132254353e-06	0.00020746972359088345
71.71482178702524	0.0004936521191487112	0.0004950002195621737	0.0005337933321716714	0.0005338387134505808	0.0005570608615985248	0.000556274068074674	0.0005820378008851472	0.0005802970295883539	0.0006349974817173406	0.0006310345165252577	0.08660538199548784	0.08351695468848752	1.2735534701767935e-06	0.00021030524414998586	1.269468375419535e-06	0.00020963064431557543
72.14693966441222	0.0004938601136958739	0.000495217245744379	0.0005342118313357368	0.0005342601335740185	0.0005576123915754526	0.0005568238213596769	0.0005827408460758993	0.0005809922753215786	0.0006360505738824705	0.0006320635683349554	0.08703001488731417	0.08392626169161989	1.2791046362994885e-06	0.00021249462091472993	1.2749661412710458e-06	0.00021180708456471076
72.58166126938723	0.0004940675293969961	0.0004954338501334361	0.0005346335383030058	0.0005346848161733621	0.0005581696544316347	0.0005573792733563714	0.0005834526061698313	0.0005816960800195722	0.0006371196373834403	0.0006331080786602963	0.08746277673682623	0.08434340151028995	1.2846398623347173e-06	0.0002147000828510437	1.2804468103074906e-06	0.00021399928524003242
73.01900229071879	0.0004942742796633763	0.0004956499489498718	0.0005350584409515413	0.0005351127501750216	0.0005587326924664048	0.0005579404655022127	0.000584173191561801	0.0005824085503119683	0.0006382049618154567	0.0006341683237725103	0.08790384252164181	0.08476854263362098	1.2901601053812465e-06	0.00021692188919296418	1.2859112989817637e-06	0.00021620749413213403
73.45897851170821	0.0004944802753436887	0.000495865455907182	0.0005354865263776778	0.0005355439237449549	0.0005593015486652226	0.000558507439890312	0.0005849027153021908	0.0005831297953649195	0.00063930684509423	0.0006352445878153498	0.08835339190897132	0.08520185806174801	1.2956663419298829e-06	0.0002191603068381759	1.2913605415628034e-06	0.0002184319662130313
73.90160581075892	0.000494685424649724	0.0004960802821385948	0.0005359177808697879	0.0005359783242628192	0.0005598762667200883	0.0005590802392885632	0.0005856412931854094	0.0005838599269650508	0.0006404255937609635	0.0006363371630918059	0.08881160940597767	0.08564352545023153	1.3011595688709136e-06	0.00022141561067805238	1.2967954910697403e-06	0.00022067296394299996
74.34690016194996	0.0004948896330799193	0.0004962943361216308	0.0005363521898812334	0.0005364159382953052	0.00056045689105084	0.0005596589071595907	0.0005863890438420273	0.0005845990596068374	0.000641561523300716	0.0006374463503633177	0.08927868451572847	0.08609372725982968	1.306640804557709e-06	0.00022368808394701567	1.302217120261991e-06	0.00022293075759539926
74.79487763561212	0.0004950928033406142	0.0004965075236003974	0.0005367897380024783	0.0005368567515686327	0.0005610434668273892	0.0005602434876815695	0.0005871460888347241	0.0005853473105835817	0.0006427149584748172	0.0006385724591621098	0.08975481189898318	0.0865526509118657	1.3121110899209573e-06	0.00022597801858917355	1.3076264226715264e-06	0.0002252056255974827
75.24555439890803	0.00049529483526496	0.0004967197475055384	0.0005372304089323288	0.0005373007489401768	0.0005616360399929329	0.0005608340257699518	0.0005879125527582128	0.0005861048000821449	0.0006438862336680462	0.0006397158081173107	0.09024019154205576	0.08702048894941158	1.3175714896229056e-06	0.00022828571564180444	1.3130244136764493e-06	0.00022749785488701546
75.6989467164156	0.0004954956257294149	0.0004969309078717796	0.0005376741854482808	0.0005377479143691956	0.0005622346572881895	0.0005614305671001483	0.0005886885633433505	0.0005868716512816218	0.0006450756932513365	0.0006408767252955732	0.09073502893102656	0.08749743920455888	1.3230230932873878e-06	0.00023061148564247624	1.3184121316398402e-06	0.00022980774128991688
76.15507095071504	0.0004956950685677603	0.000497140901752993	0.0005381210493759515	0.0005381982308866457	0.0005628393662767347	0.0005620331581312254	0.0005894742515656299	0.000587647990456151	0.0006462836919608176	0.0006420555485569283	0.09123953523256088	0.08798370497201091	1.328467016799349e-06	0.0002329556490584389	1.3237906391167995e-06	0.00023213558991970473
76.61394356297929	0.0004958930544825676	0.0004973496231347168	0.0005385709815575728	0.0005386516805640506	0.0005634502153714791	0.0005626418461306702	0.0005902697517582781	0.0005884339470820664	0.0006475105952940458	0.0006432526259266842	0.09175392748163316	0.08847949518929703	1.3339044036457873e-06	0.00023531853673555703	1.329161024102364e-06	0.00023448171559492526
77.07558111356816	0.0004960894709540264	0.0004975569628440352	0.0005390239618195009	0.0005391082444813848	0.0005640672538623457	0.000563256679200266	0.0005910752017301646	0.0005892296539495836	0.0006487567799243087	0.000644468315984175	0.09227842877644914	0.0889850246238769	1.3393364263373586e-06	0.00023770049037280527	1.334524401344476e-06	0.0002368464432790235
77.54000026262605	0.0004962842021460784	0.0004977628084567645	0.0005394799689387353	0.000539567902693965	0.0005646905319452236	0.0005638777063031532	0.0005918907428887832	0.0005900352472792655	0.0006500226341339846	0.0006457029882692732	0.09281326848088879	0.08950051406743885	1.3447642879225747e-06	0.00024010186302643455	1.3398819137545306e-06	0.0002392301085495374
78.00721777068286	0.0004964771288097781	0.000497967044201861	0.000539938980608421	0.0005400306341983124	0.0005653201007522765	0.0005645049772921517	0.0005927165203685585	0.0005908508668435049	0.0006513085582679678	0.0006469570237076063	0.09335868243479407	0.09002619053771642	1.3501892235492701e-06	0.00024252301963578748	1.3452347338515323e-06	0.00024163305808572177
78.47725049925933	0.0004966681281837796	0.0004981695508629501	0.0005404009734022758	0.0005404964168969382	0.0005659560123836402	0.000565138542939368	0.000593552683164712	0.0005916766560932472	0.000652614965208209	0.0006482308150554384	0.09391491317245104	0.09056228748814953	1.3556125021181196e-06	0.0002449643375801308	1.3505840652975427e-06	0.00024405565018584263
78.95011541147531	0.0004968570738919004	0.0004983702056769255	0.000540865922737953	0.0005409652275620532	0.0005665983199406359	0.0005657784549672153	0.0005943993842730152	0.0005925127622902494	0.0006539422808705478	0.0006495247673653168	0.09448221014963672	0.09110904502573035	1.3610354280450083e-06	0.00024742620726982134	1.3559311445333075e-06	0.0002464982553163214
79.42582957266194	0.0004970438358376633	0.0004985688822295161	0.0005413338028392879	0.0005414370417981525	0.0005672470775605531	0.000566424766080887	0.000595256780835698	0.0005933593366451417	0.0006552909447250335	0.0006508392984735816	0.09506082997960258	0.091666710137414	1.3664593430873706e-06	0.0002499090327654774	1.361277242470588e-06	0.0002489612566863725
79.90441015097758	0.0004972282800957312	0.0004987654503477356	0.0005418045866973994	0.0005419118340034431	0.0005679023404530939	0.0005670775300023743	0.0005961250342938335	0.0005942165344615804	0.0006566614103410151	0.0006521748395109287	0.09565103667841049	0.09223553692546826	1.3718856282883812e-06	0.00025241323243514746	1.366623666294105e-06	0.0002514450508577515
80.38587441802741	0.0004974102688001656	0.0004989597759891363	0.0005422782460306329	0.0005423895773300987	0.0005685641649385838	0.0005677368015061221	0.0005970043105465439	0.0005950845152868208	0.0006580541459583853	0.0006535318354373018	0.09625310192003134	0.09281578685216495	1.3773157060100513e-06	0.0002549392396459377	1.371971761347508e-06	0.0002539500483870194
80.87023974948666	0.0004975896600293951	0.0004991517211277618	0.0005427547512432838	0.0005428702436432816	0.000569232608488026	0.000568402636456398	0.000597894780117356	0.0005959634430690155	0.0006594696350864061	0.0006549107456024299	0.09686730530166392	0.09340772899424554	1.382751042093176e-06	0.0002574875034977442	1.3773229131373074e-06	0.00025647667450665046
81.35752362572781	0.0004977663076878487	0.0004993411436367353	0.0005432340713831191	0.0005433538034789438	0.000569907729765141	0.0005690750918465018	0.0005987966183281208	0.000596853486321627	0.0006609083771317033	0.0006563120443334856	0.09749393461973042	0.09401164030759208	1.3881931481200642e-06	0.0002600584895963154	1.3826785494283102e-06	0.0002590253698422085
81.8477436324513	0.0004979400613841101	0.0004995278971673517	0.000543716174097607	0.0005438402260003167	0.0005705895886704538	0.0005697542258398766	0.0005997100054808397	0.0005977548182952759	0.0006623708880570182	0.000657736221551316	0.09813328615705284	0.09462780590259501	1.393643583815071e-06	0.00026265268087313776	1.3880401424678623e-06	0.0002615965911727386
82.34091746132043	0.0004981107663055648	0.0004997118310246281	0.0005442010255888916	0.0005443294789531239	0.0005712782463876119	0.0005704400978132868	0.0006006351270478792	0.0005986676171574703	0.0006638577010725317	0.0006591837834169348	0.09878566498171393	0.09525651933068013	1.399103959567969e-06	0.0002652705784508269	1.3934092113277244e-06	0.00026419081223437446
82.83706291059936	0.0004982782630893864	0.0004998927900391652	0.0005446885905674156	0.0005448215286194184	0.0005719737654319881	0.0005711327684021211	0.0006015721738709546	0.0005995920661805821	0.0006653693673615601	0.0006606552530099203	0.09945138525816337	0.09589808288254441	1.4045759390928468e-06	0.0002679127025580763	1.3987873243651028e-06	0.00026680852456860416
83.33619788579601	0.0004984423876898214	0.0005000706144352677	0.0005451788322042143	0.0005453163397700619	0.0005726762097017736	0.000571832299547998	0.0006025213423694075	0.0006005283539385492	0.0006669064568426596	0.0006621511710406106	0.10013077057113107	0.09655280789862572	1.4100612422599359e-06	0.00027057959350269833	1.404176101845768e-06	0.00026945023842463167
83.83834040030794	0.0004986029712416498	0.0005002451396952001	0.0005456717120818262	0.0005458138756157899	0.000573385644531657	0.0005725387545487769	0.000603482834758252	0.0006014766745127564	0.0006684695589702314	0.0006636720965980122	0.10082415426295877	0.097221015092393	1.4155616480547237e-06	0.0002732718126959438	1.4095772186891462e-06	0.0002721164837099499
84.34350857607244	0.0004987598399197334	0.0005004161964194839	0.0005461671901437874	0.0005463140977568277	0.0005741021367492625	0.0005732521981111232	0.0006044568592765194	0.0006024372277075849	0.0006700592835758823	0.0006652186079355013	0.10153187978498993	0.09790303488706019	1.4210789977250676e-06	0.0002759899437409785	1.4149924073830885e-06	0.00027480781099969986
84.85172064422062	0.0004989128147945628	0.0005005836101831403	0.0005466652246426969	0.000546816966131041	0.0005748257547345087	0.0005739726964057868	0.0006054436304264777	0.0006034102192761707	0.0006716762617529613	0.0006667913032965496	0.10225430106368225	0.09859920776635575	1.4266151981050332e-06	0.00027873459358646047	1.4204234610580178e-06	0.0002775247926055102
85.36299494573534	0.0004990617116837038	0.0005007472013877748	0.0005471657720868144	0.0005473224389605726	0.0005755565684820661	0.0005747003171257442	0.0006064433692243165	0.0006043958611569215	0.0006733211467868332	0.0006683908017828214	0.1029917828821533	0.09930988464003447	1.432172225127276e-06	0.0002815063937479101	1.4258722367461486e-06	0.0002802680237089933
85.87734993211305	0.0004992063409990484	0.0005009067851094016	0.000547668787185166	0.0005478304726969445	0.0005762946496670893	0.0005754351295473914	0.0006074563034629392	0.0006053943717213938	0.0006749946151336398	0.0006700177442671794	0.10374470127791559	0.10003542722483094	1.4377521275339396e-06	0.0002843060016031046	1.431340658817541e-06	0.0002830381235623819
86.39480416602983	0.0004993465075897742	0.0005010621709419067	0.0005481742227911294	0.0005483410219645902	0.0005770400717144333	0.0005761772045949511	0.0006084826679875332	0.0006064059760341535	0.0006766973674504748	0.0006716727943542802	0.1045134439575789	0.1007762084416071	1.4433570308059135e-06	0.00028713410176549325	1.4368307226106597e-06	0.00028583573676033147
86.91537632201124	0.0004994820105809129	0.0005012131628360412	0.0005486820298444727	0.0005488540395027809	0.0005777929098715526	0.000576926614908302	0.0006095227049846362	0.0006074309061252901	0.0006784301296801044	0.0006733566393916443	0.10529841072935432	0.10153261282948355	1.4489891413296384e-06	0.0002899914075440019	1.4423444983028676e-06	0.00028866153459519706
87.43908518710603	0.0004996126432074558	0.0005013595589338638	0.0005491921573118406	0.000549369476105941	0.000578553241285334	0.0005776834349144569	0.00061057666428549	0.0006084694012763222	0.000680193654193618	0.000675069991534296	0.1061000139542481	0.10230503697779168	1.4546507508011357e-06	0.0002928786624902674	1.4478841349804122e-06	0.00029151621648948467
87.9659496615646	0.0004997381926438615	0.0005015011513984929	0.0005497045521256296	0.0005498872805622864	0.0005793211450830704	0.000578447740902868	0.0006116448036844481	0.0006095217083202122	0.0006819887209945411	0.0006768135888662239	0.1069186790168633	0.10309388997672568	1.4603442408809208e-06	0.00029579664204032463	1.4534518649453104e-06	0.0002944005115168291
88.4959887595208	0.0004998584398289138	0.0005016377262391053	0.0005502191591212727	0.0005504073995907945	0.0005800967024578589	0.0005792196111048403	0.0006127273892733532	0.0006105880819563333	0.00068381613898831	0.0006785881965822286	0.10775484481679401	0.10389959388762122	1.4660720881537947e-06	0.00029874615526322146	1.4590500083118234e-06	0.00029731518002312773
89.0292216096782	0.0004999731592858193	0.0005017690631310601	0.0005507359209728933	0.00055092977777647	0.000580879996758699	0.0005799991257772959	0.0006138246957927892	0.0006116687850812443	0.0006856767473211944	0.0006803946082339112	0.10860896428165918	0.10472258423385353	1.4718368693593603e-06	0.0003017280467144806	1.4646809778453597e-06	0.00030026101534318117
89.56566745600044	0.0005000821189374521	0.0005018949352310478	0.0005512547781273124	0.0005514543575038703	0.0005816711135855623	0.0005807863672911459	0.000614937007001181	0.00061276408913617	0.0006875714167930829	0.0006822336470438361	0.1094815049028579	0.10556331051339124	1.4776412669418367e-06	0.00030474319840645414	1.4703472840974733e-06	0.0003032388456259971
90.1053456584057	0.0005001850799166682	0.0005020151089871743	0.0005517756687364063	0.0005519810788888913	0.0005824701408897716	0.0005815814202245776	0.0006160646160628147	0.0006138742744721849	0.0006895010513488724	0.0006841061672922124	0.11037294929522344	0.1064222367340992	1.4834880749591776e-06	0.00030779253190861555	1.47605154087317e-06	0.0003062495357799011
90.6482756934654	0.0005002817963716125	0.0005021293439438897	0.0005522985285878135	0.0005525098797087932	0.0005832771690800304	0.0005823843714615773	0.0006172078259558999	0.0006149996307341476	0.0006914665896535513	0.0006860130557807522	0.11128379578179629	0.1072998419729695	1.4893802053298107e-06	0.0003108770105770403	1.4817964710145837e-06	0.0003092939895380231
91.19447715510712	0.0005003720152659153	0.0005022373925416513	0.0005528232910339612	0.0005530406953304373	0.0005840922911344348	0.0005831953102959943	0.0006183669499018467	0.0006161404572644742	0.0006934690067564069	0.0006879552333786639	0.11221455900502544	0.10819662096049996	1.4953206944621003e-06	0.0003139976419261753	1.487584912528996e-06	0.0003123731516537914
91.74396975532183	0.0005004554761737223	0.000502338999911244	0.0005533498869194334	0.0005535734586367369	0.0005849156027188795	0.00058401432854152	0.0006195423118170571	0.0006172970635279554	0.0006955093158502335	0.0006899336566561544	0.11316577056576999	0.10911308469153104	1.5013127103195509e-06	0.0003171554801601195	1.4934198251236475e-06	0.0003154880102444052
92.29677332487483	0.0005005319110694904	0.000502433903662683	0.0005538782445066894	0.0005541080999513262	0.0005857472023122768	0.00058484152064798	0.0006207342467886039	0.0006184697695589013	0.0006975885701318611	0.0006919493196112114	0.11413797969157338	0.11004976106392898	1.5073595599040786e-06	0.00032035162886266677	1.4993042971306455e-06	0.00031863959928225827
92.85290781402206	0.0005006010441124588	0.0005025218336685874	0.0005544082894001157	0.0005546445469614178	0.0005865871913390005	0.000585676983824314	0.000621943101575225	0.0006196589064319279	0.0006997078647707464	0.0006940032554958096	0.11513175393575825	0.11100719554656868	1.513464697207984e-06	0.0003235872438645121	1.505241552859915e-06	0.00032182900124864966
93.41239329322968	0.0005006625914257672	0.000502602511841984	0.0005549399444684627	0.0005551827246388805	0.0005874356743090655	0.000586520818168714	0.0006231692351352316	0.0006208648167578806	0.0007018683389929649	0.0006960965387482459	0.11614767990898639	0.1119859518781932	1.5196317316825466e-06	0.00032686353630147214	1.5112349604283308e-06	0.00032505734996417235
93.97524995389855	0.0005007162608701426	0.0005026756519084441	0.0005554731297656617	0.0005557225551595328	0.0005882927589665286	0.0005873731268063738	0.0006244130191829716	0.0006220878552064078	0.0007040711782884361	0.0006982302870387287	0.11718636404503549	0.11298661279877056	1.5258644372386377e-06	0.0003301817758745301	1.5172880400782587e-06	0.00032832583360520307
94.54149810909283	0.0005007617518121364	0.0005027409591725142	0.0005560077624500796	0.0005562639578206804	0.0005891585564466801	0.0005882340160353666	0.0006256748387756654	0.0006233283890568777	0.0007063176167498885	0.000700405663435976	0.11824843340264846	0.11400978081513251	1.5321667618189245e-06	0.0003335432943267075	1.523404473031259e-06	0.0003316356979220919
95.11115819427312	0.0005007987548868529	0.0005027981302783663	0.0005565437567022303	0.0005568068489569082	0.0005900331814425861	0.0005891035954811877	0.0006269550929325026	0.0006245867987793819	0.0007086089395526787	0.0007026238787031158	0.1193345365054249	0.11505607900272644	1.538542837587419e-06	0.00033694948915316547	1.5295881109039485e-06	0.0003349882496713613
95.68425076803395	0.0005008269517551611	0.0005028468529646335	0.0005570810236410058	0.0005573511418541727	0.0005909167523816397	0.0005899819782605407	0.0006282541952880728	0.0006258634786477531	0.0007109464855853471	0.0007048861937318739	0.1204453442218546	0.11612615184548028	1.5449969917926418e-06	0.00034040182756540915	1.535842985745002e-06	0.00033838486028242576
96.26079651284576	0.0005008460148553817	0.0005028868058134045	0.0005576194712384959	0.0005578967466622417	0.0005918093916127884	0.0005908692811550128	0.0006295725747823415	0.000627158837386636	0.0007133316502415862	0.0007071939221247557	0.12158155068773124	0.11722066611586734	1.5515337583190368e-06	0.00034390185072046	1.5421733207114001e-06	0.00034182696976980953
96.84081623580131	0.0005008556071494203	0.0005029176579933215	0.0005581590042334384	0.0005584435703055072	0.000592711225605153	0.000591765624795276	0.0006309106763894943	0.0006284732988547732	0.000715765888385093	0.000709548432935638	0.12274387427330577	0.11834031179741666	1.5581578900161937e-06	0.00034745117824402927	1.5485835414581891e-06	0.00034531609091623117
97.42433086936633	0.0005008553818634121	0.0005029390689968208	0.0005586995240434429	0.0005589915163922853	0.0005936223851588564	0.0005926711338565883	0.0006322689618882526	0.0006298073027669034	0.0007182507174998429	0.0007119511535801493	0.12393305859771798	0.11948580305204094	1.5648743718340652e-06	0.00035105151306308313	1.5550782882713544e-06	0.00034885381374097357
98.01136147213543	0.0005008449822228498	0.0005029506883714648	0.0005592409286760228	0.0005595404851226235	0.0005945430056288597	0.0005935859372663115	0.0006336479106763186	0.0006311613054567332	0.0007207877210391969	0.0007144035729280018	0.1251498735934066	0.12065787923472518	1.5716884348385574e-06	0.00035470464657591516	1.5616624290146035e-06	0.00035244181028012966
98.60192922959182	0.0005008240411823033	0.0005029521554454384	0.0005597831126386211	0.0005600903731947715	0.0005954732271627676	0.000594510168424356	0.0006350480206319458	0.000632535780683759	0.0007233785519885327	0.0007169072445905899	0.12639511662335698	0.12185730595826687	1.5786055711688573e-06	0.0003584124641827502	1.56834107293744e-06	0.00035608183969833285
99.1960554548718	0.0005007921811497433	0.0005029430990471967	0.0005603259668477102	0.0005606410737103622	0.0005964131949535229	0.0005954439654373706	0.0006364698090257279	0.0006339312204867814	0.0007260249366571726	0.0007194637904181301	0.12766961365425766	0.12308487621095544	1.5856315499919015e-06	0.0003621769512036216	1.5751195854081697e-06	0.0003597757537590479
99.79376158953411	0.0005007490137056016	0.0005029231372193638	0.0005608693785371626	0.0005611924760784822	0.0005973630595080922	0.0005963874713677317	0.0006379138134860471	0.0006353481360873043	0.0007287286787168555	0.000722074904221958	0.12897422048883958	0.12434141153025303	1.5927724345716219e-06	0.00036600019922160276	1.5820036036759237e-06	0.0003635255026871176
100.39506920433367	0.0005006941393166649	0.0005028918769269405	0.0005614132311660612	0.0005617444659187552	0.0005983229769332586	0.0005973408344983239	0.0006393805930218205	0.0006367870588461647	0.0007314916635053942	0.000724742355738831	0.13030982406088737	0.1256277632357647	1.600034600480072e-06	0.00036988441287244544	1.5889990536690698e-06	0.00036733314144020424
101.00000000000001	0.000500627147044929	0.0005028489137599164	0.0005619574043261355	0.0005622969249636013	0.0005992931092397351	0.0005983042086142527	0.0006408707291064628	0.0006382485412770131	0.000734315862615788	0.0007274679948555403	0.13167734379665566	0.12694481372498664	1.6037079173790384e-06	0.0003718420439707747	1.592536076573326e-06	0.00036925169689130065
