# Supplementary material for: White matter micro- and macrostructure brain charts for the human lifespan
Source: Nature. 2026 May 13;655(8124):979–89. doi: 10.1038/s41586-026-10454-2 (PMC13391363; doi:10.1038/s41586-026-10454-2)
Supplement: Supplementary file 12 — Centiles trajectories of brain charts. SDT.T9.1–5 contain the brain charts for the global metrics; SDT.T9.6–509 contain the brain charts for the tract-specific metrics (unnormalized); and SDT.T9.510–1157 contain the brain charts for the tract-specific macrostructural metrics (normalized). Included in each table are the male and female centile trajectories for the 2.5th, 25th, 50th, 75th and 97.5th percentiles; the interquartile range normalized by the 50th centile; and the derivatives of the 50th centiles with respect to both age and log(age). Charts are sampled in logarithmically spaced intervals. Age is reported in years, while centile trajectory values are reported in metric-specific units: diffusivities in mm2 s−1, volume in mm3, surface area in mm2, average length in mm, and FA is dimensionless (unitless). [file 41586_2026_10454_MOESM12_ESM.zip › plotted_curves/SDT.T9.100-CG_left_md-mean_curve_metrics.csv]

ages	male_0.025th_percentile	female_0.025th_percentile	male_0.25th_percentile	female_0.25th_percentile	male_0.5th_percentile	female_0.5th_percentile	male_0.75th_percentile	female_0.75th_percentile	male_0.975th_percentile	female_0.975th_percentile	male_normalized_quantile_range	fwmale_normalized_quantile_range	male_median_centile_d_age	male_median_centile_d_log_age	female_median_centile_d_age	female_median_centile_d_log_age
0.25	0.0010310287066900587	0.0010345467922595077	0.0010937689244710227	0.0010954849736644504	0.0011291482521479613	0.001129770200402304	0.0011663699431569364	0.0011657818436969438	0.0012428749954992357	0.001239615587977555	0.06429715367119061	0.0622222731733065	-0.0003899364810197616	-0.00022514106373126394	-0.0003901218733914155	-0.00022524810535930718
0.25150637576242696	0.0010305138361814037	0.001034029543582551	0.0010932080571532676	0.0010949230109034839	0.001128560861284067	0.0011291825302678345	0.0011657542030144969	0.0011651667555368193	0.0012421995942274583	0.0012389429870956767	0.06428199696619541	0.06220760838079395	-0.0003889560600696118	-0.00022524815692728795	-0.00038914100012649167	-0.00022535525752298557
0.2530218281966045	0.0010299984612425332	0.001033511788556787	0.0010926466505603771	0.0010943605079552505	0.0011279729116099417	0.0011285943010154416	0.0011651378836135039	0.001164551088472193	0.0012415235720516133	0.0012382697670971063	0.06426682086687785	0.062192924821425286	-0.000386992748643733	-0.00022546156191396993	-0.00038717678285121737	-0.00022556878009505343
0.25454641199404576	0.0010294825854046804	0.0010329935307309772	0.0010920847085690388	0.001093797468704431	0.0011273844072029434	0.0011280055167243099	0.0011645209892469162	0.0011639348467907362	0.0012408469337219059	0.0012375959327101326	0.06425162545718793	0.062178222576412354	-0.0003850363358962605	-0.00022567340407966818	-0.00038521946727892997	-0.00022578073914744645
0.2560801821758082	0.001028966212199494	0.0010324747736542928	0.001091522235056139	0.0010932338970358938	0.0011267953521404835	0.0011274161814736703	0.0011639035242075697	0.0011633180347800111	0.0012401696839880283	0.0012369214886625583	0.06423641082112536	0.06216350172702755	-0.0003830868256128883	-0.00022588368343839926	-0.0003832690571970443	-0.00022599113469312648
0.25762319409447826	0.0010284493451588983	0.00103195552087617	0.0010909592338985913	0.0010926697968345394	0.0011262057504998475	0.0011268262993426395	0.001163285492788007	0.0011627006567272902	0.001239491827598975	0.0012362464396815083	0.06422117704275165	0.06214876235459263	-0.000381144221286156	-0.00022609240006071785	-0.0003813255561008755	-0.00022619996680250942
0.2591755034361701	0.0010279319878149801	0.0010314357759461982	0.0010903957089732294	0.0010921051719851762	0.0011256156063580783	0.0011262358744100814	0.001162666899280345	0.0011620827169194262	0.0012388133693028913	0.0012355707904932842	0.06420592420617599	0.062134004540482256	-0.00037920852611156297	-0.00022629955407027502	-0.0003793889671875883	-0.00022640723559827491
0.2607371662225343	0.0010274141436998566	0.0010309155424139869	0.001089831664156648	0.0010915400263723774	0.0011250249237918161	0.0011256449107544721	0.0011620477479761056	0.0011614642196426878	0.0012381343138468928	0.0012348945458231844	0.06419065239555624	0.06211922836611342	-0.00037727974299422984	-0.00022650514564653834	-0.00037745929336580053	-0.0002266129412603346
0.2623082388127803	0.001026895816345554	0.001030394823829042	0.0010892671033250814	0.0010909743638803416	0.001124433706877168	0.0011250534124537374	0.0011614280431660794	0.0011608451691826165	0.0012374546659769075	0.001234217710395341	0.06417536169509433	0.0621044339129525	-0.00037535787455134084	-0.00022670917502440324	-0.0003755365372549724	-0.00022681708402344514
0.2638887779057103	0.0010263770092838816	0.0010298736237406424	0.0010887020303542551	0.0010904081883927647	0.0011238419596895474	0.001124461383585128	0.0011608077891401638	0.0011602255698238725	0.0012367744304375042	0.001233540288932558	0.06416005218903498	0.062089621262500456	-0.00037344292310986793	-0.00022691164249175055	-0.00037362070118290847	-0.00022701966417418284
0.26547884054176485	0.001025857726046316	0.001029351945697721	0.0010881364491192658	0.0010898415037927033	0.00112324968630356	0.0011238688282250741	0.0011601869901872288	0.0011596054258500928	0.0012360936119717373	0.0012328622861561506	0.0641447239616599	0.06207479049629627	-0.0003715348907114002	-0.00022711254839108408	-0.0003717117871940845	-0.00022722068205557888
0.2670784841050822	0.0010253379701638684	0.0010288297932487338	0.0010875703634944363	0.0010892743139624347	0.0011226568907928322	0.0011232757504490373	0.001159565650594955	0.001158984741543735	0.0012354122153209746	0.0012321837067857744	0.06412937709728475	0.06205994169591301	-0.0003696337791136983	-0.00022731189311847588	-0.00036980979704775985	-0.00022742013806317796
0.26868776632556873	0.0010248177451669762	0.0010283071699415474	0.0010870037773531912	0.0010887066227833328	0.0011220635772299023	0.0011226821543313828	0.0011589437746496994	0.0011583635211859418	0.0012347302452247436	0.0012315045555392754	0.06411401168025638	0.062045074942955164	-0.00036773958978975063	-0.00022750967712215076	-0.00036791473221897686	-0.00022761803264534364
0.2703067452809827	0.0010242970545853742	0.0010277840793233124	0.0010864366945679204	0.0010881384341357308	0.0011214697496860584	0.0011220880439452336	0.0011583213666363425	0.0011577417690563857	0.0012340477064205681	0.0012308248371325223	0.06409862779494974	0.06203019031905136	-0.0003658523239346012	-0.00022770590090481768	-0.0003660265939027796	-0.00022781436630345264
0.2719354793990299	0.0010237759019479787	0.0010272605249403482	0.00108586911900985	0.0010875697518987965	0.0011208754122312154	0.0011214934233623381	0.0011576984308381481	0.001157119489433133	0.0012333646036438077	0.0012301445562792532	0.0640832255257652	0.06201528790585334	-0.0003639719824594656	-0.00022790056501872935	-0.00036414538301265953	-0.00022800913959020175
0.27357402745947257	0.001023254290782774	0.0010267365103380243	0.0010853010545489202	0.0010870005799503988	0.00112028056893378	0.0011208982966529357	0.001157074971536624	0.0011564966865925043	0.0012326809416275087	0.0012294637176909217	0.06406780495712272	0.06200036778503883	-0.0003620985660020004	-0.0002280936700702063	-0.00036227110018915987	-0.00022820235311288295
0.2752224485962505	0.001022732224616685	0.001026212039060635	0.0010847325050536401	0.0010864309221669734	0.0011196852238605033	0.0011203026678856059	0.0011564509930113696	0.001155873364808915	0.0012319967251022317	0.0012287823260765272	0.06405236617346356	0.06198543003829782	-0.00036023207492269504	-0.00022828521671638957	-0.0003604037457933251	-0.00022839400752788785
0.27688080229961526	0.0010222097069754704	0.001025687114651295	0.00108416347439098	0.001085860782423409	0.001119089381076363	0.0011197065411271627	0.0011558264995399441	0.0011552495283547566	0.0012313119587959145	0.0012281003861424795	0.0640369092592382	0.061970474747335844	-0.00035837250930881304	-0.0002284752056656847	-0.0003585433199113641	-0.00022858410354242853
0.2785491484182772	0.0010216867413836025	0.0010251617406518113	0.0010835939664262312	0.0010852901645929064	0.0011184930446444135	0.0011191099204424957	0.0011552014953977237	0.001154625181500243	0.001230626647433704	0.0012274179025924294	0.0640214342989121	0.06195550199387171	-0.00035651986897539123	-0.0002286636376771789	-0.0003566898223603121	-0.00022877264191600855
0.28022754716156506	0.0010211633313641543	0.0010246359206025788	0.0010830239850228868	0.0010847190725468666	0.0011178962186256718	0.0011185128098944559	0.001154575984857768	0.0011540003285132813	0.0012299407957378132	0.0012267348801271285	0.06400594137696099	0.06194051185962923	-0.00035467415346635	-0.00022885051355936437	-0.0003548432526852552	-0.0002289596234574809
0.2819160591015993	0.001020639480438687	0.0010241096580424587	0.0010824535340425187	0.0010841475101547534	0.0011172989070789739	0.0011179152135437124	0.001153949972190673	0.0011533749736593265	0.0012292544084273654	0.0012260513234442717	0.0639904305778586	0.0619255044263392	-0.0003528353620574909	-0.00022903583417097084	-0.0003530036101641598	-0.00022914504902640798
0.28361474517547763	0.0010201151921271326	0.0010235829565086664	0.0010818826173446434	0.001083575481283976	0.0011167011140608555	0.0011173171354486304	0.001153323461664445	0.0011527491212012491	0.0012285674902182402	0.0012253672372383457	0.06397490198609082	0.061910479775733655	-0.00035100349376004925	-0.00022921960042110445	-0.0003511708938064295	-0.00022932891953031387
0.2853236666874746	0.00101959046994769	0.001023055819536664	0.0010813112387866156	0.0010830029897997678	0.001116102843625409	0.0011167185796651443	0.0011526964575443576	0.001152122775399204	0.001227880045822936	0.0012246826262004916	0.06395935568613294	0.06189543798954462	-0.0003491785473205278	-0.00022940181326797093	-0.00034934510235890004	-0.0002295112359274598
0.2870428853112538	0.0010190653174167042	0.0010225282506600404	0.0010807394022234933	0.0010824300395650608	0.0011155040998241704	0.0011161195502466187	0.001152068964092824	0.001151495940510488	0.0012271920799504083	0.0012239974950183433	0.06394379176246325	0.06188037914949742	-0.00034736052121947525	-0.00022958247371604457	-0.0003475262343042851	-0.00022969199922345807
0.28877246309209376	0.001018539738048568	0.0010220002534104121	0.0010801671115079293	0.0010818566344403691	0.0011149048867059906	0.0011155200512437409	0.0011514409855692609	0.0011508686207894188	0.0012265035973059374	0.0012233118483758972	0.0639282102995455	0.061865303337313604	-0.00034554941367964664	-0.00022976158281995396	-0.0003457142878640074	-0.0002298712104720213
0.2905124624491269	0.0010180137353556042	0.001021471831317306	0.0010795943704900411	0.0010812827782836684	0.0011143052083169027	0.0011149200867043771	0.0011508125262299606	0.0011502408204871932	0.001225814602590974	0.0012226256909533579	0.06391261138184093	0.06185021063470096	-0.00034374522266494845	-0.0002299391416820118	-0.0003439092610034167	-0.00023004887077651692
0.29226294617759224	0.00101748731284796	0.0010209429879080498	0.0010790211830173004	0.0010807084749502739	0.0011137050687000055	0.0011143196606734572	0.001150183590327952	0.0011496125438517626	0.0012251251005029973	0.0012219390274269936	0.06389699509378849	0.061835101123357585	-0.0003419479458811603	-0.00023011515145118788	-0.0003421111514277375	-0.00023022498128560942
0.294023977451102	0.0010169604740335025	0.00102041372670767	0.0010784475529344109	0.0010801337282927265	0.0011131044718953372	0.0011137187771928542	0.001149554182112885	0.0011489837951277027	0.0012244350957353752	0.0012212518624690038	0.06388136151981978	0.06181997488496503	-0.000340157580781153	-0.0002302896133245802	-0.00034031995658811987	-0.00023039954319548084
0.29579561982392083	0.0010164332224177077	0.0010198840512387823	0.0010778734840831963	0.0010795585421606775	0.0011125034219397498	0.0011131174403012556	0.0011489243058308864	0.0011483545785560846	0.001223744592977221	0.001220564200747371	0.06386571074433785	0.061804832001184105	-0.00033837412456277915	-0.00023046252854455607	-0.00033853567368397064	-0.00023057255774991403
0.29757793723326015	0.0010159055615035597	0.001019353965021484	0.0010772989803024804	0.001078982920400769	0.001111901922866799	0.001112515654034045	0.0011482939657244467	0.0011477248983743468	0.0012230535969132528	0.0012198760469257224	0.06385004285173014	0.06178967255365391	-0.0003365975741725369	-0.0002306338983990297	-0.0003367582996615659	-0.0002307440262370175
0.29937099400158496	0.0010153774947914483	0.001018823471573256	0.001076724045427981	0.001078406866856526	0.0011112999787066165	0.001111913422423188	0.0011476631660322918	0.0011470947588161785	0.001222362112223663	0.0012191874056631997	0.0638343579263567	0.061774496623991815	-0.00033482792631045477	-0.00023080372422371043	-0.0003349878312188803	-0.00023091394999172343
0.3011748548389356	0.001014849025779054	0.0010182925744088476	0.0010761486832921864	0.0010778303853682342	0.0011106975934857884	0.001111310749497103	0.0011470319109892456	0.0011464641641113762	0.0012216701435839644	0.0012184982816143067	0.06381865605254522	0.06175930429378156	-0.00033306517742737185	-0.00023097200739780055	-0.00033322426480691947	-0.00023108233039395576
0.30298958484526295	0.001014320157961266	0.0010177612770401914	0.0010755728977242577	0.0010772534797728404	0.0011100947712272494	0.0011107076392805552	0.001146400204826131	0.0011458331184857498	0.001220977695664878	0.0012178086794287976	0.0638029373145963	0.06174409564458464	-0.0003313093237288789	-0.00023113874934524437	-0.00033146759663088554	-0.00023124916886804736
0.30481524951277783	0.0010137908948300576	0.0010172295829762783	0.001074996692549897	0.0010766761539038265	0.0011094915159501559	0.0011101040957945303	0.001145768051769621	0.0011452016261609681	0.0012202847731321745	0.0012171186037515174	0.06378720179677656	0.061728870757923104	-0.0003295603611798703	-0.00023130395153600491	-0.0003297178226543962	-0.00023141446688404455
0.3066519147283146	0.0010132612398744043	0.0010166974957230774	0.0010744200715912615	0.0010760984115911107	0.0011088878316697721	0.0011095001230561237	0.0011451354560421372	0.0011445696913544613	0.0012195913806465574	0.001216428059222288	0.0637714495833108	0.06171362971528664	-0.00032781828550054737	-0.0002314676154816231	-0.00032797493859748617	-0.00023157822595420985
0.3084996467757088	0.0010127311965801755	0.0010161650187834263	0.0010738430386668387	0.0010755202566609388	0.0011082837223973672	0.0011088957250784293	0.0011445024218617221	0.0011439373182792903	0.001218897522863526	0.0012157370504757693	0.06375568075838707	0.06169837259812018	-0.00032608309217468934	-0.00023162974273871484	-0.0003262389399422694	-0.00023174044763502044
0.31035851233818973	0.001012200768430037	0.0010156321556569312	0.0010732655975913428	0.0010749416929357646	0.0011076791921400834	0.0011082909058704213	0.0011438689534419202	0.0011433045111440357	0.001218203204433242	0.00121504558214133	0.06373989540614972	0.06168309948783781	-0.00032435477644893185	-0.00023179033490711154	-0.00032450982193371614	-0.0002319011335263632
0.3122285785007863	0.0010116699589033564	0.0010150989098398756	0.0010726877521756125	0.0010743627242341615	0.0011070742449008414	0.0011076856694368453	0.0011432350549916653	0.0011426712741526722	0.0012175084300004083	0.001214353658842921	0.06372409361069695	0.06166781046579685	-0.00032263333333215627	-0.00023194939362744527	-0.0003227875795806523	-0.00023206028527000822
0.3141099127527488	0.0010111387714761043	0.0010145652848251167	0.001072109506226498	0.001073783354370698	0.001106468884678223	0.001107080019778109	0.0011426007307151593	0.0011420376115044597	0.001216813204204135	0.0012136612851989476	0.06370827545607959	0.06165250561331775	-0.0003209187576037609	-0.00023210692058475701	-0.00032107220765853484	-0.00023221790454944213
0.31600258298998396	0.0010106072096207612	0.0010140312841019946	0.0010715308635467664	0.0010732035871558506	0.0011058631154663562	0.0011064739608901734	0.0011419659848117634	0.0011414035273938268	0.0012161175316778147	0.0012129684658221437	0.06369244102629608	0.06163718501166386	-0.0003192110438103857	-0.00023226291750483297	-0.00031936370071489195	-0.00023237399309275486
0.3179066575175057	0.0010100752768062143	0.001013496911156229	0.0010709518279349835	0.0010726234263958808	0.001105256941254818	0.0011058674967644286	0.001141330821475871	0.0011407690260102506	0.001215421417048992	0.0012122752053194412	0.06367659040529064	0.061621848742052454	-0.00031751018626857697	-0.00023241738615395469	-0.00031766205306582584	-0.0002325285526671994
0.3198222050518999	0.0010095429764976794	0.0010129621694698393	0.0010703724031854316	0.0010720428758927523	0.0011046503660285195	0.001105260631387615	0.0011406952448968157	0.0011401341115381551	0.001214724864939254	0.0012115815082918593	0.06366072367695069	0.06160649688564115	-0.0003158161790701164	-0.00023257032834070324	-0.0003159672587983997	-0.000232681585079747
0.32174929472380437	0.001009010312156594	0.0010124270625210354	0.001069792593087991	0.0010714619394440181	0.001104043393767601	0.0011046533687416934	0.001140059259258741	0.0011394987881567945	0.0012140278799640926	0.0012108873793343715	0.06364484092510306	0.06159112952353266	-0.000314129016079856	-0.00023272174591271177	-0.0003142793117778542	-0.00023283309217994597
0.32368799608040405	0.0010084772872405354	0.001011891593784142	0.0010692124014280494	0.0010708806208427238	0.0011034360284473326	0.0011040457128037534	0.0011394228687405035	0.0011388630600401408	0.0012133304667327942	0.0012101928230357922	0.06362894223351466	0.06157574673676672	-0.0003124486909419355	-0.00023287164075924682	-0.00031259820564472074	-0.00023298307585642442
0.3256383790879404	0.0010079439052031204	0.0010113557667294907	0.0010686318319863952	0.0010702989238773055	0.0011028282740379962	0.001103437667545901	0.0011387860775155516	0.0011382269313567803	0.0012126326298483097	0.0012094978439786506	0.06361302768588559	0.06156034860632409	-0.0003107751970783945	-0.00023302001480796086	-0.00031092393381920713	-0.00023313153803719566
0.32760051413423674	0.0010074101694939304	0.0010108195848233465	0.0010680508885391362	0.0010697168523314993	0.0011022201345048035	0.0011028292369351653	0.0011381488897518354	0.001137590406269803	0.001211934373907153	0.001208802446739084	0.06359709736584722	0.06154493521311484	-0.0003091085276904493	-0.00023316687002433722	-0.0003092564895020855	-0.00023327848068963042
0.3295744720312385	0.0010068760835584057	0.0010102830515278057	0.0010674695748575788	0.0010691344099842334	0.0011016116138077808	0.001102220424933387	0.0011375113096116815	0.0011369534889366973	0.0012112357034992642	0.0012081066358867072	0.06358115135696472	0.06152950663798721	-0.00030744867576681933	-0.00023331220841532607	-0.0003075958656793554	-0.0002334239058207621
0.33156032401756863	0.0010063416508377704	0.0010097461703007149	0.0010668878947081534	0.0010685516006095407	0.0011010027159016674	0.0011016112354971222	0.0011368733412516997	0.0011363161835092439	0.0012105366232079062	0.0012074104159845098	0.06356518974272618	0.06151406296171554	-0.00030579563407978627	-0.00023345603202487575	-0.000305942055119357	-0.00023356781547398398
0.33355814176109866	0.0010058068747689417	0.0010092089445955827	0.0010663058518523073	0.0010679684279764651	0.0011003934447358242	0.001101001672577549	0.0011362349888226733	0.0011356784941334132	0.0012098371376095508	0.001206713791588736	0.0635492126065457	0.06149860426499846	-0.00030414939518796924	-0.00023359834293407156	-0.0003042950503792663	-0.00023371021173146378
0.33556799736153503	0.0010052717587844416	0.001008671377861492	0.0010657234500464168	0.001067384895848957	0.0010997838042541316	0.0011003917401203596	0.001135596256469462	0.0011350404249492612	0.0012091372512737582	0.0012060167672487724	0.06353322003176128	0.06148313062846517	-0.0003025099514403773	-0.0002337391432618019	-0.0003026548438062604	-0.00023385109671314463
0.3375899633530214	0.0010047363063123158	0.0010081334735430156	0.0010651406930416928	0.0010668010079857917	0.0010991737983948944	0.0010997814420656696	0.0011349571483308923	0.0011344019800908298	0.0012084369687630728	0.0012053193475070395	0.06351721210162696	0.06146764213266433	-0.00030087729497685345	-0.00023387843516325946	-0.00030102142753712924	-0.0002339904725745523
0.3396241127067558	0.0010042005207760523	0.0010075952350801361	0.0010645575845840932	0.001066216768140477	0.0010985634310907468	0.0010991707823479236	0.001134317668539668	0.0011337631636860468	0.0012077362946329114	0.001204621536898882	0.06350118889931651	0.06145213885806246	-0.00029925141773212705	-0.00023401622083110696	-0.00029939479350366005	-0.00023412834150873807
0.3416705188336247	0.0010036644055944918	0.001007056665908157	0.001063974128414227	0.0010656321800611565	0.0010979527062685525	0.0010985597648957945	0.0011336778212222595	0.0011331239798566266	0.0012070352334314525	0.001203923339952459	0.06348515050791576	0.061436620885047755	-0.00029763231143664637	-0.00023415250249411712	-0.00029777493343402517	-0.00023426470574541836
0.343729255586852	0.0010031279641817498	0.001006517769457621	0.0010633903282672664	0.0010650472474905248	0.001097341627849316	0.0010979483936320918	0.001133037610498812	0.001132484432717965	0.0012063337896995277	0.001203224761188635	0.06346909701042468	0.06142108829391624	-0.00029601996761707827	-0.00023428728241506325	-0.0002961618388512277	-0.00023439956754756075
0.34580039726466444	0.0010025911999471395	0.0010059785491542377	0.0010628061878728665	0.0010644619741657405	0.001096730199748094	0.0010973366724736804	0.001132397040483055	0.001131844526379061	0.0012056319679705242	0.0012025258051208806	0.0634530284897533	0.06140554116488487	-0.0002944143776009156	-0.00023442056289307844	-0.00029455550107992945	-0.00023453292921490898
0.3478840186129729	0.0010020541162950839	0.0010054390084187894	0.0010622217109550643	0.0010638763638183332	0.0010961184258738942	0.0010967246053313702	0.0011317561152821892	0.0011312042649423977	0.0012049297727702666	0.0012018264762551612	0.06343694502871601	0.061389979578074405	-0.0002928155325170878	-0.00023455234626126864	-0.000292955911247228	-0.00023466479308226207
0.34998019482807	0.001001516716625047	0.001004899150667066	0.0010616369012322112	0.0010632904201741276	0.0010955063101295986	0.0010961121961098423	0.001131114838996813	0.0011305636525038717	0.0012042272086169278	0.00120112677908984	0.0634208467100317	0.061374403613517085	-0.0002912234233001798	-0.0002346826348882114	-0.0002913630602821571	-0.00023479516151694857
0.352089001559344	0.0010009790043314442	0.0010043589793097738	0.0010610517624168657	0.0010627041469531454	0.0010948938564118568	0.0010954994487075546	0.0011304732157208116	0.0011299226931526772	0.0012035242800209115	0.001200426718115571	0.06340473361632619	0.06135881335114743	-0.0002896380406889332	-0.00023481143117493053	-0.0002897769389218485	-0.00023492403692204622
0.3542105149120084	0.0010004409828035798	0.0010038184977524743	0.0010604662982157322	0.0010621175478695366	0.0010942810686110215	0.0010948863670166488	0.001129831249541282	0.0011292813909712374	0.0012028209914847713	0.0011997262978152067	0.06338860583012292	0.06134320887080644	-0.00028805937522929925	-0.0002349387375549239	-0.0002881975377105328	-0.00023505142173310678
0.35634481144984936	0.000999902655425561	0.0010032777093954926	0.0010598805123295688	0.0010615306266314832	0.0010936679506110445	0.0010942729549228741	0.001129188944538429	0.0011286397500350964	0.001202117347503093	0.0011990255226636906	0.06337246343383912	0.06132759025223565	-0.00028648741728187765	-0.00023506455649821567	-0.0002866248470017041	-0.00023517731841785072
0.35849196819798806	0.0009993640255762221	0.0010027366176338485	0.001059294408453097	0.0010609433869411254	0.00109305450628939	0.0010936592163054957	0.001128546304785477	0.0011279977744128357	0.0012014133525624035	0.0011983243971279607	0.06335630650979208	0.06131195757507315	-0.0002849221570150884	-0.00023518889050361258	-0.00028505885696195055	-0.00023530172947722194
0.36065206264566085	0.0009988250966290627	0.0010021952258571888	0.0010587079902749372	0.0010603558324944816	0.0010924407395169712	0.001093045155037213	0.0011279033343485946	0.001127355468165992	0.0012007090111410827	0.0011976229256668637	0.06334013514019302	0.06129631091885633	-0.0002833635844124438	-0.00023531174210250638	-0.00028349955757250855	-0.0002354246574443608
0.3628251727490157	0.0009982858719521633	0.0010016535374497049	0.0010581212614775256	0.001059767966981367	0.0010918266541580432	0.0010924307749840731	0.001127260037286796	0.0011267128353489634	0.0012000043277092547	0.0011969211127310492	0.06332394940713956	0.06128065036301486	-0.000281811689276934	-0.0002354331138604837	-0.0002819469386306783	-0.0002355461048841323
0.3650113769339257	0.000997746354908112	0.0010011115557900596	0.0010575342257370202	0.0010591797940853048	0.0010912122540701326	0.0010918160800053925	0.0011266164176518484	0.0011260698800089166	0.0011992993067286972	0.001196218962762874	0.0633077493926203	0.06126497598687262	-0.00028026646122600307	-0.00023555300837060922	-0.0002804009897508508	-0.0002356660743910166
0.36721075409881926	0.0009972065488539502	0.0010005692842513304	0.0010569468867232497	0.0010585913174834761	0.0010905975431039633	0.0010912010739536795	0.0011259724794882122	0.0011254266061857274	0.0011985939526527598	0.001195516480196325	0.06329153517851127	0.06124928786964183	-0.0002787278897001533	-0.00023567142825900445	-0.000278861700369476	-0.0002357845685917459
0.3694233836175272	0.0009966664571410843	0.001000026726200923	0.0010563592480996196	0.001058002540846615	0.0010899825251033592	0.0010905857606745453	0.0011253282268329345	0.0011247830179118704	0.00119788826992626	0.0011948136694569155	0.06327530684657057	0.06123358609042404	-0.00027719596396211243	-0.00023578837618146165	-0.0002773290597464506	-0.00023590159014383327
0.37164934534214805	0.000996126083115226	0.0009994838850005113	0.0010557713135230418	0.0010574134678389515	0.0010893672039051863	0.0010899701440066308	0.001124683663715576	0.0011241391192123521	0.0011971822629853997	0.0011941105349615982	0.0632590644784383	0.061217870728204754	-0.00027567067309930415	-0.00023590385482391563	-0.00027580305696364715	-0.00023601714173271393
0.3738887196059291	0.000995585430116323	0.0009989407640059638	0.0010551830866438578	0.001056824102118126	0.0010887515833392534	0.0010893542277815346	0.0011240387941581285	0.0011234949141046236	0.0011964759362576725	0.0011934070811186776	0.06324280815563728	0.06120214186185555	-0.00027415200602656786	-0.00023601786690174986	-0.00027428368093115885	-0.00023613122607421544
0.3761415872261661	0.0009950445014784927	0.0009983973665672842	0.0010545945711057747	0.001056234447335127	0.0010881356672282575	0.0010887380158237268	0.0011233936221749401	0.0011228504065985078	0.0011957692941617817	0.001192703312327726	0.06322653795956629	0.06118639957012982	-0.00027263995148357756	-0.00023613041515632704	-0.000272770920387716	-0.00023624384591322545
0.3784080295071193	0.0009945033005299584	0.0009978536960285399	0.0010540057705457895	0.0010556445071342147	0.0010875194593877033	0.001088121511950483	0.001122748151772632	0.0011222056006961161	0.0011950623411075567	0.001191999232979499	0.06321025397149763	0.061170643931659	-0.0002711344980463881	-0.00023624150236176145	-0.00027126476390296195	-0.00023635500402302556
0.3806881282429484	0.000993961830592977	0.000997309755727795	0.0010534166885941094	0.0010550542851528485	0.0010869029636258122	0.0010875047199718024	0.0011221023869500187	0.0011215605003917703	0.0011943550814958554	0.001191294847455841	0.06319395627258195	0.061154875024952704	-0.000269635634122245	-0.00023635113131928454	-0.0002697651998787576	-0.00023646470320473623
0.38298196572066395	0.0009934200949837852	0.0009967655489970517	0.0010528273288741004	0.0010544637850216207	0.0010862861837434724	0.0010868876436903444	0.0011214563316980398	0.0011209151096719294	0.0011936475197184967	0.0011905901601296182	0.06317764494383572	0.06113909292839545	-0.00026814334795122186	-0.0002364593048553021	-0.00026827221655228994	-0.00023657294628703918
0.3852896247230969	0.0009928780970125276	0.000996221079162183	0.0010522376950021998	0.0010538730103641846	0.001085669123534157	0.0010862702869013482	0.0011208099899996775	0.0011202694325151154	0.0011929396601581676	0.0011898851753646205	0.0631613200661502	0.06112329772024842	-0.0002666576276122157	-0.000236566025825391	-0.00026678580199776536	-0.0002366797361263162
0.38761118853188686	0.000992335839983202	0.0009956763495428723	0.001051647790587865	0.0010532819647971893	0.0010850517867838536	0.0010856526533925687	0.0011201633658298898	0.001119623472891836	0.0011922315071883514	0.0011891798975154973	0.06314498172028102	0.061107489478642585	-0.00026517846102369624	-0.00023667129711227308	-0.00026530594412849107	-0.0002367850756057055
0.3899467409304866	0.0009917933271935933	0.0009951313634525534	0.0010510576192334956	0.0010526906519302153	0.0010844341772709937	0.001085034746944201	0.0011195164631555314	0.0011189772347645175	0.0011915230651732402	0.001188474330927667	0.063128629986851	0.061091668281578984	-0.0002637058359437061	-0.00023677512162351144	-0.0002638326306982075	-0.00023688896763401912
0.39229636620718694	0.000991250561935217	0.000994586124198345	0.0010504671845343754	0.0010520990753657034	0.0010838162987663936	0.0010844165713288219	0.0011188692859352863	0.0011183307220874264	0.001190814338467664	0.0011877684799372452	0.06311226494634427	0.06107583420692666	-0.0002622397399740517	-0.00023687750229320348	-0.00026236584930436346	-0.00023699141514663125
0.3946601491581577	0.0009907075474932575	0.000994040635080999	0.0010498764900786065	0.001051507238698898	0.0010831981550331739	0.0010837981303113095	0.0011182218381195989	0.0011176839388066084	0.0011901053314170085	0.0011870623488709642	0.06309588667910832	0.061059987332421205	-0.0002607801605623572	-0.00023697844208148133	-0.0002609055873889765	-0.00023709242110397932
0.3970381750905084	0.000990164287146514	0.0009934948993948365	0.0010492855394470442	0.001050915145517779	0.0010825797498267057	0.0010831794276487932	0.0011175741236506024	0.0011170368888598126	0.001189396048357146	0.0011863559420461059	0.06307949526535073	0.06104412773566154	-0.00025932708500253643	-0.00023707794397273552	-0.0002594518322417416	-0.00023719198849195267
0.39943052982536675	0.000989620784167337	0.0009929489204276922	0.001048694336213235	0.0010503227994029965	0.0010819610868945367	0.0010825604670905709	0.0011169261464620492	0.0011163895761764236	0.0011886864936143551	0.0011856492637704167	0.06306309078513564	0.06102825549411062	-0.0002578805004386786	-0.0002371760109767529	-0.0002580045710011969	-0.00023729012032089325
0.4018372997009759	0.0009890770418215795	0.0009924027014608595	0.001048102883943361	0.0010497302039278195	0.001081342169976333	0.0010819412523780639	0.0011162779104792505	0.0011157420046774013	0.0011879766715052536	0.001184942318342047	0.06304667331838328	0.0610123706850908	-0.000256440393864521	-0.0002372726461263852	-0.0002565637906562501	-0.0002373868196247908
0.40425857157581063	0.0009885330633685359	0.0009918562457690327	0.001047511186196172	0.0010491373626580695	0.0010807230028038175	0.0010813217872447391	0.001115629419619007	0.0011150941782752115	0.0011872665863367244	0.0011842351100494718	0.06303024294487082	0.0609964733857839	-0.0002550067521281951	-0.0002373678524787426	-0.00025512947805089725	-0.00023748208946269833
0.4066944328317112	0.0009879888520608927	0.0009913095566202546	0.0010469192465229365	0.0010485442791520576	0.0010801035891007036	0.0010807020754160556	0.001114980677789544	0.0011144461008737586	0.001186556242405844	0.001183527643171424	0.06301379974422221	0.06098056367323042	-0.00025357956193261533	-0.0002374616331145274	-0.00025370161988197415	-0.00023757593291548473
0.4091449713770379	0.0009874444111446716	0.0009907626372758626	0.0010463270684673714	0.0010479509569605405	0.0010794839325826396	0.0010800821206094044	0.0011143316888904487	0.001113797776368329	0.0011858456439998186	0.001182819921976829	0.0629973437959172	0.06096464162432046	-0.00025215880983944783	-0.000237553991138173	-0.00025228020270501306	-0.00023766835308783318
0.411610275649843	0.0009868997438591768	0.0009902154909904313	0.0010457346555655977	0.0010473573996266441	0.0010788640369571395	0.0010794619265340442	0.0011136824568126087	0.0011131492086455233	0.0011851347953959102	0.0011821119507247268	0.06298087517927939	0.06094870731580566	-0.0002507444822675564	-0.00023764492967517925	-0.0002508652129345479	-0.00023775935310713092
0.41409043462106226	0.0009863548534369494	0.0009896681210117327	0.001045142011346076	0.001046763610685827	0.0010782439059235436	0.0010788414968910477	0.0011130329854381542	0.0011125004015832014	0.0011844237008613778	0.001181403733664224	0.06296439397348397	0.06093276082428362	-0.0002493365654967772	-0.00023773445187275088	-0.0002494566368459461	-0.0002378489361225533
0.41658553779772634	0.0009858097431037116	0.0009891205305806734	0.0010445491393295606	0.0010461695936658142	0.0010776235431729435	0.001078220835373241	0.001112383278640396	0.0011118513590504197	0.001183712364653408	0.0011806952750344109	0.06294790025754747	0.060916802226205186	-0.0002479350456717211	-0.00023782256090124076	-0.00024805446057707403	-0.00023793710530425893
0.41909567522619073	0.0009852644160783166	0.0009885727229312516	0.001043956043029033	0.0010455753520865452	0.0010770029523881365	0.001077599945665155	0.0011117333402837644	0.0011112020849073717	0.001183000791019051	0.0011799865790643104	0.06293139411033431	0.060900831597869035	-0.00024653990880174614	-0.00023790925995176293	-0.00024665867013151654	-0.00023802386384425
0.4216209374953856	0.0009847188755727036	0.0009880247012905045	0.001043362725949661	0.001044980889460123	0.0010763821372435632	0.0010769788314429602	0.0011110831742237534	0.0011105525830053299	0.0011822889841951595	0.0011792776499728078	0.06291487561054596	0.06088484901541888	-0.0002451511407630669	-0.0002379945522362481	-0.00024526925138129707	-0.00023810921495684423
0.42416141574008476	0.0009841731247918488	0.0009874764688784644	0.0010427691915887425	0.0010443862092907623	0.0010757611014052609	0.0010763574963744149	0.001110432784306868	0.0011099028571865978	0.0011815769484083273	0.0011785684919685964	0.06289834483672724	0.060868854554848896	-0.00024376872730050292	-0.00023807844098638897	-0.00024388619006460166	-0.00023819316187392858
0.4267172016441951	0.0009836271669337207	0.0009869280289081122	0.0010421754434356567	0.0010437913150747392	0.0010751398485308074	0.001075735944118826	0.0011097821743705691	0.0011092529112844466	0.001180864687874833	0.0011778591092501166	0.06288180186726211	0.0608528482919936	-0.00024239265403025456	-0.00023816092945441736	-0.00024250947179246807	-0.00023827570784926144
0.42928838744406506	0.0009830810051892282	0.0009863793845853231	0.001041581484971812	0.0010431962103003387	0.00107451838226927	0.0010751141783269737	0.0011091313482432085	0.0011086027491230574	0.0011801522068005724	0.0011771495060054916	0.06286524678036524	0.060836830302526866	-0.00024102290644176239	-0.00023824202091218827	-0.00024113908204814738	-0.00023835685615553048
0.43187506593181346	0.0009825346427421865	0.0009858305391088377	0.0010409873196706018	0.001042600898447814	0.0010738967062611541	0.0010744922026410882	0.0011084803097439946	0.0011079523745174873	0.0011794395093810163	0.001176439686412482	0.06284867965409291	0.06082080066196862	-0.000239659469900122	-0.00023832171865176277	-0.00023977500619051795	-0.0002384366100854074
0.4344773304586784	0.0009819880827692572	0.0009852814956701952	0.0010403929509973451	0.0010420053829893218	0.001073274824138349	0.001073870020694768	0.001107829062682923	0.001107301791273591	0.0011787265998011312	0.0011757296546384111	0.06283210056633645	0.06080475944567657	-0.00023830232964491826	-0.00023840002598143895	-0.00023841722945447397	-0.0002385149729496605
0.4370952749383861	0.000981441328439925	0.0009847322574537153	0.0010397983824092607	0.0010414096673889012	0.0010726527395240972	0.0010732476361129683	0.0011071776108607391	0.0011066510031879954	0.0011780134822353518	0.0011750194148401364	0.06281550959481307	0.06078870672884204	-0.00023695147079530465	-0.00023847694622883275	-0.00023706573695239652	-0.00023859194807615558
0.4397289938505404	0.0009808943829164398	0.0009841828276364367	0.0010392036173554053	0.0010408137551024036	0.001072030456032925	0.0010726250525119228	0.0011065259580688813	0.0011060000140480357	0.0011773001608475085	0.0011743089711639706	0.06279890681707302	0.060772642586499316	-0.00023560687835330607	-0.00023855248274173846	-0.00023572051368098146	-0.000238667538814491
0.4423785822440318	0.0009803472493537823	0.0009836332093880852	0.001038608659276631	0.0010402176495774632	0.001071407977270606	0.0010720022734991086	0.0011058741080894347	0.0011053488276317094	0.0011765866397907786	0.0011735983277456447	0.06278229231049906	0.06075656709351221	-0.00023426853720198704	-0.00023862663888382651	-0.00023438154451599358	-0.00023874174852836494
0.4450441357404687	0.0009797999308996232	0.0009830834058710302	0.0010380135116055465	0.0010396213542534485	0.0010707853068341146	0.0010713793026732076	0.0011052220646950816	0.001104697447707631	0.0011758729232076387	0.0011728874887102527	0.06276566615229717	0.06074048032457831	-0.00023293643210819948	-0.00023869941803544847	-0.0002330488142185949	-0.0002388145805996833
0.44772575053762753	0.0009792524306942833	0.0009825334202402467	0.001037418177766475	0.0010390248725614206	0.0010701624483115861	0.0010707561436240501	0.0011045698316490625	0.0011040458780349855	0.001175159015229814	0.001172176458172201	0.06274902841950195	0.06072438235422747	-0.00023161054772458112	-0.00023877082359316515	-0.00023172230743639943	-0.00023888603842728284
0.4504235234129248	0.000978704751870696	0.000981983255643276	0.0010368226611754089	0.0010384282079240882	0.0010695394052822721	0.001070132799932583	0.0011039174127051238	0.0011033941223634856	0.0011744449199782283	0.0011714652402351616	0.06273237918897186	0.060708273256824	-0.00023029086859352454	-0.00023884085897132867	-0.0002304020087051939	-0.00023895612542637612
0.4531375517269096	0.0009781568975543691	0.0009814329152201887	0.0010362269652399718	0.0010378313637557745	0.0010689161813164914	0.0010695092751708162	0.0011032648116074749	0.0011027421844333216	0.0011737306415629562	0.001170753838992025	0.06271571853738647	0.060692153106554236	-0.00022897737914834293	-0.00023890952760105555	-0.00022908790245135258	-0.00023902484502882904
0.4558679334267773	0.0009776088708633465	0.0009808824021035449	0.0010356310933593747	0.001037234343462369	0.001068292779975592	0.001068885572901789	0.0011026120320907485	0.0011020900679751251	0.0011730161840831765	0.0011700422585248483	0.06269904654125262	0.06067602197743875	-0.0002276700637123541	-0.00023897683292722904	-0.0002277799729916985	-0.00023909220068027426
0.45861476704990445	0.0009770606749081757	0.0009803317194183624	0.0010350350489243825	0.0010366371504412965	0.0010676692048119175	0.0010682616966795322	0.0011019590778799549	0.0011014377767099225	0.001172301551627129	0.0011693305029048186	0.06268236327689332	0.060659879943318354	-0.0002263689065032104	-0.00023904277841038657	-0.00022647820453780554	-0.00023915819584291453
0.4613781517274047	0.0009765123127918707	0.0009797808702820818	0.001034438835317279	0.0010360397880814734	0.001067045459368759	0.0010676376500490194	0.001101305952690448	0.0011007853143490986	0.00117158674827207	0.0011686185761922065	0.06266566882045121	0.06064372707786431	-0.00022507389163461955	-0.0002391073675263311	-0.00022518258119724743	-0.00023922283399410715
0.4641581871877068	0.0009759637876098773	0.0009792298578045252	0.0010338424559118182	0.0010354422597632724	0.0010664215471803233	0.0010670134365461364	0.0011006526602278745	0.0011001326845943517	0.0011708717780842253	0.001167906482436317	0.06264896324788835	0.06062756345456957	-0.0002237850031179267	-0.000239170603765132	-0.0002238930869744582	-0.0002392861186248374
0.4669549737601532	0.0009754151024500414	0.0009786786850878703	0.0010332459140731988	0.0010348445688584897	0.0010657974717716903	0.0010663890596976412	0.0010999992041881446	0.0010994798911376576	0.0011701566451187545	0.0011671942256754552	0.06263224663498303	0.060611389146747546	-0.00022250222486244753	-0.00023923249063004248	-0.00022260970577317463	-0.0002393480532403569
0.46976861237862133	0.0009748662603925806	0.0009781273552266212	0.0010326492131580325	0.0010342467187303096	0.0010651732366587874	0.001065764523021129	0.001099345588257394	0.0010988269376612392	0.0011694413534197117	0.001166481809936888	0.0626155190573256	0.06059520422753773	-0.00022122554068079725	-0.00023929303163983118	-0.0002213324213982404	-0.00023940864135960083
0.4725992045851658	0.000974317264510041	0.000977575871307562	0.0010320523565142958	0.0010336487127332644	0.0010645488453483332	0.0010651398300249963	0.001098691816111939	0.0010981738278375115	0.0011687259070199928	0.0011657692392367932	0.06259878059032413	0.06057900876989343	-0.00021995493428728086	-0.00023935223032517383	-0.00022006121755724362	-0.00023946788651446616
0.4754468525336833	0.0009737681178672828	0.000977024236409744	0.0010314553474813132	0.001033050554213214	0.001063924301337832	0.001064514984208409	0.0010980378914182548	0.0010975205653290703	0.0011680103099413182	0.0011650565175802372	0.06258203130919877	0.06056280284659151	-0.00021869038930011353	-0.00023941009022904192	-0.00021879607786293165	-0.00023952579225045012
0.47831165899359906	0.0009732188235214358	0.0009764724536044422	0.001030858189389713	0.0010324522465072984	0.0010632996081155156	0.0010638899890612627	0.001097383817832927	0.0010968671537886342	0.0011672945661941763	0.0011643436489611222	0.06256527128898054	0.06054658653022308	-0.00021743188924555623	-0.00023946661490822918	-0.0002175369858341547	-0.00023958236212487383
0.4811937273535759	0.0009726693845218806	0.0009759205259551347	0.0010302608855614053	0.0010318537929439192	0.0010626747691603287	0.0010632648480641618	0.0010967295990026256	0.001096213596859032	0.001166578679777802	0.0011636306373621651	0.06254850060450802	0.06053035989320045	-0.0002161794175581655	-0.00023952180793193611	-0.0002162839248986137	-0.00023963759970807574
0.4840931616252451	0.0009721198039102142	0.0009753684565174689	0.001029663439309543	0.0010312551968427023	0.001062049787941879	0.0010626395646883718	0.0010960752385640719	0.001095559898173153	0.0011658626546801295	0.0011629174867548492	0.06253171933043428	0.060514123007746744	-0.00021493295758162612	-0.00023957567287988257	-0.00021503687839302676	-0.00023969150858113575
0.4870100664469608	0.0009715700847202289	0.0009748162483392411	0.001029065853938505	0.0010306564615144753	0.001061424667920433	0.0010620141423958113	0.00109542074014401	0.0010949060613539285	0.0011651464948777717	0.0011622042010994032	0.06251492754121593	0.06049787594590005	-0.00021369249257155443	-0.00023962821334344575	-0.00021379582956657095	-0.00023974409233698535
0.4899445470875755	0.0009710202299778777	0.0009742639044603583	0.0010284681327438507	0.001030057590261229	0.0010607994125468579	0.0010613885846389975	0.0010947661073591635	0.0010942520900142898	0.0011644302043359732	0.0011614907843447572	0.062498125311116995	0.06048161877951122	-0.00021245800569810736	-0.00023967943292599325	-0.00021256076158224224	-0.00023979535458013013
0.49289670945023945	0.000970470242701261	0.0009737114279128306	0.0010278702790123152	0.001029458586376103	0.001060174025262618	0.001060762894861041	0.0010941113438162288	0.0010935979877571551	0.001163713787008598	0.001160777240428524	0.06248131271420737	0.06046535158024569	-0.00021122948004528852	-0.00023972933524002427	-0.00021133165751713312	-0.0002398452989244293
0.4958666600762229	0.0009699201259005879	0.0009731588217207278	0.0010272722960217597	0.0010288594531433484	0.0010595485094997308	0.0010601370764956022	0.0010934564531118243	0.0010929437581753835	0.0011629972468380776	0.0011600635732769559	0.06246448982436274	0.06044907441957663	-0.00021000689861674915	-0.0002397779239110276	-0.00021010850036753959	-0.00023989392899625983
0.4988545061487607	0.0009693698825781598	0.0009726060889001646	0.0010266741870411577	0.0010282601938383044	0.001058922868680743	0.0010595111329668688	0.0010928014388324725	0.0010922894048517556	0.0011622805877553937	0.0011593497868049214	0.06244765671526136	0.060432787368788744	-0.0002087902443312084	-0.00023982520257054274	-0.00020889127304590804	-0.00023994124842927067
0.5018603554969207	0.0009688195157283544	0.0009720532324592825	0.001026075955330578	0.0010276608117273827	0.0010582971062187223	0.0010588850676895413	0.0010921463045545803	0.0010916349313589545	0.001161563813680056	0.0011586358849158852	0.06243081346038117	0.06041649049897517	-0.00020757950002991965	-0.00023987117486184983	-0.00020767995838613662	-0.00023998726086785216
0.5048843165994948	0.0009682690283375859	0.0009715002553982143	0.0010254776041411417	0.0010270613100680289	0.0010576712255172052	0.001058258884068791	0.001091491053844401	0.0010909803412595244	0.001160846928520059	0.0011579218715018634	0.0624139601330067	0.06040018388103656	-0.00020637464847816922	-0.00023991584443949776	-0.00020647453914596214	-0.00024003196996752463
0.5079264985889148	0.0009677184233842988	0.000970947160709073	0.001024879136715016	0.001026461692108712	0.00105704522997019	0.0010576325855002437	0.0010908356902580168	0.0010903256381058586	0.0011601299361718685	0.0011572077504434135	0.062397096806217855	0.06038386758567958	-0.00020517567236161272	-0.00023995921496314243	-0.00020527499800460092	-0.00024007537938985912
0.5109870112551897	0.0009671677038389434	0.0009703939513759307	0.0010242805562853856	0.0010258619610888984	0.0010564191229621171	0.001057006175369965	0.0010901802173413169	0.0010896708254401748	0.0011594128405203947	0.0011564935256096053	0.06238022355289606	0.060367541683417784	-0.00020398255429318612	-0.0002400012901028481	-0.00020408131756702308	-0.000240117492805475
0.5140659650498691	0.0009666168726639485	0.0009698406303747904	0.0010236818660764283	0.001025262120239024	0.0010557929078678346	0.0010563796570544274	0.0010895246386299676	0.0010890159067944829	0.0011586956454389618	0.0011557792008579874	0.06236334044572085	0.06035120624456912	-0.00020279527681330012	-0.00024004207353692242	-0.0002028934803663951	-0.00024015831389417874
0.5171634710900281	0.0009660659328137164	0.0009692872006735787	0.0010230830693033063	0.00102466217278049	0.0010551665880525892	0.001055753033920495	0.0010888689576494014	0.00108836088569058	0.0011579783547892954	0.001155064780034583	0.062346447557166534	0.06033486133925415	-0.0002016138223903119	-0.00024008156895097277	-0.00020171146886441282	-0.00024019784634346508
0.5202796411622786	0.00096551488723459	0.0009687336652321154	0.0010224841691721313	0.0010240621219256227	0.001054540166871998	0.0010551263093254	0.0010882131779147862	0.0010877057656400115	0.0011572609724214919	0.0011543502669738492	0.06232954495950762	0.060318507037398855	-0.00020043817342357828	-0.0002401197800382393	-0.00020053526545296685	-0.00024023609384771216
0.5234145877268029	0.0009649637388648483	0.0009681800270021075	0.0010218851688799603	0.0010234619708776747	0.0010539136476720365	0.001054499486616728	0.0010875573029310139	0.0010870505501440698	0.0011565435021740037	0.0011536356654986714	0.06231263272481111	0.06030214340873096	-0.00019926831224470476	-0.00024015671049928966	-0.000199364852456696	-0.00024027306010945826
0.5265684239214125	0.0009644124906346777	0.0009676262889271224	0.0010212860716147657	0.0010228617228307936	0.001053287033789012	0.001053872569132392	0.0010869013361926737	0.0010863952426937577	0.0011558259478736154	0.0011529209794203328	0.062295710924940156	0.060285770522776255	-0.00019810422111896098	-0.00024019236404143607	-0.0001982002121328208	-0.00024030874883659847
0.5297412635656308	0.0009638611454661663	0.0009670724539425807	0.0010206868805554285	0.0010222613809700118	0.0010526603285495552	0.0010532455602006304	0.0010862452811840424	0.001085739846769784	0.0011551083133354283	0.001152206212538503	0.062278779631551075	0.06026938844886296	-0.0001969458822466963	-0.000240226744378208	-0.00019704132667366925	-0.00024034316374324516
0.5329332211648017	0.0009633097062732841	0.0009665185249757345	0.0010200875988717183	0.0010216609484712297	0.0010520335352705965	0.0010526184631399755	0.0010855891413790624	0.0010850843658425434	0.0011543906023628423	0.001151491368641218	0.06226183891609145	0.0602529972561195	-0.00019579327776586553	-0.00024025985522982407	-0.00019588817821108995	-0.00024037630855258674
0.5361444119142209	0.0009627581759618657	0.0009659645049456546	0.0010194882297242767	0.0010210604285011955	0.0010514066572593545	0.0010519912812592379	0.0010849329202413252	0.0010844288033720949	0.0011536728187475367	0.00115077645150486	0.062244888849800194	0.06023659701347254	-0.00019464638975214	-0.00024029170032152658	-0.00019474074881298264	-0.00024040818699086475
0.5393749517032939	0.0009622065574296046	0.0009654103967632193	0.0010188887762646042	0.0010204598242174998	0.0010507796978133216	0.001051364017857507	0.0010842766212240636	0.0010837731628081547	0.001152954966269457	0.0011500614648941505	0.06222792950371228	0.06022018778964506	-0.0001935052002217108	-0.00024032228338422001	-0.00019359902048718403	-0.0002404388027894
0.5426249571197181	0.0009616548535660327	0.0009648562033311003	0.001018289241635048	0.0010198591387685545	0.0010501526602202484	0.0010507366762241232	0.0010836202477701275	0.0010831174475900763	0.0011522370486968018	0.0011493464125621265	0.062210960948646865	0.060203769653157845	-0.00019236969113251012	-0.0002403516081542767	-0.00019246297518524247	-0.00024046815968742363
0.5458945454536906	0.000961103067252513	0.0009643019275437475	0.0010176896289687874	0.0010192583752935826	0.001049525547758131	0.0010501092596386648	0.0010829638033119761	0.00108246166114684	0.0011515190697860048	0.0011486312982501312	0.06219398325521417	0.060187342672328475	-0.00019123984438559893	-0.00024037967837237106	-0.00019133259480008658	-0.00024049626142624847
0.5491838347021408	0.0009605512013622273	0.0009637475722873845	0.0010170899413898258	0.0010186575369226102	0.0010488983636952013	0.0010494817713709496	0.0010823072912716696	0.0010818058068970435	0.0011508010332817286	0.0011479161256878058	0.062176996493814	0.06017090691526924	-0.00019011564182724872	-0.0002404064977843956	-0.000190207861170133	-0.00024052311175296048
0.5524929435729888	0.0009599992587601619	0.0009631931404399886	0.001016490182012972	0.0010180566267764468	0.0010482711112899093	0.0010488542146810044	0.001081650715060847	0.0010811498882488803	0.0011500829429168438	0.0011472008985930658	0.06216000073463272	0.06015446244988634	-0.00018899706524930227	-0.00024043207013965673	-0.00018908875607964726	-0.00024054871441814285
0.55582199148943	0.0009594472423031034	0.0009626386348712911	0.0010158903539438373	0.0010174556479666844	0.001047643793790923	0.0010482265928190761	0.001080994078080729	0.001080493908600144	0.0011493648024124292	0.001146485620672105	0.06214299604764742	0.06013800934388234	-0.00018788409639169945	-0.00024045639919123563	-0.0001879752612607144	-0.00024057307317618126
0.5591710985942444	0.0009588951548396274	0.0009620840584427604	0.0010152904602788255	0.001016854603595681	0.0010470164144371092	0.0010475989090256014	0.0010803373837220958	0.001079837871338205	0.0011486466154777533	0.0011457702956193753	0.0621259825026147	0.060121547664751224	-0.0001867767169441703	-0.00024047948869646008	-0.00018686735839670843	-0.00024059619178751213
0.5625403857541326	0.0009583429992100854	0.0009615294140075941	0.0010146905041051172	0.0010162534967565562	0.00104638897645753	0.0010469711665312051	0.0010796806353652855	0.0010791817798400107	0.001147928385810269	0.0011450549271175797	0.06210896016908307	0.06010507747978077	-0.00018567490854667912	-0.0002405013424150726	-0.00018576502911887838	-0.00024061807401198898
0.565929974564078	0.0009577907782466055	0.0009609747044107173	0.0010140904885006705	0.001015652330533181	0.0010457614830714339	0.001046343368556705	0.0010790238363801849	0.0010785256374720718	0.0011472101170956085	0.0011443395188376693	0.062091929116382345	0.06008859885604884	-0.00018457865279183916	-0.00024052196411028515	-0.00018466825501164963	-0.00024063872361354544
0.569339987351735	0.0009572384947730806	0.0009604199324887697	0.0010134904165342103	0.0010150511080001727	0.001045133937488247	0.0010457155183130863	0.0010783669901262229	0.0010778694475904588	0.001146491813007571	0.0011436240744388323	0.06207488941362807	0.06007211186042506	-0.00018348793122649476	-0.00024054135754802974	-0.00018357701761445577	-0.00024065814436016741
0.5727705471818436	0.0009566861516051602	0.0009598651010701015	0.0010128902912652203	0.0010144498322228863	0.0010445063429075669	0.0010450876190015049	0.0010777100999523625	0.0010772132135407964	0.001145773477208122	0.001142908597568488	0.062057841129719626	0.06005561655957172	-0.000182402725351416	-0.00024055952649520984	-0.00018249129842082268	-0.00024067634002084004
0.5762217778606706	0.0009561337515502473	0.0009593102129747658	0.0010122901157439395	0.0010138485062574087	0.001043878702519164	0.0010444596738132797	0.001077053169197093	0.0010765569386582523	0.001145055113347382	0.0011421930918622811	0.062040784333335555	0.06003911301993841	-0.0001813230166251567	-0.00024057647472183752	-0.00018141107888100527	-0.00024069331436635255
0.5796938039404782	0.0009555812974074971	0.0009587552710145197	0.00101168989301136	0.0010132471331505593	0.0010432510195029644	0.0010438316859298909	0.0010763962011884367	0.0010759006262675425	0.0011443367250636308	0.001141477560944086	0.06202371909294142	0.06002260130776614	-0.00018024878646466513	-0.00024059220599997877	-0.0001803363404035696	-0.00024070907116952034
0.5831867507240184	0.0009550287919678057	0.0009582002779928106	0.0010110896260992143	0.0010126457159398766	0.0010426232970290553	0.0010432036585229707	0.0010757391992439317	0.0010752442796829163	0.0011436183159832982	0.0011407620084259893	0.06200664547678507	0.06000608148908382	-0.00017918001624500635	-0.0002406067241012555	-0.00017926706435669737	-0.0002407236142046021
0.5867007442690553	0.0009544762380138112	0.0009576452367047831	0.0010104893180299833	0.001012044257653627	0.0010419955382576834	0.0010425755947543053	0.001075082166670637	0.0010745879022081642	0.0011428998897209629	0.0011400464379083006	0.061989563552891126	0.05998955362970704	-0.0001781166873035811	-0.0002406200328000374	-0.00017820323206985123	-0.0002407369472474108
0.5902359113929144	0.0009539236383198875	0.000957090149937264	0.0010098889718168835	0.0010114427613107857	0.001041367746339241	0.001041947497775825	0.0010744251067651227	0.0010739314971366046	0.0011421814498793496	0.0011393308529795403	0.06197247338906504	0.05997301779524349	-0.00017705878093962624	-0.00024063213587058319	-0.00017714482483391358	-0.0002407490740730378
0.5937923796770596	0.0009533709956521484	0.0009565350204687747	0.0010092885904638752	0.0010108412299210548	0.0010407399244142803	0.0010413193707296173	0.0010737680228134828	0.0010732750677510958	0.0011414630000493376	0.0011386152572164501	0.0619553750528943	0.05995647405108359	-0.00017600627841671268	-0.00024064303708867807	-0.0001760918239041842	-0.0002407599984581288
0.597370277471697	0.0009528183127684368	0.000955979851069516	0.001008688176965649	0.0010102396664848435	0.0010401120756134922	0.0010406912167479064	0.0010731109180913195	0.0010726186173240194	0.0011407445438099458	0.0011378996541839828	0.06193826861174736	0.05993992246240548	-0.0001749591609633283	-0.0002406527402296632	-0.0001750442105013239	-0.0002407697241797735
0.6009697339004076	0.0009522655924183318	0.0009554246445013757	0.0010080877343076355	0.0010096380739932818	0.0010394842030577289	0.0010400630389530707	0.0010724537958637518	0.0010719621491172965	0.001140026084728346	0.00113718404743531	0.061921154132769086	0.059923363094173863	-0.00017391740977257264	-0.0002406612490664095	-0.0001740019658116876	-0.00024077825501395145
0.6045908788648067	0.000951712837343148	0.0009548694035179283	0.001007487265466008	0.0010090364554282145	0.0010388563098579948	0.0010394348404576318	0.0010717966593854183	0.0010713056663823818	0.001139307626359865	0.0011364684405118276	0.061904031682881194	0.05990679601114012	-0.00017288100600820755	-0.00024066856737503528	-0.0001729650709901831	-0.00024078559473683647
0.6082338430492322	0.0009511600502759277	0.0009543141308644283	0.0010068867734076687	0.0010084348137622005	0.0010382283991154382	0.0010388066243642634	0.0010711395119004695	0.001070649172360259	0.0011385891722479771	0.0011357528369431425	0.061886901328786284	0.059890221277836844	-0.00017184993080249233	-0.00024067469893002125	-0.00017193350716032674	-0.00024079174712363094
0.611898757925461	0.0009506072339414522	0.0009537588292778193	0.0010062862610902648	0.0010078331519585172	0.0010376004739213684	0.001038178393765789	0.0010704823566425816	0.001069992670281456	0.0011378707259243196	0.0011350372402470987	0.06186976313696414	0.0598736389585872	-0.00017082416525729394	-0.00024067964750382198	-0.00017090725541629714	-0.0002407967159484825
0.6155857557574533	0.0009500543910562397	0.0009532035014867329	0.0010056857314621882	0.0010072314729711663	0.0010369725373572493	0.0010375501517451884	0.0010698251968349547	0.0010693361633660411	0.0011371522909086925	0.0011343216539297647	0.0618526171736694	0.05985704911749375	-0.0001698036904468625	-0.00024068341686794836	-0.00016988629682515577	-0.0002408005049855111
0.6192949696061266	0.0009495015243285423	0.0009526481502114888	0.0010050851874625697	0.0010066297797448696	0.0010363445924947102	0.001036921901375592	0.001069168035690312	0.001068679654823625	0.001136433870709062	0.0011336060814854457	0.06183546350493385	0.05984045181844389	-0.00016878848741813668	-0.00024068601079194063	-0.00016887061242548684	-0.0002408031180055059
0.6230265333341571	0.0009489486364583616	0.0009520927781641038	0.0010044846320212972	0.0010060280752150791	0.0010357166423955457	0.0010362936457203034	0.00106851087641092	0.0010680231478533743	0.001135715468821573	0.0011328905263966935	0.0618183021965681	0.059823847125110775	-0.00016777853719393554	-0.00024068743304556106	-0.00016786018323128316	-0.00024080455877847906
0.6267805816108112	0.0009483957301374368	0.0009515373880482858	0.0010038840680590055	0.0010054263623079768	0.0010350886901117145	0.0010356653878327811	0.0010678537221885732	0.0010673666456440065	0.001134997088730547	0.0011321749921343015	0.06180113331415454	0.05980723510094805	-0.00016677382077162628	-0.00024068768739493596	-0.00016685499023250117	-0.00024080483107286055
0.6305572499168048	0.0009478428080492603	0.0009509819825594476	0.0010032834984870925	0.0010048246439404837	0.0010344607386853601	0.001035037130756666	0.001067196576204618	0.0010667101513738037	0.001134278733908499	0.0011314594821573254	0.06178395692305256	0.059790615809191754	-0.00016577431912487284	-0.0002406867776023891	-0.00016585501439461692	-0.0002408039386524452
0.634356674549194	0.0009472898728690829	0.0009504265643847118	0.001002682926207722	0.0010042229230202676	0.001033832791148809	0.0010344088775257761	0.001066539441629955	0.0010660536682106224	0.0011335604078161455	0.001130743999913091	0.06176677308839742	0.05977398931286156	-0.0001647800132073829	-0.00024068470743038306	-0.00016486023666287264	-0.00024080188528072255
0.6381789926262927	0.0009467369272639103	0.0009498711362029055	0.0010020823541138284	0.001003621202445741	0.001033204850524572	0.001033780631164115	0.0010658823216250415	0.0010653971993118906	0.0011328421139024068	0.0011300285488371911	0.061749581875095716	0.05975735567475772	-0.0001637908839515756	-0.00024068148063755013	-0.00016387063796191592	-0.000240798674718129
0.642024342092622	0.0009461839738925147	0.0009493157006845769	0.0010014817850891218	0.0010030194851060746	0.0010325769198253636	0.0010331523946858789	0.0010652252193399053	0.0010647407478246251	0.0011321238556044233	0.001129313132353509	0.061732383347832605	0.05974071495746408	-0.00016280691227088528	-0.000240677100979525	-0.00016288619919641034	-0.00024079431072090984
0.6458928617238878	0.0009456310154054434	0.0009487602604919998	0.001000881222008102	0.0010024177738812055	0.0010319490020540977	0.001032524171095471	0.0010645681379141516	0.001064084316885438	0.0011314056363475667	0.0011285977538742246	0.06171517757106276	0.059724067223343016	-0.00016182807905959495	-0.00024067157220686308	-0.0001619069012534502	-0.00024078879704247935
0.6497846911319898	0.0009450780544450231	0.0009482048182791782	0.0010002806677360649	0.0010018160716418459	0.0010313211002039185	0.0010318959633875027	0.0010639110804769789	0.0010634279096205482	0.0011306874595454494	0.0011278824167998268	0.06169796460901715	0.059707412534538165	-0.00016085436519616692	-0.0002406648980681214	-0.00016093272500286582	-0.0002407821374321717
0.6536999707700591	0.00094452509364537	0.0009476493766918581	0.0009996801251291084	0.0010012143812494867	0.0010306932172581798	0.0010312677745468132	0.0010632540501471796	0.0010627715291457918	0.0011299693285999404	0.0011271671245191269	0.06168074452569766	0.0596907509529774	-0.00015988575154426976	-0.00024065708230872063	-0.00015996365129911094	-0.000240774335635352
0.6576388419375281	0.0009439721356323945	0.0009470939383675326	0.0009990795970341445	0.0010006127055564166	0.0010300653561904824	0.0010306396075484702	0.0010625970500331618	0.0010621151785666313	0.0011292512469011759	0.001126451880409268	0.06166351738488283	0.05967408254036298	-0.000158922218951002	-0.00024064812866717022	-0.00015899966098312235	-0.00024076539539497066
0.661601446785229	0.0009434191830238129	0.0009465385059354501	0.000998479086288909	0.00100001104740572	0.0010294375199646727	0.0010300114653577822	0.0010619400832329526	0.001061458860978167	0.0011285332178275725	0.0011257366878357432	0.0616462832501203	0.059657407358181716	-0.00015796374825202686	-0.00024063804088009233	-0.00015804073488118187	-0.00024075532044737225
0.6655879283205246	0.0009428662384291593	0.0009459830820166311	0.0009978785957219763	0.0009994094096313026	0.0010288097115348535	0.0010293833509303215	0.0010612831528342185	0.001060802579465159	0.0011278152447458485	0.001125021550152412	0.06162904218473076	0.059640725467700086	-0.00015701032027071182	-0.00024062682267900204	-0.00015708685380766418	-0.00024074411452432165
0.6695984304124688	0.0009423133044497895	0.0009454276692238684	0.000997278128152765	0.0009988077950578921	0.0010281819338454007	0.001028755267211924	0.0010606262619142718	0.0010601463371020254	0.0011270973310110305	0.00112430647070151	0.06161179425180599	0.05962403692995871	-0.00015606191581815643	-0.00024061447778866984	-0.00015613799856664667	-0.00024073178135378126
0.6736330977969988	0.0009417603836788998	0.0009448722701617492	0.0009966776863915533	0.000998206206501055	0.0010275541898309812	0.0010281272171387091	0.0010599694135400928	0.0010594901369528722	0.0011263794799664815	0.001123591452813672	0.06159453951421306	0.05960734180578468	-0.00015511851569688373	-0.0002406010099303968	-0.00015519414995238123	-0.00024071832465866194
0.6776920760821589	0.0009412074787015293	0.0009443168874266532	0.0009960772732394922	0.0009976046467672077	0.0010269264824165532	0.001027499203637087	0.0010593126107683356	0.0010588339820714946	0.0011256616949439032	0.0011228764998079412	0.06157727803458596	0.05959064015577869	-0.00015418010070114563	-0.0002405864228206822	-0.00015425528875012695	-0.0002407037481555463
0.6817755117533548	0.000940654592094578	0.0009437615236067758	0.0009954768914886153	0.0009970031186536312	0.0010262988145173907	0.0010268712296237846	0.0010586558566453529	0.0010581778755014027	0.0011249439792633674	0.0011221616149917947	0.061560009875337385	0.059573932040324226	-0.00015324665161660367	-0.0002405707201686702	-0.0001533213957376489	-0.0002406880555557156
0.6858835521786408	0.00094010172642682	0.0009432061812821364	0.000994876543921861	0.0009964016249484852	0.001025671189039098	0.0010262432980058457	0.0010579991542072028	0.0010575218202758313	0.0011242263362333266	0.0011214468016611577	0.06154273509864152	0.05955721751958077	-0.00015231814922225806	-0.00024055390567753743	-0.00015239245168605087	-0.00024067125056426164
0.6900163456140378	0.0009395488842589137	0.0009426508630245929	0.0009942762333130814	0.000995800168430824	0.0010250436088776258	0.0010256154116806643	0.001057342506479676	0.0010568658194177619	0.0011235087691506419	0.0011207320631004263	0.061525453766449266	0.059540496653487575	-0.0001513945742930567	-0.0002405359830463527	-0.00015146843736126014	-0.00024065333688050305
0.6941740412088835	0.0009389960681434109	0.0009420955713978483	0.0009936759624270509	0.0009951987518706075	0.0010244160769192774	0.001024987573535982	0.0010566859164783014	0.0010562098759399324	0.0011227912813005874	0.0011200174025824787	0.06150816594048395	0.05952376950176075	-0.0001504759075993678	-0.00024051695596694067	-0.00015054933352565136	-0.0002406343181981796
0.6983567890112157	0.00093844328062478	0.0009415403089574756	0.0009930757340194962	0.0009945973780287193	0.0010237885960407383	0.0010243597864499179	0.0010560293872083739	0.0010555539928448613	0.0011220738759568874	0.0011193028233687074	0.0614908716822361	0.05950703612389638	-0.00014956212990684115	-0.0002404968281224107	-0.00014963512093697784	-0.0002406141982024823
0.702564739973187	0.0009378905242394174	0.0009409850782509267	0.000992475550837105	0.0009939960496569888	0.0010231611691090942	0.001023732053290985	0.001055372921664971	0.0010548981731248706	0.001121356556381731	0.0011185883287090342	0.06147357105296843	0.059490296579168475	-0.00014865322198071018	-0.00024047560319184758	-0.00014872578035203532	-0.00024059298057363399
0.7067980459565127	0.0009373378015156565	0.000940429881817545	0.0009918754156175414	0.000993394769498197	0.0010225337989818336	0.0010231043769180989	0.0010547165228329668	0.0010542424197620911	0.0011206393258257907	0.0011178739218419295	0.061456264113712585	0.05947355092662755	-0.00014774916458534793	-0.00024045328484753603	-0.000147821292526093	-0.0002405706689841136
0.7110568597379514	0.000936785114973791	0.0009398747221885865	0.0009912753310894662	0.0009927935402861017	0.0010219064885068794	0.00102247676018061	0.001054060193687056	0.0010535867357284927	0.0011199221875282511	0.0011171596059944406	0.06143895092527073	0.05945679922510168	-0.00014684993848303185	-0.00024042987675121363	-0.00014692163821428128	-0.0002405472670988229
0.7153413350148182	0.0009362324671260893	0.0009393196018872352	0.0009906752999725558	0.0009921923647454574	0.001021279240522614	0.0010218492059183098	0.0010534039371917793	0.0010529311239859086	0.001119205144716831	0.0011164453843822157	0.061421631548217635	0.059440041533199414	-0.00014595552443900928	-0.00024040538256039912	-0.0001460267981729657	-0.0002405227785758357
0.7196516264105322	0.0009356798604768077	0.0009387645234286142	0.000990075324977517	0.0009915912455920259	0.001020652057857875	0.0010212217169614614	0.0010527477563015335	0.0010522755874860436	0.0011184882006078022	0.0011157312602095187	0.061404306042895825	0.05942327790930422	-0.0001450659032196655	-0.00024037980592342412	-0.0001451367531599551	-0.0002404972070645106
0.7239878894801961	0.0009351272975222097	0.0009382094893198096	0.0009894754088061104	0.000990990185532601	0.0010200249433320078	0.001020594296130814	0.001052091653960603	0.0010516201291705042	0.0011177713584060226	0.0011150172366692637	0.06138697446941903	0.05940650841157753	-0.0001441810555944667	-0.00024035315048107075	-0.00014425148393690246	-0.00024047055620779467
0.7283502807162107	0.0009345747807505849	0.000937654502059885	0.0009888755541511667	0.0009903891872650296	0.001019397899754853	0.001019966946237622	0.0010514356331031757	0.0010509647519708208	0.0011170546213049536	0.0011143033169430344	0.06136963688767015	0.059389733097957594	-0.0001433009623372089	-0.00024032541986623857	-0.00014337097126906895	-0.00024044282963964214
0.7327389575539218	0.0009340223126422641	0.0009370995641398993	0.000988275763696609	0.000989788253478225	0.0010187709299267992	0.0010193396700836725	0.0010507796966533688	0.0010503094588084686	0.0011163379924866922	0.0011135895042011124	0.06135229335730147	0.059372952026163765	-0.00014242560422582373	-0.00024029661770247346	-0.00014249519592599014	-0.00024041403098484793
0.7371540783773028	0.0009334698956696419	0.0009365446780429289	0.000987676040117473	0.0009891873868521986	0.0010181440366387794	0.0010187124704613055	0.001050123847525254	0.001049654252594893	0.0011156214751219947	0.0011128758016025037	0.06133494393773724	0.05935616525368844	-0.00014155496204507068	-0.00024026674760604938	-0.00014162413868411272	-0.00024038416386118477
0.74159580252467	0.0009329175322971923	0.0009359898462440817	0.0009870763860799308	0.0009885865900580704	0.0010175172226723123	0.0010180853501534312	0.0010494680886228788	0.001048999136231529	0.0011149050723703046	0.0011121622122949653	0.06131758868816814	0.05933937283780195	-0.00014068901658573219	-0.0002402358131831095	-0.00014075778032660025	-0.00024035323187737712
0.746064290294433	0.0009323652249814883	0.0009354350712105201	0.0009864768042413038	0.0009879858657580968	0.0010168904907995149	0.0010174583119335592	0.0010488124228402909	0.0010483441126098326	0.0011141887873797787	0.0011114487394150308	0.06130022766756	0.059322574835554795	-0.00013982774864745862	-0.00024020381803241397	-0.00013989610164349964	-0.0002403212386313247
0.7505597029508803	0.0009318129761712245	0.0009348803554014813	0.0009858772972500972	0.0009873852166056903	0.0010162638437831268	0.0010168313585658256	0.0010481568530615638	0.0010476891846112986	0.0011134726232873186	0.001110735386088043	0.06128286093464255	0.0593057713037716	-0.0001389711390379078	-0.00024017076574250895	-0.0001390390834349331	-0.000240288187714377
0.7550822027299987	0.0009312607883072369	0.0009343257012682957	0.0009852778677460147	0.0009867846452454457	0.0010156372843765406	0.0010162044928050007	0.0010475013821608246	0.0010470343551074934	0.001112756583218598	0.0011100221554281768	0.06126548854791845	0.059288962299056655	-0.00013811916857443818	-0.0002401366598925314	-0.0001381867065102238	-0.00024025408270753057
0.7596319528453285	0.0009307086638225205	0.0009337711112544102	0.0009846785183599855	0.000986184154313161	0.00101501081532382	0.0010155777173965351	0.0010468460130022782	0.0010463796269600746	0.0011120406702880919	0.0011093090505384772	0.06124811056565874	0.05927214787778785	-0.00013727181808527444	-0.00024010150405232022	-0.00013733895168828447	-0.000240218927180319
0.7642091174938536	0.000930156605142255	0.0009332165877954088	0.0009840792517141837	0.0009855837464358605	0.0010143844393597297	0.001014951035076573	0.0010461907484402343	0.0010457250030208246	0.0011113248875991087	0.0011085960745108804	0.06123072704590659	0.05925532809612509	-0.00013642906840997948	-0.00024006530178188878	-0.00013649579980103133	-0.00024018272469539248
0.7688138618619275	0.0009296046146838256	0.0009326621333190342	0.0009834800704220563	0.0009849834242318199	0.0010137581592097578	0.0010143244485719754	0.001045535591319135	0.0010450704861316713	0.0011106092382438184	0.0011078832304262513	0.06121333804647448	0.05923850301000386	-0.00013559090040113353	-0.00024002805663245197	-0.00013565723169238486	-0.00024014547880457648
0.7734463521312342	0.0009290526948568425	0.0009321077502452108	0.0009828809770883501	0.000984383190310594	0.001013131977590139	0.001013697960600353	0.0010448805444735823	0.0010444160791247188	0.001109893725303286	0.0011071705213544078	0.061195943624942045	0.05922167267513376	-0.00013475729492332111	-0.00023998977214254036	-0.00013482322821907478	-0.00024010719304881634
0.7781067554847866	0.0009285008480631667	0.0009315534409860652	0.000982281974309131	0.0009837830472730338	0.0010125058972078969	0.0010130715738700905	0.0010442256107283656	0.0010437617848222775	0.0011091783518475022	0.0011064579503541592	0.06117854383865957	0.059204837147009894	-0.00013392823285592048	-0.000239950451841775	-0.00013399377025209713	-0.00024006787095873228
0.7827952401129585	0.0009279490766969344	0.0009309992079459565	0.0009816830646718151	0.000983182997711327	0.0010118799207608493	0.0010124452910803758	0.0010435707928984977	0.0010431076060368905	0.0011084631209354187	0.001105745520473338	0.061161138744751604	0.05918799648089459	-0.00013310369509383913	-0.0002399100992499792	-0.00013316883867728335	-0.00024002751605442518
0.7875119752195561	0.0009273973831445762	0.0009304450535214924	0.000981084250755191	0.0009825830442090097	0.0010112540509376526	0.0010118191149212255	0.0010429160937892314	0.0010424535455713653	0.0011077480356149784	0.0011050332347488287	0.061143728400107594	0.05917115073183485	-0.00013228366254683377	-0.00023986871787473607	-0.00013234841439706269	-0.00023998613184642026
0.792257131027923	0.0009268457697848421	0.0009298909801015539	0.0009804855351294474	0.0009819831893409959	0.001010628290417823	0.0010111930480735099	0.0010422615161960987	0.0010417996062187986	0.0011070330989231465	0.0011043210962066008	0.061126312861389774	0.05915429995465547	-0.00013146811614213327	-0.00023982631121388653	-0.00013153247832980997	-0.00023994372183311352
0.7970308787870847	0.0009262942389888317	0.0009293369900673277	0.0009798869203562033	0.0009813834356736137	0.0010100026418717644	0.001010567093208991	0.001041607062904942	0.0010411457907626136	0.0011063183138859537	0.00110360910786175	0.061108892185031655	0.05913744420395526	-0.00013065703682406393	-0.00023978288275378068	-0.00013072101141135828	-0.00023990028950174325
0.8018333907779276	0.0009257427931200118	0.0009287830857923212	0.0009792884089885323	0.0009807837857646253	0.001009377107960802	0.0010099412529903427	0.0010409527366919392	0.0010404921019765852	0.0011056036835185212	0.0011028972727185257	0.06109146642723495	0.059120583534110656	-0.0001298504055550903	-0.00023973843596894473	-0.00012991399459651165	-0.00023985583832936141
0.8066648403194178	0.0009251914345342456	0.0009282292696423945	0.0009786900035709905	0.0009801842421632515	0.0010087516913372093	0.001009315530071184	0.0010402985403236355	0.0010398385426248758	0.0011048892108251	0.0011021855937703667	0.061074035643971285	0.05910371799928314	-0.0001290482033173418	-0.00023969297432352432	-0.00012911140885858707	-0.00023981037178050224
0.8115254017748545	0.000924640165579817	0.0009276755439757851	0.0009780917066396473	0.0009795848074102122	0.0010081263946442362	0.0010086899270961107	0.0010396444765569841	0.0010391851154620633	0.0011041748987991084	0.0011014740739999423	0.0610565998909874	0.05908684765340402	-0.00012825041111230728	-0.0002396465012690363	-0.0001283132351908023	-0.00023976389330818138
0.8164152505581643	0.0009240889885974584	0.000927121911143132	0.0009774935207221144	0.0009789854840377456	0.0010075012205161451	0.0010080644467007239	0.0010389905481393658	0.001038531823233175	0.0011034607504231651	0.0011007627163791814	0.061039159223793625	0.05906997255018531	-0.0001274570099625283	-0.0002395990202458953	-0.00012751945460766356	-0.0002397164063545898
0.8213345631402307	0.0009235379059203747	0.0009265683734875029	0.0009768954483375687	0.000978386274569638	0.001006876171578235	0.0010074390915116587	0.0010383367578086318	0.0010378786686737213	0.0011027467686691278	0.0011000515238693115	0.06102171369767993	0.059053092743120775	-0.00012666798091182097	-0.00023955053468219245	-0.00012673004814449385	-0.00023966791434873458
0.8262835170552626	0.0009229869198742732	0.0009260149333444257	0.0009762974919967929	0.0009777871815212604	0.00100625125044688	0.0010068138641466228	0.001037683108293133	0.001037225654509729	0.0011020329564981307	0.001099340499420901	0.061004263367701275	0.0590362082854797	-0.00012588330502624756	-0.00023950104799394523	-0.00012594499685908422	-0.0002396184207079377
0.8312622909072027	0.0009224360327773878	0.000925461593041909	0.0009756996542021971	0.0009771882073995927	0.0010056264597295545	0.0010061887672144206	0.0010370296023117528	0.001036572783457772	0.00110131931686062	0.0010986296459738868	0.06098680828868541	0.05901931923030928	-0.00012510296339492133	-0.0002394505635849309	-0.00012516428183234618	-0.00023956792883747524
0.8362710643761712	0.0009218852469405101	0.0009249083549004752	0.000975101937447853	0.0009765893547032548	0.0010050018020248718	0.0010055638033149908	0.0010363762425739421	0.0010359200582250093	0.001100605852696394	0.0010979189664576214	0.060969348515230566	0.059002425630439406	-0.0001243269371302147	-0.00023939908484577055	-0.0001243878841685475	-0.00023951644212960588
0.8413100182249524	0.0009213345646670145	0.0009243552212331868	0.0009745043442195239	0.0009759906259225405	0.0010043772799226145	0.0010049389750394371	0.0010357230317797584	0.001035267481509217	0.0010998925669346436	0.0010972084637909068	0.060951884101710534	0.05898552753847584	-0.0001235552073696744	-0.00023934661515556677	-0.00012361578499672787	-0.00023946396396423708
0.8463793343055166	0.000920783988252891	0.0009238021943456762	0.0009739068769947007	0.0009753920235394501	0.001003752896003763	0.0010043142849700622	0.0010350699726198946	0.0010346150559988267	0.001099179462493989	0.0010964981408820359	0.06093441510226496	0.058968625006804526	-0.0001227877552759521	-0.00023929315788076555	-0.00012284796547114285	-0.00023941049770884182
0.8514791955655843	0.0009202335199867638	0.0009232492765361697	0.0009733095382426191	0.0009747935500277134	0.0010031286528405345	0.0010036897356803976	0.0010344170677757138	0.0010339627843729536	0.0010984665422825162	0.0010957880006288263	0.0609169415708125	0.0589517180875916	-0.00012202456203673495	-0.0002392387163730747	-0.00012208440677138888	-0.00023935604671679322
0.8566097860552276	0.0009196831621499387	0.0009226964700955291	0.0009727123304243149	0.0009741952078528373	0.0010025045529964201	0.001003065329735249	0.0010337643199192967	0.0010333106693014439	0.0010977538091978298	0.0010950780459186734	0.06089946356103966	0.05893480683278086	-0.00012126560886674409	-0.00023918329397210059	-0.00012132509010417958	-0.00023930061432941852
0.861771290933513	0.0009191329170164111	0.0009221437773072646	0.000972115255992637	0.0009735969994721222	0.0010018805990262107	0.0010024410696907124	0.0010331117317134608	0.0010326587134448994	0.0010970412661270737	0.001094368279628572	0.060881981126403764	0.05891789129409847	-0.00012051087700856722	-0.00023912689400520937	-0.00012056999670372048	-0.00023924420387499978
0.8669638964751838	0.0009185827868529133	0.0009215912004475776	0.0009715183173922874	0.0009729989273347058	0.0010012567934760358	0.0010018169580942268	0.0010324593058118109	0.0010320069194547214	0.0010963289159469918	0.0010936587046251733	0.06086449432013975	0.05890097152304899	-0.00011976034773189537	-0.00023906951978475144	-0.00011981910783130656	-0.00023918681866691438
0.8721877900773816	0.0009180327739189363	0.0009210387417853878	0.0009709215170598578	0.0009724009938815927	0.001000633138883402	0.001001192997484599	0.0010318070448587715	0.0010313552899731476	0.0010956167615239572	0.00109294932376482	0.060847003195252214	0.05888404757091976	-0.00011901400233516046	-0.00023901117460983778	-0.00011907240477739	-0.00023912846200599414
0.877443160266411	0.0009174828804667629	0.0009204864035823641	0.0009703248574238597	0.0009718032015456923	0.0010000096377772245	0.0010005691903920448	0.0010311549514896259	0.001030703827633287	0.001094904805714021	0.0010922401398935889	0.06082950780452124	0.05886711948877435	-0.00011827182214634024	-0.00023895186176606242	-0.00011832986886162189	-0.00023906913717888778
0.8827301967045416	0.000916933108741499	0.0009199341880929534	0.0009697283409047588	0.0009712055527518452	0.0009993862926778653	0.0009999455393382203	0.00103050302833055	0.0010300525350591591	0.0010941930513629497	0.0010915311558473307	0.06081200820049754	0.05885018732746164	-0.00011753378852316643	-0.00023889158452533588	-0.0001175914814336293	-0.0002390088474588381
0.8880490901968541	0.0009163834609811021	0.0009193820975644148	0.0009691319699150106	0.0009706080499168643	0.0009987631060971675	0.0009993220468362625	0.0010298512779986567	0.001029401414865734	0.0010934815013062715	0.0010908223744517166	0.060794504435508046	0.05883325113761146	-0.00011679988285440146	-0.0002388303461458019	-0.00011685722387363984	-0.0002389475961047105
0.8934000326981257	0.0009158339394164175	0.0009188301342368512	0.0009685357468590929	0.0009700106954495702	0.0009981400805384912	0.0009986987153908222	0.0010291997031020303	0.0010287504696589672	0.0010927701583693182	0.0010901137985222776	0.06077699656165452	0.058816310969630435	-0.00011607008655913076	-0.00023876814987022765	-0.00011612707759306451	-0.00023888538636143708
0.8987832173197573	0.000915284546271207	0.0009182783003432402	0.000967939674133548	0.0009694134917508203	0.0009975172184967596	0.000998075547498105	0.0010285483062397675	0.001028099702035842	0.0010920590253672684	0.0010894054308644506	0.060759484630807235	0.05879936687371163	-0.00011534438108874723	-0.00023870499892780783	-0.00011540102403498342	-0.00023882222145915621
0.904198838336744	0.0009147352837621822	0.0009177265981094672	0.0009673437541270059	0.0009688164412135522	0.0009968945224584828	0.0009974525456459065	0.0010278970900020165	0.0010274491145844096	0.0010913481051051932	0.0010886972742736225	0.06074196869461929	0.05878241889982794	-0.00011462274792715943	-0.00023864089653347076	-0.00011467904467490908	-0.00023875810461349012
0.9096470911946843	0.0009141861540990403	0.0009171750297543622	0.0009667479892202362	0.0009682195462228168	0.0009962719949018087	0.0009968297123136532	0.0010272460569700228	0.001026798709883829	0.001090637400378102	0.0010879893315351753	0.060724448804514636	0.058765467097734524	-0.00011390516859106914	-0.0002385758458868792	-0.00011396112102166067	-0.00023869303902598893
0.915128172516836	0.0009136371594844905	0.0009166235974897236	0.0009661523817861719	0.0009676228091558083	0.000995649638296551	0.000996207049972435	0.0010265952097161554	0.0010261484905044029	0.001089926913970981	0.0010872816054245246	0.06070692501168854	0.05874851151697224	-0.00011319162463092891	-0.00023850985017340176	-0.00011324723461762776	-0.00023862702788349233
0.9206422801112097	0.0009130883021142935	0.0009160723035203621	0.0009655569341899488	0.000967026232381913	0.0009950274551042365	0.0009955845610850503	0.0010259445508039647	0.0010254984590076224	0.0010892166486588472	0.0010865740987071725	0.06068939736712072	0.058731552206858925	-0.0001124820976313029	-0.00023844291256339134	-0.00011253736703890904	-0.00023856007435654747
0.9261896129777101	0.0009125395841772941	0.0009155211500441325	0.0009649616487889494	0.000966429818262741	0.0009944054477781367	0.000994962248106044	0.0010252940827882124	0.001024848617946213	0.001088506607206791	0.0010858668141387527	0.060671865921559084	0.05871458921650024	-0.00011177656921194934	-0.00023837503621285117	-0.00011183149989714425	-0.00023849218160251762
0.931770371315315	0.0009119910078554517	0.0009149701392519581	0.0009643665279328285	0.0009658335691521585	0.0009937836187633102	0.00099434011348174	0.001024643808214915	0.0010241989698641632	0.001087796792370016	0.0010851597544650684	0.06065433072553264	0.058697622594782825	-0.00011107502102727929	-0.0002383062242612144	-0.00011112961483912553	-0.00023842335276311188
0.9373847565293029	0.0009114425753238783	0.0009144192733278781	0.0009637715739635644	0.0009652374873963312	0.0009931619704966468	0.0009937181596502904	0.0010239937296213882	0.0010235495172967784	0.0010870872068938961	0.0010844529224221466	0.06063679182934156	0.05868065239038046	-0.00011037743476777218	-0.00023823647983292617	-0.0001104316935471028	-0.00023835359096363584
0.9430329712385201	0.0009108942887508727	0.0009138685544490765	0.0009631767892154849	0.0009646415753337632	0.0009925405054069015	0.0009930963890417105	0.0010233438495362889	0.0010229002627707162	0.001086377853514016	0.001083746320736284	0.06061924928306872	0.058663678651746785	-0.00010968379216107216	-0.00023816580603866488	-0.00010973771774021313	-0.00023828289931496216
0.9487152192826929	0.0009103461502979543	0.0009133179847859162	0.0009625821760153126	0.0009640458352953335	0.0009919192259147333	0.0009924748040779196	0.0010226941704796553	0.0010222512088040332	0.0010856687349562184	0.0010830399521240895	0.06060170313657179	0.058646701427122486	-0.00010899407497075297	-0.00023809420597123432	-0.0001090476691743697	-0.00023821128091205956
0.9544317057297852	0.0009097981621198997	0.0009127675665019801	0.0009619877366822048	0.0009634502696043367	0.0009912981344327588	0.0009918534071727849	0.001022044694962954	0.0010216023579062274	0.0010849598539366579	0.001082333819292539	0.06058415343948481	0.05862972076453262	-0.0001083082649986078	-0.0002380216827091164	-0.00010836152964339985	-0.00023813873883460346
0.9601826368833979	0.000909250326364775	0.0009122173017540966	0.0009613934735277844	0.0009628548805765152	0.0009906772333655735	0.000991232200732155	0.0010213954254891166	0.0010209537125782737	0.0010842512131618385	0.0010816279249390125	0.06056660024122171	0.058612736711786524	-0.00010762634408457983	-0.00023794823931538867	-0.00010767928097883683	-0.000238065276146171
0.9659682202902156	0.000908702645173977	0.0009116671926923868	0.0009607993888561898	0.0009622596705201088	0.000990056525109811	0.0009906111871539115	0.0010207463645525916	0.0010203052753126822	0.001083542815328672	0.001080922271751355	0.060549043590973586	0.05859574931648216	-0.00010694829410635986	-0.00023787387883550393	-0.00010700090505061377	-0.00023799089589385258
0.9717886647474951	0.0009081551206822663	0.0009111172414602953	0.000960205484964106	0.0009616646417358886	0.0009894360120541756	0.0009899903688280036	0.0010200975146393827	0.0010196570485935276	0.0010828346631245225	0.0010802168624079146	0.06053148353771201	0.058578758625998685	-0.00010627409698138468	-0.00023779860430003796	-0.00010632638376821546	-0.00023791560110958399
0.9776441803106027	0.000907607755017802	0.0009105674501946261	0.0009596117641408096	0.0009610697965171962	0.000988815696579487	0.000989369748136492	0.0010194488782270929	0.0010190090348965028	0.001082126759227254	0.0010795116995775977	0.06051392013018393	0.05856176468750623	-0.00010560373466653172	-0.0002377224187236071	-0.00010565569908051187	-0.00023783939480909178
0.9835349783005937	0.0009070605503021803	0.0009100178210255794	0.0009590182286682052	0.0009604751371499863	0.0009881955810587197	0.00098874932745359	0.0010188004577849714	0.0010183612366889568	0.0010814191063052811	0.0010788067859199134	0.0604963534169193	0.05854476754795831	-0.0001049371891588824	-0.00023764532510461844	-0.00010498883297625772	-0.0002377622799910606
0.9894612713118381	0.0009065135086504739	0.0009094683560767944	0.0009584248808208701	0.0009598806659128705	0.0009875756678570477	0.0009881291091457113	0.0010181522557739604	0.0010177136564299488	0.0010807117070176222	0.001078102124085028	0.060478783446227986	0.058527767254096856	-0.00010427444249530571	-0.00023756732642354894	-0.00010432576748460598	-0.00023768425963774376
0.9954232732196957	0.0009059666321712671	0.0009089190574653807	0.0009578317228660949	0.0009592863850771508	0.000986955959331894	0.000987509095571508	0.0010175042746467377	0.0010170662965702827	0.001080004564013948	0.0010773977167138143	0.06046121026619795	0.058510763852450964	-0.00010361547675381833	-0.00023748842564469408	-0.00010366648467613482	-0.00023760533671568496
1.0014211991882311	0.0009054199229666913	0.0009083699273019564	0.0009572387570639209	0.000958692296906865	0.000986336457832964	0.0009868892890819141	0.0010168565168477601	0.0010164191595525586	0.0010792976799346259	0.0010766935664378965	0.06044363392469823	0.058493757389337875	-0.00010296027405500008	-0.00023740862571827726	-0.00010301096666268106	-0.00023752551417438594
1.0074552656779823	0.0009048733831324648	0.0009078209676906903	0.0009566459856671818	0.0009580984036588311	0.000985717165702287	0.000986269692020192	0.001016208984813313	0.0010157722478112195	0.0010785910574107795	0.0010759896758797067	0.060426054469381915	0.058476747910862194	-0.0001023088165602315	-0.0002373279295752595	-0.00010235919559788142	-0.0002374447949463343
1.013525690453769	0.000904327014757933	0.0009072721807293363	0.0009560534109215517	0.0009575047075826815	0.0009850980852742748	0.000985650306721973	0.001015561680971556	0.001015125563772595	0.0010778846990643347	0.0010752860476525323	0.06040847194767997	0.05845973546292095	-0.00010166108647305383	-0.0002372463401292546	-0.00010171115367790806	-0.0002373631819475308
1.0196326925925556	0.0009037808199261019	0.000906723568509273	0.0009554610350655788	0.0009569112109209142	0.0009844792188757534	0.0009850311355153044	0.0010149146077425672	0.001014479109854946	0.001077178607508072	0.0010745826843605705	0.06039088640680771	0.058442720091194014	-0.00010101706604073724	-0.00023716386027933245	-0.00010106682314151016	-0.00023728067807649023
1.0257764924913542	0.0009032348007136829	0.0009061751331155437	0.0009548688603307363	0.0009563179159089285	0.000983860568826007	0.0009844121807206928	0.001014267767538394	0.0010138328884685154	0.0010764727853456823	0.001073879588598977	0.06037329789376108	0.05842570184115353	-0.00010037673755272647	-0.0002370804929048842	-0.00010042618627068012	-0.0002371972862147964
1.0319573118751795	0.0009026889591911268	0.0009056268766268949	0.0009542768889414565	0.0009557248247750717	0.0009832421374368376	0.0009837934446511503	0.0010136211627630961	0.0010131869020155765	0.0010757672351718126	0.0010731767629539191	0.06035570645532048	0.05840868075806363	-9.974008334263929e-05	-0.00023699624086942483	-9.978922539126411e-05	-0.00023711300922732437
1.0381753738050519	0.0009021432974226622	0.0009050788011158127	0.0009536851231151768	0.0009551319397406752	0.0009826239270125869	0.0009831749296122336	0.001012974795812793	0.0010125411528904714	0.0010750619595721205	0.0010724742100026248	0.060338112138049745	0.058391656886977936	-9.910708578861338e-05	-0.00023691110702042661	-9.915592287304542e-05	-0.00023702784996129656
1.0444309026860459	0.0009015978174663406	0.0009045309086485681	0.0009530935650623884	0.0009545392630201083	0.0009820059398501994	0.0009825566379020986	0.001012328669075716	0.001011895643479668	0.0010743569611233298	0.0010717719323134426	0.060320514988293814	0.05837463027273823	-9.847772731208515e-05	-0.00023682509418515574	-9.852626112986929e-05	-0.00023694181124553348
1.05072412427539	0.000901052521374073	0.0009039832012852541	0.000952502216986672	0.0009539467968208148	0.000981388178239264	0.000981938571811541	0.001011682784932255	0.0010112503761618072	0.001073652242393283	0.001071069932445889	0.06030291505218696	0.058357600959981826	-9.785199037998238e-05	-0.00023673820517508548	-9.790022262123887e-05	-0.00023685489589361786
1.057055265690613	0.0009005074111916634	0.0009034356810798196	0.000951911081084741	0.0009533545433433522	0.000980770644462055	0.0009813207336240358	0.0010110371457549947	0.0010106053533077387	0.0010729478059409866	0.0010703682129506965	0.06028531237564096	0.058340568993134556	-9.722985750446056e-05	-0.00023665044278398106	-9.72777898511773e-05	-0.00023676710669945367
1.0634245554177415	0.000899962488958864	0.000902888350080124	0.0009513201595464964	0.0009527625047814525	0.0009801533407935836	0.0009807031256158	0.0010103917539087883	0.00100996057728059	0.00107224365431668	0.0010696667763698806	0.060267707004359544	0.05832353441641349	-9.661131124304168e-05	-0.00023656180978745556	-9.665894536936559e-05	-0.00023667844643954217
1.0698322233195456	0.0008994177567093984	0.0009023412103279629	0.000950729454555055	0.0009521706833220454	0.0009795362695016409	0.000980085750055821	0.0010097466117507798	0.0010093160504357959	0.0010715397900618734	0.0010689656252367797	0.06025009898382926	0.058306497273831075	-9.599633419933584e-05	-0.00023647230894338622	-9.604367177190598e-05	-0.00023658891787342595
1.0762785006438331	0.0008988732164710157	0.0009017942638591187	0.0009501389682868076	0.0009515790811453176	0.0009789194328468473	0.0009794686092059162	0.0010091017216304705	0.0010086717751211615	0.0010708362157094142	0.0010682647620761196	0.06023248835932312	0.058289457609193455	-9.538490902330499e-05	-0.0002363819429921643	-9.54319517009472e-05	-0.00023649852374221791
1.0827636200317978	0.0008983288702655227	0.0009012475127033951	0.000949548702911456	0.0009509877004247501	0.0009783028330826952	0.0009788517053207703	0.001008457085889758	0.0010080277536769007	0.0010701329337835313	0.0010675641894040571	0.060214875175898075	0.058272415466098126	-9.477701841176245e-05	-0.0002362907146562232	-9.482376784544777e-05	-0.00023640726676910084
1.089287815526412	0.0008977847201088294	0.0009007009588846644	0.0009489586605920594	0.0009503965433271696	0.000977686472455599	0.000978235040647991	0.001007812706862993	0.0010073839884356924	0.0010694299467998993	0.001066863909728245	0.06019725947840227	0.05825537088793494	-9.417264510769296e-05	-0.00023619862663779023	-9.421910294099556e-05	-0.00023631514965810618
1.0958513225808764	0.0008972407680109923	0.0009001546044209077	0.0009483688434850828	0.0009498056120127875	0.0009770703532049503	0.000977618617428153	0.0010071685868770284	0.0010067404817227317	0.0010687272572656888	0.0010661639255478822	0.06017964131147046	0.058238323917893686	-9.357177190275068e-05	-0.00023610568162438228	-9.3617939771376e-05	-0.0002362221750972504
1.1024543780671139	0.0008966970159762457	0.0008996084513242481	0.0009477792537404353	0.0009492149086352462	0.0009764544775631415	0.0009770024378948393	0.0010065247282512611	0.00100609723585577	0.001068024867679617	0.0010654642393537644	0.06016202071952414	0.05822127459895494	-9.297438163557992e-05	-0.00023601188228311587	-9.302026116746187e-05	-0.00023612834575431618
1.1090972202843215	0.0008961534660030578	0.0008990625016010076	0.0009471898935015256	0.0009486244353416709	0.0009758388477556462	0.0009763865042747027	0.0010058811332976946	0.0010054542531451763	0.0010673227805320156	0.0010647648536283492	0.060144397746773846	0.058204222973893646	-9.238045719259236e-05	-0.00023591723126215047	-9.242605000835125e-05	-0.00023603366427940586
1.115780088967567	0.00089561012008416	0.0008985167572517344	0.000946600764905296	0.0009480341942727049	0.000975223466001039	0.0009757708187874988	0.0010052378043209768	0.001004811535893981	0.0010666209983048716	0.0010640657708457996	0.06012677243721929	0.058187169085286074	-9.178998150942419e-05	-0.00023582173119326977	-9.183528922170059e-05	-0.00023593813330427538
1.1225032252964444	0.000895066980206599	0.0008979712202712593	0.00094601187008228	0.0009474441875625689	0.0009746083345110611	0.0009751553836461476	0.0010045947436184636	0.0010041690863979323	0.001065919523471897	0.001063366993472053	0.0601091448346513	0.05817011297549997	-9.120293756942344e-05	-0.00023572538468744075	-9.124796178353045e-05	-0.00023584175544155705
1.1292668719037753	0.0008945240483517719	0.0008974258926487239	0.0009454232111566412	0.0009468544173390936	0.0009739934554906629	0.0009745402010567723	0.0010039519534802586	0.0010035269069455384	0.001065218358498575	0.0010626685239648645	0.060091514982647073	0.05815305468670279	-9.061930840560672e-05	-0.00023562819433844973	-9.06640507192108e-05	-0.00023574453328592537
1.1360712728843656	0.0008939813264954715	0.0008968807763676356	0.000944834790246222	0.0009462648857237789	0.0009733788311380512	0.0009739252732187538	0.0010033094361892737	0.0010028849998181277	0.0010645175058422221	0.0010619703647738738	0.06007388292457993	0.05813599426085677	-9.003907710020131e-05	-0.000235530162721459	-9.008353910314182e-05	-0.00023564646941284795
1.1429166738038161	0.0008934388166079302	0.0008963358734059041	0.0009442466094625906	0.0009456755948318305	0.0009727644636447397	0.000973310602324777	0.0010026671940212711	0.0010022433672898959	0.0010638169679520425	0.001061272518340653	0.06005624870360822	0.05811893173972607	-8.946222678445082e-05	-0.00023543129239111948	-8.950641005942006e-05	-0.0002355475663788631
1.1498033217073829	0.0008928965206538624	0.0008957911857358851	0.0009436586709110889	0.0009450865467722134	0.0009721503551956046	0.000972696190560882	0.001002025229244925	0.0010016020116279567	0.0010631167472691864	0.0010605749870987702	0.060038612362685685	0.058101867164869904	-8.88887406398503e-05	-0.00023533158588434633	-8.893264676206047e-05	-0.0002354478267219129
1.1567314651288954	0.000892354440592507	0.0008952467153244277	0.0009430709766908758	0.000944497743647698	0.0009715365079689223	0.0009720820401065113	0.001001383544121867	0.0010009609350923963	0.0010624168462268068	0.001059877773473842	0.06002097394455961	0.058084800577646305	-8.831860189849328e-05	-0.00023523104572018005	-8.836223243521846e-05	-0.00023534725296092684
1.1637013540997225	0.0008918125783776703	0.0008947024641329115	0.0009424835288949782	0.000943909187554903	0.0009709229241364242	0.0009714681531345608	0.0010007421409067374	0.0010003201399363243	0.001061717267250114	0.0010591808798835914	0.060003333491766786	0.058067732019217014	-8.775179384208631e-05	-0.00023512967439651145	-8.779515035335639e-05	-0.00023524584759540557
1.1707132401577995	0.0008912709359577721	0.0008941584341172975	0.0009418963296103389	0.0009433208805843515	0.0009703096058633537	0.0009708545318114316	0.0010001010218472436	0.000999679628405927	0.0010610180127564412	0.0010584843087379104	0.059985691046638485	0.05805066153053912	-8.71882998032536e-05	-0.00023502747439280158	-8.723138384167384e-05	-0.00023514361310575382
1.177767376356704	0.0008907295152758871	0.0008936146272281669	0.0009413093809178621	0.0009427328248205109	0.0009696965553085034	0.0009702411782970759	0.000999460189184208	0.0009990394027405167	0.0010603190851552926	0.001057788062438908	0.05996804665130064	0.05803358915237198	-8.66281031657451e-05	-0.00023492444816961	-8.667091627635737e-05	-0.0002350405519532528
1.1848640172747877	0.0008901883182697917	0.0008930710454107685	0.0009407226848924642	0.0009421450223418461	0.0009690837746242782	0.0009696280947450526	0.000998819645151623	0.0009983994651725908	0.0010596204868484102	0.0010570921433809795	0.059950400347672246	0.058016514925277554	-8.607118736438102e-05	-0.00023482059816826162	-8.611373108496911e-05	-0.00023493666658030987
1.1920034190243662	0.000889647346872001	0.0008925276906050577	0.0009401362436031147	0.0009415574752208613	0.0009684712659567319	0.0009690152833025692	0.0009981793919766981	0.000997759817927875	0.0010589222202298228	0.0010563965539508503	0.05993275217746789	0.05799943888961836	-8.551753588546818e-05	-0.00023471592681026388	-8.5559811746308e-05	-0.0002348319594092374
1.1991858392609598	0.0008891066030098259	0.000891984564745751	0.0009395500591128967	0.0009409701855241606	0.0009678590314456337	0.0009684027461105447	0.0009975394318799272	0.0009971204632253882	0.0010582242876859165	0.0010557012965276519	0.059915102182200246	0.057982361085558064	-8.49671322667167e-05	-0.00023461043649733448	-8.500914179065955e-05	-0.00023472643284253025
1.2064115371925936	0.0008885660886054049	0.0008914416697623624	0.0009389641334790464	0.0009403831553124849	0.0009672470732245054	0.0009677904853036511	0.0009968997670751242	0.0009964814032774865	0.0010575266915954836	0.0010550063734829655	0.059897450403171695	0.05796528155306298	-8.441996009804498e-05	-0.00023450412961237288	-8.446170480065629e-05	-0.00023462008926411482
1.2136807735891502	0.0008880258055757573	0.0008908990075792505	0.0009383784687530024	0.0009397963866407644	0.0009666353934206823	0.0009671785030103673	0.0009962603997694913	0.0009958426402899203	0.0010568294343297848	0.001054311787180888	0.05987979688148926	0.05794820033190407	-8.387600302123266e-05	-0.00023439700851801692	-8.391748441094471e-05	-0.00023451293103812776
1.2209938107917835	0.0008874857558328226	0.0008903565801156634	0.0009377930669804581	0.0009392098815581694	0.0009660239941553584	0.0009665668013530301	0.0009956213321636622	0.0009952041764618891	0.0010561325182526094	0.001053617539978088	0.05986214165805076	0.057931117461656176	-8.333524473089216e-05	-0.00023428907555830825	-8.337646430832402e-05	-0.00023440496050808335
1.2283509127223842	0.0008869459412835114	0.0008898143892857883	0.0009372079302014114	0.0009386236421081586	0.0009654128775436366	0.0009659553824478891	0.0009949825664517659	0.0009945660139860952	0.0010554359457203343	0.0010529236342238684	0.05984448477355544	0.057914032981698824	-8.279766897383023e-05	-0.0002341803330567216	-8.28386282325233e-05	-0.00023429617999887187
1.2357523448931043	0.0008864063638297433	0.000889272436998788	0.0009366230604502081	0.0009380376703285271	0.0009648020456945887	0.000965344248405151	0.0009943441048214684	0.0009939281550487933	0.0010547397190819817	0.0010522300722602216	0.05982682626849663	0.057896946931214485	-8.2263259549048e-05	-0.0002340707833153599	-8.230395997556317e-05	-0.00023418659181428936
1.2431983744159416	0.0008858670253685032	0.0008887307251588602	0.0009360384597556005	0.0009374519682514636	0.0009641915007113044	0.0009647334013290434	0.0009937059494540467	0.0009932906018298548	0.0010540438406792861	0.0010515368564218955	0.05980916618317391	0.05787985934919057	-8.173200030976713e-05	-0.00023396042861947852	-8.177244338296308e-05	-0.00023407619823923032
1.2506892700123766	0.0008853279277918729	0.0008881892556652655	0.0009354541301407854	0.0009368665379035832	0.0009635812446909307	0.0009641228433178504	0.000993068102524417	0.0009926533565028089	0.00105334831284674	0.0010508439890364422	0.05979150455767892	0.05786277027442443	-8.120387516154237e-05	-0.0002338492712324891	-8.124406235336668e-05	-0.00023396500153871624
1.2582253020230734	0.0008847890729870897	0.0008876480304123908	0.0009348700736234663	0.0009362813813059959	0.0009629712797247479	0.0009635125764639813	0.000992430566201215	0.0009920164212349112	0.0010526531379116695	0.0010501514724242894	0.05977384143190796	0.05784567974551898	-8.067886806314983e-05	-0.00023373731339704218	-8.071880083823646e-05	-0.0002338530039561748
1.2658067424176331	0.0008842504628365855	0.0008871070512897862	0.0009342862922158955	0.0009356965004743489	0.0009623616078981999	0.0009629026028540135	0.0009917933426468353	0.000991379798187187	0.001051958318194287	0.0010494593088987963	0.05975617684555745	0.05782858780087891	-8.015696302766939e-05	-0.00023362455733799692	-8.019664284342198e-05	-0.0002337402077169648
1.2734338648044117	0.0008837120992180329	0.0008865663201822093	0.0009337027879249258	0.000935111897418872	0.000961752231290958	0.0009622929245687449	0.0009911564340174884	0.0009907434895144924	0.0010512638560077495	0.0010487675007663086	0.059738510838121615	0.05781149447872316	-7.963814412126347e-05	-0.00023351100525811908	-7.967757242788309e-05	-0.0002336266150245736
1.2811069444403917	0.0008831739840043978	0.0008860258389696822	0.0009331195627520633	0.0009345275741444392	0.0009611431519769726	0.000961683543683255	0.0009905198424632632	0.000990107497365573	0.0010505697536582277	0.0010480760503262295	0.05972084344890089	0.05779439981707735	-7.912239546414845e-05	-0.0002333966593404957	-7.916157370462668e-05	-0.00023351222806272665
1.2888262582411194	0.0008826361190639767	0.0008854856095275262	0.0009325366186935159	0.0009339435326506086	0.0009605343720245234	0.0009610744622669469	0.0009898835701281767	0.0009894718238831089	0.0010498760134449584	0.001047384959871072	0.05970317471699664	0.05777730385377442	-7.860970123064331e-05	-0.00023328152174781347	-7.864863084107443e-05	-0.00023339704899558167
1.296592084790695	0.0008820985062604502	0.0008849456337264163	0.000931953957740243	0.000933359774931681	0.0009599258934962755	0.0009604656823836074	0.000989247619150229	0.0009888364712037805	0.0010491826376603113	0.0010466942316865225	0.05968550468131357	0.05776020662645836	-7.810004564910017e-05	-0.00023316559462205344	-7.813872805850774e-05	-0.00023328107996589686
1.3044047043518285	0.0008815611474529281	0.0008844059134324255	0.0009313715818780113	0.0009327763029767466	0.0009593177184493325	0.0009598572060914594	0.0009886119916614618	0.000988201441458316	0.0010484896285898463	0.001046003868051502	0.05966783338055664	0.05774310817257987	-7.759341300251493e-05	-0.0002330488800853514	-7.763184963259506e-05	-0.0002331643230959468
1.312264398875954	0.0008810240444959965	0.0008838664505070748	0.0009307894930874397	0.0009321931187697385	0.0009587098489352858	0.0009592490354432151	0.000987976689788016	0.0009875667367715583	0.00104779698851238	0.0010453138712382289	0.05965016085324112	0.0577260085294063	-7.708978762833302e-05	-0.0002329313802391375	-7.712797989382209e-05	-0.00023304678048816085
1.320171452013404	0.0008804871992397621	0.0008833272468073749	0.0009302076933440551	0.000931610224289482	0.0009581022870002739	0.0009586411724861273	0.0009873417156501829	0.000986932359262507	0.0010471047197000414	0.001044624243512277	0.05963248713768225	0.057708907734009864	-7.658915391878934e-05	-0.0002328130971647191	-7.662710322729055e-05	-0.00023292845422429043
1.3281261491236485	0.0008799506135299027	0.0008827883041858787	0.0009296261846183385	0.0009310276215097456	0.0009574950346850278	0.0009580336192620456	0.0009867070713624614	0.0009862983110443865	0.0010464128244183366	0.0010439349871326374	0.059614812272002896	0.057691805823280755	-7.609149632054057e-05	-0.00023269403292144886	-7.612920407275986e-05	-0.00023280934636477069
1.3361287772855897	0.0008794142892077154	0.0008822496244907278	0.0009290449688757851	0.0009304453123992995	0.0009568880940249406	0.000957426377807471	0.0009860727590336226	0.0009856645942246955	0.001045721304926213	0.0010432461043517849	0.059597136294132914	0.057674702833913453	-7.559679933503288e-05	-0.00023257418954764075	-7.56342669249524e-05	-0.00023268945894949766
1.3441796253079266	0.0008788782281101643	0.0008817112095657022	0.0009284640480769519	0.0009298632989219577	0.0009562814670501076	0.0009568194501536101	0.0009854387807667567	0.000985031210905271	0.001045030163476121	0.001042557597415737	0.05957945924180448	0.05765759880242462	-7.510504751994523e-05	-0.00023245356906412273	-7.51422763339768e-05	-0.00023256879399816133
1.352278983739575	0.0008783424320699195	0.0008811730612502601	0.0009278834241775007	0.0009292815830366353	0.0009556751557853767	0.0009562128383264238	0.000984805138659331	0.000984398163182334	0.0010443394023140682	0.0010418694685641115	0.05956178115256314	0.05764049376513759	-7.461622548717711e-05	-0.00023233217346821378	-7.465321690511978e-05	-0.00023244735350977375
1.3604271448801535	0.000877806902915418	0.0008806351813795956	0.0009273030991282648	0.0009287001666973987	0.0009550691622504214	0.0009556065443466887	0.000984171834803252	0.0009837654531465554	0.0010436490236796921	0.0010411817200301936	0.05954410206375821	0.05762338775819362	-7.413031790377139e-05	-0.00023221000473566678	-7.41670732986241e-05	-0.0002323251394612258
1.3686244027905345	0.0008772716424709056	0.0008800975717846846	0.0009267230748752948	0.0009281190518535221	0.0009544634884597806	0.0009550005702300507	0.0009835388712849202	0.000983133082883111	0.0010429590298063204	0.0010404943540410023	0.059526422012547764	0.05760628081754602	-7.364730949267068e-05	-0.0002320870648227502	-7.368383023035469e-05	-0.00023220215380884146
1.3768710533034536	0.000876736652556484	0.0008795602342923305	0.0009261433533599083	0.000927538240449534	0.0009538581364229194	0.0009543949179870773	0.000982906250185287	0.000982501054471739	0.0010422694229210317	0.0010398073728173434	0.059508741035900994	0.05758917297896717	-7.316718503249525e-05	-0.00023196335566513793	-7.320347247201375e-05	-0.00023207839848896072
1.3851673940341884	0.00087620193498816	0.0008790231707252131	0.0009255639365187441	0.0009269577344252738	0.0009532531081442768	0.0009537895896233114	0.0009822739735799097	0.0009818693699867923	0.0010415802052447156	0.0010391207785738778	0.059491059170595904	0.05757206427803981	-7.268992935716839e-05	-0.00023183887917641033	-7.272598485079385e-05	-0.00023195387541605217
1.3935137243912972	0.0008756674915778962	0.0008784863829019398	0.0009249848262838187	0.0009263775357159427	0.0009526484056233327	0.0009531845871393305	0.0009816420435390142	0.0009812380314973054	0.0010408913789921436	0.0010384345735191846	0.05947337645321916	0.057554954750169	-7.221552735611758e-05	-0.00023171363724838745	-7.225135224933621e-05	-0.00023182858648287952
1.4019103455874267	0.000875133324133658	0.0008779498726370944	0.0009244060245825757	0.0009257976462521592	0.0009520440308546546	0.000952579912530801	0.0009810104621275524	0.0009806070410670457	0.0010402029463720272	0.001037748759855824	0.05945569292017161	0.05753784443057343	-7.174396397529453e-05	-0.00023158763175368247	-7.177955960668836e-05	-0.00023170253356236126
1.410357560650181	0.0008745994344594596	0.0008774136417412811	0.0009238275333379341	0.0009252180679600051	0.0009514399858279515	0.000951975567788528	0.0009803792314052504	0.0009799764007545697	0.0010395149095870795	0.0010370633397803948	0.05943800860766269	0.057520733354291954	-7.127522421643967e-05	-0.0002314608645434535	-7.131059191762407e-05	-0.00023157571850571101
1.4188556744330574	0.000874065824355417	0.0008768776920211784	0.0009232493544683494	0.0009246388027610874	0.0009508362725281313	0.0009513715548985179	0.0009797483534266793	0.0009793461126132844	0.0010388272708340828	0.0010363783154836053	0.05942032355171675	0.05750362155617805	-7.080929313665885e-05	-0.00023133333744537743	-7.084443423265724e-05	-0.00023144814314177142
1.4274049936264492	0.0008735324956177988	0.0008763420252795906	0.000922671489887867	0.0009240598525725886	0.0009502328929353659	0.000950767875842033	0.000979117830241311	0.0009787161786915103	0.0010381400323039537	0.001035693689150336	0.059402637788169545	0.057486509070908805	-7.034615584940174e-05	-0.00023120505226673083	-7.038107165874274e-05	-0.00023131980927923457
1.4360058267687137	0.000872999450039068	0.0008758066433154896	0.0009220939415061659	0.0009234812193073165	0.0009496298490251335	0.0009501645325956424	0.0009784876638935659	0.0009780866010325286	0.0010374531961817991	0.0010350094629596963	0.059384951352669	0.057469395932978146	-6.988579752480184e-05	-0.00023107601079497275	-6.99204893590405e-05	-0.00023119071870536523
1.4446584842573071	0.0008724666894079373	0.0008752715479240712	0.0009215167112286211	0.0009229029048737631	0.0009490271427682786	0.000949561527131282	0.0009778578564228863	0.0009774573816746467	0.0010367667646469885	0.0010343256390850958	0.05936726428068235	0.05745228217669892	-6.942820338894096e-05	-0.00023094621479527455	-6.946267255285993e-05	-0.0002310608731855568
1.453363278359986	0.0008719342155094161	0.0008747367408968003	0.0009209398009563544	0.000922324911176152	0.000948424776131069	0.000948958861416309	0.0009772284098637826	0.0009768285226512557	0.0010360807398732135	0.001033642219694303	0.05934957660748554	0.05743516783620926	-6.89733587239047e-05	-0.00023081566601032555	-6.900760651567389e-05	-0.00023093027446338676
1.4621205232260774	0.0008714020301248632	0.0008742022240214649	0.0009203632125862897	0.0009217472401145017	0.0009478227510752558	0.0009483565374135617	0.0009765993262459013	0.0009762000259908903	0.0010353951240285556	0.001032959206949515	0.05933188836817283	0.05741805294546376	-6.852124886852495e-05	-0.00023068436616244248	-6.855527657972232e-05	-0.00023079892426189352
1.470930534897817	0.0008708701350320287	0.0008736679990822203	0.0009197869480112007	0.0009211698935846676	0.0009472210695581198	0.0009477545570814067	0.0009759706075940745	0.000975571893717282	0.001034709919275542	0.0010322766030074115	0.05931419959765418	0.05740093753824233	-6.807185921775538e-05	-0.0002305523169514878	-6.810566813340163e-05	-0.00023066682428168894
1.4797936313217521	0.0008703385320051173	0.0008731340678596467	0.0009192110091197752	0.0009205928734784068	0.0009466197335325422	0.0009471529223738079	0.0009753422559283921	0.0009749441278494274	0.0010340251277712242	0.001031594410019233	0.059296510330657776	0.057383821648147794	-6.762517522304612e-05	-0.00023041952005570243	-6.765876662147285e-05	-0.00023053397620129146
1.48871013236022	0.0008698072228148239	0.0008726004321307939	0.0009186353977966616	0.0009200161816834285	0.0009460187449470469	0.0009465516352403738	0.0009747142732642466	0.000974316730401639	0.0010333407516672315	0.0010309126301308335	0.05927882060172499	0.05736670530860278	-6.718118239269072e-05	-0.00023028597713267707	-6.721455754575556e-05	-0.00023040038167920773
1.4976803598028874	0.0008692762092283908	0.0008720670936692302	0.0009180601159225225	0.0009194398200834433	0.0009454181057458658	0.0009459506976264144	0.0009740866616124	0.0009736897033836066	0.0010326567931098366	0.0010302312654827488	0.05926113044521894	0.057349588552857406	-6.673986629141676e-05	-0.000230151689817798	-6.677302646427435e-05	-0.00023026604235076853
1.5067046373783677	0.0008687454930096592	0.0008715340542450986	0.0009174851653740933	0.0009188637905582257	0.0009448178178689894	0.0009453501114730048	0.0009734594229790449	0.0009730630488004593	0.001031973254240026	0.0010295503182102639	0.059243439895322846	0.057332471413985	-6.63012125403789e-05	-0.00023001665972410823	-6.633415899164052e-05	-0.000230130959829572
1.5157832907659001	0.0008682150759191166	0.000871001315625164	0.0009169105480242379	0.0009182880949836633	0.0009442178832522323	0.0009447498787170354	0.0009728325593658576	0.0009724367686528225	0.0010312901371935614	0.0010288697904434728	0.05922574898603258	0.05731535392488521	-6.586520681738789e-05	-0.00022988088844277943	-6.589794079937816e-05	-0.00022999513570803876
1.5249166476071065	0.0008676849597139481	0.0008704688795728635	0.0009163362657419958	0.0009177127352318162	0.0009436183038272829	0.000944150001291272	0.0009722060727700638	0.0009718108649368763	0.0010306074441010448	0.0010281896843073485	0.059208057751171245	0.057298236118278334	-6.543183485711174e-05	-0.00022974437754377797	-6.546435761548702e-05	-0.00022985857155591316
1.5341050375178134	0.0008671551461480877	0.0008699367478483592	0.0009157623203926458	0.0009171377131709663	0.0009430190815217638	0.0009435504811244142	0.0009715799651844953	0.0009711853396444216	0.001029925177087986	0.0010275100019218044	0.059190366224377795	0.05728111802671919	-6.500108245091618e-05	-0.00022960712857497678	-6.503339522491436e-05	-0.00022972126892176203
1.5433487920999491	0.0008666256369722659	0.0008694049222085856	0.0009151887138377531	0.000916563030665675	0.0009424202182592861	0.0009429513201411473	0.0009709542385976483	0.0009705601947629287	0.0010292433382748628	0.0010268307454017601	0.059172674439113684	0.057263999682582875	-6.457293544680914e-05	-0.00022946914306212762	-6.460503946930513e-05	-0.00022958322933205877
1.5526482449535108	0.0008660964339340651	0.0008688734044073047	0.0009146154479352307	0.00091598868957684	0.0009418217159595114	0.000942352520262206	0.0009703288949937485	0.0009699354322756097	0.0010285619297771926	0.0010261519168572066	0.05915498242866264	0.05724688111807588	-6.414737974941298e-05	-0.00022933042250836144	-6.417927624680769e-05	-0.00022944445429015636
1.5620037316886017	0.0008655675387779699	0.0008683421961951566	0.0009140425245393911	0.0009154146917617495	0.0009412235765382076	0.0009417540834044309	0.0009697039363528085	0.0009693110541614709	0.0010278809537055981	0.001025473518393276	0.0591372902261314	0.05722976236523093	-6.372440132040164e-05	-0.00022919096839571496	-6.375609151271222e-05	-0.00022930494527856338
1.5714155899375468	0.0008650389532454127	0.0008678112993197064	0.0009134699455010008	0.0009148410390741339	0.0009406258019073029	0.0009411560114808211	0.0009690793646506842	0.0009686870623953736	0.0010272004121658648	0.0010247955521102978	0.05911959786444767	0.05721264345591117	-6.330398617809818e-05	-0.00022905078218368735	-6.333547127897882e-05	-0.00022916470375730635
1.580884159367074	0.0008645106790748329	0.0008672807155255015	0.0009128977126673397	0.0009142677333642258	0.0009400283939749492	0.0009405583064005988	0.0009684551818591432	0.0009680634589480969	0.0010265203072590168	0.001024118020103872	0.05910190537636466	0.05719552442180939	-6.288612039749564e-05	-0.00022890986530915702	-6.291740161429998e-05	-0.00022902373116368002
1.5904097816905756	0.000863982718001723	0.0008667504465541208	0.0009123258278822525	0.0009136947764788181	0.0009394313546455777	0.0009399609700692634	0.0009678313899459196	0.0009674402457863983	0.0010258406410813782	0.0010234409244649358	0.059084212794459925	0.05717840529444509	-6.247079011062473e-05	-0.00022876821918768608	-6.250186864435042e-05	-0.00022888202891363507
1.5999928006804371	0.0008634550717586784	0.0008662204941442228	0.0009117542929862029	0.0009131221702613074	0.0009388346858199536	0.0009393640043886483	0.0009672079908747737	0.0009668174248730695	0.0010251614157246363	0.0010227642672798215	0.05906652015113718	0.05716128610517469	-6.205798150626246e-05	-0.00022862584521235463	-6.208885855164825e-05	-0.00022873959840072344
1.6096335621804478	0.0008629277420754554	0.0008656908600316025	0.0009111831098163363	0.0009125499165517652	0.000938238389395239	0.0009387674112569821	0.0009665849866055567	0.0009661949981670011	0.0010244826332759128	0.001022088050630329	0.0590488274786228	0.057144166885178406	-6.16476808297517e-05	-0.0002284827447530946	-6.167835757526358e-05	-0.00022859644099526566
1.6193324141182788	0.0008624007306790179	0.0008651615459492424	0.0009106122802065302	0.0009119780171869833	0.0009376424672650511	0.0009381711925689471	0.0009659623790942707	0.0009655729676232456	0.0010238042958178302	0.001021412276593791	0.059031134808972235	0.05712704766547552	-6.123987438334116e-05	-0.00022833891915796656	-6.127035201120706e-05	-0.00022845255804579412
1.6290897065180392	0.0008618740392935917	0.0008646325536273638	0.0009100418059874526	0.0009114064740005352	0.0009370469213195178	0.000937575350215736	0.000965340170293129	0.0009649513351930745	0.0010231264054285762	0.0010207369472431385	0.0590134421740665	0.05710992847691504	-6.08345485262618e-05	-0.00022819436975321516	-6.086482821247158e-05	-0.00022830795087888656
1.6389057915129117	0.0008613476696407129	0.0008641038847934755	0.000909471688986613	0.0009108352888228296	0.0009364517534453356	0.0009369798860851088	0.0009647183621506135	0.0009643301028240378	0.0010224489641819667	0.001020062064646966	0.05899574960561535	0.05709280935017755	-6.043168967433121e-05	-0.00022804909784218674	-6.046177258871299e-05	-0.00022816262079816685
1.6487810233578566	0.0008608216234392851	0.0008635755411724314	0.0009089019310284264	0.0009102644634811662	0.0009358569655258318	0.0009363848020614554	0.0009640969566115433	0.0009637092724600308	0.0010217719741475197	0.001019387630869599	0.05897805713515679	0.057075690315782066	-6.00312843000439e-05	-0.0002279031047053015	-6.006117160621549e-05	-0.0002280165690845548
1.6587157584424002	0.0008602959024056266	0.0008630475244864814	0.0009083325339342656	0.000909693999799798	0.0009352625594410217	0.0009357901000258528	0.0009634759556171316	0.0009630888460413499	0.001021095437390518	0.0010187136479711612	0.05896036479405699	0.0570585714040753	-5.9633318932883483e-05	-0.0002277563916014691	-5.966301178835648e-05	-0.0002278697969972654
1.6687103553034934	0.0008597705082535236	0.0008625198364553188	0.0009077634995225136	0.0009091238995999748	0.0009346685370676637	0.0009351957818561196	0.0009628553611050432	0.0009624688255047546	0.0010204193559720744	0.0010180401180076377	0.05894267261351205	0.05704145264524616	-5.923778015888559e-05	-0.00022760895976642326	-5.926727971503065e-05	-0.0002277223057723654
1.6787651746384535	0.000859245442694287	0.0008619924787961416	0.0009071948296086287	0.0009085541647000157	0.0009340749002793251	0.0009346018494268835	0.0009622351750094653	0.0009618492127835348	0.0010197437319492038	0.0010173670430309464	0.05892498062454886	0.057024334069315945	-5.884465462058924e-05	-0.0002274608104126663	-5.887396202269163e-05	-0.00022757409662266248
1.6888805793179813	0.0008587207074368005	0.0008614654532236996	0.0009066265260051959	0.000907984796915356	0.0009334816509464375	0.0009340083046096347	0.0009616153992611645	0.000961230009807567	0.0010190685673748866	0.0010166944250890049	0.05890728885802577	0.057007215706143644	-5.845392901759894e-05	-0.00022731194473127325	-5.848304540485849e-05	-0.00022742517073964796
1.6990569343992543	0.0008581963041875716	0.0008609387614503462	0.000906058590521982	0.0009074157980586056	0.0009328887909363529	0.0009334151492727834	0.0009609960357875424	0.0009606112185033739	0.0010183938642981355	0.0010160222662257893	0.0588895973446299	0.056990097585423234	-5.8065590105918496e-05	-0.00022716236389011546	-5.8094516611498226e-05	-0.00022727552929147077
1.7092946071391046	0.0008576722346507902	0.0008604124051860954	0.0009054910249659964	0.0009068471699396074	0.000932296322113409	0.0009328223852817249	0.0009603770865127096	0.0009599928407941931	0.0010177196247640652	0.0010153505684814138	0.058871906114885034	0.05697297973668903	-5.76796246980274e-05	-0.0002270120690337496	-5.770836244906041e-05	-0.00022712517342293737
1.7195939670072704	0.0008571485005283768	0.000859886386138673	0.0009049238311415477	0.0009062789143654948	0.000931704246338986	0.0009322300144988953	0.0009597585533575394	0.0009593748786000344	0.00101704585081396	0.0010146793338921872	0.05885421519914478	0.05695586218931223	-5.729601966333181e-05	-0.00022686106128530503	-5.73245697809352e-05	-0.00022697410425745468
1.7299553856997325	0.0008566251035200341	0.0008593607060135656	0.0009043570108502962	0.0009057110331407443	0.0009311125654715606	0.0009316380387838283	0.0009591404382397274	0.000958757333837738	0.0010163725444853335	0.0010140085644906828	0.05883652462759563	0.056938744972501364	-5.6914761927449875e-05	-0.0002267093417441246	-5.6943125526766336e-05	-0.00022682232289461535
1.7403792371521247	0.0008561020453233063	0.0008588353665140823	0.0009037905658913171	0.0009051435280672389	0.0009305212813667771	0.0009310464599932224	0.0009585227430738645	0.0009581402084210482	0.0010156997078120105	0.0010133382623058113	0.05881883443026171	0.05692162811530924	-5.6535838472433764e-05	-0.00022655691148618096	-5.6564016662721817e-05	-0.00022666983041100264
1.7508658975532332	0.0008555793276336266	0.0008583103693413998	0.0009032244980611536	0.0009045764009443212	0.0009299303958774972	0.0009304552799809933	0.0009579054697714895	0.0009575235042606633	0.0010150273428241824	0.0010126684293628812	0.058801144637000535	0.056904511646624995	-5.6159236336929264e-05	-0.00022640377156563085	-5.618723022141753e-05	-0.00022651662786055127
1.76141574535857	0.0008550569521443731	0.0008577857161946235	0.0009026588091538789	0.0009040096535688571	0.0009293399108538652	0.0009298645005983404	0.0009572886202411552	0.0009569072232643092	0.0010143554515484809	0.001011999067683672	0.05878345527750255	0.056887395595179746	-5.578494261600925e-05	-0.0002262499230137327	-5.5812753292069917e-05	-0.00022636271627490823
1.7720291613040315	0.0008545349205469185	0.000857261408770831	0.0009020935009611433	0.0009034432877352802	0.0009287498281433617	0.0009292741236937967	0.0009566721963884874	0.0009562913673367859	0.0010136840360080418	0.001011330179286494	0.05876576638129866	0.05687027998954544	-5.541294446095857e-05	-0.00022609536683812492	-5.544057302007965e-05	-0.000226208096662045
1.7827065284196406	0.0008540132345306902	0.0008567374487651375	0.000901528575272247	0.0009028773052356657	0.0009281601495908728	0.0009286841511133012	0.000956056200116255	0.0009556759383800508	0.0010130130982225782	0.001010661766186266	0.05874807797775354	0.05685316485813866	-5.504322907907977e-05	-0.00022594010402268716	-5.507067660692061e-05	-0.00022605277000614654
1.7934482320433673	0.0008534918957832193	0.0008562138378707417	0.000900964033874189	0.0009023117078597772	0.0009275708770387453	0.0009280945847002519	0.0009554406333244285	0.0009550609382932664	0.001012342640208449	0.001009993830394579	0.058730390096070194	0.05683605022921847	-5.467578373439391e-05	-0.0002257841355302881	-5.4703051310736606e-05	-0.00022589673727008153
1.8042546598350382	0.0008529709059901906	0.0008556905777789799	0.000900399878551718	0.0009017464973951296	0.0009269820123268414	0.0009275054262955635	0.0009548254979102348	0.000954446368972862	0.0010116726639787155	0.001009326373919757	0.058712702765290635	0.05681893613088018	-5.4310595746773216e-05	-0.0002256274622992327	-5.4337684445592005e-05	-0.00022573999939232148
1.8151262017903238	0.0008524502668355073	0.0008551676701793855	0.0008998361110874089	0.0009011816756270448	0.0009263935572926113	0.000926916677737737	0.0009542107957682383	0.0009538322323126119	0.0010110031715432277	0.0010086593987669397	0.058695016014294894	0.056801822591074504	-5.394765249217004e-05	-0.00022547008524495538	-5.3974563381679885e-05	-0.00022558255728857834
1.8260632502548164	0.0008519299800013327	0.0008546451167597345	0.000899272733261701	0.0009006172443387076	0.0009258055137711411	0.0009263283408629089	0.0009535965287903832	0.0009532185302036784	0.0010103341649086762	0.0010079929069381356	0.05867732987180182	0.05678470963759002	-5.358694140270709e-05	-0.0002253120052601587	-5.361367554538449e-05	-0.00022542441185197104
1.8370661999381863	0.0008514100471681516	0.000854122919206109	0.0008987097468529687	0.0009000532053112319	0.0009252178835952224	0.0009257404175049202	0.0009529826988660715	0.0009526052645346898	0.00100966564607867	0.0010073269004323006	0.05865964436637161	0.05676759729806063	-5.3228449966233327e-05	-0.00022515322321345344	-5.325500841879549e-05	-0.0002252655639510548
1.848135447928429	0.0008508904700148235	0.0008536010792029449	0.0008981471536375781	0.0008994895603237098	0.0009246306685954091	0.0009251529094953751	0.0009523693078822232	0.0009519924371917965	0.001008997617053806	0.0010066613812454023	0.058641959526405336	0.05675048559996895	-5.287216572659459e-05	-0.00022499373995066296	-5.289854953999251e-05	-0.00022510601443156975
1.8592713937061955	0.0008503712502186362	0.0008530795984330906	0.0008975849553899417	0.00089892631115328	0.0009240438706000794	0.0009245658186637013	0.0009517563577233355	0.0009513800500587393	0.0010083300798317326	0.0010059963513704903	0.058624275380144655	0.05673337457064124	-5.251807628355726e-05	-0.00022483355629479562	-5.2544286503142246e-05	-0.00022494576411707934
1.8704744391592067	0.0008498523894553564	0.0008525584785778562	0.0008970231538825767	0.0008983634595751745	0.0009234574914354926	0.0009239791468372063	0.0009511438502715469	0.0009507681050169032	0.001007663036407217	0.0010053318127977607	0.05860659195567397	0.05671626423725101	-5.2166169292482134e-05	-0.00022467267304493443	-5.219220695788784e-05	-0.00022478481380658333
1.8817449885967616	0.0008493338893992907	0.0008520377213170746	0.0008964617508861697	0.0008978010073627848	0.0009228715329258573	0.000923392895841148	0.0009505317874067054	0.0009501566039453943	0.0010069964887722245	0.0010046677675146299	0.058588909280918935	0.05669915462682559	-5.181643246435913e-05	-0.00022451109097670896	-5.18422986095779e-05	-0.00022462316427579454
1.8930834487643238	0.0008488157517233349	0.0008515173283291494	0.0008959007481696258	0.0008972389562877208	0.0009222859968933857	0.0009228070674987866	0.0009499201710064254	0.0009495455487210898	0.001006330438915975	0.0010040042175057998	0.05857122738365089	0.056682045766232446	-5.146885356587666e-05	-0.00022434881084287817	-5.149454921932195e-05	-0.00022446081627772174
1.9044902288582053	0.0008482979780990313	0.0008509973012911171	0.0008953401475001374	0.0008966773081198686	0.0009217008851583586	0.0009222216636314508	0.0009493090029461573	0.0009489349412187127	0.0010056648888250189	0.0010033411647533271	0.058553546291481955	0.05666493768219252	-5.112342041908857e-05	-0.0002241858333721647	-5.1148946603567225e-05	-0.00022429777054111533
1.9159657405403292	0.0008477805701966218	0.0008504776418786958	0.0008947799506432351	0.0008961160646274458	0.0009211161995391856	0.0009216366860585979	0.000948698285099249	0.0009483247833108881	0.001004999840483307	0.0010026786112366953	0.05853586603187315	0.056647830401276834	-5.0780120901504355e-05	-0.000224022159270032	-5.080547863423046e-05	-0.00022413402777146652
1.9275103979530908	0.0008472635296851046	0.0008499583517663429	0.0008942201593628522	0.0008955552275770676	0.0009205319418524663	0.0009210521365978757	0.0009480880193370089	0.0009477150768682116	0.001004335295872257	0.00100201655893288	0.05851818663212684	0.05663072394990447	-5.043894294590873e-05	-0.0002238577892182403	-5.046413323857302e-05	-0.00022396958865070205
1.9391246177343011	0.0008467468582322887	0.0008494394326273117	0.0008936607754213795	0.0008949947987337997	0.0009199481139130529	0.0009204680170651833	0.0009474782075287723	0.000947105823759311	0.0010036712569708233	0.0010013550098164196	0.05850050811939524	0.05661361835434757	-5.0099874540354694e-05	-0.0002236927238752906	-5.012489839913148e-05	-0.0002238044538372952
1.9508088190322228	0.0008462305575048464	0.000848920886133704	0.0008931018005797289	0.000894434779861221	0.0009193647175341093	0.000919884329274732	0.0009468688515419626	0.0009464970258509119	0.0010030077257555685	0.001000693965859485	0.05848283052067298	0.056596513640729776	-4.9762903728024777e-05	-0.00022352696387581417	-4.9787762153585824e-05	-0.00022363862396601597
1.9625634235206988	0.0008457146291683727	0.0008484027139565265	0.0008925432365973879	0.000893875172721483	0.0009187817545271757	0.0009193010750391091	0.0009462599532421584	0.0009458886850078984	0.0010023447042007295	0.0010000334290319471	0.05846515386280626	0.056579409835023436	-4.942801860719631e-05	-0.0002233605098312108	-4.9452712594717785e-05	-0.0002234720996482087
1.9743888554143678	0.0008451990748874342	0.000847884917765745	0.0008919850852324821	0.0008933159790753637	0.0009181992267022261	0.0009187182561693361	0.0009456515144931519	0.0009452808030933806	0.0010016821942782895	0.0009993734013014472	0.05844747817248376	0.05656230696305964	-4.909520733095696e-05	-0.00022319336232859421	-4.9119737870188807e-05	-0.0002233048814710703
1.9862855414839768	0.0008446838963256336	0.0008473674992303434	0.0008914273482418333	0.0008927572006823386	0.000917617135867737	0.0009181358744749362	0.0009450435371570238	0.0009446733819687606	0.0010010201979580476	0.0009987138846334698	0.058429803476249154	0.0565452050505181	-4.876445810728797e-05	-0.00022302552193134706	-4.878882618256086e-05	-0.0002231369699979835
1.9982539110717792	0.0008441690951456562	0.0008468504600183764	0.0008908700273810218	0.0008921988393006288	0.0009170354838307427	0.0009175539317639908	0.0009444360230941995	0.0009440664234937923	0.0010003587172076902	0.0009980548809914057	0.05841212980049132	0.05652810412293525	-4.843575919893234e-05	-0.00022285698917950958	-4.845996578915768e-05	-0.00022296836576893297
2.010294396107033	0.000843654673009333	0.0008463338017970269	0.0008903131244044432	0.0008916408966872679	0.000916454272396902	0.0009169724298432058	0.0009438289741635154	0.0009434599295266496	0.0009996977539928576	0.0009973963923366276	0.058394457171448845	0.05651100420570141	-4.8109098923311555e-05	-0.00022268776458922446	-4.813314500203003e-05	-0.0002227990693001447
2.0224074311215867	0.0008431406315776887	0.0008458175262326586	0.0008897566410653678	0.0008910833745981574	0.0009158735033705555	0.0009163913705179689	0.0009432223922222833	0.0009428539019239879	0.0009990373102772149	0.0009967384206285553	0.05837678561521135	0.05649390532406302	-4.7784465652359054e-05	-0.00022251784865270907	-4.780835218776841e-05	-0.0002226290810838083
2.0345934532655616	0.000842626972511004	0.0008453016349908776	0.0008892005791160028	0.0008905262747881317	0.0009152931785547942	0.0009158107555924179	0.0009426162791263588	0.0009422483425410125	0.000998377388022524	0.0009960809678247302	0.05835911515772132	0.056476807503121035	-4.746184781233981e-05	-0.0002223472418378114	-4.74855757672879e-05	-0.00022245840158771624
2.0468529023231294	0.0008421136974688691	0.0008447861297365847	0.0008886449403075507	0.000889969599011015	0.0009147132997515167	0.0009152305868694993	0.0009420106367302017	0.0009416432532315411	0.0009977179891887142	0.0009954240358808818	0.05834144582477138	0.05645971076783322	-4.71412338839336e-05	-0.00022217594458906476	-4.716480421596003e-05	-0.00022228703125617977
2.059186220728381	0.0008416008081102395	0.0008442710121340326	0.0008880897263902724	0.0008894133490196821	0.0009141338687614954	0.0009146508661510328	0.0009414054668869462	0.0009410386358480701	0.0009970591157339496	0.0009947676267510008	0.058323777642007815	0.05644261514301492	-4.682261240204766e-05	-0.0002220039573267718	-4.684602606341154e-05	-0.00022211497050969586
2.0715938535812968	0.000841088306093492	0.0008437562838468808	0.0008875349391135434	0.0008888575265661174	0.0009135548873844349	0.0009140715952377703	0.0009408007714484585	0.0009404344922418378	0.000996400769614702	0.0009941117423874042	0.05830611063492697	0.056425520653340146	-4.6505971955677905e-05	-0.00022183128044761524	-4.652922989341335e-05	-0.0002219422197448362
2.084076248663807	0.0008405761930764808	0.0008432419465382539	0.0008869805802259132	0.0008883021334014766	0.0009129763574190383	0.0009134927759294627	0.0009401965522654074	0.0009398308242628911	0.0009957429527858183	0.000993456384740811	0.05828844482888297	0.05640842732334145	-4.6191301187735456e-05	-0.0002216579143233255	-4.621440434356833e-05	-0.00022176877933310912
2.0966338564559543	0.000840064470716596	0.0008427280018708008	0.0008864266514751745	0.0008877471712761515	0.0009123982806630705	0.0009129144100249233	0.0009395928111873319	0.0009392276337601522	0.0009950856672005977	0.0009928015557604114	0.05827078024908126	0.05639133517740748	-4.5878588795005004e-05	-0.00022148385930198522	-4.5901538105519446e-05	-0.0002215946496226251
2.109267130152151	0.0008395531406708173	0.0008422144515067431	0.0008858731546084149	0.0008871926419398215	0.0009118206589134178	0.0009123364993220862	0.0009389895500627003	0.0009386249225814816	0.0009944289148108563	0.000992147257393936	0.058253116920582056	0.05637424423979199	-4.556782352809624e-05	-0.00022130911570772405	-4.559061992464447e-05	-0.00022141983093734718
2.1219765256775314	0.000839042204595773	0.0008417012971079422	0.0008853200913720793	0.0008866385471415235	0.0009112434939661542	0.0009117590456180744	0.0009383867707389823	0.0009380226925737439	0.0009937726975669994	0.000991493491587728	0.058235454868305586	0.056357154534603396	-4.525899419131896e-05	-0.00022113368384074628	-4.528163860007678e-05	-0.00022124432357731316
2.1347625017044103	0.0008385316641477913	0.0008411885403359459	0.0008847674635120319	0.0008860848886297057	0.0009106667876165993	0.0009111820507092565	0.0009377844750627053	0.0009374209455828725	0.0009931170174180914	0.000990840260286808	0.0582177941170225	0.05634006608581376	-4.4952089642308346e-05	-0.00022095756397630395	-4.497458298435841e-05	-0.00022106812781777507
2.147625519668832	0.0008380215209829676	0.0008406761828520546	0.00088421527277362	0.0008855316681522935	0.0009100905416593912	0.0009106055163913193	0.0009371826648795327	0.0009368196834539399	0.000992461876311934	0.0009901875654349565	0.05820013469136361	0.05632297891725718	-4.464709879214296e-05	-0.00022078075636544625	-4.466944198341927e-05	-0.0002208912439095878
2.160566043787228	0.0008375117767572091	0.0008401642263173733	0.0008836635209017292	0.0008849788874567488	0.0009095147578885393	0.0009100294444593223	0.0009365813420343199	0.0009362189080312181	0.0009918072761951264	0.0009895354089747735	0.05818247661581736	0.05630589305262818	-4.434401060531695e-05	-0.00022060326123568563	-4.4366204556632594e-05	-0.00022071367208001402
2.1735845410731627	0.0008370024331263011	0.0008396526723928691	0.0008831122096408469	0.000884426548290131	0.0009089394380974946	0.0009094538367077668	0.0009359805083711831	0.0009356186211582473	0.0009911532190131445	0.0009888837928477558	0.058164819914729535	0.05628880851548462	-4.404281409926131e-05	-0.00022042507878930473	-4.406485971636398e-05	-0.00022053541253114206
2.1866814813541975	0.0008364934917459599	0.0008391415227394305	0.000882561340735128	0.0008838746523991576	0.0009083645840792111	0.0009088786949306574	0.0009353801657335689	0.0009350188246779035	0.0009904997067104102	0.0009882327189943666	0.05814716461230397	0.0562717253292508	-4.3743498344510356e-05	-0.00022024620920441107	-4.3765396528124e-05	-0.00022035646544107945
2.199857337288837	0.0008359849542718917	0.0008386307790179243	0.00088201091592845	0.0008833232015302683	0.0009077901976262102	0.0009083040209215661	0.0009347803159643161	0.000934419520432461	0.0009898467412303613	0.0009875821893541065	0.058129510732604694	0.05625464351721179	-4.344605246444505e-05	-0.00022006665263465952	-4.346780411026985e-05	-0.00022017683096325902
2.213112584383593	0.0008354768223598489	0.0008381204428892526	0.0008814609369644761	0.0008827721974296879	0.0009072162805306443	0.0009077298164736969	0.0009341809609057247	0.0009338207102636602	0.0009891943245155274	0.000986932205865586	0.058111858299557756	0.05623756310251322	-4.315046563532765e-05	-0.00021988640920969638	-4.317207163403308e-05	-0.00021999650922707725
2.2264477010101436	0.0008349690976656866	0.0008376105160144087	0.0008809114055867191	0.000882221641843477	0.0009066428345843579	0.0009071560833799469	0.0009335821023996187	0.0009332223960127757	0.0009885424585075935	0.0009862827704665922	0.058094207336945404	0.0562204841081773	-4.285672708595478e-05	-0.00021970547903435445	-4.2878188323235145e-05	-0.00021981550033706165
2.2398631684225956	0.0008344617818454236	0.0008371010000545391	0.0008803623235386006	0.0008816715365176105	0.0009060698615789567	0.0009065828234329742	0.0009329837422874172	0.0009326245795206785	0.0009878911451474807	0.0009856338850941693	0.058076557868414425	0.05620340655707895	-4.256482609759499e-05	-0.0002195238621886808	-4.258614345416939e-05	-0.00021963380437303726
2.2533594707748548	0.0008339548765552958	0.0008365918966709983	0.0008798136925635126	0.0008811218831980252	0.000905497363305868	0.0009060100384252599	0.0009323858824101991	0.0009320272626279091	0.0009872403863754131	0.0009849855516846806	0.05805890991747499	0.056186330471969956	-4.227475200384995e-05	-0.00021934155872799233	-4.229592635554558e-05	-0.0002194514213901544
2.2669370951380965	0.0008334483834518198	0.0008360832075254084	0.0008792655144048851	0.0008805726836306908	0.0009049253415564084	0.0009054377301491736	0.0009317885246087696	0.0009314304471747389	0.0009865901841309916	0.0009843377721738887	0.05804126350749407	0.05616925587546377	-4.1986494190605905e-05	-0.00021915856868329198	-4.20075264083164e-05	-0.000219268351419305
2.2805965315183476	0.0008329423041918437	0.0008355749342797165	0.0008787177908062385	0.0008800239395616678	0.000904353798121843	0.0009048659003970361	0.0009311916707237278	0.0009308341350012373	0.000985940540353265	0.00098369054849702	0.05802361866170822	0.056152182790041055	-4.17000420958602e-05	-0.00021897489206096354	-4.1720933045566455e-05	-0.00021908459446620676
2.294338272874165	0.0008324366404326117	0.0008350670785962535	0.0008781705235112537	0.000879475652737171	0.0009037827347934558	0.0009042945509611864	0.0009305953225955324	0.0009302383279473429	0.0009852914569808027	0.0009830438825888428	0.05800597540321402	0.05613511123805361	-4.1415385209478406e-05	-0.00021879052884229977	-4.143613575231103e-05	-0.00021890015051212464
2.308162815134429	0.0008319313938318179	0.0008345596421377914	0.0008776237142638321	0.0008789278249036313	0.0009032121533626094	0.0009037236836340438	0.0009299994820645704	0.0009296430278529269	0.0009846429359517668	0.000982397776383736	0.05798833375497234	0.056118041241721234	-4.1132513073173504e-05	-0.00021860547898386318	-4.115312406541283e-05	-0.0002187150195132881
2.3220706572162446	0.0008314265660476665	0.0008340526265676045	0.0008770773648081557	0.0008783804578077594	0.000902642055620814	0.000903153300208175	0.0009294041509712234	0.0009290482365578602	0.0009839949792039857	0.0009817522318157615	0.05797069373981105	0.056100972823132075	-4.0851415280339365e-05	-0.0002184197424175971	-4.087188757347093e-05	-0.00021852920140147392
2.336062301042938	0.0008309221587389311	0.0008335460335495236	0.0008765314768887523	0.0008778335531966074	0.0009020724433597877	0.0009025834024763556	0.0009288093311559353	0.0009284539559020827	0.000983347588675025	0.0009811072508187377	0.05795305538042273	0.056083906004244746	-4.057208147585645e-05	-0.00021823331905040932	-4.0592415916557156e-05	-0.00021834269608306256
2.3501382515621807	0.0008304181735650104	0.0008330398647480007	0.0008759860522505577	0.0008772871128176321	0.0009015033183715262	0.0009020139922316407	0.0009282150244592809	0.0009278601877256684	0.000982700766302261	0.0009804628353263117	0.057935418699367115	0.056066840806887334	-4.029450135599466e-05	-0.0002180462087640611	-4.031469878613275e-05	-0.0002181555034394822
2.3642990167642037	0.0008299146121859908	0.0008325341218281618	0.0008754410926389782	0.0008767411384187575	0.0009009346824483649	0.0009014450712674246	0.0009276212327220302	0.0009272669338688972	0.0009820545140229544	0.0009798189872720316	0.05791778371906845	0.05604977725276245	-4.001866466823295e-05	-0.00021785841141533369	-4.003872592495128e-05	-0.00021796762332731978
2.378545107700138	0.0008294114762627035	0.0008320288064558732	0.0008748965997999565	0.0008761956317484399	0.0009003665373830467	0.000900876641377511	0.0009270279577852226	0.0009266741961723188	0.000981408833774324	0.0009791757085894207	0.057900150461819885	0.05603271536344113	-3.9744561211217666e-05	-0.00021766992683638908	-3.976448712692676e-05	-0.00021777905557829325
2.392877038500453	0.0008289087674567803	0.0008315239202977912	0.000874352575480025	0.0008756505945557265	0.0008997988849687827	0.0009003087043561722	0.0009264352014902254	0.0009260819764768202	0.0009807637274936135	0.0009785330012120465	0.05788251894978441	0.056015655160368716	-3.947218083462031e-05	-0.0002174807548346036	-3.949197223699491e-05	-0.0002175897999993348
2.4072953263935135	0.0008284064874307164	0.0008310194650214292	0.0008738090214263797	0.0008751060285903218	0.0008992317269993207	0.0008997412619982189	0.0009258429656788078	0.000925490276623694	0.0009801191971181707	0.0009778908670735956	0.05786488920499071	0.05599859666486197	-3.9201513438631014e-05	-0.00021729089519087474	-3.922117115068985e-05	-0.00021739985637109216
2.4218004917242455	0.0008279046378479321	0.0008305154422952163	0.0008732659393869426	0.0008745619356026523	0.0008986650652690154	0.0008991743160990685	0.0009252512521932129	0.0009248990984547106	0.000979475244585525	0.0009772493081079516	0.05784726124933821	0.055981539898112866	-3.893254897430892e-05	-0.00021710034766211916	-3.895207381442167e-05	-0.00021720922445003787
2.436393057972914	0.0008274032203728236	0.0008300118537885515	0.0008727233311104142	0.0008740183173439269	0.0008980989015728831	0.0008986078684548022	0.0009246600628762141	0.0009243084438121808	0.0009788318718334467	0.0009766083262492584	0.05782963510459777	0.055964484881186355	-3.866527744322487e-05	-0.0002169091119797184	-3.8684670225049705e-05	-0.00021701790396699838
2.4510735517740176	0.0008269022366708326	0.0008295087011718705	0.0008721811983463537	0.0008734751755662025	0.0008975332377066796	0.0008980419208622415	0.0009240693995711953	0.0009237183145390275	0.0009781890808000355	0.0009759679234320026	0.057812010792405846	0.05594743163502307	-3.839968889715606e-05	-0.00021671718784960214	-3.8418950429785353e-05	-0.0002168258946276258
2.46584250293529	0.0008264016884084972	0.0008290059861166998	0.0008716395428452268	0.0008729325120224475	0.0008969680754669565	0.0008974764751190047	0.0009234792641222135	0.000923128712478852	0.0009775468734237837	0.0009753281015910814	0.05779438833427741	0.05593038018043704	-3.813577343822136e-05	-0.00021652457495258126	-3.8154904526150474e-05	-0.00021663319611234244
2.4807004444568266	0.0008259015772535181	0.0008285037102957189	0.0008710983663584808	0.0008723903284666039	0.0008964034166511343	0.0008969115330235797	0.0009228896583740673	0.0009225396394760052	0.000976905251643657	0.0009746888626618795	0.05777676775159233	0.055913330538122266	-3.787352121847887e-05	-0.00021633127294379273	-3.789252266162002e-05	-0.00021643980807578567
2.4956479125503126	0.0008254019048748146	0.0008280018753828231	0.0008705576706386027	0.0008718486266536557	0.0008958392630575643	0.0008963470963753874	0.0009223005841723671	0.0009219510973756537	0.0009762642173991628	0.0009740502085803398	0.0577591490656059	0.055896282728644324	-3.7612922439912017e-05	-0.00021613728145319921	-3.763179503359082e-05	-0.00021624573014727977
2.510685446658382	0.0008249026729425873	0.0008275004830531793	0.0008700174574391861	0.0008713074083396882	0.0008952756164855983	0.0008957831669748498	0.0009217120433636072	0.0009213630880238504	0.0009756237726304295	0.0009734121412830414	0.05774153229744828	0.05587923677244935	-3.735396735428734e-05	-0.0002159426000852005	-3.7372711889350346e-05	-0.00021605096193103024
2.5258135894740787	0.0008244038831283745	0.0008269995349832875	0.0008694777285149923	0.0008707666752819547	0.0008947124787356511	0.0008952197466234529	0.0009211240377952257	0.0009207756132676007	0.0009749839192782748	0.0009727746627072678	0.05772391746811955	0.055862192689858925	-3.709664626297404e-05	-0.00021574722841918859	-3.7115263525719366e-05	-0.00021585550300570744
2.54103288696045	0.0008239055371051161	0.0008264990328510427	0.0008689384856220175	0.0008702264292389413	0.0008941498516092701	0.0008946568371238175	0.0009205365693156816	0.0009201886749549366	0.0009743446592842858	0.0009721377747910841	0.05770630459849553	0.05584515050107504	-3.684094951665606e-05	-0.00021555116600791013	-3.685944028889929e-05	-0.00021565935292366945
2.556343888370238	0.0008234076365472134	0.0008259989783357958	0.0008683997305175575	0.0008696866719704304	0.000893587736909203	0.000894094440279765	0.0009199496397745228	0.0009196022749349813	0.0009737059945908892	0.0009715014794734144	0.057688693709326576	0.055828110226177154	-3.6586867515363275e-05	-0.00021535441237915953	-3.660523257448256e-05	-0.0002154625112122388
2.571747146265715	0.0008229101831305886	0.0008254993731184127	0.0008678614649602706	0.0008691474052375663	0.0008930261364394615	0.0008935325578963831	0.0009193632510224537	0.0009190164150580204	0.000973067927141429	0.0009708657786941094	0.057671084821238436	0.055811071885124436	-3.633439070820435e-05	-0.00021515696703483522	-3.6352630827077986e-05	-0.00021526497737256456
2.5872432165386163	0.0008224131785327472	0.0008250002188813377	0.0008673236907102424	0.000868608630802922	0.0008924650520053926	0.0008929711917800957	0.0009187774049114067	0.0009184310971755738	0.000972430458880239	0.0009702306743940269	0.05765347795473494	0.05579403549775562	-3.608350959335635e-05	-0.00021495882945166134	-3.6101625540480714e-05	-0.00021506675088101002
2.602832658430207	0.0008219166244328335	0.0008245015173086483	0.0008667864095290513	0.0008680703504305567	0.0008919044854137382	0.0008924103437387232	0.0009181921032946051	0.0009178463231404557	0.0009717935917527152	0.0009695961685151003	0.05763587313019024	0.055777001083788705	-3.58342147176588e-05	-0.00021475999907979992	-3.585220725713101e-05	-0.0002148678311871821
2.6185160345514573	0.0008214205225117012	0.0008240032700861269	0.0008662496231798351	0.0008675325658860897	0.0008913444384727144	0.0008918500155815612	0.0009176073480266474	0.0009172620948068597	0.0009711573277054001	0.0009689622630004213	0.05761827036786343	0.05575996866282743	-3.558649667654082e-05	-0.0002145604753433228	-3.5604366568072615e-05	-0.0002146682177145698
2.6342939109033563	0.0008209248744519667	0.0008235054789013131	0.0008657133334273536	0.0008669952789367634	0.0008907849129920683	0.0008912902091194384	0.000917023140963563	0.000916678414030418	0.0009705216686860473	0.0009683289597943078	0.0576006696878871	0.05574293825435341	-3.5340346114111354e-05	-0.00021436025764157152	-3.535809411304644e-05	-0.0002144679098618485
2.6501668568973313	0.0008204296819380722	0.000823008145443569	0.0008651775420380556	0.0008664584913515059	0.0008902259107831503	0.0008907309261647883	0.0009164394839628868	0.0009160952826682708	0.0009698866166437012	0.0009676962608423814	0.05758307111027025	0.05572590987772876	-3.5095753722690776e-05	-0.00021415934534724235	-3.5113380580039516e-05	-0.00021426690700115936
2.666135445375801	0.0008199349466563486	0.0008225112714041398	0.000864642250780142	0.0008659222049009974	0.0008896674336589805	0.0008901721685317152	0.0009158563788837335	0.0009155127025791432	0.0009692521735287727	0.0009670641680916421	0.0575654746549062	0.05570888355220355	-3.485271024277273e-05	-0.00021395773780719107	-3.4870216705222556e-05	-0.0002140652084787753
2.6822002526328483	0.0008194406702950744	0.0008220148584762167	0.0008641074614236355	0.0008653864213577375	0.0008891094834343177	0.0008896139380360643	0.0009152738275868621	0.0009149306756234099	0.0009686183412931128	0.0009664326834905447	0.057547880341562475	0.055691859296907543	-3.461120646266677e-05	-0.00021375543434129507	-3.4628593272620356e-05	-0.00021386281361385207
2.6983618584350144	0.0008189468545445455	0.0008215189083550008	0.0008635731757404447	0.0008648511424961132	0.0008885520619257308	0.0008890562364954925	0.0009146918319347533	0.0009143492036631712	0.0009679851218900949	0.000965801808989077	0.057530288189890345	0.055674837130855616	-3.437123321871002e-05	-0.00021355243424409087	-3.4388501114285264e-05	-0.00021365972170039882
2.71462084604223	0.0008184535010971238	0.0008210234227377597	0.0008630393955044287	0.0008643163700924609	0.0008879951709516593	0.0008884990657295287	0.0009141103937916728	0.0009137682885623185	0.0009673525172746799	0.0009651715465388278	0.05751269821941888	0.055657817072946106	-3.413278139496531e-05	-0.00021334873678480193	-3.4149931110040443e-05	-0.0002134559320068341
2.730977802228858	0.0008179606116473096	0.0008205284033238924	0.0008625061224914627	0.0008637821059251303	0.000887438812332486	0.0008879424275596468	0.0009135295150237456	0.0009131879321866047	0.0009667205294034991	0.0009645418980930662	0.057495110449560315	0.05564079914196415	-3.389584192277709e-05	-0.00021314434120472958	-3.391287418700803e-05	-0.00021325144377401517
2.747433317304874	0.0008174681878918014	0.000820033851814995	0.0008619733584795077	0.000863248351774559	0.0008868829878906087	0.0008873863238093373	0.000912949197499029	0.0009126081364037227	0.0009660891602349302	0.0009639128656068226	0.05747752489960807	0.055623783356581365	-3.3660405780962244e-05	-0.00021293924671977882	-3.367732131977566e-05	-0.0002130462562170421
2.763987985137163	0.0008169762315295555	0.0008195397699149182	0.000861441105248673	0.0008627151094233328	0.0008863276994505019	0.0008868307563041701	0.0009123694430875795	0.0009120289030833658	0.0009654584117291702	0.0009632844510369562	0.057459941588738246	0.05560676973535085	-3.3426463995452765e-05	-0.00021273345251920928	-3.34432635300877e-05	-0.00021284036852439736
2.780642403170963	0.0008164847442618531	0.0008190461593298346	0.000860909364581288	0.0008621823806562546	0.0008857729488387935	0.0008862757268718694	0.000911790253661529	0.0009114502340973088	0.0009648282858483172	0.0009626566563422392	0.05744236053600802	0.0555897582967167	-3.3194007639170825e-05	-0.00021252695776563524	-3.3210691886713384e-05	-0.00021263377985814014
2.797397172451417	0.0008159937277923588	0.0008185530217682985	0.0008603781382619621	0.0008616501672604122	0.0008852187378843276	0.0008857212373423778	0.0009112116310951532	0.0009108721313194742	0.0009641987845564405	0.0009620294834834262	0.05742478176036262	0.05557274905900807	-3.2963027831969804e-05	-0.00021231976159594157	-3.297959750533583e-05	-0.00021242648935423936
2.8142528976452668	0.0008155031838271858	0.0008180603589413092	0.0008598474280776585	0.000861118471025241	0.0008846650684182362	0.0008851672895479278	0.0009106335772649416	0.0009102945966260045	0.0009635699098196627	0.000961402934423336	0.05740720528062417	0.05555574204044388	-3.2733515740311636e-05	-0.00021211186312006247	-3.27499715483022e-05	-0.0002122184961220186
2.831210187062679	0.000815013114074957	0.0008175681725623747	0.0008593172358177536	0.000860587293742593	0.0008841119422740073	0.0008846138853231101	0.0009100560940496729	0.0009097176318953324	0.0009629416636062321	0.0009607770111269228	0.05738963111550652	0.05553873725913118	-3.250546257711415e-05	-0.00021190326142081495	-3.252180522443637e-05	-0.00021200979924357322
2.848269652679189	0.0008145235202468722	0.0008170764643475774	0.0008587875632741129	0.0008600566372068105	0.0008835593612875589	0.0008840610265049464	0.0009094791833304858	0.0009091412390082584	0.0009623140478866052	0.0009601517155613617	0.05737205928360382	0.055521734733063995	-3.227885960162963e-05	-0.00021169395555442616	-3.2295089788907105e-05	-0.0002118003977744365
2.865431910157798	0.0008140344040567676	0.0008165852360156353	0.000858258412241153	0.0008595265032147858	0.0008830073272973035	0.0008835087149329554	0.0009089028469909532	0.000908565419848017	0.0009616870646335196	0.000959527049696117	0.05735448980339952	0.05550473448012618	-3.2053698119444834e-05	-0.00021148394455150488	-3.206981654320373e-05	-0.0002115902907441347
2.882697578871184	0.000813545767221178	0.0008160944892879637	0.0008577297845159067	0.0008589968935660294	0.0008824558421442173	0.0008829569524492229	0.000908327086917146	0.0009079901763003507	0.00096106071582207	0.0009589030155030215	0.05733692269326081	0.055487736518093515	-3.182996948193975e-05	-0.00021127322741454346	-3.184597683468168e-05	-0.00021137947715454963
2.900067281924058	0.0008130576114594078	0.0008156042258887456	0.000857201681898101	0.0008584678100627434	0.0008819049076719181	0.000882405740898476	0.0009077519049977199	0.0009074155102535858	0.0009604350034297946	0.0009582796149563593	0.0573193579714429	0.05547074086463136	-3.160766508638127e-05	-0.0002110618031194167	-3.1623562056604104e-05	-0.0002111679559808899
2.9175416461756507	0.000812569938493586	0.0008151144475449878	0.0008566741061902121	0.0008579392545098821	0.0008813545257267257	0.0008818550821281476	0.0009071773031239725	0.0009068414235986985	0.0009598099294367403	0.0009576568500329353	0.05730179565608716	0.055453747537296746	-3.1386776375735836e-05	-0.0002108496706155205	-3.140256364789901e-05	-0.00021095572617141345
2.9351213022623317	0.0008120827500487372	0.0008146251559865918	0.000856147059197544	0.0008574112287152289	0.00088080469815774	0.0008813049779884528	0.0009066032831899305	0.0009062679182293939	0.0009591854958255517	0.00095703472271216	0.05728423576522569	0.05543675655353566	-3.116729483848904e-05	-0.00021063682882516144	-3.1182973093075994e-05	-0.00021074278664778845
2.952806884620376	0.0008115960478528396	0.0008141363529464137	0.0008556205427282886	0.0008568837344894539	0.000880255426816904	0.0008807554303324513	0.0009060298470924091	0.0009056949960421734	0.0009585617045815398	0.0009564132349761195	0.057266678316776516	0.05541976793069009	-3.094921200835765e-05	-0.0002104232766431957	-3.096478192192442e-05	-0.00021052913630409398
2.970599031508854	0.000811109833636897	0.0008136480401603332	0.0008550945585936014	0.0008563567736461951	0.0008797067135590847	0.0008802064410161289	0.0009054569967310976	0.0009051226589364149	0.0009579385576927699	0.0009557923888096633	0.05724912332854858	0.055402781685991116	-3.0732519464126556e-05	-0.00021020901293664074	-3.074798170924278e-05	-0.00021031477400629273
2.9884983850326714	0.000810624109134998	0.0008131602193673166	0.0008545691086076683	0.000855830348002119	0.0008791585602421364	0.0008796580118984625	0.0009048847340086272	0.0009045509088144428	0.0009573160571501341	0.0009551721862004769	0.057231570818239014	0.05538579783656599	-3.051720882981876e-05	-0.00020999403654714532	-3.0532564075137075e-05	-0.00021009969859511757
3.006505591165733	0.0008101388760843796	0.0008126728923094763	0.0008540441945877675	0.0008553044593769848	0.0008786109687269708	0.0008791101448414869	0.0009043130608306405	0.0009039797475815944	0.0009566942049474274	0.0009545526291391565	0.05721402080343708	0.05536881639943565	-3.030327177408476e-05	-0.00020977834628796432	-3.0318520684389366e-05	-0.00020988390888315722
3.0246212997742656	0.0008096541362254974	0.0008121860607321456	0.0008535198183543495	0.0008547791095937284	0.0008780639408776346	0.0008785628417103753	0.0009037419791058708	0.0009034091771463067	0.0009560730030814331	0.0009539337196192949	0.057196473301618214	0.0553518373915131	-3.0090700010212967e-05	-0.0002095619409447358	-3.0105843246381464e-05	-0.00020966740365496728
3.0428461646402667	0.0008091698913020857	0.0008116997263839368	0.0008529959817310955	0.0008542543004785173	0.0008775174785613756	0.000878016104373504	0.0009031714907462158	0.0009028391994201787	0.0009554524535519986	0.0009533154596375559	0.057178928330156316	0.05533486082960685	-2.9879485296001318e-05	-0.00020934481927617488	-2.9894523515049815e-05	-0.00020945018166840246
3.0611808434850984	0.0008086861430612265	0.0008112138910168113	0.0008524726865449959	0.0008537300338608278	0.0008769715836487179	0.0008774699347025285	0.0009026015976668088	0.0009022698163180538	0.0009548325583621124	0.000952697851193756	0.05716138590631076	0.05531788673042281	-2.966961943349014e-05	-0.00020912698001304686	-2.968455328858366e-05	-0.00020923224165317333
3.079625997993227	0.0008082028932534138	0.000810728556386142	0.0008519499346264156	0.0008532063115735147	0.000876426258013532	0.0008769243345724525	0.0009020323017860979	0.0009017010297580901	0.00095421331951799	0.0009520808962909403	0.0571438460472382	0.0553009151105598	-2.9461094268878885e-05	-0.00020890842185886105	-2.9475924409369525e-05	-0.00020901358231203981
3.0981822938360946	0.0008077201436326185	0.0008102437242507812	0.0008514277278091645	0.0008526831354528751	0.0008758815035331071	0.0008763793058617015	0.0009014636050259134	0.0009011328416618355	0.0009535947390291447	0.0009514645969354661	0.05712630876998265	0.05528394598651801	-2.9253901692307543e-05	-0.0002086891434894267	-2.926862876374836e-05	-0.00020879420231967316
3.116850400696155	0.0008072378959563544	0.000809759396373127	0.0008509060679305639	0.0008521605073387288	0.0008753373220882232	0.0008758348504521939	0.000900895509311549	0.0009005652539543009	0.000952976818908475	0.0009508489551370768	0.0571087740914888	0.055266979374685485	-2.9048033637697063e-05	-0.00020846914355296398	-2.9062658281849008e-05	-0.0002085741003233499
3.135630992291033	0.0008067561519857454	0.0008092755745191865	0.0008503849568315234	0.0008516384290744751	0.0008747937155632233	0.0008752909702294142	0.0009003280165718321	0.0008999982685640372	0.0009523595611723392	0.0009502339729089856	0.057091242028588986	0.05525001529135725	-2.8843482082516886e-05	-0.00020824842066932692	-2.8858004937383497e-05	-0.00020835327494195255
3.1545247463978408	0.0008062749134855921	0.0008087922604586461	0.0008498643963566081	0.0008511169025071754	0.0008742506858460886	0.0008747476670824873	0.0008997611287392025	0.0008994318874232108	0.0009517429678406405	0.0009496196522679574	0.0570737125980118	0.055233053752722215	-2.8640239047705157e-05	-0.00020802697343086374	-2.8654660747529093e-05	-0.00020813172476671915
3.1735323448776414	0.0008057941822244366	0.0008083094559649387	0.0008493443883541061	0.0008505959294876186	0.0008737082348285076	0.0008742049429042484	0.0008991948477497857	0.000898866112467677	0.0009511270409369027	0.000949005995234383	0.05705618581638336	0.05521609477486726	-2.8438296597512597e-05	-0.00020780480040230587	-2.8452617772827676e-05	-0.0002079094483614652
3.192654473700048	0.0008053139599746283	0.0008078271628153038	0.0008488249346761018	0.0008500755118703908	0.0008731663644059502	0.0008736627995913164	0.0008986291755434671	0.0008983009456370538	0.0009505117824883508	0.0009483930038323618	0.05703866170022377	0.055199138373777525	-2.8237646839162495e-05	-0.00020758190011971323	-2.82518681167937e-05	-0.0002076864442611681
3.211891822967991	0.0008048342485123965	0.0008073453827908645	0.0008483060371785532	0.0008495556515139491	0.0008726250764777444	0.0008731212390441716	0.0008980641140639734	0.0008977363888748052	0.0009498971945259977	0.0009477806800897869	0.057021140265947054	0.05518218456534257	-2.803828192279867e-05	-0.0002073582710909183	-2.8052403925886427e-05	-0.00020746271097257796
3.2312450869426166	0.0008043550496179109	0.0008068641176766877	0.0008477876977213484	0.0008490363502806917	0.0008720843729471456	0.0008725802631672238	0.0008974996652589408	0.0008971724441283071	0.0009492832790847199	0.0009471690260384193	0.0570036215298692	0.05516523336534653	-2.7840194041419547e-05	-0.00020713391179649765	-2.785421738944055e-05	-0.00020723824697527204
3.2507149640683446	0.0008038763650753512	0.0008063833692618534	0.0008472699181683902	0.0008485176100370304	0.0008715442557214103	0.0008720398738688872	0.0008969358310799955	0.0008966091133489302	0.0009486700382033372	0.0009465580437139709	0.05698610550819929	0.0551482847894757	-2.7643375430434075e-05	-0.00020690882068769012	-2.765730073920128e-05	-0.000207013050719268
3.2703021569980693	0.0008033981966729778	0.0008059031393395251	0.0008467527003876657	0.0008479994326534604	0.0008710047267118753	0.0008715000730616592	0.000896372613482831	0.0008960463984921146	0.0009480574739247007	0.0009459477351561898	0.05696859221704245	0.055131338853318564	-2.7447818367738047e-05	-0.00020668299618792352	-2.746164624942496e-05	-0.00020678712062691118
3.2900073726185273	0.0008029205462031944	0.0008054234297070132	0.0008462360462513099	0.0008474818200046334	0.0008704657878340241	0.0008709608626621869	0.0008958100144272822	0.0008954843015174447	0.000947445588295767	0.0009453381024089344	0.05695108167240786	0.05511439557236415	-2.7253515173391446e-05	-0.0002064564366920374	-2.7267246236587633e-05	-0.00020656045509195864
3.3098313220758016	0.0008024434154626194	0.0008049442421658484	0.0008457199576356871	0.0008469647739694302	0.0008699274410075685	0.0008704222445913481	0.0008952480358774041	0.0008949228243887283	0.0009468343833676881	0.0009447291475202629	0.05693357389019999	0.055097454962003904	-2.706045820950395e-05	-0.0002062291405661998	-2.7074093059204635e-05	-0.0002063330524794682
3.329774720800988	0.0008019668062521537	0.0008044655785218441	0.0008452044364214575	0.0008464482964310315	0.0008693896881565176	0.0008698842207743213	0.0008946866798015445	0.0008943619690740727	0.0009462238611958838	0.0009441208725425075	0.05691606888622155	0.05508051703753311	-2.686863988010657e-05	-0.0002060011061485456	-2.6882179117719562e-05	-0.00020610491112627027
3.349838288536016	0.0008014907203770466	0.0008039874405851705	0.0008446894844936536	0.0008459323892769933	0.0008688525312092548	0.0008693467931406627	0.0008941259481724277	0.00089380173754596	0.0009456140238401308	0.0009435132795323612	0.05689856667617606	0.05506358181414641	-2.667805263083245e-05	-0.00020577233174748355	-2.6691496854226726e-05	-0.0002058760293398576
3.370022749359618	0.0008010151596469686	0.0008035098301704212	0.0008441751037417484	0.000845417054399316	0.0008683159720986156	0.0008688099636243826	0.0008935658429672295	0.0008932421317813283	0.000945004873364646	0.0009429063705509604	0.05688106727567101	0.05504664930694646	-2.6488688948878708e-05	-0.0002055428156435002	-2.650203875238788e-05	-0.00020564640539935675
3.390328831713469	0.0008005401258760769	0.0008030327490966819	0.0008436612960597341	0.0008449022936945213	0.0008677800127619563	0.0008682737341640164	0.0008930063661676504	0.0008926831537616461	0.000944396411838163	0.0009423001476639645	0.05686357070020722	0.055029719530936584	-2.6300541362773988e-05	-0.0002053125560875224	-2.631379733718936e-05	-0.00020541603755447335
3.4107572684284713	0.0008000656208830875	0.0008025561991876019	0.0008431480633461905	0.0008443881090637226	0.0008672446551412387	0.0008677381067027073	0.0008924475197600036	0.0008921248054729937	0.0009437886413340237	0.0009416946129416429	0.05684607696519522	0.05501279250102822	-2.611360244221192e-05	-0.00020508155130188888	-2.612676517485188e-05	-0.00020518492402632482
3.431308796751202	0.0007995916464913405	0.0008020801822714595	0.0008426354075043599	0.0008438745024127018	0.0008667099011830951	0.0008672030831882729	0.0008918893057352796	0.0008915670889061353	0.0009431815639302515	0.0009410897684589523	0.05682858608593962	0.054995868232031224	-2.592786479799561e-05	-0.000204849799480461	-2.594093487270563e-05	-0.00020495306300771787
3.4519841583705158	0.0007991182045288713	0.0008016047001812343	0.0008421233304422191	0.0008433614756519749	0.0008661757528389113	0.0008666686655732864	0.0008913317260892349	0.0008910100060566015	0.0009425751817096414	0.000940485616295622	0.05681109807765243	0.05497894673866854	-2.5743321081572734e-05	-0.00020461729878670787	-2.575629907871843e-05	-0.00020472045266076155
3.47278409944432	0.0007986452968284834	0.0008011297547546798	0.0008416118340725582	0.0008428490306968786	0.000865642212064903	0.0008661348558151557	0.0008907747828224709	0.0008904535589247716	0.0009419694967598444	0.0009398821585362419	0.056793612955448845	0.05496202803556541	-2.555996398512228e-05	-0.0002043840473554548	-2.557285048161717e-05	-0.00020448709111886565
3.4937093706264992	0.000798172925227815	0.0008006553478343888	0.00084110092031305	0.0008423371694676342	0.0008651092808221883	0.0008656016558761935	0.0008902184779405034	0.0008898977495159448	0.0009413645111734465	0.0009392793972703405	0.05677613073434233	0.05494511213725444	-2.5377786241315148e-05	-0.0002041500432922727	-2.5390581810665752e-05	-0.00020425297648649088
3.514760727094002	0.0007977010915694107	0.0008001814812678688	0.0008405905910863268	0.000841825893889428	0.000864576961076868	0.0008650690677236987	0.000889662813453855	0.0008893425798404239	0.0009407602270480583	0.0009386773345924732	0.056758651429256936	0.05492819905817353	-2.5196780623060883e-05	-0.00020391528467286757	-2.5209485835373663e-05	-0.00020401810683801092
3.535938928574102	0.0007972297977007912	0.0007997081569076079	0.0008400808483200541	0.0008413152058924829	0.0008640452548001011	0.0008645370933300318	0.0008891077913781226	0.0008887880519135944	0.0009401566464863948	0.000938075972602302	0.05674117505501615	0.05491128881266983	-2.5016939943528493e-05	-0.00020367976954430156	-2.5029555365516792e-05	-0.0002037824802192667
3.557244739371806	0.000796759045474522	0.0007992353766111462	0.0008395716939470014	0.0008408051074121301	0.0008635141639681787	0.0008640057346726886	0.0008885534137340595	0.0008882341677560006	0.0009395537715963611	0.000937475313404681	0.05672370162635008	0.05489438141500075	-2.483825705572318e-05	-0.00020344349592321676	-2.4850783250721098e-05	-0.00020354609464540152
3.578678928397448	0.0007962888367482925	0.0007987631422411534	0.0008390631299051298	0.0008402956003888963	0.000862983690562609	0.0008634749937343865	0.000887999682547665	0.000887680929393431	0.0009389516044911418	0.0009368753591097465	0.056706231157893354	0.05487747687932572	-2.4660724852375304e-05	-0.00020320646179602941	-2.467316238035505e-05	-0.0002033089481014716
3.600242269194432	0.0007958191733849783	0.0007982914556654953	0.0008385551581376522	0.0008397866867685673	0.0008624538365701902	0.0008629448725031352	0.0008874465998502534	0.0008871283388569955	0.0009383501472892813	0.0009362761118329974	0.05668876366418969	0.05486057521971797	-2.4484336266009793e-05	-0.00020296866512081735	-2.4496685683637193e-05	-0.00020307103854436126
3.6219355399671502	0.0007953500572527144	0.0007978203187573022	0.0008380477805931177	0.0008392783685022663	0.000861924603983085	0.0008624153729723131	0.0008868941676785357	0.0008865763981832038	0.0009377494021147678	0.0009356775736953777	0.056671299159684545	0.05484367645015986	-2.4309084268498565e-05	-0.00020273010382493295	-2.4321346129108773e-05	-0.0002028323638999796
3.643759523609069	0.0007948814902249713	0.000797349733395047	0.0008375409992254845	0.0008387706475465339	0.0008613959947989064	0.0008618864971407524	0.0008863423880747043	0.0008860251094140496	0.0009371493710971261	0.0009350797468233672	0.05665383765873278	0.054826780584542135	-2.4134961870883598e-05	-0.0002024907758050587	-2.4147136724501916e-05	-0.00020259292206353807
3.6657150077309777	0.000794413474180626	0.0007968797014626176	0.0008370348159942025	0.0008382635258634023	0.0008608680110207924	0.0008613582470128142	0.0008857912630865167	0.0008854744745970905	0.0009365500563714974	0.0009344826333490672	0.05663637917559534	0.054809887636666284	-2.3961962123418556e-05	-0.00020225067892884474	-2.397405051680554e-05	-0.00020235271090129903
3.6878027846894206	0.000793946011004027	0.0007964102248493826	0.0008365292328642755	0.0008377570054204689	0.0008603406546574828	0.0008608306245984646	0.0008852407947673659	0.0008849244957855269	0.0009359514600787275	0.000933886235410282	0.056618923724444145	0.054792997620245365	-2.379007811523573e-05	-0.0002020098110331603	-2.380208059189065e-05	-0.00020211172824879942
3.710023651615288	0.000793479102585079	0.0007959413054502725	0.0008360242518063561	0.0008372510881909782	0.0008598139277234024	0.0008603036319133589	0.0008846909851763727	0.000884375175038287	0.0009353535843654546	0.0009332905551506104	0.056601471319353176	0.05477611054890289	-2.361930297421072e-05	-0.0002017681699246765	-2.3631220074364634e-05	-0.00020186997191110057
3.732378410442586	0.0007930127508193035	0.0007954729451658452	0.0008355198747968031	0.0008367457761538947	0.0008592878322387356	0.000859777270978916	0.00088414183637846	0.0008838265144201043	0.0009347564313841925	0.0009326955947195268	0.05658402197431365	0.05475922643617328	-2.3449629866719585e-05	-0.00020152575337900602	-2.3461462127394306e-05	-0.0002016274396624551
3.7548678679373717	0.000792546957607924	0.0007950051459023686	0.0008350161038177807	0.0008362410712939843	0.0008587623702295146	0.0008592515438224054	0.000883593350444444	0.0008832785160016075	0.0009341600032934265	0.0009321013562724781	0.056566575703218595	0.05474234529550649	-2.328105199763536e-05	-0.0002012825591420353	-2.3292799952646936e-05	-0.00020138412924741722
3.777492835726878	0.0007920817248579272	0.0007945379095718817	0.0008345129408573141	0.0008357369756018861	0.0008582375437276854	0.0008587264524770151	0.0008830455294511024	0.0008827311818593906	0.000933564302257686	0.0009315078419709544	0.0565491325198743	0.05472546714026186	-2.3113562610088678e-05	-0.00020103858492931392	-2.312522679003004e-05	-0.0002011400383796491
3.8002541303288	0.0007916170544821457	0.0007940712380922802	0.0008340103879093822	0.000835233491074197	0.0008577133547712003	0.0008582019989819442	0.000882498375481271	0.0008821845140761062	0.0009329693304476473	0.0009309150539825937	0.056531692437997806	0.054708591983711904	-2.2947154985065304e-05	-0.00020079382842386195	-2.2958735917386064e-05	-0.0002008951647409496
3.823152573180761	0.0007911529483993298	0.0007936051333873856	0.000833508446973993	0.0008347306197135463	0.0008571898054040955	0.0008576781853824773	0.0008819518906239202	0.0008816385147405457	0.0009323750900402135	0.0009303229944812613	0.056514255471213845	0.054691719839045465	-2.2781822441628186e-05	-0.00020054828727938956	-2.279332065059994e-05	-0.00020064950598353004
3.8461889906699622	0.0007906894085342175	0.0007931395973870181	0.000833007120057255	0.0008342283635286736	0.0008566668976765661	0.0008571550137300641	0.0008814060769742358	0.0008810931859477165	0.0009317815832186028	0.0009297316656471358	0.05649682163306118	0.054674850719360776	-2.2617558336508053e-05	-0.0002003019591183819	-2.2628974343262553e-05	-0.0002004030597281825
3.8693642141629967	0.0007902264368176147	0.0007926746320270736	0.0008325064091714641	0.0008337267245345083	0.0008561446336450537	0.0008566324860824038	0.000880860936633708	0.0008805485297989354	0.00093118881217244	0.0009291410696668015	0.05647939093698867	0.054657984637677064	-2.245435606394383e-05	-0.0002000548415320158	-2.2465690386486853e-05	-0.0002001558235645018
3.892679080035866	0.0007897640351864653	0.0007922102392495987	0.0008320063163351778	0.0008332257047522479	0.0008556230153723234	0.0008561106045035239	0.0008803164717102117	0.000880004548401902	0.0009305967790978427	0.0009285512087333375	0.05646196339635835	0.054641121606923776	-2.22922090555161e-05	-0.0001998069320797713	-2.2303462208751734e-05	-0.00019990779505049683
3.9161344297041563	0.0007893022055839326	0.0007917464210028669	0.0008315068435732979	0.0008327253062094438	0.000855102044927551	0.0008555893710638654	0.0008797726843180935	0.0008794612438707938	0.0009300054861975153	0.0009279620850464048	0.056444539024444726	0.054624261639946596	-2.2131110780032603e-05	-0.0001995582282902919	-2.2142283275773667e-05	-0.0001996589717131736
3.9397311096534064	0.0007888409499594662	0.0007912831792414505	0.0008310079929171462	0.0008322255309400693	0.0008545817243863969	0.00085506878784036	0.0008792295765782511	0.0008789186183263382	0.0009294149356808311	0.0009273737008123342	0.056427117834433854	0.05460740474950704	-2.197105474337213e-05	-0.00019930872766094065	-2.198214709033669e-05	-0.000199409351048202
3.963469971469652	0.0007883802702688847	0.0007908205159263016	0.000830509766404547	0.0008317263809846103	0.0008540620558310957	0.0008545488569165164	0.0008786871506182243	0.0008783766738959103	0.0009288251297639295	0.0009267860582442209	0.05640969983942847	0.054590550948285244	-2.1812034488203486e-05	-0.0001990584276571894	-2.182304719208078e-05	-0.00019915893051955513
3.987351871870168	0.000787920168474447	0.0007903584330248231	0.0008300121660799066	0.0008312278583901375	0.0008535430413505331	0.0008540295803824992	0.0008781454085722722	0.0008778354127136042	0.0009282360706697989	0.0009261991595620073	0.05639228505243972	0.054573700248874556	-2.1654043593916095e-05	-0.00019880732571278537	-2.1664977157342252e-05	-0.00019890770755917608
4.01137767273438	0.0007874606465449337	0.0007898969325109506	0.0008295151939942954	0.0008307299652103964	0.0008530246830403343	0.0008535109603352169	0.0008776043525814693	0.0008772948369203324	0.0009276477606283756	0.0009256130069925814	0.05637487348639829	0.05455685266378729	-2.1497075676359806e-05	-0.00019855541922939035	-2.150793059892825e-05	-0.00019865567956703356
4.035548241134971	0.0007870017064557192	0.0007894360163652258	0.0008290188522055244	0.0008302327035058776	0.0008525069830029431	0.0008529929988784012	0.0008770639847937828	0.0008767549486639006	0.0009270602018766277	0.0009250276027698617	0.05635746515415062	0.05454000820545424	-2.1341124387844884e-05	-0.00019830270557777419	-2.135190116617572e-05	-0.0001984028439124541
4.059864449369175	0.0007865433501888478	0.0007889756865748719	0.0008285231427782298	0.0008297360753439046	0.0008519899433477039	0.0008524756981226876	0.0008765243073641563	0.0008762157500990962	0.0009264733966586463	0.0009244429491348868	0.05634006006845179	0.05452316688622164	-2.1186183416763843e-05	-0.0001980491820956498	-2.1196882544476103e-05	-0.00019814919793140207
4.08432717499025	0.0007860855797331168	0.0007885159451338754	0.000828028067783954	0.0008292400827987127	0.000851473566190952	0.0008519590601857084	0.0008759853224546074	0.0008756772433877783	0.0009258873472257438	0.0009238590483359134	0.0563226582419806	0.054506328718358	-2.1032246487528994e-05	-0.00019779484608864473	-2.1042868455230235e-05	-0.00019789473892747877
4.108937300839158	0.0007856283970841482	0.0007880567940430628	0.0008275336293012278	0.0008287447279515348	0.0008509578536560915	0.0008514430871921691	0.0008754470322343027	0.0008751394306989616	0.0009253020558365381	0.0009232759026285021	0.056305259687325006	0.05448949371404729	-2.0879307360385096e-05	-0.00019753969483018996	-2.088985265575813e-05	-0.00019763946417256095
4.133695715076422	0.0007851718042444707	0.0007875982353101785	0.0008270398294156525	0.0008282500128906791	0.0008504428078736847	0.0008509277812739371	0.0008749094388796548	0.0008746023142089044	0.0009247175247570502	0.0009226935142756137	0.056287864416994834	0.054472661885395915	-2.0727359831291398e-05	-0.00019728372556154783	-2.073782893908041e-05	-0.00019738337090621783
4.15860331121418	0.000784715803223594	0.0007871402709499596	0.0008265466702199772	0.0008277559397116132	0.0008499284309815306	0.0008504131445701218	0.0008743725445743988	0.0008740658961011925	0.0009241337562607913	0.0009221118855476946	0.056270472443415494	0.05445583324442697	-2.057639773174469e-05	-0.00019702693549167316	-2.058679113375525e-05	-0.00019712645633557235
4.183660988148428	0.0007842603960380886	0.0007866829029842181	0.0008260541538141897	0.0008272625105170461	0.0008494147251247551	0.0008498991792271637	0.0008738363515096881	0.000873530178566829	0.0009235507526288586	0.000921531018722775	0.05625308377892858	0.0544390078030848	-2.0426414928432363e-05	-0.0001967693217955757	-2.0436733103552235e-05	-0.00019686871763377467
4.208869650191461	0.0007838055847116692	0.0007862261334419229	0.0008255622823055956	0.000826769727417015	0.000848901692455898	0.0008493858873989227	0.0008733008618841829	0.0008729951638043291	0.0009229685161500326	0.0009209509160865647	0.056235698435796615	0.05442218557323869	-2.0277405323291392e-05	-0.0001965108816162353	-2.0287648747525228e-05	-0.00019661015194194498
4.2342302071045115	0.0007833513712752669	0.0007857699643592733	0.0008250710578089015	0.0008262775925289644	0.0008483893351349934	0.0008488732712467572	0.0008727660779041311	0.0008724608540197949	0.0009223870491208632	0.0009203715799325384	0.05621831642619668	0.054405366566672796	-2.0129362853310573e-05	-0.0001962516120640745	-2.0139531999786853e-05	-0.00019635075636889598
4.259743574130585	0.0007828977577671116	0.0007853143977797805	0.0008245804824462965	0.000825786107977833	0.0008478776553296583	0.000848361332939613	0.000872232001783463	0.0008719272514270131	0.0009218063538457658	0.0009197930125620328	0.056200937762228786	0.0543885507950944	-1.998228149024603e-05	-0.00019599151021565397	-1.999237682922747e-05	-0.00019609052798919002
4.285410672027485	0.000782444746232815	0.0007848594357543529	0.0008240905583475449	0.0008252952758961375	0.0008473666552151817	0.0008478500746541131	0.000871698635743882	0.0008713943582475452	0.0009212264326371209	0.0009192152162843455	0.056183562455909206	0.05437173827013478	-1.9836155240524067e-05	-0.0001957305731146719	-1.9846177239421503e-05	-0.00019582946384458233
4.311232427101037	0.0007819923387254444	0.0007844050803413667	0.0008236012876500599	0.0008248050984240533	0.0008468563369746062	0.0008473394985746396	0.0008711659820149464	0.0008708621767108106	0.0009206472878153603	0.00091863819341682	0.05616619051917511	0.05435492900334838	-1.969097814509546e-05	-0.00019546879777138093	-1.9700927268488655e-05	-0.0001955675609435492
4.337209771238533	0.0007815405373056101	0.0007839513336067565	0.0008231126724989956	0.0008243155777095064	0.0008463467027988216	0.0008468296068934256	0.0008706340428341688	0.0008703307090541807	0.0009200689217090693	0.0009180619462849498	0.056148821963886326	0.05433812300620872	-1.9546744279216877e-05	-0.00019520618116239397	-1.955662098887881e-05	-0.0001953048162608162
4.363343641942354	0.0007810893440415399	0.0007834981976240896	0.0008226247150473293	0.0008238267159082543	0.0008458377548866461	0.0008463204018106386	0.0008701028204470958	0.0008697999575230687	0.0009194913366550771	0.0009174864772224666	0.05613145680181799	0.05432132029011493	-1.9403447752367603e-05	-0.00019494272023112824	-1.9413252507267942e-05	-0.00019504122673771884
4.389634982363801	0.0007806387610091648	0.0007830456744746507	0.0008221374174559463	0.0008233385151839707	0.000845329495444919	0.0008458118855344716	0.0008695723171074068	0.0008692699243710177	0.000918914534998555	0.00091691178857144	0.056114095044671616	0.054304520866389434	-1.9261082707951183e-05	-0.00019467841188636203	-1.927081596427016e-05	-0.00019477678928120357
4.416084741337141	0.0007801887902922006	0.0007825937662475254	0.0008216507818937331	0.0008228509777083361	0.0008448219266885881	0.000845304060281232	0.0008690425350770048	0.0008687406118597963	0.0009183385190931143	0.0009163378826823732	0.05609673670406633	0.05428772474627977	-1.9119643323246838e-05	-0.00019441325300342815	-1.9129305534406477e-05	-0.00019451150076454926
4.442693873413836	0.0007797394339822273	0.0007821424750396782	0.0008211648105376511	0.0008223641056611215	0.0008443150508407975	0.0008447969282754276	0.0008685134766261023	0.0008682120222594854	0.0009177632913008989	0.0009157647619142964	0.05607938179154786	0.05427093194095545	-1.8979123809253345e-05	-0.00019414724042385312	-1.8988715425917457e-05	-0.00019424535802753384
4.469463338897009	0.0007792906941787718	0.0007816918029560356	0.0008206795055728344	0.0008218779012302709	0.0008438088701329757	0.0008442904917498563	0.0008679851440333142	0.0008676841578485682	0.0009171888539926827	0.0009151924286348651	0.05606203031857782	0.05425414246151264	-1.883951841042883e-05	-0.00019388037095458	-1.8849039880520363e-05	-0.00019397835787482443
4.49639410387609	0.0007788425729893934	0.0007812417521095748	0.0008201948691926711	0.000821392366611999	0.0008433033868049281	0.0008437847529456985	0.0008674575395857552	0.0008671570209140314	0.0009166152095479712	0.0009146208852204594	0.05604468229654678	0.054237356318972904	-1.870082140458494e-05	-0.00019361264136805167	-1.871027317329986e-05	-0.00019371049707683774
4.523487140261684	0.000778395072529764	0.0007807923246213993	0.0008197109035988928	0.000820907504010868	0.0008427986031049247	0.0008432797141126042	0.0008669306655791254	0.0008666306137514465	0.0009160423603550943	0.0009140501340562787	0.056027337736763994	0.054220573524282646	-1.856302710271339e-05	-0.00019334404840223862	-1.857240961255016e-05	-0.00019344177236974014
4.550743425820648	0.000777948194923754	0.0007803435226208285	0.0008192276110016634	0.0008204233156398843	0.0008422945212897918	0.0008427753775087847	0.000866404524317809	0.0008661049386650728	0.0009154703088113082	0.0009134801775364409	0.05600999665046422	0.054203794088315486	-1.8426129848850628e-05	-0.00019307458876061112	-1.843544353961543e-05	-0.00019317218045478146
4.578163944211368	0.0007775019423035119	0.0007798953482454772	0.0008187449936196612	0.0008199398037205771	0.0008417911436250006	0.0008422717454011024	0.0008658791181149633	0.00086557999796794	0.0009148990573228904	0.0009129110180640798	0.0559926590488095	0.054187018021871716	-1.829012401989398e-05	-0.00019280425911188948	-1.8299369328697232e-05	-0.00019290171799848932
4.605749685019276	0.0007770563168095545	0.0007794478036413449	0.0008182630536801789	0.0008194569704831	0.0008412884723847604	0.0008417688200651629	0.0008653544492926144	0.0008650557939819514	0.0009143286083052414	0.0009123426580514439	0.05597532494287939	0.05417024533567478	-1.8155004025363977e-05	-0.0001925330560889893	-1.816418138667758e-05	-0.0001926303816318642
4.633501643792551	0.000776611320590849	0.0007790008909628986	0.0008177817934192027	0.0008189748181663099	0.0008407865098521114	0.000841266603785408	0.0008648305201817536	0.0008645323290379752	0.0009137589641829859	0.0009117750999200004	0.05595799434368477	0.05415347604038053	-1.802076430741824e-05	-0.00019226097629068684	-1.8029874153063438e-05	-0.0001923581679515174
4.6614208220780515	0.0007761669558048935	0.0007785546123731541	0.0008173012150815036	0.0008184933490178558	0.0008402852583190107	0.0008407650988552016	0.000864307333122423	0.0008640096054759334	0.000913190127390065	0.0009112083461005244	0.055940667262157004	0.05413671014657145	-1.788739934054963e-05	-0.00019198801628009243	-1.7896442099698748e-05	-0.00019208507351836657
4.689508227457455	0.0007757232246178113	0.0007781089700437699	0.0008168213209207316	0.0008180125652942808	0.0008397847200864318	0.0008402643075769311	0.0008637848904638236	0.0008634876256449056	0.0009126221003698453	0.0009106423990332101	0.055923343709157275	0.054119947664754614	-1.775490363144401e-05	-0.00019171417258456724	-1.7763879730655144e-05	-0.00019181109485755243
4.717764873583629	0.0007752801292044279	0.0007776639661551257	0.0008163421131995018	0.0008175324692610975	0.0008392848974644521	0.0008397642322620922	0.0008632631945643986	0.0008629663919032177	0.0009120548855752137	0.000910077261167764	0.05590602369546886	0.054103188605370646	-1.7623271718850142e-05	-0.0001914394416960563	-1.763218158210185e-05	-0.00019153622845907714
4.746191780217212	0.0007748376717483655	0.0007772196028964136	0.0008158635941894878	0.0008170530631928908	0.00083878579277235	0.000839264875231387	0.0008627422477919383	0.0008624459066185406	0.0009114884854686826	0.0009095129349635089	0.0558887072318041	0.05408643297878391	-1.7492498173394058e-05	-0.00019116382007042243	-1.7501342222052407e-05	-0.000191260470776361
4.774789973263409	0.0007743958544421227	0.0007767758824657246	0.0008153857661715092	0.000816574349373402	0.0008382874083386965	0.0008387662388148174	0.0008622220525236722	0.0008619261721679877	0.0009109229025224896	0.0009089494228894866	0.055871394328804634	0.05406968079529306	-1.7362577597509685e-05	-0.00019088730412844535	-1.737135625035774e-05	-0.00019098381822788002
4.803560484809025	0.0007739546794871641	0.0007763328070701297	0.0008149086314356267	0.0008160963300956209	0.000837789746501446	0.0008382683253517737	0.0008617026111463619	0.000861407190938205	0.0009103581392186952	0.0009083867274245522	0.05585408499703387	0.054052932065123405	-1.72335046251023e-05	-0.00019060989025357356	-1.724221829839563e-05	-0.00019070626719511208
4.832504353159697	0.0007735141490940113	0.0007758903789257794	0.0008144321922812347	0.0008156190076618832	0.0008372928096080404	0.0008377711371911394	0.0008611839260564073	0.0008608889653254775	0.0009097941980492975	0.0009078248510574892	0.055836779246985734	0.054036186798430884	-1.710527392156415e-05	-0.0001903315747936729	-1.7113923028985734e-05	-0.0001904278140235638
4.861622622877388	0.000773074265482323	0.0007754486002579811	0.0008139564510171471	0.0008151423843839567	0.0008367966000154912	0.0008372746766913739	0.0008606659996599351	0.000860371497735819	0.0009092310815163186	0.0009072637962870981	0.05581947708908378	0.05401944500530277	-1.697788018352811e-05	-0.00019005235406024945	-1.698646513624731e-05	-0.0001901484550222987
4.890916344818065	0.0007726350308809923	0.0007750074733012933	0.0008134814099616998	0.0008146664625831418	0.0008363011200904869	0.0008367789462206194	0.0008601488343729046	0.000859854790585075	0.0009086687921319234	0.000906703565622312	0.05580217853367863	0.054002706695752745	-1.685131813867341e-05	-0.00018977222432717267	-1.6859839345337302e-05	-0.00018986818646316017
4.9203865761696335	0.0007721964475282299	0.0007745670002996129	0.0008130070714428382	0.0008141912445903528	0.0008358063722094814	0.0008362839481567895	0.0008596324326212	0.0008593388462990194	0.0009081073324185135	0.0009061441615822921	0.055784883591047635	0.053985971879735556	-1.6725582545710008e-05	-0.00018949118183267388	-1.673404041245899e-05	-0.0001895870045818815
4.950034380490085	0.0007717585176716541	0.0007741271835062658	0.0008125334377982106	0.0008137167327462271	0.0008353123587587922	0.0008357896848876677	0.0008591167968407325	0.0008588236673134531	0.0009075467049088371	0.0009055855866965356	0.055767592271400275	0.05396924056712718	-1.6600668194106244e-05	-0.0001892092227778197	-1.660906312459312e-05	-0.00018930490557703128
4.979860827745887	0.0007713212435683801	0.0007736880251840943	0.0008120605113752626	0.0008132429294012052	0.0008348190821346963	0.0008352961588110036	0.0008586019294775383	0.0008583092560743015	0.0009069869121460876	0.0009050278435049767	0.055750304584875676	0.05395251276774174	-1.6476569903917104e-05	-0.00018892634332573488	-1.648490229932617e-05	-0.0001890218856096526
5.009866994350591	0.0007708846274851141	0.0007732495276055524	0.0008115882945313365	0.0008127698369156367	0.0008343265447435315	0.0008348033723346126	0.0008580878329878815	0.0008577956150377205	0.0009064279566840183	0.0009044709345580976	0.055733020541541944	0.053935788491324126	-1.6353282525692278e-05	-0.0001886425396025737	-1.636155278474799e-05	-0.00018873794080334627
5.040053963203681	0.0007704486716982376	0.0007728116930527906	0.0008111167896337584	0.0008122974576598705	0.0008338347490017887	0.0008343113278764708	0.0008575745098383506	0.0008572827466701889	0.0009058698410870388	0.0009039148624170295	0.05571574015140086	0.05391906774754826	-1.6230800940320034e-05	-0.00018835780769715926	-1.6239009459292214e-05	-0.00018845306724449284
5.070422823729659	0.0007700133784939052	0.000772374523817753	0.0008106459990599441	0.0008118257940143486	0.0008333436973362142	0.0008338200278648149	0.0008570619625059619	0.0008567706534486177	0.0009053125679303289	0.0009033596296536613	0.05569846342437889	0.05390235054602919	-1.6109120058838133e-05	-0.00018807214366048375	-1.6117267231580135e-05	-0.00018816726098178083
5.100974671917351	0.0007695787501681289	0.0007719380222022626	0.0008101759251974835	0.0008113548483697062	0.0008328533921839046	0.0008333294747382389	0.0008565501934782581	0.0008562593378604417	0.0009047561397999388	0.0009028052388507421	0.055681190370339015	0.05388563689630763	-1.5988234822312403e-05	-0.00018778554350573629	-1.599632104024029e-05	-0.00018788051802584582
5.131710610359471	0.0007691447890268767	0.0007715021905181205	0.0008097065704442474	0.0008108846231268661	0.0008323638359924093	0.0008328396709457961	0.0008560392052534136	0.0008557488024037316	0.0009042005592929016	0.0009022516926019933	0.05566392099907228	0.05386892680786507	-1.5868140201602543e-05	-0.00018749800320747023	-1.5876165853736732e-05	-0.0001875928343487432
5.1626317482924104	0.0007687114973861607	0.0007710670310871948	0.0008092379372084779	0.0008104151206971396	0.0008318750312198297	0.000832350618947098	0.0008555290003403369	0.0008552390495872879	0.0009036458290173399	0.0009016989935122152	0.05564665532030637	0.053852220290109755	-1.5748831197337845e-05	-0.0001872095187026579	-1.57567966703083e-05	-0.00018730420588497498
5.193739201636265	0.0007682788775721322	0.0007706325462415125	0.0008087700279088878	0.0008099463435023179	0.000831386980334916	0.0008318623212124119	0.0008550195812587679	0.0008547300819307485	0.000903091951592572	0.0009011471441973912	0.05562939334369779	0.053835517352390394	-1.5630302839648308e-05	-0.00018692008588916398	-1.5638208517713623e-05	-0.00018701462852996342
5.225034093035115	0.0007678469319211748	0.0007701987383233581	0.0008083028449747634	0.0008094782939747771	0.0008308996858171743	0.0008313747802227665	0.000854510950539389	0.0008542219019646916	0.0009025389296492234	0.0009005961472848036	0.05561213507883417	0.05381881800398785	-1.5512550188109125e-05	-0.00018662970062688355	-1.5520396453153062e-05	-0.0001867240981410223
5.256517551897525	0.0007674156627799944	0.0007697656096853598	0.0008078363908460507	0.0008090109745575687	0.0008304131501569578	0.0008308879984700458	0.0008540031107239211	0.0008537145122307345	0.0009019867658293336	0.0009000460054131322	0.0555948805352425	0.05380212225411913	-1.53955683315065e-05	-0.00018633835873652083	-1.540335556306227e-05	-0.00018643261053610805
5.288190714437326	0.0007669850725057217	0.0007693331626905939	0.0008073706679734706	0.000808544387704528	0.0008299273758555804	0.0008304019784571004	0.0008534960643652378	0.0008532079152816475	0.0009014354627864702	0.0008994967212325778	0.05557762972237913	0.05378543011193808	-1.5279352387667644e-05	-0.00018604605599886748	-1.528708096293699e-05	-0.00018614016149362533
5.320054723714605	0.0007665551634660005	0.0007689013997126732	0.0008069056788186071	0.0008080785358803683	0.0008294423654254109	0.0008299167226978423	0.0008529898140274592	0.000852702113681451	0.0009008850231858364	0.0008989482974049613	0.055560382649632443	0.05376874158653297	-1.5163897503467708e-05	-0.00018575278815702312	-1.5171567797333044e-05	-0.00018584674675406476
5.352110729676963	0.0007661259380390837	0.0007684703231358433	0.0008064414258540094	0.0008076134215607799	0.0008289581213899752	0.0008294322337173483	0.0008524843622860646	0.0008521971100055215	0.0009003354497043795	0.0008984007366038372	0.05554313932632884	0.05375205668692966	-1.5049198854486315e-05	-0.00018545855091334218	-1.5056811239512469e-05	-0.00018555236201703296
5.384359889201005	0.0007656973986139334	0.000768039935355083	0.0008059779115632974	0.0008071490472325398	0.0008284746462840675	0.0008289485140519694	0.0008519797117279989	0.000851692906840703	0.0008997867450309116	0.0008978540415146116	0.05552589976172713	0.05373537542208643	-1.493525164496419e-05	-0.0001851633399309882	-1.4942806491420949e-05	-0.00018525700294308445
5.41680336613411	0.0007652695475903114	0.0007676102387761942	0.000805515138441255	0.0008066854153935963	0.0008279919426538436	0.0008284655662494262	0.0008514758649517751	0.0008511895067854077	0.00089923891186621	0.0008973082148346438	0.05550866396502457	0.053718697800908474	-1.4822051107699075e-05	-0.00018486715083390615	-1.4829548783568125e-05	-0.00018496066515347187
5.44944233133642	0.000764842387378879	0.0007671812358159047	0.0008050531089939376	0.0008062225285531896	0.0008275100130569313	0.0008279833928689174	0.0008509728245675807	0.0008506869124497237	0.0008986919529231376	0.0008967632592733633	0.055491431945348495	0.05370202383222613	-1.4709592503705723e-05	-0.0001845699792044353	-1.4717033374706673e-05	-0.00018466334422789776
5.482277962723094	0.000764415920401299	0.0007667529289019651	0.0008045918257387755	0.0008057603892319414	0.0008270288600625377	0.0008275019964812288	0.0008504705931973933	0.0008501851264555293	0.0008981458709267579	0.0008962191775523892	0.055474203711764716	0.053685353524818506	-1.4597871122283557e-05	-0.0001842718205858629	-1.4605255551868729e-05	-0.00018436503570676277
5.515311445306831	0.000763990149090321	0.0007663253204732424	0.0008041312912046664	0.0008052989999619609	0.0008265484862515458	0.0008270213796688291	0.0008499691734750773	0.0008496841514365891	0.0008976006686144386	0.0008956759724056316	0.05545697927327751	0.05366868688739557	-1.448688228076686e-05	-0.00018397267048081423	-1.4494210630150786e-05	-0.00018406573509013868
5.548543971240616	0.0007635650758898958	0.0007658984129798262	0.0008036715079320944	0.0008048383632869514	0.00082606889421663	0.0008265415450259848	0.0008494685680465041	0.0008491839900386756	0.0008970563487359787	0.000895133646579416	0.05543975863882331	0.05365202392860973	-1.4376621324307948e-05	-0.00018367252435017023	-1.4383893952476037e-05	-0.00018376543783601984
5.581976739860765	0.0007631407032552643	0.0007654722088831239	0.0008032124784732227	0.0008043784817623142	0.0008255900865623585	0.0008260624951588647	0.0008489687795696549	0.000848684644919671	0.000896512914053717	0.0008945922028325962	0.055422541817277626	0.05363536465704818	-1.4267083625930932e-05	-0.00018337137761537114	-1.4274300889636007e-05	-0.00018346413936304318
5.615610957730194	0.0007627170336530555	0.000765046710655956	0.0008027542053919963	0.000803919357955243	0.000825112065905296	0.0008255842326856407	0.0008484698107147282	0.0008481861187496766	0.0008959703673426445	0.0008940516439366625	0.055405328817454275	0.05361870908124419	-1.4158264586181316e-05	-0.00018306922565572425	-1.4165426839978304e-05	-0.00018316183504774042
5.649447838681973	0.0007622940695613968	0.0007646219207826679	0.0008022966912642583	0.0008034609944448465	0.0008246348348741216	0.0008251067602366067	0.0008479716641642591	0.0008476884142111283	0.0008954287113905304	0.0008935119726758698	0.055388119648102134	0.05360205720966232	-1.40501596330566e-05	-0.00018276606380912552	-1.4057267229309472e-05	-0.0001828585202251487
5.6834886038631165	0.0007618718134700032	0.0007641978417592188	0.0008018399386778452	0.000803003393822236	0.0008241583961097269	0.0008246300804542763	0.0008474743426132202	0.0008471915339989026	0.0008948879489980283	0.0008929731918473419	0.05537091431790654	0.05358540905071512	-1.3942764221914344e-05	-0.00018246188737244817	-1.3949817510799586e-05	-0.00018255419018925467
5.717734481778674	0.0007614502678802872	0.0007637744760932936	0.0008013839502326955	0.0008025465586906476	0.0008236827522653319	0.0008241541959934994	0.0008469778487691447	0.0008466954808204333	0.0008943480829788032	0.0008924353042611998	0.05535371283549961	0.05356876461274971	-1.3836073835236246e-05	-0.00018215669160021042	-1.3843073164772346e-05	-0.00018224884019174548
5.75218670833605	0.0007610294353054552	0.0007633518263043951	0.0008009287285409612	0.0008020904916655368	0.0008232079060065898	0.0008236791095215661	0.0008464821853522255	0.0008462002573958171	0.0008938091161596411	0.0008918983127406712	0.055336515209439274	0.05355212390405459	-1.3730083982562216e-05	-0.00018185047170526936	-1.3737029698594055e-05	-0.00018194246544236958
5.786846526889619	0.0007606093182706118	0.0007629298949239549	0.0008004742762271062	0.0008016351953746921	0.0008227338600117	0.0008232048237183216	0.0008459873550954408	0.0008457058664579336	0.0008932710513805743	0.0008913622201222135	0.05531932144823519	0.05353548693286239	-1.3624790200266607e-05	-0.00018154322285776625	-1.3631682646508825e-05	-0.0001816350611085482
5.821715188285586	0.0007601899193128639	0.0007625086844954321	0.0008000205959280232	0.0008011806724583422	0.0008222606169715174	0.0008227313412762726	0.0008454933607446569	0.0008452123107525533	0.0008927338914949981	0.0008908270292556306	0.05530213156032603	0.05351885370734314	-1.3520188051509632e-05	-0.00018123494018582043	-1.3527027569544894e-05	-0.00018132662231543084
5.856793950907131	0.000759771240981421	0.0007620881975744183	0.0007995676902931363	0.0008007269255692641	0.0008217881795896633	0.0008222586649007012	0.0008450002050587499	0.0008447195930384546	0.0008921976393697886	0.0008902927430041955	0.055284945554095244	0.053502224235609804	-1.3416273125973696e-05	-0.00018092561877411373	-1.342306005526657e-05	-0.00018101714414456294
5.892084080719833	0.0007593532858377047	0.0007616684367287438	0.0007991155619845137	0.0008002739573728933	0.0008213165505826406	0.0008217867973097782	0.0008445078908097195	0.0008442277160875403	0.0008916622978854306	0.0008897593642447692	0.055267763437866366	0.053485598525718735	-1.3313041039840837e-05	-0.0001806152536647232	-1.3319775717736057e-05	-0.00018070662163502393
5.927586851317345	0.0007589360564554469	0.0007612494045385788	0.0007986642136769734	0.0007998217705474311	0.0008208457326799405	0.0008213157412346718	0.0008440164207827993	0.0008437366826849473	0.0008911278699361298	0.0008892268958679204	0.05525058521990193	0.05346897658566671	-1.3210487435600174e-05	-0.00018030383985676024	-1.3217170197359074e-05	-0.00018039504978292764
5.963303543967366	0.0007585195554208002	0.0007608311035965419	0.0007982136480581984	0.0007993703677839593	0.000820375728624161	0.0008208454994196632	0.0008435257977765788	0.0008432464956291677	0.0008905943584299409	0.0008886953407780491	0.055233410908404855	0.05345235842339238	-1.3108607981895254e-05	-0.0001799913723055102	-1.3115239160702702e-05	-0.00018008242354053405
5.999235447657878	0.00075810378533244	0.0007604135365078051	0.0007977638678288433	0.0007989197517865439	0.0008199065411711163	0.0008203760746222594	0.0008430360246031155	0.0008427571577321624	0.000890061766288888	0.000888164701893508	0.05521624051151913	0.05343574404678166	-1.3007398373378332e-05	-0.00017967784592240466	-1.3013978300337528e-05	-0.0001797687378161661
6.035383859143656	0.0007576887488016759	0.0007599967058902018	0.0007973148757026491	0.0007984699252723566	0.000819438173089956	0.0008199074696133098	0.0008425471040880571	0.0008422686718194809	0.0008895300964490892	0.0008876349821467279	0.05519907403733132	0.05341913346365897	-1.2906854330601084e-05	-0.00017936325557507682	-1.2913383334764786e-05	-0.00017945398747437613
6.071750082993084	0.0007572744484525522	0.000759580614374333	0.0007968666744065519	0.0007980208909717809	0.0008189706271632756	0.0008194396871771182	0.0008420590390707553	0.0008417810407303779	0.000888999351860879	0.0008871061844843378	0.05518191149387046	0.053402526681794044	-1.2806971599856748e-05	-0.00017904759608697307	-1.2813450008225535e-05	-0.00017913816733533539
6.108335431635222	0.0007568608869219626	0.000759165264603677	0.0007964192666808012	0.0007975726516285272	0.0008185039061872354	0.0008189727301115623	0.0008415718324043853	0.0008412942673179335	0.0008884695354889352	0.000886578311867293	0.05516475288910265	0.053385923708901196	-1.2707745953036143e-05	-0.0001787308622368533	-1.2714174090577499e-05	-0.00017882127217466737
6.145141225407182	0.0007564480668597539	0.0007587506592346957	0.0007959726552790675	0.0007971252099997448	0.0008180380129716754	0.0008185066012282064	0.0008410854869560686	0.0008408083544491683	0.0008879406503124026	0.0008860513672709973	0.055147598230943215	0.05336932455263647	-1.260917318752705e-05	-0.00017841304875923503	-1.261555137718924e-05	-0.0001785032967238087
6.182168792601758	0.000756035990928836	0.000758336800936944	0.0007955268429685599	0.0007966785688561372	0.000817572950340231	0.0008180413033524196	0.0008406000056069853	0.0008403233050051681	0.0008874126993250173	0.0008855253536854293	0.055130447527243026	0.05335272922060307	-1.2511249125995647e-05	-0.0001780941503429223	-1.2517577688712922e-05	-0.00017818423566826058
6.2194194695153895	0.0007556246618052949	0.0007579236923931854	0.0007950818325301424	0.0007962327309820782	0.0008171087211304562	0.0008175768393234973	0.0008401153912525074	0.0008398391218812039	0.0008868856855352402	0.0008850002741152743	0.05511330078580222	0.053336137720349064	-1.2413969616324044e-05	-0.0001777741616318662	-1.2420248871032255e-05	-0.0001778640836487544
6.256894600496366	0.0007552140821784958	0.0007575113362994938	0.0007946376267584432	0.0007957876991757263	0.0008166453281939339	0.0008171132119947729	0.0008396316468023054	0.00083935580798685	0.0008863596119663764	0.000884476131580042	0.05509615801436042	0.053319550059364916	-1.2317330531452439e-05	-0.00017745307722444315	-1.2323560795102911e-05	-0.00017754283526036363
6.294595537993358	0.0007548042547512033	0.0007570997353653729	0.0007941942284619795	0.0007953434762491432	0.0008161827743964035	0.0008166504242337445	0.0008391487751804835	0.0008388733662461124	0.0008858344816567106	0.0008839529291142033	0.055079019220602224	0.05330296624508935	-1.222132776923339e-05	-0.0001771308916734271	-1.2227509356792926e-05	-0.00017722048505253163
6.332523642604218	0.0007543951822396836	0.0007566888923138611	0.0007937516404632656	0.0007949000650284041	0.0008157210626178718	0.0008161884789221869	0.0008386667793256923	0.0008383917995975412	0.0008853102976596279	0.000883430669767313	0.05506188441215638	0.05328638628490559	-1.2125957252313857e-05	-0.0001768075994854068	-1.2132090476789023e-05	-0.00017689702752857195
6.370680283125076	0.0007539868673738258	0.0007562788098816502	0.0007933098655989384	0.000794457468353725	0.0008152601957527423	0.0008157273789562791	0.0008381856621912589	0.0008379111109943677	0.0008847870630437541	0.0008829093566041446	0.055044753596593804	0.05326981018614514	-1.2031214927937448e-05	-0.00017648319512036936	-1.2037300100393653e-05	-0.00017657245714516878
6.40906683659976	0.0007535793128972468	0.0007558694908191948	0.000792868906719868	0.0007940156890795755	0.0008148001767099301	0.0008152671272467216	0.0008377054267453089	0.000837431303404615	0.0008842647808930754	0.0008823889927048144	0.05502762678143452	0.053253237956080106	-1.1937096767892369e-05	-0.00017615767299178353	-1.194313419743652e-05	-0.0001762467683123492
6.447684688369473	0.0007531725215674133	0.00075546093789083	0.0007924287666912867	0.0007935747300747987	0.0008143410084129885	0.0008148077267188612	0.0008372260759708933	0.0008369523798112366	0.0008837434543070803	0.0008818695811649207	0.05501050397413836	0.0532366696019376	-1.184359876833796e-05	-0.0001758310274664332	-1.1849588762154889e-05	-0.0001759199553934554
6.486535232122802	0.0007527664961557483	0.0007550531538748807	0.0007919894483928981	0.000793134594222732	0.0008138826938002269	0.0008143491803128105	0.0008367476128661106	0.0008364743432122291	0.000883223086400882	0.0008813511250956677	0.054993385182114086	0.053220105130884064	-1.1750716949697135e-05	-0.00017550325286422308	-1.1756659813042664e-05	-0.0001755920127049504
6.525619869945995	0.00075236123944775	0.0007546461415637813	0.0007915509547190028	0.0007926952844213249	0.0008134252358248371	0.000813891490983573	0.0008362700404442344	0.0008359971966207664	0.0008827036803053565	0.0008808336276240001	0.05497627041271367	0.05320354455003823	-1.1658447356446486e-05	-0.00017517434345673544	-1.1664343392692525e-05	-0.0001752629345151413
6.564940012373588	0.0007519567542431096	0.0007542399037641927	0.0007911132885786211	0.000792256803583268	0.0008129686374550195	0.000813434661701169	0.0008357933617338454	0.0008355209430653284	0.0008821852391672765	0.0008803170918927417	0.05495915967323688	0.05318698786646279	-1.1566786057078116e-05	-0.00017484429346861785	-1.1572635567681441e-05	-0.0001749327150449842
6.604497078439295	0.0007515530433558222	0.0007538344432971128	0.0007906764528956106	0.0007918191546361012	0.0008125129016741014	0.0008129786954507572	0.0008353175797789512	0.000835045585589821	0.000881667766149442	0.0008798015210607216	0.054942052970927684	0.0531704350871739	-1.1475729143945249e-05	-0.000174513097076473	-1.1481532428466584e-05	-0.0001746013484675013
6.644292495727218	0.000751150109614309	0.0007534297629980025	0.0007902404506087916	0.0007913823405223537	0.0008120580314806695	0.0008125235952327629	0.0008348426976391227	0.0008345711272537124	0.0008811512644308195	0.000879286918302915	0.05492495031297877	0.053153886219127595	-1.1385272733043655e-05	-0.00017418074840791498	-1.139103008919451e-05	-0.00017426882890694828
6.684327700423376	0.0007507479558615332	0.0007530258657168959	0.0007898052846720721	0.0007909463641996519	0.0008116040298886932	0.0008120693640630039	0.0008343687183896196	0.0008340975711321605	0.0008806357372066766	0.0008787732868105766	0.0549078517065263	0.053137341269237505	-1.1295412963985632e-05	-0.00017384724154220765	-1.130112468760748e-05	-0.00017393515043911956
6.724604137367524	0.0007503465849551203	0.0007526227543185283	0.0007893709580545667	0.0007905112286408572	0.0008111508999276534	0.0008116160049728185	0.0008338956451215225	0.000833624920316143	0.0008801211876887189	0.0008782606297913789	0.054890757158658016	0.05312080024435909	-1.1206145999847344e-05	-0.00017351257051020919	-1.1211812384916836e-05	-0.00017360030709090424
6.76512326010531	0.0007499459997674744	0.0007522204316824459	0.0007889374737407264	0.0007900769368341773	0.0008106986446426668	0.0008111635210091918	0.0008334234809418626	0.0008331531779125866	0.0008796076191052264	0.0008777489504695458	0.054873666676406495	0.05310426315130256	-1.1117468027024846e-05	-0.00017317672929334504	-1.1123089365681557e-05	-0.00017326429284025835
6.805886530940724	0.0007495462031859	0.000751818900703133	0.0007885048347304621	0.0007896434917833056	0.0008102472670946185	0.0008107119152348848	0.000832952228973753	0.0008326823470445003	0.0008790950347011919	0.0008772382520859941	0.05485658026675014	0.05308772999682035	-1.1029375255081422e-05	-0.00017283971182333047	-1.1034951837638265e-05	-0.0001729271016152889
6.846895420988873	0.0007491471981127234	0.0007514181642901312	0.0007880730440392706	0.0007892108965075374	0.0008097967703602897	0.0008102611907285658	0.0008324818923565252	0.0008322124308511108	0.0008785834377384625	0.0008767285378984717	0.0548394979366199	0.053071200787621974	-1.0941863916634834e-05	-0.00017250151198200392	-1.09473960315902e-05	-0.00017258872729419839
6.888151410229076	0.0007487489874654159	0.0007510182253681628	0.000787642104698365	0.0007887791540419025	0.0008093471575324897	0.0008098113505849395	0.0008320124742458596	0.0008317434324879926	0.0008780728314958795	0.0008762198111816978	0.05482241969289118	0.05305467553036439	-1.085493026723762e-05	-0.00017216212360104954	-1.0860418201275382e-05	-0.0001722491637049517
6.92965598755826	0.0007483515741767127	0.0007506190868772521	0.0007872120197548	0.0007883482674372953	0.0008088984317201861	0.0008093623979148792	0.000831543977813922	0.0008312753551272033	0.0008775632192694182	0.0008757120752275036	0.05480534554238972	0.05303815423165065	-1.0768570585264342e-05	-0.0001718215404621637	-1.0774014623262523e-05	-0.00017190840462524837
6.971410650844719	0.0007479549611947381	0.0007502207517728487	0.0007867827922716	0.000787918239760598	0.0008084505960486355	0.0008089143358455578	0.0008310764062494946	0.0008308082019574207	0.0008770546043723283	0.0008752053333449738	0.054788275491889124	0.053021636898040445	-1.0682781171765868e-05	-0.00017147975629605572	-1.0688181596819196e-05	-0.00017156644378218955
7.01341690698215	0.0007475591514831287	0.0007498232230259525	0.0007863544253278901	0.000787489074094813	0.000808003653659518	0.0008084671675205805	0.0008306097627581182	0.0008303419761840754	0.0008765469901352802	0.0008746995888605876	0.054771209548115214	0.053005123536042024	-1.05975583503011e-05	-0.00017113676478183737	-1.0602915443727948e-05	-0.00017122327485116773
7.055676271944047	0.0007471641480211626	0.0007494265036232418	0.0007859269220190293	0.0007870607735391973	0.0008075576077110725	0.0008080208961001218	0.0008301440505622257	0.0008298766810294926	0.0008760403799065081	0.0008741948451183665	0.05475414771773953	0.052988614152114595	-1.0512898466919635e-05	-0.0001707925595484383	-1.0518212508272423e-05	-0.00017087889145711577
7.098190270838397	0.0007467699538038733	0.0007490305965671892	0.0007855002854567342	0.0007866333412093855	0.0008071124613782234	0.0008075755247610518	0.0008296792729012754	0.0008294123197330218	0.000875534777051947	0.0008736911054800087	0.05473709000738424	0.052972108752669146	-1.042879788989634e-05	-0.00017044713417166402	-1.043406915696328e-05	-0.00017053328717200888
7.1409604379627405	0.0007463765718421946	0.0007486355048762063	0.0007850745187692241	0.0007862067802375364	0.000806668217852731	0.0008071310566970865	0.0008292154330319047	0.0008289488955511878	0.0008750301849553942	0.0008731883733250522	0.05472003642362321	0.05295560734406533	-1.0345253009693203e-05	-0.0001701004821757779	-1.0350481778529513e-05	-0.00017018645551630796
7.183988316859528	0.0007459840051630684	0.0007482412315847513	0.0007846496251013386	0.0007857810937724481	0.00080622488034331	0.0008066874951189059	0.0008287525342280511	0.0008284864117578169	0.0008745266070186378	0.000872686652050999	0.05470298697298002	0.052939109932618994	-1.0262260238879523e-05	-0.0001697525970334457	-1.0267446783795292e-05	-0.00016983838995868195
7.227275460371831	0.0007455922568095862	0.0007478477797434708	0.0007842256076146814	0.0007853562849797041	0.0008057824520757799	0.0008062448432543063	0.0008282905797811037	0.0008280248716441879	0.0008740240466616166	0.0008721859450734798	0.054685941661929194	0.05292261652459996	-1.0179816011873441e-05	-0.00016940347216345963	-1.0184960605450974e-05	-0.0001694890839138985
7.270823430699384	0.000745201329841113	0.0007474551524193244	0.0007838024694877548	0.0007849323570418087	0.0008053409362931962	0.0008058031043483296	0.0008278295730000432	0.0008275642785191662	0.0008735225073225606	0.0008716862558263915	0.054668900496894324	0.05290612712622259	-1.0097916784921127e-05	-0.0001690531009321261	-1.010301969802882e-05	-0.00016913853074432272
7.31463379945495	0.0007448112273334176	0.0007470633526957166	0.0007833802139160915	0.0007845093131583167	0.0008049003362559929	0.000805362281663407	0.0008273695172115836	0.0008271046357093514	0.000873021992458147	0.000871187587762053	0.05465186348425324	0.05288964174366061	-1.0016559035938913e-05	-0.00016870147665218327	-1.0021620537741666e-05	-0.0001687867237586682
7.358708147721062	0.0007444219523788026	0.0007466723836726245	0.0007829588441123932	0.0007840871565459723	0.0008044606552421194	0.0008049223784794955	0.0008269104157603116	0.0008266459465592176	0.0008725225055436438	0.0008706899443513479	0.05463483063033117	0.05287316038304113	-9.93573926441095e-06	-0.00016834859258288426	-9.940759622382306e-06	-0.00016843365621227457
7.403048066107065	0.0007440335080862358	0.0007462822484667317	0.0007825383633066653	0.0007836658904388486	0.0008040218965471829	0.0008044833980942196	0.000826452272008837	0.0008261882144312555	0.0008720240500730636	0.0008701933290838807	0.05461780194141102	0.05285668305043963	-9.855453991220939e-06	-0.00016799444192885926	-9.860433471146554e-06	-0.0001680793213055254
7.447655154806527	0.0007436458975814863	0.0007458929502115638	0.0007821187747463639	0.0007832455180884848	0.0008035840634845907	0.0008040453438230166	0.0008259950893379358	0.0008257314427061237	0.0008715266295593186	0.0008696977454681293	0.05460077742372153	0.0528402097518903	-9.775699758589676e-06	-0.0001676390178407261	-9.780638624569057e-06	-0.00016772371218484738
7.49253102365499	0.0007432591240072519	0.0007455044920576166	0.000781700081696522	0.0007828260427640261	0.0008031471593856905	0.0008036082189992732	0.0008255388711466911	0.0008252756347827891	0.0008710302475343676	0.0008692031970315917	0.05458375708344713	0.05282374049337774	-9.696473129920669e-06	-0.00016728231341428534	-9.701371644398396e-06	-0.00016736682194204433
7.537677292188054	0.0007428731905232957	0.0007451168771724938	0.000781282287439898	0.000782407467752362	0.0008027111875999148	0.0008031720269744729	0.0008250836208526482	0.0008248207940786755	0.0008705349075493744	0.0008687096873209451	0.05456674092672737	0.05280727528084289	-9.617770689671762e-06	-0.0001669243216898264	-9.62262911343402e-06	-0.00016700864361313128
7.583095589699846	0.0007424881003065841	0.0007447301087410427	0.0007808653952771169	0.000781989796358271	0.0008022761514949275	0.0008027367711183409	0.000824629341891956	0.0008243669240298123	0.0008700406131748624	0.0008682172199022	0.05454972895964974	0.05279081412017939	-9.539589043240648e-06	-0.00016656503565207204	-9.544407635434307e-06	-0.00016664917017880643
7.628787555301809	0.0007421038565514186	0.000744344189965489	0.0007804494085268109	0.000781573031904558	0.0008018420544567666	0.0008023024548189871	0.0008241760377195208	0.0008239140280909833	0.0008695473680008685	0.0008677257983608538	0.0545327211882568	0.05277435701724004	-9.461924816893744e-06	-0.00016620444823048364	-9.466703835019422e-06	-0.00016628839456403477
7.674754837981857	0.0007417204624695733	0.0007439591240655736	0.0007800343305257605	0.0007811571777322042	0.0008014088998899897	0.000801869081483054	0.0008237237118091511	0.0008234621097358742	0.0008690551756371022	0.0008672354263020479	0.05451571761854387	0.05275790397782544	-9.384774657566694e-06	-0.0001658425522975404	-9.389514357503043e-06	-0.00016592630963702115
7.720999096663877	0.0007413379212904349	0.0007435749142786943	0.000779620164629039	0.000780742237200506	0.0008009766912178262	0.0008014366545358648	0.0008232723676537137	0.0008230111724572273	0.0008685640397131028	0.0008667461073507293	0.054498718256463526	0.052741455007695455	-9.308135232800191e-06	-0.00016547934066929448	-9.3128358688091e-06	-0.00016556290820970987
7.767522000267617	0.0007409562362611384	0.0007431915638600387	0.0007792069142101609	0.0007803282136872191	0.0008005454318823195	0.0008010051774215699	0.0008228220087652815	0.0008225612197669903	0.0008680739638783975	0.0008662578451518025	0.05448172310791739	0.052725010112567444	-9.232003230639357e-06	-0.00016511480610537088	-9.236665055374627e-06	-0.0001651981830372018
7.814325227768903	0.0007405754106467075	0.0007428090760827286	0.00077879458266122	0.0007799151105887073	0.000800115125344479	0.0008005746536032957	0.000822372638675287	0.0008221122551964676	0.0008675849518026619	0.000865770643370294	0.05446473217876611	0.052708569298110776	-9.156375359401295e-06	-0.00016474894130655282	-9.160998623924249e-06	-0.00016483212681603354
7.861410468260233	0.0007401954477302003	0.0007424274542379639	0.0007783831733930499	0.0007795029313200936	0.0007996857750844355	0.0008001450865633019	0.0008219242609346825	0.0008216642822964846	0.0008670970071758874	0.0008652845056915166	0.05444774547482138	0.05269213256995428	-9.081248347714982e-06	-0.0001643817389168356	-9.085833301489266e-06	-0.00016446473218573177
7.908779421011744	0.0007398163508128415	0.000742046701635156	0.0007779726898353546	0.0007790916793153996	0.0007992573846015815	0.000799716479803122	0.0008214768791140822	0.0008212173046375258	0.0008666101337085308	0.0008647994358212226	0.05443076300185062	0.052675699933677565	-9.006618944340863e-06	-0.00016401319152253846	-9.011165835258461e-06	-0.00016409599172806377
7.956433795532517	0.0007394381232141709	0.0007416668216020766	0.0007775631354368697	0.0007786813580276977	0.0007988299574147324	0.0007992888368437235	0.0008210304968039307	0.0008207713258099044	0.0008661243351316883	0.0008643154374857724	0.05441378476557789	0.05265927139482387	-8.93248391797656e-06	-0.0001636432916499453	-8.936992992356063e-06	-0.0001637258979649281
8.004375311632296	0.0007390607682721881	0.0007412878174850027	0.0007771545136655103	0.0007782719709292668	0.0007984034970622786	0.0007988621612256611	0.0008205851176146548	0.0008203263494239156	0.000865639615197258	0.0008638325144323014	0.0543968107716802	0.05264284695888782	-8.858840057262077e-06	-0.00016327203176719207	-8.863311559871231e-06	-0.00016335444335993654
8.052605699483543	0.0007386842893434924	0.0007409096926488558	0.0007767468280085169	0.0007778635215117344	0.0007979780071023365	0.0007984364565092264	0.0008201407451768203	0.0008198823791099911	0.0008651559776781014	0.0008633506704288776	0.05437984102579203	0.05262642663132352	-8.785684170608057e-06	-0.00016289940428301786	-8.790118344655096e-06	-0.00016298162031733177
8.101126699683881	0.0007383086898034329	0.0007405324504773541	0.0007763400819726142	0.0007774560132862348	0.0007975534911129076	0.0007980117262746089	0.0008196973831412957	0.0008194394185188634	0.0008646734263682156	0.0008628699092646754	0.054362875533502664	0.05261001041754293	-8.713013086079566e-06	-0.00016252540154612638	-8.717410173228815e-06	-0.0001626074211810713
8.149940063318896	0.0007379339730462496	0.0007401560943731548	0.0007759342790841565	0.0007770494497835623	0.0007971299526920322	0.0007975879741220491	0.0008192550351794067	0.0008189974713217228	0.0008641919650828956	0.000862390234750139	0.054345914300358636	0.05259359832291235	-8.64082365131802e-06	-0.0001621500158456579	-8.64518389170725e-06	-0.00016223183823568799
8.199047552025359	0.0007375601424852254	0.0007397806277580022	0.000775529422889288	0.0007766438345543188	0.0007967073954579478	0.000797165203671996	0.0008188137049831008	0.0008185565412103788	0.0008637115976589061	0.0008619116507171495	0.05432895733186083	0.05257719035276099	-8.56911273335731e-06	-0.00016177323940896882	-8.573436365599471e-06	-0.00016185486370404178
8.248450938054788	0.0007371872015528341	0.0007394060540728814	0.0007751255169540944	0.0007762391711690789	0.0007962858230492512	0.0007967434185652708	0.0008183733962651118	0.000818116631897425	0.0008632323279546542	0.0008614341610192032	0.05431200463346998	0.052560786512371394	-8.497877218582167e-06	-0.00016139506440324136	-8.502164479782734e-06	-0.00016147648974862427
8.298152004337403	0.0007368151537008865	0.0007390323767781615	0.0007747225648647612	0.0007758354632185377	0.0007958652391250519	0.0007963226224632187	0.0008179341127591188	0.0008176777471163984	0.0008627541598503548	0.0008609577695315696	0.05429505621060027	0.05254438680698579	-8.427114012598061e-06	-0.00016101548293415147	-8.431365138348093e-06	-0.00016109670847017088
8.348152544546481	0.0007364440024006869	0.0007386595993537526	0.0007743205702277312	0.0007754327143136758	0.0007954456473651395	0.0007959028190478787	0.0008174958582199153	0.0008172398906219507	0.000862277097248209	0.0008604824801514762	0.054278112068623784	0.052527991241805135	-8.356820040082008e-06	-0.000160634487044925	-8.361035264477235e-06	-0.00016071551190724453
8.398454363163072	0.0007360737511431788	0.0007382877252992533	0.0007739195366698569	0.000775030928085908	0.000795027051470141	0.000795484012022139	0.0008170586364235723	0.0008168030661900069	0.0008618011440725729	0.0008600082967982739	0.05426117221287489	0.05251159982199149	-8.286992244713187e-06	-0.00016025206871669861	-8.291171800369618e-06	-0.00016033289203623569
8.449059275541144	0.0007357044034391022	0.0007379167581341084	0.0007735194678385707	0.0007746301081872559	0.0007946094551616887	0.0007950662051099056	0.0008166224511676072	0.0008163672776179408	0.0008613263042701372	0.0008595352234136171	0.05424423664863872	0.05249521255266456	-8.217627589061048e-06	-0.0001598682198681034	-8.221771707108902e-06	-0.00015994884077089044
8.49996910797308	0.0007353359628191444	0.0007375467013977574	0.0007731203674020364	0.0007742302582904978	0.0007941928621825781	0.0007946494020562605	0.0008161873062711489	0.0008159325287247316	0.0008608525818100978	0.0008590632639616317	0.054227305381160364	0.05247882943889933	-8.14872305445781e-06	-0.00015948293235445998	-8.152831964562332e-06	-0.0001595633499616167
8.551185697755594	0.0007349684328340968	0.0007371775586497968	0.0007727222390493145	0.0007738313820893354	0.0007937772762969403	0.0007942336066276342	0.0008157532055751129	0.0008154988233511449	0.0008603799806843379	0.0008585924224291008	0.054210378415646625	0.052462450485735564	-8.080275640891775e-06	-0.00015909619796714014	-8.084349571253237e-06	-0.00015917641139487348
8.602710893256043	0.0007346018170550094	0.0007368093334701294	0.0007723250864905245	0.0007734334832985558	0.0007933627012904031	0.0007938188226119667	0.0008153201529423642	0.0008150661653598953	0.0008599085049076038	0.0008581227028256368	0.054193455757257404	0.052446075698170114	-8.012282366909318e-06	-0.00015870800843384436	-8.016321544282098e-06	-0.00015878801679350407
8.654546553979111	0.0007342361190733495	0.0007364420294591269	0.0007719289134570089	0.0007730365656541951	0.0007929491409702619	0.0007934050538188785	0.0008148881522578966	0.0008146345586358236	0.0008594381585176864	0.000857654109183864	0.05417653741111597	0.052429705081163624	-7.944740269485648e-06	-0.00015831835541724182	-7.948744919175632e-06	-0.0001583981578150151
8.706694550633951	0.0007338713425011602	0.0007360756502377883	0.0007715337237015014	0.0007726406329137097	0.0007925365991656494	0.0007929923040798408	0.0008144572074290021	0.0008142040070860667	0.0008589689455756011	0.0008571866455595993	0.05415962338230035	0.05241333863962974	-7.877646403945879e-06	-0.0001579272305153312	-7.881616749826938e-06	-0.00015800682605246474
8.759156765201672	0.0007335074909712165	0.0007357101994478956	0.0007711395209982843	0.0007722456888561305	0.000792125079727702	0.0007925805772483411	0.0008140273223854435	0.0008137745146402302	0.0008585008701657695	0.0008567203160320312	0.05414271367585292	0.052396976378450165	-7.810997843835793e-06	-0.00015753462526038597	-7.814934108354987e-06	-0.00015761401303310274
8.811935091003267	0.0007331445681371906	0.0007353456807521803	0.0007707463091433685	0.0007718517372822459	0.0007917145865297368	0.0007921698772000614	0.0008135985010796346	0.0008133460852505704	0.0008580339363962057	0.0008562551247039082	0.05412580829677139	0.052380618302461865	-7.744791680819492e-06	-0.00015714053111887116	-7.748694085009215e-06	-0.00015721971021828707
8.865031432767935	0.0007327825776738107	0.0007349820978344815	0.0007703540919546556	0.0007714587820147571	0.0007913051234674179	0.0007917602078330438	0.0008131707474868115	0.0008129187228921622	0.0008575681483986974	0.0008557910757017178	0.05410890725000958	0.05236426441646533	-7.67902502458312e-06	-0.0001567449394908882	-7.6828937880637e-06	-0.00015682390900281784
8.918447706701835	0.0007324215232770241	0.0007346194543999125	0.0007699628732721033	0.0007710668268984581	0.0007908966944589372	0.0007913515730678717	0.0008127440656052171	0.0008124924315630857	0.000857103510328997	0.000855328173175878	0.0540920105404929	0.05234791472522247	-7.613695002697818e-06	-0.00015634784170906468	-7.617530343688797e-06	-0.00015642660071432668
8.972185840557227	0.0007320614086641625	0.0007342577541750211	0.0007695726569579076	0.0007706758758004021	0.0007904893034451842	0.0007909439768478398	0.0008123184594562735	0.0008120672152845995	0.0008566400263670051	0.0008548664213009197	0.054075118173095	0.05233156923345552	-7.548798760580698e-06	-0.00015594922903949815	-7.552600895913836e-06	-0.00015602777661363754
9.02624777370205	0.0007317022375741066	0.0007338970009079601	0.000769183446896667	0.0007702859326100771	0.0007900829543899244	0.0007905374231391323	0.0008118939330847679	0.000811643078101324	0.0008561777007169603	0.0008544058242756783	0.05405823015265594	0.05231522794584798	-7.484333461316162e-06	-0.00015554909267989636	-7.4881026064319706e-06	-0.0001556274278930736
9.080635457189915	0.0007313440137674523	0.0007335371983686508	0.0007687952469955591	0.0007698970012395748	0.0007896776512799776	0.0007901319159310017	0.0008114704905590304	0.0008112200240814218	0.0008557165376076301	0.0008539463863234823	0.05404134648397304	0.052298890867048024	-7.420296285596921e-06	-0.0001551474237597994	-7.424032654564615e-06	-0.00015522554567692914
9.135350853830497	0.0007309867410266775	0.0007331783503489515	0.0007684080611845126	0.0007695090856237729	0.0007892733981253949	0.0007897274592359461	0.0008110481359711204	0.0008107980573167811	0.000855256541292503	0.0008534881116923452	0.05402446717180937	0.05228255800166171	-7.3566844315834864e-06	-0.00015474421333944166	-7.360388237107052e-06	-0.00015482212102019277
9.190395938260405	0.0007306304231563151	0.0007328204606628306	0.0007680218934163915	0.0007691221897205083	0.000788870198959644	0.0007893240570898928	0.0008106268734370124	0.0008103771819232041	0.0008547977160499813	0.0008530310046551595	0.054007592220885144	0.052266229354260535	-7.293495114844319e-06	-0.00015433945241002944	-7.297166568267718e-06	-0.00015441714490857517
9.245772697014415	0.0007302750639831178	0.0007324635331465315	0.0007676367476671627	0.0007687363175107527	0.0007884680578397836	0.000788921713552376	0.0008102067070967751	0.000809957402040585	0.0008543400661835741	0.000852575069509887	0.05399072163588213	0.052249904929376284	-7.2307255682396016e-06	-0.00015393313189310254	-7.23436487955198e-06	-0.00015401060825823154
9.301483128597186	0.0007299206673562333	0.0007321075716587484	0.0007672526279360821	0.000768351472998793	0.0007880669788466523	0.0007885204327067225	0.0008097876411147655	0.0008095387218331052	0.0008538835960220951	0.0008521203105797591	0.05397385542144405	0.05223358473150825	-7.168373041788537e-06	-0.0001535252426392575	-7.171980419641566e-06	-0.00015360250191426283
9.357529243555355	0.0007295672371473764	0.0007317525800807996	0.0007668695382458718	0.0007679676602124171	0.0007876669660850506	0.0007881202186602365	0.0008093696796798155	0.0008091211454894164	0.000853428309919859	0.0008516667322134704	0.05395699358217669	0.05221726876511058	-7.10643480259128e-06	-0.00015311577542828636	-7.110010454299161e-06	-0.00015319281665088225
9.413913064550128	0.0007292147772510024	0.0007313985623168004	0.0007664874826429028	0.0007675848832030879	0.000787268023683928	0.0007877210755443848	0.0008089528270054222	0.0008087046772228366	0.000852974212256882	0.0008512143387853796	0.053940136122648315	0.0522009570346093	-7.04490813475088e-06	-0.0001527047209688437	-7.048452266303351e-06	-0.00015278154317133197
9.47063662643026	0.0007288632915844824	0.0007310455222938394	0.0007661064651973763	0.0007672031460461301	0.000786870155796567	0.0007873230075149822	0.0008085370873299378	0.0008082893212715323	0.0008525213074390775	0.0008507631346957061	0.053923283047389164	0.05218464954438709	-6.983790339256182e-06	-0.00015229206989789135	-6.9873031553167875e-06	-0.00015236867210680072
9.527701976305488	0.0007285127840882785	0.0007306934639621542	0.0007657264900035076	0.0007668224528409134	0.000786473366600773	0.0007869260187523812	0.0008081224649167609	0.0008078750818987188	0.0008520695998984599	0.0008503131243707328	0.053906434360890695	0.05216834629879387	-6.92307873382831e-06	-0.00015187781277894996	-6.9265604377604165e-06	-0.00015195419401536903
9.585111173620431	0.0007281632587261264	0.000730342391295313	0.0007653475611797168	0.0007664428077110402	0.000786077660299068	0.0007865301134616648	0.0008077089640545381	0.0008074619633928539	0.0008516190940933525	0.0008498643122630121	0.0538895900676081	0.05215204730214432	-6.862770652885965e-06	-0.00015146194010270952	-6.866221446747561e-06	-0.00015153809938189822
9.642866290228868	0.0007278147194852103	0.0007299923082903939	0.0007649696828688105	0.0007660642148045354	0.0007856830411188767	0.000786135295872835	0.0008072965890573519	0.0008070499700678317	0.0008511697945085862	0.0008494167028515661	0.053872750171957924	0.05213575255871248	-6.802863447437878e-06	-0.00015104444228664082	-6.806283531985043e-06	-0.0001511203786182247
9.700969410468568	0.000727467170376346	0.000729643218968163	0.0007645928592381722	0.0007656866782940264	0.0007852895133127228	0.0007857415702410062	0.0008068853442649241	0.00080663910626318	0.0008507217056557085	0.0008489703006420948	0.053855914678323166	0.05211946207274283	-6.743354484983061e-06	-0.00015062530967430154	-6.746744059690779e-06	-0.00015070102206204972
9.75942263123647	0.0007271206154341594	0.000729295127373258	0.0007642170944799492	0.0007653102023769417	0.000784897081158418	0.0007853489408465975	0.0008064752340428062	0.0008062293763442558	0.0008502748320731869	0.0008485251101671793	0.05383908359104707	0.052103175848437135	-6.68424114941106e-06	-0.00015020453253453137	-6.687600412470622e-06	-0.00015028001997641205
9.818228062064373	0.0007267750587172726	0.0007289480375743729	0.0007638423928112477	0.0007649347912756952	0.000784505748959263	0.0007849574119955308	0.0008060662627825862	0.0008058207847024517	0.000849829178326623	0.0008480811359864951	0.05382225691443735	0.05208689388996977	-6.625520840818078e-06	-0.0001497821010594258	-6.628849989154424e-06	-0.00014985736254757853
9.877387825195074	0.000726430504308494	0.0007286019536644475	0.0007634687584743301	0.0007645604492378911	0.0007841155210442471	0.0007845669880194331	0.0008056584349020955	0.0008054133357553983	0.000849384749008968	0.0008476383826870274	0.053805434652765424	0.05207061620147503	-6.567190975560744e-06	-0.00014935800536666766	-6.570490204829867e-06	-0.00014943303988729228
9.936904055658934	0.0007260869563149926	0.0007282568797608445	0.0007630961957367962	0.0007641871805365017	0.0007837264017682364	0.0007841776732758228	0.0008052517548455961	0.0008050070339471559	0.0008489415487407205	0.0008471968548832689	0.05378861681026547	0.052054342787054106	-6.509248986099128e-06	-0.00014893223549797274	-6.512518490706283e-06	-0.00014900704203144044
9.996778901350961	0.0007257444188684941	0.0007279128200055448	0.000762724708891786	0.0007638149894700783	0.0007833383955121826	0.00078378947214832	0.0008048462270839989	0.0008046018837484317	0.0008484995821701528	0.0008467565572174455	0.05377180339114093	0.05203807365077128	-6.451692320829337e-06	-0.00014850478141659185	-6.4549322939247075e-06	-0.0001485793589370843
10.05701452310831	0.0007254028961254693	0.0007275697785653363	0.0007623543022581834	0.0007634438803629399	0.0007829515066833235	0.0007834023890468465	0.0008044418561150666	0.000804197889656781	0.000848058853973524	0.000846317494359729	0.05375499439955246	0.052021808796659144	-6.39451844406877e-06	-0.00014807563300886506	-6.397729077560477e-06	-0.0001481499804845965
10.117613094788254	0.0007250623922673226	0.0007272277596320028	0.0007619849801808031	0.0007630738575653741	0.0007825657397153833	0.0007830164284078263	0.0008040386464636199	0.0008037950561968147	0.0008476193688552949	0.0008458796710084518	0.05373818983963135	0.05200554822871653	-6.337724835952033e-06	-0.00014764478008316706	-6.340906320519146e-06	-0.0001477188964763565
10.178576803346665	0.0007247229115005836	0.0007268867674225186	0.0007616167470305983	0.0007627049254538426	0.0007821810990687797	0.0007826315946943927	0.0008036366026817469	0.0008033933879204095	0.0008471811315483485	0.0008454430918903265	0.05372138971547003	0.051989291950902114	-6.281308992311246e-06	-0.0001472122123689079	-6.284461517408121e-06	-0.0001472860966355849
10.239907848916916	0.0007243844580571032	0.000726546806179239	0.0007612496072048616	0.0007623370884311707	0.0007817975892308287	0.0007822478923965935	0.0008032357293490158	0.0008029928894069183	0.0008467441468142096	0.0008450077617606658	0.05370459403112542	0.05197303996715082	-6.2252684245875725e-06	-0.00014677791951606123	-6.228392178437778e-06	-0.00014685157060595477
10.301608444889292	0.0007240470361942463	0.0007262078801701013	0.0007608835651274237	0.0007619703509267675	0.0007814152147159541	0.0007818653260316007	0.0008028360310726868	0.0008025935652633847	0.0008463084194432687	0.0008445736854036073	0.05368780279062381	0.05195679228135424	-6.169600659742744e-06	-0.00014634189109452578	-6.172695829372021e-06	-0.00014641530795128643
10.363680817990868	0.000723710650195089	0.000725869993688817	0.0007605186252488645	0.0007616047173968168	0.0007810339800658962	0.0007814839001439184	0.0008024375124879255	0.0008021954201247557	0.000845873954255005	0.0008441408676323321	0.05367101599795225	0.05194054889737812	-6.114303240186206e-06	-0.00014590411659420877	-6.117370011405991e-06	-0.00014597729815518656
10.426127208365882	0.0007233753043686148	0.0007255331510550705	0.0007601547920467132	0.0007612401923244899	0.00078065388984992	0.0007811036193055929	0.0008020401782580204	0.000801798458654095	0.0008454407560982098	0.0008437093132892923	0.05365423365706867	0.05192430981905023	-6.059373723620726e-06	-0.00014546458542269436	-6.062412281049832e-06	-0.00014553753061880004
10.488949869656532	0.0007230410030499212	0.000725197356614725	0.0007597920700256663	0.0007608767802201582	0.0007802749486650367	0.0007807244881164327	0.0008016440330746023	0.0008014026855428094	0.0008450088298512218	0.0008432790272464432	0.05363745577189179	0.05190807505016722	-6.004809683010301e-06	-0.00014502328690632615	-6.007820210075787e-06	-0.00014509599466222545
10.552151069084381	0.0007227077506004097	0.0007248626147400168	0.0007594304637177843	0.0007605144856215945	0.0007798971611362068	0.000780346511204212	0.0008012490816578573	0.0008010081055108565	0.0008445781804221446	0.0008428500144054625	0.0536206823463094	0.05189184459449081	-5.950608706488218e-06	-0.00014458021028940227	-5.953591385440132e-06	-0.00014465267952337713
10.615733087532126	0.0007223755514079975	0.0007245289298297608	0.0007590699776827125	0.0007601533130941877	0.0007795205319165641	0.0007799696932248951	0.0008008553287567534	0.0008006147233069735	0.0008441488127490874	0.0008424222796979879	0.053603913384174265	0.05187561845575358	-5.896768397209602e-06	-0.00014413534473212142	-5.899723409114044e-06	-0.00014420757435584797
10.679698219625935	0.0007220444098873185	0.0007241963063095593	0.0007587106165078915	0.0007597932672311603	0.000779145065687631	0.0007795940388628528	0.0008004627791492626	0.0008002225437088982	0.0008437207318003936	0.0008419958280858483	0.053587148889305915	0.05185939663765212	-5.843286373309782e-06	-0.0001436886793114156	-5.846213898065382e-06	-0.00014376066823001965
10.744048773818252	0.0007217143304799285	0.0007238647486320029	0.0007583523848087702	0.0007594343526537786	0.0007787707671595377	0.0007792195528310801	0.0008000714376425834	0.0007998315715235947	0.0008432939425748766	0.0008415706645612963	0.053570388865490925	0.05184317914385479	-5.7901602678010755e-06	-0.00014324020301972884	-5.793060484152006e-06	-0.00014331195013195241
10.808787072471103	0.0007213853176545144	0.0007235342612768812	0.000757995287229024	0.0007590765740115695	0.0007783976410712441	0.0007788462398714183	0.0007996813090733688	0.0007994418115874741	0.0008428684501020552	0.0008411467941472453	0.05355363331648304	0.05182696597799404	-5.737387728485185e-06	-0.00014278990476429554	-5.740260814012486e-06	-0.0001428614089621083
10.87391545193992	0.0007210573759071023	0.0007232048487513932	0.0007576393284407713	0.0007587199359825425	0.0007780256921907619	0.0007784741047547793	0.0007992923983079536	0.0007990532687666301	0.0008424442594423918	0.000840724221897508	0.05353688224600372	0.051810757143672385	-5.684966417856922e-06	-0.00014233777336677966	-5.687812548995849e-06	-0.00014240903353543444
10.93943626265785	0.0007207305097612676	0.0007228765155903567	0.0007572845131447949	0.000758364443273405	0.0007776549253153791	0.0007781031522813679	0.0007989047102425825	0.0007986659479570629	0.000842021375687533	0.0008403029528970338	0.05352013565773859	0.051794552644460395	-5.6328940130009886e-06	-0.00014188379756188696	-5.635713365055757e-06	-0.00014195481258014175
11.00535186922059	0.0007204047237683507	0.0007225492663564224	0.0007569308460707641	0.0007580101006197877	0.0007772853452718901	0.000777733387280912	0.0007985182498036475	0.0007982798540849145	0.0008415998039605538	0.0008398829922621539	0.053503393555344066	0.051778352483897686	-5.581168205542539e-06	-0.00014142796599755925	-5.5839609526741815e-06	-0.0001414987347372887
11.071664650471687	0.0007200800225076665	0.0007222231056402894	0.0007565783319774538	0.0007576569127864665	0.0007769169569168173	0.0007773648146128874	0.0007981330219479126	0.0007978949921066991	0.0008411795494161963	0.000839464345140822	0.0534866559424419	0.05176215666549097	-5.529786701536157e-06	-0.00014097026723430828	-5.532553016779004e-06	-0.00014104078856033708
11.138376999588447	0.0007197564105867242	0.0007218980380609195	0.0007562269756529739	0.0007573048845675863	0.0007765497651366466	0.0007769974391667496	0.000797749031662757	0.0007975113670095412	0.0008407606172411208	0.00083904701671286	0.05346992282262372	0.051745965192719706	-5.478747221352234e-06	-0.00014051068974296754	-5.481487276620851e-06	-0.00014058096251348684
11.205491324168262	0.0007194338926414434	0.0007215740682657587	0.0007558767819149952	0.0007569540207868952	0.0007761837748480587	0.0007766312658621676	0.0007973662839664096	0.0007971289838114115	0.000840343012654151	0.0008386310121902086	0.05345319419944872	0.051729778069025505	-5.4280474996283926e-06	-0.0001400492219058025	-5.430761465732327e-06	-0.00014011924497212003
11.273010046315514	0.0007191124733363726	0.0007212512009309536	0.0007555277556109756	0.0007566043262979632	0.0007758189909981611	0.0007762662996492547	0.0007969847839081848	0.000796747847561366	0.0008399267409065245	0.0008382163368171725	0.05343647007644277	0.05171359529782647	-5.377685285175814e-06	-0.00013958585201512275	-5.380373331809185e-06	-0.00013965562422144084
11.340935602728974	0.0007187921573649142	0.0007209294407615763	0.0007551799016183959	0.0007562558059844205	0.0007754554185647247	0.000775902545508807	0.0007966045365687313	0.0007963679633397887	0.0008395118072821443	0.0008378029958706743	0.05341975045710235	0.05169741688250825	-5.327658340890766e-06	-0.00013912056827278252	-5.3303206366496145e-06	-0.00013919008845614256
11.409270444789758	0.0007184729494495397	0.0007206087924918441	0.0007548332248449831	0.0007559084647601867	0.0007750930625564198	0.0007755400084525375	0.0007962255470602648	0.0007959893362586281	0.0008390982170978314	0.000837390994660506	0.05340303534489282	0.051681242826422565	-5.277964443656594e-06	-0.00013865335878895935	-5.280601156044083e-06	-0.00013872262577949157
11.478017038649782	0.0007181548543420237	0.000720289260885348	0.0007544877302289563	0.0007555623075697066	0.0007747319280130581	0.0007751786935233198	0.0007958478205268214	0.0007956119714616503	0.0008386859757035827	0.0008369803385295863	0.05338632474324465	0.051665073132894215	-5.2286013842396326e-06	-0.00013818421158096061	-5.231212679673858e-06	-0.00013825322420163433
11.547177865320764	0.0007178378768236644	0.0007199708507352812	0.0007541434227392533	0.0007552173393881876	0.0007743720200058349	0.0007748186057954293	0.0007954713621445018	0.0007952358741246839	0.0008382750884828302	0.0008365710328542191	0.053369618655561876	0.05164890780521888	-5.179566967268394e-06	-0.00013771311457436153	-5.1821530110884514e-06	-0.00013778187164090183
11.616755420763786	0.0007175220217055131	0.000719653566864662	0.0007538003073757731	0.0007548735652218359	0.0007740133436375668	0.0007744597503747815	0.000795096177121718	0.0007948610494558638	0.0008378655608526949	0.0008361630830443471	0.0533529170852148	0.05163274684665908	-5.130859011110399e-06	-0.00013724005560086794	-5.133419967578122e-06	-0.00013730855592172797
11.686752215979308	0.0007172072938286048	0.000719337414126571	0.0007534583891696126	0.0007545309901080963	0.0007736559040429421	0.0007741021323991837	0.0007947222706994464	0.000794487502695887	0.0008374573982642538	0.0008357564945438208	0.05333622003554618	0.05161659026045175	-5.082475347744676e-06	-0.00013676502239692856	-5.0850113800576455e-06	-0.000136833264773234
11.75717077709787	0.0007168936980641936	0.0007190223974043811	0.000753117673183317	0.0007541896191158988	0.0007732997063887695	0.0007737457570385811	0.0007943496481514817	0.0007941152391182643	0.0008370506062028059	0.0008353512728306593	0.05331952750986259	0.051600438049800815	-5.0344138227556914e-06	-0.00013628800260442886	-5.036925093052438e-06	-0.00013635598583000563
11.82801364547121	0.0007165812393139794	0.0007187085216119917	0.0007527781645111097	0.0007538494573458992	0.0007729447558742208	0.0007733906294953026	0.0007939783147846885	0.0007937442640295753	0.0008366451901881321	0.0008349474234173144	0.05330283951144791	0.05158429021788193	-4.986672295228395e-06	-0.0001358089837699139	-4.98915896458927e-06	-0.00013587670663103846
11.899283377763982	0.0007162699225103499	0.0007183957916940644	0.0007524398682791499	0.0007535105099307208	0.0007725910577310867	0.0007730367550043153	0.0007936082759392601	0.0007933745827697219	0.0008362411557747672	0.0008345449518509386	0.053286156043550165	0.05156814676784495	-4.9392486376233224e-06	-0.00013532795334222913	-4.9417108660835055e-06	-0.00013539541461776716
11.970982546046038	0.0007159597526166174	0.0007180842126262657	0.0007521027896457768	0.000753172782035215	0.0007722386172240311	0.0007726841388334784	0.0007932395369889784	0.0007930062007121932	0.0008358385085522709	0.0008341438637136597	0.053269477109388876	0.05155200770280439	-4.892140735715013e-06	-0.00013484489867254812	-4.894578682268849e-06	-0.00013491209713384356
12.043113737885237	0.0007156507346272568	0.0007177737894155046	0.0007517669338017582	0.0007528362788567028	0.0007718874396508457	0.0007723327862837995	0.000792872103341477	0.0007926391232643263	0.0008354372541455033	0.0008337441646228506	0.053252802712157404	0.05153587302585085	-4.845346488546905e-06	-0.00013435980701462236	-4.84776031115311e-06	-0.00013442674142538635
12.115679556440844	0.0007153428735681491	0.0007174645271001727	0.0007514323059705437	0.000752501005625223	0.0007715375303427042	0.0007719827026896873	0.0007925059804384974	0.0007922733558675627	0.0008350373982148914	0.0008333458602314001	0.05323613285501412	0.05151974274004803	-4.79886380831511e-06	-0.0001338726655226996	-4.801253663902841e-06	-0.00013393933463892727
12.188682620557461	0.0007150361744968248	0.000717156430750393	0.0007510989114085189	0.0007521669676037985	0.0007711888946644273	0.0007716338934192185	0.0007921411737561622	0.0007919089039977205	0.0008346389464567159	0.0008329489562279971	0.05321946754109098	0.051503616848425166	-4.752690620273871e-06	-0.00013338346125063572	-4.7550566647514e-06	-0.00013344986382068935
12.26212556485955	0.0007147306425027089	0.0007168495054682644	0.0007507667554052595	0.0007518341700886841	0.0007708415380147411	0.0007712863638743944	0.0007917776888052398	0.0007915457731652618	0.0008342419046033854	0.0008325534583374047	0.05320280677349271	0.051487495353988694	-4.706824862690459e-06	-0.00013289218115200563	-4.709167250951246e-06	-0.000132958315916476
12.336011039846525	0.0007144262827073704	0.00071654375638811	0.000750435843283796	0.0007515026184096266	0.0007704954658265424	0.0007709401194914082	0.0007914155311314148	0.0007911839689155581	0.0008338462784237194	0.0008321593723207421	0.05318615055529006	0.05147137825971419	-4.661264486742825e-06	-0.00013239881207857684	-4.663583372662913e-06	-0.0001324646777701166
12.41034171198835	0.0007141231002647705	0.0007162391886767283	0.0007501061804008624	0.0007511723179301289	0.0007701506835671646	0.00077059516574091	0.0007910547063155584	0.0007908234968291683	0.000833452073723234	0.0008317667039757716	0.0531694988895311	0.051455265568550075	-4.616007456439801e-06	-0.00013190334077967103	-4.618302992898636e-06	-0.00013196893612305027
12.485120263821853	0.000713821100361517	0.0007159358075336465	0.0007497777721471738	0.0007508432740477087	0.0007698071967386466	0.0007702515081282759	0.000790695219974007	0.0007904643625221092	0.0008330592963444275	0.0008313754591371814	0.053152851779229245	0.05143915728341817	-4.571051748565591e-06	-0.0001314057539016089	-4.573324087443417e-06	-0.00013147107761374288
12.560349394047481	0.0007135202882171131	0.0007156336181913708	0.0007494506239476746	0.0007505154921941641	0.0007694650108780005	0.0007699091521938761	0.0007903370777588317	0.0007901065716461299	0.0008326679521670654	0.0008309856436768728	0.0531362092273741	0.05142305340721043	-4.526395352550533e-06	-0.0001309060379857674	-4.5286446447344655e-06	-0.0001309710887754112
12.63603181762671	0.0007132206690842238	0.0007153326259156529	0.0007491247412618231	0.0007501889778358475	0.0007691241315574924	0.000769568103513356	0.0007899802853581285	0.000789750129889002	0.0008322780471084828	0.0008305972635042593	0.053119571236923915	0.05140695394279409	-4.482036270454619e-06	-0.00013040417946932892	-4.484262665843848e-06	-0.0001304689560372163
12.712170265880024	0.0007129222482489203	0.0007150328360057365	0.0007488001295838433	0.0007498637364739228	0.0007687845643849047	0.0007692283676978984	0.0007896248484962867	0.0007893950429747827	0.0008318895871238627	0.0008302103245665475	0.053102937810811525	0.05139085889300588	-4.437972516831319e-06	-0.0001299001646828668	-4.440176164348386e-06	-0.00012996466572154364
12.78876748658549	0.0007126250310309566	0.0007147342537946323	0.0007484767944430142	0.0007495397736446513	0.0007684463150038303	0.0007688899503945182	0.0007892707729342861	0.0007890413166641213	0.0008315025782065496	0.0008298248328490474	0.053086308951938464	0.0513747682606617	-4.394202118688552e-06	-0.00012939397985031742	-4.3963831662802155e-06	-0.0001294582040441694
12.865826244077915	0.0007123290227840166	0.0007144368846493683	0.0007481547414039246	0.0007492170949196539	0.000768109389093935	0.0007685528572863241	0.00078891806446997	0.0007886889567545209	0.0008311170263883313	0.0008294407943754559	0.05306968466318326	0.05135868204854233	-4.350723115417558e-06	-0.0001288856110885639	-4.352881710066071e-06	-0.0001289495571137056
12.943349319348618	0.0007120342288959912	0.0007141407339712654	0.000747833976066765	0.0007488957059061964	0.0007677737923712535	0.0007682170940928158	0.0007885667289383433	0.000788337969080648	0.000830732937739753	0.0008290582152081679	0.0530530649473929	0.05134260025940821	-4.307533558666268e-06	-0.00012837504440491032	-4.309669846383306e-06	-0.00012843871092899084
13.0213395101458	0.0007117406547892388	0.0007138458071961993	0.0007475145040675987	0.000748575612247462	0.0007674395305884652	0.0007678826665701598	0.0007882167722118593	0.0007879883595146085	0.0008303503183704141	0.0008286771014485762	0.0530364498073882	0.05132652289598921	-4.264631512311545e-06	-0.00012786226569769243	-4.266745638161623e-06	-0.0001279256513800342
13.099799631075467	0.0007114483059208577	0.0007135521097948738	0.0007471963310786438	0.0007482568196228344	0.0007671066095351867	0.0007675495805114812	0.0007878682002007128	0.0007876401339662509	0.0008299691744292773	0.0008282974592373774	0.05301983924596008	0.05131044996099422	-4.222015052347296e-06	-0.00012734726075408487	-4.224107160440832e-06	-0.00012741036424557262
13.178732513703073	0.0007111571877829584	0.0007132596472730955	0.0007468794628085567	0.000747939333748187	0.0007667750350382604	0.0007672178417471535	0.0007875210188531425	0.0007872932983834581	0.0008295895121049797	0.0008279192947548828	0.05300323326587946	0.05129438145709963	-4.179682266853245e-06	-0.00012683001525076731	-4.181752500355233e-06	-0.00012689283519376482
13.258141006655675	0.0007108673059029333	0.0007129684251720403	0.0007465639050027142	0.0007476231603761584	0.0007664448129620409	0.0007668874561450847	0.0007871752341557172	0.0007869478587524434	0.0008292113376261365	0.0008275426142213226	0.052986631869885614	0.0512783173869586	-4.137631255896057e-06	-0.0001263105147521204	-4.139679757032139e-06	-0.0001263730497802762
13.338027975724735	0.0007105786658437386	0.0007126784490685388	0.0007462496634435098	0.000747308305296446	0.000766115949208696	0.0007665584296110184	0.0007868308521336461	0.0007866038210980548	0.0008288346572616628	0.000827167423897167	0.05297003506068716	0.05126225775320064	-4.095860131407038e-06	-0.0001257887447078665	-4.09788704147044e-06	-0.0001258509934461971
13.418396303969553	0.0007102912732041718	0.0007123897245753548	0.000745936743950636	0.000746994774336103	0.0007657884497185029	0.0007662307680888307	0.0007864878788510838	0.0007862611914840813	0.0008284594773210902	0.0008267937300834413	0.05295344284097526	0.05124620255842568	-4.054367017184736e-06	-0.00012526469045445743	-4.056372476542343e-06	-0.0001253266515192364
13.49924889182131	0.0007100051336191509	0.0007121022573414632	0.0007456251523813822	0.0007466825733598198	0.0007654623204701438	0.0007659044775608252	0.0007861463204114282	0.0007859199760135514	0.0008280858041548818	0.0008264215391220421	0.052936855213406284	0.05123015180521055	-4.013150048813412e-06	-0.00012473833721371452	-4.015134196907501e-06	-0.00012480000921247236
13.580588657187745	0.0007097202527599965	0.0007118160530523352	0.0007453148946309233	0.0007463717082702281	0.000765137567481008	0.0007655795640480359	0.0007858061829576334	0.0007855801808290454	0.0008277136441547546	0.0008260508573960573	0.052920272180616915	0.051214105496103945	-3.972207373510381e-06	-0.00012420967008977546	-3.974170348864693e-06	-0.0001242710516210499
13.662418535558457	0.0007094366363347269	0.0007115311174302317	0.0007450059766326306	0.0007460621850081989	0.000764814196807504	0.0007652560336105393	0.0007854674726725262	0.0007852418121130127	0.0008273430037540134	0.0008256816913301009	0.052903693745213407	0.05119806363363275	-3.9315371501303514e-06	-0.00012367867407014899	-3.933479090361368e-06	-0.0001237397637235682
13.744741480110864	0.0007091542900883347	0.0007112474562344828	0.0007446984043583594	0.0007457540095531364	0.0007644922145453563	0.000764933892347751	0.0007851301957791095	0.0007849048760880748	0.000826973889427866	0.0008253140473906269	0.05288711990977549	0.051182026220299534	-3.891137549070882e-06	-0.00012314533402424388	-3.893058590891292e-06	-0.00012320613038044326
13.827560461816718	0.000708873219803088	0.0007109650752617878	0.0007443921838187587	0.0007454471879232949	0.0007641716268299242	0.0007646131463987454	0.0007847943585408903	0.0007845693790173509	0.0008266063076937643	0.0008249479320862715	0.05287055067686209	0.05116599325857496	-3.851006752190848e-06	-0.00012260963470181463	-3.852907031411286e-06	-0.00012267013633246449
13.910878469549415	0.0007085934312988166	0.0007106839803465046	0.0007440873210635768	0.0007451417261760701	0.0007638524398365077	0.0007642938019425608	0.0007844599672621912	0.0007842353272047734	0.0008262402651117315	0.0008245833519681765	0.05285398604900128	0.051149964750913025	-3.811142952767077e-06	-0.000122071560733239	-3.8130226042995888e-06	-0.0001221317662004895
13.9946985101918	0.0007083149304332115	0.0007104041773609476	0.0007437838221819641	0.0007448376304083163	0.0007635346597806648	0.0007639758651985191	0.0007841270282884735	0.000783902726995409	0.0008258757682846995	0.0008242203136303303	0.05283742602869978	0.05113394069973881	-3.7715443553711786e-06	-0.00012153109662643713	-3.773403513244837e-06	-0.00012159100448350113
14.079023608744702	0.0007080377231021244	0.0007101256722156885	0.0007434816933027951	0.0007445349067566584	0.0007632182929185325	0.000763659342426543	0.0007837955480066683	0.0007835715847757883	0.0008255128238588513	0.0008238588237099063	0.052820870618435684	0.05111792110745354	-3.7322091758192413e-06	-0.00012098822676684384	-3.7340479731775428e-06	-0.00012104783555760834
14.163856808436103	0.0007077618152398686	0.0007098484708598596	0.0007431809405949731	0.0007442335613978037	0.0007629033455471456	0.0007633442399274795	0.0007834655328454982	0.0007832419069742311	0.0008251514385239625	0.000823498888887605	0.052804319820662825	0.05110190597643511	-3.693135641144943e-06	-0.00012044293541729756	-3.6949542102492766e-06	-0.00012050224367610163
14.24920117083096	0.0007074872128195204	0.0007095725792814531	0.0007428815702677485	0.0007439336005488596	0.000762589824004757	0.000763030564043417	0.0007831369892758107	0.000782913700061176	0.0008247916190137423	0.0008231405158879965	0.05278777363781224	0.05108589530903568	-3.654321989476385e-06	-0.00011989520671587539	-3.6561204617233806e-06	-0.00011995421296784325
14.335059775941703	0.0007072139218532279	0.0007092980035076345	0.00074258358857104	0.0007436350304676506	0.000762277734671169	0.0007627183211580182	0.0007828099238109097	0.0007825869705495138	0.0008244333721061859	0.0008227837114798684	0.052771232072287295	0.05106988910758478	-3.6157664699588976e-06	-0.00011934502467408903	-3.6175449758682823e-06	-0.00011940372743463046
14.421435722339384	0.0007069419483925231	0.0007090247496050523	0.0007422870017957598	0.0007433378574530494	0.0007619670839680619	0.0007624075176968498	0.0007824843430068991	0.0007822617249949296	0.0008240767046239272	0.0008224284824765827	0.052754695126468416	0.05105388737438603	-3.577467342744632e-06	-0.00011879237317793945	-3.5792260119774447e-06	-0.00011885077095280527
14.50833212726552	0.0007066712985286268	0.0007087528236801429	0.0007419918162741285	0.0007430420878452899	0.0007616578783593206	0.000762098160127707	0.0007821602534630091	0.0007819379699962332	0.0008237216234345866	0.0008220748357364177	0.05273816280271011	0.0510378901117218	-3.539422878865925e-06	-0.00011823723598480829	-3.5411618402279854e-06	-0.00011829532727022918
14.595752126744532	0.0007064019783927709	0.0007084822318794591	0.000741698038380014	0.0007427477280263065	0.0007613501243513791	0.0007617902549609602	0.0007818376618219536	0.000781615712195712	0.000823368135451137	0.0008217227781629378	0.052721635103344926	0.051021897321851806	-3.5016313601910626e-06	-0.00011767959672331907	-3.5033507416329726e-06	-0.00011773738000570022
14.683698875697011	0.0007061339941565091	0.0007082129803899759	0.0007414056745292558	0.0007424547844200586	0.0007610438284935481	0.0007614838087498817	0.0007815165747702645	0.000781294958279464	0.000823016247632255	0.0008213723167053437	0.05270511203067819	0.051005909007006814	-3.464091079356628e-06	-0.0001171194388920882	-3.4657910079859133e-06	-0.00011717691264806485
14.772175548053516	0.0007058673520320441	0.0007079450754394206	0.0007411147311800014	0.0007421632634928678	0.0007607389973783649	0.0007611788280909961	0.0007811969990386467	0.0007809757149777599	0.0008226659669826945	0.0008210234583588415	0.052688593586993133	0.050989925169400756	-3.4268003396781613e-06	-0.00011655674585797637	-3.4284809417549356e-06	-0.00011661390855410847
14.861185336869132	0.0007056020582725459	0.0007076785232965932	0.0007408252148330414	0.0007418731717537538	0.000760435637641932	0.00076087531962442	0.0007808789414023261	0.0007806579890653836	0.0008223173005536458	0.0008206762101650073	0.05267207977454749	0.05097394581121985	-3.3897574551111295e-06	-0.00011599150085594978	-3.3914188560645736e-06	-0.0001160483509489163
14.95073145443871	0.0007053381191724806	0.0007074133302716931	0.0007405371320321497	0.0007415845157547762	0.0007601337559642665	0.0007605732900342092	0.0007805624086814078	0.0007803417873619937	0.0008219702554431101	0.0008203305792121558	0.05265557059557766	0.050957970934627776	-3.352960750167659e-06	-0.00011542368698691519	-3.3546030745934194e-06	-0.00011548022292337534
15.040817132412794	0.000705075541067937	0.0007071495027166505	0.0007402504893644263	0.0007412973020913741	0.0007598333590696498	0.0007602727460487116	0.000780247407741231	0.00078002711673248	0.0008216248387962734	0.0008199865726357163	0.05263906605229538	0.05094200054176932	-3.316408559848015e-06	-0.00011485328721727583	-3.318031931510805e-06	-0.00011490950743359152
15.131445621914246	0.0007048143303369608	0.000706887047025458	0.0007399652934606437	0.0007410115374027147	0.0007595344537269797	0.000759973694440918	0.0007799339454927311	0.0007797139840873217	0.00082128105780588	0.0008196441976186044	0.05262256614688668	0.050926034634763015	-3.2800992295824866e-06	-0.0001142802843774049	-3.2817037714317e-06	-0.00011433618729983497
15.222620193655578	0.0007045544933998884	0.0007066259696345063	0.0007396815509955934	0.000740727228372043	0.0007592370467501286	0.0007596761420288195	0.000779622028892804	0.0007794023963829538	0.000820938919712614	0.0008193034613916062	0.05260607088151668	0.05091007321570406	-3.2440311151533258e-06	-0.0001137046611603687	-3.2456169493204345e-06	-0.00011376024520484695
15.31434413805701	0.0007042960367196841	0.0007063662770229235	0.0007393992686884394	0.0007404443817270324	0.0007589411449983017	0.0007593800956757681	0.0007793116649446754	0.0007790923606221353	0.0008205984318054853	0.0008189643712337586	0.05258958025832856	0.05089411628666711	-3.2082025826392357e-06	-0.00011312640012070552	-3.2097698304386565e-06	-0.00011318166369267413
15.406620765365147	0.0007040389668022846	0.0007061079757129179	0.0007391184533030754	0.0007401630042401415	0.0007586467553764014	0.0007590855622908398	0.0007790028606982675	0.0007787838838543206	0.0008202596014222149	0.0008186269344727364	0.05257309427943649	0.05087816384970537	-3.1726120083468493e-06	-0.00011254548367359285	-3.1741607902932914e-06	-0.00011260042516803015
15.499453405772549	0.0007037832901969366	0.0007058510722701195	0.0007388391116484771	0.0007398831027289712	0.0007583538848353904	0.0007587925488291987	0.0007786956232505778	0.0007784769731760296	0.0008199224359496228	0.0008182911584852425	0.05255661294693845	0.05086221590684835	-3.137257778735268e-06	-0.00011196189409284907	-3.1387882145367946e-06	-0.00011201651189418627
15.592845409537835	0.0007035290134965504	0.0007055955733039329	0.0007385612505790693	0.0007396046840566302	0.0007580625403726656	0.0007585010622924701	0.0007783899597460552	0.0007781716357312298	0.0008195869428240275	0.0008179570506974006	0.05254013626290778	0.050846272460101906	-3.1021382903588177e-06	-0.00011137561351010072	-3.103650498928988e-06	-0.0001114299059921664
15.686800147106629	0.0007032761433380469	0.0007053414854678848	0.0007382848769950884	0.0007393277551320954	0.0007577727290324265	0.0007582111097291105	0.0007780858773769786	0.000777867878711715	0.0008192531295316398	0.0008176246185851541	0.05252366422939325	0.05083033351145292	-3.0672519498176065e-06	-0.00011078662391383887	-3.0687460492754767e-06	-0.00011084058943969244
15.781321009233178	0.000703024686402711	0.0007050888154599787	0.0007380099978429517	0.0007390523229105836	0.0007574844579060538	0.0007579226982347855	0.0007777833833838448	0.0007775657093574901	0.0008189210036089634	0.0008172938696746637	0.052507196848421686	0.05081439906286591	-3.0325971736629848e-06	-0.00011019490714761493	-3.034073281345251e-06	-0.00011024854406954665
15.87641140710273	0.000702774649416548	0.0007048375700230532	0.000737736620115625	0.0007387783943939222	0.0007571977341324874	0.0007576358349527473	0.0007774824850557529	0.0007772651349571584	0.0008185905726432019	0.0008169648115427121	0.052490734121998193	0.050798469116282684	-2.998172388361982e-06	-0.00010960044490898602	-2.9996306208177753e-06	-0.00010965375156826718
15.972074772454643	0.0007025260391506449	0.0007045877559451428	0.0007374647508530003	0.0007385059766309241	0.0007569125648986092	0.0007573505270742209	0.0007771831897307976	0.0007769661628483131	0.0008182618442726649	0.000816637451817114	0.05247427605210608	0.05078254367362427	-2.963976030202764e-06	-0.00010900321874759977	-2.965416503201458e-06	-0.00010905619347451045
16.06831455770623	0.0007022788624215329	0.0007043393800598418	0.000737194397142274	0.0007382350767177679	0.0007566289574396328	0.0007570667818387896	0.0007768855047964673	0.0007766688004179346	0.0008179348261871835	0.000816311798177127	0.05245782264070964	0.050766622736791514	-2.9300065452499656e-06	-0.00010840321006441722	-2.931429373794186e-06	-0.00010845585117830181
16.165134236077357	0.0007020331260915551	0.0007040924492466734	0.000736925566118333	0.0007379657017983804	0.00075634691903949	0.0007567846065347848	0.0007765894376900364	0.0007763730551027848	0.0008176095261285241	0.0008159878583538652	0.05244137388974075	0.05075070630765929	-2.896262389301754e-06	-0.00010780040011090786	-2.8976676876204394e-06	-0.00010785270591981422
16.262537301715792	0.0007017888370692316	0.0007038469704314552	0.0007366582649641263	0.0007376978590648161	0.0007560664570312232	0.0007565040084996781	0.0007762949958989709	0.0007760789343898121	0.0008172859518908057	0.000815665640130718	0.05242492980112155	0.05073479438808861	-2.862742027802661e-06	-0.00010719476998710675	-2.864129909362339e-06	-0.00010724673878778623
16.36052726982327	0.0007015460023096366	0.0007036029505866773	0.0007363925009110649	0.0007374315557576522	0.0007557875787973844	0.0007562249951204795	0.0007760021869613313	0.0007757864458165535	0.000816964111320925	0.0008153451513437728	0.052408490376745394	0.050718886979913516	-2.8294439357538087e-06	-0.00010658630063892227	-2.8308145132624994e-06	-0.00010663793071696848
16.459107676782416	0.0007013046288147774	0.0007033603967318836	0.0007361282812394139	0.0007371667991663837	0.0007555102917704398	0.0007559475738341434	0.0007757110184661907	0.0007754955969715535	0.0008166440123189895	0.0008150263998822474	0.05239205561848781	0.0507029840849509	-2.7963665977068404e-06	-0.00010597497285891322	-2.7977199831157908e-06	-0.0001060262624882069
16.55828208028434	0.0007010647236339675	0.0007031193159340428	0.0007358656132786833	0.0007369035966298115	0.000755234603433165	0.0007556717521279638	0.0007754214980540373	0.0007752063954947641	0.0008163256628387377	0.0008147093936889115	0.052375625528199944	0.050687085704993265	-2.763508507678484e-06	-0.00010536076728415167	-2.7648448121891066e-06	-0.00010541171472713828
16.658054059457015	0.0007008262938642172	0.0007028797153079423	0.0007356045044080287	0.0007366419555364472	0.000754960521319062	0.0007553975375399909	0.0007751336334171964	0.0007749188490779731	0.0008160090708879844	0.0008143941407605282	0.05235920010771244	0.05067119184181812	-2.7308681690789947e-06	-0.00010474366439403027	-2.7321875031489397e-06	-0.00010479426790152568
16.758427214994473	0.0007005893466506136	0.0007026416020165713	0.0007353449620566552	0.0007363818833249169	0.0007546880530127646	0.0007551249376594373	0.0007748474323002528	0.0007746329654652168	0.0008156942445290521	0.0008140806491482883	0.052342779358837244	0.050655302497175876	-2.698444094664885e-06	-0.00010412364450973488	-2.699746568011075e-06	-0.00010417390232092538
16.859405169286727	0.0007003538891867189	0.0007024049832715132	0.0007350869937042246	0.0007361233874843667	0.0007544172061504583	0.0007548539601270977	0.0007745629025004726	0.0007743487524532109	0.0008153811918792201	0.0008137689269582551	0.05232636328336211	0.050639417672801196	-2.6662348064669314e-06	-0.00010350068779191313	-2.667520528067298e-06	-0.00010355059813413336
16.960991566550526	0.0007001199287149587	0.0007021698663333436	0.0007348306068812656	0.0007358664755548758	0.0007541479884202982	0.000754584612635768	0.000774280051868234	0.0007740662178917772	0.0008150699211111695	0.0008134589823518114	0.05230995188305482	0.050623537370407694	-2.634238835748544e-06	-0.0001028747742405911	-2.6355079138472293e-06	-0.0001029243353290743
17.063190072960847	0.000699887472527021	0.0007019362585120223	0.0007345758091695851	0.0007356111551278653	0.0007538804075628294	0.0007543169029306652	0.0007739988883074575	0.0007737853696842709	0.0008147604404534316	0.0008131508235461063	0.05229354515966355	0.05060766159168844	-2.6024547229185936e-06	-0.00010224588369181498	-2.6037072650341928e-06	-0.0001022950937298317
17.166004376783235	0.0006996565279642623	0.0007017041671673076	0.0007343226082026918	0.0007353574338465296	0.0007536144713714221	0.0007540508388098626	0.0007737194197760478	0.0007735062157880293	0.0008144527581908518	0.0008128444588145188	0.05227714311491648	0.05059179033831579	-2.5708810174906484e-06	-0.00010161399581726238	-2.5721171304183763e-06	-0.00010166285299612055
17.26943818850684	0.0006994271024181071	0.0007014735997091499	0.0007340710116662154	0.0007351053194062441	0.000753350187692694	0.0007537864281247129	0.000773441654286328	0.0007732287642148006	0.0008141468826650401	0.0008125398964871059	0.05226074575051755	0.05057592361194529	-2.539516278035267e-06	-0.0001009790901235208	-2.540736067852597e-06	-0.00010102759262228811
17.37349524097843	0.0006991992033304585	0.0007012445635981095	0.00073382102729833	0.0007348548195550016	0.0007530875644269502	0.0007535236787802876	0.0007731655999054872	0.0007729530230311923	0.0008138428222748392	0.0008122371449510727	0.05224435306815324	0.05056006141420727	-2.508359072088493e-06	-0.00010034114594856258	-2.50956264415559e-06	-0.0001003892919339
17.478179289537028	0.0006989728381941137	0.0007010170663457699	0.0007335726628901881	0.0007346059420938397	0.0007528266095286216	0.0007532625987358176	0.0007728912647560326	0.0007726790003591246	0.0008135405854767948	0.0008119362126512406	0.052227965069491386	0.05054420374671722	-2.477407976109354e-06	-9.970014246113434e-05	-2.4785954350734114e-06	-9.974793008724059e-05
17.583494112149474	0.0006987480145531806	0.0007007911155151544	0.000733325926286355	0.0007343586948772751	0.0007525673310067109	0.000753003196005137	0.0007726186570162385	0.0007724067043762799	0.0008132401807856276	0.0008116371080905174	0.052211581756175296	0.050528350611071186	-2.44666157542435e-06	-9.90560586595357e-05	-2.4478330252326007e-06	-9.9103486068286e-05
17.689443509546752	0.0006985247400034947	0.0007005667187211474	0.000733080825385243	0.0007341130858137429	0.0007523097369252352	0.0007527454786571271	0.0007723477849206064	0.0007721361433165587	0.0008129416167747077	0.0008113398398303735	0.0521952031298324	0.05051250200884318	-2.4161184641862538e-06	-9.840887337031479e-05	-2.4172740080798984e-06	-9.845593869081681e-05
17.79603130536116	0.000698303022193046	0.0007003438836309203	0.0007328373681395539	0.0007338691228660381	0.00075205383540368	0.0007524894548161717	0.000772078656760322	0.0007718673254705438	0.0008126449020765383	0.0008110444164913234	0.052178829192067816	0.05049665794158989	-2.385777245280437e-06	-9.775856524540938e-05	-2.3869169858024494e-06	-9.780526659400324e-05
17.90326134626431	0.0006980828688224083	0.0007001226179643628	0.0007325955625567292	0.0007336268140517633	0.0007517996346174562	0.0007522351326626121	0.0007718112808837276	0.0007716002591859639	0.0008123500453832412	0.0008107508467534102	0.0521624599444675	0.05048081841084685	-2.355636530270225e-06	-9.710511276050937e-05	-2.3567605692727256e-06	-9.715144824082311e-05
18.011137502105942	0.000697864287645175	0.0006999029294945177	0.0007323554166994001	0.0007333861674437838	0.0007515471427983627	0.0007519825204332118	0.0007715456656967925	0.000771334952868172	0.0008120570554470537	0.0008104591393567013	0.05214609538859893	0.05046498341813337	-2.3256949393864884e-06	-9.644849421538981e-05	-2.3268033780303107e-06	-9.64944619181729e-05
18.119663666053608	0.0006976472864683855	0.0006996848260480112	0.0007321169386858357	0.0007331471911706711	0.0007512963682350417	0.0007517316264216113	0.0007712818196635781	0.0007710714149806047	0.000811765941080809	0.0008101693031017713	0.05212973552600718	0.05044915296494883	-2.295951101422694e-06	-9.578868773021942e-05	-2.2970440401817206e-06	-9.583428573295416e-05
18.228843754733095	0.0006974318731529803	0.0006994683155055078	0.0007318801366904101	0.000732909893417178	0.0007510473192734609	0.0007514824589788113	0.0007710197513067311	0.0007708096540452787	0.000811476711158456	0.0008098813468502168	0.0521133803582221	0.05043332705277324	-2.2664036536720195e-06	-9.512567124358995e-05	-2.2674811923422897e-06	-9.517089761079678e-05
18.338681708369887	0.0006972180556142355	0.0006992534058021465	0.0007316450189440636	0.0007326742824246929	0.0007508000043173781	0.0007512350265136361	0.0007707594692079589	0.000770549678643264	0.0008111893746155499	0.0008095952795251483	0.05209702988675113	0.05041750568306818	-2.2370512419438333e-06	-9.44594225139872e-05	-2.238113479641375e-06	-9.450427529680838e-05
18.44918149093129	0.0006970058418222132	0.0006990401049279905	0.0007314115937347643	0.0007324403664917066	0.0007505544318288172	0.0007509893374932118	0.0007705009820085165	0.0007702914974151732	0.0008109039404497617	0.0008093111101117007	0.05208068411308444	0.05040168885727854	-2.207892520420581e-06	-9.37899191139624e-05	-2.208939555590518e-06	-9.383439635030077e-05
18.56034709026951	0.0006967952398022226	0.0006988284209284918	0.0007311798694079932	0.000732208153974296	0.0007503106103285616	0.0007507454004434582	0.0007702442984097086	0.0007700351190616596	0.0008106204177214047	0.0008090288476575547	0.05206434303869048	0.05038587657682556	-2.178926151635667e-06	-9.311713843038194e-05	-2.179958082052652e-06	-9.31612381446234e-05
18.672182518265565	0.0006965862576352695	0.0006986183619049419	0.0007309498543672074	0.0007319776532865878	0.0007500685483966303	0.0007505032239495666	0.0007699894271733784	0.0007697805523439116	0.0008103388155539419	0.0008087485012734467	0.05204800666502178	0.05037006884312081	-2.150150806446132e-06	-9.24410576634005e-05	-2.151167729220419e-06	-9.248477786633069e-05
18.784691810974078	0.0006963789034585226	0.0006984099360149368	0.0007307215570743278	0.0007317488729012511	0.0007498282546727757	0.0007502628166564969	0.0007697363771224147	0.0007695278060841533	0.0008100591431345155	0.0008084700801336972	0.052031674993512946	0.05035426565754895	-2.12156516393551e-06	-9.176165382310253e-05	-2.122567175516857e-06	-9.18049925117681e-05
18.897879028768923	0.0006961731854657804	0.0006982031514728467	0.000730494986050229	0.0007315218213499795	0.000749589737856978	0.000750024187269473	0.0007694851571412584	0.0007692768891661582	0.000809781409714476	0.0008081935934767373	0.052015348025573865	0.05033846702148261	-2.0931679113808666e-06	-9.107890372844762e-05	-2.0941551075594027e-06	-9.112185888601743e-05
19.01174825648978	0.000695969111907942	0.0006979980165502886	0.0007302701498752217	0.0007312965072239809	0.0007493530067099479	0.0007497873445544853	0.0007692357761764168	0.0007690278105357538	0.0008095056246099152	0.0008079190506056437	0.051999025762603686	0.05032267293627418	-2.0649577442020603e-06	-9.039278400574391e-05	-2.06593022011696e-06	-9.043535360162003e-05
19.126303603589555	0.0006957666910934795	0.0006977945395765997	0.0007300470571895509	0.0007310729391744776	0.0007491180700536287	0.0007495522973387935	0.0007689882432369747	0.0007687805792013437	0.0008092317972022055	0.0008076464608886742	0.05198270820597884	0.05030688340325704	-2.0369333658962555e-06	-8.97032710861223e-05	-2.0378912160379063e-06	-8.974545307563475e-05
19.241549204282624	0.0006955659313889253	0.0006975927289393243	0.0007298257166938986	0.0007308511259132018	0.0007488849367717129	0.0007493190545114428	0.0007687425673951227	0.0007685352042344282	0.0008089599369385468	0.0008073758337598163	0.05196639535705791	0.05029109842375021	-2.009093487965064e-06	-8.901034120309403e-05	-2.010036806176802e-06	-8.905213352725094e-05
19.357489217694134	0.0006953668412193536	0.0006973925930846979	0.0007296061371498922	0.0007306310762129109	0.0007486536158101575	0.0007490876250237808	0.0007684987577866866	0.0007682916947701346	0.0008086900533325181	0.0008071071787193366	0.05195008721717948	0.050275317999049975	-1.981436829926256e-06	-8.831397039321676e-05	-1.9823657094091354e-06	-8.835537097889867e-05
19.474127828010037	0.0006951694290688639	0.0006971941405181321	0.0007293883273805973	0.0007304127989078794	0.0007484241161776953	0.0007488580178899676	0.0007682568236116473	0.00076805006000774	0.0008084221559646222	0.0008068405053343244	0.051933783787669434	0.05025954213044275	-1.953962119196663e-06	-8.761413449162592e-05	-1.95487665251683e-06	-8.765514125130824e-05
19.59146924462811	0.0006949737034810877	0.0006969973798047224	0.0007291722962710534	0.0007301963028944376	0.0007481964469463751	0.0007486302421875176	0.0007680167741346914	0.000767810309211221	0.0008081562544828613	0.0008065758232392677	0.051917485069829614	0.05024377081918876	-1.926668091047079e-06	-8.691080913023064e-05	-1.927568370134903e-06	-8.695141996173383e-05
19.709517702309874	0.0006947796730596772	0.0006968023195697379	0.00072895805276878	0.0007299815971314725	0.0007479706172520824	0.0007484043070578192	0.0007677786186857491	0.0007675724517097886	0.0008078923586032923	0.0008063131421366062	0.05190119106495019	0.05022800406653987	-1.8995534885862114e-06	-8.620396973743616e-05	-1.9004396047410561e-06	-8.6244182524009e-05
19.828277461333414	0.0006945873464688151	0.0006966089684991318	0.0007287456058843087	0.0007297686906409657	0.0007477466362950794	0.0007481802217066772	0.0007675423666605396	0.0007673364968984358	0.0008076304781106017	0.0008060524717973071	0.05188490177429659	0.05021224187372121	-1.8726170626743796e-06	-8.549359153470215e-05	-1.873489106570675e-06	-8.553340414488297e-05
19.94775280764713	0.0006943967324337222	0.0006964173353400513	0.0007285349646917068	0.0007295575925085162	0.000747524513340546	0.0007479579954048509	0.0007673080275211277	0.0007671024542384962	0.000807370622858684	0.0008057938220614406	0.0518686171991222	0.05019648424194977	-1.8458575718849173e-06	-8.477964953507167e-05	-1.8467156335738935e-06	-8.481905982243854e-05
20.067948053024427	0.0006942078397411689	0.0006962274289013512	0.0007283261383291165	0.0007293483118838803	0.0007473042577191258	0.0007477376374886043	0.0007670756107964811	0.0007668703332581963	0.0008071128027712218	0.0008055372028387609	0.05185233734066134	0.050180731172419966	-1.8192737824586358e-06	-8.406211854142254e-05	-1.820117951370926e-06	-8.410112434451e-05
20.188867535219305	0.0006940206772399968	0.0006960392580541135	0.0007281191359992939	0.0007291408579815097	0.0007470858788274767	0.0007475191573602535	0.0007668451260830328	0.0007666401435532228	0.0008068570278422732	0.000805282624109293	0.05183606220012875	0.05016498266631172	-1.7928644682318334e-06	-8.334097314363631e-05	-1.7936948331870144e-06	-8.337957228596315e-05
20.31051561812294	0.0006938352538416428	0.0006958528317321765	0.0007279139669701547	0.0007289352400810994	0.0007468693861288321	0.0007473025644887304	0.0007666165830452542	0.0007664118947872918	0.0008066033081368725	0.0008050300959239285	0.05181979177872403	0.050149238724789054	-1.7666284105937943e-06	-8.261618771657209e-05	-1.7674450597956158e-06	-8.265437800625275e-05
20.432896691921076	0.0006936515785206676	0.000695668158932664	0.0007277106405753243	0.0007287314675281434	0.0007466547891535608	0.0007470878684101427	0.00076638999141623	0.0007661855966927248	0.0008063516537916237	0.0008047796284050234	0.051803526077632396	0.050133499348994255	-1.740564398462069e-06	-8.188773641940039e-05	-1.7413674195062602e-06	-8.192551564911721e-05
20.55601517325261	0.0006934696603152881	0.000695485248716516	0.0007275091662146946	0.00072852954973448	0.0007464420974997337	0.0007468750787283401	0.0007661653609982314	0.0007659612590710253	0.000806102075015305	0.0008045312317470001	0.05178726509801467	0.05011776454005947	-1.7146712281892323e-06	-8.115559319168963e-05	-1.71546070806914e-06	-8.119295913874836e-05
20.679875505368887	0.0006932895083279206	0.0006953041102090372	0.0007273095533549865	0.0007283294961788655	0.0007462313208337022	0.0007466642051154933	0.0007659427016633145	0.000765738891793471	0.0008058545820894889	0.0008042849162169638	0.05177100884102052	0.0501020342990984	-1.6889477035329607e-06	-8.041973175176853e-05	-1.689723728640416e-06	-8.045668217762647e-05
20.804482158294064	0.0006931111317257233	0.0006951247526004383	0.0007271118115303152	0.0007281313164075381	0.0007460224688906746	0.0007464552573126716	0.0007657220233539047	0.0007655185048017014	0.0008056091853691514	0.0008040406921553148	0.05175475730778238	0.050086308627206456	-1.663392635616566e-06	-7.968012559533832e-05	-1.6641552917457877e-06	-7.971665824579866e-05
20.92983962898646	0.0006929345397411462	0.0006949471851463896	0.0007269159503427636	0.0007279350200347913	0.0007458155514753012	0.0007462482451304268	0.0007655033360833946	0.0007653001081083181	0.0008053658952832995	0.0008037985699763724	0.05173851049941375	0.050070587525463804	-1.6380048428613417e-06	-7.893674799233641e-05	-1.6387542152132735e-06	-7.89728605972706e-05
21.055952441500814	0.0006927597416724896	0.0006947714171685773	0.000726721979462964	0.000727740616743552	0.000745610578462267	0.000746043178449388	0.0007652866499367519	0.0007650837117974875	0.0008051247223356013	0.0008035585601690056	0.05172226841701053	0.05005487099493521	-1.6127831509453634e-06	-7.818957198513221e-05	-1.613519324129408e-06	-7.822526225823023e-05
21.18282514715158	0.0006925867468844615	0.0006945974580552663	0.0007265299086306754	0.0007275481162859664	0.0007454075597968867	0.0007458400672208557	0.0007650719750711276	0.0007648693260255518	0.0008048856771050222	0.0008033206732972654	0.05170603106165747	0.050039159036670465	-1.5877263927505797e-06	-7.743857038619573e-05	-1.5884494507893698e-06	-7.747383602496605e-05
21.31046232467717	0.0006924155648087478	0.0006944253172618701	0.000726339747655381	0.000727357528483993	0.0007452065054957096	0.0007456389214674078	0.0007648593217164707	0.0007646569610216449	0.0008046487702464656	0.0008030849200010306	0.05168979843441738	0.05002345165170178	-1.5628334083155407e-06	-7.668371577562727e-05	-1.5635434346505765e-06	-7.671855446134135e-05
21.438868580405217	0.0006922462049445829	0.0006942550043115216	0.0007261515064168786	0.0007271688632299954	0.0007450074256471269	0.0007454397512835058	0.0007646487001761515	0.0007644466270883126	0.0008044140124914249	0.0008028513109966506	0.05167357053633869	0.050007748841045724	-1.5381030447894281e-06	-7.592498049921459e-05	-1.5388001222810775e-06	-7.595938989662931e-05
21.568048548418737	0.0006920786768593292	0.0006940865287956566	0.0007259651948658864	0.0007269821304873502	0.0007448103304119867	0.0007452425668361129	0.0007644401208275924	0.0007642383346021435	0.0008041814146486355	0.000802619857077605	0.051657347368455356	0.04999205060570073	-1.5135341563795798e-06	-7.51623366659071e-05	-1.5142183673092467e-06	-7.519631442304275e-05
21.69800689072348	0.0006919129901890587	0.0006939199003745948	0.0007257808230246485	0.0007267973402910486	0.0007446152300242156	0.0007450473783653131	0.0007642335941228972	0.0007640320940144029	0.0008039509876047403	0.0008023905691151605	0.05164112893178147	0.0499763569466548	-1.4891256043128923e-06	-7.439575614578975e-05	-1.4897970303929912e-06	-7.442929989395775e-05
21.828748297416116	0.0006917491546391434	0.000693755128778133	0.0007255984009875468	0.0007266145027483124	0.0007444221347914428	0.000744854196184938	0.0007640291305894936	0.0007638279158516696	0.0008037227423249517	0.0008021634580590379	0.05162491522731726	0.04996066786487914	-1.4648762567651304e-06	-7.362521056661353e-05	-1.465534979133449e-06	-7.36583179201944e-05
21.960277486853503	0.0006915871799848552	0.0006935922238061459	0.0007254179389217281	0.0007264336280392243	0.0007442310550956408	0.0007446630306832059	0.0007638267408307875	0.0007636258107164921	0.0008034966898537377	0.0008019385349380928	0.05160870625604762	0.0499449833613266	-1.44078498883057e-06	-7.285067131240774e-05	-1.44143108806458e-06	-7.28833398689066e-05
22.092599205822967	0.0006914270760719597	0.0006934311953291812	0.0007252394470677183	0.0007262547264173411	0.0007440420013937562	0.0007444738923233538	0.0007636264355268039	0.0007634257892880301	0.000803272841315492	0.000801715810860987	0.05159250201894277	0.049929303436935295	-1.4168506824834004e-06	-7.207210952114851e-05	-1.4174842385928851e-06	-7.210433686058448e-05
22.225718229713628	0.0006912688528173316	0.0006932720532890776	0.0007250629357400711	0.0007260778082103372	0.0007438549842183631	0.0007442867916442927	0.00076342822543486	0.0007632278623227282	0.0008030512079152303	0.0008014952970168849	0.05157630251695212	0.04991362809263133	-1.3930722265039983e-06	-7.12894960812338e-05	-1.393693318939293e-06	-7.13212797663898e-05
22.359639362688714	0.000691112520209564	0.000693114807699575	0.0007248884153279921	0.0007259028838206395	0.0007436700141783122	0.0007441017392612537	0.0007632321213902246	0.0007630320406549717	0.000802831800939285	0.0008012770046761422	0.0515601077510148	0.04989795732932183	-1.3694485164559428e-06	-7.050280163017897e-05	-1.370057224114006e-06	-7.053413920640739e-05
22.494367437858962	0.0006909580883095889	0.0006929594686469353	0.0007247158962959922	0.0007257299637260748	0.0007434871019593903	0.0007439187458664516	0.0007630381343067932	0.0007628383351977671	0.0008026146317560045	0.0008010609451910111	0.05154391772205104	0.04988229114790175	-1.345978454635275e-06	-6.971199655150806e-05	-1.3465748558557852e-06	-6.974288554639774e-05
22.629907317457054	0.0006908055672513034	0.000692806046290573	0.0007245453891845352	0.0007255590584805209	0.0007433062583249858	0.0007437378222297478	0.0007628462751777693	0.0007626467569434181	0.0008023997118164648	0.0008008471299963449	0.051527732430968316	0.04986662954925058	-1.322660950005012e-06	-6.891705097183953e-05	-1.323245122580776e-06	-6.894748889524349e-05
22.766263893012997	0.0006906549672422043	0.0006926545508636891	0.0007243769046107008	0.0007253901787145702	0.0007431274941167648	0.0007435589791993289	0.0007626565550763526	0.0007624573169642165	0.0008021870526551894	0.0008006355706103191	0.051511551878656636	0.04985097253423065	-1.2994949181760647e-06	-6.811793475905437e-05	-1.300066939350416e-06	-6.81479191027845e-05
22.903442085530802	0.0006905062985640235	0.0006925049926739088	0.000724210453268845	0.0007252233351361888	0.0007429508202553445	0.0007433822277023792	0.0007624689851564304	0.0007622700264131335	0.0008019766658908668	0.0008004262786351498	0.051495376065990944	0.04983532010369339	-1.2764792813291757e-06	-6.731461751854906e-05	-1.2770392278046473e-06	-6.73441457564039e-05
23.041446845665973	0.0006903595715733802	0.0006923573821039353	0.0007240460459312778	0.0007250585385313996	0.0007427762477409892	0.0007432075787457778	0.0007622835766532871	0.0007620848965245264	0.0008017685632270932	0.0008002192657578316	0.05147920499383412	0.0498196722584715	-1.2536129682032097e-06	-6.650706859184785e-05	-1.2541609161393664e-06	-6.653613817925175e-05
23.180283153904217	0.0006902147967024231	0.000692211729612195	0.0007238836934489334	0.000724895799764949	0.0007426037876542916	0.00074303504341678	0.0007621003408842983	0.0007619019386148389	0.0008015627564530967	0.0008000145437508632	0.05146303866302936	0.049804028999386796	-1.2308949140383413e-06	-6.569525705371615e-05	-1.2314309390595857e-06	-6.572386542771924e-05
23.31995602074116	0.0006900719844594978	0.0006920680457335031	0.0007237234067520662	0.0007247351297810041	0.0007424334511568831	0.000742864632883728	0.0007619192892496618	0.0007617211640833239	0.0008013592574444971	0.0007998121244730053	0.051446877074406566	0.04978839032724391	-1.2083240605170742e-06	-6.487915170858005e-05	-1.2088482377104783e-06	-6.490729628755298e-05
23.460470486863187	0.000689931145429805	0.0006919263410797288	0.0007235651968509316	0.0007245765396038385	0.0007422652494921346	0.0007426963583967528	0.0007617404332331089	0.000761542584412762	0.0008011580781640506	0.0007996120198700236	0.05143072022878231	0.049772756242835996	-1.185899355726945e-06	-6.40587210880561e-05	-1.1864117596530922e-06	-6.40863992718288e-05
23.60183162332936	0.000689792290276082	0.0006917866263404725	0.0007234090748364973	0.0007244200403385408	0.0007420991939858787	0.0007425302312884947	0.0007615637844026454	0.0007613662111701957	0.0008009592306624199	0.0007994142419754593	0.05141456812695873	0.04975712674693806	-1.1636197541266963e-06	-6.32339334489529e-05	-1.1641204588144771e-06	-6.326114261817617e-05
23.744044531754422	0.0006896554297392708	0.0006916489122837405	0.000723255051881142	0.0007242656431717129	0.0007419352960471216	0.0007423662629748197	0.0007613893544112788	0.0007611920560076617	0.0008007627270789338	0.0007992188029113869	0.05139842076972008	0.04974150184031364	-1.1414842164894634e-06	-6.240475676966284e-05	-1.1419732954438822e-06	-6.243149428594719e-05
23.887114344492932	0.0006895205746392137	0.0006915132097566396	0.0007231031392393731	0.0007241133593721945	0.0007417735671687842	0.0007422044649555559	0.0007612171549977719	0.0007610201306629444	0.0008005685796423762	0.000799025714889201	0.05138227815783884	0.04972588152371179	-1.1194917098576729e-06	-6.157115874719232e-05	-1.1199692360624493e-06	-6.159742195302464e-05
24.031046224824397	0.0006893877358753391	0.0006913795296860656	0.0007229533482485465	0.0007239632002917774	0.000741614018928429	0.0007420448488152255	0.0007610471979873918	0.0007608504469603207	0.0008003768006717611	0.0007988349902103909	0.051366140292072475	0.04971026579786758	-1.0976412075105156e-06	-6.073310679532984e-05	-1.0981072534289524e-06	-6.07588930136016e-05
24.175845367139747	0.0006892569244273671	0.0006912478830794114	0.0007228056903295975	0.0007238151773659409	0.0007414566629890112	0.0007418874262237933	0.0007608794952926724	0.0007606830168113255	0.0008001874025771336	0.0007986466412673411	0.05135000717316262	0.04969465466350051	-1.0759316889027981e-06	-5.9890568040066317e-05	-1.0763863264842861e-06	-5.991587457418457e-05
24.32151699712871	0.0006891281513560141	0.0006911182810252716	0.000722660176987775	0.0007236693021145867	0.0007413015110996292	0.0007417322089374187	0.0007607140589141837	0.0007605178522155215	0.0008000003978603678	0.0007984606805441271	0.051333878801839254	0.04967904812131969	-1.0543621396402227e-06	-5.904350931820734e-05	-1.05480544031894e-06	-5.906833345178941e-05
24.468066371968433	0.0006890014278037096	0.0006909907346941617	0.0007225168198133872	0.0007235255861427838	0.000741148575096283	0.000741579208799215	0.0007605509009413065	0.0007603549652612708	0.0007998157991159784	0.0007982771206173253	0.05131775517881592	0.04966344617201743	-1.032931551421274e-06	-5.8191897173487384e-05	-1.033363586122691e-06	-5.821623617016658e-05
24.61549878051318	0.0006888767649953164	0.0006908652553392415	0.0007223756304825534	0.0007233840411415227	0.0007409978669026453	0.0007414284377400198	0.0007603900335530193	0.0007601943681265247	0.0007996336190319385	0.0007980959741568318	0.05130163630479169	0.04964784881627299	-1.0116389220042599e-06	-5.733569785398851e-05	-1.012059761148175e-06	-5.7359548957330864e-05
24.763819543485244	0.0006887541742388596	0.0006907418542970452	0.0007222366207579593	0.0007232446788884723	0.000740849398530833	0.0007412799077791679	0.0007602314690186889	0.0007600360730796123	0.0007994538703905052	0.0007979172539266842	0.0512855221804548	0.04963225605475389	-9.904832551626414e-07	-5.647487730897627e-05	-9.9089296866188e-07	-5.6498237742119706e-05
24.91303401366693	0.0006886336669262667	0.0006906205429882224	0.0007220998024896294	0.0007231075112487522	0.0007407031820821949	0.0007411336310252797	0.0007600752196988723	0.0007598800924800433	0.0007992765660690568	0.0007977409727858993	0.051269412806476726	0.049616667888110984	-9.694635606238844e-07	-5.560940118487512e-05	-9.698622178925392e-07	-5.563226815066824e-05
25.063147576093755	0.000688515254534113	0.0006905013329182863	0.000721965187615702	0.0007229725501757085	0.000740559229748104	0.0007409896196770524	0.000759921298046129	0.0007597264387793198	0.0007991017190409392	0.0007975671436893167	0.05125330818351622	0.04960108431698391	-9.485788540590512e-07	-5.473923482371412e-05	-9.48966524010747e-07	-5.476160550424436e-05
25.214165648248784	0.0006883989486243686	0.0006903842356783628	0.000721832788163211	0.0007228398077116947	0.0007404175538107535	0.0007408478860240589	0.0007597697166058328	0.0007595751245217498	0.0007989293423763121	0.000797395779688446	0.05123720831221448	0.04958550534199956	-9.278281570190491e-07	-5.386434325913014e-05	-9.282049080721472e-07	-5.388621481550171e-05
25.366093680258146	0.0006882847608451649	0.0006902692629459589	0.0007217026162488743	0.0007227092959888688	0.0007402781666439708	0.0007407084424475599	0.0007596204880170048	0.0007594261623452758	0.0007987594492430175	0.0007972268939323312	0.05122111319320689	0.04956993096376977	-9.072104968903955e-07	-5.298469121262084e-05	-9.075763969736313e-07	-5.300606078512127e-05
25.518937155087716	0.0006881727029315625	0.000690156426485731	0.0007215746840798997	0.0007225810272299914	0.0007401410807140314	0.0007405713014213196	0.0007594736250131445	0.0007592795649823099	0.0007985920529074472	0.0007970604996684192	0.0512050228271113	0.0495543611828948	-8.867249068713647e-07	-5.2100243091324216e-05	-8.87080023419945e-07	-5.2121107799008026e-05
25.672701588741027	0.000688062786706324	0.0006900457381502618	0.0007214490039547924	0.0007224550137492358	0.0007400063085804854	0.0007404364755124323	0.0007593291404230731	0.0007591353452605762	0.0007984271667354232	0.0007968966102434387	0.051188937214527455	0.04953879599996085	-8.663704259147427e-07	-5.1210962984327146e-05	-8.667148258785853e-07	-5.123131992468277e-05
25.827392530458226	0.0006879550240807007	0.0006899372098808483	0.0007213255882641643	0.000722331267953005	0.0007398738628969908	0.0007403039773821569	0.0007591870471717872	0.0007589935161039633	0.000798264804193086	0.000796735239104285	0.05117285635604925	0.049523235415541475	-8.461460986861936e-07	-5.031681465875182e-05	-8.464798485299276e-07	-5.0336660907757125e-05
25.983015562916506	0.0006878494270552288	0.0006898308537082999	0.0007212044494915717	0.0007222098023407612	0.0007397437564121605	0.000740173819786763	0.0007590473582813242	0.0007588540905333887	0.0007981049788477975	0.0007965763997989239	0.05115678025225223	0.04950767943019703	-8.260509755365041e-07	-4.941776155717448e-05	-8.263741412438061e-07	-4.943709416896369e-05
26.139576302431465	0.0006877460077205247	0.000689726681753735	0.000721085600214336	0.0007220906295058549	0.000739616001970408	0.0007400460155783786	0.0007589100868716242	0.0007587170816676642	0.0007979477043690415	0.0007964201059772899	0.05114070890370148	0.049492128044475864	-8.060841124460719e-07	-4.851376679390618e-05	-8.063967595214015e-07	-4.8532582800714374e-05
26.297080399159835	0.0006876447782581001	0.000689624706229399	0.0007209690531043982	0.000721973762136376	0.0007394906125128152	0.0007399205777058571	0.0007587752461614188	0.0007585825027243818	0.0007977929945293478	0.0007962663713922097	0.05112464231094675	0.049476581258913126	-7.862445709863088e-07	-4.760479315107924e-05	-7.865467644575103e-07	-4.762308956285377e-05
26.455533537303385	0.0006875457509411776	0.0006895249394394828	0.0007208548209291627	0.0007218592130160014	0.0007393676010779977	0.0007397975192156447	0.0007586428494691149	0.0007584503670207975	0.0007976408632052179	0.0007961152099003244	0.051108580474526114	0.04946103907403086	-7.665314182901499e-07	-4.669080307606599e-05	-7.668232227132227e-07	-4.670857688035546e-05
26.614941435314055	0.0006874489381355178	0.0006894273937809492	0.000720742916552361	0.0007217469950248585	0.0007392469808029864	0.0007396768532526604	0.0007585129102136949	0.0007583206879747319	0.0007974913243780589	0.0007959666354630256	0.05109252339496507	0.04944550149033863	-7.469437270039153e-07	-4.577175867739869e-05	-7.472252064643151e-07	-4.578900683929743e-05
26.77530984610034	0.000687354352300255	0.000689332081744374	0.0007206333529349211	0.0007216371211403955	0.0007391287649241137	0.0007395585930611844	0.000758385441915623	0.0007581934791054782	0.0007973443921351332	0.0007958206621473996	0.051076471072774285	0.049429968508334726	-7.274805752452429e-07	-4.484762172105028e-05	-7.277517933574479e-07	-4.486434118272653e-05
26.93664455723489	0.0006872620059887442	0.0006892390159147938	0.0007205261431358476	0.000721529604438263	0.0007390129667779148	0.0007394427519857602	0.0007582604581977673	0.0007580687540347195	0.0007972000806705155	0.0007956773041271864	0.051060423508454564	0.04941444012850399	-7.081410465605877e-07	-4.3918353626770656e-05	-7.084020664750376e-07	-4.3934541307411035e-05
27.098951391163432	0.0006871719118494108	0.0006891482089725574	0.0007204213003131086	0.0007214244580932026	0.0007388995998020333	0.0007393293434720989	0.000758137972786322	0.0007579465264874562	0.0007970584042860596	0.0007955365756837423	0.05104438070249112	0.049398916351318684	-6.889242298961651e-07	-4.298391546486702e-05	-6.89175114300996e-07	-4.299956826039897e-05
27.26223620541477	0.0006870840826266174	0.0006890596736941932	0.0007203188377245352	0.0007213216953799461	0.0007387886775361387	0.0007392183810679989	0.0007580179995117472	0.0007578268102929431	0.0007969193773923745	0.0007953984912070179	0.05102834265535677	0.04938339717723942	-6.698292195459095e-07	-4.2044267951985015e-05	-6.700700306691218e-07	-4.20593827350213e-05
27.426504892812353	0.0006869985311615328	0.0006889734229532856	0.0007202187687287276	0.0007212213296741248	0.0007386802136228547	0.0007391098784242738	0.0007579005523097175	0.000757709619385638	0.000796783014509816	0.0007952630651965438	0.051012309367513387	0.049367882606715395	-6.50855115122851e-07	-4.1099371447556043e-05	-6.510859147344783e-07	-4.1113945067061675e-05
27.59176338168682	0.0006869152703930131	0.0006888894697213547	0.0007201211067859709	0.0007211233744531863	0.0007385742218086939	0.0007390038492956886	0.000757785645222077	0.0007575949678061564	0.0007966493302694797	0.0007951303122624269	0.050996280839411705	0.04935237264018252	-6.320010215140129e-07	-4.014918595007799e-05	-6.32221870926989e-07	-4.016321523100941e-05
27.758017636089992	0.0006868343133584976	0.0006888078270687513	0.0007200258654591695	0.0007210278432973255	0.0007384707159450076	0.0007389003075419095	0.0007576732923978091	0.0007574828697022413	0.0007965183394142166	0.0007950002471263601	0.05098025707148442	0.04933686727806394	-6.132660488444158e-07	-3.919367109320171e-05	-6.134770089223814e-07	-3.92071528366178e-05
27.925273656010095	0.0006867556731948994	0.0006887285081655576	0.0007199330584147718	0.0007209347498904173	0.000738369709988939	0.0007387992671284567	0.0007575635080940105	0.0007573733393297379	0.0007963900567996456	0.000794872884622636	0.0509642380641568	0.049321366520772285	-5.9464931243371e-07	-3.8232786141567665e-05	-5.9485044358841e-07	-3.8245717124185674e-05
28.09353747758831	0.000686679363139526	0.0006886515262825029	0.0007198426994237281	0.0007208441080209727	0.0007382712180043957	0.0007387007421276796	0.0007574563066768865	0.0007572663910535892	0.0007962644973951913	0.000794748239699184	0.05094822381784147	0.04930587036870896	-5.76149932761047e-07	-3.726648998697568e-05	-5.763412949549331e-07	-3.7278866960893664e-05
28.2628151733366	0.0006866053965309904	0.0006885768947918824	0.0007197548023624432	0.00072075593158309	0.0007381752541630229	0.0007386047467197293	0.000757351702622744	0.0007571620393488264	0.0007961416762851218	0.000794626327418603	0.05093221433293637	0.04929037882226215	-5.577670354221451e-07	-3.629474114427711e-05	-5.579486881757481e-07	-3.6306560837029433e-05
28.43311285235687	0.0006865337868101474	0.0006885046271684921	0.0007196693812137445	0.0007206702345774292	0.0007380818327451966	0.0007385112951935517	0.000757249710519006	0.0007570602988015857	0.0007960216086696055	0.0007945071629592191	0.050916209609829434	0.04927489188180841	-5.39499751090692e-07	-3.531749774715598e-05	-5.396717534817547e-07	-3.5328756861241484e-05
28.604436660561465	0.0006864645475210307	0.0006884347369905685	0.0007195864500678602	0.0007205870311121884	0.0007379909681410198	0.000738420401947886	0.0007571503450652314	0.0007569611841101271	0.0007959043098657731	0.0007943907616161461	0.05090020964889819	0.049259409547714246	-5.213472155035995e-07	-3.433471754543671e-05	-5.21509626166209e-07	-3.434541275815217e-05
28.77679278089485	0.0006863976923117988	0.0006883672379407408	0.0007195060231234072	0.0007205063354040914	0.0007379026748513291	0.0007383320814922708	0.0007570536210741416	0.0007568647100858602	0.0007957897953087903	0.0007942771388023566	0.05088421445050238	0.04924393182033147	-5.033085693872778e-07	-3.334635789895013e-05	-5.034614465196721e-07	-3.335648586202944e-05
28.950187433556945	0.0006863332349357022	0.0006883021438069967	0.0007194281146883915	0.0007204281617793945	0.0007378169674887232	0.0007382463484480735	0.0007569595534726724	0.0007567708916543991	0.0007956780805529557	0.0007941663100497766	0.05086822401499529	0.04922845870000379	-4.853829584329158e-07	-3.2352375773619935e-05	-4.855263597992182e-07	-3.236193311340063e-05
29.124626876227456	0.0006862711892520502	0.0006882394684836507	0.0007193527391812189	0.0007203525246748923	0.0007377338607785895	0.0007381632175495166	0.0007568681573030241	0.0007566797438566061	0.0007955691812727895	0.0007940582910103747	0.05085223834271641	0.04921299018706102	-4.675695332743632e-07	-3.135272773871489e-05	-4.677035162050161e-07	-3.1361711055499786e-05
29.30011740429177	0.0006862115692271913	0.0006881792259723322	0.0007192799111317118	0.0007202794386389421	0.0007376533695601475	0.0007380827036447241	0.0007567794477237252	0.0007565912818496635	0.0007954631132641522	0.0007939530974572774	0.05083625743399488	0.04919752628182455	-4.4986744942741505e-07	-3.0347369960659343e-05	-4.499920708196138e-07	-3.0355775828438958e-05
29.476665351068124	0.0006861543889355097	0.0006881214303829796	0.00071920964518215	0.0007202089183325007	0.0007375755087875074	0.0007380048216967785	0.0007566934400107159	0.00075650552090815	0.000795359892445367	0.0007938507452858912	0.05082028128914581	0.049182066984600786	-4.3227586726856185e-07	-2.9336258199841314e-05	-4.3239118359536186e-07	-2.9344083166488177e-05
29.654277088036206	0.0006860996625604206	0.0006880660959348397	0.000719141956088305	0.0007201409785301623	0.0007375002935307299	0.0007379295867847814	0.0007566101495584314	0.0007564224764251262	0.0007952595348583511	0.0007937512505150319	0.05080430990847496	0.04916661229568714	-4.1479395199812627e-07	-2.831934780600509e-05	-4.149000193041062e-07	-2.8326588392746377e-05
29.832959025067048	0.0006860474043953915	0.0006880132369574926	0.0007190768587205005	0.0007200756341212214	0.0007374277389769094	0.0007378570141049386	0.0007565295918809055	0.0007563421639132424	0.0007951620566697713	0.0007936546292880775	0.0507883432922744	0.04915116221537081	-3.9742087358518585e-07	-2.7296593713033168e-05	-3.9751774749121824e-07	-2.7303246414034366e-05
30.0127176106544	0.0006859976288449617	0.0006879628678918735	0.000719014368064679	0.0007200129001107383	0.0007373578604312611	0.0007377871189716472	0.0007564517826128869	0.000756264599005846	0.0007950674741721997	0.0007935608978741237	0.05077238144082679	0.049135716743925396	-3.801558067528278e-07	-2.6267950435227005e-05	-3.80243542458681e-07	-2.6274011717619672e-05
30.193559332147448	0.0006859503504257824	0.0006879150032913131	0.0007189544992234761	0.0007199527916206177	0.0007372906733182227	0.0007377199168185975	0.0007563767375109596	0.0007561897974581098	0.0007949758037852897	0.0007934700726691568	0.05075642435440345	0.04912027588161572	-3.629979309321789e-07	-2.5233372062477555e-05	-3.630765832212876e-07	-2.5238838366109517e-05
30.37549071598484	0.0006859055837676589	0.0006878696578225852	0.0007188972674173142	0.0007198953238907006	0.0007372261931825672	0.0007376554231998863	0.000756304472454683	0.0007561177751481676	0.0007948870620569607	0.0007933821701972374	0.050740472033262665	0.049104839628694205	-3.4594643022510876e-07	-2.4192812255408036e-05	-3.4601605345936995e-07	-2.419767999234379e-05
30.55851832793038	0.0006858633436146149	0.0006878268462669742	0.0007188426879855045	0.0007198405122798701	0.0007371644356905308	0.0007375936537911481	0.0007562350034477449	0.0007560485480782687	0.0007948012656646005	0.0007932972071117016	0.05072452447765402	0.049089407985404086	-3.290004933660662e-07	-2.3146224240488955e-05	-3.2906114149451257e-07	-2.3150489794870888e-05
30.742648773309874	0.0006858236448259612	0.0006877865835213424	0.0007187907763873589	0.0007197883722671639	0.0007371054166309494	0.000737534624390688	0.0007561683466191189	0.0007559821323759349	0.0007947184314162757	0.0007932152001963673	0.05070858168781314	0.04907398095197542	-3.1215931369388966e-07	-2.2093560805902523e-05	-3.1221104025442453e-07	-2.20972205338954e-05
30.92788869724955	0.000685786502377376	0.0006877488845992177	0.0007187415482033181	0.0007197389194529038	0.0007370491519164098	0.000737478350920637	0.0007561045182242455	0.0007559185442951418	0.0007946385762519582	0.0007931361663667621	0.050692643663966655	0.04905855852863048	-2.954220891093068e-07	-2.1034774295991543e-05	-2.9546494722870395e-07	-2.103782452528291e-05
31.114244784915854	0.0006857519313620032	0.0006877137646318918	0.0007186950191360908	0.0007196921695598364	0.0007369956575844141	0.0007374248494281152	0.0007560435346462192	0.0007558578002175034	0.0007945617172447665	0.00079306012267136	0.050676710406330386	0.049043140715578096	-2.7878802203763764e-07	-1.9969816606763002e-05	-2.7882206443587826e-07	-1.997225363623012e-05
31.30172376175672	0.0006857199469915566	0.0006876812388695294	0.0007186512050118064	0.0007196481384342864	0.0007369449497985549	0.0007373741360864093	0.0007559854123969901	0.0007557999166534784	0.0007944878716022186	0.0007929870862928344	0.050660781915106444	0.049027727513018635	-2.6225631940320765e-07	-1.8898639180892074e-05	-2.622815983934802e-07	-1.89004592805464e-05
31.4903323937443	0.0006856905645974388	0.0006876513226822858	0.0007186101217811739	0.0007196068420473202	0.0007368970448497053	0.0007373262271961615	0.000755930168118579	0.0007557449102435807	0.0007944170566674978	0.0007929170745493195	0.050644858190490895	0.049012318921141766	-2.458261925887984e-07	-1.7821193002837132e-05	-2.458427600814019e-07	-1.7822392413519017e-05
31.68007748761912	0.0006856637996318711	0.0006876240315614455	0.0007185717855206668	0.0007195682964959265	0.0007368519591572202	0.000737281139186573	0.0007558778185843058	0.0007556927977596094	0.0007943492899207342	0.0007928501048956941	0.05062893923266212	0.04899691494012492	-2.2949685738403967e-07	-1.6737428592483727e-05	-2.2950476488573304e-07	-1.67380035253073e-05
31.870965891135747	0.0006856396676690449	0.0006875993811205729	0.0007185362124337097	0.0007195325180042128	0.0007368097092701592	0.000737238888616627	0.0007558283807000394	0.0007556435961058982	0.0007942845889803085	0.0007927861949248789	0.0506130250417969	0.04898151557013645	-2.1326753397521783e-07	-1.564729600164738e-05	-2.1326683259529147e-07	-1.564724263811157e-05
32.063004493309954	0.000685618184406268	0.0006875773870966604	0.0007185034188518829	0.000719499522924601	0.0007367703118685055	0.0007371994921763081	0.000755781871505442	0.0007555973223205617	0.0007942229716041483	0.0007927253623691339	0.05059711561805218	0.04896612081133605	-1.9713744690841306e-07	-1.4550744808689009e-05	-1.9712818735912255e-07	-1.4550059300233453e-05
32.25620022466719	0.0006855993656651407	0.0006875580653513111	0.0007184734212361368	0.0007194693277390545	0.0007367337837644177	0.0007371629666878554	0.0007557383081752493	0.0007555539935767708	0.000794164455691064	0.000792667625101391	0.05058121096158194	0.048950730663869714	-1.8110582503225343e-07	-1.344772411182582e-05	-1.8108805762947003e-07	-1.3446402579442296e-05
32.45056005749291	0.0006855832273927375	0.0006875414318719209	0.0007184462361780289	0.0007194419490603066	0.000736700141903484	0.0007371293291070171	0.0007556977080205513	0.0007555136271840392	0.0007941090592820842	0.0007926130011365882	0.05056531107252419	0.04893534512787733	-1.6517190148620554e-07	-1.2338182525134522e-05	-1.65145676153753e-07	-1.2336221059200403e-05
32.64609100608406	0.0006855697856628008	0.0006875275027728765	0.0007184218804009628	0.0007194174036331077	0.0007366694033659936	0.0007370985965243227	0.000755660088490092	0.0007554762405895157	0.0007940568005618107	0.0007925615086330208	0.05054941595100901	0.04891996420348376	-1.493349136539538e-07	-1.1222068172472843e-05	-1.4930027992339154e-07	-1.1219462832390281e-05
32.84280012700226	0.0006855590566769541	0.00068751629429677	0.000718400370761447	0.0007193957083354867	0.0007366415853682234	0.0007370707861663708	0.0007556254671715831	0.0007554418513793078	0.0007940076978597894	0.0007925131658937137	0.05053352559715785	0.04890458789080921	-1.3359410313174176e-07	-1.0099328681956177e-05	-1.3355111014670164e-07	-1.0096075495957813e-05
33.040694519328454	0.0006855510567659224	0.0006875078228156246	0.0007183817242503754	0.0007193768801800236	0.0007366167052637378	0.0007370459153971287	0.0007555938617930329	0.0007554104772798004	0.0007939617696518949	0.0007924679913678003	0.05051764001107482	0.04888921618995951	-1.1794871569237655e-07	-8.969911180378709e-06	-1.1789741220877975e-07	-8.966006145055827e-06
33.239781324919136	0.0006855458023907712	0.000687502104832135	0.0007183659579943042	0.0007193609363151415	0.0007365947805447054	0.0007370240017192517	0.0007555652902240937	0.0007553821361590074	0.0007939190345617345	0.0007924260036519262	0.05050175919286437	0.0488738491010327	-1.0239800125964177e-07	-7.833762288217416e-06	-1.0233843564830085e-07	-7.829201368381167e-06
33.44006772866406	0.0006855433101441531	0.0006874991569809189	0.0007183530892567587	0.0007193478940264043	0.0007365758288432238	0.0007370050627754064	0.0007555397704774113	0.0007553568460279236	0.000793879511362057	0.0007923872214916572	0.050485883142613416	0.04885848662411782	-8.694121386731458e-08	-6.690828113276037e-06	-8.687343411740295e-08	-6.685607241707636e-06
33.64156095874556	0.0006855435967515783	0.0006874989960297881	0.0007183431354395513	0.0007193377707378411	0.0007365598679326702	0.0007369891163496237	0.0007555173207100069	0.0007553346250419023	0.0007938432189761961	0.0007923516637829166	0.05047001186039877	0.04884312875929166	-7.15776116223029e-08	-5.541054244689869e-06	-7.15016653409211e-08	-5.535169321557731e-06
33.84426828689945	0.0006855466790726898	0.0006875016388810289	0.0007183361140841081	0.0007193305840132742	0.0007365469157290569	0.0007369761803686549	0.0007554979592246648	0.0007553154915020437	0.0007938101764795102	0.000792319349573427	0.050454145346291675	0.04882777550662349	-5.63064566727698e-08	-4.384385747152608e-06	-5.622239108646343e-08	-4.377832639818058e-06
34.04819702867729	0.000685552574102561	0.0006875071025727043	0.0007183320428728236	0.0007193263515576737	0.0007365369902924121	0.0007369662729033534	0.0007554817044713382	0.0007552994638566045	0.000793780403100857	0.0007922902980641813	0.05043828360034682	0.048812426866172695	-4.1127015184497934e-08	-3.2207671560313678e-06	-4.103487714467863e-08	-3.213541698826594e-06
34.25335454371064	0.0006855612989729969	0.0006875154042799549	0.0007183309396304079	0.0007193250912185108	0.0007365301098281623	0.0007369594121700566	0.0007554685750485675	0.0007552865607024066	0.0007937539182240632	0.0007922645286109095	0.050422426622618456	0.04879708283798613	-2.603855729318462e-08	-2.0501424695396064e-06	-2.5938393276130067e-08	-2.0422404635178637e-06
34.45974823597649	0.0006855728709538713	0.0006875265613163407	0.0007183328223252841	0.0007193268209871502	0.0007365262926885514	0.0007369556165320076	0.0007554585897049244	0.0007552768007862948	0.000793730741389441	0.0007922420607255917	0.050406574413141024	0.048781743422106456	-1.1040357075818921e-08	-8.724551437411243e-07	-1.0932213183540221e-08	-8.638723561216199e-07
34.66738555406454	0.0006855873074544489	0.0006875405911351694	0.0007183377090709611	0.0007193315590002317	0.000736525557374051	0.0007369549045007656	0.0007554517673404575	0.0007552702030065704	0.0007937108922952847	0.0007922229140779578	0.050390726971946354	0.04876640861856342	3.868307471869767e-09	3.123519132508523e-07	3.984385508809182e-09	3.216197493327577e-07
34.87627399144595	0.0006856046260247515	0.0006875575113308633	0.0007183456181274574	0.0007193393235410913	0.0007365279225348097	0.0007369572947376559	0.0007554481270081707	0.0007552667864144734	0.0007936943907994207	0.0007922071084970286	0.05037488429905353	0.04875107842737562	1.8688154483767136e-08	1.5043363486566541e-06	1.8812121304733614e-08	1.5142935344825137e-06
35.086421086743854	0.0006856248443569207	0.0006875773396403253	0.0007183565679027193	0.0007193501330411803	0.0007365334069721011	0.0007369628060552193	0.0007554476879155046	0.0007552665702156669	0.0007936812569207463	0.0007921946639726572	0.05035904639447036	0.048735752848557516	3.341989824896113e-08	2.703556370747817e-06	3.35517088599982e-08	2.7142072422381425e-06
35.29783442400536	0.0006856479802866068	0.0006876000939443325	0.0007183705769540632	0.0007193640060815149	0.0007365420296398032	0.0007369714574186914	0.0007554504694258462	0.0007552695737717414	0.0007936715108408072	0.0007921856006571013	0.050343213258198655	0.04872043188210984	4.806424925142376e-08	3.910070755813733e-06	4.8203859024384746e-08	3.921419683916572e-06
35.51052163297529	0.0006856740517943697	0.0006876257922689391	0.0007183876639896346	0.0007193809613941323	0.0007365538096458834	0.0007369832679474894	0.0007554564910600479	0.0007552758166017369	0.0007936651729053808	0.0007921799388666047	0.05032738489022972	0.04870511552802594	6.262191418779199e-08	5.123938853740517e-06	6.276927886034005e-08	5.135990244903299e-06
35.72449038937153	0.0006857030770070925	0.0006876544527868971	0.000718407847869883	0.000719401017863569	0.0007365687662539062	0.000736998256916721	0.0007554657724979672	0.0007552853183836823	0.0007936622636260812	0.0007921776990830022	0.05031156129054447	0.04868980378629066	7.709359601116954e-08	6.345220595282974e-06	7.724867168244082e-08	6.357978891730065e-06
35.93974841516195	0.0006857350741994167	0.0006876860938190918	0.00071843114760905	0.0007194241945283525	0.0007365869188845561	0.0007370164437587068	0.0007554783335800215	0.0007552980989561489	0.0007936628036819813	0.0007921789019553363	0.05029574245911612	0.04867449665687679	9.147999396256871e-08	7.5739764984761315e-06	9.164273709143765e-08	7.587446178403123e-06
36.15630347884324	0.000685770061795196	0.0006877207338359978	0.0007184575823766871	0.0007194505105825136	0.0007366082871171802	0.0007370378480645251	0.0007554941943087674	0.0007553141783198309	0.0007936668139212575	0.0007921835683015007	0.050279928395902715	0.0486591941397527	1.0578180360495439e-07	8.810267676268024e-06	1.0595217101025053e-07	8.824453254452358e-06
36.374163395721176	0.0006858080583689577	0.00068775839145915	0.0007184871714991715	0.0007194799853771173	0.000736632890691349	0.0007370624895855731	0.0007555133748504934	0.0007553335766391359	0.0007936743153628525	0.000792191719109901	0.05026411910086156	0.048643896234874105	1.199997168507827e-07	1.0054155842237344e-05	1.2017766570695393e-07	1.0069061870204843e-05
36.59333602819267	0.0006858490826473888	0.0006877990854626281	0.0007185199344612555	0.0007195126384218032	0.0007366607495084297	0.000737090388235141	0.0007555358955368277	0.0007553563142437934	0.0007936853291981506	0.0007922033755411267	0.05024831457393765	0.04862860294218844	1.3413442199214191e-07	1.130570331780989e-05	1.3431990982968808e-07	1.1321334384306603e-05
36.813829286029524	0.0006858931535108374	0.0006878428347745648	0.0007185558909076316	0.0007195484893863543	0.0007366918836331849	0.0007371215640900123	0.0007555617768663719	0.0007553824116304908	0.0007936998767926823	0.0007922185589296543	0.050232514815062544	0.048613314261636106	1.4818660374021735e-07	1.256497304005788e-05	1.4837958844308823e-07	1.2581333771299885e-05
37.03565112666392	0.0006859402899948309	0.0006878896584786648	0.0007185950606445049	0.0007195875581022772	0.0007367263132953861	0.0007371560373920775	0.0007555910395063492	0.0007554118894645178	0.0007937179796878423	0.0007922372907855613	0.05021671982416484	0.04859803019314668	1.621569432554322e-07	1.3832028568305788e-05	1.623573830601601e-07	1.3849123628562054e-05
37.25880955547555	0.0006859905112916129	0.0006879395758157494	0.0007186374636412006	0.0007196298645644044	0.0007367640588914474	0.0007371938285499695	0.0007556237042942742	0.000755444768581438	0.0007937396596026306	0.0007922595927962666	0.05020092960115894	0.048582750736641575	1.7604611817108318e-07	1.5106934090958202e-05	1.7625397166331352e-07	1.5124768182772641e-05
37.483312626080554	0.0006860438367516927	0.0006879926061853082	0.0007186831200317713	0.0007196754289325095	0.0007368051409860742	0.0007372349581407125	0.0007556597922396385	0.0007554810699887733	0.0007937649384354079	0.0007922854868282822	0.050185144145955436	0.048567475892033946	1.8985480263605803e-07	1.6389754433854264e-05	1.900700287488146e-07	1.6408332298212258e-05
37.70916844062219	0.0006861002858854266	0.0006880487691470827	0.0007187320501166448	0.0007197242715329515	0.0007368495803139402	0.0007372794469114001	0.0007556993245256226	0.0007555208148677161	0.0007937938382656848	0.0007923149949289981	0.05016936345845189	0.04855220565922858	2.0358366734519323e-07	1.7680555067428605e-05	2.0380622536082978e-07	1.769988148461743e-05
37.93638515006311	0.0006861598783646017	0.0006881080844226569	0.0007187842743642704	0.0007197764128603291	0.0007368973977813745	0.000737327315780885	0.0007557423225108189	0.0007555640245748544	0.0007938263813559162	0.000792348139328479	0.050153587538537305	0.04853694003812069	2.1723337955401913e-07	1.8979402112817567e-05	2.1746322909923198e-07	1.8999481902565174e-05
38.164970954479706	0.000686222634024042	0.0006881705718970665	0.0007188398134127923	0.0007198318735791533	0.0007369486144680698	0.0007373785858414855	0.0007557888077309806	0.0007556107206439151	0.0007938625901533237	0.0007923849424412775	0.050137816386096504	0.048521679028597574	2.3080460313405424e-07	2.028636235176795e-05	2.3104170417771394e-07	2.0307200373548273e-05
38.39493410335793	0.0006862885728632486	0.0006882362516204416	0.0007188986880717561	0.0007198906745255536	0.000737003251628821	0.0007374332783607273	0.0007558388019007939	0.0007556609247875422	0.000793902487291746	0.0007924254268682877	0.050122050000997946	0.048506422630538004	2.442979985960072e-07	2.160150323352039e-05	2.4454231145045954e-07	2.162310438710846e-05
38.626282895891045	0.0006863577150480363	0.0006883051438096497	0.0007189609193238103	0.0007199528367089862	0.0007370613306952695	0.0007374914147830878	0.0007558923269156648	0.000755714658899078	0.0007939460955934985	0.0007924696153985983	0.050106288383107996	0.04849117084381259	2.577142231069071e-07	2.292489288155397e-05	2.579657084245037e-07	2.294726210735898e-05
38.859025681279114	0.0006864300809122038	0.0006883772688499702	0.0007190265283264454	0.0007200183813139743	0.0007371228732776772	0.0007375530167317722	0.0007559494048535281	0.0007557719450543758	0.0007939934380712631	0.0007925175310113806	0.050090531532283204	0.04847592366828334	2.710539305401938e-07	2.4256600102967596e-05	2.7131254931177413e-07	2.4279742382449232e-05
39.09317085903034	0.0006865056909592208	0.0006884526472967834	0.0007190955364137511	0.0007200873297018642	0.0007371879011667195	0.0007376181060105059	0.0007560100579766798	0.0007558328055136311	0.0007940445379299982	0.000792569196877796	0.05007477944836785	0.04846068110380375	2.8431777149957004e-07	2.5596694396362585e-05	2.845834850522932e-07	2.5620614752391857e-05
39.328726879264174	0.0006865845658639355	0.000688531299877285	0.000719167965098191	0.0007201597034126056	0.0007372564363353009	0.0007376867046053523	0.0007560743087336336	0.0007558972627232368	0.0007940994185688726	0.0007926246363629266	0.05005903213119975	0.0484454431502193	2.975063933439385e-07	2.6945245959086872e-05	2.977791633419335e-07	2.696994945650122e-05
39.56570224301631	0.0006866667264742977	0.0006886132474922109	0.0007192438360723941	0.0007202355241665461	0.0007373285009403854	0.0007377588346865447	0.0007561421797609909	0.0007559653393176546	0.0007941581035832161	0.0007926838730277241	0.050043289580610086	0.04843020980736786	3.1062044022968534e-07	2.830232569664415e-05	3.10900228670365e-07	2.832781744255275e-05
39.80410550254544	0.0006867521938131103	0.0006886985112175964	0.0007193231712109827	0.0007203148138662577	0.0007374041173248606	0.0007378345186103503	0.0007562136938853465	0.0007560370581213172	0.0007942206167665057	0.0007927469306309909	0.050027551796421287	0.04841498107507815	3.236605531297624e-07	2.96680052303544e-05	3.239473223440401e-07	2.9694290374582266e-05
40.04394526164196	0.0006868409890797917	0.0006887871123065398	0.0007194059925724027	0.0007203975945983726	0.0007374833080194094	0.0007379137789209442	0.0007562888741251973	0.0007561124421505425	0.0007942869821123587	0.0007928138331313733	0.05001181877844459	0.048399756953171315	3.366273698709836e-07	3.1042356905902624e-05	3.369210825206713e-07	3.10694406414902e-05
40.28523017593832	0.0006869331336521707	0.0006888790721910042	0.00071949232240079	0.0007204838886354515	0.0007375660957444175	0.0007379966383523172	0.0007563677436928947	0.0007561915146154815	0.0007943572238165662	0.000792884604689388	0.04999609052648584	0.04838453744146097	3.495215251665511e-07	3.242545380274797e-05	3.4982214424175706e-07	3.2453341366284194e-05
40.52796895322162	0.000687028649088292	0.0006889744124836268	0.0007195821831278553	0.0007205737184378682	0.0007376525034118953	0.0007380831198301988	0.0007564503259966087	0.0007562742989220813	0.0007944313662791388	0.0007929592696694688	0.049980367040341665	0.0483693225397518	3.623436506472802e-07	3.3817369742422665e-05	3.6265113946727656e-07	3.384606641457233e-05
40.77217035374772	0.0006871275571282549	0.0006890731549795602	0.0007196755973747888	0.0007206671066557213	0.0007377425541274279	0.0007381732464740092	0.0007565366446423163	0.0007563608186740788	0.0007945094341063868	0.0007930378526420403	0.0499646483197995	0.048354112247841106	3.7509437487612783e-07	3.5218179296359065e-05	3.75408697085881e-07	3.5247690402195886e-05
41.017843190557436	0.0006872298796960546	0.0006891753216583233	0.0007197725879541856	0.0007207640761307571	0.0007378362711921378	0.0007382670415988224	0.0007566267234358122	0.0007564510976750045	0.0007945914521130085	0.0007931203783856059	0.04994893436463969	0.04833890656551866	3.877743233984994e-07	3.662795779663108e-05	3.880954429704049e-07	3.665828870635934e-05
41.26499632979458	0.000687335638901474	0.000689280934685694	0.0007198731778720068	0.0007208646498983384	0.0007379336781046915	0.0007383645287173748	0.0007567205863847555	0.0007565451599302337	0.0007946774453242279	0.0007932068718888815	0.049933225174635706	0.04832370549256553	4.003841187641497e-07	3.804678134394779e-05	4.007119999934784e-07	3.807793747317989e-05
41.51363869102594	0.000687444857041968	0.000689390016415597	0.0007199773903295442	0.0007209688511894064	0.0007380347985633036	0.0007384657315420694	0.0007568182577007178	0.0007566430296490332	0.0007947674389779333	0.0007932973583529297	0.0499175207495499	0.0483085090287558	4.1292438055602274e-07	3.947472681725683e-05	4.132589880589694e-07	3.950671362720759e-05
41.763779247563185	0.0006875575566045963	0.0006895025893920464	0.0007200852487254309	0.0007210767034324983	0.0007381396564677933	0.000738570673987034	0.0007569197618012858	0.0007567447312466622	0.0007948614585268633	0.0007933918631933429	0.0499018210891398	0.04829331717385533	4.253957254255966e-07	4.0911871883403395e-05	4.25737024140364e-07	4.094469488183372e-05
42.0154270267867	0.000687673760267959	0.0006896186763510824	0.0007201967766576554	0.0007211882302557613	0.0007382482759216393	0.0007386793801701779	0.0007570251233121602	0.0007568502893464732	0.0007949595296407998	0.0007934904120424352	0.049886126193153406	0.048278129927623065	4.37798767112833e-07	4.235829500542909e-05	4.3814672229746353e-07	4.239195974697907e-05
42.26859111047143	0.0006877934909041717	0.0006897383002227517	0.0007203119979256159	0.0007213034554890103	0.0007383606812340798	0.0007387918744152924	0.0007571343670693011	0.0007569597287820549	0.0007950616782088028	0.000793593030751472	0.04987043606133128	0.04826294728980916	4.5013411649019557e-07	4.3814075454062795e-05	4.504886937208366e-07	4.384858754050147e-05
42.523280635114425	0.0006879167715808526	0.0006898614841331024	0.0007204309365321898	0.0007214224031658002	0.0007384768969222259	0.0007389081812541658	0.0007572475181210866	0.0007570730745993939	0.0007951679303414642	0.0007936997453929198	0.04985475069340483	0.04824776926015752	4.6240238157978057e-07	4.5279293315741986e-05	4.627635467491665e-07	4.531465839671678e-05
42.77950479226489	0.0006880436255631412	0.0006899882514062037	0.0007205536166858327	0.000721545097525528	0.000738596947713206	0.000739028325428729	0.0007573646017305073	0.0007571903520590641	0.0007952783123731896	0.0007938105822627265	0.04983907008910107	0.04823259583840364	4.746041675908301e-07	4.67540295035207e-05	4.749718869082823e-07	4.679025327700148e-05
43.03727282885567	0.0006881740763157362	0.0006901186255661927	0.0007206800628027013	0.000721671563015557	0.0007387208585463336	0.0007391523318932249	0.0007574856433773765	0.000757311586638442	0.0007953928508645096	0.0007939255678826284	0.049823394248135526	0.04821742702427597	4.86740076947054e-07	4.823836576692275e-05	4.871143169347947e-07	4.827545397959043e-05
43.29659404753705	0.0006883081475049652	0.0006902526303393468	0.0007208102995088035	0.0007218018242933712	0.0007388486545753046	0.000739280225816406	0.0007576106687605781	0.0007574368040339508	0.0007955115726044195	0.0007940447290024871	0.04980772317021771	0.04820226281749515	4.988107093141687e-07	4.9732384701600685e-05	4.991914368075376e-07	4.977034314940232e-05
43.55747780701245	0.0006884458630008687	0.0006903902896561744	0.0007209443516421706	0.000721935906228749	0.0007389803611704153	0.000739412032583755	0.0007577397038003338	0.0007575660301633273	0.0007956345046127443	0.000794168092602648	0.04979205685505061	0.04818710321777518	5.108166616352421e-07	5.1236169760521255e-05	5.112038437824797e-07	5.1275004289308423e-05
43.81993352237618	0.0006885872468793223	0.0006905316276535414	0.0007210822442550639	0.0007220738339059744	0.0007391160039208171	0.0007395477777997405	0.0007578727746405034	0.0007576992911679257	0.000795761674142538	0.0007942956858963414	0.04977639530232777	0.04817194822482212	5.227585281562808e-07	5.274980526381867e-05	5.231521324150588e-07	5.278952176973606e-05
44.08397066545326	0.0006887323234241736	0.0006906766686768151	0.0007212240026161986	0.0007222156326260615	0.0007392556086367873	0.0007396874872900888	0.000758009907650908	0.000757836613415036	0.0007958931086825035	0.0007944275363320944	0.04976073851173598	0.04815679783833467	5.346369004526844e-07	5.427337640923069e-05	5.350368945898892e-07	5.4313980839132414e-05
44.349598765141174	0.0006888811171294136	0.0006908254372820389	0.0007213696522130027	0.0007223613279090174	0.0007393992013520375	0.0007398311871040931	0.0007581511294296879	0.0007579780235002435	0.0007960288359594528	0.0007945636715961888	0.049745086482955274	0.048141652058005135	5.464523674665427e-07	5.5806969283450636e-05	5.468587195569738e-07	5.5848467635788435e-05
44.6168274077539	0.0006890336527013689	0.0006909779582381316	0.0007215192187538994	0.0007225109454961282	0.0007395468083260441	0.0007399789035169475	0.0007582964668056824	0.00075812354824981	0.000796168883940789	0.0007947041196151407	0.049729439215656784	0.04812651088351759	5.582055155302704e-07	5.735067087278556e-05	5.58618193956641e-07	5.7393069197775315e-05
44.88566623736761	0.0006891899550609235	0.0006911342565291155	0.0007216727281706189	0.0007226645113522724	0.0007396984560464106	0.0007401306630321081	0.000758445946840846	0.0007582732147230863	0.0007963132808370229	0.0007948489085582103	0.049713796709506576	0.04811137431455005	5.698969284002181e-07	5.890456907400865e-05	5.703159018481674e-07	5.8947873474213264e-05
45.15612495616904	0.0006893500493457698	0.0006912943573563714	0.0007218302066205392	0.0007228220516682658	0.000739854171231258	0.0007402864923836865	0.0007585995968326875	0.0007584270502149547	0.0007964620551043187	0.000794998066839949	0.049698158964160626	0.0480962423507722	5.81527187275754e-07	6.046875270521168e-05	5.819524247366661e-07	6.0512969336457e-05
45.42821332480542	0.0006895139609126799	0.0006914582861409145	0.0007219916804890509	0.0007229835928632286	0.0007400139808316406	0.0007404464185388669	0.0007587574443167409	0.0007585850822582981	0.00079661523544707	0.000795151623122765	0.04968252597926869	0.04808111499184833	5.930968708469687e-07	6.20433115187391e-05	5.935283416155877e-07	6.20884465902527e-05
45.701941162736816	0.0006896817153398193	0.0006916260685257186	0.0007221571763919647	0.0007231491615869959	0.0007401779120340051	0.0007406104687003661	0.0007589195170690782	0.0007587473386265103	0.0007967728508205161	0.0007953096063195409	0.04966689775447477	0.04806599223743435	6.046065553111553e-07	6.362833621129105e-05	6.050442289840668e-07	6.367439598642388e-05
45.97731834859046	0.0006898533384290682	0.0006917977303780405	0.0007223267211779279	0.0007233187847225386	0.0007403459922626597	0.0007407786703089043	0.0007590858431088304	0.0007589138473360202	0.0007969349304333749	0.0007954720455962609	0.04965127428941505	0.04805087408717974	6.160568143949267e-07	6.522391843497011e-05	6.165006608692576e-07	6.527090923183487e-05
46.25435482051728	0.0006900288562083937	0.0006919732977917946	0.000722500341930889	0.0007234924893884289	0.0007405182491822902	0.0007409510510457229	0.0007592564507007581	0.0007590846366488616	0.0007971015037505219	0.0007956389703746871	0.04963565558371672	0.04803576054072745	6.274482194001865e-07	6.683015081090926e-05	6.278982088720863e-07	6.687807900290776e-05
46.533060576550575	0.0006902082949342328	0.0006921527970899498	0.0007226780659725829	0.000723670302941331	0.0007406947107004998	0.0007411276388351257	0.0007594313683578484	0.0007592597350752683	0.000797272600495697	0.0007958104103350583	0.04962004163700143	0.048020651597713064	6.387813392281973e-07	6.844712694090149e-05	6.392374421926219e-07	6.849599895716874e-05
46.813445674966815	0.0006903916810939227	0.0006923362548269588	0.0007228599208650545	0.0007238522529785262	0.0007408754049703865	0.0007413084618470573	0.0007596106248439479	0.0007594391713763065	0.0007974482506542485	0.0007959863954188353	0.04960443244888439	0.04800554725776533	6.500567404040848e-07	7.00749414186963e-05	6.505189276543623e-07	7.012476374493315e-05
47.09552023464871	0.0006905790414081427	0.0006925236977912098	0.0007230459344132035	0.0007240383673404625	0.0007410603603931425	0.0007414935484997055	0.0007597942491764177	0.0007596229745665319	0.0007976284844759039	0.0007961669558314638	0.049588828018973775	0.047990447520506706	6.612749871071945e-07	7.171368984296156e-05	6.617432297317729e-07	7.176446902190659e-05
47.37929443545016	0.0006907704028334023	0.0006927151530075201	0.0007232361346673719	0.0007242286741133432	0.0007412496056206967	0.0007416829274621439	0.0007599822706288326	0.0007598111739166879	0.000797813332477584	0.0007963521220451863	0.049573228346868024	0.04797535238555273	6.724366411968961e-07	7.336346882899636e-05	6.729109105804276e-07	7.341521146109198e-05
47.66477851856398	0.0006909657925645475	0.0006929106477396499	0.0007234305499259517	0.0007244232016317402	0.0007414431695583793	0.0007418766276569984	0.0007601747187337074	0.0007600037989564287	0.000798002825446241	0.0007965419248018748	0.04955763343216356	0.04796026185251231	6.835422622546508e-07	7.50243760233027e-05	6.840225300745219e-07	7.507708876705599e-05
47.951982786891236	0.000691165238037314	0.0006931102094928599	0.0007236292087380423	0.000724621978481254	0.0007416410813676361	0.0007420746782631634	0.0007603716232852637	0.0007602008794770916	0.0007981969944417506	0.0007967363951159206	0.04954204327444472	0.047945175920987536	6.945924076022254e-07	7.669651011496526e-05	6.950786458309426e-07	7.675019968808594e-05
48.24091760541319	0.0006913687669308947	0.0006933138660164841	0.0007238321399061208	0.0007248250335011864	0.000741843370468755	0.000742277108718531	0.0007605730143422238	0.0007604024455344836	0.000798395870799817	0.0007969355642771324	0.049526457873293704	0.04793009459057431	7.055876323251112e-07	7.837997084830794e-05	7.060798132257472e-07	7.843464402793043e-05
48.53159340156531	0.0006915764071705511	0.0006935216453065543	0.0007240393724887623	0.0007250323957872659	0.000742050066543646	0.0007424839487227699	0.0007607789222306438	0.0007606085274517202	0.0007985994861349336	0.0007971394638536929	0.04951087722828276	0.04791501786086116	7.165284893219642e-07	8.007485903835376e-05	7.170265854494588e-07	8.013052266159226e-05
48.82402066561362	0.0006917881869302572	0.0006937335756084428	0.0007242509358033873	0.000725244094694398	0.0007422611995386477	0.0007426952282401361	0.000760989377546784	0.0007608191558220937	0.0007988078723433715	0.0007973481256951468	0.049495301338978025	0.04789994573143144	7.274155293134944e-07	8.178127658201029e-05	7.279195135122696e-07	8.183793754704127e-05
49.11820995103327	0.0006920041346353701	0.0006939496854195449	0.0007244668594290432	0.0007254601598394489	0.0007424767996673663	0.0007429109775023129	0.0007612044111600127	0.000761034361511973	0.0007990210616062058	0.0007975615819354178	0.04947973020494127	0.04788487820186144	7.382493008773784e-07	8.349932647247482e-05	7.38759146281338e-07	8.355699173884235e-05
49.41417187488941	0.0006922242789653385	0.000694170003491993	0.0007246871732092219	0.0007256806211040694	0.0007426968974135569	0.000743131227011293	0.0007614240542157435	0.0007612541756637473	0.0007992390863923842	0.0007977798649958745	0.049464163825724564	0.04786981527172095	7.490303504827361e-07	8.522911281363954e-05	7.49546030513748e-07	8.528778940300463e-05
49.71191711822035	0.0006924486488564481	0.0006943945588354067	0.0007249119072547158	0.000725905508637552	0.0007429215235340376	0.0007433560075422958	0.0007616483381384189	0.0007614786296988032	0.0007994619794618312	0.0007980030075884294	0.04944860220087574	0.04785475694057284	7.597592225150676e-07	8.69707408336362e-05	7.602807108820966e-07	8.703043583052628e-05
50.01145642642306	0.0006926772735045961	0.0006946233807196777	0.0007251410919465061	0.0007261348528597243	0.0007431507090616424	0.0007435853501467208	0.0007618772946345228	0.0007617077553205414	0.0007996897738685923	0.0007982310427186829	0.04943304532993399	0.04783970320797476	7.704364593018407e-07	8.87243168988805e-05	7.709637300007312e-07	8.878503745129995e-05
50.3128006096408	0.0006929101823681031	0.000694856498677787	0.0007253747579386871	0.0007263686844638774	0.0007433844853082066	0.0007438192861551362	0.000762110955695634	0.0007619415845174278	0.0007999225029640169	0.0007984640036890932	0.049417493212433924	0.047824654073477475	7.810626011474017e-07	9.048994852894898e-05	7.815956284587099e-07	9.055170184907313e-05
50.61596054315354	0.0006931474051705644	0.0006950939425086637	0.0007256129361614349	0.0007266070344197364	0.0007436228838675997	0.0007440578471803114	0.0007623493536015228	0.0007621801495660894	0.000800160200399987	0.0007987019241022076	0.04940194584790206	0.047809609536625795	7.916381863622493e-07	9.226774441137287e-05	7.921769448501585e-07	9.233053777613076e-05
50.9209471677702	0.0006933889719037312	0.0006953357422800736	0.0007258556578240041	0.0007268499339764625	0.0007438659366187865	0.000744301065120282	0.0007625925209232806	0.0007624234830344443	0.0008004029001321782	0.0007989448378639152	0.04938640323586059	0.0477945695969587	8.021637512836341e-07	9.405781441582106e-05	8.027082157976897e-07	9.412165516786697e-05
51.22777149022361	0.0006936349128304337	0.0006955819283315493	0.0007261029544177699	0.0007270974146656996	0.0007441136757289339	0.0007445489721614584	0.0007628404905264925	0.0007626716177848741	0.0008006506364233701	0.0007991927791867526	0.049370865375823705	0.04777953425400753	8.126398303106869e-07	9.58602696094768e-05	8.131899759827605e-07	9.592516515782856e-05
51.53644458356769	0.0006938852584875374	0.0006958325312773552	0.0007263548577193036	0.0007273495083046521	0.0007443661336565534	0.0007448016007817685	0.0007630932955744487	0.0007629245869774348	0.0008009034438467927	0.0007994457825932477	0.049355332267300586	0.04776450350729891	8.23066955936945e-07	9.767522227288605e-05	8.23622758179066e-07	9.774118009336918e-05
51.84697758757708	0.0006941400396889429	0.0006960875820094924	0.0007266113997934952	0.0007276062469992121	0.0007446233431546898	0.0007450589837538493	0.0007633509695314015	0.0007631824240731141	0.0008011613572895236	0.0007997038829193081	0.04933980390979221	0.04774947735635331	8.33445658774204e-07	9.950278591513984e-05	8.340070932798607e-07	9.956981355138672e-05
52.15938170914916	0.0006943992875286165	0.0006963471117007406	0.0007268726129967067	0.0007278676631471172	0.0007448853372741426	0.0007453211541482707	0.0007636135461658581	0.0007634451628371232	0.00080142441195592	0.0007999671153176513	0.04932428030279444	0.04773445580068481	8.43776467578973e-07	0.00010134307528902875	8.443435103228959e-07	0.00010141118035328356
52.47366822270851	0.0006946630333836688	0.00069661115180774	0.0007271385299799726	0.0007281337894411544	0.0007451521493667345	0.0007455881453368056	0.0007638810595539204	0.0007637128373422352	0.0008016926433710985	0.000800235515261278	0.049308761445797836	0.047719438839801565	8.540599092880363e-07	0.00010319620640794613	8.546325365229451e-07	0.00010326539658156442
52.789848470613855	0.0006949313089174626	0.0006968797340741119	0.0007274091836922387	0.0007284046588724038	0.0007454238130886206	0.0007458599909957402	0.0007641535440826636	0.0007639854819721659	0.0008019660873844629	0.0008005091185469944	0.04929324733828511	0.047704426473205594	8.642965090431727e-07	0.0001050622965615422	8.648746973010778e-07	0.00010513257959601785
53.107933863567155	0.0006952041460827704	0.0006971528905336205	0.0007276846073836432	0.0007286803047335231	0.0007457003624036389	0.0007461367251092281	0.0007644310344535627	0.0007642631314249972	0.0008022447801732711	0.0008007879612989744	0.049277737979734414	0.04768941870039312	8.744867902210803e-07	0.00010694146433234963	8.750705163113309e-07	0.00010701284804986999
53.42793588102576	0.0006954815771249648	0.0006974306535133736	0.0007279648346088397	0.0007289607606220752	0.0007459818315867056	0.0007464183819726863	0.0007647135656859585	0.0007645458207166456	0.0008025287582462518	0.0008010720799723723	0.04926223336961715	0.047674415520855475	8.846312744665522e-07	0.00010883382961296428	8.852205154760533e-07	0.00010890632190738159
53.74986607161648	0.0006957636345852618	0.0006977130556370705	0.0007282498992303675	0.0007292460604439028	0.0007462682552272562	0.0007467049961962394	0.0007650011731205755	0.0007648335851843774	0.0008028180584472712	0.0008013615113569808	0.04924673350739851	0.047659416934076534	8.947304817113425e-07	0.00011073951362175483	8.953252150023863e-07	0.00011081312245914132
54.073736053552395	0.0006960503513039837	0.000698000129828279	0.000728539835422053	0.0007295362384165342	0.0007465596682327218	0.0007469966027081964	0.0007652938924230716	0.0007651264604903597	0.0008031127179590348	0.0008016562925809303	0.04923123839253727	0.04764442293953557	9.047849302147148e-07	0.00011265863892126471	9.053851334243305e-07	0.00011273337234091185
54.399557515052166	0.0006963417604238951	0.0006982919093137759	0.000728834677672475	0.0007298313290726534	0.0007468561058320671	0.0007472932367585926	0.0007655917595876566	0.0007654244826252762	0.0008034127743068569	0.0008019564611144518	0.04921574802448827	0.04762943353670544	9.147951365905474e-07	0.00011459132943558714	9.154007876311515e-07	0.000114667195550755
54.727342214761876	0.000696637895393555	0.0006985884276269065	0.000729134460788456	0.0007301313672635945	0.0007471576035793568	0.0007475949339227568	0.0007658948109407317	0.0007657276879119695	0.000803718265362459	0.0008022620547736688	0.049200262402698466	0.047614448725053646	9.247616158233798e-07	0.00011653771046665762	9.253726928821256e-07	0.00011661471746543528
55.057101982179326	0.0006969387899707267	0.0006988897186110077	0.0007294392198986085	0.0007304363881628941	0.0007474641973573784	0.000747901730104938	0.0007662030831445936	0.0007660361130091426	0.0008040292293478291	0.0008025731117244527	0.04918478152660939	0.047599468504042036	9.346848813148161e-07	0.0001184979087138216	9.35301362852076e-07	0.00011857606486004313
55.38884871808102	0.0006972444782258288	0.000699195816422863	0.000729748990456927	0.0007307464272698874	0.0007477759233813113	0.0007482136615419748	0.0007665166132011826	0.0007663497949151077	0.0008043457048391294	0.0008028896704863236	0.0491693053956577	0.047584492873126924	9.445654449093295e-07	0.00012047205229218094	9.451873096571767e-07	0.00012055136592592497
55.722594394951685	0.0006975549945454344	0.000699506755536213	0.0007300638082464295	0.0007310615204133537	0.0007480928182024455	0.0007485307648070161	0.0007668354384558821	0.0007666687709715839	0.0008046677307706573	0.000803211769936407	0.04915383400927341	0.04756952183175844	9.5440381691703e-07	0.0001224602707497746	9.55031043879456e-07	0.0001225407502885023
56.058351057416104	0.0006978703736358089	0.0006998225707453017	0.0007303837093828351	0.0007313817037551993	0.000748414918711939	0.0007488530768132833	0.000767159596601356	0.0007669930788675372	0.0008049953464388493	0.0008035394493134282	0.04913836736688007	0.04755455537938195	9.642005061416374e-07	0.00012446269508645247	9.64833074594551e-07	0.00012454434902600675
56.39613082267415	0.0006981906505264995	0.0007001432971684753	0.0007307087303183037	0.0007317070137942023	0.0007487422621446372	0.0007491806348178895	0.0007674891256814546	0.0007673227566430817	0.0008053285915063467	0.0008038727482217765	0.0491229054678977	0.04753959351543689	9.739560199205962e-07	0.0001264794577744699	9.7459390941009e-07	0.00012656229468960278
56.7359458809379	0.000698515860573973	0.0007004689702518294	0.0007310389078452177	0.0007320374873697979	0.0007490748860829353	0.0007495134764257049	0.0007678240640951565	0.0007676578426934256	0.0008056675060061125	0.0008042117066356128	0.04910744831173815	0.04752463623935728	9.836708641448085e-07	0.00012851069277622362	9.843140544875915e-07	0.00012859472132170646
57.07780849587155	0.0006988460394652965	0.0007007996257728973	0.000731374279100013	0.0007323731616659158	0.0007494128284606921	0.0007498516395932738	0.0007681644506005709	0.0007679983757728693	0.0008060121303455979	0.0008045563649030316	0.04909199589780919	0.0475096835505713	9.933455432959305e-07	0.0001305565355649574	9.93994014577811e-07	0.00013064176447644127
57.42173100503407	0.0006991812232218732	0.0007011352998443967	0.0007317148815670656	0.0007327140742148707	0.0007497561275671994	0.0007501951626327852	0.0007685103243189911	0.0007683443949988613	0.0008063625053109718	0.0008049067637502838	0.04907654822551289	0.047494735448502794	1.0029805604667551e-06	0.00013261712314369123	1.0036342930422066e-06	0.00013270356123862292
57.7677258203244	0.000699521448203217	0.0007014760289180147	0.0007320607530826201	0.0007330602629012965	0.0007501048220511952	0.000750544084216089	0.0007688617247389956	0.0007686959398560969	0.0008067186720713946	0.0008052629442860441	0.04906110529424621	0.04747979193256891	1.0125764173972082e-06	0.00013469259406606593	1.0132353918893694e-06	0.00013478025024463158
58.115805428429454	0.000699866751110791	0.0007018218497882549	0.000732411931838783	0.0007334117659661438	0.0007504589509249415	0.0007508984433787762	0.000769218691720614	0.0007690530502006853	0.0008070806721833628	0.0008056249480057498	0.049045667103399325	0.0474648530021828	1.022133614509476e-06	0.00013678308845754827	1.0227978118090668e-06	0.00013687197170353382
58.465982391274686	0.0007002171689918878	0.0007021727995963255	0.0007327684563875587	0.0007337686220107222	0.0007508185535683484	0.0007512582795243052	0.0007695812654995404	0.0007694157662643612	0.0008074485475951007	0.000805992816795983	0.04903023365235819	0.04744991865675097	1.0316526509238349e-06	0.00013888874803474893	1.0323220521889394e-06	0.0001389788674165393
58.818269346477535	0.0007005727392435595	0.0007025289158340846	0.0007331303656449419	0.0007341308700007968	0.0007511836697331524	0.0007516236324281829	0.0007699494866914026	0.000769784128658755	0.0008078223406510106	0.0008063665929389216	0.04901480494050171	0.047434988895675566	1.0411340244939962e-06	0.00014100971612687752	1.0418086111487618e-06	0.00014110108079845585
59.172679007803275	0.0007009334996166062	0.0007028902363480317	0.000733497698895063	0.0007344985492707402	0.0007515543395471525	0.0007519945422422033	0.0007703233962960906	0.0007701581783797196	0.0008082020940961862	0.0008067463191168376	0.04899938096720577	0.04742006371835354	1.0505782318461377e-06	0.0001431461376987797	1.0512579855825096e-06	0.00014323875690075427
59.52922416562417	0.0007012994882196179	0.0007032567993433663	0.0007338704957943993	0.0007348716995277473	0.000751930603518509	0.0007523710494987489	0.0007707030357021479	0.0007705379568117219	0.0008085878510809914	0.0008071320384166731	0.04898396173183814	0.04740514312417597	1.0599857684008042e-06	0.00014529815937106005	1.0606706711741888e-06	0.00014539204243144144
59.887917687380885	0.000701670743523061	0.0007036286433880819	0.0007342487963760219	0.0007352503608560894	0.0007523125025400847	0.0007527531951151335	0.0007710884466912062	0.0007709235057322779	0.0008089796551656822	0.0008075237943346572	0.04896854723376261	0.04739022711252959	1.069357128394375e-06	0.00014746592944200887	1.0700471624268924e-06	0.0001475610857773202
60.24877251804685	0.0007020473043634302	0.0007040058074171277	0.0007346326410539183	0.0007356345737214409	0.0007527000778938571	0.0007531410203980191	0.0007714796714424968	0.0007713148673164597	0.0008093775503251086	0.000807921630780997	0.04895313747233931	0.0473753156827954	1.0786928049326232e-06	0.00014964959791219368	1.079387952710939e-06	0.00014974603702866407
60.6118016805955	0.0007024292099474546	0.0007043883307366254	0.0007350220706273677	0.0007360243789752615	0.0007530933712553892	0.0007535345670478875	0.0007718767525374137	0.0007717120841414644	0.0008097815809534753	0.0008083255920846348	0.048937732446921046	0.047360408834350096	1.0879932899970045e-06	0.00015184931650466527	1.088693534271679e-06	0.0001519470479989793
60.97701827647021	0.000702816499856348	0.0007047762530281321	0.0007354171262853637	0.0007364198178592239	0.0007534924246983466	0.000753933877163561	0.00077227973296413	0.0007721151991912263	0.0008101917918691536	0.0008087357229980498	0.04892233215685462	0.047345506566563965	1.0972590744871575e-06	0.00015406523868941036	1.0979643982730793e-06	0.0001541642722500125
61.34443548605718	0.0007032092140501358	0.000705169614352977	0.0007358178496111169	0.0007368209320097213	0.0007538972806990958	0.000754338993246803	0.0007726886561222992	0.0007725242558611164	0.0008106082283195785	0.0008091520687021512	0.0489069366014846	0.0473306088788039	1.1064906482527795e-06	0.0001562975197072769	1.107201034827865e-06	0.000156397865115121
61.71406656916102	0.0007036073928720221	0.0007055684551566404	0.000736224282586598	0.0007372277634624181	0.0007543079821413457	0.0007547499582069625	0.0007731035658277931	0.000772939297962683	0.0008110309359861928	0.0008095746748112117	0.0488915457801486	0.04731571577043047	1.1156885001194303e-06	0.0001585463165929557	1.1164039330263578e-06	0.0001586479837229482
62.085924865483435	0.000704011077052832	0.000705972816273204	0.0007366364675971599	0.0007376403546568765	0.0007547245723208674	0.0007551668153656977	0.0007735245063175255	0.0007733603697284744	0.0008114599609894745	0.0008100035873778921	0.048876159692178144	0.04730082724079986	1.1248531179180229e-06	0.00016081178819912778	1.1255735809605465e-06	0.0001609147870209049
62.46002379510434	0.0007044203077154952	0.000706382738929849	0.0007370544474362019	0.0007380587484412266	0.0007551470949502593	0.0007555896084617414	0.0007739515222543215	0.0007737875158169054	0.0008118953498940119	0.0008104388528983029	0.048860778336901355	0.04728594328926361	1.1339849885190836e-06	0.00016309409522152762	1.1347104657624674e-06	0.00016319843580048232
62.83637685896657	0.0007048351263796101	0.0007067982647514328	0.0007374782653099211	0.0007384829880769249	0.0007555755941638003	0.000756018381655759	0.0007743846587318752	0.0007742207813172163	0.0008123371497136719	0.0008108805183171693	0.048845401713641316	0.047271063915168145	1.1430845978657126e-06	0.0001653934002242008	1.1438150736397656e-06	0.0001654990927231481
63.21499763936286	0.0007052555749660528	0.0007072194357651064	0.0007379079648421058	0.0007389131172435536	0.0007560101145223446	0.0007564531795352476	0.00077482396127975	0.0007746602117544738	0.0008127854079168153	0.0008113286310330391	0.048830029821714915	0.04725618911785473	1.1521524309974357e-06	0.00016770986766379004	1.152887889892826e-06	0.0001678169223436332
63.59589980042612	0.0007056816958016632	0.0007076462944050131	0.0007383435900790107	0.0007393491800437008	0.0007564507010183029	0.000756894047119516	0.0007752694758684692	0.000775105853094658	0.0008132401724316006	0.0008117832389035758	0.04881466266043553	0.04724131889666067	1.1611889720907539e-06	0.00017004366391668024	1.1619293989581416e-06	0.00017015209113743768
63.979097088622495	0.0007061135316239826	0.0007080788835170394	0.0007387851854942883	0.0007397912210078995	0.0007568973990806781	0.0007573410298647275	0.0007757212489146586	0.0007755577517498077	0.000813701491651348	0.000812244390250917	0.04879930022910974	0.0472264532509173	1.1701947044788757e-06	0.00017239495730342336	1.170940084432165e-06	0.00017250476752589394
64.36460333324754	0.0007065511255860636	0.0007085172463636359	0.0007392327959939902	0.0007402392850996353	0.0007573502545801741	0.00075779417366901	0.0007761793272862699	0.0007760159545832403	0.0008141694144399813	0.0008127121338671077	0.048783942527041886	0.04721159217995198	1.1791701106895558e-06	0.00017476391811624414	1.1799204291022087e-06	0.00017487512190272891
64.75243244692527	0.0007069945212613393	0.0007089614266287004	0.0007396864669216378	0.0007406934177204221	0.0007578093138343755	0.0007582535248776378	0.000776643758307867	0.0007764805089148415	0.0008146439901375439	0.0008131865190196074	0.048768589553527766	0.0471967356830877	1.1881156724846687e-06	0.00017715071864704557	1.1888709149910064e-06	0.00017726332666281874
65.14259842611021	0.000707443762648573	0.0007094114684225376	0.0007401462440633673	0.0007411536647149562	0.0007582746236130021	0.0007587191302882921	0.0007771145897660007	0.0007769514625264346	0.0008151252685657959	0.0008136675954568803	0.04875324130786258	0.04718188375964138	1.1970318708773384e-06	0.00017955553321286066	1.1977920233723245e-06	0.0001796695562271966
65.53511535159264	0.0007078988941768527	0.0007098674162868689	0.0007406121736531309	0.0007416200723763208	0.0007587462311432213	0.000759191037156373	0.0007775918699146312	0.0007774288636672066	0.0008156133000338711	0.0008141554134140441	0.04873789778933346	0.047167036408927145	1.205919186167176e-06	0.00018197853818388565	1.2066842348052234e-06	0.00018209398707136337
65.92999738900669	0.0007083599607106777	0.0007103293151999285	0.0007410843023779842	0.0007420926874512832	0.0007592241841150495	0.0007596692932004073	0.0007780756474806484	0.0007779127610592262	0.0008161081353440311	0.0008146500236186131	0.048722558997223296	0.04715219363025305	1.2147780979811533e-06	0.00018441991201328944	1.215548029178076e-06	0.0001845367977551804
66.32725878934137	0.0007088270075550988	0.0007107972105816217	0.0007415626773834395	0.0007425715571456534	0.0007597085306868186	0.0007601539466075167	0.0007785659716694587	0.0007784032039030297	0.0008166098257974883	0.0008151514772963157	0.04870722493081158	0.047137355422923105	1.223609085295287e-06	0.00018687983526394225	1.2243838857260237e-06	0.00018699816894923726
66.72691388945532	0.0007093000804609382	0.0007112711482987511	0.0007420473462788906	0.0007430567291297166	0.0007601993194907189	0.0007606450460389641	0.0007790628921706454	0.0007789002418832808	0.0008171184232003063	0.000815659826176986	0.048691895589373424	0.04712252178623674	1.2324126264747545e-06	0.000189358490639141	1.2331922830727173e-06	0.00018947828346582707
67.12897711259382	0.0007097792256300781	0.0007117511746703252	0.0007425383571431222	0.0007435482515437482	0.0007606965996384248	0.000761142640635782	0.000779566459163715	0.000779403925174519	0.0008176339798693943	0.0008161751225005456	0.048676570972176016	0.04710769271948899	1.241189199299264e-06	0.00019185606301075353	1.2419736992579653e-06	0.0001919773262872293
67.53346296890952	0.0007102644897208198	0.0007122373364729267	0.0007430357585298806	0.0007440461730035931	0.0007612004207267842	0.0007616467800244673	0.0007800767233239156	0.0007799143044469732	0.0008181565486385665	0.0008166974190230586	0.048661251078485755	0.04709286822197018	1.2499392810005677e-06	0.0001943727394502215	1.250728611774379e-06	0.0001944954845969349
67.94038605598601	0.0007107559198533268	0.0007127296809461722	0.000743539599473539	0.000744550542606338	0.0007617108328436072	0.0007621575143227722	0.0007805937358281452	0.0007804314308724727	0.0008186861828647057	0.0008172267690228842	0.04864593590756243	0.04707804829296648	1.258663348295097e-06	0.00019690870925889725	1.259457497595996e-06	0.00019703294780892833
68.3497610593647	0.0007112535636151285	0.0007132282557982263	0.0007440499294948227	0.0007450614099360429	0.0007622278865735117	0.0007626748941455523	0.0007811175483609256	0.0007809553561304197	0.0008192229364339904	0.0008177632263068965	0.04863062545866062	0.04706323293175906	1.2673618774099822e-06	0.00019946416399801992	1.2681608332095048e-06	0.00019958990759894046
68.7616027530747	0.0007117574690667144	0.0007137331092114144	0.000744566798606631	0.0007455788250695717	0.000762751633003871	0.0007631989706107201	0.0007816482131204816	0.0007814861324138659	0.0008197668637682299	0.0008183068452168056	0.048615319731032766	0.0470484221376252	1.276035344128807e-06	0.00020203929752196648	1.2768390946572882e-06	0.0002021665579371723
69.17592600016614	0.0007122676847472	0.0007142442898478981	0.0007450902573199294	0.0007461028385824911	0.0007632821237308317	0.0007637297953452639	0.0007821857828248848	0.0007820238124356593	0.0008203180198312715	0.00081885768063556	0.04860001872392469	0.04703361590983782	1.2846842238118826e-06	0.00020463430600853316	1.2854927575591066e-06	0.0002047630951184931
69.59274575324658	0.0007127842596800679	0.0007147618468554366	0.0007456203566497268	0.0007466335015550562	0.0007638194108654186	0.0007642674204913593	0.000782730310718294	0.0007825684494346815	0.0008208764601355045	0.0008194157879938403	0.04858472243657842	0.047018814247665026	1.2933089914383142e-06	0.00020724938799246417	1.294122297153407e-06	0.00020737971779630215
70.01207705502031	0.0007133072433790004	0.0007152858298732265	0.0007461571481211399	0.0007471708655782807	0.0007643635470397288	0.0007648118987125636	0.0007832818505772823	0.0007831200971821742	0.0008214422407484555	0.0008199812232766434	0.04856943086823151	0.047004017150371426	1.3019101216377692e-06	0.0002098847443979257	1.3027281883278962e-06	0.00021001662701466972
70.43393503883172	0.0007138366858537809	0.0007158162890378253	0.0007467006837755355	0.0007477149827600903	0.000764914585413206	0.0007653632832000969	0.0007838404567172469	0.00078367880998815	0.0008220154182994723	0.000820554043029957	0.04855414401811736	0.04698922461721655	1.3104880887192076e-06	0.00021254057857181263	1.3113109056507675e-06	0.00021267402624192133
70.85833492921113	0.0007143726376162868	0.0007163532749891551	0.0007472510161767647	0.0007482659057315614	0.000765472579679007	0.0007659216276792102	0.000784406183998914	0.0007842446427078945	0.0008225960499865025	0.0008211343043675294	0.048538861885464156	0.046974436647455604	1.3190433667092634e-06	0.00021521709631791563	1.3198709234074537e-06	0.00021535212140466609
71.2852920424243	0.0007149151496865619	0.0007168968388765927	0.0007478081984174807	0.0007488236876532493	0.0007660375840704555	0.0007664869864156446	0.0007849790878349328	0.0007848176507485617	0.0008231841935829697	0.0008217220649777328	0.04852358446949695	0.046959653240340814	1.3275764293905166e-06	0.00021791450593217077	1.3284087156400929e-06	0.00021805112092340706
71.71482178702524	0.0007154642735989814	0.0007174470323651473	0.000748372284125553	0.0007493883822216101	0.0007666096533675933	0.0007670594142221857	0.0007855592241965671	0.000785397890075864	0.000823779907444747	0.0008223173831305315	0.048508311769435535	0.04694487439511881	1.3360877503287068e-06	0.00022063301823690984	1.3369247561734405e-06	0.0002207712357462921
72.14693966441222	0.0007160200614084909	0.0007180039076417192	0.0007489433274705595	0.0007499600436755004	0.0007671888429038105	0.0007676389664652975	0.0007861466496204707	0.0007859854172208464	0.0008243832505172205	0.0008229203176845304	0.048493043784495884	0.046930100111032574	1.3445778029081866e-06	0.00022337284661644308	1.3454195186510818e-06	0.00022351267938511277
72.58166126938723	0.0007165825656969484	0.000718567517421454	0.0007495213831703833	0.0007505387268027829	0.000767775208572584	0.0007682256990718659	0.0007867414212155708	0.0007865802892867705	0.0008249942823424666	0.0008235309280941434	0.04847778051388952	0.04691533038732143	1.3530470603722537e-06	0.0002261342070541683	1.3538934765743547e-06	0.00022627566795205278
73.01900229071879	0.000717151839579545	0.000719137914954181	0.0007501065064978932	0.0007511244869470154	0.000768368806834301	0.0007688196685360245	0.0007873435966700385	0.0007871825639560833	0.0008256130630665163	0.0008241492744168467	0.04846252195682316	0.046900565223219615	1.3614959958522079e-06	0.00022891731816834793	1.3623471033352014e-06	0.00022906042019604778
73.45897851170821	0.0007177279367113236	0.00071971515403095	0.000750698753287725	0.0007517173800142414	0.0007689696947231849	0.0007694209319260871	0.0007879532342583668	0.0007877922994974953	0.0008262396534467338	0.0008247754173205491	0.04844726811250051	0.04688580461795834	1.369925082408659e-06	0.00023172240125074461	1.3707808722538978e-06	0.00023186715754122678
73.90160581075892	0.0007183109112937849	0.0007202992889906521	0.000751298179943158	0.0007523174624798739	0.0007695779298543183	0.0007700295468915734	0.000788570392848544	0.0007884095547731521	0.0008268741148592946	0.0008254094180910561	0.04843201898012026	0.046871048570763844	1.3783347930601498e-06	0.0002345496803032865	1.379195256607786e-06	0.0002346961041229667
74.34690016194996	0.0007189008180815907	0.0007208903747267391	0.0007519048434430843	0.0007529247913956749	0.0007701935704307627	0.0007706455716703318	0.000789195131909327	0.0007890343892459086	0.000827516509306769	0.0008260513386396412	0.04841677455887687	0.046856297080859304	1.3867256008230546e-06	0.00023739938207725797	1.3875907296729065e-06	0.00023754748682808247
74.79487763561212	0.0007194977123893641	0.0007214884666940423	0.000752518801349085	0.0007535394243968406	0.0007708166752507847	0.0007712690650957726	0.000789827511517626	0.0007896668629867111	0.0008281668994258155	0.0008267012415107326	0.04840153484796185	0.04684155014746299	1.3950979787477917e-06	0.00024027173611285146	1.3959677647607536e-06	0.00024042153533390676
75.24555439890803	0.0007201016500985803	0.0007220936209156819	0.0007531401118126028	0.0007541614197091816	0.0007714473037151818	0.0007719000866041967	0.0007904675923659863	0.0007903070366820805	0.0008288253484949862	0.0008273591898897051	0.04838629984656064	0.04682680776978989	1.403452399954385e-06	0.0002431669747786358	1.4043268352503671e-06	0.0002433184821476475
75.6989467164156	0.0007207126876645656	0.0007227058939900807	0.0007537688335822183	0.0007547908361564108	0.0007720855158347153	0.0007725386962422323	0.0007911154357701844	0.0007909549716417051	0.0008294919204426398	0.000828025247610778	0.0483710695538564	0.046812069947050144	1.411789337669978e-06	0.0002460853333123847	1.412668414630617e-06	0.0002462385626477992
76.15507095071504	0.0007213308821235892	0.0007233253430980761	0.0007544050260110317	0.0007554277331675331	0.000772731372237649	0.0007731849546743806	0.000791771103676928	0.0007916107298061435	0.000830166679854971	0.0008286994791650396	0.048355843969027444	0.04679733667845162	1.420109265263419e-06	0.0002490270498618219	1.4209929765304514e-06	0.0002491820151241386
76.61394356297929	0.0007219562911000582	0.0007239520260101316	0.0007550487490641484	0.0007560721707843398	0.0007733849341773946	0.0007738389231906612	0.0007924346586716674	0.0007922743737546306	0.000830849691984153	0.00082938194970857	0.04834062309124789	0.04678260796319645	1.4284126562838593e-06	0.00025199236552672644	1.4293009947594472e-06	0.0002521490808203575
77.07558111356816	0.0007225889728138197	0.0007245860010936596	0.000755700063326274	0.0007567242096690152	0.0007740462635402697	0.0007745006637143805	0.0007931061639865219	0.0007929459667130071	0.000831541022756598	0.0008300727250706981	0.048325406919688334	0.04676788380048411	1.4366999844985916e-06	0.00025498152440145416	1.4375929433475994e-06	0.00025514000397686143
77.54000026262605	0.0007232289860875649	0.0007252273273204415	0.0007563590300094183	0.0007573839111118494	0.0007747154228533656	0.0007751702388099996	0.0007937856835083175	0.0007936255725617551	0.0008322407387813396	0.000830771871762363	0.04831019545351578	0.04675316418951015	1.4449717239292626e-06	0.0002579947736179866	1.4458692965771966e-06	0.0002581550318729309
78.00721777068286	0.0007238763903543402	0.0007258760642741587	0.00075702571096071	0.0007580513370390627	0.0007753924752925296	0.0007758477116911235	0.000794473281786741	0.0007943132558441507	0.0008329489073585286	0.0008314794569846045	0.04829498869189217	0.046738449129465766	1.4532283488926387e-06	0.00026103236339011793	1.454130529027274e-06	0.00026119441487204575
78.47725049925933	0.0007245312456651697	0.000726532272158036	0.0007577001686703273	0.0007587265500207468	0.0007760774846904643	0.0007765331462286051	0.000795169024042616	0.00079500908177454	0.0008336655964880629	0.0008321955486371747	0.048279786633976335	0.046723738619538525	1.461470334034867e-06	0.0002640945470577527	1.4623771156057046e-06	0.00026425840646526755
78.95011541147531	0.0007251936126967841	0.0007271960118025876	0.000758382466279537	0.0007594096132789141	0.0007767705155449393	0.0007772266069587609	0.0007958729761762908	0.0007957131162467268	0.0008343908748783283	0.000832920215327272	0.048264589278923006	0.046709032658912734	1.4696981543722409e-06	0.0002671815811323419	1.4706095315922436e-06	0.00026734726331723024
79.42582957266194	0.0007258635527594665	0.0007278673446734847	0.0007590726675888587	0.0007601005906956716	0.0007774716330271293	0.000777928159091715	0.000796585204776158	0.0007964254258424891	0.0008351248119550834	0.0008336535263784053	0.048249396625883456	0.04669433124676867	1.4779122853315332e-06	0.0002702937253433735	1.4788282526769078e-06	0.00027046124531268645
79.90441015097758	0.0007265411278050084	0.0007285463328795287	0.0007597708370663414	0.0007607995468215099	0.000778180902990067	0.0007786378685198573	0.0007973057771272895	0.0007971460778402168	0.0008358674778704556	0.0008343955518393849	0.04823420867400447	0.04667963438228278	1.4861132027887015e-06	0.0002734312426849739	1.4870337549987905e-06	0.00027360061560277593
80.38587441802741	0.0007272264004347848	0.0007292330391807509	0.0007604770398559651	0.0007615065468837129	0.0007788983919772256	0.0007793558018264294	0.0007980347612202046	0.0007978751402236748	0.000836618943512084	0.000835146362493448	0.048219025422429784	0.046664942064627776	1.4943013831041248e-06	0.0002765943994630926	1.4952265151818404e-06	0.00027676564065237663
80.87023974948666	0.0007279194339079434	0.0007299275269966181	0.0007611913417861587	0.0007622216567948887	0.0007796241672312172	0.00078008202629423	0.0007987722257597563	0.0007986126816908928	0.0008373792805123829	0.0008359060298675075	0.048203846870298536	0.046650254292973904	1.502477303165755e-06	0.00027978346534404674	1.5034070103794222e-06	0.0002799565902890655
81.35752362572781	0.0007286202921497185	0.0007306298604143704	0.000761913809378451	0.0007629449431616309	0.0007803582967026286	0.000780816609914456	0.0007995182401741597	0.0007993587716631888	0.0008381485612579502	0.0008366746262415486	0.04818867301674709	0.04663557106648542	1.5106414404317259e-06	0.00028299871340470295	1.5115757183147569e-06	0.0002831737377527732
81.8477436324513	0.0007293290397598624	0.0007313401041974726	0.0007626445098562428	0.0007636764732933016	0.0007811008490589816	0.0007815596213956666	0.0008002728746241437	0.0008001134802943233	0.0008389268588991109	0.0008374522246581573	0.048173503860907456	0.04662089238432565	1.5187942729689508e-06	0.0002862404201817159	1.51973311731952e-06	0.0002864173597452446
82.34091746132043	0.0007300457420212054	0.0007320583237941956	0.0007633835111537105	0.0007644163152109464	0.000781851893693826	0.0007823111301728829	0.000801036200012242	0.0008008768784797866	0.0008397142473595957	0.0008382388989321877	0.04815833940190768	0.04660621824565218	1.5269362794907444e-06	0.00028950886572193246	1.5278796863733065e-06	0.0002896877364806094
82.83706291059936	0.0007307704649083346	0.0007327845853463176	0.0007641308819248356	0.000765164537656336	0.0007826115007359626	0.000783071206416816	0.0008018082879922154	0.0008016490378662221	0.0008405108013463691	0.0008390347236605716	0.04814317963887342	0.04659154864962041	1.535067939402576e-06	0.0002928043336348496	1.5360159051484076e-06	0.00029298515173781237
83.33619788579601	0.000731503275096409	0.0007335189556979619	0.0007648866915525771	0.0007659212101011494	0.0007833797410588101	0.0007838399210432403	0.0008025892109786205	0.0008024300308609937	0.0008413165963596	0.0008398397742322755	0.04812802457092507	0.04657688359538184	1.543189732842727e-06	0.00029612711114523904	1.5441422540500354e-06	0.0002963098929131269
83.83834040030794	0.0007322442399700975	0.0007342615024045578	0.000765651010158169	0.0007666864027562844	0.0007841566862899024	0.000784617345722495	0.000803379042156513	0.0008032199306418881	0.0008421317087027768	0.000840654126838405	0.04811287419718045	0.046562223082084284	1.551302140721648e-06	0.0002994774891457441	1.5522592142565468e-06	0.0002996622510729463
84.34350857607244	0.0007329934276326559	0.000735012293741936	0.0007664239086105613	0.0007674601865813094	0.0007849424088205309	0.0007854035528891334	0.0008041778554912982	0.0008040188111669629	0.0008429562154929755	0.0008414778584824503	0.048097728516754194	0.04654756710887208	1.5594056447695544e-06	0.0003028557622522243	1.560367267766931e-06	0.0003030425210092391
84.85172064422062	0.000733750906915133	0.0007357713987155648	0.0007672054585360016	0.0007682426332940579	0.0007857369818155291	0.0007861986157517134	0.000804985725738727	0.000804826747184545	0.000843790194671278	0.0008423110469906977	0.048082587528755556	0.046532915674886786	1.5675007275709049e-06	0.0003062622288578509	1.5684668974346372e-06	0.0003064510012932564
85.36299494573534	0.0007345167473857125	0.0007365388870699123	0.0007679957323277504	0.0007690338153803562	0.0007865404792231982	0.0007870026083027275	0.0008058027284550353	0.0008056438142433656	0.0008446337250133423	0.0008431537710227782	0.0480674512322924	0.04651826877926564	1.5755878726180688e-06	0.00030969719119050554	1.576558587022001e-06	0.00030988799433348535
85.87734993211305	0.0007352910193592053	0.0007373148292979592	0.000768794803155957	0.0007698338061039119	0.0007873529757853911	0.000787815605328695	0.0008066289400072476	0.0008064700887028643	0.0008454868861401435	0.0008440061100823955	0.04805231962646827	0.046503626421143196	1.5836675643487313e-06	0.0003131609553693737	1.5846428212371077e-06	0.0003133538064320207
86.39480416602983	0.0007360737939066667	0.0007380992966508471	0.0007696027449776659	0.0007706426795163322	0.0007881745470477326	0.0007886376824203868	0.0008074644375836162	0.000807305647743628	0.0008463497585288514	0.0008448681445281872	0.04803719271038238	0.046488988599650026	1.591740288185684e-06	0.0003166538314617606	1.592720085773474e-06	0.0003168487478411586
86.91537632201124	0.000736865142865166	0.0007388923611476674	0.0007704196325469797	0.0007714605104673011	0.0007890052693700014	0.0007894689159832132	0.0008083092992042283	0.0008081505693779953	0.0008472224235238915	0.0008457399555847682	0.04802207048313187	0.046474355313913744	1.5998065305929858e-06	0.00032017613354456964	1.6007908673677275e-06	0.00032037313282554103
87.43908518710603	0.0007376651388477094	0.0007396940955854107	0.0007712455414253808	0.0007722873746149134	0.0007898452199366692	0.0007903093832477715	0.0008091636037317731	0.0008090049324608245	0.0008481049633481648	0.0008466216253539372	0.04800695294380921	0.04645972656305877	1.607866779113152e-06	0.0003237281797627556	1.6088556538354937e-06	0.00032392727972022084
87.9659496615646	0.0007384738552532958	0.0007405045735490504	0.000772080547992194	0.0007731233484361509	0.0007906944767675886	0.0007911591622805381	0.0008100274308824601	0.0008098688167004088	0.0008489974611144284	0.0008475132368260383	0.04799184009150467	0.04644510234620564	1.6159215224087866e-06	0.00032731029238972087	1.6169149341128128e-06	0.00032751151099108533
88.4959887595208	0.0007392913662771339	0.0007413238694217815	0.0007729247294552167	0.0007739685092375259	0.0007915531187288482	0.0007920183319947312	0.000810900861237109	0.0008107423026695677	0.0008499000008368573	0.0008484148738915071	0.047976731925303974	0.04643048266247254	1.6239712503183113e-06	0.0003309227978911533	1.6249691983126263e-06	0.00033112615329886075
89.0292216096782	0.0007401177469210155	0.0007421520583954217	0.000773778163861506	0.0007748229351658825	0.0007924212255437923	0.0007928869721613367	0.0008117839762524066	0.0008116254718169001	0.0008508126674427769	0.0008493266213525845	0.04796162844429035	0.04641586751097348	1.632016453895213e-06	0.00033456602698700433	1.6330189377637e-06	0.0003347715375610072
89.56566745600044	0.0007409530730038348	0.000742989216480958	0.0007746409301083265	0.0007756867052193577	0.0007932988778041997	0.0007937651634202937	0.0008126768582723284	0.0008125184064782063	0.0008517355467845667	0.0008502485649352039	0.04794652964754343	0.04640125689081979	1.6400576254582428e-06	0.0003382403147162705	1.6410646450610395e-06	0.0003384479990166389
90.1053456584057	0.0007417974211722765	0.0007438354205192636	0.0007755131079542692	0.0007765598992585152	0.0007941861569816413	0.000794652987291859	0.0008135795905397408	0.000813421189888089	0.0008526687256517542	0.0008511807913010695	0.047931435534139574	0.04638665080111936	1.648095258636518e-06	0.00034194600050177493	1.6491068141111015e-06	0.0003421558772913891
90.6482756934654	0.0007426508689116607	0.000744690748191963	0.0007763947780305298	0.0007774425980176373	0.0007950831454389983	0.0007955505261881321	0.0008144922572081671	0.0008143339061917185	0.0008536122917832816	0.0008521233880599009	0.0479163461031514	0.04637204924097703	1.6561298484154933e-06	0.0003456834282163923	1.6571459401771129e-06	0.00034589551646346806
91.19447715510712	0.0007435134945569532	0.0007455552780324785	0.0007772860218523648	0.0007783348831161963	0.0007959899264421634	0.0007964578634247633	0.0008154149433537427	0.000815256640456786	0.0008545663338799632	0.0008530764437818754	0.04790126135364888	0.04635745220949473	1.6641618911906282e-06	0.0003494529462514384	1.6651825199342574e-06	0.0003496672651323862
91.74396975532183	0.0007443853773039436	0.0007464290894372304	0.0007781869218307212	0.0007792368370704985	0.0007969065841719169	0.0007973750832328376	0.0008163477349873476	0.000816189478685635	0.0008555309416171337	0.0008540400480102569	0.04788618128469871	0.046342859705770525	1.6721918848122729e-06	0.0003532549075849767	1.6732170515128264e-06	0.00035347147648717714
92.29677332487483	0.0007452665972205921	0.0007473122626770168	0.0007790975612840402	0.0007801485433055036	0.000797833203735984	0.0007983022707709381	0.0008172907190669229	0.0008171325078275774	0.0008565062056574847	0.0008550142912742154	0.04787110589536391	0.0463282717288999	1.6802203286358673e-06	0.00035708966985126267	1.6812500345488512e-06	0.000357308508375509
92.85290781402206	0.0007461572352585528	0.0007482048789085621	0.0007800180244502419	0.0007810700861668236	0.0007987698711812739	0.0007992395121373929	0.000818243983509975	0.000818085815791396	0.0008574922176640993	0.0008559992651018387	0.04785603518470476	0.04631368827797546	1.6882477235709466e-06	0.00036095759541238115	1.6892819702347354e-06	0.0003611787233760988
93.41239329322968	0.0007470573732648691	0.0007491070201862441	0.0007809483964988964	0.0007820015509329101	0.0007997166735063102	0.0008001868943827135	0.0008192076172062741	0.0008190494914580412	0.0008584890703136874	0.0008569950620333512	0.04784096915177779	0.04629910935208569	1.6962745721325325e-06	0.0003648590514301331	1.6973133613686943e-06	0.00036508248887004435
93.97524995389855	0.0007479670939938487	0.0007500187694739996	0.000781888763543574	0.000782943023827421	0.0008006736986738454	0.0008011445055222158	0.0008201817100307411	0.000820023624693519	0.0008594968573100167	0.000858001775634526	0.04782590779563725	0.04628453495031781	1.7043013784938258e-06	0.0003687944099403373	1.7053447124083148e-06	0.00036902017711540336
94.54149810909283	0.0007488864811191286	0.0007509402106574157	0.000782839212654396	0.0007838945920317851	0.0008016410356236785	0.0008021124345488465	0.0008211663528565415	0.0008210083063619801	0.0008605156733975631	0.0008590195005103116	0.04781085111533366	0.04626996507175439	1.7123286485322842e-06	0.00037276404792638274	1.7133765295169589e-06	0.00037299216532080126
95.11115819427312	0.0007498156192459068	0.0007518714285559985	0.0007837998318707627	0.0007848563436979488	0.0008026187742856541	0.0008030907714461886	0.0008221616375683656	0.0008220036283390019	0.0008615456143753487	0.0008600483323186558	0.04779579910991449	0.04625539971547558	1.7203568898843755e-06	0.0003767683473957506	1.7214093206172152e-06	0.00037699883572195336
95.68425076803395	0.0007507545939233855	0.0007528125089356428	0.0007847707102142937	0.0007858283679613309	0.0008036070055928793	0.0008040796072016874	0.0008231676570759302	0.0008230096835250872	0.0008625867771110193	0.0008610883677845564	0.0477807517784247	0.04624083888055886	1.7283866120046659e-06	0.00038080769545911775	1.7294435954524814e-06	0.0003810405756608237
96.26079651284576	0.0007517034916573919	0.0007537635385212848	0.0007857519377019595	0.0007868107549539722	0.0008046058214951343	0.0008050790338200692	0.0008241845053276781	0.000824026565859364	0.0008636392595551207	0.00086213970471432	0.04776570911990475	0.046226282566078296	1.7364183262064776e-06	0.0003848824844060461	1.7374798656251281e-06	0.0003851177776613146
96.84081623580131	0.0007526623999231916	0.0007547246050097526	0.0007867436053594101	0.0007878035958178805	0.0008056153149724859	0.0008060891443369616	0.0008252122773246867	0.0008250543703334905	0.0008647031607555951	0.0008632024420100375	0.04775067113339383	0.04621173077110494	1.7444525457260742e-06	0.0003889931117878054	1.7455186446613345e-06	0.00038923083951214466
97.42433086936633	0.0007536314071785166	0.0007556957970828203	0.0007877458052345279	0.0007888069827186008	0.0008066355800491286	0.0008071100328327437	0.0008262510691348065	0.0008260931930057944	0.0008657785808725199	0.0008642766796842985	0.047735637817926876	0.04619718349470739	1.7524897857753522e-06	0.00039313998049791965	1.753560448065081e-06	0.0003933801643475898
98.01136147213543	0.0007546106028767776	0.0007566772044204585	0.0007887586304111702	0.0007898210088589757	0.0008076667118074203	0.0008081417944465906	0.000827300977907	0.0008271431310156096	0.0008668656211930488	0.000865362518875116	0.047720609172536746	0.04618264073595128	1.7605305635885705e-06	0.0003973234988540464	1.7616057933643372e-06	0.0003975661607292791
98.60192922959182	0.0007556000774804893	0.0007576689177142915	0.0007897821750231394	0.0007908457684931325	0.000808708806402149	0.0008091845253907484	0.0008283621018859167	0.0008282042825978494	0.0008679643841466074	0.0008664600618610949	0.04770558519625245	0.04616810249389882	1.768575398490655e-06	0.0004015440806842685	1.7696552001778476e-06	0.00040178924273245875
99.1960554548718	0.0007565999224749078	0.0007586710286812699	0.0007908165342683651	0.0007918813569406845	0.0008097619610750197	0.0008102383229650285	0.000829434540426691	0.0008292767470978041	0.0008690749733203164	0.0008675694120768323	0.0476905658881008	0.046153568767610155	1.7766248119464216e-06	0.00040580214541213744	1.7777091902670657e-06	0.00040604983003136863
99.79376158953411	0.0007576102303818779	0.0007596836300775506	0.000791861804423311	0.0007929278706011555	0.0008108262741693645	0.0008113032855715293	0.0008305183940099717	0.0008303606249861682	0.0008701974934746536	0.0008686906741285609	0.04767555124710497	0.04613903955614191	1.7846793276192312e-06	0.00041009811814396446	1.7857682875925323e-06	0.0004103483479862835
100.39506920433367	0.0007586310947738943	0.0007607068157125967	0.0007929180828576018	0.0007939854069686251	0.0008119018451450844	0.0008123795127295838	0.000831613764257184	0.0008314560178743013	0.000871332050559362	0.0008698239538100328	0.047660541272285695	0.046124514858548585	1.7927394714260672e-06	0.0004144324297572777	1.7938330183698203e-06	0.0004146852277321367
101.00000000000001	0.0007596626102883866	0.0007617406804634949	0.000793985468048882	0.0007950540646466073	0.0008129887745938226	0.0008134671050909441	0.0008327207539460317	0.0008325630285297282	0.0008724787517296091	0.0008709693581186517	0.04764553596266107	0.046109994673881084	1.7967831304421003e-06	0.0004166092245074867	1.7978789791355192e-06	0.00041686331230840587
